# Supplementary material for: A structural model of the iRhom–ADAM17 sheddase complex reveals functional insights into its trafficking and activity
Source: Cell Mol Life Sci. 2023 Apr 29;80(5):135. doi: 10.1007/s00018-023-04783-y (PMC10148629; doi:10.1007/s00018-023-04783-y)
Supplement: Supplementary file 1 — Supplementary file1 (PDB 1415 KB) [file 18_2023_4783_MOESM1_ESM.pdb]

ATOM      1  N   ASP A   1       2.920  58.037  31.254  1.00 45.09           N  
ATOM      2  H   ASP A   1       2.722  58.069  30.264  1.00 45.09           H  
ATOM      3  H2  ASP A   1       3.918  58.027  31.412  1.00 45.09           H  
ATOM      4  H3  ASP A   1       2.505  58.834  31.716  1.00 45.09           H  
ATOM      5  CA  ASP A   1       2.296  56.833  31.824  1.00 45.09           C  
ATOM      6  HA  ASP A   1       2.482  56.813  32.898  1.00 45.09           H  
ATOM      7  C   ASP A   1       2.899  55.587  31.223  1.00 45.09           C  
ATOM      8  CB  ASP A   1       0.774  56.894  31.632  1.00 45.09           C  
ATOM      9  HB2 ASP A   1       0.330  55.965  31.989  1.00 45.09           H  
ATOM     10  HB3 ASP A   1       0.541  57.016  30.574  1.00 45.09           H  
ATOM     11  O   ASP A   1       2.724  55.347  30.037  1.00 45.09           O  
ATOM     12  CG  ASP A   1       0.204  58.060  32.433  1.00 45.09           C  
ATOM     13  OD1 ASP A   1       0.976  58.537  33.294  1.00 45.09           O  
ATOM     14  OD2 ASP A   1      -0.889  58.536  32.083  1.00 45.09           O  
ATOM     15  N   SER A   2       3.667  54.835  32.008  1.00 61.72           N  
ATOM     16  H   SER A   2       3.760  55.042  32.993  1.00 61.72           H  
ATOM     17  CA  SER A   2       4.122  53.503  31.611  1.00 61.72           C  
ATOM     18  HA  SER A   2       4.418  53.515  30.562  1.00 61.72           H  
ATOM     19  C   SER A   2       2.966  52.516  31.772  1.00 61.72           C  
ATOM     20  CB  SER A   2       5.340  53.075  32.442  1.00 61.72           C  
ATOM     21  HB2 SER A   2       6.221  53.600  32.074  1.00 61.72           H  
ATOM     22  HB3 SER A   2       5.497  52.003  32.321  1.00 61.72           H  
ATOM     23  O   SER A   2       2.392  52.387  32.853  1.00 61.72           O  
ATOM     24  OG  SER A   2       5.165  53.387  33.814  1.00 61.72           O  
ATOM     25  HG  SER A   2       5.622  52.738  34.353  1.00 61.72           H  
ATOM     26  N   HIS A   3       2.602  51.816  30.699  1.00 79.81           N  
ATOM     27  H   HIS A   3       3.082  51.963  29.822  1.00 79.81           H  
ATOM     28  CA  HIS A   3       1.579  50.774  30.771  1.00 79.81           C  
ATOM     29  HA  HIS A   3       0.768  51.129  31.407  1.00 79.81           H  
ATOM     30  C   HIS A   3       2.149  49.499  31.412  1.00 79.81           C  
ATOM     31  CB  HIS A   3       1.003  50.522  29.373  1.00 79.81           C  
ATOM     32  HB2 HIS A   3       1.815  50.251  28.698  1.00 79.81           H  
ATOM     33  HB3 HIS A   3       0.313  49.679  29.419  1.00 79.81           H  
ATOM     34  O   HIS A   3       3.319  49.164  31.217  1.00 79.81           O  
ATOM     35  CG  HIS A   3       0.266  51.713  28.808  1.00 79.81           C  
ATOM     36  CD2 HIS A   3       0.658  52.502  27.759  1.00 79.81           C  
ATOM     37  HD2 HIS A   3       1.563  52.390  27.180  1.00 79.81           H  
ATOM     38  ND1 HIS A   3      -0.928  52.221  29.273  1.00 79.81           N  
ATOM     39  HD1 HIS A   3      -1.430  51.914  30.093  1.00 79.81           H  
ATOM     40  CE1 HIS A   3      -1.247  53.287  28.521  1.00 79.81           C  
ATOM     41  HE1 HIS A   3      -2.112  53.917  28.668  1.00 79.81           H  
ATOM     42  NE2 HIS A   3      -0.325  53.482  27.570  1.00 79.81           N  
ATOM     43  N   ARG A   4       1.331  48.755  32.170  1.00 87.94           N  
ATOM     44  H   ARG A   4       0.376  49.058  32.297  1.00 87.94           H  
ATOM     45  CA  ARG A   4       1.713  47.413  32.638  1.00 87.94           C  
ATOM     46  HA  ARG A   4       2.759  47.460  32.942  1.00 87.94           H  
ATOM     47  C   ARG A   4       1.584  46.394  31.496  1.00 87.94           C  
ATOM     48  CB  ARG A   4       0.887  46.965  33.850  1.00 87.94           C  
ATOM     49  HB2 ARG A   4       0.984  45.884  33.948  1.00 87.94           H  
ATOM     50  HB3 ARG A   4      -0.165  47.196  33.685  1.00 87.94           H  
ATOM     51  O   ARG A   4       0.567  46.427  30.801  1.00 87.94           O  
ATOM     52  CG  ARG A   4       1.363  47.610  35.158  1.00 87.94           C  
ATOM     53  HG2 ARG A   4       1.103  48.668  35.162  1.00 87.94           H  
ATOM     54  HG3 ARG A   4       2.444  47.503  35.253  1.00 87.94           H  
ATOM     55  CD  ARG A   4       0.691  46.902  36.337  1.00 87.94           C  
ATOM     56  HD2 ARG A   4      -0.389  46.984  36.214  1.00 87.94           H  
ATOM     57  HD3 ARG A   4       0.954  45.845  36.329  1.00 87.94           H  
ATOM     58  NE  ARG A   4       1.031  47.529  37.620  1.00 87.94           N  
ATOM     59  HE  ARG A   4       0.462  48.333  37.844  1.00 87.94           H  
ATOM     60  NH1 ARG A   4       1.945  45.744  38.731  1.00 87.94           N  
ATOM     61 HH11 ARG A   4       1.746  45.168  37.926  1.00 87.94           H  
ATOM     62 HH12 ARG A   4       2.246  45.344  39.608  1.00 87.94           H  
ATOM     63  NH2 ARG A   4       1.652  47.660  39.800  1.00 87.94           N  
ATOM     64 HH21 ARG A   4       0.927  48.350  39.932  1.00 87.94           H  
ATOM     65 HH22 ARG A   4       1.952  47.220  40.658  1.00 87.94           H  
ATOM     66  CZ  ARG A   4       1.543  46.981  38.701  1.00 87.94           C  
ATOM     67  N   PRO A   5       2.561  45.484  31.321  1.00 92.50           N  
ATOM     68  CA  PRO A   5       2.589  44.560  30.192  1.00 92.50           C  
ATOM     69  HA  PRO A   5       2.171  45.082  29.332  1.00 92.50           H  
ATOM     70  C   PRO A   5       1.756  43.286  30.447  1.00 92.50           C  
ATOM     71  CB  PRO A   5       4.075  44.308  29.922  1.00 92.50           C  
ATOM     72  HB2 PRO A   5       4.261  43.359  29.420  1.00 92.50           H  
ATOM     73  HB3 PRO A   5       4.483  45.129  29.332  1.00 92.50           H  
ATOM     74  O   PRO A   5       2.293  42.188  30.599  1.00 92.50           O  
ATOM     75  CG  PRO A   5       4.659  44.346  31.330  1.00 92.50           C  
ATOM     76  HG2 PRO A   5       4.474  43.385  31.811  1.00 92.50           H  
ATOM     77  HG3 PRO A   5       5.724  44.579  31.327  1.00 92.50           H  
ATOM     78  CD  PRO A   5       3.838  45.433  32.022  1.00 92.50           C  
ATOM     79  HD2 PRO A   5       4.350  46.389  31.909  1.00 92.50           H  
ATOM     80  HD3 PRO A   5       3.700  45.194  33.076  1.00 92.50           H  
ATOM     81  N   TYR A   6       0.435  43.439  30.571  1.00 93.19           N  
ATOM     82  H   TYR A   6       0.049  44.343  30.339  1.00 93.19           H  
ATOM     83  CA  TYR A   6      -0.479  42.327  30.853  1.00 93.19           C  
ATOM     84  HA  TYR A   6      -0.125  41.793  31.734  1.00 93.19           H  
ATOM     85  C   TYR A   6      -0.553  41.309  29.710  1.00 93.19           C  
ATOM     86  CB  TYR A   6      -1.891  42.861  31.129  1.00 93.19           C  
ATOM     87  HB2 TYR A   6      -2.218  43.455  30.276  1.00 93.19           H  
ATOM     88  HB3 TYR A   6      -2.572  42.013  31.208  1.00 93.19           H  
ATOM     89  O   TYR A   6      -0.632  40.110  29.976  1.00 93.19           O  
ATOM     90  CG  TYR A   6      -2.030  43.673  32.399  1.00 93.19           C  
ATOM     91  CD1 TYR A   6      -1.873  43.044  33.649  1.00 93.19           C  
ATOM     92  HD1 TYR A   6      -1.644  41.990  33.699  1.00 93.19           H  
ATOM     93  CD2 TYR A   6      -2.358  45.042  32.333  1.00 93.19           C  
ATOM     94  HD2 TYR A   6      -2.479  45.518  31.371  1.00 93.19           H  
ATOM     95  CE1 TYR A   6      -2.045  43.782  34.834  1.00 93.19           C  
ATOM     96  HE1 TYR A   6      -1.949  43.306  35.799  1.00 93.19           H  
ATOM     97  CE2 TYR A   6      -2.549  45.779  33.517  1.00 93.19           C  
ATOM     98  HE2 TYR A   6      -2.823  46.823  33.468  1.00 93.19           H  
ATOM     99  OH  TYR A   6      -2.569  45.839  35.922  1.00 93.19           O  
ATOM    100  HH  TYR A   6      -2.858  46.745  35.792  1.00 93.19           H  
ATOM    101  CZ  TYR A   6      -2.394  45.146  34.769  1.00 93.19           C  
ATOM    102  N   PHE A   7      -0.537  41.771  28.458  1.00 95.12           N  
ATOM    103  H   PHE A   7      -0.353  42.752  28.304  1.00 95.12           H  
ATOM    104  CA  PHE A   7      -0.651  40.909  27.284  1.00 95.12           C  
ATOM    105  HA  PHE A   7      -1.494  40.231  27.417  1.00 95.12           H  
ATOM    106  C   PHE A   7       0.596  40.042  27.111  1.00 95.12           C  
ATOM    107  CB  PHE A   7      -0.914  41.773  26.045  1.00 95.12           C  
ATOM    108  HB2 PHE A   7      -0.173  42.571  25.991  1.00 95.12           H  
ATOM    109  HB3 PHE A   7      -1.895  42.239  26.140  1.00 95.12           H  
ATOM    110  O   PHE A   7       0.474  38.837  26.910  1.00 95.12           O  
ATOM    111  CG  PHE A   7      -0.863  41.004  24.744  1.00 95.12           C  
ATOM    112  CD1 PHE A   7       0.254  41.124  23.894  1.00 95.12           C  
ATOM    113  HD1 PHE A   7       1.074  41.773  24.163  1.00 95.12           H  
ATOM    114  CD2 PHE A   7      -1.916  40.134  24.407  1.00 95.12           C  
ATOM    115  HD2 PHE A   7      -2.764  40.024  25.066  1.00 95.12           H  
ATOM    116  CE1 PHE A   7       0.314  40.376  22.706  1.00 95.12           C  
ATOM    117  HE1 PHE A   7       1.176  40.449  22.059  1.00 95.12           H  
ATOM    118  CE2 PHE A   7      -1.856  39.391  23.218  1.00 95.12           C  
ATOM    119  HE2 PHE A   7      -2.659  38.717  22.960  1.00 95.12           H  
ATOM    120  CZ  PHE A   7      -0.740  39.508  22.374  1.00 95.12           C  
ATOM    121  HZ  PHE A   7      -0.687  38.912  21.474  1.00 95.12           H  
ATOM    122  N   THR A   8       1.786  40.631  27.261  1.00 96.44           N  
ATOM    123  H   THR A   8       1.805  41.633  27.383  1.00 96.44           H  
ATOM    124  CA  THR A   8       3.063  39.913  27.172  1.00 96.44           C  
ATOM    125  HA  THR A   8       3.164  39.489  26.173  1.00 96.44           H  
ATOM    126  C   THR A   8       3.108  38.770  28.176  1.00 96.44           C  
ATOM    127  CB  THR A   8       4.259  40.837  27.442  1.00 96.44           C  
ATOM    128  HB  THR A   8       4.238  41.168  28.480  1.00 96.44           H  
ATOM    129  O   THR A   8       3.366  37.635  27.794  1.00 96.44           O  
ATOM    130  CG2 THR A   8       5.586  40.125  27.174  1.00 96.44           C  
ATOM    131 HG21 THR A   8       5.739  39.313  27.885  1.00 96.44           H  
ATOM    132 HG22 THR A   8       6.408  40.834  27.272  1.00 96.44           H  
ATOM    133 HG23 THR A   8       5.592  39.719  26.162  1.00 96.44           H  
ATOM    134  OG1 THR A   8       4.245  41.972  26.617  1.00 96.44           O  
ATOM    135  HG1 THR A   8       3.462  42.490  26.818  1.00 96.44           H  
ATOM    136  N   TYR A   9       2.811  39.042  29.452  1.00 95.69           N  
ATOM    137  H   TYR A   9       2.578  39.989  29.714  1.00 95.69           H  
ATOM    138  CA  TYR A   9       2.882  38.017  30.494  1.00 95.69           C  
ATOM    139  HA  TYR A   9       3.850  37.520  30.431  1.00 95.69           H  
ATOM    140  C   TYR A   9       1.852  36.901  30.307  1.00 95.69           C  
ATOM    141  CB  TYR A   9       2.743  38.670  31.874  1.00 95.69           C  
ATOM    142  HB2 TYR A   9       1.786  39.191  31.910  1.00 95.69           H  
ATOM    143  HB3 TYR A   9       2.721  37.877  32.621  1.00 95.69           H  
ATOM    144  O   TYR A   9       2.184  35.738  30.532  1.00 95.69           O  
ATOM    145  CG  TYR A   9       3.839  39.641  32.283  1.00 95.69           C  
ATOM    146  CD1 TYR A   9       5.152  39.523  31.781  1.00 95.69           C  
ATOM    147  HD1 TYR A   9       5.409  38.753  31.068  1.00 95.69           H  
ATOM    148  CD2 TYR A   9       3.544  40.645  33.226  1.00 95.69           C  
ATOM    149  HD2 TYR A   9       2.539  40.732  33.611  1.00 95.69           H  
ATOM    150  CE1 TYR A   9       6.154  40.414  32.200  1.00 95.69           C  
ATOM    151  HE1 TYR A   9       7.153  40.327  31.797  1.00 95.69           H  
ATOM    152  CE2 TYR A   9       4.552  41.519  33.675  1.00 95.69           C  
ATOM    153  HE2 TYR A   9       4.315  42.278  34.405  1.00 95.69           H  
ATOM    154  OH  TYR A   9       6.833  42.265  33.563  1.00 95.69           O  
ATOM    155  HH  TYR A   9       6.515  42.792  34.301  1.00 95.69           H  
ATOM    156  CZ  TYR A   9       5.860  41.407  33.152  1.00 95.69           C  
ATOM    157  N   TRP A  10       0.640  37.230  29.854  1.00 96.31           N  
ATOM    158  H   TRP A  10       0.417  38.202  29.694  1.00 96.31           H  
ATOM    159  CA  TRP A  10      -0.362  36.223  29.505  1.00 96.31           C  
ATOM    160  HA  TRP A  10      -0.551  35.579  30.364  1.00 96.31           H  
ATOM    161  C   TRP A  10       0.104  35.337  28.350  1.00 96.31           C  
ATOM    162  CB  TRP A  10      -1.663  36.916  29.109  1.00 96.31           C  
ATOM    163  HB2 TRP A  10      -2.058  37.466  29.963  1.00 96.31           H  
ATOM    164  HB3 TRP A  10      -1.452  37.654  28.334  1.00 96.31           H  
ATOM    165  O   TRP A  10       0.071  34.114  28.458  1.00 96.31           O  
ATOM    166  CG  TRP A  10      -2.722  35.997  28.599  1.00 96.31           C  
ATOM    167  CD1 TRP A  10      -3.407  35.072  29.311  1.00 96.31           C  
ATOM    168  HD1 TRP A  10      -3.284  34.890  30.368  1.00 96.31           H  
ATOM    169  CD2 TRP A  10      -3.156  35.851  27.219  1.00 96.31           C  
ATOM    170  CE2 TRP A  10      -4.131  34.813  27.165  1.00 96.31           C  
ATOM    171  CE3 TRP A  10      -2.794  36.477  26.005  1.00 96.31           C  
ATOM    172  HE3 TRP A  10      -2.034  37.244  26.011  1.00 96.31           H  
ATOM    173  NE1 TRP A  10      -4.241  34.364  28.463  1.00 96.31           N  
ATOM    174  HE1 TRP A  10      -4.766  33.545  28.735  1.00 96.31           H  
ATOM    175  CH2 TRP A  10      -4.359  35.066  24.770  1.00 96.31           C  
ATOM    176  HH2 TRP A  10      -4.802  34.760  23.833  1.00 96.31           H  
ATOM    177  CZ2 TRP A  10      -4.732  34.422  25.962  1.00 96.31           C  
ATOM    178  HZ2 TRP A  10      -5.459  33.623  25.956  1.00 96.31           H  
ATOM    179  CZ3 TRP A  10      -3.390  36.086  24.792  1.00 96.31           C  
ATOM    180  HZ3 TRP A  10      -3.089  36.556  23.867  1.00 96.31           H  
ATOM    181  N   LEU A  11       0.577  35.955  27.265  1.00 97.00           N  
ATOM    182  H   LEU A  11       0.588  36.965  27.252  1.00 97.00           H  
ATOM    183  CA  LEU A  11       1.031  35.255  26.069  1.00 97.00           C  
ATOM    184  HA  LEU A  11       0.203  34.661  25.682  1.00 97.00           H  
ATOM    185  C   LEU A  11       2.183  34.295  26.394  1.00 97.00           C  
ATOM    186  CB  LEU A  11       1.438  36.310  25.028  1.00 97.00           C  
ATOM    187  HB2 LEU A  11       0.596  36.978  24.843  1.00 97.00           H  
ATOM    188  HB3 LEU A  11       2.251  36.905  25.445  1.00 97.00           H  
ATOM    189  O   LEU A  11       2.119  33.122  26.036  1.00 97.00           O  
ATOM    190  CG  LEU A  11       1.901  35.710  23.693  1.00 97.00           C  
ATOM    191  HG  LEU A  11       2.666  34.955  23.873  1.00 97.00           H  
ATOM    192  CD1 LEU A  11       0.740  35.080  22.921  1.00 97.00           C  
ATOM    193 HD11 LEU A  11      -0.070  35.800  22.805  1.00 97.00           H  
ATOM    194 HD12 LEU A  11       0.379  34.204  23.460  1.00 97.00           H  
ATOM    195 HD13 LEU A  11       1.079  34.759  21.936  1.00 97.00           H  
ATOM    196  CD2 LEU A  11       2.529  36.808  22.839  1.00 97.00           C  
ATOM    197 HD21 LEU A  11       1.775  37.540  22.549  1.00 97.00           H  
ATOM    198 HD22 LEU A  11       2.973  36.358  21.951  1.00 97.00           H  
ATOM    199 HD23 LEU A  11       3.320  37.301  23.405  1.00 97.00           H  
ATOM    200  N   THR A  12       3.195  34.769  27.129  1.00 97.50           N  
ATOM    201  H   THR A  12       3.204  35.751  27.364  1.00 97.50           H  
ATOM    202  CA  THR A  12       4.332  33.949  27.570  1.00 97.50           C  
ATOM    203  HA  THR A  12       4.833  33.538  26.693  1.00 97.50           H  
ATOM    204  C   THR A  12       3.878  32.774  28.435  1.00 97.50           C  
ATOM    205  CB  THR A  12       5.337  34.804  28.361  1.00 97.50           C  
ATOM    206  HB  THR A  12       4.894  35.108  29.309  1.00 97.50           H  
ATOM    207  O   THR A  12       4.333  31.649  28.237  1.00 97.50           O  
ATOM    208  CG2 THR A  12       6.650  34.081  28.627  1.00 97.50           C  
ATOM    209 HG21 THR A  12       7.294  34.714  29.238  1.00 97.50           H  
ATOM    210 HG22 THR A  12       6.471  33.144  29.153  1.00 97.50           H  
ATOM    211 HG23 THR A  12       7.141  33.888  27.673  1.00 97.50           H  
ATOM    212  OG1 THR A  12       5.706  35.951  27.638  1.00 97.50           O  
ATOM    213  HG1 THR A  12       5.867  35.653  26.739  1.00 97.50           H  
ATOM    214  N   PHE A  13       2.956  33.007  29.374  1.00 97.06           N  
ATOM    215  H   PHE A  13       2.595  33.944  29.486  1.00 97.06           H  
ATOM    216  CA  PHE A  13       2.406  31.954  30.227  1.00 97.06           C  
ATOM    217  HA  PHE A  13       3.221  31.453  30.749  1.00 97.06           H  
ATOM    218  C   PHE A  13       1.670  30.880  29.414  1.00 97.06           C  
ATOM    219  CB  PHE A  13       1.487  32.605  31.267  1.00 97.06           C  
ATOM    220  HB2 PHE A  13       0.765  33.247  30.762  1.00 97.06           H  
ATOM    221  HB3 PHE A  13       2.088  33.244  31.914  1.00 97.06           H  
ATOM    222  O   PHE A  13       1.943  29.691  29.574  1.00 97.06           O  
ATOM    223  CG  PHE A  13       0.728  31.619  32.127  1.00 97.06           C  
ATOM    224  CD1 PHE A  13      -0.619  31.325  31.842  1.00 97.06           C  
ATOM    225  HD1 PHE A  13      -1.106  31.784  30.994  1.00 97.06           H  
ATOM    226  CD2 PHE A  13       1.370  30.999  33.213  1.00 97.06           C  
ATOM    227  HD2 PHE A  13       2.410  31.206  33.418  1.00 97.06           H  
ATOM    228  CE1 PHE A  13      -1.333  30.441  32.667  1.00 97.06           C  
ATOM    229  HE1 PHE A  13      -2.367  30.214  32.451  1.00 97.06           H  
ATOM    230  CE2 PHE A  13       0.655  30.116  34.039  1.00 97.06           C  
ATOM    231  HE2 PHE A  13       1.145  29.640  34.875  1.00 97.06           H  
ATOM    232  CZ  PHE A  13      -0.702  29.855  33.778  1.00 97.06           C  
ATOM    233  HZ  PHE A  13      -1.252  29.178  34.414  1.00 97.06           H  
ATOM    234  N   VAL A  14       0.783  31.295  28.505  1.00 97.19           N  
ATOM    235  H   VAL A  14       0.625  32.288  28.413  1.00 97.19           H  
ATOM    236  CA  VAL A  14       0.030  30.390  27.627  1.00 97.19           C  
ATOM    237  HA  VAL A  14      -0.521  29.677  28.240  1.00 97.19           H  
ATOM    238  C   VAL A  14       0.971  29.571  26.745  1.00 97.19           C  
ATOM    239  CB  VAL A  14      -0.982  31.193  26.786  1.00 97.19           C  
ATOM    240  HB  VAL A  14      -0.489  32.070  26.368  1.00 97.19           H  
ATOM    241  O   VAL A  14       0.811  28.357  26.654  1.00 97.19           O  
ATOM    242  CG1 VAL A  14      -1.575  30.391  25.625  1.00 97.19           C  
ATOM    243 HG11 VAL A  14      -0.799  30.166  24.893  1.00 97.19           H  
ATOM    244 HG12 VAL A  14      -2.335  30.986  25.119  1.00 97.19           H  
ATOM    245 HG13 VAL A  14      -2.019  29.465  25.991  1.00 97.19           H  
ATOM    246  CG2 VAL A  14      -2.146  31.656  27.669  1.00 97.19           C  
ATOM    247 HG21 VAL A  14      -1.781  32.288  28.479  1.00 97.19           H  
ATOM    248 HG22 VAL A  14      -2.848  32.236  27.071  1.00 97.19           H  
ATOM    249 HG23 VAL A  14      -2.664  30.794  28.090  1.00 97.19           H  
ATOM    250  N   HIS A  15       1.984  30.199  26.143  1.00 98.06           N  
ATOM    251  H   HIS A  15       2.061  31.201  26.244  1.00 98.06           H  
ATOM    252  CA  HIS A  15       2.969  29.508  25.305  1.00 98.06           C  
ATOM    253  HA  HIS A  15       2.456  28.979  24.502  1.00 98.06           H  
ATOM    254  C   HIS A  15       3.749  28.435  26.068  1.00 98.06           C  
ATOM    255  CB  HIS A  15       3.927  30.543  24.702  1.00 98.06           C  
ATOM    256  HB2 HIS A  15       4.783  30.014  24.281  1.00 98.06           H  
ATOM    257  HB3 HIS A  15       4.304  31.194  25.490  1.00 98.06           H  
ATOM    258  O   HIS A  15       3.904  27.322  25.560  1.00 98.06           O  
ATOM    259  CG  HIS A  15       3.346  31.397  23.600  1.00 98.06           C  
ATOM    260  CD2 HIS A  15       2.253  31.108  22.830  1.00 98.06           C  
ATOM    261  HD2 HIS A  15       1.597  30.258  22.945  1.00 98.06           H  
ATOM    262  ND1 HIS A  15       4.001  32.491  23.035  1.00 98.06           N  
ATOM    263  CE1 HIS A  15       3.289  32.840  21.956  1.00 98.06           C  
ATOM    264  HE1 HIS A  15       3.541  33.645  21.281  1.00 98.06           H  
ATOM    265  NE2 HIS A  15       2.242  32.025  21.800  1.00 98.06           N  
ATOM    266  HE2 HIS A  15       1.657  32.003  20.977  1.00 98.06           H  
ATOM    267  N   ILE A  16       4.191  28.732  27.294  1.00 98.12           N  
ATOM    268  H   ILE A  16       4.039  29.666  27.647  1.00 98.12           H  
ATOM    269  CA  ILE A  16       4.902  27.763  28.138  1.00 98.12           C  
ATOM    270  HA  ILE A  16       5.727  27.342  27.563  1.00 98.12           H  
ATOM    271  C   ILE A  16       3.981  26.592  28.503  1.00 98.12           C  
ATOM    272  CB  ILE A  16       5.495  28.461  29.385  1.00 98.12           C  
ATOM    273  HB  ILE A  16       4.708  29.042  29.865  1.00 98.12           H  
ATOM    274  O   ILE A  16       4.380  25.438  28.354  1.00 98.12           O  
ATOM    275  CG1 ILE A  16       6.638  29.416  28.962  1.00 98.12           C  
ATOM    276 HG12 ILE A  16       7.492  28.830  28.622  1.00 98.12           H  
ATOM    277 HG13 ILE A  16       6.313  30.029  28.121  1.00 98.12           H  
ATOM    278  CG2 ILE A  16       6.027  27.432  30.403  1.00 98.12           C  
ATOM    279 HG21 ILE A  16       5.215  26.811  30.780  1.00 98.12           H  
ATOM    280 HG22 ILE A  16       6.472  27.932  31.263  1.00 98.12           H  
ATOM    281 HG23 ILE A  16       6.773  26.792  29.932  1.00 98.12           H  
ATOM    282  CD1 ILE A  16       7.096  30.369  30.075  1.00 98.12           C  
ATOM    283 HD11 ILE A  16       7.812  31.080  29.663  1.00 98.12           H  
ATOM    284 HD12 ILE A  16       7.582  29.819  30.881  1.00 98.12           H  
ATOM    285 HD13 ILE A  16       6.239  30.916  30.468  1.00 98.12           H  
ATOM    286  N   ILE A  17       2.744  26.864  28.938  1.00 97.69           N  
ATOM    287  H   ILE A  17       2.458  27.829  29.020  1.00 97.69           H  
ATOM    288  CA  ILE A  17       1.802  25.805  29.329  1.00 97.69           C  
ATOM    289  HA  ILE A  17       2.312  25.142  30.027  1.00 97.69           H  
ATOM    290  C   ILE A  17       1.424  24.916  28.147  1.00 97.69           C  
ATOM    291  CB  ILE A  17       0.562  26.390  30.046  1.00 97.69           C  
ATOM    292  HB  ILE A  17       0.196  27.251  29.487  1.00 97.69           H  
ATOM    293  O   ILE A  17       1.461  23.696  28.288  1.00 97.69           O  
ATOM    294  CG1 ILE A  17       1.013  26.857  31.450  1.00 97.69           C  
ATOM    295 HG12 ILE A  17       1.697  26.123  31.875  1.00 97.69           H  
ATOM    296 HG13 ILE A  17       1.557  27.797  31.354  1.00 97.69           H  
ATOM    297  CG2 ILE A  17      -0.590  25.364  30.123  1.00 97.69           C  
ATOM    298 HG21 ILE A  17      -0.269  24.474  30.665  1.00 97.69           H  
ATOM    299 HG22 ILE A  17      -1.464  25.796  30.609  1.00 97.69           H  
ATOM    300 HG23 ILE A  17      -0.917  25.075  29.125  1.00 97.69           H  
ATOM    301  CD1 ILE A  17      -0.111  27.048  32.468  1.00 97.69           C  
ATOM    302 HD11 ILE A  17       0.317  27.439  33.391  1.00 97.69           H  
ATOM    303 HD12 ILE A  17      -0.860  27.733  32.070  1.00 97.69           H  
ATOM    304 HD13 ILE A  17      -0.577  26.092  32.708  1.00 97.69           H  
ATOM    305  N   ILE A  18       1.098  25.494  26.987  1.00 97.50           N  
ATOM    306  H   ILE A  18       1.088  26.503  26.928  1.00 97.50           H  
ATOM    307  CA  ILE A  18       0.765  24.715  25.787  1.00 97.50           C  
ATOM    308  HA  ILE A  18      -0.077  24.061  26.012  1.00 97.50           H  
ATOM    309  C   ILE A  18       1.936  23.805  25.416  1.00 97.50           C  
ATOM    310  CB  ILE A  18       0.363  25.642  24.618  1.00 97.50           C  
ATOM    311  HB  ILE A  18       1.101  26.440  24.537  1.00 97.50           H  
ATOM    312  O   ILE A  18       1.731  22.614  25.213  1.00 97.50           O  
ATOM    313  CG1 ILE A  18      -1.021  26.259  24.915  1.00 97.50           C  
ATOM    314 HG12 ILE A  18      -1.014  26.699  25.912  1.00 97.50           H  
ATOM    315 HG13 ILE A  18      -1.781  25.478  24.898  1.00 97.50           H  
ATOM    316  CG2 ILE A  18       0.325  24.890  23.271  1.00 97.50           C  
ATOM    317 HG21 ILE A  18       1.301  24.470  23.029  1.00 97.50           H  
ATOM    318 HG22 ILE A  18       0.078  25.574  22.459  1.00 97.50           H  
ATOM    319 HG23 ILE A  18      -0.409  24.085  23.306  1.00 97.50           H  
ATOM    320  CD1 ILE A  18      -1.422  27.361  23.933  1.00 97.50           C  
ATOM    321 HD11 ILE A  18      -2.359  27.815  24.256  1.00 97.50           H  
ATOM    322 HD12 ILE A  18      -1.567  26.948  22.935  1.00 97.50           H  
ATOM    323 HD13 ILE A  18      -0.637  28.117  23.898  1.00 97.50           H  
ATOM    324  N   THR A  19       3.162  24.335  25.390  1.00 97.81           N  
ATOM    325  H   THR A  19       3.270  25.320  25.585  1.00 97.81           H  
ATOM    326  CA  THR A  19       4.352  23.549  25.026  1.00 97.81           C  
ATOM    327  HA  THR A  19       4.198  23.124  24.034  1.00 97.81           H  
ATOM    328  C   THR A  19       4.571  22.379  25.989  1.00 97.81           C  
ATOM    329  CB  THR A  19       5.602  24.439  24.972  1.00 97.81           C  
ATOM    330  HB  THR A  19       5.826  24.821  25.968  1.00 97.81           H  
ATOM    331  O   THR A  19       4.821  21.261  25.545  1.00 97.81           O  
ATOM    332  CG2 THR A  19       6.825  23.693  24.436  1.00 97.81           C  
ATOM    333 HG21 THR A  19       7.664  24.383  24.347  1.00 97.81           H  
ATOM    334 HG22 THR A  19       7.106  22.891  25.119  1.00 97.81           H  
ATOM    335 HG23 THR A  19       6.603  23.271  23.456  1.00 97.81           H  
ATOM    336  OG1 THR A  19       5.382  25.532  24.107  1.00 97.81           O  
ATOM    337  HG1 THR A  19       4.916  26.207  24.606  1.00 97.81           H  
ATOM    338  N   LEU A  20       4.428  22.604  27.300  1.00 97.50           N  
ATOM    339  H   LEU A  20       4.203  23.538  27.612  1.00 97.50           H  
ATOM    340  CA  LEU A  20       4.559  21.541  28.301  1.00 97.50           C  
ATOM    341  HA  LEU A  20       5.498  21.013  28.135  1.00 97.50           H  
ATOM    342  C   LEU A  20       3.456  20.484  28.169  1.00 97.50           C  
ATOM    343  CB  LEU A  20       4.554  22.152  29.713  1.00 97.50           C  
ATOM    344  HB2 LEU A  20       3.694  22.816  29.800  1.00 97.50           H  
ATOM    345  HB3 LEU A  20       4.427  21.349  30.438  1.00 97.50           H  
ATOM    346  O   LEU A  20       3.752  19.294  28.208  1.00 97.50           O  
ATOM    347  CG  LEU A  20       5.831  22.930  30.078  1.00 97.50           C  
ATOM    348  HG  LEU A  20       6.033  23.693  29.326  1.00 97.50           H  
ATOM    349  CD1 LEU A  20       5.633  23.620  31.429  1.00 97.50           C  
ATOM    350 HD11 LEU A  20       5.449  22.877  32.205  1.00 97.50           H  
ATOM    351 HD12 LEU A  20       4.781  24.297  31.366  1.00 97.50           H  
ATOM    352 HD13 LEU A  20       6.522  24.199  31.679  1.00 97.50           H  
ATOM    353  CD2 LEU A  20       7.057  22.020  30.184  1.00 97.50           C  
ATOM    354 HD21 LEU A  20       6.864  21.209  30.886  1.00 97.50           H  
ATOM    355 HD22 LEU A  20       7.917  22.596  30.525  1.00 97.50           H  
ATOM    356 HD23 LEU A  20       7.297  21.598  29.208  1.00 97.50           H  
ATOM    357  N   LEU A  21       2.199  20.898  27.988  1.00 96.50           N  
ATOM    358  H   LEU A  21       2.015  21.890  27.943  1.00 96.50           H  
ATOM    359  CA  LEU A  21       1.078  19.967  27.840  1.00 96.50           C  
ATOM    360  HA  LEU A  21       1.092  19.263  28.672  1.00 96.50           H  
ATOM    361  C   LEU A  21       1.204  19.121  26.575  1.00 96.50           C  
ATOM    362  CB  LEU A  21      -0.252  20.735  27.838  1.00 96.50           C  
ATOM    363  HB2 LEU A  21      -0.177  21.561  27.131  1.00 96.50           H  
ATOM    364  HB3 LEU A  21      -1.038  20.069  27.483  1.00 96.50           H  
ATOM    365  O   LEU A  21       0.996  17.913  26.643  1.00 96.50           O  
ATOM    366  CG  LEU A  21      -0.670  21.278  29.214  1.00 96.50           C  
ATOM    367  HG  LEU A  21       0.116  21.913  29.622  1.00 96.50           H  
ATOM    368  CD1 LEU A  21      -1.936  22.117  29.048  1.00 96.50           C  
ATOM    369 HD11 LEU A  21      -2.221  22.555  30.004  1.00 96.50           H  
ATOM    370 HD12 LEU A  21      -2.750  21.496  28.674  1.00 96.50           H  
ATOM    371 HD13 LEU A  21      -1.736  22.916  28.334  1.00 96.50           H  
ATOM    372  CD2 LEU A  21      -0.968  20.166  30.222  1.00 96.50           C  
ATOM    373 HD21 LEU A  21      -1.360  20.597  31.143  1.00 96.50           H  
ATOM    374 HD22 LEU A  21      -1.703  19.475  29.809  1.00 96.50           H  
ATOM    375 HD23 LEU A  21      -0.056  19.620  30.464  1.00 96.50           H  
ATOM    376  N   VAL A  22       1.586  19.728  25.451  1.00 95.19           N  
ATOM    377  H   VAL A  22       1.731  20.727  25.473  1.00 95.19           H  
ATOM    378  CA  VAL A  22       1.799  19.029  24.177  1.00 95.19           C  
ATOM    379  HA  VAL A  22       0.885  18.506  23.896  1.00 95.19           H  
ATOM    380  C   VAL A  22       2.888  17.964  24.311  1.00 95.19           C  
ATOM    381  CB  VAL A  22       2.121  20.053  23.075  1.00 95.19           C  
ATOM    382  HB  VAL A  22       2.854  20.768  23.449  1.00 95.19           H  
ATOM    383  O   VAL A  22       2.674  16.822  23.918  1.00 95.19           O  
ATOM    384  CG1 VAL A  22       2.702  19.405  21.820  1.00 95.19           C  
ATOM    385 HG11 VAL A  22       3.712  19.048  22.021  1.00 95.19           H  
ATOM    386 HG12 VAL A  22       2.750  20.135  21.011  1.00 95.19           H  
ATOM    387 HG13 VAL A  22       2.087  18.559  21.514  1.00 95.19           H  
ATOM    388  CG2 VAL A  22       0.847  20.813  22.681  1.00 95.19           C  
ATOM    389 HG21 VAL A  22       0.130  20.124  22.235  1.00 95.19           H  
ATOM    390 HG22 VAL A  22       1.093  21.596  21.963  1.00 95.19           H  
ATOM    391 HG23 VAL A  22       0.386  21.271  23.555  1.00 95.19           H  
ATOM    392  N   ILE A  23       4.021  18.290  24.940  1.00 95.44           N  
ATOM    393  H   ILE A  23       4.147  19.242  25.253  1.00 95.44           H  
ATOM    394  CA  ILE A  23       5.113  17.325  25.149  1.00 95.44           C  
ATOM    395  HA  ILE A  23       5.338  16.843  24.198  1.00 95.44           H  
ATOM    396  C   ILE A  23       4.696  16.206  26.112  1.00 95.44           C  
ATOM    397  CB  ILE A  23       6.379  18.065  25.627  1.00 95.44           C  
ATOM    398  HB  ILE A  23       6.112  18.703  26.469  1.00 95.44           H  
ATOM    399  O   ILE A  23       5.029  15.047  25.883  1.00 95.44           O  
ATOM    400  CG1 ILE A  23       6.903  18.947  24.471  1.00 95.44           C  
ATOM    401 HG12 ILE A  23       6.088  19.533  24.045  1.00 95.44           H  
ATOM    402 HG13 ILE A  23       7.299  18.312  23.679  1.00 95.44           H  
ATOM    403  CG2 ILE A  23       7.470  17.082  26.092  1.00 95.44           C  
ATOM    404 HG21 ILE A  23       8.383  17.608  26.370  1.00 95.44           H  
ATOM    405 HG22 ILE A  23       7.685  16.374  25.291  1.00 95.44           H  
ATOM    406 HG23 ILE A  23       7.137  16.529  26.970  1.00 95.44           H  
ATOM    407  CD1 ILE A  23       7.984  19.929  24.912  1.00 95.44           C  
ATOM    408 HD11 ILE A  23       8.197  20.611  24.089  1.00 95.44           H  
ATOM    409 HD12 ILE A  23       8.893  19.382  25.162  1.00 95.44           H  
ATOM    410 HD13 ILE A  23       7.644  20.501  25.775  1.00 95.44           H  
ATOM    411  N   CYS A  24       3.946  16.520  27.172  1.00 94.75           N  
ATOM    412  H   CYS A  24       3.743  17.491  27.358  1.00 94.75           H  
ATOM    413  CA  CYS A  24       3.456  15.508  28.111  1.00 94.75           C  
ATOM    414  HA  CYS A  24       4.288  14.874  28.420  1.00 94.75           H  
ATOM    415  C   CYS A  24       2.397  14.570  27.507  1.00 94.75           C  
ATOM    416  CB  CYS A  24       2.885  16.208  29.350  1.00 94.75           C  
ATOM    417  HB2 CYS A  24       2.312  15.485  29.930  1.00 94.75           H  
ATOM    418  HB3 CYS A  24       2.219  17.012  29.037  1.00 94.75           H  
ATOM    419  O   CYS A  24       2.239  13.459  28.005  1.00 94.75           O  
ATOM    420  SG  CYS A  24       4.219  16.868  30.391  1.00 94.75           S  
ATOM    421  HG  CYS A  24       3.425  17.511  31.252  1.00 94.75           H  
ATOM    422  N   THR A  25       1.659  15.010  26.482  1.00 91.56           N  
ATOM    423  H   THR A  25       1.853  15.929  26.110  1.00 91.56           H  
ATOM    424  CA  THR A  25       0.551  14.246  25.879  1.00 91.56           C  
ATOM    425  HA  THR A  25       0.221  13.483  26.585  1.00 91.56           H  
ATOM    426  C   THR A  25       0.967  13.479  24.624  1.00 91.56           C  
ATOM    427  CB  THR A  25      -0.667  15.137  25.581  1.00 91.56           C  
ATOM    428  HB  THR A  25      -1.365  14.594  24.944  1.00 91.56           H  
ATOM    429  O   THR A  25       0.643  12.301  24.522  1.00 91.56           O  
ATOM    430  CG2 THR A  25      -1.395  15.564  26.855  1.00 91.56           C  
ATOM    431 HG21 THR A  25      -1.789  14.680  27.356  1.00 91.56           H  
ATOM    432 HG22 THR A  25      -2.227  16.218  26.594  1.00 91.56           H  
ATOM    433 HG23 THR A  25      -0.717  16.086  27.530  1.00 91.56           H  
ATOM    434  OG1 THR A  25      -0.288  16.329  24.943  1.00 91.56           O  
ATOM    435  HG1 THR A  25       0.144  16.879  25.600  1.00 91.56           H  
ATOM    436  N   TYR A  26       1.719  14.104  23.712  1.00 90.56           N  
ATOM    437  H   TYR A  26       1.916  15.085  23.846  1.00 90.56           H  
ATOM    438  CA  TYR A  26       2.146  13.506  22.434  1.00 90.56           C  
ATOM    439  HA  TYR A  26       1.542  12.620  22.234  1.00 90.56           H  
ATOM    440  C   TYR A  26       3.609  13.033  22.439  1.00 90.56           C  
ATOM    441  CB  TYR A  26       1.885  14.498  21.288  1.00 90.56           C  
ATOM    442  HB2 TYR A  26       2.329  14.100  20.376  1.00 90.56           H  
ATOM    443  HB3 TYR A  26       2.385  15.442  21.505  1.00 90.56           H  
ATOM    444  O   TYR A  26       4.030  12.300  21.549  1.00 90.56           O  
ATOM    445  CG  TYR A  26       0.413  14.757  21.022  1.00 90.56           C  
ATOM    446  CD1 TYR A  26      -0.265  14.049  20.009  1.00 90.56           C  
ATOM    447  HD1 TYR A  26       0.263  13.334  19.396  1.00 90.56           H  
ATOM    448  CD2 TYR A  26      -0.291  15.686  21.809  1.00 90.56           C  
ATOM    449  HD2 TYR A  26       0.235  16.240  22.572  1.00 90.56           H  
ATOM    450  CE1 TYR A  26      -1.635  14.283  19.780  1.00 90.56           C  
ATOM    451  HE1 TYR A  26      -2.155  13.759  18.992  1.00 90.56           H  
ATOM    452  CE2 TYR A  26      -1.674  15.873  21.625  1.00 90.56           C  
ATOM    453  HE2 TYR A  26      -2.228  16.539  22.270  1.00 90.56           H  
ATOM    454  OH  TYR A  26      -3.665  15.424  20.370  1.00 90.56           O  
ATOM    455  HH  TYR A  26      -4.070  16.016  21.008  1.00 90.56           H  
ATOM    456  CZ  TYR A  26      -2.345  15.195  20.589  1.00 90.56           C  
ATOM    457  N   GLY A  27       4.403  13.412  23.446  1.00 92.19           N  
ATOM    458  H   GLY A  27       4.030  14.027  24.154  1.00 92.19           H  
ATOM    459  CA  GLY A  27       5.809  13.023  23.546  1.00 92.19           C  
ATOM    460  HA2 GLY A  27       6.134  13.116  24.583  1.00 92.19           H  
ATOM    461  HA3 GLY A  27       5.905  11.976  23.260  1.00 92.19           H  
ATOM    462  C   GLY A  27       6.753  13.854  22.669  1.00 92.19           C  
ATOM    463  O   GLY A  27       6.443  14.970  22.248  1.00 92.19           O  
ATOM    464  N   ILE A  28       7.958  13.320  22.449  1.00 95.06           N  
ATOM    465  H   ILE A  28       8.113  12.366  22.743  1.00 95.06           H  
ATOM    466  CA  ILE A  28       9.038  13.959  21.683  1.00 95.06           C  
ATOM    467  HA  ILE A  28       8.670  14.893  21.260  1.00 95.06           H  
ATOM    468  C   ILE A  28       9.412  13.034  20.523  1.00 95.06           C  
ATOM    469  CB  ILE A  28      10.252  14.293  22.590  1.00 95.06           C  
ATOM    470  HB  ILE A  28      10.628  13.364  23.017  1.00 95.06           H  
ATOM    471  O   ILE A  28       9.741  11.868  20.744  1.00 95.06           O  
ATOM    472  CG1 ILE A  28       9.843  15.227  23.752  1.00 95.06           C  
ATOM    473 HG12 ILE A  28       9.022  14.764  24.299  1.00 95.06           H  
ATOM    474 HG13 ILE A  28       9.488  16.175  23.349  1.00 95.06           H  
ATOM    475  CG2 ILE A  28      11.388  14.939  21.775  1.00 95.06           C  
ATOM    476 HG21 ILE A  28      12.223  15.227  22.414  1.00 95.06           H  
ATOM    477 HG22 ILE A  28      11.782  14.208  21.069  1.00 95.06           H  
ATOM    478 HG23 ILE A  28      11.020  15.808  21.229  1.00 95.06           H  
ATOM    479  CD1 ILE A  28      10.950  15.500  24.780  1.00 95.06           C  
ATOM    480 HD11 ILE A  28      11.729  16.132  24.354  1.00 95.06           H  
ATOM    481 HD12 ILE A  28      10.521  16.021  25.636  1.00 95.06           H  
ATOM    482 HD13 ILE A  28      11.383  14.559  25.120  1.00 95.06           H  
ATOM    483  N   ALA A  29       9.370  13.557  19.298  1.00 91.94           N  
ATOM    484  H   ALA A  29       9.149  14.538  19.204  1.00 91.94           H  
ATOM    485  CA  ALA A  29       9.838  12.854  18.108  1.00 91.94           C  
ATOM    486  HA  ALA A  29       9.386  11.863  18.099  1.00 91.94           H  
ATOM    487  C   ALA A  29      11.373  12.696  18.128  1.00 91.94           C  
ATOM    488  CB  ALA A  29       9.351  13.626  16.876  1.00 91.94           C  
ATOM    489  HB1 ALA A  29       8.261  13.652  16.880  1.00 91.94           H  
ATOM    490  HB2 ALA A  29       9.737  14.645  16.896  1.00 91.94           H  
ATOM    491  HB3 ALA A  29       9.686  13.137  15.962  1.00 91.94           H  
ATOM    492  O   ALA A  29      12.054  13.451  18.829  1.00 91.94           O  
ATOM    493  N   PRO A  30      11.953  11.759  17.355  1.00 91.19           N  
ATOM    494  CA  PRO A  30      13.404  11.608  17.261  1.00 91.19           C  
ATOM    495  HA  PRO A  30      13.766  11.195  18.203  1.00 91.19           H  
ATOM    496  C   PRO A  30      14.102  12.949  16.985  1.00 91.19           C  
ATOM    497  CB  PRO A  30      13.629  10.578  16.149  1.00 91.19           C  
ATOM    498  HB2 PRO A  30      14.526   9.982  16.317  1.00 91.19           H  
ATOM    499  HB3 PRO A  30      13.669  11.075  15.180  1.00 91.19           H  
ATOM    500  O   PRO A  30      13.722  13.691  16.077  1.00 91.19           O  
ATOM    501  CG  PRO A  30      12.359   9.730  16.194  1.00 91.19           C  
ATOM    502  HG2 PRO A  30      12.164   9.238  15.241  1.00 91.19           H  
ATOM    503  HG3 PRO A  30      12.433   8.998  16.998  1.00 91.19           H  
ATOM    504  CD  PRO A  30      11.284  10.760  16.532  1.00 91.19           C  
ATOM    505  HD2 PRO A  30      10.462  10.276  17.059  1.00 91.19           H  
ATOM    506  HD3 PRO A  30      10.924  11.224  15.613  1.00 91.19           H  
ATOM    507  N   VAL A  31      15.090  13.296  17.815  1.00 93.00           N  
ATOM    508  H   VAL A  31      15.372  12.639  18.528  1.00 93.00           H  
ATOM    509  CA  VAL A  31      15.746  14.610  17.772  1.00 93.00           C  
ATOM    510  HA  VAL A  31      15.013  15.350  17.450  1.00 93.00           H  
ATOM    511  C   VAL A  31      16.883  14.586  16.760  1.00 93.00           C  
ATOM    512  CB  VAL A  31      16.261  15.048  19.158  1.00 93.00           C  
ATOM    513  HB  VAL A  31      16.993  14.326  19.518  1.00 93.00           H  
ATOM    514  O   VAL A  31      17.845  13.839  16.925  1.00 93.00           O  
ATOM    515  CG1 VAL A  31      16.923  16.434  19.103  1.00 93.00           C  
ATOM    516 HG11 VAL A  31      17.803  16.407  18.460  1.00 93.00           H  
ATOM    517 HG12 VAL A  31      17.244  16.729  20.102  1.00 93.00           H  
ATOM    518 HG13 VAL A  31      16.216  17.169  18.720  1.00 93.00           H  
ATOM    519  CG2 VAL A  31      15.120  15.127  20.181  1.00 93.00           C  
ATOM    520 HG21 VAL A  31      15.501  15.461  21.146  1.00 93.00           H  
ATOM    521 HG22 VAL A  31      14.661  14.147  20.311  1.00 93.00           H  
ATOM    522 HG23 VAL A  31      14.356  15.821  19.829  1.00 93.00           H  
ATOM    523  N   GLY A  32      16.810  15.461  15.761  1.00 86.12           N  
ATOM    524  H   GLY A  32      15.959  15.991  15.634  1.00 86.12           H  
ATOM    525  CA  GLY A  32      17.839  15.590  14.737  1.00 86.12           C  
ATOM    526  HA2 GLY A  32      18.706  16.098  15.159  1.00 86.12           H  
ATOM    527  HA3 GLY A  32      18.160  14.596  14.424  1.00 86.12           H  
ATOM    528  C   GLY A  32      17.363  16.380  13.519  1.00 86.12           C  
ATOM    529  O   GLY A  32      16.338  17.062  13.566  1.00 86.12           O  
ATOM    530  N   PHE A  33      18.149  16.325  12.445  1.00 77.06           N  
ATOM    531  H   PHE A  33      18.877  15.625  12.460  1.00 77.06           H  
ATOM    532  CA  PHE A  33      17.920  17.068  11.197  1.00 77.06           C  
ATOM    533  HA  PHE A  33      17.053  17.718  11.314  1.00 77.06           H  
ATOM    534  C   PHE A  33      17.624  16.151  10.005  1.00 77.06           C  
ATOM    535  CB  PHE A  33      19.145  17.946  10.893  1.00 77.06           C  
ATOM    536  HB2 PHE A  33      20.014  17.303  10.752  1.00 77.06           H  
ATOM    537  HB3 PHE A  33      18.976  18.469   9.951  1.00 77.06           H  
ATOM    538  O   PHE A  33      17.392  16.634   8.896  1.00 77.06           O  
ATOM    539  CG  PHE A  33      19.460  18.984  11.949  1.00 77.06           C  
ATOM    540  CD1 PHE A  33      18.787  20.219  11.940  1.00 77.06           C  
ATOM    541  HD1 PHE A  33      18.033  20.421  11.194  1.00 77.06           H  
ATOM    542  CD2 PHE A  33      20.423  18.719  12.941  1.00 77.06           C  
ATOM    543  HD2 PHE A  33      20.933  17.768  12.958  1.00 77.06           H  
ATOM    544  CE1 PHE A  33      19.081  21.190  12.912  1.00 77.06           C  
ATOM    545  HE1 PHE A  33      18.551  22.131  12.903  1.00 77.06           H  
ATOM    546  CE2 PHE A  33      20.710  19.687  13.920  1.00 77.06           C  
ATOM    547  HE2 PHE A  33      21.439  19.477  14.688  1.00 77.06           H  
ATOM    548  CZ  PHE A  33      20.041  20.924  13.903  1.00 77.06           C  
ATOM    549  HZ  PHE A  33      20.254  21.666  14.658  1.00 77.06           H  
ATOM    550  N   ALA A  34      17.689  14.837  10.203  1.00 76.25           N  
ATOM    551  H   ALA A  34      17.735  14.481  11.147  1.00 76.25           H  
ATOM    552  CA  ALA A  34      17.539  13.841   9.162  1.00 76.25           C  
ATOM    553  HA  ALA A  34      17.663  14.314   8.187  1.00 76.25           H  
ATOM    554  C   ALA A  34      16.128  13.231   9.184  1.00 76.25           C  
ATOM    555  CB  ALA A  34      18.678  12.821   9.330  1.00 76.25           C  
ATOM    556  HB1 ALA A  34      19.637  13.337   9.364  1.00 76.25           H  
ATOM    557  HB2 ALA A  34      18.690  12.113   8.501  1.00 76.25           H  
ATOM    558  HB3 ALA A  34      18.542  12.271  10.261  1.00 76.25           H  
ATOM    559  O   ALA A  34      15.184  13.780   9.752  1.00 76.25           O  
ATOM    560  N   GLN A  35      15.983  12.112   8.483  1.00 76.81           N  
ATOM    561  H   GLN A  35      16.822  11.660   8.149  1.00 76.81           H  
ATOM    562  CA  GLN A  35      14.807  11.259   8.545  1.00 76.81           C  
ATOM    563  HA  GLN A  35      13.990  11.757   9.069  1.00 76.81           H  
ATOM    564  C   GLN A  35      15.199  10.012   9.331  1.00 76.81           C  
ATOM    565  CB  GLN A  35      14.343  10.910   7.128  1.00 76.81           C  
ATOM    566  HB2 GLN A  35      15.193  10.537   6.557  1.00 76.81           H  
ATOM    567  HB3 GLN A  35      13.594  10.120   7.187  1.00 76.81           H  
ATOM    568  O   GLN A  35      16.230   9.402   9.039  1.00 76.81           O  
ATOM    569  CG  GLN A  35      13.717  12.120   6.416  1.00 76.81           C  
ATOM    570  HG2 GLN A  35      12.797  12.383   6.936  1.00 76.81           H  
ATOM    571  HG3 GLN A  35      14.389  12.977   6.454  1.00 76.81           H  
ATOM    572  CD  GLN A  35      13.392  11.834   4.955  1.00 76.81           C  
ATOM    573  NE2 GLN A  35      12.412  12.502   4.396  1.00 76.81           N  
ATOM    574 HE21 GLN A  35      12.002  12.067   3.581  1.00 76.81           H  
ATOM    575 HE22 GLN A  35      11.881  13.189   4.911  1.00 76.81           H  
ATOM    576  OE1 GLN A  35      14.065  11.064   4.283  1.00 76.81           O  
ATOM    577  N   HIS A  36      14.385   9.650  10.314  1.00 80.25           N  
ATOM    578  H   HIS A  36      13.531  10.171  10.452  1.00 80.25           H  
ATOM    579  CA  HIS A  36      14.551   8.442  11.100  1.00 80.25           C  
ATOM    580  HA  HIS A  36      15.600   8.145  11.093  1.00 80.25           H  
ATOM    581  C   HIS A  36      13.714   7.325  10.471  1.00 80.25           C  
ATOM    582  CB  HIS A  36      14.158   8.731  12.550  1.00 80.25           C  
ATOM    583  HB2 HIS A  36      13.108   9.017  12.596  1.00 80.25           H  
ATOM    584  HB3 HIS A  36      14.755   9.566  12.919  1.00 80.25           H  
ATOM    585  O   HIS A  36      12.507   7.481  10.282  1.00 80.25           O  
ATOM    586  CG  HIS A  36      14.391   7.550  13.448  1.00 80.25           C  
ATOM    587  CD2 HIS A  36      15.537   7.268  14.140  1.00 80.25           C  
ATOM    588  HD2 HIS A  36      16.434   7.870  14.147  1.00 80.25           H  
ATOM    589  ND1 HIS A  36      13.496   6.539  13.705  1.00 80.25           N  
ATOM    590  HD1 HIS A  36      12.559   6.465  13.335  1.00 80.25           H  
ATOM    591  CE1 HIS A  36      14.090   5.670  14.541  1.00 80.25           C  
ATOM    592  HE1 HIS A  36      13.632   4.778  14.941  1.00 80.25           H  
ATOM    593  NE2 HIS A  36      15.335   6.071  14.836  1.00 80.25           N  
ATOM    594  N   VAL A  37      14.354   6.204  10.140  1.00 77.94           N  
ATOM    595  H   VAL A  37      15.333   6.117  10.372  1.00 77.94           H  
ATOM    596  CA  VAL A  37      13.691   5.049   9.525  1.00 77.94           C  
ATOM    597  HA  VAL A  37      12.682   5.331   9.226  1.00 77.94           H  
ATOM    598  C   VAL A  37      13.581   3.936  10.558  1.00 77.94           C  
ATOM    599  CB  VAL A  37      14.419   4.572   8.253  1.00 77.94           C  
ATOM    600  HB  VAL A  37      15.409   4.200   8.517  1.00 77.94           H  
ATOM    601  O   VAL A  37      14.594   3.474  11.081  1.00 77.94           O  
ATOM    602  CG1 VAL A  37      13.636   3.446   7.564  1.00 77.94           C  
ATOM    603 HG11 VAL A  37      12.631   3.789   7.316  1.00 77.94           H  
ATOM    604 HG12 VAL A  37      13.560   2.581   8.223  1.00 77.94           H  
ATOM    605 HG13 VAL A  37      14.149   3.138   6.653  1.00 77.94           H  
ATOM    606  CG2 VAL A  37      14.589   5.718   7.244  1.00 77.94           C  
ATOM    607 HG21 VAL A  37      15.024   5.340   6.319  1.00 77.94           H  
ATOM    608 HG22 VAL A  37      13.621   6.171   7.030  1.00 77.94           H  
ATOM    609 HG23 VAL A  37      15.253   6.480   7.650  1.00 77.94           H  
ATOM    610  N   THR A  38      12.361   3.487  10.837  1.00 80.75           N  
ATOM    611  H   THR A  38      11.565   3.915  10.385  1.00 80.75           H  
ATOM    612  CA  THR A  38      12.103   2.271  11.615  1.00 80.75           C  
ATOM    613  HA  THR A  38      13.023   1.953  12.104  1.00 80.75           H  
ATOM    614  C   THR A  38      11.676   1.154  10.678  1.00 80.75           C  
ATOM    615  CB  THR A  38      11.055   2.482  12.719  1.00 80.75           C  
ATOM    616  HB  THR A  38      10.801   1.518  13.160  1.00 80.75           H  
ATOM    617  O   THR A  38      10.898   1.364   9.748  1.00 80.75           O  
ATOM    618  CG2 THR A  38      11.574   3.408  13.811  1.00 80.75           C  
ATOM    619 HG21 THR A  38      10.830   3.492  14.602  1.00 80.75           H  
ATOM    620 HG22 THR A  38      11.760   4.396  13.389  1.00 80.75           H  
ATOM    621 HG23 THR A  38      12.494   2.996  14.226  1.00 80.75           H  
ATOM    622  OG1 THR A  38       9.895   3.081  12.211  1.00 80.75           O  
ATOM    623  HG1 THR A  38       9.145   2.844  12.761  1.00 80.75           H  
ATOM    624  N   THR A  39      12.190  -0.052  10.906  1.00 75.56           N  
ATOM    625  H   THR A  39      12.851  -0.191  11.658  1.00 75.56           H  
ATOM    626  CA  THR A  39      11.785  -1.242  10.157  1.00 75.56           C  
ATOM    627  HA  THR A  39      10.925  -0.983   9.540  1.00 75.56           H  
ATOM    628  C   THR A  39      11.319  -2.326  11.115  1.00 75.56           C  
ATOM    629  CB  THR A  39      12.875  -1.748   9.198  1.00 75.56           C  
ATOM    630  HB  THR A  39      12.503  -2.631   8.679  1.00 75.56           H  
ATOM    631  O   THR A  39      11.919  -2.547  12.168  1.00 75.56           O  
ATOM    632  CG2 THR A  39      13.255  -0.699   8.154  1.00 75.56           C  
ATOM    633 HG21 THR A  39      13.718   0.164   8.631  1.00 75.56           H  
ATOM    634 HG22 THR A  39      13.950  -1.124   7.430  1.00 75.56           H  
ATOM    635 HG23 THR A  39      12.359  -0.377   7.622  1.00 75.56           H  
ATOM    636  OG1 THR A  39      14.063  -2.078   9.877  1.00 75.56           O  
ATOM    637  HG1 THR A  39      14.762  -2.058   9.219  1.00 75.56           H  
ATOM    638  N   GLN A  40      10.223  -2.998  10.770  1.00 76.81           N  
ATOM    639  H   GLN A  40       9.737  -2.745   9.922  1.00 76.81           H  
ATOM    640  CA  GLN A  40       9.660  -4.077  11.578  1.00 76.81           C  
ATOM    641  HA  GLN A  40      10.471  -4.553  12.130  1.00 76.81           H  
ATOM    642  C   GLN A  40       9.024  -5.136  10.677  1.00 76.81           C  
ATOM    643  CB  GLN A  40       8.669  -3.486  12.597  1.00 76.81           C  
ATOM    644  HB2 GLN A  40       9.162  -2.651  13.096  1.00 76.81           H  
ATOM    645  HB3 GLN A  40       7.790  -3.111  12.071  1.00 76.81           H  
ATOM    646  O   GLN A  40       8.613  -4.838   9.557  1.00 76.81           O  
ATOM    647  CG  GLN A  40       8.222  -4.489  13.672  1.00 76.81           C  
ATOM    648  HG2 GLN A  40       7.571  -5.234  13.214  1.00 76.81           H  
ATOM    649  HG3 GLN A  40       9.096  -4.995  14.081  1.00 76.81           H  
ATOM    650  CD  GLN A  40       7.462  -3.848  14.831  1.00 76.81           C  
ATOM    651  NE2 GLN A  40       6.803  -4.634  15.652  1.00 76.81           N  
ATOM    652 HE21 GLN A  40       6.637  -5.598  15.403  1.00 76.81           H  
ATOM    653 HE22 GLN A  40       6.241  -4.148  16.336  1.00 76.81           H  
ATOM    654  OE1 GLN A  40       7.467  -2.653  15.056  1.00 76.81           O  
ATOM    655  N   LEU A  41       8.965  -6.380  11.162  1.00 74.94           N  
ATOM    656  H   LEU A  41       9.277  -6.541  12.109  1.00 74.94           H  
ATOM    657  CA  LEU A  41       8.143  -7.413  10.538  1.00 74.94           C  
ATOM    658  HA  LEU A  41       8.188  -7.290   9.456  1.00 74.94           H  
ATOM    659  C   LEU A  41       6.694  -7.218  10.960  1.00 74.94           C  
ATOM    660  CB  LEU A  41       8.612  -8.832  10.916  1.00 74.94           C  
ATOM    661  HB2 LEU A  41       7.758  -9.399  11.287  1.00 74.94           H  
ATOM    662  HB3 LEU A  41       9.356  -8.806  11.713  1.00 74.94           H  
ATOM    663  O   LEU A  41       6.392  -7.324  12.150  1.00 74.94           O  
ATOM    664  CG  LEU A  41       9.157  -9.561   9.686  1.00 74.94           C  
ATOM    665  HG  LEU A  41       8.566  -9.304   8.807  1.00 74.94           H  
ATOM    666  CD1 LEU A  41      10.609  -9.172   9.468  1.00 74.94           C  
ATOM    667 HD11 LEU A  41      11.226  -9.581  10.268  1.00 74.94           H  
ATOM    668 HD12 LEU A  41      10.692  -8.086   9.433  1.00 74.94           H  
ATOM    669 HD13 LEU A  41      10.913  -9.559   8.496  1.00 74.94           H  
ATOM    670  CD2 LEU A  41       9.100 -11.071   9.861  1.00 74.94           C  
ATOM    671 HD21 LEU A  41       9.366 -11.525   8.906  1.00 74.94           H  
ATOM    672 HD22 LEU A  41       9.790 -11.401  10.637  1.00 74.94           H  
ATOM    673 HD23 LEU A  41       8.092 -11.391  10.125  1.00 74.94           H  
ATOM    674  N   VAL A  42       5.821  -6.965   9.991  1.00 78.44           N  
ATOM    675  H   VAL A  42       6.146  -6.893   9.037  1.00 78.44           H  
ATOM    676  CA  VAL A  42       4.401  -6.722  10.247  1.00 78.44           C  
ATOM    677  HA  VAL A  42       4.169  -7.069  11.254  1.00 78.44           H  
ATOM    678  C   VAL A  42       3.545  -7.536   9.287  1.00 78.44           C  
ATOM    679  CB  VAL A  42       4.055  -5.224  10.187  1.00 78.44           C  
ATOM    680  HB  VAL A  42       4.059  -4.880   9.153  1.00 78.44           H  
ATOM    681  O   VAL A  42       3.915  -7.752   8.134  1.00 78.44           O  
ATOM    682  CG1 VAL A  42       2.664  -5.021  10.787  1.00 78.44           C  
ATOM    683 HG11 VAL A  42       1.892  -5.308  10.072  1.00 78.44           H  
ATOM    684 HG12 VAL A  42       2.539  -3.973  11.059  1.00 78.44           H  
ATOM    685 HG13 VAL A  42       2.552  -5.602  11.702  1.00 78.44           H  
ATOM    686  CG2 VAL A  42       5.035  -4.355  10.991  1.00 78.44           C  
ATOM    687 HG21 VAL A  42       4.709  -3.315  10.969  1.00 78.44           H  
ATOM    688 HG22 VAL A  42       6.027  -4.393  10.542  1.00 78.44           H  
ATOM    689 HG23 VAL A  42       5.080  -4.696  12.026  1.00 78.44           H  
ATOM    690  N   LEU A  43       2.418  -8.047   9.779  1.00 74.06           N  
ATOM    691  H   LEU A  43       2.154  -7.846  10.733  1.00 74.06           H  
ATOM    692  CA  LEU A  43       1.496  -8.831   8.974  1.00 74.06           C  
ATOM    693  HA  LEU A  43       2.058  -9.593   8.434  1.00 74.06           H  
ATOM    694  C   LEU A  43       0.795  -7.918   7.965  1.00 74.06           C  
ATOM    695  CB  LEU A  43       0.495  -9.510   9.920  1.00 74.06           C  
ATOM    696  HB2 LEU A  43      -0.103  -8.739  10.406  1.00 74.06           H  
ATOM    697  HB3 LEU A  43       1.037 -10.039  10.704  1.00 74.06           H  
ATOM    698  O   LEU A  43       0.042  -7.031   8.364  1.00 74.06           O  
ATOM    699  CG  LEU A  43      -0.441 -10.499   9.210  1.00 74.06           C  
ATOM    700  HG  LEU A  43      -0.907 -10.027   8.344  1.00 74.06           H  
ATOM    701  CD1 LEU A  43       0.316 -11.745   8.753  1.00 74.06           C  
ATOM    702 HD11 LEU A  43       0.915 -12.137   9.575  1.00 74.06           H  
ATOM    703 HD12 LEU A  43      -0.397 -12.500   8.420  1.00 74.06           H  
ATOM    704 HD13 LEU A  43       0.971 -11.488   7.921  1.00 74.06           H  
ATOM    705  CD2 LEU A  43      -1.548 -10.942  10.164  1.00 74.06           C  
ATOM    706 HD21 LEU A  43      -2.227 -11.630   9.660  1.00 74.06           H  
ATOM    707 HD22 LEU A  43      -1.114 -11.419  11.042  1.00 74.06           H  
ATOM    708 HD23 LEU A  43      -2.112 -10.068  10.491  1.00 74.06           H  
ATOM    709  N   LYS A  44       1.004  -8.146   6.667  1.00 74.62           N  
ATOM    710  H   LYS A  44       1.654  -8.874   6.407  1.00 74.62           H  
ATOM    711  CA  LYS A  44       0.338  -7.380   5.603  1.00 74.62           C  
ATOM    712  HA  LYS A  44      -0.123  -6.498   6.048  1.00 74.62           H  
ATOM    713  C   LYS A  44      -0.812  -8.179   4.974  1.00 74.62           C  
ATOM    714  CB  LYS A  44       1.400  -6.879   4.599  1.00 74.62           C  
ATOM    715  HB2 LYS A  44       1.513  -7.597   3.788  1.00 74.62           H  
ATOM    716  HB3 LYS A  44       2.364  -6.795   5.100  1.00 74.62           H  
ATOM    717  O   LYS A  44      -1.226  -9.233   5.459  1.00 74.62           O  
ATOM    718  CG  LYS A  44       1.049  -5.485   4.042  1.00 74.62           C  
ATOM    719  HG2 LYS A  44       1.087  -4.758   4.853  1.00 74.62           H  
ATOM    720  HG3 LYS A  44       0.042  -5.474   3.624  1.00 74.62           H  
ATOM    721  CD  LYS A  44       2.028  -5.064   2.944  1.00 74.62           C  
ATOM    722  HD2 LYS A  44       2.002  -5.800   2.140  1.00 74.62           H  
ATOM    723  HD3 LYS A  44       3.037  -5.033   3.356  1.00 74.62           H  
ATOM    724  CE  LYS A  44       1.647  -3.687   2.389  1.00 74.62           C  
ATOM    725  HE2 LYS A  44       0.629  -3.717   2.002  1.00 74.62           H  
ATOM    726  HE3 LYS A  44       1.654  -2.960   3.201  1.00 74.62           H  
ATOM    727  NZ  LYS A  44       2.588  -3.271   1.324  1.00 74.62           N  
ATOM    728  HZ1 LYS A  44       2.585  -3.946   0.573  1.00 74.62           H  
ATOM    729  HZ2 LYS A  44       3.529  -3.221   1.686  1.00 74.62           H  
ATOM    730  HZ3 LYS A  44       2.314  -2.366   0.967  1.00 74.62           H  
ATOM    731  N   ASN A  45      -1.325  -7.676   3.857  1.00 67.44           N  
ATOM    732  H   ASN A  45      -0.987  -6.763   3.589  1.00 67.44           H  
ATOM    733  CA  ASN A  45      -2.534  -8.146   3.181  1.00 67.44           C  
ATOM    734  HA  ASN A  45      -3.359  -8.113   3.892  1.00 67.44           H  
ATOM    735  C   ASN A  45      -2.439  -9.594   2.682  1.00 67.44           C  
ATOM    736  CB  ASN A  45      -2.824  -7.158   2.030  1.00 67.44           C  
ATOM    737  HB2 ASN A  45      -3.696  -7.496   1.471  1.00 67.44           H  
ATOM    738  HB3 ASN A  45      -1.977  -7.122   1.345  1.00 67.44           H  
ATOM    739  O   ASN A  45      -3.441 -10.305   2.658  1.00 67.44           O  
ATOM    740  CG  ASN A  45      -3.105  -5.749   2.538  1.00 67.44           C  
ATOM    741  ND2 ASN A  45      -3.247  -4.780   1.672  1.00 67.44           N  
ATOM    742 HD21 ASN A  45      -3.151  -4.914   0.676  1.00 67.44           H  
ATOM    743 HD22 ASN A  45      -3.483  -3.880   2.064  1.00 67.44           H  
ATOM    744  OD1 ASN A  45      -3.171  -5.514   3.731  1.00 67.44           O  
ATOM    745  N   ARG A  46      -1.232 -10.062   2.343  1.00 62.41           N  
ATOM    746  H   ARG A  46      -0.446  -9.430   2.402  1.00 62.41           H  
ATOM    747  CA  ARG A  46      -0.990 -11.432   1.865  1.00 62.41           C  
ATOM    748  HA  ARG A  46      -1.786 -11.702   1.171  1.00 62.41           H  
ATOM    749  C   ARG A  46      -1.072 -12.495   2.970  1.00 62.41           C  
ATOM    750  CB  ARG A  46       0.340 -11.481   1.092  1.00 62.41           C  
ATOM    751  HB2 ARG A  46       0.570 -12.516   0.840  1.00 62.41           H  
ATOM    752  HB3 ARG A  46       1.145 -11.091   1.714  1.00 62.41           H  
ATOM    753  O   ARG A  46      -0.956 -13.677   2.683  1.00 62.41           O  
ATOM    754  CG  ARG A  46       0.248 -10.674  -0.214  1.00 62.41           C  
ATOM    755  HG2 ARG A  46       0.038  -9.627   0.005  1.00 62.41           H  
ATOM    756  HG3 ARG A  46      -0.561 -11.076  -0.825  1.00 62.41           H  
ATOM    757  CD  ARG A  46       1.556 -10.759  -0.999  1.00 62.41           C  
ATOM    758  HD2 ARG A  46       2.343 -10.288  -0.410  1.00 62.41           H  
ATOM    759  HD3 ARG A  46       1.811 -11.808  -1.153  1.00 62.41           H  
ATOM    760  NE  ARG A  46       1.433 -10.091  -2.308  1.00 62.41           N  
ATOM    761  HE  ARG A  46       0.501  -9.851  -2.616  1.00 62.41           H  
ATOM    762  NH1 ARG A  46       3.660 -10.160  -2.834  1.00 62.41           N  
ATOM    763 HH11 ARG A  46       4.429  -9.916  -3.441  1.00 62.41           H  
ATOM    764 HH12 ARG A  46       3.836 -10.497  -1.898  1.00 62.41           H  
ATOM    765  NH2 ARG A  46       2.213  -9.244  -4.274  1.00 62.41           N  
ATOM    766 HH21 ARG A  46       2.979  -9.052  -4.904  1.00 62.41           H  
ATOM    767 HH22 ARG A  46       1.276  -8.969  -4.529  1.00 62.41           H  
ATOM    768  CZ  ARG A  46       2.431  -9.838  -3.133  1.00 62.41           C  
ATOM    769  N   GLY A  47      -1.290 -12.109   4.232  1.00 61.22           N  
ATOM    770  H   GLY A  47      -1.393 -11.121   4.418  1.00 61.22           H  
ATOM    771  CA  GLY A  47      -1.332 -13.037   5.373  1.00 61.22           C  
ATOM    772  HA2 GLY A  47      -1.925 -13.913   5.110  1.00 61.22           H  
ATOM    773  HA3 GLY A  47      -1.803 -12.530   6.215  1.00 61.22           H  
ATOM    774  C   GLY A  47       0.044 -13.531   5.830  1.00 61.22           C  
ATOM    775  O   GLY A  47       0.131 -14.359   6.738  1.00 61.22           O  
ATOM    776  N   VAL A  48       1.100 -12.980   5.239  1.00 62.81           N  
ATOM    777  H   VAL A  48       0.927 -12.269   4.543  1.00 62.81           H  
ATOM    778  CA  VAL A  48       2.503 -13.253   5.534  1.00 62.81           C  
ATOM    779  HA  VAL A  48       2.573 -14.077   6.245  1.00 62.81           H  
ATOM    780  C   VAL A  48       3.105 -12.006   6.183  1.00 62.81           C  
ATOM    781  CB  VAL A  48       3.221 -13.680   4.237  1.00 62.81           C  
ATOM    782  HB  VAL A  48       3.165 -12.876   3.504  1.00 62.81           H  
ATOM    783  O   VAL A  48       2.685 -10.883   5.882  1.00 62.81           O  
ATOM    784  CG1 VAL A  48       4.681 -14.011   4.500  1.00 62.81           C  
ATOM    785 HG11 VAL A  48       4.737 -14.662   5.373  1.00 62.81           H  
ATOM    786 HG12 VAL A  48       5.234 -13.087   4.671  1.00 62.81           H  
ATOM    787 HG13 VAL A  48       5.124 -14.508   3.637  1.00 62.81           H  
ATOM    788  CG2 VAL A  48       2.581 -14.941   3.638  1.00 62.81           C  
ATOM    789 HG21 VAL A  48       3.129 -15.252   2.748  1.00 62.81           H  
ATOM    790 HG22 VAL A  48       1.551 -14.745   3.338  1.00 62.81           H  
ATOM    791 HG23 VAL A  48       2.593 -15.754   4.363  1.00 62.81           H  
ATOM    792  N   TYR A  49       4.040 -12.185   7.118  1.00 68.88           N  
ATOM    793  H   TYR A  49       4.385 -13.114   7.313  1.00 68.88           H  
ATOM    794  CA  TYR A  49       4.789 -11.042   7.633  1.00 68.88           C  
ATOM    795  HA  TYR A  49       4.088 -10.250   7.898  1.00 68.88           H  
ATOM    796  C   TYR A  49       5.700 -10.504   6.533  1.00 68.88           C  
ATOM    797  CB  TYR A  49       5.584 -11.398   8.892  1.00 68.88           C  
ATOM    798  HB2 TYR A  49       6.272 -10.575   9.081  1.00 68.88           H  
ATOM    799  HB3 TYR A  49       6.183 -12.291   8.713  1.00 68.88           H  
ATOM    800  O   TYR A  49       6.376 -11.275   5.861  1.00 68.88           O  
ATOM    801  CG  TYR A  49       4.736 -11.577  10.136  1.00 68.88           C  
ATOM    802  CD1 TYR A  49       4.374 -10.445  10.886  1.00 68.88           C  
ATOM    803  HD1 TYR A  49       4.736  -9.473  10.587  1.00 68.88           H  
ATOM    804  CD2 TYR A  49       4.326 -12.851  10.568  1.00 68.88           C  
ATOM    805  HD2 TYR A  49       4.645 -13.738  10.041  1.00 68.88           H  
ATOM    806  CE1 TYR A  49       3.512 -10.557  11.993  1.00 68.88           C  
ATOM    807  HE1 TYR A  49       3.174  -9.676  12.518  1.00 68.88           H  
ATOM    808  CE2 TYR A  49       3.544 -12.973  11.730  1.00 68.88           C  
ATOM    809  HE2 TYR A  49       3.332 -13.949  12.141  1.00 68.88           H  
ATOM    810  OH  TYR A  49       2.208 -11.962  13.443  1.00 68.88           O  
ATOM    811  HH  TYR A  49       1.858 -11.110  13.714  1.00 68.88           H  
ATOM    812  CZ  TYR A  49       3.075 -11.829  12.405  1.00 68.88           C  
ATOM    813  N   GLU A  50       5.732  -9.191   6.363  1.00 71.69           N  
ATOM    814  H   GLU A  50       5.133  -8.612   6.935  1.00 71.69           H  
ATOM    815  CA  GLU A  50       6.631  -8.491   5.449  1.00 71.69           C  
ATOM    816  HA  GLU A  50       7.335  -9.193   5.001  1.00 71.69           H  
ATOM    817  C   GLU A  50       7.451  -7.480   6.258  1.00 71.69           C  
ATOM    818  CB  GLU A  50       5.842  -7.849   4.290  1.00 71.69           C  
ATOM    819  HB2 GLU A  50       5.042  -7.233   4.701  1.00 71.69           H  
ATOM    820  HB3 GLU A  50       6.518  -7.209   3.723  1.00 71.69           H  
ATOM    821  O   GLU A  50       6.977  -6.944   7.267  1.00 71.69           O  
ATOM    822  CG  GLU A  50       5.247  -8.907   3.333  1.00 71.69           C  
ATOM    823  HG2 GLU A  50       4.598  -9.572   3.903  1.00 71.69           H  
ATOM    824  HG3 GLU A  50       6.064  -9.506   2.932  1.00 71.69           H  
ATOM    825  CD  GLU A  50       4.428  -8.328   2.159  1.00 71.69           C  
ATOM    826  OE1 GLU A  50       3.892  -9.140   1.364  1.00 71.69           O  
ATOM    827  OE2 GLU A  50       4.279  -7.086   2.064  1.00 71.69           O  
ATOM    828  N   SER A  51       8.699  -7.232   5.862  1.00 73.62           N  
ATOM    829  H   SER A  51       9.076  -7.691   5.045  1.00 73.62           H  
ATOM    830  CA  SER A  51       9.470  -6.125   6.417  1.00 73.62           C  
ATOM    831  HA  SER A  51       9.337  -6.120   7.499  1.00 73.62           H  
ATOM    832  C   SER A  51       8.896  -4.825   5.862  1.00 73.62           C  
ATOM    833  CB  SER A  51      10.975  -6.273   6.147  1.00 73.62           C  
ATOM    834  HB2 SER A  51      11.488  -5.357   6.442  1.00 73.62           H  
ATOM    835  HB3 SER A  51      11.357  -7.103   6.741  1.00 73.62           H  
ATOM    836  O   SER A  51       8.812  -4.630   4.655  1.00 73.62           O  
ATOM    837  OG  SER A  51      11.228  -6.539   4.789  1.00 73.62           O  
ATOM    838  HG  SER A  51      12.163  -6.586   4.576  1.00 73.62           H  
ATOM    839  N   VAL A  52       8.472  -3.928   6.747  1.00 79.31           N  
ATOM    840  H   VAL A  52       8.487  -4.175   7.727  1.00 79.31           H  
ATOM    841  CA  VAL A  52       7.900  -2.628   6.377  1.00 79.31           C  
ATOM    842  HA  VAL A  52       7.894  -2.529   5.292  1.00 79.31           H  
ATOM    843  C   VAL A  52       8.783  -1.525   6.943  1.00 79.31           C  
ATOM    844  CB  VAL A  52       6.441  -2.505   6.855  1.00 79.31           C  
ATOM    845  HB  VAL A  52       6.420  -2.563   7.944  1.00 79.31           H  
ATOM    846  O   VAL A  52       9.269  -1.638   8.070  1.00 79.31           O  
ATOM    847  CG1 VAL A  52       5.814  -1.171   6.426  1.00 79.31           C  
ATOM    848 HG11 VAL A  52       5.696  -1.130   5.343  1.00 79.31           H  
ATOM    849 HG12 VAL A  52       4.848  -1.059   6.918  1.00 79.31           H  
ATOM    850 HG13 VAL A  52       6.415  -0.322   6.753  1.00 79.31           H  
ATOM    851  CG2 VAL A  52       5.569  -3.635   6.286  1.00 79.31           C  
ATOM    852 HG21 VAL A  52       4.536  -3.505   6.608  1.00 79.31           H  
ATOM    853 HG22 VAL A  52       5.618  -3.643   5.197  1.00 79.31           H  
ATOM    854 HG23 VAL A  52       5.912  -4.599   6.661  1.00 79.31           H  
ATOM    855  N   LYS A  53       8.995  -0.461   6.158  1.00 79.25           N  
ATOM    856  H   LYS A  53       8.521  -0.442   5.267  1.00 79.25           H  
ATOM    857  CA  LYS A  53       9.698   0.762   6.569  1.00 79.25           C  
ATOM    858  HA  LYS A  53      10.253   0.548   7.482  1.00 79.25           H  
ATOM    859  C   LYS A  53       8.700   1.866   6.925  1.00 79.25           C  
ATOM    860  CB  LYS A  53      10.732   1.198   5.500  1.00 79.25           C  
ATOM    861  HB2 LYS A  53      11.466   0.399   5.398  1.00 79.25           H  
ATOM    862  HB3 LYS A  53      11.259   2.078   5.871  1.00 79.25           H  
ATOM    863  O   LYS A  53       7.806   2.152   6.136  1.00 79.25           O  
ATOM    864  CG  LYS A  53      10.159   1.527   4.100  1.00 79.25           C  
ATOM    865  HG2 LYS A  53       9.504   2.395   4.171  1.00 79.25           H  
ATOM    866  HG3 LYS A  53       9.568   0.678   3.756  1.00 79.25           H  
ATOM    867  CD  LYS A  53      11.243   1.823   3.037  1.00 79.25           C  
ATOM    868  HD2 LYS A  53      11.968   1.009   3.022  1.00 79.25           H  
ATOM    869  HD3 LYS A  53      11.770   2.741   3.297  1.00 79.25           H  
ATOM    870  CE  LYS A  53      10.615   1.969   1.633  1.00 79.25           C  
ATOM    871  HE2 LYS A  53       9.770   1.284   1.562  1.00 79.25           H  
ATOM    872  HE3 LYS A  53      10.215   2.978   1.531  1.00 79.25           H  
ATOM    873  NZ  LYS A  53      11.546   1.666   0.500  1.00 79.25           N  
ATOM    874  HZ1 LYS A  53      12.418   2.175   0.533  1.00 79.25           H  
ATOM    875  HZ2 LYS A  53      11.773   0.686   0.403  1.00 79.25           H  
ATOM    876  HZ3 LYS A  53      11.105   1.851  -0.390  1.00 79.25           H  
ATOM    877  N   TYR A  54       8.887   2.509   8.074  1.00 81.88           N  
ATOM    878  H   TYR A  54       9.620   2.188   8.690  1.00 81.88           H  
ATOM    879  CA  TYR A  54       8.219   3.757   8.440  1.00 81.88           C  
ATOM    880  HA  TYR A  54       7.500   4.025   7.666  1.00 81.88           H  
ATOM    881  C   TYR A  54       9.261   4.877   8.518  1.00 81.88           C  
ATOM    882  CB  TYR A  54       7.428   3.585   9.741  1.00 81.88           C  
ATOM    883  HB2 TYR A  54       8.077   3.154  10.503  1.00 81.88           H  
ATOM    884  HB3 TYR A  54       6.621   2.872   9.568  1.00 81.88           H  
ATOM    885  O   TYR A  54      10.308   4.728   9.152  1.00 81.88           O  
ATOM    886  CG  TYR A  54       6.823   4.876  10.262  1.00 81.88           C  
ATOM    887  CD1 TYR A  54       7.380   5.524  11.381  1.00 81.88           C  
ATOM    888  HD1 TYR A  54       8.242   5.101  11.875  1.00 81.88           H  
ATOM    889  CD2 TYR A  54       5.694   5.424   9.625  1.00 81.88           C  
ATOM    890  HD2 TYR A  54       5.246   4.911   8.787  1.00 81.88           H  
ATOM    891  CE1 TYR A  54       6.794   6.702  11.881  1.00 81.88           C  
ATOM    892  HE1 TYR A  54       7.194   7.163  12.772  1.00 81.88           H  
ATOM    893  CE2 TYR A  54       5.123   6.618  10.103  1.00 81.88           C  
ATOM    894  HE2 TYR A  54       4.235   7.026   9.642  1.00 81.88           H  
ATOM    895  OH  TYR A  54       5.090   8.382  11.730  1.00 81.88           O  
ATOM    896  HH  TYR A  54       5.415   8.575  12.613  1.00 81.88           H  
ATOM    897  CZ  TYR A  54       5.669   7.258  11.234  1.00 81.88           C  
ATOM    898  N   ILE A  55       8.997   5.982   7.819  1.00 78.00           N  
ATOM    899  H   ILE A  55       8.090   6.068   7.384  1.00 78.00           H  
ATOM    900  CA  ILE A  55       9.914   7.118   7.697  1.00 78.00           C  
ATOM    901  HA  ILE A  55      10.867   6.868   8.164  1.00 78.00           H  
ATOM    902  C   ILE A  55       9.309   8.292   8.456  1.00 78.00           C  
ATOM    903  CB  ILE A  55      10.198   7.471   6.217  1.00 78.00           C  
ATOM    904  HB  ILE A  55       9.269   7.803   5.754  1.00 78.00           H  
ATOM    905  O   ILE A  55       8.260   8.810   8.078  1.00 78.00           O  
ATOM    906  CG1 ILE A  55      10.710   6.235   5.437  1.00 78.00           C  
ATOM    907 HG12 ILE A  55      11.637   5.876   5.885  1.00 78.00           H  
ATOM    908 HG13 ILE A  55       9.974   5.435   5.507  1.00 78.00           H  
ATOM    909  CG2 ILE A  55      11.217   8.627   6.147  1.00 78.00           C  
ATOM    910 HG21 ILE A  55      11.356   8.947   5.114  1.00 78.00           H  
ATOM    911 HG22 ILE A  55      10.855   9.494   6.699  1.00 78.00           H  
ATOM    912 HG23 ILE A  55      12.174   8.306   6.558  1.00 78.00           H  
ATOM    913  CD1 ILE A  55      10.943   6.485   3.941  1.00 78.00           C  
ATOM    914 HD11 ILE A  55      11.789   7.156   3.792  1.00 78.00           H  
ATOM    915 HD12 ILE A  55      10.049   6.918   3.493  1.00 78.00           H  
ATOM    916 HD13 ILE A  55      11.164   5.538   3.449  1.00 78.00           H  
ATOM    917  N   GLN A  56       9.991   8.731   9.510  1.00 79.50           N  
ATOM    918  H   GLN A  56      10.841   8.253   9.770  1.00 79.50           H  
ATOM    919  CA  GLN A  56       9.581   9.875  10.312  1.00 79.50           C  
ATOM    920  HA  GLN A  56       8.621  10.240   9.947  1.00 79.50           H  
ATOM    921  C   GLN A  56      10.600  11.005  10.191  1.00 79.50           C  
ATOM    922  CB  GLN A  56       9.385   9.433  11.765  1.00 79.50           C  
ATOM    923  HB2 GLN A  56      10.357   9.240  12.219  1.00 79.50           H  
ATOM    924  HB3 GLN A  56       8.813   8.506  11.774  1.00 79.50           H  
ATOM    925  O   GLN A  56      11.809  10.790  10.279  1.00 79.50           O  
ATOM    926  CG  GLN A  56       8.625  10.486  12.586  1.00 79.50           C  
ATOM    927  HG2 GLN A  56       7.666  10.684  12.107  1.00 79.50           H  
ATOM    928  HG3 GLN A  56       9.195  11.414  12.621  1.00 79.50           H  
ATOM    929  CD  GLN A  56       8.367  10.035  14.019  1.00 79.50           C  
ATOM    930  NE2 GLN A  56       7.460  10.670  14.724  1.00 79.50           N  
ATOM    931 HE21 GLN A  56       7.259  10.266  15.628  1.00 79.50           H  
ATOM    932 HE22 GLN A  56       6.834  11.329  14.285  1.00 79.50           H  
ATOM    933  OE1 GLN A  56       8.965   9.111  14.541  1.00 79.50           O  
ATOM    934  N   GLN A  57      10.116  12.233  10.022  1.00 79.62           N  
ATOM    935  H   GLN A  57       9.117  12.361   9.951  1.00 79.62           H  
ATOM    936  CA  GLN A  57      10.976  13.411  10.039  1.00 79.62           C  
ATOM    937  HA  GLN A  57      11.857  13.193   9.436  1.00 79.62           H  
ATOM    938  C   GLN A  57      11.437  13.709  11.472  1.00 79.62           C  
ATOM    939  CB  GLN A  57      10.227  14.587   9.389  1.00 79.62           C  
ATOM    940  HB2 GLN A  57       9.905  14.288   8.392  1.00 79.62           H  
ATOM    941  HB3 GLN A  57       9.338  14.817   9.977  1.00 79.62           H  
ATOM    942  O   GLN A  57      10.613  13.829  12.381  1.00 79.62           O  
ATOM    943  CG  GLN A  57      11.075  15.861   9.263  1.00 79.62           C  
ATOM    944  HG2 GLN A  57      10.498  16.621   8.737  1.00 79.62           H  
ATOM    945  HG3 GLN A  57      11.288  16.243  10.261  1.00 79.62           H  
ATOM    946  CD  GLN A  57      12.383  15.648   8.506  1.00 79.62           C  
ATOM    947  NE2 GLN A  57      13.458  16.233   8.982  1.00 79.62           N  
ATOM    948 HE21 GLN A  57      13.413  16.548   9.940  1.00 79.62           H  
ATOM    949 HE22 GLN A  57      14.323  15.870   8.607  1.00 79.62           H  
ATOM    950  OE1 GLN A  57      12.479  14.918   7.534  1.00 79.62           O  
ATOM    951  N   GLU A  58      12.748  13.858  11.670  1.00 86.00           N  
ATOM    952  H   GLU A  58      13.394  13.730  10.904  1.00 86.00           H  
ATOM    953  CA  GLU A  58      13.308  14.244  12.966  1.00 86.00           C  
ATOM    954  HA  GLU A  58      12.859  13.618  13.737  1.00 86.00           H  
ATOM    955  C   GLU A  58      12.983  15.711  13.296  1.00 86.00           C  
ATOM    956  CB  GLU A  58      14.826  14.025  12.993  1.00 86.00           C  
ATOM    957  HB2 GLU A  58      15.282  14.638  12.216  1.00 86.00           H  
ATOM    958  HB3 GLU A  58      15.201  14.367  13.958  1.00 86.00           H  
ATOM    959  O   GLU A  58      12.913  16.565  12.402  1.00 86.00           O  
ATOM    960  CG  GLU A  58      15.242  12.557  12.816  1.00 86.00           C  
ATOM    961  HG2 GLU A  58      14.772  11.970  13.605  1.00 86.00           H  
ATOM    962  HG3 GLU A  58      14.876  12.182  11.861  1.00 86.00           H  
ATOM    963  CD  GLU A  58      16.764  12.358  12.877  1.00 86.00           C  
ATOM    964  OE1 GLU A  58      17.183  11.229  13.209  1.00 86.00           O  
ATOM    965  OE2 GLU A  58      17.513  13.316  12.551  1.00 86.00           O  
ATOM    966  N   ASN A  59      12.810  16.011  14.587  1.00 88.06           N  
ATOM    967  H   ASN A  59      12.926  15.265  15.258  1.00 88.06           H  
ATOM    968  CA  ASN A  59      12.480  17.347  15.082  1.00 88.06           C  
ATOM    969  HA  ASN A  59      12.374  18.021  14.232  1.00 88.06           H  
ATOM    970  C   ASN A  59      13.602  17.917  15.968  1.00 88.06           C  
ATOM    971  CB  ASN A  59      11.112  17.310  15.789  1.00 88.06           C  
ATOM    972  HB2 ASN A  59      10.364  16.904  15.109  1.00 88.06           H  
ATOM    973  HB3 ASN A  59      11.169  16.662  16.664  1.00 88.06           H  
ATOM    974  O   ASN A  59      13.671  17.660  17.173  1.00 88.06           O  
ATOM    975  CG  ASN A  59      10.652  18.687  16.239  1.00 88.06           C  
ATOM    976  ND2 ASN A  59       9.485  18.779  16.824  1.00 88.06           N  
ATOM    977 HD21 ASN A  59       9.183  19.678  17.172  1.00 88.06           H  
ATOM    978 HD22 ASN A  59       8.862  17.985  16.863  1.00 88.06           H  
ATOM    979  OD1 ASN A  59      11.335  19.690  16.080  1.00 88.06           O  
ATOM    980  N   PHE A  60      14.461  18.757  15.388  1.00 89.31           N  
ATOM    981  H   PHE A  60      14.436  18.846  14.382  1.00 89.31           H  
ATOM    982  CA  PHE A  60      15.549  19.416  16.122  1.00 89.31           C  
ATOM    983  HA  PHE A  60      16.100  18.642  16.657  1.00 89.31           H  
ATOM    984  C   PHE A  60      15.076  20.439  17.175  1.00 89.31           C  
ATOM    985  CB  PHE A  60      16.527  20.087  15.151  1.00 89.31           C  
ATOM    986  HB2 PHE A  60      16.745  19.425  14.313  1.00 89.31           H  
ATOM    987  HB3 PHE A  60      17.468  20.253  15.675  1.00 89.31           H  
ATOM    988  O   PHE A  60      15.863  20.812  18.044  1.00 89.31           O  
ATOM    989  CG  PHE A  60      16.033  21.412  14.623  1.00 89.31           C  
ATOM    990  CD1 PHE A  60      15.105  21.425  13.575  1.00 89.31           C  
ATOM    991  HD1 PHE A  60      14.761  20.501  13.135  1.00 89.31           H  
ATOM    992  CD2 PHE A  60      16.447  22.618  15.221  1.00 89.31           C  
ATOM    993  HD2 PHE A  60      17.128  22.600  16.058  1.00 89.31           H  
ATOM    994  CE1 PHE A  60      14.609  22.642  13.112  1.00 89.31           C  
ATOM    995  HE1 PHE A  60      13.847  22.610  12.348  1.00 89.31           H  
ATOM    996  CE2 PHE A  60      15.983  23.845  14.721  1.00 89.31           C  
ATOM    997  HE2 PHE A  60      16.304  24.776  15.164  1.00 89.31           H  
ATOM    998  CZ  PHE A  60      15.091  23.854  13.638  1.00 89.31           C  
ATOM    999  HZ  PHE A  60      14.747  24.795  13.236  1.00 89.31           H  
ATOM   1000  N   TRP A  61      13.815  20.892  17.146  1.00 92.81           N  
ATOM   1001  H   TRP A  61      13.184  20.547  16.437  1.00 92.81           H  
ATOM   1002  CA  TRP A  61      13.275  21.819  18.151  1.00 92.81           C  
ATOM   1003  HA  TRP A  61      14.036  22.574  18.349  1.00 92.81           H  
ATOM   1004  C   TRP A  61      12.971  21.149  19.501  1.00 92.81           C  
ATOM   1005  CB  TRP A  61      12.033  22.541  17.614  1.00 92.81           C  
ATOM   1006  HB2 TRP A  61      11.258  21.811  17.380  1.00 92.81           H  
ATOM   1007  HB3 TRP A  61      11.632  23.170  18.409  1.00 92.81           H  
ATOM   1008  O   TRP A  61      12.620  21.854  20.454  1.00 92.81           O  
ATOM   1009  CG  TRP A  61      12.252  23.432  16.432  1.00 92.81           C  
ATOM   1010  CD1 TRP A  61      11.775  23.227  15.183  1.00 92.81           C  
ATOM   1011  HD1 TRP A  61      11.196  22.367  14.881  1.00 92.81           H  
ATOM   1012  CD2 TRP A  61      12.969  24.703  16.381  1.00 92.81           C  
ATOM   1013  CE2 TRP A  61      12.824  25.252  15.074  1.00 92.81           C  
ATOM   1014  CE3 TRP A  61      13.708  25.459  17.317  1.00 92.81           C  
ATOM   1015  HE3 TRP A  61      13.836  25.067  18.314  1.00 92.81           H  
ATOM   1016  NE1 TRP A  61      12.083  24.315  14.386  1.00 92.81           N  
ATOM   1017  HE1 TRP A  61      11.776  24.415  13.429  1.00 92.81           H  
ATOM   1018  CH2 TRP A  61      14.135  27.202  15.662  1.00 92.81           C  
ATOM   1019  HH2 TRP A  61      14.576  28.150  15.392  1.00 92.81           H  
ATOM   1020  CZ2 TRP A  61      13.392  26.482  14.711  1.00 92.81           C  
ATOM   1021  HZ2 TRP A  61      13.249  26.865  13.712  1.00 92.81           H  
ATOM   1022  CZ3 TRP A  61      14.287  26.694  16.965  1.00 92.81           C  
ATOM   1023  HZ3 TRP A  61      14.855  27.254  17.693  1.00 92.81           H  
ATOM   1024  N   ILE A  62      13.139  19.822  19.596  1.00 95.88           N  
ATOM   1025  H   ILE A  62      13.430  19.338  18.758  1.00 95.88           H  
ATOM   1026  CA  ILE A  62      12.840  18.994  20.773  1.00 95.88           C  
ATOM   1027  HA  ILE A  62      13.019  17.959  20.483  1.00 95.88           H  
ATOM   1028  C   ILE A  62      11.352  19.104  21.124  1.00 95.88           C  
ATOM   1029  CB  ILE A  62      13.787  19.300  21.962  1.00 95.88           C  
ATOM   1030  HB  ILE A  62      13.537  20.281  22.367  1.00 95.88           H  
ATOM   1031  O   ILE A  62      10.954  19.781  22.077  1.00 95.88           O  
ATOM   1032  CG1 ILE A  62      15.272  19.329  21.530  1.00 95.88           C  
ATOM   1033 HG12 ILE A  62      15.406  20.063  20.735  1.00 95.88           H  
ATOM   1034 HG13 ILE A  62      15.557  18.352  21.138  1.00 95.88           H  
ATOM   1035  CG2 ILE A  62      13.569  18.254  23.075  1.00 95.88           C  
ATOM   1036 HG21 ILE A  62      12.522  18.221  23.375  1.00 95.88           H  
ATOM   1037 HG22 ILE A  62      13.866  17.267  22.722  1.00 95.88           H  
ATOM   1038 HG23 ILE A  62      14.150  18.511  23.960  1.00 95.88           H  
ATOM   1039  CD1 ILE A  62      16.241  19.723  22.651  1.00 95.88           C  
ATOM   1040 HD11 ILE A  62      16.308  18.928  23.394  1.00 95.88           H  
ATOM   1041 HD12 ILE A  62      17.232  19.882  22.227  1.00 95.88           H  
ATOM   1042 HD13 ILE A  62      15.907  20.644  23.129  1.00 95.88           H  
ATOM   1043  N   GLY A  63      10.520  18.469  20.305  1.00 95.19           N  
ATOM   1044  H   GLY A  63      10.896  17.923  19.544  1.00 95.19           H  
ATOM   1045  CA  GLY A  63       9.071  18.470  20.458  1.00 95.19           C  
ATOM   1046  HA2 GLY A  63       8.685  19.425  20.100  1.00 95.19           H  
ATOM   1047  HA3 GLY A  63       8.806  18.364  21.510  1.00 95.19           H  
ATOM   1048  C   GLY A  63       8.401  17.334  19.685  1.00 95.19           C  
ATOM   1049  O   GLY A  63       9.092  16.407  19.253  1.00 95.19           O  
ATOM   1050  N   PRO A  64       7.070  17.380  19.529  1.00 93.00           N  
ATOM   1051  CA  PRO A  64       6.288  16.307  18.915  1.00 93.00           C  
ATOM   1052  HA  PRO A  64       6.522  15.350  19.381  1.00 93.00           H  
ATOM   1053  C   PRO A  64       6.548  16.192  17.403  1.00 93.00           C  
ATOM   1054  CB  PRO A  64       4.837  16.671  19.235  1.00 93.00           C  
ATOM   1055  HB2 PRO A  64       4.586  16.339  20.243  1.00 93.00           H  
ATOM   1056  HB3 PRO A  64       4.128  16.259  18.517  1.00 93.00           H  
ATOM   1057  O   PRO A  64       7.281  16.998  16.819  1.00 93.00           O  
ATOM   1058  CG  PRO A  64       4.881  18.192  19.187  1.00 93.00           C  
ATOM   1059  HG2 PRO A  64       4.939  18.517  18.148  1.00 93.00           H  
ATOM   1060  HG3 PRO A  64       4.023  18.648  19.681  1.00 93.00           H  
ATOM   1061  CD  PRO A  64       6.203  18.496  19.882  1.00 93.00           C  
ATOM   1062  HD2 PRO A  64       6.058  18.521  20.962  1.00 93.00           H  
ATOM   1063  HD3 PRO A  64       6.595  19.448  19.522  1.00 93.00           H  
ATOM   1064  N   SER A  65       5.964  15.182  16.756  1.00 89.62           N  
ATOM   1065  H   SER A  65       5.295  14.599  17.238  1.00 89.62           H  
ATOM   1066  CA  SER A  65       6.145  14.967  15.317  1.00 89.62           C  
ATOM   1067  HA  SER A  65       7.201  15.108  15.085  1.00 89.62           H  
ATOM   1068  C   SER A  65       5.354  15.973  14.471  1.00 89.62           C  
ATOM   1069  CB  SER A  65       5.791  13.526  14.953  1.00 89.62           C  
ATOM   1070  HB2 SER A  65       6.234  13.293  13.985  1.00 89.62           H  
ATOM   1071  HB3 SER A  65       6.203  12.848  15.701  1.00 89.62           H  
ATOM   1072  O   SER A  65       4.441  16.642  14.953  1.00 89.62           O  
ATOM   1073  OG  SER A  65       4.400  13.337  14.862  1.00 89.62           O  
ATOM   1074  HG  SER A  65       4.047  13.211  15.746  1.00 89.62           H  
ATOM   1075  N   SER A  66       5.676  16.078  13.178  1.00 87.69           N  
ATOM   1076  H   SER A  66       6.396  15.484  12.792  1.00 87.69           H  
ATOM   1077  CA  SER A  66       4.929  16.935  12.246  1.00 87.69           C  
ATOM   1078  HA  SER A  66       4.943  17.958  12.623  1.00 87.69           H  
ATOM   1079  C   SER A  66       3.458  16.525  12.111  1.00 87.69           C  
ATOM   1080  CB  SER A  66       5.601  16.927  10.869  1.00 87.69           C  
ATOM   1081  HB2 SER A  66       6.552  17.456  10.934  1.00 87.69           H  
ATOM   1082  HB3 SER A  66       4.962  17.440  10.150  1.00 87.69           H  
ATOM   1083  O   SER A  66       2.602  17.398  11.986  1.00 87.69           O  
ATOM   1084  OG  SER A  66       5.842  15.598  10.441  1.00 87.69           O  
ATOM   1085  HG  SER A  66       6.157  15.609   9.534  1.00 87.69           H  
ATOM   1086  N   ILE A  67       3.157  15.225  12.183  1.00 87.12           N  
ATOM   1087  H   ILE A  67       3.913  14.570  12.327  1.00 87.12           H  
ATOM   1088  CA  ILE A  67       1.788  14.692  12.140  1.00 87.12           C  
ATOM   1089  HA  ILE A  67       1.269  15.115  11.279  1.00 87.12           H  
ATOM   1090  C   ILE A  67       1.011  15.133  13.387  1.00 87.12           C  
ATOM   1091  CB  ILE A  67       1.817  13.152  11.975  1.00 87.12           C  
ATOM   1092  HB  ILE A  67       2.430  12.731  12.772  1.00 87.12           H  
ATOM   1093  O   ILE A  67      -0.096  15.655  13.263  1.00 87.12           O  
ATOM   1094  CG1 ILE A  67       2.437  12.768  10.609  1.00 87.12           C  
ATOM   1095 HG12 ILE A  67       1.723  13.008   9.821  1.00 87.12           H  
ATOM   1096 HG13 ILE A  67       3.345  13.345  10.435  1.00 87.12           H  
ATOM   1097  CG2 ILE A  67       0.399  12.562  12.089  1.00 87.12           C  
ATOM   1098 HG21 ILE A  67      -0.261  13.002  11.343  1.00 87.12           H  
ATOM   1099 HG22 ILE A  67      -0.011  12.744  13.083  1.00 87.12           H  
ATOM   1100 HG23 ILE A  67       0.423  11.480  11.956  1.00 87.12           H  
ATOM   1101  CD1 ILE A  67       2.814  11.287  10.476  1.00 87.12           C  
ATOM   1102 HD11 ILE A  67       1.925  10.657  10.509  1.00 87.12           H  
ATOM   1103 HD12 ILE A  67       3.490  11.003  11.282  1.00 87.12           H  
ATOM   1104 HD13 ILE A  67       3.315  11.127   9.522  1.00 87.12           H  
ATOM   1105  N   ASP A  68       1.619  15.028  14.572  1.00 91.19           N  
ATOM   1106  H   ASP A  68       2.507  14.550  14.622  1.00 91.19           H  
ATOM   1107  CA  ASP A  68       0.996  15.467  15.828  1.00 91.19           C  
ATOM   1108  HA  ASP A  68       0.034  14.970  15.949  1.00 91.19           H  
ATOM   1109  C   ASP A  68       0.769  16.983  15.844  1.00 91.19           C  
ATOM   1110  CB  ASP A  68       1.884  15.105  17.021  1.00 91.19           C  
ATOM   1111  HB2 ASP A  68       2.817  15.661  16.920  1.00 91.19           H  
ATOM   1112  HB3 ASP A  68       1.396  15.423  17.942  1.00 91.19           H  
ATOM   1113  O   ASP A  68      -0.276  17.461  16.279  1.00 91.19           O  
ATOM   1114  CG  ASP A  68       2.203  13.619  17.114  1.00 91.19           C  
ATOM   1115  OD1 ASP A  68       1.273  12.806  16.958  1.00 91.19           O  
ATOM   1116  OD2 ASP A  68       3.416  13.326  17.260  1.00 91.19           O  
ATOM   1117  N   LEU A  69       1.723  17.768  15.324  1.00 93.12           N  
ATOM   1118  H   LEU A  69       2.577  17.328  15.014  1.00 93.12           H  
ATOM   1119  CA  LEU A  69       1.564  19.219  15.198  1.00 93.12           C  
ATOM   1120  HA  LEU A  69       1.320  19.625  16.179  1.00 93.12           H  
ATOM   1121  C   LEU A  69       0.388  19.582  14.280  1.00 93.12           C  
ATOM   1122  CB  LEU A  69       2.870  19.858  14.691  1.00 93.12           C  
ATOM   1123  HB2 LEU A  69       3.193  19.320  13.800  1.00 93.12           H  
ATOM   1124  HB3 LEU A  69       2.665  20.888  14.397  1.00 93.12           H  
ATOM   1125  O   LEU A  69      -0.357  20.511  14.594  1.00 93.12           O  
ATOM   1126  CG  LEU A  69       4.020  19.876  15.712  1.00 93.12           C  
ATOM   1127  HG  LEU A  69       4.201  18.864  16.075  1.00 93.12           H  
ATOM   1128  CD1 LEU A  69       5.295  20.385  15.038  1.00 93.12           C  
ATOM   1129 HD11 LEU A  69       5.536  19.740  14.192  1.00 93.12           H  
ATOM   1130 HD12 LEU A  69       6.124  20.336  15.743  1.00 93.12           H  
ATOM   1131 HD13 LEU A  69       5.159  21.408  14.687  1.00 93.12           H  
ATOM   1132  CD2 LEU A  69       3.728  20.781  16.915  1.00 93.12           C  
ATOM   1133 HD21 LEU A  69       4.605  20.833  17.560  1.00 93.12           H  
ATOM   1134 HD22 LEU A  69       2.904  20.367  17.497  1.00 93.12           H  
ATOM   1135 HD23 LEU A  69       3.470  21.785  16.579  1.00 93.12           H  
ATOM   1136  N   ILE A  70       0.189  18.857  13.171  1.00 92.19           N  
ATOM   1137  H   ILE A  70       0.826  18.098  12.973  1.00 92.19           H  
ATOM   1138  CA  ILE A  70      -0.994  19.027  12.312  1.00 92.19           C  
ATOM   1139  HA  ILE A  70      -1.065  20.075  12.020  1.00 92.19           H  
ATOM   1140  C   ILE A  70      -2.262  18.708  13.104  1.00 92.19           C  
ATOM   1141  CB  ILE A  70      -0.900  18.187  11.017  1.00 92.19           C  
ATOM   1142  HB  ILE A  70      -0.673  17.154  11.281  1.00 92.19           H  
ATOM   1143  O   ILE A  70      -3.186  19.524  13.087  1.00 92.19           O  
ATOM   1144  CG1 ILE A  70       0.224  18.730  10.109  1.00 92.19           C  
ATOM   1145 HG12 ILE A  70      -0.097  19.664   9.648  1.00 92.19           H  
ATOM   1146 HG13 ILE A  70       1.105  18.948  10.712  1.00 92.19           H  
ATOM   1147  CG2 ILE A  70      -2.234  18.208  10.240  1.00 92.19           C  
ATOM   1148 HG21 ILE A  70      -2.529  19.232  10.012  1.00 92.19           H  
ATOM   1149 HG22 ILE A  70      -3.019  17.722  10.820  1.00 92.19           H  
ATOM   1150 HG23 ILE A  70      -2.147  17.646   9.310  1.00 92.19           H  
ATOM   1151  CD1 ILE A  70       0.645  17.743   9.012  1.00 92.19           C  
ATOM   1152 HD11 ILE A  70      -0.174  17.558   8.317  1.00 92.19           H  
ATOM   1153 HD12 ILE A  70       1.485  18.149   8.448  1.00 92.19           H  
ATOM   1154 HD13 ILE A  70       0.955  16.806   9.475  1.00 92.19           H  
ATOM   1155  N   HIS A  71      -2.286  17.597  13.838  1.00 90.81           N  
ATOM   1156  H   HIS A  71      -1.500  16.964  13.798  1.00 90.81           H  
ATOM   1157  CA  HIS A  71      -3.434  17.205  14.656  1.00 90.81           C  
ATOM   1158  HA  HIS A  71      -4.300  17.101  14.002  1.00 90.81           H  
ATOM   1159  C   HIS A  71      -3.781  18.251  15.736  1.00 90.81           C  
ATOM   1160  CB  HIS A  71      -3.143  15.832  15.269  1.00 90.81           C  
ATOM   1161  HB2 HIS A  71      -2.451  15.930  16.105  1.00 90.81           H  
ATOM   1162  HB3 HIS A  71      -2.682  15.189  14.518  1.00 90.81           H  
ATOM   1163  O   HIS A  71      -4.946  18.544  15.989  1.00 90.81           O  
ATOM   1164  CG  HIS A  71      -4.401  15.160  15.733  1.00 90.81           C  
ATOM   1165  CD2 HIS A  71      -4.844  15.024  17.021  1.00 90.81           C  
ATOM   1166  HD2 HIS A  71      -4.343  15.377  17.910  1.00 90.81           H  
ATOM   1167  ND1 HIS A  71      -5.345  14.591  14.911  1.00 90.81           N  
ATOM   1168  HD1 HIS A  71      -5.304  14.522  13.904  1.00 90.81           H  
ATOM   1169  CE1 HIS A  71      -6.322  14.101  15.686  1.00 90.81           C  
ATOM   1170  HE1 HIS A  71      -7.191  13.574  15.320  1.00 90.81           H  
ATOM   1171  NE2 HIS A  71      -6.074  14.360  16.977  1.00 90.81           N  
ATOM   1172  N   LEU A  72      -2.758  18.897  16.304  1.00 93.25           N  
ATOM   1173  H   LEU A  72      -1.838  18.535  16.099  1.00 93.25           H  
ATOM   1174  CA  LEU A  72      -2.857  19.938  17.335  1.00 93.25           C  
ATOM   1175  HA  LEU A  72      -3.652  19.659  18.028  1.00 93.25           H  
ATOM   1176  C   LEU A  72      -3.219  21.340  16.818  1.00 93.25           C  
ATOM   1177  CB  LEU A  72      -1.511  19.980  18.075  1.00 93.25           C  
ATOM   1178  HB2 LEU A  72      -1.417  20.917  18.623  1.00 93.25           H  
ATOM   1179  HB3 LEU A  72      -0.710  19.958  17.337  1.00 93.25           H  
ATOM   1180  O   LEU A  72      -3.370  22.273  17.614  1.00 93.25           O  
ATOM   1181  CG  LEU A  72      -1.332  18.820  19.064  1.00 93.25           C  
ATOM   1182  HG  LEU A  72      -1.603  17.868  18.607  1.00 93.25           H  
ATOM   1183  CD1 LEU A  72       0.133  18.764  19.488  1.00 93.25           C  
ATOM   1184 HD11 LEU A  72       0.439  19.716  19.922  1.00 93.25           H  
ATOM   1185 HD12 LEU A  72       0.262  17.955  20.207  1.00 93.25           H  
ATOM   1186 HD13 LEU A  72       0.749  18.539  18.618  1.00 93.25           H  
ATOM   1187  CD2 LEU A  72      -2.205  19.060  20.299  1.00 93.25           C  
ATOM   1188 HD21 LEU A  72      -1.913  18.364  21.085  1.00 93.25           H  
ATOM   1189 HD22 LEU A  72      -3.251  18.875  20.055  1.00 93.25           H  
ATOM   1190 HD23 LEU A  72      -2.081  20.078  20.668  1.00 93.25           H  
ATOM   1191  N   GLY A  73      -3.336  21.523  15.502  1.00 94.38           N  
ATOM   1192  H   GLY A  73      -3.235  20.708  14.913  1.00 94.38           H  
ATOM   1193  CA  GLY A  73      -3.739  22.799  14.908  1.00 94.38           C  
ATOM   1194  HA2 GLY A  73      -4.432  22.579  14.096  1.00 94.38           H  
ATOM   1195  HA3 GLY A  73      -4.265  23.406  15.644  1.00 94.38           H  
ATOM   1196  C   GLY A  73      -2.624  23.645  14.302  1.00 94.38           C  
ATOM   1197  O   GLY A  73      -2.791  24.861  14.180  1.00 94.38           O  
ATOM   1198  N   ALA A  74      -1.516  23.036  13.869  1.00 95.00           N  
ATOM   1199  H   ALA A  74      -1.373  22.059  14.083  1.00 95.00           H  
ATOM   1200  CA  ALA A  74      -0.560  23.707  12.992  1.00 95.00           C  
ATOM   1201  HA  ALA A  74      -0.132  24.547  13.539  1.00 95.00           H  
ATOM   1202  C   ALA A  74      -1.244  24.274  11.739  1.00 95.00           C  
ATOM   1203  CB  ALA A  74       0.570  22.747  12.602  1.00 95.00           C  
ATOM   1204  HB1 ALA A  74       1.064  22.374  13.499  1.00 95.00           H  
ATOM   1205  HB2 ALA A  74       0.171  21.907  12.032  1.00 95.00           H  
ATOM   1206  HB3 ALA A  74       1.305  23.267  11.988  1.00 95.00           H  
ATOM   1207  O   ALA A  74      -2.256  23.748  11.254  1.00 95.00           O  
ATOM   1208  N   LYS A  75      -0.670  25.342  11.179  1.00 94.44           N  
ATOM   1209  H   LYS A  75       0.216  25.651  11.550  1.00 94.44           H  
ATOM   1210  CA  LYS A  75      -1.079  25.829   9.864  1.00 94.44           C  
ATOM   1211  HA  LYS A  75      -2.158  25.982   9.871  1.00 94.44           H  
ATOM   1212  C   LYS A  75      -0.752  24.727   8.862  1.00 94.44           C  
ATOM   1213  CB  LYS A  75      -0.394  27.177   9.561  1.00 94.44           C  
ATOM   1214  HB2 LYS A  75       0.689  27.069   9.615  1.00 94.44           H  
ATOM   1215  HB3 LYS A  75      -0.696  27.882  10.334  1.00 94.44           H  
ATOM   1216  O   LYS A  75       0.409  24.370   8.694  1.00 94.44           O  
ATOM   1217  CG  LYS A  75      -0.791  27.776   8.197  1.00 94.44           C  
ATOM   1218  HG2 LYS A  75      -0.635  28.854   8.232  1.00 94.44           H  
ATOM   1219  HG3 LYS A  75      -1.856  27.609   8.037  1.00 94.44           H  
ATOM   1220  CD  LYS A  75      -0.007  27.199   7.002  1.00 94.44           C  
ATOM   1221  HD2 LYS A  75      -0.690  27.014   6.173  1.00 94.44           H  
ATOM   1222  HD3 LYS A  75       0.467  26.252   7.262  1.00 94.44           H  
ATOM   1223  CE  LYS A  75       1.112  28.116   6.541  1.00 94.44           C  
ATOM   1224  HE2 LYS A  75       0.680  29.007   6.085  1.00 94.44           H  
ATOM   1225  HE3 LYS A  75       1.696  28.434   7.404  1.00 94.44           H  
ATOM   1226  NZ  LYS A  75       2.012  27.408   5.592  1.00 94.44           N  
ATOM   1227  HZ1 LYS A  75       2.457  26.606   6.016  1.00 94.44           H  
ATOM   1228  HZ2 LYS A  75       2.753  28.032   5.305  1.00 94.44           H  
ATOM   1229  HZ3 LYS A  75       1.571  27.091   4.741  1.00 94.44           H  
ATOM   1230  N   PHE A  76      -1.781  24.207   8.206  1.00 93.19           N  
ATOM   1231  H   PHE A  76      -2.714  24.487   8.473  1.00 93.19           H  
ATOM   1232  CA  PHE A  76      -1.664  23.216   7.146  1.00 93.19           C  
ATOM   1233  HA  PHE A  76      -0.734  23.372   6.599  1.00 93.19           H  
ATOM   1234  C   PHE A  76      -2.841  23.419   6.198  1.00 93.19           C  
ATOM   1235  CB  PHE A  76      -1.648  21.811   7.759  1.00 93.19           C  
ATOM   1236  HB2 PHE A  76      -2.595  21.628   8.267  1.00 93.19           H  
ATOM   1237  HB3 PHE A  76      -0.863  21.769   8.514  1.00 93.19           H  
ATOM   1238  O   PHE A  76      -4.000  23.273   6.595  1.00 93.19           O  
ATOM   1239  CG  PHE A  76      -1.379  20.701   6.763  1.00 93.19           C  
ATOM   1240  CD1 PHE A  76      -2.309  19.663   6.589  1.00 93.19           C  
ATOM   1241  HD1 PHE A  76      -3.231  19.663   7.151  1.00 93.19           H  
ATOM   1242  CD2 PHE A  76      -0.163  20.660   6.053  1.00 93.19           C  
ATOM   1243  HD2 PHE A  76       0.577  21.434   6.193  1.00 93.19           H  
ATOM   1244  CE1 PHE A  76      -2.034  18.586   5.730  1.00 93.19           C  
ATOM   1245  HE1 PHE A  76      -2.736  17.771   5.637  1.00 93.19           H  
ATOM   1246  CE2 PHE A  76       0.108  19.586   5.187  1.00 93.19           C  
ATOM   1247  HE2 PHE A  76       1.058  19.524   4.677  1.00 93.19           H  
ATOM   1248  CZ  PHE A  76      -0.826  18.552   5.021  1.00 93.19           C  
ATOM   1249  HZ  PHE A  76      -0.604  17.714   4.377  1.00 93.19           H  
ATOM   1250  N   SER A  77      -2.555  23.847   4.972  1.00 91.38           N  
ATOM   1251  H   SER A  77      -1.594  23.888   4.664  1.00 91.38           H  
ATOM   1252  CA  SER A  77      -3.588  24.319   4.045  1.00 91.38           C  
ATOM   1253  HA  SER A  77      -4.137  25.119   4.542  1.00 91.38           H  
ATOM   1254  C   SER A  77      -4.624  23.264   3.669  1.00 91.38           C  
ATOM   1255  CB  SER A  77      -2.960  24.925   2.801  1.00 91.38           C  
ATOM   1256  HB2 SER A  77      -2.339  24.192   2.288  1.00 91.38           H  
ATOM   1257  HB3 SER A  77      -3.742  25.282   2.131  1.00 91.38           H  
ATOM   1258  O   SER A  77      -5.797  23.631   3.608  1.00 91.38           O  
ATOM   1259  OG  SER A  77      -2.185  26.011   3.251  1.00 91.38           O  
ATOM   1260  HG  SER A  77      -1.986  26.585   2.507  1.00 91.38           H  
ATOM   1261  N   PRO A  78      -4.260  21.977   3.522  1.00 91.06           N  
ATOM   1262  CA  PRO A  78      -5.226  20.892   3.389  1.00 91.06           C  
ATOM   1263  HA  PRO A  78      -5.679  20.923   2.399  1.00 91.06           H  
ATOM   1264  C   PRO A  78      -6.331  20.831   4.441  1.00 91.06           C  
ATOM   1265  CB  PRO A  78      -4.371  19.650   3.532  1.00 91.06           C  
ATOM   1266  HB2 PRO A  78      -4.129  19.503   4.584  1.00 91.06           H  
ATOM   1267  HB3 PRO A  78      -4.897  18.762   3.180  1.00 91.06           H  
ATOM   1268  O   PRO A  78      -7.436  20.426   4.115  1.00 91.06           O  
ATOM   1269  CG  PRO A  78      -3.118  20.042   2.751  1.00 91.06           C  
ATOM   1270  HG2 PRO A  78      -2.269  19.391   2.960  1.00 91.06           H  
ATOM   1271  HG3 PRO A  78      -3.329  20.075   1.682  1.00 91.06           H  
ATOM   1272  CD  PRO A  78      -2.913  21.453   3.282  1.00 91.06           C  
ATOM   1273  HD2 PRO A  78      -2.349  21.402   4.214  1.00 91.06           H  
ATOM   1274  HD3 PRO A  78      -2.378  22.044   2.539  1.00 91.06           H  
ATOM   1275  N   CYS A  79      -6.066  21.230   5.688  1.00 93.81           N  
ATOM   1276  H   CYS A  79      -5.137  21.552   5.919  1.00 93.81           H  
ATOM   1277  CA  CYS A  79      -7.096  21.255   6.732  1.00 93.81           C  
ATOM   1278  HA  CYS A  79      -7.774  20.412   6.591  1.00 93.81           H  
ATOM   1279  C   CYS A  79      -7.939  22.542   6.702  1.00 93.81           C  
ATOM   1280  CB  CYS A  79      -6.438  21.106   8.105  1.00 93.81           C  
ATOM   1281  HB2 CYS A  79      -5.774  21.957   8.261  1.00 93.81           H  
ATOM   1282  HB3 CYS A  79      -7.228  21.145   8.855  1.00 93.81           H  
ATOM   1283  O   CYS A  79      -8.996  22.604   7.321  1.00 93.81           O  
ATOM   1284  SG  CYS A  79      -5.490  19.596   8.397  1.00 93.81           S  
ATOM   1285  N   ILE A  80      -7.451  23.593   6.036  1.00 94.38           N  
ATOM   1286  H   ILE A  80      -6.609  23.445   5.497  1.00 94.38           H  
ATOM   1287  CA  ILE A  80      -8.057  24.933   6.014  1.00 94.38           C  
ATOM   1288  HA  ILE A  80      -8.651  25.079   6.917  1.00 94.38           H  
ATOM   1289  C   ILE A  80      -9.008  25.094   4.827  1.00 94.38           C  
ATOM   1290  CB  ILE A  80      -6.941  26.007   5.979  1.00 94.38           C  
ATOM   1291  HB  ILE A  80      -6.261  25.768   5.161  1.00 94.38           H  
ATOM   1292  O   ILE A  80     -10.035  25.760   4.944  1.00 94.38           O  
ATOM   1293  CG1 ILE A  80      -6.132  25.994   7.295  1.00 94.38           C  
ATOM   1294 HG12 ILE A  80      -5.872  24.968   7.553  1.00 94.38           H  
ATOM   1295 HG13 ILE A  80      -6.755  26.393   8.096  1.00 94.38           H  
ATOM   1296  CG2 ILE A  80      -7.521  27.407   5.701  1.00 94.38           C  
ATOM   1297 HG21 ILE A  80      -7.845  27.471   4.662  1.00 94.38           H  
ATOM   1298 HG22 ILE A  80      -8.394  27.582   6.331  1.00 94.38           H  
ATOM   1299 HG23 ILE A  80      -6.780  28.189   5.866  1.00 94.38           H  
ATOM   1300  CD1 ILE A  80      -4.820  26.790   7.248  1.00 94.38           C  
ATOM   1301 HD11 ILE A  80      -4.198  26.439   6.425  1.00 94.38           H  
ATOM   1302 HD12 ILE A  80      -5.014  27.856   7.129  1.00 94.38           H  
ATOM   1303 HD13 ILE A  80      -4.280  26.641   8.184  1.00 94.38           H  
ATOM   1304  N   ARG A  81      -8.632  24.541   3.671  1.00 91.12           N  
ATOM   1305  H   ARG A  81      -7.802  23.965   3.664  1.00 91.12           H  
ATOM   1306  CA  ARG A  81      -9.373  24.669   2.418  1.00 91.12           C  
ATOM   1307  HA  ARG A  81     -10.419  24.855   2.665  1.00 91.12           H  
ATOM   1308  C   ARG A  81      -9.324  23.371   1.633  1.00 91.12           C  
ATOM   1309  CB  ARG A  81      -8.829  25.851   1.585  1.00 91.12           C  
ATOM   1310  HB2 ARG A  81      -8.840  26.754   2.196  1.00 91.12           H  
ATOM   1311  HB3 ARG A  81      -9.499  26.015   0.741  1.00 91.12           H  
ATOM   1312  O   ARG A  81      -8.402  22.572   1.773  1.00 91.12           O  
ATOM   1313  CG  ARG A  81      -7.403  25.621   1.044  1.00 91.12           C  
ATOM   1314  HG2 ARG A  81      -6.706  25.543   1.879  1.00 91.12           H  
ATOM   1315  HG3 ARG A  81      -7.368  24.694   0.472  1.00 91.12           H  
ATOM   1316  CD  ARG A  81      -6.952  26.758   0.120  1.00 91.12           C  
ATOM   1317  HD2 ARG A  81      -7.680  26.862  -0.685  1.00 91.12           H  
ATOM   1318  HD3 ARG A  81      -6.923  27.682   0.698  1.00 91.12           H  
ATOM   1319  NE  ARG A  81      -5.621  26.485  -0.461  1.00 91.12           N  
ATOM   1320  HE  ARG A  81      -5.262  25.549  -0.333  1.00 91.12           H  
ATOM   1321  NH1 ARG A  81      -5.263  28.502  -1.502  1.00 91.12           N  
ATOM   1322 HH11 ARG A  81      -4.697  29.109  -2.078  1.00 91.12           H  
ATOM   1323 HH12 ARG A  81      -6.224  28.742  -1.304  1.00 91.12           H  
ATOM   1324  NH2 ARG A  81      -3.681  26.950  -1.565  1.00 91.12           N  
ATOM   1325 HH21 ARG A  81      -3.053  27.591  -2.029  1.00 91.12           H  
ATOM   1326 HH22 ARG A  81      -3.351  26.014  -1.378  1.00 91.12           H  
ATOM   1327  CZ  ARG A  81      -4.866  27.313  -1.166  1.00 91.12           C  
ATOM   1328  N   LYS A  82     -10.267  23.233   0.707  1.00 88.62           N  
ATOM   1329  H   LYS A  82     -10.994  23.933   0.667  1.00 88.62           H  
ATOM   1330  CA  LYS A  82     -10.229  22.183  -0.305  1.00 88.62           C  
ATOM   1331  HA  LYS A  82     -10.169  21.227   0.215  1.00 88.62           H  
ATOM   1332  C   LYS A  82      -8.978  22.331  -1.178  1.00 88.62           C  
ATOM   1333  CB  LYS A  82     -11.528  22.242  -1.110  1.00 88.62           C  
ATOM   1334  HB2 LYS A  82     -11.501  23.080  -1.806  1.00 88.62           H  
ATOM   1335  HB3 LYS A  82     -12.362  22.383  -0.422  1.00 88.62           H  
ATOM   1336  O   LYS A  82      -8.754  23.388  -1.767  1.00 88.62           O  
ATOM   1337  CG  LYS A  82     -11.741  20.934  -1.863  1.00 88.62           C  
ATOM   1338  HG2 LYS A  82     -10.951  20.800  -2.601  1.00 88.62           H  
ATOM   1339  HG3 LYS A  82     -11.710  20.107  -1.153  1.00 88.62           H  
ATOM   1340  CD  LYS A  82     -13.101  20.948  -2.560  1.00 88.62           C  
ATOM   1341  HD2 LYS A  82     -13.898  21.143  -1.842  1.00 88.62           H  
ATOM   1342  HD3 LYS A  82     -13.098  21.709  -3.341  1.00 88.62           H  
ATOM   1343  CE  LYS A  82     -13.270  19.563  -3.161  1.00 88.62           C  
ATOM   1344  HE2 LYS A  82     -13.389  18.827  -2.365  1.00 88.62           H  
ATOM   1345  HE3 LYS A  82     -12.339  19.335  -3.680  1.00 88.62           H  
ATOM   1346  NZ  LYS A  82     -14.391  19.489  -4.119  1.00 88.62           N  
ATOM   1347  HZ1 LYS A  82     -14.246  18.653  -4.666  1.00 88.62           H  
ATOM   1348  HZ2 LYS A  82     -15.286  19.456  -3.652  1.00 88.62           H  
ATOM   1349  HZ3 LYS A  82     -14.325  20.251  -4.779  1.00 88.62           H  
ATOM   1350  N   ASP A  83      -8.184  21.271  -1.255  1.00 84.56           N  
ATOM   1351  H   ASP A  83      -8.416  20.449  -0.716  1.00 84.56           H  
ATOM   1352  CA  ASP A  83      -6.923  21.244  -1.991  1.00 84.56           C  
ATOM   1353  HA  ASP A  83      -6.693  22.248  -2.346  1.00 84.56           H  
ATOM   1354  C   ASP A  83      -7.007  20.323  -3.219  1.00 84.56           C  
ATOM   1355  CB  ASP A  83      -5.791  20.842  -1.044  1.00 84.56           C  
ATOM   1356  HB2 ASP A  83      -5.789  21.495  -0.171  1.00 84.56           H  
ATOM   1357  HB3 ASP A  83      -5.926  19.812  -0.714  1.00 84.56           H  
ATOM   1358  O   ASP A  83      -7.545  19.218  -3.144  1.00 84.56           O  
ATOM   1359  CG  ASP A  83      -4.481  20.989  -1.796  1.00 84.56           C  
ATOM   1360  OD1 ASP A  83      -4.144  20.011  -2.502  1.00 84.56           O  
ATOM   1361  OD2 ASP A  83      -3.953  22.125  -1.781  1.00 84.56           O  
ATOM   1362  N   GLN A  84      -6.481  20.777  -4.361  1.00 81.31           N  
ATOM   1363  H   GLN A  84      -5.936  21.626  -4.331  1.00 81.31           H  
ATOM   1364  CA  GLN A  84      -6.590  20.045  -5.626  1.00 81.31           C  
ATOM   1365  HA  GLN A  84      -7.628  19.743  -5.765  1.00 81.31           H  
ATOM   1366  C   GLN A  84      -5.753  18.763  -5.660  1.00 81.31           C  
ATOM   1367  CB  GLN A  84      -6.174  20.939  -6.804  1.00 81.31           C  
ATOM   1368  HB2 GLN A  84      -5.200  21.383  -6.597  1.00 81.31           H  
ATOM   1369  HB3 GLN A  84      -6.082  20.315  -7.693  1.00 81.31           H  
ATOM   1370  O   GLN A  84      -6.200  17.783  -6.258  1.00 81.31           O  
ATOM   1371  CG  GLN A  84      -7.193  22.045  -7.109  1.00 81.31           C  
ATOM   1372  HG2 GLN A  84      -7.250  22.735  -6.267  1.00 81.31           H  
ATOM   1373  HG3 GLN A  84      -8.174  21.591  -7.247  1.00 81.31           H  
ATOM   1374  CD  GLN A  84      -6.841  22.835  -8.368  1.00 81.31           C  
ATOM   1375  NE2 GLN A  84      -7.759  23.617  -8.891  1.00 81.31           N  
ATOM   1376 HE21 GLN A  84      -8.661  23.718  -8.448  1.00 81.31           H  
ATOM   1377 HE22 GLN A  84      -7.471  24.137  -9.708  1.00 81.31           H  
ATOM   1378  OE1 GLN A  84      -5.754  22.777  -8.916  1.00 81.31           O  
ATOM   1379  N   GLN A  85      -4.562  18.742  -5.050  1.00 79.06           N  
ATOM   1380  H   GLN A  85      -4.309  19.484  -4.414  1.00 79.06           H  
ATOM   1381  CA  GLN A  85      -3.718  17.545  -5.065  1.00 79.06           C  
ATOM   1382  HA  GLN A  85      -3.634  17.167  -6.084  1.00 79.06           H  
ATOM   1383  C   GLN A  85      -4.338  16.438  -4.216  1.00 79.06           C  
ATOM   1384  CB  GLN A  85      -2.314  17.853  -4.539  1.00 79.06           C  
ATOM   1385  HB2 GLN A  85      -1.802  16.902  -4.391  1.00 79.06           H  
ATOM   1386  HB3 GLN A  85      -2.384  18.347  -3.570  1.00 79.06           H  
ATOM   1387  O   GLN A  85      -4.357  15.279  -4.626  1.00 79.06           O  
ATOM   1388  CG  GLN A  85      -1.464  18.698  -5.499  1.00 79.06           C  
ATOM   1389  HG2 GLN A  85      -1.903  19.691  -5.605  1.00 79.06           H  
ATOM   1390  HG3 GLN A  85      -1.442  18.219  -6.478  1.00 79.06           H  
ATOM   1391  CD  GLN A  85      -0.030  18.836  -4.992  1.00 79.06           C  
ATOM   1392  NE2 GLN A  85       0.863  19.442  -5.743  1.00 79.06           N  
ATOM   1393 HE21 GLN A  85       0.653  19.753  -6.681  1.00 79.06           H  
ATOM   1394 HE22 GLN A  85       1.801  19.424  -5.370  1.00 79.06           H  
ATOM   1395  OE1 GLN A  85       0.327  18.389  -3.919  1.00 79.06           O  
ATOM   1396  N   ILE A  86      -4.913  16.801  -3.069  1.00 83.31           N  
ATOM   1397  H   ILE A  86      -4.835  17.766  -2.780  1.00 83.31           H  
ATOM   1398  CA  ILE A  86      -5.613  15.843  -2.210  1.00 83.31           C  
ATOM   1399  HA  ILE A  86      -4.979  14.968  -2.071  1.00 83.31           H  
ATOM   1400  C   ILE A  86      -6.894  15.356  -2.878  1.00 83.31           C  
ATOM   1401  CB  ILE A  86      -5.880  16.457  -0.830  1.00 83.31           C  
ATOM   1402  HB  ILE A  86      -6.416  17.399  -0.952  1.00 83.31           H  
ATOM   1403  O   ILE A  86      -7.187  14.165  -2.854  1.00 83.31           O  
ATOM   1404  CG1 ILE A  86      -4.509  16.725  -0.178  1.00 83.31           C  
ATOM   1405 HG12 ILE A  86      -3.971  15.786  -0.054  1.00 83.31           H  
ATOM   1406 HG13 ILE A  86      -3.912  17.380  -0.812  1.00 83.31           H  
ATOM   1407  CG2 ILE A  86      -6.735  15.509   0.031  1.00 83.31           C  
ATOM   1408 HG21 ILE A  86      -6.229  14.552   0.159  1.00 83.31           H  
ATOM   1409 HG22 ILE A  86      -7.713  15.339  -0.419  1.00 83.31           H  
ATOM   1410 HG23 ILE A  86      -6.908  15.947   1.014  1.00 83.31           H  
ATOM   1411  CD1 ILE A  86      -4.618  17.404   1.169  1.00 83.31           C  
ATOM   1412 HD11 ILE A  86      -5.068  16.739   1.906  1.00 83.31           H  
ATOM   1413 HD12 ILE A  86      -3.610  17.648   1.505  1.00 83.31           H  
ATOM   1414 HD13 ILE A  86      -5.211  18.312   1.062  1.00 83.31           H  
ATOM   1415  N   GLU A  87      -7.640  16.238  -3.543  1.00 86.12           N  
ATOM   1416  H   GLU A  87      -7.402  17.218  -3.502  1.00 86.12           H  
ATOM   1417  CA  GLU A  87      -8.847  15.822  -4.255  1.00 86.12           C  
ATOM   1418  HA  GLU A  87      -9.478  15.286  -3.545  1.00 86.12           H  
ATOM   1419  C   GLU A  87      -8.531  14.851  -5.407  1.00 86.12           C  
ATOM   1420  CB  GLU A  87      -9.602  17.066  -4.746  1.00 86.12           C  
ATOM   1421  HB2 GLU A  87      -9.187  17.400  -5.696  1.00 86.12           H  
ATOM   1422  HB3 GLU A  87      -9.508  17.867  -4.013  1.00 86.12           H  
ATOM   1423  O   GLU A  87      -9.287  13.909  -5.651  1.00 86.12           O  
ATOM   1424  CG  GLU A  87     -11.094  16.761  -4.888  1.00 86.12           C  
ATOM   1425  HG2 GLU A  87     -11.218  15.895  -5.539  1.00 86.12           H  
ATOM   1426  HG3 GLU A  87     -11.495  16.504  -3.908  1.00 86.12           H  
ATOM   1427  CD  GLU A  87     -11.918  17.911  -5.471  1.00 86.12           C  
ATOM   1428  OE1 GLU A  87     -13.141  17.695  -5.668  1.00 86.12           O  
ATOM   1429  OE2 GLU A  87     -11.414  19.022  -5.723  1.00 86.12           O  
ATOM   1430  N   GLN A  88      -7.401  15.037  -6.097  1.00 86.50           N  
ATOM   1431  H   GLN A  88      -6.821  15.829  -5.860  1.00 86.50           H  
ATOM   1432  CA  GLN A  88      -6.913  14.092  -7.106  1.00 86.50           C  
ATOM   1433  HA  GLN A  88      -7.723  13.864  -7.799  1.00 86.50           H  
ATOM   1434  C   GLN A  88      -6.472  12.760  -6.491  1.00 86.50           C  
ATOM   1435  CB  GLN A  88      -5.753  14.711  -7.894  1.00 86.50           C  
ATOM   1436  HB2 GLN A  88      -5.031  15.143  -7.202  1.00 86.50           H  
ATOM   1437  HB3 GLN A  88      -5.254  13.926  -8.461  1.00 86.50           H  
ATOM   1438  O   GLN A  88      -6.785  11.714  -7.061  1.00 86.50           O  
ATOM   1439  CG  GLN A  88      -6.227  15.786  -8.882  1.00 86.50           C  
ATOM   1440  HG2 GLN A  88      -6.868  15.325  -9.633  1.00 86.50           H  
ATOM   1441  HG3 GLN A  88      -6.813  16.541  -8.358  1.00 86.50           H  
ATOM   1442  CD  GLN A  88      -5.065  16.472  -9.594  1.00 86.50           C  
ATOM   1443  NE2 GLN A  88      -5.313  17.559 -10.290  1.00 86.50           N  
ATOM   1444 HE21 GLN A  88      -4.499  17.997 -10.698  1.00 86.50           H  
ATOM   1445 HE22 GLN A  88      -6.223  17.996 -10.254  1.00 86.50           H  
ATOM   1446  OE1 GLN A  88      -3.925  16.045  -9.577  1.00 86.50           O  
ATOM   1447  N   LEU A  89      -5.796  12.787  -5.337  1.00 84.06           N  
ATOM   1448  H   LEU A  89      -5.544  13.682  -4.943  1.00 84.06           H  
ATOM   1449  CA  LEU A  89      -5.409  11.584  -4.598  1.00 84.06           C  
ATOM   1450  HA  LEU A  89      -4.803  10.960  -5.253  1.00 84.06           H  
ATOM   1451  C   LEU A  89      -6.645  10.762  -4.205  1.00 84.06           C  
ATOM   1452  CB  LEU A  89      -4.558  11.991  -3.379  1.00 84.06           C  
ATOM   1453  HB2 LEU A  89      -5.140  12.669  -2.754  1.00 84.06           H  
ATOM   1454  HB3 LEU A  89      -3.677  12.530  -3.726  1.00 84.06           H  
ATOM   1455  O   LEU A  89      -6.751   9.606  -4.602  1.00 84.06           O  
ATOM   1456  CG  LEU A  89      -4.109  10.811  -2.496  1.00 84.06           C  
ATOM   1457  HG  LEU A  89      -4.982  10.246  -2.168  1.00 84.06           H  
ATOM   1458  CD1 LEU A  89      -3.159   9.876  -3.244  1.00 84.06           C  
ATOM   1459 HD11 LEU A  89      -2.264  10.408  -3.567  1.00 84.06           H  
ATOM   1460 HD12 LEU A  89      -2.883   9.066  -2.568  1.00 84.06           H  
ATOM   1461 HD13 LEU A  89      -3.669   9.422  -4.094  1.00 84.06           H  
ATOM   1462  CD2 LEU A  89      -3.397  11.350  -1.256  1.00 84.06           C  
ATOM   1463 HD21 LEU A  89      -2.521  11.933  -1.541  1.00 84.06           H  
ATOM   1464 HD22 LEU A  89      -3.089  10.511  -0.631  1.00 84.06           H  
ATOM   1465 HD23 LEU A  89      -4.086  11.964  -0.677  1.00 84.06           H  
ATOM   1466  N   VAL A  90      -7.629  11.385  -3.547  1.00 87.31           N  
ATOM   1467  H   VAL A  90      -7.463  12.335  -3.248  1.00 87.31           H  
ATOM   1468  CA  VAL A  90      -8.872  10.722  -3.111  1.00 87.31           C  
ATOM   1469  HA  VAL A  90      -8.611   9.873  -2.480  1.00 87.31           H  
ATOM   1470  C   VAL A  90      -9.670  10.177  -4.299  1.00 87.31           C  
ATOM   1471  CB  VAL A  90      -9.735  11.696  -2.281  1.00 87.31           C  
ATOM   1472  HB  VAL A  90      -9.890  12.609  -2.856  1.00 87.31           H  
ATOM   1473  O   VAL A  90     -10.234   9.087  -4.224  1.00 87.31           O  
ATOM   1474  CG1 VAL A  90     -11.115  11.119  -1.925  1.00 87.31           C  
ATOM   1475 HG11 VAL A  90     -11.643  11.805  -1.263  1.00 87.31           H  
ATOM   1476 HG12 VAL A  90     -11.715  10.977  -2.823  1.00 87.31           H  
ATOM   1477 HG13 VAL A  90     -10.989  10.162  -1.418  1.00 87.31           H  
ATOM   1478  CG2 VAL A  90      -9.043  12.062  -0.962  1.00 87.31           C  
ATOM   1479 HG21 VAL A  90      -9.640  12.787  -0.409  1.00 87.31           H  
ATOM   1480 HG22 VAL A  90      -8.909  11.167  -0.353  1.00 87.31           H  
ATOM   1481 HG23 VAL A  90      -8.059  12.493  -1.145  1.00 87.31           H  
ATOM   1482  N   ARG A  91      -9.723  10.900  -5.429  1.00 89.31           N  
ATOM   1483  H   ARG A  91      -9.257  11.796  -5.444  1.00 89.31           H  
ATOM   1484  CA  ARG A  91     -10.376  10.390  -6.649  1.00 89.31           C  
ATOM   1485  HA  ARG A  91     -11.377  10.038  -6.399  1.00 89.31           H  
ATOM   1486  C   ARG A  91      -9.658   9.164  -7.205  1.00 89.31           C  
ATOM   1487  CB  ARG A  91     -10.477  11.480  -7.721  1.00 89.31           C  
ATOM   1488  HB2 ARG A  91      -9.518  11.990  -7.806  1.00 89.31           H  
ATOM   1489  HB3 ARG A  91     -10.703  11.012  -8.679  1.00 89.31           H  
ATOM   1490  O   ARG A  91     -10.327   8.190  -7.535  1.00 89.31           O  
ATOM   1491  CG  ARG A  91     -11.588  12.488  -7.406  1.00 89.31           C  
ATOM   1492  HG2 ARG A  91     -11.430  12.922  -6.419  1.00 89.31           H  
ATOM   1493  HG3 ARG A  91     -12.554  11.983  -7.411  1.00 89.31           H  
ATOM   1494  CD  ARG A  91     -11.581  13.590  -8.467  1.00 89.31           C  
ATOM   1495  HD2 ARG A  91     -10.555  13.937  -8.595  1.00 89.31           H  
ATOM   1496  HD3 ARG A  91     -11.930  13.165  -9.408  1.00 89.31           H  
ATOM   1497  NE  ARG A  91     -12.416  14.739  -8.071  1.00 89.31           N  
ATOM   1498  HE  ARG A  91     -12.643  14.818  -7.090  1.00 89.31           H  
ATOM   1499  NH1 ARG A  91     -12.437  15.787 -10.106  1.00 89.31           N  
ATOM   1500 HH11 ARG A  91     -11.949  14.991 -10.490  1.00 89.31           H  
ATOM   1501 HH12 ARG A  91     -12.673  16.585 -10.679  1.00 89.31           H  
ATOM   1502  NH2 ARG A  91     -13.347  16.802  -8.336  1.00 89.31           N  
ATOM   1503 HH21 ARG A  91     -13.394  16.923  -7.334  1.00 89.31           H  
ATOM   1504 HH22 ARG A  91     -13.510  17.624  -8.900  1.00 89.31           H  
ATOM   1505  CZ  ARG A  91     -12.737  15.765  -8.835  1.00 89.31           C  
ATOM   1506  N   ARG A  92      -8.322   9.187  -7.265  1.00 87.56           N  
ATOM   1507  H   ARG A  92      -7.843  10.011  -6.929  1.00 87.56           H  
ATOM   1508  CA  ARG A  92      -7.520   8.048  -7.732  1.00 87.56           C  
ATOM   1509  HA  ARG A  92      -7.894   7.744  -8.710  1.00 87.56           H  
ATOM   1510  C   ARG A  92      -7.698   6.832  -6.819  1.00 87.56           C  
ATOM   1511  CB  ARG A  92      -6.051   8.480  -7.864  1.00 87.56           C  
ATOM   1512  HB2 ARG A  92      -5.998   9.357  -8.510  1.00 87.56           H  
ATOM   1513  HB3 ARG A  92      -5.664   8.752  -6.882  1.00 87.56           H  
ATOM   1514  O   ARG A  92      -7.883   5.732  -7.330  1.00 87.56           O  
ATOM   1515  CG  ARG A  92      -5.176   7.366  -8.461  1.00 87.56           C  
ATOM   1516  HG2 ARG A  92      -5.220   6.496  -7.807  1.00 87.56           H  
ATOM   1517  HG3 ARG A  92      -5.554   7.078  -9.441  1.00 87.56           H  
ATOM   1518  CD  ARG A  92      -3.704   7.785  -8.569  1.00 87.56           C  
ATOM   1519  HD2 ARG A  92      -3.107   6.885  -8.718  1.00 87.56           H  
ATOM   1520  HD3 ARG A  92      -3.401   8.227  -7.620  1.00 87.56           H  
ATOM   1521  NE  ARG A  92      -3.458   8.701  -9.704  1.00 87.56           N  
ATOM   1522  HE  ARG A  92      -3.927   8.471 -10.568  1.00 87.56           H  
ATOM   1523  NH1 ARG A  92      -2.020  10.161  -8.652  1.00 87.56           N  
ATOM   1524 HH11 ARG A  92      -1.384  10.945  -8.680  1.00 87.56           H  
ATOM   1525 HH12 ARG A  92      -2.132   9.647  -7.790  1.00 87.56           H  
ATOM   1526  NH2 ARG A  92      -2.451  10.412 -10.823  1.00 87.56           N  
ATOM   1527 HH21 ARG A  92      -1.825  11.205 -10.816  1.00 87.56           H  
ATOM   1528 HH22 ARG A  92      -2.891  10.112 -11.681  1.00 87.56           H  
ATOM   1529  CZ  ARG A  92      -2.650   9.750  -9.717  1.00 87.56           C  
ATOM   1530  N   GLU A  93      -7.701   7.026  -5.502  1.00 88.81           N  
ATOM   1531  H   GLU A  93      -7.483   7.945  -5.145  1.00 88.81           H  
ATOM   1532  CA  GLU A  93      -7.964   5.960  -4.526  1.00 88.81           C  
ATOM   1533  HA  GLU A  93      -7.256   5.145  -4.676  1.00 88.81           H  
ATOM   1534  C   GLU A  93      -9.368   5.362  -4.707  1.00 88.81           C  
ATOM   1535  CB  GLU A  93      -7.776   6.492  -3.096  1.00 88.81           C  
ATOM   1536  HB2 GLU A  93      -8.328   7.426  -2.989  1.00 88.81           H  
ATOM   1537  HB3 GLU A  93      -8.189   5.764  -2.398  1.00 88.81           H  
ATOM   1538  O   GLU A  93      -9.498   4.143  -4.819  1.00 88.81           O  
ATOM   1539  CG  GLU A  93      -6.294   6.714  -2.742  1.00 88.81           C  
ATOM   1540  HG2 GLU A  93      -5.774   5.761  -2.837  1.00 88.81           H  
ATOM   1541  HG3 GLU A  93      -5.851   7.402  -3.462  1.00 88.81           H  
ATOM   1542  CD  GLU A  93      -6.082   7.270  -1.322  1.00 88.81           C  
ATOM   1543  OE1 GLU A  93      -4.908   7.362  -0.902  1.00 88.81           O  
ATOM   1544  OE2 GLU A  93      -7.076   7.647  -0.661  1.00 88.81           O  
ATOM   1545  N   ARG A  94     -10.408   6.198  -4.859  1.00 90.94           N  
ATOM   1546  H   ARG A  94     -10.236   7.185  -4.729  1.00 90.94           H  
ATOM   1547  CA  ARG A  94     -11.783   5.738  -5.146  1.00 90.94           C  
ATOM   1548  HA  ARG A  94     -12.076   5.023  -4.379  1.00 90.94           H  
ATOM   1549  C   ARG A  94     -11.880   4.977  -6.476  1.00 90.94           C  
ATOM   1550  CB  ARG A  94     -12.763   6.928  -5.123  1.00 90.94           C  
ATOM   1551  HB2 ARG A  94     -12.356   7.739  -5.728  1.00 90.94           H  
ATOM   1552  HB3 ARG A  94     -13.701   6.609  -5.576  1.00 90.94           H  
ATOM   1553  O   ARG A  94     -12.604   3.988  -6.568  1.00 90.94           O  
ATOM   1554  CG  ARG A  94     -13.076   7.446  -3.705  1.00 90.94           C  
ATOM   1555  HG2 ARG A  94     -12.152   7.715  -3.194  1.00 90.94           H  
ATOM   1556  HG3 ARG A  94     -13.563   6.652  -3.139  1.00 90.94           H  
ATOM   1557  CD  ARG A  94     -14.006   8.674  -3.765  1.00 90.94           C  
ATOM   1558  HD2 ARG A  94     -13.502   9.453  -4.337  1.00 90.94           H  
ATOM   1559  HD3 ARG A  94     -14.919   8.385  -4.286  1.00 90.94           H  
ATOM   1560  NE  ARG A  94     -14.356   9.202  -2.423  1.00 90.94           N  
ATOM   1561  HE  ARG A  94     -13.936   8.730  -1.636  1.00 90.94           H  
ATOM   1562  NH1 ARG A  94     -15.761  10.913  -3.070  1.00 90.94           N  
ATOM   1563 HH11 ARG A  94     -15.606  10.670  -4.038  1.00 90.94           H  
ATOM   1564 HH12 ARG A  94     -16.400  11.635  -2.768  1.00 90.94           H  
ATOM   1565  NH2 ARG A  94     -15.472  10.543  -0.915  1.00 90.94           N  
ATOM   1566 HH21 ARG A  94     -15.129   9.988  -0.145  1.00 90.94           H  
ATOM   1567 HH22 ARG A  94     -16.183  11.233  -0.714  1.00 90.94           H  
ATOM   1568  CZ  ARG A  94     -15.180  10.208  -2.142  1.00 90.94           C  
ATOM   1569  N   ASP A  95     -11.164   5.406  -7.515  1.00 90.50           N  
ATOM   1570  H   ASP A  95     -10.628   6.255  -7.412  1.00 90.50           H  
ATOM   1571  CA  ASP A  95     -11.172   4.722  -8.815  1.00 90.50           C  
ATOM   1572  HA  ASP A  95     -12.208   4.542  -9.105  1.00 90.50           H  
ATOM   1573  C   ASP A  95     -10.509   3.339  -8.752  1.00 90.50           C  
ATOM   1574  CB  ASP A  95     -10.514   5.604  -9.891  1.00 90.50           C  
ATOM   1575  HB2 ASP A  95     -10.338   4.993 -10.776  1.00 90.50           H  
ATOM   1576  HB3 ASP A  95      -9.547   5.954  -9.531  1.00 90.50           H  
ATOM   1577  O   ASP A  95     -11.029   2.383  -9.334  1.00 90.50           O  
ATOM   1578  CG  ASP A  95     -11.372   6.803 -10.322  1.00 90.50           C  
ATOM   1579  OD1 ASP A  95     -12.617   6.752 -10.135  1.00 90.50           O  
ATOM   1580  OD2 ASP A  95     -10.795   7.739 -10.918  1.00 90.50           O  
ATOM   1581  N   ILE A  96      -9.408   3.212  -8.006  1.00 88.25           N  
ATOM   1582  H   ILE A  96      -9.041   4.038  -7.556  1.00 88.25           H  
ATOM   1583  CA  ILE A  96      -8.753   1.926  -7.737  1.00 88.25           C  
ATOM   1584  HA  ILE A  96      -8.573   1.416  -8.684  1.00 88.25           H  
ATOM   1585  C   ILE A  96      -9.684   1.030  -6.913  1.00 88.25           C  
ATOM   1586  CB  ILE A  96      -7.392   2.164  -7.042  1.00 88.25           C  
ATOM   1587  HB  ILE A  96      -7.545   2.814  -6.181  1.00 88.25           H  
ATOM   1588  O   ILE A  96      -9.922  -0.123  -7.288  1.00 88.25           O  
ATOM   1589  CG1 ILE A  96      -6.405   2.843  -8.022  1.00 88.25           C  
ATOM   1590 HG12 ILE A  96      -6.125   2.138  -8.804  1.00 88.25           H  
ATOM   1591 HG13 ILE A  96      -6.891   3.688  -8.509  1.00 88.25           H  
ATOM   1592  CG2 ILE A  96      -6.786   0.840  -6.552  1.00 88.25           C  
ATOM   1593 HG21 ILE A  96      -5.837   1.019  -6.047  1.00 88.25           H  
ATOM   1594 HG22 ILE A  96      -6.631   0.182  -7.407  1.00 88.25           H  
ATOM   1595 HG23 ILE A  96      -7.440   0.358  -5.826  1.00 88.25           H  
ATOM   1596  CD1 ILE A  96      -5.132   3.375  -7.350  1.00 88.25           C  
ATOM   1597 HD11 ILE A  96      -4.548   3.934  -8.081  1.00 88.25           H  
ATOM   1598 HD12 ILE A  96      -5.398   4.039  -6.528  1.00 88.25           H  
ATOM   1599 HD13 ILE A  96      -4.520   2.555  -6.974  1.00 88.25           H  
ATOM   1600  N   GLU A  97     -10.272   1.569  -5.844  1.00 91.19           N  
ATOM   1601  H   GLU A  97     -10.024   2.512  -5.580  1.00 91.19           H  
ATOM   1602  CA  GLU A  97     -11.185   0.846  -4.963  1.00 91.19           C  
ATOM   1603  HA  GLU A  97     -10.652  -0.000  -4.528  1.00 91.19           H  
ATOM   1604  C   GLU A  97     -12.395   0.291  -5.714  1.00 91.19           C  
ATOM   1605  CB  GLU A  97     -11.623   1.759  -3.818  1.00 91.19           C  
ATOM   1606  HB2 GLU A  97     -10.736   2.092  -3.278  1.00 91.19           H  
ATOM   1607  HB3 GLU A  97     -12.141   2.630  -4.220  1.00 91.19           H  
ATOM   1608  O   GLU A  97     -12.739  -0.870  -5.514  1.00 91.19           O  
ATOM   1609  CG  GLU A  97     -12.547   1.017  -2.851  1.00 91.19           C  
ATOM   1610  HG2 GLU A  97     -12.095   0.061  -2.586  1.00 91.19           H  
ATOM   1611  HG3 GLU A  97     -13.506   0.822  -3.332  1.00 91.19           H  
ATOM   1612  CD  GLU A  97     -12.776   1.852  -1.601  1.00 91.19           C  
ATOM   1613  OE1 GLU A  97     -12.452   1.352  -0.508  1.00 91.19           O  
ATOM   1614  OE2 GLU A  97     -13.259   2.996  -1.735  1.00 91.19           O  
ATOM   1615  N   ARG A  98     -12.981   1.037  -6.660  1.00 89.31           N  
ATOM   1616  H   ARG A  98     -12.674   1.995  -6.751  1.00 89.31           H  
ATOM   1617  CA  ARG A  98     -14.099   0.555  -7.494  1.00 89.31           C  
ATOM   1618  HA  ARG A  98     -14.941   0.337  -6.836  1.00 89.31           H  
ATOM   1619  C   ARG A  98     -13.780  -0.744  -8.244  1.00 89.31           C  
ATOM   1620  CB  ARG A  98     -14.494   1.671  -8.471  1.00 89.31           C  
ATOM   1621  HB2 ARG A  98     -13.717   1.789  -9.226  1.00 89.31           H  
ATOM   1622  HB3 ARG A  98     -14.571   2.603  -7.909  1.00 89.31           H  
ATOM   1623  O   ARG A  98     -14.677  -1.524  -8.555  1.00 89.31           O  
ATOM   1624  CG  ARG A  98     -15.845   1.390  -9.155  1.00 89.31           C  
ATOM   1625  HG2 ARG A  98     -16.615   1.278  -8.392  1.00 89.31           H  
ATOM   1626  HG3 ARG A  98     -15.786   0.463  -9.724  1.00 89.31           H  
ATOM   1627  CD  ARG A  98     -16.260   2.502 -10.123  1.00 89.31           C  
ATOM   1628  HD2 ARG A  98     -15.537   2.554 -10.937  1.00 89.31           H  
ATOM   1629  HD3 ARG A  98     -17.226   2.236 -10.552  1.00 89.31           H  
ATOM   1630  NE  ARG A  98     -16.391   3.799  -9.433  1.00 89.31           N  
ATOM   1631  HE  ARG A  98     -17.111   3.852  -8.727  1.00 89.31           H  
ATOM   1632  NH1 ARG A  98     -14.555   4.855 -10.347  1.00 89.31           N  
ATOM   1633 HH11 ARG A  98     -14.312   4.026 -10.870  1.00 89.31           H  
ATOM   1634 HH12 ARG A  98     -13.899   5.622 -10.315  1.00 89.31           H  
ATOM   1635  NH2 ARG A  98     -15.736   5.873  -8.779  1.00 89.31           N  
ATOM   1636 HH21 ARG A  98     -15.003   6.568  -8.799  1.00 89.31           H  
ATOM   1637 HH22 ARG A  98     -16.426   5.830  -8.043  1.00 89.31           H  
ATOM   1638  CZ  ARG A  98     -15.569   4.830  -9.530  1.00 89.31           C  
ATOM   1639  N   THR A  99     -12.505  -0.991  -8.549  1.00 87.19           N  
ATOM   1640  H   THR A  99     -11.816  -0.321  -8.237  1.00 87.19           H  
ATOM   1641  CA  THR A  99     -12.060  -2.210  -9.242  1.00 87.19           C  
ATOM   1642  HA  THR A  99     -12.905  -2.581  -9.822  1.00 87.19           H  
ATOM   1643  C   THR A  99     -11.664  -3.354  -8.306  1.00 87.19           C  
ATOM   1644  CB  THR A  99     -10.949  -1.931 -10.259  1.00 87.19           C  
ATOM   1645  HB  THR A  99     -10.768  -2.848 -10.819  1.00 87.19           H  
ATOM   1646  O   THR A  99     -11.451  -4.471  -8.793  1.00 87.19           O  
ATOM   1647  CG2 THR A  99     -11.342  -0.852 -11.267  1.00 87.19           C  
ATOM   1648 HG21 THR A  99     -10.565  -0.772 -12.027  1.00 87.19           H  
ATOM   1649 HG22 THR A  99     -11.442   0.113 -10.771  1.00 87.19           H  
ATOM   1650 HG23 THR A  99     -12.285  -1.113 -11.747  1.00 87.19           H  
ATOM   1651  OG1 THR A  99      -9.740  -1.564  -9.642  1.00 87.19           O  
ATOM   1652  HG1 THR A  99      -9.903  -0.960  -8.914  1.00 87.19           H  
ATOM   1653  N   SER A 100     -11.631  -3.118  -6.994  1.00 90.69           N  
ATOM   1654  H   SER A 100     -11.895  -2.201  -6.663  1.00 90.69           H  
ATOM   1655  CA  SER A 100     -11.306  -4.125  -5.982  1.00 90.69           C  
ATOM   1656  HA  SER A 100     -10.365  -4.594  -6.269  1.00 90.69           H  
ATOM   1657  C   SER A 100     -12.350  -5.250  -5.894  1.00 90.69           C  
ATOM   1658  CB  SER A 100     -11.065  -3.456  -4.620  1.00 90.69           C  
ATOM   1659  HB2 SER A 100     -10.634  -4.185  -3.934  1.00 90.69           H  
ATOM   1660  HB3 SER A 100     -10.357  -2.635  -4.733  1.00 90.69           H  
ATOM   1661  O   SER A 100     -13.426  -5.199  -6.500  1.00 90.69           O  
ATOM   1662  OG  SER A 100     -12.266  -2.972  -4.056  1.00 90.69           O  
ATOM   1663  HG  SER A 100     -12.520  -2.169  -4.515  1.00 90.69           H  
ATOM   1664  N   GLY A 101     -11.988  -6.312  -5.183  1.00 91.81           N  
ATOM   1665  H   GLY A 101     -11.093  -6.290  -4.715  1.00 91.81           H  
ATOM   1666  CA  GLY A 101     -12.852  -7.436  -4.843  1.00 91.81           C  
ATOM   1667  HA2 GLY A 101     -12.834  -8.184  -5.636  1.00 91.81           H  
ATOM   1668  HA3 GLY A 101     -13.878  -7.092  -4.710  1.00 91.81           H  
ATOM   1669  C   GLY A 101     -12.387  -8.083  -3.543  1.00 91.81           C  
ATOM   1670  O   GLY A 101     -11.384  -7.667  -2.953  1.00 91.81           O  
ATOM   1671  N   CYS A 102     -13.099  -9.117  -3.105  1.00 93.56           N  
ATOM   1672  H   CYS A 102     -13.849  -9.485  -3.673  1.00 93.56           H  
ATOM   1673  CA  CYS A 102     -12.761  -9.793  -1.863  1.00 93.56           C  
ATOM   1674  HA  CYS A 102     -12.275  -9.071  -1.206  1.00 93.56           H  
ATOM   1675  C   CYS A 102     -11.773 -10.937  -2.118  1.00 93.56           C  
ATOM   1676  CB  CYS A 102     -14.045 -10.251  -1.165  1.00 93.56           C  
ATOM   1677  HB2 CYS A 102     -14.710  -9.394  -1.062  1.00 93.56           H  
ATOM   1678  HB3 CYS A 102     -14.539 -11.008  -1.773  1.00 93.56           H  
ATOM   1679  O   CYS A 102     -12.109 -11.909  -2.790  1.00 93.56           O  
ATOM   1680  SG  CYS A 102     -13.726 -10.926   0.480  1.00 93.56           S  
ATOM   1681  N   CYS A 103     -10.556 -10.841  -1.584  1.00 90.81           N  
ATOM   1682  H   CYS A 103     -10.333 -10.032  -1.022  1.00 90.81           H  
ATOM   1683  CA  CYS A 103      -9.576 -11.924  -1.621  1.00 90.81           C  
ATOM   1684  HA  CYS A 103      -9.713 -12.521  -2.523  1.00 90.81           H  
ATOM   1685  C   CYS A 103      -9.772 -12.825  -0.400  1.00 90.81           C  
ATOM   1686  CB  CYS A 103      -8.173 -11.316  -1.662  1.00 90.81           C  
ATOM   1687  HB2 CYS A 103      -8.000 -10.768  -0.735  1.00 90.81           H  
ATOM   1688  HB3 CYS A 103      -8.131 -10.612  -2.493  1.00 90.81           H  
ATOM   1689  O   CYS A 103      -9.452 -12.423   0.721  1.00 90.81           O  
ATOM   1690  SG  CYS A 103      -6.834 -12.508  -1.880  1.00 90.81           S  
ATOM   1691  N   VAL A 104     -10.325 -14.022  -0.601  1.00 90.00           N  
ATOM   1692  H   VAL A 104     -10.553 -14.300  -1.545  1.00 90.00           H  
ATOM   1693  CA  VAL A 104     -10.602 -14.987   0.472  1.00 90.00           C  
ATOM   1694  HA  VAL A 104     -10.571 -14.478   1.436  1.00 90.00           H  
ATOM   1695  C   VAL A 104      -9.522 -16.059   0.473  1.00 90.00           C  
ATOM   1696  CB  VAL A 104     -11.999 -15.619   0.319  1.00 90.00           C  
ATOM   1697  HB  VAL A 104     -12.025 -16.228  -0.585  1.00 90.00           H  
ATOM   1698  O   VAL A 104      -9.324 -16.719  -0.541  1.00 90.00           O  
ATOM   1699  CG1 VAL A 104     -12.303 -16.510   1.530  1.00 90.00           C  
ATOM   1700 HG11 VAL A 104     -11.654 -17.387   1.522  1.00 90.00           H  
ATOM   1701 HG12 VAL A 104     -12.150 -15.958   2.457  1.00 90.00           H  
ATOM   1702 HG13 VAL A 104     -13.337 -16.853   1.494  1.00 90.00           H  
ATOM   1703  CG2 VAL A 104     -13.108 -14.561   0.212  1.00 90.00           C  
ATOM   1704 HG21 VAL A 104     -14.076 -15.054   0.125  1.00 90.00           H  
ATOM   1705 HG22 VAL A 104     -12.959 -13.944  -0.674  1.00 90.00           H  
ATOM   1706 HG23 VAL A 104     -13.114 -13.928   1.099  1.00 90.00           H  
ATOM   1707  N   GLN A 105      -8.820 -16.248   1.588  1.00 82.56           N  
ATOM   1708  H   GLN A 105      -9.049 -15.726   2.422  1.00 82.56           H  
ATOM   1709  CA  GLN A 105      -7.794 -17.289   1.688  1.00 82.56           C  
ATOM   1710  HA  GLN A 105      -7.172 -17.247   0.794  1.00 82.56           H  
ATOM   1711  C   GLN A 105      -8.457 -18.672   1.709  1.00 82.56           C  
ATOM   1712  CB  GLN A 105      -6.874 -17.035   2.895  1.00 82.56           C  
ATOM   1713  HB2 GLN A 105      -7.449 -17.056   3.821  1.00 82.56           H  
ATOM   1714  HB3 GLN A 105      -6.119 -17.820   2.922  1.00 82.56           H  
ATOM   1715  O   GLN A 105      -9.429 -18.888   2.439  1.00 82.56           O  
ATOM   1716  CG  GLN A 105      -6.162 -15.679   2.744  1.00 82.56           C  
ATOM   1717  HG2 GLN A 105      -6.892 -14.871   2.806  1.00 82.56           H  
ATOM   1718  HG3 GLN A 105      -5.706 -15.640   1.755  1.00 82.56           H  
ATOM   1719  CD  GLN A 105      -5.068 -15.394   3.765  1.00 82.56           C  
ATOM   1720  NE2 GLN A 105      -4.279 -14.366   3.570  1.00 82.56           N  
ATOM   1721 HE21 GLN A 105      -3.389 -14.413   4.046  1.00 82.56           H  
ATOM   1722 HE22 GLN A 105      -4.349 -13.857   2.701  1.00 82.56           H  
ATOM   1723  OE1 GLN A 105      -4.900 -16.002   4.797  1.00 82.56           O  
ATOM   1724  N   ASN A 106      -7.951 -19.600   0.893  1.00 79.88           N  
ATOM   1725  H   ASN A 106      -7.132 -19.377   0.346  1.00 79.88           H  
ATOM   1726  CA  ASN A 106      -8.571 -20.917   0.690  1.00 79.88           C  
ATOM   1727  HA  ASN A 106      -9.600 -20.789   0.352  1.00 79.88           H  
ATOM   1728  C   ASN A 106      -8.604 -21.751   1.983  1.00 79.88           C  
ATOM   1729  CB  ASN A 106      -7.777 -21.660  -0.387  1.00 79.88           C  
ATOM   1730  HB2 ASN A 106      -6.736 -21.692  -0.066  1.00 79.88           H  
ATOM   1731  HB3 ASN A 106      -8.141 -22.684  -0.463  1.00 79.88           H  
ATOM   1732  O   ASN A 106      -9.500 -22.562   2.194  1.00 79.88           O  
ATOM   1733  CG  ASN A 106      -7.828 -21.053  -1.775  1.00 79.88           C  
ATOM   1734  ND2 ASN A 106      -6.891 -21.455  -2.595  1.00 79.88           N  
ATOM   1735 HD21 ASN A 106      -6.782 -21.047  -3.513  1.00 79.88           H  
ATOM   1736 HD22 ASN A 106      -6.245 -22.165  -2.283  1.00 79.88           H  
ATOM   1737  OD1 ASN A 106      -8.678 -20.244  -2.129  1.00 79.88           O  
ATOM   1738  N   ASP A 107      -7.668 -21.488   2.891  1.00 71.06           N  
ATOM   1739  H   ASP A 107      -6.995 -20.768   2.670  1.00 71.06           H  
ATOM   1740  CA  ASP A 107      -7.562 -22.105   4.214  1.00 71.06           C  
ATOM   1741  HA  ASP A 107      -7.733 -23.176   4.107  1.00 71.06           H  
ATOM   1742  C   ASP A 107      -8.559 -21.577   5.254  1.00 71.06           C  
ATOM   1743  CB  ASP A 107      -6.136 -21.897   4.702  1.00 71.06           C  
ATOM   1744  HB2 ASP A 107      -5.497 -22.161   3.858  1.00 71.06           H  
ATOM   1745  HB3 ASP A 107      -5.941 -22.593   5.518  1.00 71.06           H  
ATOM   1746  O   ASP A 107      -8.507 -21.966   6.422  1.00 71.06           O  
ATOM   1747  CG  ASP A 107      -5.827 -20.466   5.179  1.00 71.06           C  
ATOM   1748  OD1 ASP A 107      -6.553 -19.508   4.829  1.00 71.06           O  
ATOM   1749  OD2 ASP A 107      -4.874 -20.285   5.962  1.00 71.06           O  
ATOM   1750  N   ARG A 108      -9.454 -20.667   4.846  1.00 75.69           N  
ATOM   1751  H   ARG A 108      -9.380 -20.372   3.883  1.00 75.69           H  
ATOM   1752  CA  ARG A 108     -10.449 -19.999   5.697  1.00 75.69           C  
ATOM   1753  HA  ARG A 108     -10.969 -19.278   5.067  1.00 75.69           H  
ATOM   1754  C   ARG A 108      -9.846 -19.184   6.841  1.00 75.69           C  
ATOM   1755  CB  ARG A 108     -11.488 -21.007   6.219  1.00 75.69           C  
ATOM   1756  HB2 ARG A 108     -11.021 -21.648   6.967  1.00 75.69           H  
ATOM   1757  HB3 ARG A 108     -12.290 -20.454   6.709  1.00 75.69           H  
ATOM   1758  O   ARG A 108     -10.562 -18.813   7.772  1.00 75.69           O  
ATOM   1759  CG  ARG A 108     -12.107 -21.886   5.129  1.00 75.69           C  
ATOM   1760  HG2 ARG A 108     -12.604 -21.259   4.389  1.00 75.69           H  
ATOM   1761  HG3 ARG A 108     -11.336 -22.481   4.638  1.00 75.69           H  
ATOM   1762  CD  ARG A 108     -13.120 -22.830   5.777  1.00 75.69           C  
ATOM   1763  HD2 ARG A 108     -12.603 -23.424   6.530  1.00 75.69           H  
ATOM   1764  HD3 ARG A 108     -13.899 -22.239   6.258  1.00 75.69           H  
ATOM   1765  NE  ARG A 108     -13.727 -23.725   4.779  1.00 75.69           N  
ATOM   1766  HE  ARG A 108     -13.462 -23.576   3.816  1.00 75.69           H  
ATOM   1767  NH1 ARG A 108     -14.830 -25.098   6.251  1.00 75.69           N  
ATOM   1768 HH11 ARG A 108     -14.450 -24.549   7.009  1.00 75.69           H  
ATOM   1769 HH12 ARG A 108     -15.299 -25.975   6.424  1.00 75.69           H  
ATOM   1770  NH2 ARG A 108     -14.923 -25.526   4.062  1.00 75.69           N  
ATOM   1771 HH21 ARG A 108     -15.384 -26.401   4.264  1.00 75.69           H  
ATOM   1772 HH22 ARG A 108     -14.605 -25.368   3.117  1.00 75.69           H  
ATOM   1773  CZ  ARG A 108     -14.490 -24.773   5.033  1.00 75.69           C  
ATOM   1774  N   SER A 109      -8.557 -18.853   6.797  1.00 71.81           N  
ATOM   1775  H   SER A 109      -7.984 -19.188   6.035  1.00 71.81           H  
ATOM   1776  CA  SER A 109      -7.942 -18.054   7.860  1.00 71.81           C  
ATOM   1777  HA  SER A 109      -8.254 -18.472   8.817  1.00 71.81           H  
ATOM   1778  C   SER A 109      -8.412 -16.596   7.831  1.00 71.81           C  
ATOM   1779  CB  SER A 109      -6.428 -18.164   7.798  1.00 71.81           C  
ATOM   1780  HB2 SER A 109      -6.129 -19.212   7.817  1.00 71.81           H  
ATOM   1781  HB3 SER A 109      -5.995 -17.660   8.662  1.00 71.81           H  
ATOM   1782  O   SER A 109      -8.339 -15.904   8.852  1.00 71.81           O  
ATOM   1783  OG  SER A 109      -5.990 -17.547   6.627  1.00 71.81           O  
ATOM   1784  HG  SER A 109      -5.931 -18.225   5.951  1.00 71.81           H  
ATOM   1785  N   GLY A 110      -8.922 -16.129   6.686  1.00 83.19           N  
ATOM   1786  H   GLY A 110      -8.863 -16.724   5.872  1.00 83.19           H  
ATOM   1787  CA  GLY A 110      -9.683 -14.891   6.566  1.00 83.19           C  
ATOM   1788  HA2 GLY A 110     -10.713 -15.083   6.867  1.00 83.19           H  
ATOM   1789  HA3 GLY A 110      -9.276 -14.142   7.245  1.00 83.19           H  
ATOM   1790  C   GLY A 110      -9.707 -14.313   5.154  1.00 83.19           C  
ATOM   1791  O   GLY A 110      -9.311 -14.963   4.189  1.00 83.19           O  
ATOM   1792  N   CYS A 111     -10.180 -13.077   5.041  1.00 89.38           N  
ATOM   1793  H   CYS A 111     -10.527 -12.618   5.871  1.00 89.38           H  
ATOM   1794  CA  CYS A 111     -10.295 -12.364   3.775  1.00 89.38           C  
ATOM   1795  HA  CYS A 111      -9.597 -12.805   3.064  1.00 89.38           H  
ATOM   1796  C   CYS A 111      -9.941 -10.884   3.898  1.00 89.38           C  
ATOM   1797  CB  CYS A 111     -11.711 -12.543   3.238  1.00 89.38           C  
ATOM   1798  HB2 CYS A 111     -11.806 -12.032   2.280  1.00 89.38           H  
ATOM   1799  HB3 CYS A 111     -11.863 -13.607   3.060  1.00 89.38           H  
ATOM   1800  O   CYS A 111      -9.990 -10.301   4.986  1.00 89.38           O  
ATOM   1801  SG  CYS A 111     -13.009 -11.968   4.357  1.00 89.38           S  
ATOM   1802  N   ILE A 112      -9.580 -10.277   2.771  1.00 92.25           N  
ATOM   1803  H   ILE A 112      -9.547 -10.819   1.920  1.00 92.25           H  
ATOM   1804  CA  ILE A 112      -9.244  -8.857   2.686  1.00 92.25           C  
ATOM   1805  HA  ILE A 112      -9.797  -8.338   3.469  1.00 92.25           H  
ATOM   1806  C   ILE A 112      -9.697  -8.267   1.352  1.00 92.25           C  
ATOM   1807  CB  ILE A 112      -7.739  -8.650   2.953  1.00 92.25           C  
ATOM   1808  HB  ILE A 112      -7.505  -9.162   3.886  1.00 92.25           H  
ATOM   1809  O   ILE A 112      -9.578  -8.901   0.301  1.00 92.25           O  
ATOM   1810  CG1 ILE A 112      -7.457  -7.150   3.167  1.00 92.25           C  
ATOM   1811 HG12 ILE A 112      -7.491  -6.624   2.212  1.00 92.25           H  
ATOM   1812 HG13 ILE A 112      -8.221  -6.727   3.819  1.00 92.25           H  
ATOM   1813  CG2 ILE A 112      -6.853  -9.260   1.849  1.00 92.25           C  
ATOM   1814 HG21 ILE A 112      -6.958  -8.701   0.919  1.00 92.25           H  
ATOM   1815 HG22 ILE A 112      -7.126 -10.300   1.672  1.00 92.25           H  
ATOM   1816 HG23 ILE A 112      -5.806  -9.238   2.154  1.00 92.25           H  
ATOM   1817  CD1 ILE A 112      -6.100  -6.895   3.820  1.00 92.25           C  
ATOM   1818 HD11 ILE A 112      -6.039  -7.408   4.780  1.00 92.25           H  
ATOM   1819 HD12 ILE A 112      -5.312  -7.260   3.162  1.00 92.25           H  
ATOM   1820 HD13 ILE A 112      -5.968  -5.824   3.974  1.00 92.25           H  
ATOM   1821  N   GLN A 113     -10.227  -7.047   1.395  1.00 94.12           N  
ATOM   1822  H   GLN A 113     -10.287  -6.560   2.278  1.00 94.12           H  
ATOM   1823  CA  GLN A 113     -10.590  -6.314   0.190  1.00 94.12           C  
ATOM   1824  HA  GLN A 113     -11.110  -6.991  -0.488  1.00 94.12           H  
ATOM   1825  C   GLN A 113      -9.313  -5.807  -0.485  1.00 94.12           C  
ATOM   1826  CB  GLN A 113     -11.533  -5.165   0.559  1.00 94.12           C  
ATOM   1827  HB2 GLN A 113     -12.337  -5.533   1.196  1.00 94.12           H  
ATOM   1828  HB3 GLN A 113     -10.970  -4.430   1.134  1.00 94.12           H  
ATOM   1829  O   GLN A 113      -8.530  -5.081   0.123  1.00 94.12           O  
ATOM   1830  CG  GLN A 113     -12.136  -4.484  -0.680  1.00 94.12           C  
ATOM   1831  HG2 GLN A 113     -12.636  -3.568  -0.365  1.00 94.12           H  
ATOM   1832  HG3 GLN A 113     -11.349  -4.205  -1.381  1.00 94.12           H  
ATOM   1833  CD  GLN A 113     -13.164  -5.363  -1.382  1.00 94.12           C  
ATOM   1834  NE2 GLN A 113     -13.595  -5.016  -2.570  1.00 94.12           N  
ATOM   1835 HE21 GLN A 113     -13.241  -4.182  -3.017  1.00 94.12           H  
ATOM   1836 HE22 GLN A 113     -14.362  -5.554  -2.946  1.00 94.12           H  
ATOM   1837  OE1 GLN A 113     -13.621  -6.374  -0.867  1.00 94.12           O  
ATOM   1838  N   THR A 114      -9.075  -6.204  -1.732  1.00 90.81           N  
ATOM   1839  H   THR A 114      -9.757  -6.783  -2.200  1.00 90.81           H  
ATOM   1840  CA  THR A 114      -7.854  -5.829  -2.457  1.00 90.81           C  
ATOM   1841  HA  THR A 114      -7.630  -4.786  -2.231  1.00 90.81           H  
ATOM   1842  C   THR A 114      -8.049  -5.919  -3.973  1.00 90.81           C  
ATOM   1843  CB  THR A 114      -6.661  -6.667  -1.952  1.00 90.81           C  
ATOM   1844  HB  THR A 114      -6.639  -6.626  -0.863  1.00 90.81           H  
ATOM   1845  O   THR A 114      -9.137  -6.222  -4.468  1.00 90.81           O  
ATOM   1846  CG2 THR A 114      -6.716  -8.136  -2.359  1.00 90.81           C  
ATOM   1847 HG21 THR A 114      -6.708  -8.241  -3.444  1.00 90.81           H  
ATOM   1848 HG22 THR A 114      -5.854  -8.660  -1.946  1.00 90.81           H  
ATOM   1849 HG23 THR A 114      -7.628  -8.572  -1.951  1.00 90.81           H  
ATOM   1850  OG1 THR A 114      -5.456  -6.110  -2.413  1.00 90.81           O  
ATOM   1851  HG1 THR A 114      -5.143  -5.492  -1.749  1.00 90.81           H  
ATOM   1852  N   LEU A 115      -7.008  -5.612  -4.742  1.00 87.94           N  
ATOM   1853  H   LEU A 115      -6.123  -5.482  -4.274  1.00 87.94           H  
ATOM   1854  CA  LEU A 115      -7.000  -5.757  -6.193  1.00 87.94           C  
ATOM   1855  HA  LEU A 115      -7.991  -5.527  -6.584  1.00 87.94           H  
ATOM   1856  C   LEU A 115      -6.667  -7.199  -6.580  1.00 87.94           C  
ATOM   1857  CB  LEU A 115      -5.979  -4.780  -6.793  1.00 87.94           C  
ATOM   1858  HB2 LEU A 115      -5.009  -4.999  -6.346  1.00 87.94           H  
ATOM   1859  HB3 LEU A 115      -5.900  -4.951  -7.866  1.00 87.94           H  
ATOM   1860  O   LEU A 115      -5.919  -7.884  -5.888  1.00 87.94           O  
ATOM   1861  CG  LEU A 115      -6.318  -3.299  -6.553  1.00 87.94           C  
ATOM   1862  HG  LEU A 115      -6.558  -3.132  -5.503  1.00 87.94           H  
ATOM   1863  CD1 LEU A 115      -5.100  -2.449  -6.901  1.00 87.94           C  
ATOM   1864 HD11 LEU A 115      -5.284  -1.415  -6.608  1.00 87.94           H  
ATOM   1865 HD12 LEU A 115      -4.248  -2.800  -6.318  1.00 87.94           H  
ATOM   1866 HD13 LEU A 115      -4.892  -2.503  -7.969  1.00 87.94           H  
ATOM   1867  CD2 LEU A 115      -7.505  -2.859  -7.415  1.00 87.94           C  
ATOM   1868 HD21 LEU A 115      -7.736  -1.813  -7.211  1.00 87.94           H  
ATOM   1869 HD22 LEU A 115      -8.394  -3.439  -7.165  1.00 87.94           H  
ATOM   1870 HD23 LEU A 115      -7.280  -2.973  -8.475  1.00 87.94           H  
ATOM   1871  N   LYS A 116      -7.145  -7.642  -7.749  1.00 84.88           N  
ATOM   1872  H   LYS A 116      -7.790  -7.051  -8.255  1.00 84.88           H  
ATOM   1873  CA  LYS A 116      -6.865  -8.997  -8.253  1.00 84.88           C  
ATOM   1874  HA  LYS A 116      -7.293  -9.715  -7.554  1.00 84.88           H  
ATOM   1875  C   LYS A 116      -5.362  -9.310  -8.301  1.00 84.88           C  
ATOM   1876  CB  LYS A 116      -7.532  -9.196  -9.627  1.00 84.88           C  
ATOM   1877  HB2 LYS A 116      -8.589  -8.942  -9.552  1.00 84.88           H  
ATOM   1878  HB3 LYS A 116      -7.062  -8.541 -10.360  1.00 84.88           H  
ATOM   1879  O   LYS A 116      -4.973 -10.411  -7.952  1.00 84.88           O  
ATOM   1880  CG  LYS A 116      -7.406 -10.657 -10.088  1.00 84.88           C  
ATOM   1881  HG2 LYS A 116      -6.352 -10.924 -10.153  1.00 84.88           H  
ATOM   1882  HG3 LYS A 116      -7.878 -11.303  -9.347  1.00 84.88           H  
ATOM   1883  CD  LYS A 116      -8.039 -10.925 -11.458  1.00 84.88           C  
ATOM   1884  HD2 LYS A 116      -9.113 -10.742 -11.414  1.00 84.88           H  
ATOM   1885  HD3 LYS A 116      -7.578 -10.275 -12.202  1.00 84.88           H  
ATOM   1886  CE  LYS A 116      -7.759 -12.397 -11.800  1.00 84.88           C  
ATOM   1887  HE2 LYS A 116      -8.257 -13.030 -11.066  1.00 84.88           H  
ATOM   1888  HE3 LYS A 116      -6.690 -12.577 -11.688  1.00 84.88           H  
ATOM   1889  NZ  LYS A 116      -8.173 -12.778 -13.173  1.00 84.88           N  
ATOM   1890  HZ1 LYS A 116      -7.673 -12.229 -13.858  1.00 84.88           H  
ATOM   1891  HZ2 LYS A 116      -7.907 -13.739 -13.333  1.00 84.88           H  
ATOM   1892  HZ3 LYS A 116      -9.171 -12.695 -13.302  1.00 84.88           H  
ATOM   1893  N   LYS A 117      -4.531  -8.332  -8.684  1.00 74.50           N  
ATOM   1894  H   LYS A 117      -4.945  -7.437  -8.902  1.00 74.50           H  
ATOM   1895  CA  LYS A 117      -3.064  -8.466  -8.783  1.00 74.50           C  
ATOM   1896  HA  LYS A 117      -2.834  -9.347  -9.384  1.00 74.50           H  
ATOM   1897  C   LYS A 117      -2.358  -8.706  -7.439  1.00 74.50           C  
ATOM   1898  CB  LYS A 117      -2.478  -7.223  -9.484  1.00 74.50           C  
ATOM   1899  HB2 LYS A 117      -2.976  -7.073 -10.442  1.00 74.50           H  
ATOM   1900  HB3 LYS A 117      -1.420  -7.403  -9.674  1.00 74.50           H  
ATOM   1901  O   LYS A 117      -1.246  -9.218  -7.426  1.00 74.50           O  
ATOM   1902  CG  LYS A 117      -2.618  -5.955  -8.623  1.00 74.50           C  
ATOM   1903  HG2 LYS A 117      -3.673  -5.741  -8.455  1.00 74.50           H  
ATOM   1904  HG3 LYS A 117      -2.144  -6.141  -7.659  1.00 74.50           H  
ATOM   1905  CD  LYS A 117      -1.943  -4.715  -9.211  1.00 74.50           C  
ATOM   1906  HD2 LYS A 117      -0.908  -4.950  -9.457  1.00 74.50           H  
ATOM   1907  HD3 LYS A 117      -2.478  -4.381 -10.100  1.00 74.50           H  
ATOM   1908  CE  LYS A 117      -1.987  -3.651  -8.109  1.00 74.50           C  
ATOM   1909  HE2 LYS A 117      -1.539  -4.074  -7.210  1.00 74.50           H  
ATOM   1910  HE3 LYS A 117      -3.028  -3.446  -7.858  1.00 74.50           H  
ATOM   1911  NZ  LYS A 117      -1.279  -2.404  -8.478  1.00 74.50           N  
ATOM   1912  HZ1 LYS A 117      -1.694  -1.965  -9.288  1.00 74.50           H  
ATOM   1913  HZ2 LYS A 117      -1.317  -1.771  -7.692  1.00 74.50           H  
ATOM   1914  HZ3 LYS A 117      -0.304  -2.608  -8.647  1.00 74.50           H  
ATOM   1915  N   ASP A 118      -2.980  -8.288  -6.336  1.00 79.06           N  
ATOM   1916  H   ASP A 118      -3.911  -7.905  -6.412  1.00 79.06           H  
ATOM   1917  CA  ASP A 118      -2.406  -8.365  -4.988  1.00 79.06           C  
ATOM   1918  HA  ASP A 118      -1.328  -8.505  -5.063  1.00 79.06           H  
ATOM   1919  C   ASP A 118      -2.956  -9.571  -4.206  1.00 79.06           C  
ATOM   1920  CB  ASP A 118      -2.649  -7.031  -4.259  1.00 79.06           C  
ATOM   1921  HB2 ASP A 118      -2.263  -7.102  -3.242  1.00 79.06           H  
ATOM   1922  HB3 ASP A 118      -3.723  -6.856  -4.210  1.00 79.06           H  
ATOM   1923  O   ASP A 118      -2.419  -9.926  -3.156  1.00 79.06           O  
ATOM   1924  CG  ASP A 118      -1.973  -5.842  -4.958  1.00 79.06           C  
ATOM   1925  OD1 ASP A 118      -0.792  -5.974  -5.348  1.00 79.06           O  
ATOM   1926  OD2 ASP A 118      -2.654  -4.815  -5.191  1.00 79.06           O  
ATOM   1927  N   CYS A 119      -3.994 -10.223  -4.743  1.00 82.88           N  
ATOM   1928  H   CYS A 119      -4.317  -9.911  -5.647  1.00 82.88           H  
ATOM   1929  CA  CYS A 119      -4.532 -11.488  -4.263  1.00 82.88           C  
ATOM   1930  HA  CYS A 119      -4.425 -11.530  -3.179  1.00 82.88           H  
ATOM   1931  C   CYS A 119      -3.767 -12.660  -4.890  1.00 82.88           C  
ATOM   1932  CB  CYS A 119      -6.021 -11.549  -4.620  1.00 82.88           C  
ATOM   1933  HB2 CYS A 119      -6.491 -10.615  -4.312  1.00 82.88           H  
ATOM   1934  HB3 CYS A 119      -6.107 -11.632  -5.704  1.00 82.88           H  
ATOM   1935  O   CYS A 119      -3.568 -12.691  -6.103  1.00 82.88           O  
ATOM   1936  SG  CYS A 119      -6.931 -12.923  -3.866  1.00 82.88           S  
ATOM   1937  N   SER A 120      -3.364 -13.637  -4.075  1.00 75.00           N  
ATOM   1938  H   SER A 120      -3.587 -13.579  -3.092  1.00 75.00           H  
ATOM   1939  CA  SER A 120      -2.753 -14.869  -4.582  1.00 75.00           C  
ATOM   1940  HA  SER A 120      -1.848 -14.622  -5.137  1.00 75.00           H  
ATOM   1941  C   SER A 120      -3.719 -15.609  -5.509  1.00 75.00           C  
ATOM   1942  CB  SER A 120      -2.376 -15.787  -3.424  1.00 75.00           C  
ATOM   1943  HB2 SER A 120      -1.581 -15.333  -2.832  1.00 75.00           H  
ATOM   1944  HB3 SER A 120      -3.247 -15.956  -2.792  1.00 75.00           H  
ATOM   1945  O   SER A 120      -4.881 -15.803  -5.158  1.00 75.00           O  
ATOM   1946  OG  SER A 120      -1.944 -17.018  -3.947  1.00 75.00           O  
ATOM   1947  HG  SER A 120      -0.999 -17.055  -3.781  1.00 75.00           H  
ATOM   1948  N   GLU A 121      -3.243 -16.056  -6.673  1.00 71.25           N  
ATOM   1949  H   GLU A 121      -2.292 -15.831  -6.929  1.00 71.25           H  
ATOM   1950  CA  GLU A 121      -4.058 -16.857  -7.596  1.00 71.25           C  
ATOM   1951  HA  GLU A 121      -5.075 -16.465  -7.590  1.00 71.25           H  
ATOM   1952  C   GLU A 121      -4.159 -18.337  -7.185  1.00 71.25           C  
ATOM   1953  CB  GLU A 121      -3.521 -16.750  -9.032  1.00 71.25           C  
ATOM   1954  HB2 GLU A 121      -2.557 -17.253  -9.098  1.00 71.25           H  
ATOM   1955  HB3 GLU A 121      -4.242 -17.270  -9.663  1.00 71.25           H  
ATOM   1956  O   GLU A 121      -5.023 -19.064  -7.682  1.00 71.25           O  
ATOM   1957  CG  GLU A 121      -3.392 -15.314  -9.565  1.00 71.25           C  
ATOM   1958  HG2 GLU A 121      -4.313 -14.780  -9.332  1.00 71.25           H  
ATOM   1959  HG3 GLU A 121      -2.572 -14.814  -9.049  1.00 71.25           H  
ATOM   1960  CD  GLU A 121      -3.145 -15.252 -11.085  1.00 71.25           C  
ATOM   1961  OE1 GLU A 121      -3.707 -14.331 -11.726  1.00 71.25           O  
ATOM   1962  OE2 GLU A 121      -2.429 -16.130 -11.621  1.00 71.25           O  
ATOM   1963  N   THR A 122      -3.274 -18.786  -6.291  1.00 70.94           N  
ATOM   1964  H   THR A 122      -2.650 -18.117  -5.864  1.00 70.94           H  
ATOM   1965  CA  THR A 122      -3.161 -20.185  -5.856  1.00 70.94           C  
ATOM   1966  HA  THR A 122      -3.781 -20.820  -6.489  1.00 70.94           H  
ATOM   1967  C   THR A 122      -3.676 -20.363  -4.432  1.00 70.94           C  
ATOM   1968  CB  THR A 122      -1.717 -20.692  -5.983  1.00 70.94           C  
ATOM   1969  HB  THR A 122      -1.593 -21.607  -5.404  1.00 70.94           H  
ATOM   1970  O   THR A 122      -4.529 -21.210  -4.213  1.00 70.94           O  
ATOM   1971  CG2 THR A 122      -1.300 -20.948  -7.429  1.00 70.94           C  
ATOM   1972 HG21 THR A 122      -1.431 -20.053  -8.036  1.00 70.94           H  
ATOM   1973 HG22 THR A 122      -1.916 -21.749  -7.838  1.00 70.94           H  
ATOM   1974 HG23 THR A 122      -0.261 -21.274  -7.475  1.00 70.94           H  
ATOM   1975  OG1 THR A 122      -0.844 -19.708  -5.514  1.00 70.94           O  
ATOM   1976  HG1 THR A 122      -0.561 -19.190  -6.272  1.00 70.94           H  
ATOM   1977  N   LEU A 123      -3.243 -19.540  -3.476  1.00 72.88           N  
ATOM   1978  H   LEU A 123      -2.561 -18.842  -3.740  1.00 72.88           H  
ATOM   1979  CA  LEU A 123      -3.570 -19.656  -2.044  1.00 72.88           C  
ATOM   1980  HA  LEU A 123      -3.707 -20.708  -1.791  1.00 72.88           H  
ATOM   1981  C   LEU A 123      -4.863 -18.944  -1.636  1.00 72.88           C  
ATOM   1982  CB  LEU A 123      -2.399 -19.087  -1.231  1.00 72.88           C  
ATOM   1983  HB2 LEU A 123      -2.633 -19.165  -0.169  1.00 72.88           H  
ATOM   1984  HB3 LEU A 123      -2.295 -18.028  -1.467  1.00 72.88           H  
ATOM   1985  O   LEU A 123      -5.345 -19.094  -0.509  1.00 72.88           O  
ATOM   1986  CG  LEU A 123      -1.061 -19.790  -1.492  1.00 72.88           C  
ATOM   1987  HG  LEU A 123      -0.849 -19.810  -2.561  1.00 72.88           H  
ATOM   1988  CD1 LEU A 123       0.042 -18.980  -0.819  1.00 72.88           C  
ATOM   1989 HD11 LEU A 123       0.998 -19.498  -0.894  1.00 72.88           H  
ATOM   1990 HD12 LEU A 123      -0.224 -18.773   0.217  1.00 72.88           H  
ATOM   1991 HD13 LEU A 123       0.134 -18.015  -1.316  1.00 72.88           H  
ATOM   1992  CD2 LEU A 123      -1.096 -21.236  -0.988  1.00 72.88           C  
ATOM   1993 HD21 LEU A 123      -1.800 -21.816  -1.584  1.00 72.88           H  
ATOM   1994 HD22 LEU A 123      -1.405 -21.267   0.057  1.00 72.88           H  
ATOM   1995 HD23 LEU A 123      -0.113 -21.691  -1.110  1.00 72.88           H  
ATOM   1996  N   ALA A 124      -5.420 -18.139  -2.534  1.00 81.81           N  
ATOM   1997  H   ALA A 124      -5.008 -18.075  -3.454  1.00 81.81           H  
ATOM   1998  CA  ALA A 124      -6.645 -17.409  -2.296  1.00 81.81           C  
ATOM   1999  HA  ALA A 124      -7.183 -17.874  -1.470  1.00 81.81           H  
ATOM   2000  C   ALA A 124      -7.576 -17.480  -3.505  1.00 81.81           C  
ATOM   2001  CB  ALA A 124      -6.294 -15.974  -1.886  1.00 81.81           C  
ATOM   2002  HB1 ALA A 124      -5.767 -15.477  -2.700  1.00 81.81           H  
ATOM   2003  HB2 ALA A 124      -5.658 -15.990  -1.001  1.00 81.81           H  
ATOM   2004  HB3 ALA A 124      -7.208 -15.426  -1.657  1.00 81.81           H  
ATOM   2005  O   ALA A 124      -7.187 -17.765  -4.637  1.00 81.81           O  
ATOM   2006  N   THR A 125      -8.843 -17.204  -3.239  1.00 83.94           N  
ATOM   2007  H   THR A 125      -9.089 -17.035  -2.274  1.00 83.94           H  
ATOM   2008  CA  THR A 125      -9.890 -17.093  -4.238  1.00 83.94           C  
ATOM   2009  HA  THR A 125      -9.493 -17.366  -5.216  1.00 83.94           H  
ATOM   2010  C   THR A 125     -10.343 -15.641  -4.288  1.00 83.94           C  
ATOM   2011  CB  THR A 125     -11.023 -18.074  -3.926  1.00 83.94           C  
ATOM   2012  HB  THR A 125     -11.428 -17.881  -2.933  1.00 83.94           H  
ATOM   2013  O   THR A 125     -10.862 -15.093  -3.313  1.00 83.94           O  
ATOM   2014  CG2 THR A 125     -12.142 -17.986  -4.964  1.00 83.94           C  
ATOM   2015 HG21 THR A 125     -11.740 -18.153  -5.964  1.00 83.94           H  
ATOM   2016 HG22 THR A 125     -12.889 -18.750  -4.750  1.00 83.94           H  
ATOM   2017 HG23 THR A 125     -12.623 -17.009  -4.918  1.00 83.94           H  
ATOM   2018  OG1 THR A 125     -10.530 -19.395  -3.994  1.00 83.94           O  
ATOM   2019  HG1 THR A 125      -9.904 -19.535  -3.279  1.00 83.94           H  
ATOM   2020  N   PHE A 126     -10.130 -14.998  -5.437  1.00 86.56           N  
ATOM   2021  H   PHE A 126      -9.650 -15.487  -6.179  1.00 86.56           H  
ATOM   2022  CA  PHE A 126     -10.582 -13.632  -5.675  1.00 86.56           C  
ATOM   2023  HA  PHE A 126     -10.466 -13.061  -4.754  1.00 86.56           H  
ATOM   2024  C   PHE A 126     -12.067 -13.627  -6.053  1.00 86.56           C  
ATOM   2025  CB  PHE A 126      -9.704 -12.968  -6.741  1.00 86.56           C  
ATOM   2026  HB2 PHE A 126      -9.821 -13.494  -7.689  1.00 86.56           H  
ATOM   2027  HB3 PHE A 126      -8.659 -13.058  -6.443  1.00 86.56           H  
ATOM   2028  O   PHE A 126     -12.444 -13.985  -7.170  1.00 86.56           O  
ATOM   2029  CG  PHE A 126     -10.023 -11.499  -6.928  1.00 86.56           C  
ATOM   2030  CD1 PHE A 126     -10.809 -11.071  -8.014  1.00 86.56           C  
ATOM   2031  HD1 PHE A 126     -11.199 -11.798  -8.711  1.00 86.56           H  
ATOM   2032  CD2 PHE A 126      -9.559 -10.561  -5.989  1.00 86.56           C  
ATOM   2033  HD2 PHE A 126      -8.977 -10.887  -5.140  1.00 86.56           H  
ATOM   2034  CE1 PHE A 126     -11.101  -9.704  -8.177  1.00 86.56           C  
ATOM   2035  HE1 PHE A 126     -11.706  -9.380  -9.011  1.00 86.56           H  
ATOM   2036  CE2 PHE A 126      -9.863  -9.199  -6.144  1.00 86.56           C  
ATOM   2037  HE2 PHE A 126      -9.515  -8.490  -5.407  1.00 86.56           H  
ATOM   2038  CZ  PHE A 126     -10.624  -8.767  -7.244  1.00 86.56           C  
ATOM   2039  HZ  PHE A 126     -10.857  -7.718  -7.355  1.00 86.56           H  
ATOM   2040  N   VAL A 127     -12.915 -13.210  -5.118  1.00 88.94           N  
ATOM   2041  H   VAL A 127     -12.539 -12.930  -4.224  1.00 88.94           H  
ATOM   2042  CA  VAL A 127     -14.365 -13.149  -5.289  1.00 88.94           C  
ATOM   2043  HA  VAL A 127     -14.658 -13.920  -6.001  1.00 88.94           H  
ATOM   2044  C   VAL A 127     -14.750 -11.786  -5.854  1.00 88.94           C  
ATOM   2045  CB  VAL A 127     -15.110 -13.442  -3.973  1.00 88.94           C  
ATOM   2046  HB  VAL A 127     -14.947 -12.624  -3.271  1.00 88.94           H  
ATOM   2047  O   VAL A 127     -14.610 -10.748  -5.203  1.00 88.94           O  
ATOM   2048  CG1 VAL A 127     -16.616 -13.581  -4.231  1.00 88.94           C  
ATOM   2049 HG11 VAL A 127     -16.807 -14.413  -4.909  1.00 88.94           H  
ATOM   2050 HG12 VAL A 127     -17.014 -12.663  -4.664  1.00 88.94           H  
ATOM   2051 HG13 VAL A 127     -17.134 -13.764  -3.290  1.00 88.94           H  
ATOM   2052  CG2 VAL A 127     -14.632 -14.743  -3.317  1.00 88.94           C  
ATOM   2053 HG21 VAL A 127     -13.580 -14.667  -3.043  1.00 88.94           H  
ATOM   2054 HG22 VAL A 127     -15.200 -14.919  -2.403  1.00 88.94           H  
ATOM   2055 HG23 VAL A 127     -14.766 -15.585  -3.996  1.00 88.94           H  
ATOM   2056  N   LYS A 128     -15.269 -11.796  -7.082  1.00 83.56           N  
ATOM   2057  H   LYS A 128     -15.294 -12.677  -7.576  1.00 83.56           H  
ATOM   2058  CA  LYS A 128     -15.878 -10.638  -7.733  1.00 83.56           C  
ATOM   2059  HA  LYS A 128     -16.299  -9.990  -6.964  1.00 83.56           H  
ATOM   2060  C   LYS A 128     -17.007 -11.110  -8.638  1.00 83.56           C  
ATOM   2061  CB  LYS A 128     -14.795  -9.861  -8.495  1.00 83.56           C  
ATOM   2062  HB2 LYS A 128     -13.966  -9.676  -7.812  1.00 83.56           H  
ATOM   2063  HB3 LYS A 128     -14.430 -10.455  -9.334  1.00 83.56           H  
ATOM   2064  O   LYS A 128     -16.854 -12.107  -9.340  1.00 83.56           O  
ATOM   2065  CG  LYS A 128     -15.321  -8.513  -8.996  1.00 83.56           C  
ATOM   2066  HG2 LYS A 128     -15.803  -7.994  -8.168  1.00 83.56           H  
ATOM   2067  HG3 LYS A 128     -16.055  -8.673  -9.786  1.00 83.56           H  
ATOM   2068  CD  LYS A 128     -14.182  -7.640  -9.528  1.00 83.56           C  
ATOM   2069  HD2 LYS A 128     -13.427  -7.525  -8.750  1.00 83.56           H  
ATOM   2070  HD3 LYS A 128     -13.740  -8.102 -10.411  1.00 83.56           H  
ATOM   2071  CE  LYS A 128     -14.759  -6.268  -9.875  1.00 83.56           C  
ATOM   2072  HE2 LYS A 128     -15.298  -5.897  -9.003  1.00 83.56           H  
ATOM   2073  HE3 LYS A 128     -15.486  -6.373 -10.680  1.00 83.56           H  
ATOM   2074  NZ  LYS A 128     -13.694  -5.307 -10.232  1.00 83.56           N  
ATOM   2075  HZ1 LYS A 128     -13.034  -5.226  -9.472  1.00 83.56           H  
ATOM   2076  HZ2 LYS A 128     -14.106  -4.395 -10.366  1.00 83.56           H  
ATOM   2077  HZ3 LYS A 128     -13.198  -5.594 -11.063  1.00 83.56           H  
ATOM   2078  N   TRP A 129     -18.133 -10.407  -8.627  1.00 69.31           N  
ATOM   2079  H   TRP A 129     -18.212  -9.590  -8.037  1.00 69.31           H  
ATOM   2080  CA  TRP A 129     -19.253 -10.709  -9.511  1.00 69.31           C  
ATOM   2081  HA  TRP A 129     -19.429 -11.784  -9.527  1.00 69.31           H  
ATOM   2082  C   TRP A 129     -18.871 -10.301 -10.936  1.00 69.31           C  
ATOM   2083  CB  TRP A 129     -20.528 -10.044  -8.963  1.00 69.31           C  
ATOM   2084  HB2 TRP A 129     -21.342 -10.218  -9.667  1.00 69.31           H  
ATOM   2085  HB3 TRP A 129     -20.370  -8.967  -8.906  1.00 69.31           H  
ATOM   2086  O   TRP A 129     -18.820  -9.125 -11.276  1.00 69.31           O  
ATOM   2087  CG  TRP A 129     -20.971 -10.535  -7.607  1.00 69.31           C  
ATOM   2088  CD1 TRP A 129     -20.604 -11.706  -7.030  1.00 69.31           C  
ATOM   2089  HD1 TRP A 129     -19.947 -12.439  -7.475  1.00 69.31           H  
ATOM   2090  CD2 TRP A 129     -21.856  -9.892  -6.630  1.00 69.31           C  
ATOM   2091  CE2 TRP A 129     -21.961 -10.737  -5.490  1.00 69.31           C  
ATOM   2092  CE3 TRP A 129     -22.507  -8.650  -6.518  1.00 69.31           C  
ATOM   2093  HE3 TRP A 129     -22.309  -7.895  -7.264  1.00 69.31           H  
ATOM   2094  NE1 TRP A 129     -21.165 -11.817  -5.777  1.00 69.31           N  
ATOM   2095  HE1 TRP A 129     -20.957 -12.573  -5.140  1.00 69.31           H  
ATOM   2096  CH2 TRP A 129     -23.391  -9.177  -4.316  1.00 69.31           C  
ATOM   2097  HH2 TRP A 129     -23.922  -8.875  -3.425  1.00 69.31           H  
ATOM   2098  CZ2 TRP A 129     -22.671 -10.375  -4.345  1.00 69.31           C  
ATOM   2099  HZ2 TRP A 129     -22.587 -10.985  -3.458  1.00 69.31           H  
ATOM   2100  CZ3 TRP A 129     -23.289  -8.310  -5.403  1.00 69.31           C  
ATOM   2101  HZ3 TRP A 129     -23.722  -7.325  -5.310  1.00 69.31           H  
ATOM   2102  N   GLN A 130     -18.495 -11.277 -11.763  1.00 55.91           N  
ATOM   2103  H   GLN A 130     -18.503 -12.228 -11.425  1.00 55.91           H  
ATOM   2104  CA  GLN A 130     -18.351 -11.054 -13.201  1.00 55.91           C  
ATOM   2105  HA  GLN A 130     -17.874 -10.089 -13.369  1.00 55.91           H  
ATOM   2106  C   GLN A 130     -19.744 -11.003 -13.845  1.00 55.91           C  
ATOM   2107  CB  GLN A 130     -17.476 -12.145 -13.838  1.00 55.91           C  
ATOM   2108  HB2 GLN A 130     -17.572 -12.073 -14.921  1.00 55.91           H  
ATOM   2109  HB3 GLN A 130     -17.835 -13.127 -13.531  1.00 55.91           H  
ATOM   2110  O   GLN A 130     -20.644 -11.716 -13.410  1.00 55.91           O  
ATOM   2111  CG  GLN A 130     -15.987 -11.993 -13.481  1.00 55.91           C  
ATOM   2112  HG2 GLN A 130     -15.660 -10.989 -13.750  1.00 55.91           H  
ATOM   2113  HG3 GLN A 130     -15.854 -12.123 -12.407  1.00 55.91           H  
ATOM   2114  CD  GLN A 130     -15.098 -13.001 -14.211  1.00 55.91           C  
ATOM   2115  NE2 GLN A 130     -13.793 -12.843 -14.166  1.00 55.91           N  
ATOM   2116 HE21 GLN A 130     -13.380 -12.103 -13.616  1.00 55.91           H  
ATOM   2117 HE22 GLN A 130     -13.275 -13.553 -14.664  1.00 55.91           H  
ATOM   2118  OE1 GLN A 130     -15.538 -13.943 -14.842  1.00 55.91           O  
ATOM   2119  N   ASN A 131     -19.915 -10.194 -14.898  1.00 45.53           N  
ATOM   2120  H   ASN A 131     -19.148  -9.598 -15.174  1.00 45.53           H  
ATOM   2121  CA  ASN A 131     -21.205 -10.010 -15.581  1.00 45.53           C  
ATOM   2122  HA  ASN A 131     -21.904  -9.524 -14.900  1.00 45.53           H  
ATOM   2123  C   ASN A 131     -21.882 -11.319 -16.046  1.00 45.53           C  
ATOM   2124  CB  ASN A 131     -20.992  -9.115 -16.821  1.00 45.53           C  
ATOM   2125  HB2 ASN A 131     -20.143  -9.487 -17.395  1.00 45.53           H  
ATOM   2126  HB3 ASN A 131     -21.870  -9.199 -17.461  1.00 45.53           H  
ATOM   2127  O   ASN A 131     -23.108 -11.381 -16.046  1.00 45.53           O  
ATOM   2128  CG  ASN A 131     -20.808  -7.635 -16.539  1.00 45.53           C  
ATOM   2129  ND2 ASN A 131     -20.324  -6.893 -17.507  1.00 45.53           N  
ATOM   2130 HD21 ASN A 131     -20.196  -5.915 -17.288  1.00 45.53           H  
ATOM   2131 HD22 ASN A 131     -20.090  -7.316 -18.394  1.00 45.53           H  
ATOM   2132  OD1 ASN A 131     -21.093  -7.109 -15.480  1.00 45.53           O  
ATOM   2133  N   ASP A 132     -21.115 -12.325 -16.490  1.00 40.41           N  
ATOM   2134  H   ASP A 132     -20.112 -12.202 -16.477  1.00 40.41           H  
ATOM   2135  CA  ASP A 132     -21.651 -13.447 -17.286  1.00 40.41           C  
ATOM   2136  HA  ASP A 132     -22.558 -13.121 -17.794  1.00 40.41           H  
ATOM   2137  C   ASP A 132     -22.040 -14.702 -16.485  1.00 40.41           C  
ATOM   2138  CB  ASP A 132     -20.627 -13.847 -18.367  1.00 40.41           C  
ATOM   2139  HB2 ASP A 132     -20.926 -14.805 -18.792  1.00 40.41           H  
ATOM   2140  HB3 ASP A 132     -19.652 -13.985 -17.900  1.00 40.41           H  
ATOM   2141  O   ASP A 132     -22.980 -15.398 -16.862  1.00 40.41           O  
ATOM   2142  CG  ASP A 132     -20.511 -12.852 -19.528  1.00 40.41           C  
ATOM   2143  OD1 ASP A 132     -21.517 -12.179 -19.848  1.00 40.41           O  
ATOM   2144  OD2 ASP A 132     -19.403 -12.772 -20.100  1.00 40.41           O  
ATOM   2145  N   THR A 133     -21.310 -15.045 -15.419  1.00 39.78           N  
ATOM   2146  H   THR A 133     -20.539 -14.452 -15.149  1.00 39.78           H  
ATOM   2147  CA  THR A 133     -21.388 -16.376 -14.773  1.00 39.78           C  
ATOM   2148  HA  THR A 133     -21.927 -17.054 -15.435  1.00 39.78           H  
ATOM   2149  C   THR A 133     -22.165 -16.416 -13.465  1.00 39.78           C  
ATOM   2150  CB  THR A 133     -19.991 -16.975 -14.546  1.00 39.78           C  
ATOM   2151  HB  THR A 133     -20.019 -17.723 -13.754  1.00 39.78           H  
ATOM   2152  O   THR A 133     -22.316 -17.495 -12.888  1.00 39.78           O  
ATOM   2153  CG2 THR A 133     -19.470 -17.659 -15.806  1.00 39.78           C  
ATOM   2154 HG21 THR A 133     -20.143 -18.471 -16.085  1.00 39.78           H  
ATOM   2155 HG22 THR A 133     -19.417 -16.940 -16.624  1.00 39.78           H  
ATOM   2156 HG23 THR A 133     -18.479 -18.073 -15.620  1.00 39.78           H  
ATOM   2157  OG1 THR A 133     -19.072 -15.962 -14.190  1.00 39.78           O  
ATOM   2158  HG1 THR A 133     -18.192 -16.345 -14.207  1.00 39.78           H  
ATOM   2159  N   GLY A 134     -22.679 -15.284 -12.977  1.00 39.75           N  
ATOM   2160  H   GLY A 134     -22.562 -14.431 -13.506  1.00 39.75           H  
ATOM   2161  CA  GLY A 134     -23.610 -15.308 -11.848  1.00 39.75           C  
ATOM   2162  HA2 GLY A 134     -23.987 -14.304 -11.653  1.00 39.75           H  
ATOM   2163  HA3 GLY A 134     -23.078 -15.664 -10.966  1.00 39.75           H  
ATOM   2164  C   GLY A 134     -24.797 -16.228 -12.169  1.00 39.75           C  
ATOM   2165  O   GLY A 134     -25.198 -16.285 -13.336  1.00 39.75           O  
ATOM   2166  N   PRO A 135     -25.373 -16.961 -11.192  1.00 36.31           N  
ATOM   2167  CA  PRO A 135     -26.568 -17.759 -11.430  1.00 36.31           C  
ATOM   2168  HA  PRO A 135     -26.314 -18.596 -12.080  1.00 36.31           H  
ATOM   2169  C   PRO A 135     -27.612 -16.866 -12.090  1.00 36.31           C  
ATOM   2170  CB  PRO A 135     -27.026 -18.282 -10.062  1.00 36.31           C  
ATOM   2171  HB2 PRO A 135     -27.408 -19.301 -10.129  1.00 36.31           H  
ATOM   2172  HB3 PRO A 135     -27.778 -17.628  -9.621  1.00 36.31           H  
ATOM   2173  O   PRO A 135     -28.118 -15.930 -11.469  1.00 36.31           O  
ATOM   2174  CG  PRO A 135     -25.758 -18.213  -9.217  1.00 36.31           C  
ATOM   2175  HG2 PRO A 135     -25.174 -19.121  -9.367  1.00 36.31           H  
ATOM   2176  HG3 PRO A 135     -25.980 -18.075  -8.159  1.00 36.31           H  
ATOM   2177  CD  PRO A 135     -24.993 -17.024  -9.795  1.00 36.31           C  
ATOM   2178  HD2 PRO A 135     -23.921 -17.180  -9.676  1.00 36.31           H  
ATOM   2179  HD3 PRO A 135     -25.302 -16.105  -9.296  1.00 36.31           H  
ATOM   2180  N   SER A 136     -27.877 -17.113 -13.374  1.00 35.88           N  
ATOM   2181  H   SER A 136     -27.294 -17.777 -13.863  1.00 35.88           H  
ATOM   2182  CA  SER A 136     -28.849 -16.348 -14.134  1.00 35.88           C  
ATOM   2183  HA  SER A 136     -28.716 -15.291 -13.903  1.00 35.88           H  
ATOM   2184  C   SER A 136     -30.230 -16.773 -13.652  1.00 35.88           C  
ATOM   2185  CB  SER A 136     -28.647 -16.523 -15.650  1.00 35.88           C  
ATOM   2186  HB2 SER A 136     -27.608 -16.316 -15.905  1.00 35.88           H  
ATOM   2187  HB3 SER A 136     -29.280 -15.802 -16.168  1.00 35.88           H  
ATOM   2188  O   SER A 136     -30.920 -17.553 -14.315  1.00 35.88           O  
ATOM   2189  OG  SER A 136     -28.996 -17.828 -16.084  1.00 35.88           O  
ATOM   2190  HG  SER A 136     -29.704 -18.104 -15.498  1.00 35.88           H  
ATOM   2191  N   ASP A 137     -30.642 -16.307 -12.480  1.00 35.91           N  
ATOM   2192  H   ASP A 137     -29.998 -15.779 -11.908  1.00 35.91           H  
ATOM   2193  CA  ASP A 137     -32.043 -16.344 -12.115  1.00 35.91           C  
ATOM   2194  HA  ASP A 137     -32.426 -17.334 -12.363  1.00 35.91           H  
ATOM   2195  C   ASP A 137     -32.740 -15.317 -13.018  1.00 35.91           C  
ATOM   2196  CB  ASP A 137     -32.236 -16.159 -10.602  1.00 35.91           C  
ATOM   2197  HB2 ASP A 137     -31.395 -16.619 -10.083  1.00 35.91           H  
ATOM   2198  HB3 ASP A 137     -32.253 -15.101 -10.342  1.00 35.91           H  
ATOM   2199  O   ASP A 137     -32.921 -14.151 -12.680  1.00 35.91           O  
ATOM   2200  CG  ASP A 137     -33.517 -16.845 -10.119  1.00 35.91           C  
ATOM   2201  OD1 ASP A 137     -34.405 -17.096 -10.974  1.00 35.91           O  
ATOM   2202  OD2 ASP A 137     -33.613 -17.100  -8.901  1.00 35.91           O  
ATOM   2203  N   LYS A 138     -33.026 -15.741 -14.260  1.00 37.72           N  
ATOM   2204  H   LYS A 138     -32.731 -16.685 -14.462  1.00 37.72           H  
ATOM   2205  CA  LYS A 138     -33.540 -14.911 -15.365  1.00 37.72           C  
ATOM   2206  HA  LYS A 138     -32.827 -14.116 -15.582  1.00 37.72           H  
ATOM   2207  C   LYS A 138     -34.862 -14.215 -15.029  1.00 37.72           C  
ATOM   2208  CB  LYS A 138     -33.764 -15.787 -16.615  1.00 37.72           C  
ATOM   2209  HB2 LYS A 138     -34.354 -15.221 -17.336  1.00 37.72           H  
ATOM   2210  HB3 LYS A 138     -34.344 -16.665 -16.331  1.00 37.72           H  
ATOM   2211  O   LYS A 138     -35.341 -13.422 -15.836  1.00 37.72           O  
ATOM   2212  CG  LYS A 138     -32.484 -16.231 -17.333  1.00 37.72           C  
ATOM   2213  HG2 LYS A 138     -31.913 -15.352 -17.631  1.00 37.72           H  
ATOM   2214  HG3 LYS A 138     -31.879 -16.840 -16.661  1.00 37.72           H  
ATOM   2215  CD  LYS A 138     -32.850 -17.056 -18.576  1.00 37.72           C  
ATOM   2216  HD2 LYS A 138     -33.409 -17.937 -18.259  1.00 37.72           H  
ATOM   2217  HD3 LYS A 138     -33.470 -16.454 -19.240  1.00 37.72           H  
ATOM   2218  CE  LYS A 138     -31.575 -17.487 -19.305  1.00 37.72           C  
ATOM   2219  HE2 LYS A 138     -31.048 -16.595 -19.644  1.00 37.72           H  
ATOM   2220  HE3 LYS A 138     -30.926 -17.992 -18.590  1.00 37.72           H  
ATOM   2221  NZ  LYS A 138     -31.874 -18.384 -20.447  1.00 37.72           N  
ATOM   2222  HZ1 LYS A 138     -32.334 -19.220 -20.114  1.00 37.72           H  
ATOM   2223  HZ2 LYS A 138     -32.464 -17.917 -21.120  1.00 37.72           H  
ATOM   2224  HZ3 LYS A 138     -31.011 -18.657 -20.895  1.00 37.72           H  
ATOM   2225  N   SER A 139     -35.501 -14.584 -13.917  1.00 37.56           N  
ATOM   2226  H   SER A 139     -34.996 -15.154 -13.254  1.00 37.56           H  
ATOM   2227  CA  SER A 139     -36.848 -14.144 -13.575  1.00 37.56           C  
ATOM   2228  HA  SER A 139     -37.472 -14.268 -14.460  1.00 37.56           H  
ATOM   2229  C   SER A 139     -36.913 -12.658 -13.213  1.00 37.56           C  
ATOM   2230  CB  SER A 139     -37.444 -15.040 -12.479  1.00 37.56           C  
ATOM   2231  HB2 SER A 139     -37.441 -16.076 -12.818  1.00 37.56           H  
ATOM   2232  HB3 SER A 139     -38.480 -14.740 -12.320  1.00 37.56           H  
ATOM   2233  O   SER A 139     -37.742 -11.948 -13.782  1.00 37.56           O  
ATOM   2234  OG  SER A 139     -36.755 -14.956 -11.239  1.00 37.56           O  
ATOM   2235  HG  SER A 139     -36.092 -15.648 -11.180  1.00 37.56           H  
ATOM   2236  N   ASP A 140     -36.045 -12.158 -12.325  1.00 37.50           N  
ATOM   2237  H   ASP A 140     -35.342 -12.764 -11.928  1.00 37.50           H  
ATOM   2238  CA  ASP A 140     -36.025 -10.732 -11.969  1.00 37.50           C  
ATOM   2239  HA  ASP A 140     -37.004 -10.309 -12.197  1.00 37.50           H  
ATOM   2240  C   ASP A 140     -35.064  -9.948 -12.863  1.00 37.50           C  
ATOM   2241  CB  ASP A 140     -35.802 -10.487 -10.463  1.00 37.50           C  
ATOM   2242  HB2 ASP A 140     -35.394  -9.486 -10.323  1.00 37.50           H  
ATOM   2243  HB3 ASP A 140     -35.076 -11.204 -10.080  1.00 37.50           H  
ATOM   2244  O   ASP A 140     -33.952  -9.590 -12.490  1.00 37.50           O  
ATOM   2245  CG  ASP A 140     -37.096 -10.552  -9.645  1.00 37.50           C  
ATOM   2246  OD1 ASP A 140     -38.206 -10.431 -10.206  1.00 37.50           O  
ATOM   2247  OD2 ASP A 140     -37.026 -10.882  -8.444  1.00 37.50           O  
ATOM   2248  N   LEU A 141     -35.561  -9.606 -14.054  1.00 37.38           N  
ATOM   2249  H   LEU A 141     -36.441 -10.032 -14.306  1.00 37.38           H  
ATOM   2250  CA  LEU A 141     -34.955  -8.647 -14.987  1.00 37.38           C  
ATOM   2251  HA  LEU A 141     -34.040  -9.073 -15.397  1.00 37.38           H  
ATOM   2252  C   LEU A 141     -34.574  -7.291 -14.355  1.00 37.38           C  
ATOM   2253  CB  LEU A 141     -35.985  -8.396 -16.113  1.00 37.38           C  
ATOM   2254  HB2 LEU A 141     -36.987  -8.564 -15.719  1.00 37.38           H  
ATOM   2255  HB3 LEU A 141     -35.954  -7.349 -16.415  1.00 37.38           H  
ATOM   2256  O   LEU A 141     -33.762  -6.571 -14.935  1.00 37.38           O  
ATOM   2257  CG  LEU A 141     -35.763  -9.269 -17.360  1.00 37.38           C  
ATOM   2258  HG  LEU A 141     -35.250 -10.190 -17.084  1.00 37.38           H  
ATOM   2259  CD1 LEU A 141     -37.099  -9.641 -18.003  1.00 37.38           C  
ATOM   2260 HD11 LEU A 141     -37.651  -8.741 -18.273  1.00 37.38           H  
ATOM   2261 HD12 LEU A 141     -36.922 -10.245 -18.892  1.00 37.38           H  
ATOM   2262 HD13 LEU A 141     -37.685 -10.229 -17.297  1.00 37.38           H  
ATOM   2263  CD2 LEU A 141     -34.929  -8.513 -18.399  1.00 37.38           C  
ATOM   2264 HD21 LEU A 141     -35.456  -7.620 -18.734  1.00 37.38           H  
ATOM   2265 HD22 LEU A 141     -33.978  -8.222 -17.952  1.00 37.38           H  
ATOM   2266 HD23 LEU A 141     -34.731  -9.162 -19.252  1.00 37.38           H  
ATOM   2267  N   SER A 142     -35.200  -6.879 -13.243  1.00 37.62           N  
ATOM   2268  H   SER A 142     -35.821  -7.520 -12.771  1.00 37.62           H  
ATOM   2269  CA  SER A 142     -35.083  -5.503 -12.736  1.00 37.62           C  
ATOM   2270  HA  SER A 142     -34.987  -4.835 -13.592  1.00 37.62           H  
ATOM   2271  C   SER A 142     -33.867  -5.248 -11.849  1.00 37.62           C  
ATOM   2272  CB  SER A 142     -36.348  -5.081 -11.982  1.00 37.62           C  
ATOM   2273  HB2 SER A 142     -37.221  -5.292 -12.600  1.00 37.62           H  
ATOM   2274  HB3 SER A 142     -36.309  -4.009 -11.793  1.00 37.62           H  
ATOM   2275  O   SER A 142     -33.346  -4.135 -11.855  1.00 37.62           O  
ATOM   2276  OG  SER A 142     -36.473  -5.760 -10.748  1.00 37.62           O  
ATOM   2277  HG  SER A 142     -35.789  -5.469 -10.141  1.00 37.62           H  
ATOM   2278  N   GLN A 143     -33.432  -6.222 -11.046  1.00 39.25           N  
ATOM   2279  H   GLN A 143     -33.823  -7.149 -11.137  1.00 39.25           H  
ATOM   2280  CA  GLN A 143     -32.258  -6.049 -10.193  1.00 39.25           C  
ATOM   2281  HA  GLN A 143     -32.106  -4.992  -9.975  1.00 39.25           H  
ATOM   2282  C   GLN A 143     -31.027  -6.511 -10.967  1.00 39.25           C  
ATOM   2283  CB  GLN A 143     -32.426  -6.761  -8.837  1.00 39.25           C  
ATOM   2284  HB2 GLN A 143     -31.437  -6.932  -8.413  1.00 39.25           H  
ATOM   2285  HB3 GLN A 143     -32.908  -7.728  -8.980  1.00 39.25           H  
ATOM   2286  O   GLN A 143     -30.659  -7.681 -10.928  1.00 39.25           O  
ATOM   2287  CG  GLN A 143     -33.223  -5.911  -7.830  1.00 39.25           C  
ATOM   2288  HG2 GLN A 143     -32.755  -4.931  -7.743  1.00 39.25           H  
ATOM   2289  HG3 GLN A 143     -34.241  -5.776  -8.195  1.00 39.25           H  
ATOM   2290  CD  GLN A 143     -33.286  -6.534  -6.434  1.00 39.25           C  
ATOM   2291  NE2 GLN A 143     -33.733  -5.803  -5.436  1.00 39.25           N  
ATOM   2292 HE21 GLN A 143     -33.716  -6.258  -4.535  1.00 39.25           H  
ATOM   2293 HE22 GLN A 143     -33.984  -4.833  -5.564  1.00 39.25           H  
ATOM   2294  OE1 GLN A 143     -32.935  -7.676  -6.201  1.00 39.25           O  
ATOM   2295  N   LYS A 144     -30.367  -5.578 -11.667  1.00 43.59           N  
ATOM   2296  H   LYS A 144     -30.755  -4.645 -11.691  1.00 43.59           H  
ATOM   2297  CA  LYS A 144     -28.963  -5.778 -12.048  1.00 43.59           C  
ATOM   2298  HA  LYS A 144     -28.876  -6.627 -12.727  1.00 43.59           H  
ATOM   2299  C   LYS A 144     -28.196  -6.119 -10.770  1.00 43.59           C  
ATOM   2300  CB  LYS A 144     -28.364  -4.516 -12.693  1.00 43.59           C  
ATOM   2301  HB2 LYS A 144     -27.290  -4.520 -12.507  1.00 43.59           H  
ATOM   2302  HB3 LYS A 144     -28.779  -3.625 -12.223  1.00 43.59           H  
ATOM   2303  O   LYS A 144     -28.132  -5.283  -9.869  1.00 43.59           O  
ATOM   2304  CG  LYS A 144     -28.572  -4.465 -14.211  1.00 43.59           C  
ATOM   2305  HG2 LYS A 144     -28.155  -5.367 -14.658  1.00 43.59           H  
ATOM   2306  HG3 LYS A 144     -29.637  -4.411 -14.438  1.00 43.59           H  
ATOM   2307  CD  LYS A 144     -27.854  -3.237 -14.783  1.00 43.59           C  
ATOM   2308  HD2 LYS A 144     -26.818  -3.249 -14.444  1.00 43.59           H  
ATOM   2309  HD3 LYS A 144     -28.336  -2.334 -14.409  1.00 43.59           H  
ATOM   2310  CE  LYS A 144     -27.882  -3.257 -16.312  1.00 43.59           C  
ATOM   2311  HE2 LYS A 144     -27.458  -4.204 -16.647  1.00 43.59           H  
ATOM   2312  HE3 LYS A 144     -28.918  -3.213 -16.647  1.00 43.59           H  
ATOM   2313  NZ  LYS A 144     -27.097  -2.125 -16.859  1.00 43.59           N  
ATOM   2314  HZ1 LYS A 144     -27.075  -2.158 -17.868  1.00 43.59           H  
ATOM   2315  HZ2 LYS A 144     -26.149  -2.185 -16.515  1.00 43.59           H  
ATOM   2316  HZ3 LYS A 144     -27.486  -1.246 -16.550  1.00 43.59           H  
ATOM   2317  N   GLN A 145     -27.670  -7.341 -10.673  1.00 47.59           N  
ATOM   2318  H   GLN A 145     -27.810  -8.004 -11.421  1.00 47.59           H  
ATOM   2319  CA  GLN A 145     -26.735  -7.673  -9.603  1.00 47.59           C  
ATOM   2320  HA  GLN A 145     -27.255  -7.546  -8.654  1.00 47.59           H  
ATOM   2321  C   GLN A 145     -25.553  -6.700  -9.675  1.00 47.59           C  
ATOM   2322  CB  GLN A 145     -26.242  -9.125  -9.707  1.00 47.59           C  
ATOM   2323  HB2 GLN A 145     -26.205  -9.432 -10.752  1.00 47.59           H  
ATOM   2324  HB3 GLN A 145     -25.234  -9.193  -9.297  1.00 47.59           H  
ATOM   2325  O   GLN A 145     -25.138  -6.353 -10.785  1.00 47.59           O  
ATOM   2326  CG  GLN A 145     -27.140 -10.072  -8.901  1.00 47.59           C  
ATOM   2327  HG2 GLN A 145     -27.102  -9.792  -7.848  1.00 47.59           H  
ATOM   2328  HG3 GLN A 145     -28.169  -9.969  -9.246  1.00 47.59           H  
ATOM   2329  CD  GLN A 145     -26.741 -11.541  -9.025  1.00 47.59           C  
ATOM   2330  NE2 GLN A 145     -27.397 -12.427  -8.308  1.00 47.59           N  
ATOM   2331 HE21 GLN A 145     -28.239 -12.154  -7.822  1.00 47.59           H  
ATOM   2332 HE22 GLN A 145     -27.189 -13.386  -8.548  1.00 47.59           H  
ATOM   2333  OE1 GLN A 145     -25.868 -11.940  -9.773  1.00 47.59           O  
ATOM   2334  N   PRO A 146     -25.026  -6.245  -8.528  1.00 52.88           N  
ATOM   2335  CA  PRO A 146     -23.832  -5.422  -8.531  1.00 52.88           C  
ATOM   2336  HA  PRO A 146     -24.073  -4.504  -9.068  1.00 52.88           H  
ATOM   2337  C   PRO A 146     -22.674  -6.128  -9.256  1.00 52.88           C  
ATOM   2338  CB  PRO A 146     -23.542  -5.072  -7.066  1.00 52.88           C  
ATOM   2339  HB2 PRO A 146     -23.189  -4.045  -6.972  1.00 52.88           H  
ATOM   2340  HB3 PRO A 146     -22.806  -5.756  -6.646  1.00 52.88           H  
ATOM   2341  O   PRO A 146     -22.619  -7.350  -9.367  1.00 52.88           O  
ATOM   2342  CG  PRO A 146     -24.902  -5.261  -6.388  1.00 52.88           C  
ATOM   2343  HG2 PRO A 146     -24.817  -5.496  -5.327  1.00 52.88           H  
ATOM   2344  HG3 PRO A 146     -25.482  -4.346  -6.509  1.00 52.88           H  
ATOM   2345  CD  PRO A 146     -25.571  -6.376  -7.190  1.00 52.88           C  
ATOM   2346  HD2 PRO A 146     -25.324  -7.359  -6.789  1.00 52.88           H  
ATOM   2347  HD3 PRO A 146     -26.650  -6.222  -7.176  1.00 52.88           H  
ATOM   2348  N   SER A 147     -21.734  -5.359  -9.769  1.00 60.19           N  
ATOM   2349  H   SER A 147     -21.883  -4.361  -9.717  1.00 60.19           H  
ATOM   2350  CA  SER A 147     -20.545  -5.841 -10.478  1.00 60.19           C  
ATOM   2351  HA  SER A 147     -20.759  -6.808 -10.933  1.00 60.19           H  
ATOM   2352  C   SER A 147     -19.339  -6.035  -9.547  1.00 60.19           C  
ATOM   2353  CB  SER A 147     -20.228  -4.852 -11.599  1.00 60.19           C  
ATOM   2354  HB2 SER A 147     -19.319  -5.169 -12.112  1.00 60.19           H  
ATOM   2355  HB3 SER A 147     -21.048  -4.845 -12.316  1.00 60.19           H  
ATOM   2356  O   SER A 147     -18.291  -6.548  -9.946  1.00 60.19           O  
ATOM   2357  OG  SER A 147     -20.048  -3.542 -11.085  1.00 60.19           O  
ATOM   2358  HG  SER A 147     -20.904  -3.195 -10.823  1.00 60.19           H  
ATOM   2359  N   ALA A 148     -19.456  -5.610  -8.287  1.00 74.25           N  
ATOM   2360  H   ALA A 148     -20.344  -5.224  -8.000  1.00 74.25           H  
ATOM   2361  CA  ALA A 148     -18.377  -5.636  -7.311  1.00 74.25           C  
ATOM   2362  HA  ALA A 148     -17.569  -6.260  -7.691  1.00 74.25           H  
ATOM   2363  C   ALA A 148     -18.820  -6.268  -5.986  1.00 74.25           C  
ATOM   2364  CB  ALA A 148     -17.817  -4.218  -7.162  1.00 74.25           C  
ATOM   2365  HB1 ALA A 148     -17.373  -3.900  -8.105  1.00 74.25           H  
ATOM   2366  HB2 ALA A 148     -18.627  -3.532  -6.914  1.00 74.25           H  
ATOM   2367  HB3 ALA A 148     -17.055  -4.193  -6.383  1.00 74.25           H  
ATOM   2368  O   ALA A 148     -19.985  -6.208  -5.597  1.00 74.25           O  
ATOM   2369  N   VAL A 149     -17.851  -6.892  -5.315  1.00 87.44           N  
ATOM   2370  H   VAL A 149     -16.904  -6.786  -5.649  1.00 87.44           H  
ATOM   2371  CA  VAL A 149     -18.013  -7.627  -4.056  1.00 87.44           C  
ATOM   2372  HA  VAL A 149     -19.049  -7.563  -3.722  1.00 87.44           H  
ATOM   2373  C   VAL A 149     -17.125  -6.980  -3.009  1.00 87.44           C  
ATOM   2374  CB  VAL A 149     -17.643  -9.111  -4.229  1.00 87.44           C  
ATOM   2375  HB  VAL A 149     -16.628  -9.183  -4.619  1.00 87.44           H  
ATOM   2376  O   VAL A 149     -15.981  -6.626  -3.307  1.00 87.44           O  
ATOM   2377  CG1 VAL A 149     -17.728  -9.896  -2.918  1.00 87.44           C  
ATOM   2378 HG11 VAL A 149     -18.719  -9.770  -2.483  1.00 87.44           H  
ATOM   2379 HG12 VAL A 149     -17.552 -10.956  -3.102  1.00 87.44           H  
ATOM   2380 HG13 VAL A 149     -16.975  -9.549  -2.211  1.00 87.44           H  
ATOM   2381  CG2 VAL A 149     -18.600  -9.775  -5.214  1.00 87.44           C  
ATOM   2382 HG21 VAL A 149     -18.586  -9.258  -6.174  1.00 87.44           H  
ATOM   2383 HG22 VAL A 149     -18.325 -10.819  -5.363  1.00 87.44           H  
ATOM   2384 HG23 VAL A 149     -19.609  -9.717  -4.806  1.00 87.44           H  
ATOM   2385  N   VAL A 150     -17.647  -6.850  -1.793  1.00 92.94           N  
ATOM   2386  H   VAL A 150     -18.579  -7.196  -1.614  1.00 92.94           H  
ATOM   2387  CA  VAL A 150     -16.928  -6.298  -0.647  1.00 92.94           C  
ATOM   2388  HA  VAL A 150     -15.924  -6.006  -0.956  1.00 92.94           H  
ATOM   2389  C   VAL A 150     -16.810  -7.381   0.418  1.00 92.94           C  
ATOM   2390  CB  VAL A 150     -17.616  -5.030  -0.117  1.00 92.94           C  
ATOM   2391  HB  VAL A 150     -18.607  -5.288   0.257  1.00 92.94           H  
ATOM   2392  O   VAL A 150     -17.795  -8.050   0.733  1.00 92.94           O  
ATOM   2393  CG1 VAL A 150     -16.810  -4.395   1.021  1.00 92.94           C  
ATOM   2394 HG11 VAL A 150     -17.296  -3.477   1.350  1.00 92.94           H  
ATOM   2395 HG12 VAL A 150     -16.761  -5.069   1.876  1.00 92.94           H  
ATOM   2396 HG13 VAL A 150     -15.797  -4.165   0.691  1.00 92.94           H  
ATOM   2397  CG2 VAL A 150     -17.786  -3.985  -1.228  1.00 92.94           C  
ATOM   2398 HG21 VAL A 150     -16.815  -3.675  -1.613  1.00 92.94           H  
ATOM   2399 HG22 VAL A 150     -18.326  -3.128  -0.826  1.00 92.94           H  
ATOM   2400 HG23 VAL A 150     -18.388  -4.387  -2.043  1.00 92.94           H  
ATOM   2401  N   CYS A 151     -15.614  -7.594   0.967  1.00 92.75           N  
ATOM   2402  H   CYS A 151     -14.815  -7.077   0.630  1.00 92.75           H  
ATOM   2403  CA  CYS A 151     -15.457  -8.542   2.068  1.00 92.75           C  
ATOM   2404  HA  CYS A 151     -15.776  -9.527   1.728  1.00 92.75           H  
ATOM   2405  C   CYS A 151     -16.341  -8.149   3.255  1.00 92.75           C  
ATOM   2406  CB  CYS A 151     -14.006  -8.633   2.535  1.00 92.75           C  
ATOM   2407  HB2 CYS A 151     -13.994  -9.246   3.437  1.00 92.75           H  
ATOM   2408  HB3 CYS A 151     -13.664  -7.637   2.817  1.00 92.75           H  
ATOM   2409  O   CYS A 151     -16.311  -7.011   3.720  1.00 92.75           O  
ATOM   2410  SG  CYS A 151     -12.807  -9.357   1.395  1.00 92.75           S  
ATOM   2411  N   HIS A 152     -17.089  -9.122   3.767  1.00 89.62           N  
ATOM   2412  H   HIS A 152     -17.031 -10.037   3.343  1.00 89.62           H  
ATOM   2413  CA  HIS A 152     -17.971  -8.999   4.919  1.00 89.62           C  
ATOM   2414  HA  HIS A 152     -18.450  -9.973   5.021  1.00 89.62           H  
ATOM   2415  C   HIS A 152     -19.119  -7.980   4.762  1.00 89.62           C  
ATOM   2416  CB  HIS A 152     -17.116  -8.789   6.181  1.00 89.62           C  
ATOM   2417  HB2 HIS A 152     -16.998  -7.722   6.369  1.00 89.62           H  
ATOM   2418  HB3 HIS A 152     -16.125  -9.210   6.016  1.00 89.62           H  
ATOM   2419  O   HIS A 152     -19.774  -7.653   5.748  1.00 89.62           O  
ATOM   2420  CG  HIS A 152     -17.673  -9.453   7.408  1.00 89.62           C  
ATOM   2421  CD2 HIS A 152     -16.948  -9.950   8.454  1.00 89.62           C  
ATOM   2422  HD2 HIS A 152     -15.872  -9.929   8.542  1.00 89.62           H  
ATOM   2423  ND1 HIS A 152     -18.995  -9.714   7.673  1.00 89.62           N  
ATOM   2424  HD1 HIS A 152     -19.776  -9.354   7.143  1.00 89.62           H  
ATOM   2425  CE1 HIS A 152     -19.061 -10.377   8.839  1.00 89.62           C  
ATOM   2426  HE1 HIS A 152     -19.974 -10.705   9.313  1.00 89.62           H  
ATOM   2427  NE2 HIS A 152     -17.835 -10.513   9.374  1.00 89.62           N  
ATOM   2428  N   GLN A 153     -19.397  -7.505   3.542  1.00 89.00           N  
ATOM   2429  H   GLN A 153     -18.820  -7.789   2.764  1.00 89.00           H  
ATOM   2430  CA  GLN A 153     -20.493  -6.579   3.265  1.00 89.00           C  
ATOM   2431  HA  GLN A 153     -21.239  -6.671   4.054  1.00 89.00           H  
ATOM   2432  C   GLN A 153     -21.176  -6.917   1.937  1.00 89.00           C  
ATOM   2433  CB  GLN A 153     -19.953  -5.142   3.296  1.00 89.00           C  
ATOM   2434  HB2 GLN A 153     -19.144  -5.034   2.573  1.00 89.00           H  
ATOM   2435  HB3 GLN A 153     -19.554  -4.954   4.292  1.00 89.00           H  
ATOM   2436  O   GLN A 153     -20.546  -6.974   0.883  1.00 89.00           O  
ATOM   2437  CG  GLN A 153     -21.045  -4.107   2.991  1.00 89.00           C  
ATOM   2438  HG2 GLN A 153     -21.917  -4.312   3.612  1.00 89.00           H  
ATOM   2439  HG3 GLN A 153     -21.339  -4.195   1.945  1.00 89.00           H  
ATOM   2440  CD  GLN A 153     -20.607  -2.671   3.249  1.00 89.00           C  
ATOM   2441  NE2 GLN A 153     -21.418  -1.709   2.892  1.00 89.00           N  
ATOM   2442 HE21 GLN A 153     -21.219  -0.772   3.215  1.00 89.00           H  
ATOM   2443 HE22 GLN A 153     -22.336  -1.899   2.517  1.00 89.00           H  
ATOM   2444  OE1 GLN A 153     -19.564  -2.374   3.798  1.00 89.00           O  
ATOM   2445  N   ASP A 154     -22.493  -7.103   1.977  1.00 86.00           N  
ATOM   2446  H   ASP A 154     -22.970  -7.075   2.867  1.00 86.00           H  
ATOM   2447  CA  ASP A 154     -23.290  -7.426   0.796  1.00 86.00           C  
ATOM   2448  HA  ASP A 154     -22.758  -7.069  -0.085  1.00 86.00           H  
ATOM   2449  C   ASP A 154     -24.672  -6.752   0.894  1.00 86.00           C  
ATOM   2450  CB  ASP A 154     -23.373  -8.952   0.668  1.00 86.00           C  
ATOM   2451  HB2 ASP A 154     -22.358  -9.345   0.725  1.00 86.00           H  
ATOM   2452  HB3 ASP A 154     -23.947  -9.366   1.497  1.00 86.00           H  
ATOM   2453  O   ASP A 154     -25.338  -6.880   1.927  1.00 86.00           O  
ATOM   2454  CG  ASP A 154     -23.961  -9.468  -0.636  1.00 86.00           C  
ATOM   2455  OD1 ASP A 154     -25.026  -8.996  -1.091  1.00 86.00           O  
ATOM   2456  OD2 ASP A 154     -23.363 -10.414  -1.196  1.00 86.00           O  
ATOM   2457  N   PRO A 155     -25.144  -6.049  -0.156  1.00 84.62           N  
ATOM   2458  CA  PRO A 155     -26.442  -5.376  -0.143  1.00 84.62           C  
ATOM   2459  HA  PRO A 155     -26.437  -4.610   0.633  1.00 84.62           H  
ATOM   2460  C   PRO A 155     -27.614  -6.333   0.102  1.00 84.62           C  
ATOM   2461  CB  PRO A 155     -26.579  -4.714  -1.521  1.00 84.62           C  
ATOM   2462  HB2 PRO A 155     -27.047  -3.733  -1.448  1.00 84.62           H  
ATOM   2463  HB3 PRO A 155     -27.148  -5.356  -2.194  1.00 84.62           H  
ATOM   2464  O   PRO A 155     -28.683  -5.898   0.520  1.00 84.62           O  
ATOM   2465  CG  PRO A 155     -25.150  -4.602  -2.036  1.00 84.62           C  
ATOM   2466  HG2 PRO A 155     -24.692  -3.687  -1.659  1.00 84.62           H  
ATOM   2467  HG3 PRO A 155     -25.108  -4.627  -3.125  1.00 84.62           H  
ATOM   2468  CD  PRO A 155     -24.459  -5.804  -1.413  1.00 84.62           C  
ATOM   2469  HD2 PRO A 155     -23.407  -5.572  -1.246  1.00 84.62           H  
ATOM   2470  HD3 PRO A 155     -24.561  -6.670  -2.066  1.00 84.62           H  
ATOM   2471  N   ARG A 156     -27.431  -7.630  -0.180  1.00 80.06           N  
ATOM   2472  H   ARG A 156     -26.519  -7.917  -0.506  1.00 80.06           H  
ATOM   2473  CA  ARG A 156     -28.454  -8.671  -0.028  1.00 80.06           C  
ATOM   2474  HA  ARG A 156     -29.428  -8.265  -0.303  1.00 80.06           H  
ATOM   2475  C   ARG A 156     -28.593  -9.160   1.414  1.00 80.06           C  
ATOM   2476  CB  ARG A 156     -28.111  -9.851  -0.951  1.00 80.06           C  
ATOM   2477  HB2 ARG A 156     -27.184 -10.304  -0.600  1.00 80.06           H  
ATOM   2478  HB3 ARG A 156     -28.896 -10.603  -0.870  1.00 80.06           H  
ATOM   2479  O   ARG A 156     -29.636  -9.708   1.754  1.00 80.06           O  
ATOM   2480  CG  ARG A 156     -27.981  -9.452  -2.433  1.00 80.06           C  
ATOM   2481  HG2 ARG A 156     -27.294  -8.614  -2.549  1.00 80.06           H  
ATOM   2482  HG3 ARG A 156     -28.960  -9.143  -2.801  1.00 80.06           H  
ATOM   2483  CD  ARG A 156     -27.464 -10.607  -3.294  1.00 80.06           C  
ATOM   2484  HD2 ARG A 156     -27.468 -10.287  -4.336  1.00 80.06           H  
ATOM   2485  HD3 ARG A 156     -28.138 -11.456  -3.181  1.00 80.06           H  
ATOM   2486  NE  ARG A 156     -26.095 -10.993  -2.912  1.00 80.06           N  
ATOM   2487  HE  ARG A 156     -25.617 -10.396  -2.252  1.00 80.06           H  
ATOM   2488  NH1 ARG A 156     -25.921 -12.882  -4.208  1.00 80.06           N  
ATOM   2489 HH11 ARG A 156     -26.743 -12.590  -4.716  1.00 80.06           H  
ATOM   2490 HH12 ARG A 156     -25.375 -13.678  -4.506  1.00 80.06           H  
ATOM   2491  NH2 ARG A 156     -24.369 -12.437  -2.687  1.00 80.06           N  
ATOM   2492 HH21 ARG A 156     -23.941 -13.340  -2.834  1.00 80.06           H  
ATOM   2493 HH22 ARG A 156     -23.984 -11.778  -2.026  1.00 80.06           H  
ATOM   2494  CZ  ARG A 156     -25.466 -12.091  -3.277  1.00 80.06           C  
ATOM   2495  N   THR A 157     -27.556  -9.004   2.240  1.00 82.31           N  
ATOM   2496  H   THR A 157     -26.727  -8.544   1.892  1.00 82.31           H  
ATOM   2497  CA  THR A 157     -27.518  -9.518   3.622  1.00 82.31           C  
ATOM   2498  HA  THR A 157     -28.432 -10.074   3.828  1.00 82.31           H  
ATOM   2499  C   THR A 157     -27.453  -8.420   4.676  1.00 82.31           C  
ATOM   2500  CB  THR A 157     -26.343 -10.484   3.836  1.00 82.31           C  
ATOM   2501  HB  THR A 157     -26.359 -10.847   4.864  1.00 82.31           H  
ATOM   2502  O   THR A 157     -27.771  -8.692   5.830  1.00 82.31           O  
ATOM   2503  CG2 THR A 157     -26.400 -11.687   2.893  1.00 82.31           C  
ATOM   2504 HG21 THR A 157     -27.368 -12.179   2.986  1.00 82.31           H  
ATOM   2505 HG22 THR A 157     -26.253 -11.367   1.862  1.00 82.31           H  
ATOM   2506 HG23 THR A 157     -25.614 -12.393   3.162  1.00 82.31           H  
ATOM   2507  OG1 THR A 157     -25.122  -9.831   3.595  1.00 82.31           O  
ATOM   2508  HG1 THR A 157     -24.672  -9.691   4.431  1.00 82.31           H  
ATOM   2509  N   CYS A 158     -27.051  -7.201   4.309  1.00 87.25           N  
ATOM   2510  H   CYS A 158     -26.729  -7.053   3.364  1.00 87.25           H  
ATOM   2511  CA  CYS A 158     -27.012  -6.075   5.235  1.00 87.25           C  
ATOM   2512  HA  CYS A 158     -26.436  -6.370   6.112  1.00 87.25           H  
ATOM   2513  C   CYS A 158     -28.425  -5.684   5.689  1.00 87.25           C  
ATOM   2514  CB  CYS A 158     -26.314  -4.886   4.570  1.00 87.25           C  
ATOM   2515  HB2 CYS A 158     -25.363  -5.211   4.149  1.00 87.25           H  
ATOM   2516  HB3 CYS A 158     -26.943  -4.502   3.768  1.00 87.25           H  
ATOM   2517  O   CYS A 158     -29.283  -5.395   4.853  1.00 87.25           O  
ATOM   2518  SG  CYS A 158     -26.003  -3.565   5.761  1.00 87.25           S  
ATOM   2519  N   GLU A 159     -28.667  -5.644   7.001  1.00 85.25           N  
ATOM   2520  H   GLU A 159     -27.915  -5.827   7.651  1.00 85.25           H  
ATOM   2521  CA  GLU A 159     -29.969  -5.263   7.554  1.00 85.25           C  
ATOM   2522  HA  GLU A 159     -30.747  -5.447   6.813  1.00 85.25           H  
ATOM   2523  C   GLU A 159     -30.044  -3.779   7.922  1.00 85.25           C  
ATOM   2524  CB  GLU A 159     -30.309  -6.089   8.793  1.00 85.25           C  
ATOM   2525  HB2 GLU A 159     -29.599  -5.878   9.593  1.00 85.25           H  
ATOM   2526  HB3 GLU A 159     -31.297  -5.735   9.087  1.00 85.25           H  
ATOM   2527  O   GLU A 159     -31.097  -3.151   7.774  1.00 85.25           O  
ATOM   2528  CG  GLU A 159     -30.407  -7.604   8.577  1.00 85.25           C  
ATOM   2529  HG2 GLU A 159     -29.404  -8.011   8.448  1.00 85.25           H  
ATOM   2530  HG3 GLU A 159     -30.973  -7.789   7.665  1.00 85.25           H  
ATOM   2531  CD  GLU A 159     -31.112  -8.316   9.748  1.00 85.25           C  
ATOM   2532  OE1 GLU A 159     -31.121  -9.567   9.722  1.00 85.25           O  
ATOM   2533  OE2 GLU A 159     -31.725  -7.622  10.604  1.00 85.25           O  
ATOM   2534  N   GLU A 160     -28.930  -3.202   8.375  1.00 85.88           N  
ATOM   2535  H   GLU A 160     -28.112  -3.778   8.512  1.00 85.88           H  
ATOM   2536  CA  GLU A 160     -28.837  -1.794   8.748  1.00 85.88           C  
ATOM   2537  HA  GLU A 160     -29.757  -1.293   8.447  1.00 85.88           H  
ATOM   2538  C   GLU A 160     -27.633  -1.124   8.058  1.00 85.88           C  
ATOM   2539  CB  GLU A 160     -28.788  -1.651  10.275  1.00 85.88           C  
ATOM   2540  HB2 GLU A 160     -27.825  -1.996  10.652  1.00 85.88           H  
ATOM   2541  HB3 GLU A 160     -29.582  -2.254  10.716  1.00 85.88           H  
ATOM   2542  O   GLU A 160     -26.491  -1.425   8.407  1.00 85.88           O  
ATOM   2543  CG  GLU A 160     -29.005  -0.189  10.670  1.00 85.88           C  
ATOM   2544  HG2 GLU A 160     -29.989   0.121  10.321  1.00 85.88           H  
ATOM   2545  HG3 GLU A 160     -28.260   0.432  10.173  1.00 85.88           H  
ATOM   2546  CD  GLU A 160     -28.919   0.028  12.181  1.00 85.88           C  
ATOM   2547  OE1 GLU A 160     -28.017   0.787  12.617  1.00 85.88           O  
ATOM   2548  OE2 GLU A 160     -29.811  -0.479  12.886  1.00 85.88           O  
ATOM   2549  N   PRO A 161     -27.853  -0.216   7.085  1.00 86.19           N  
ATOM   2550  CA  PRO A 161     -29.110   0.062   6.386  1.00 86.19           C  
ATOM   2551  HA  PRO A 161     -29.957   0.100   7.072  1.00 86.19           H  
ATOM   2552  C   PRO A 161     -29.395  -0.952   5.266  1.00 86.19           C  
ATOM   2553  CB  PRO A 161     -28.928   1.468   5.818  1.00 86.19           C  
ATOM   2554  HB2 PRO A 161     -29.525   1.637   4.921  1.00 86.19           H  
ATOM   2555  HB3 PRO A 161     -29.187   2.191   6.591  1.00 86.19           H  
ATOM   2556  O   PRO A 161     -28.601  -1.121   4.344  1.00 86.19           O  
ATOM   2557  CG  PRO A 161     -27.430   1.544   5.527  1.00 86.19           C  
ATOM   2558  HG2 PRO A 161     -27.232   1.110   4.547  1.00 86.19           H  
ATOM   2559  HG3 PRO A 161     -27.056   2.566   5.573  1.00 86.19           H  
ATOM   2560  CD  PRO A 161     -26.800   0.668   6.608  1.00 86.19           C  
ATOM   2561  HD2 PRO A 161     -25.968   0.096   6.198  1.00 86.19           H  
ATOM   2562  HD3 PRO A 161     -26.450   1.290   7.433  1.00 86.19           H  
ATOM   2563  N   ALA A 162     -30.580  -1.554   5.265  1.00 86.12           N  
ATOM   2564  H   ALA A 162     -31.148  -1.516   6.099  1.00 86.12           H  
ATOM   2565  CA  ALA A 162     -31.006  -2.459   4.201  1.00 86.12           C  
ATOM   2566  HA  ALA A 162     -30.283  -3.273   4.142  1.00 86.12           H  
ATOM   2567  C   ALA A 162     -31.074  -1.795   2.807  1.00 86.12           C  
ATOM   2568  CB  ALA A 162     -32.354  -3.052   4.610  1.00 86.12           C  
ATOM   2569  HB1 ALA A 162     -32.214  -3.743   5.441  1.00 86.12           H  
ATOM   2570  HB2 ALA A 162     -33.017  -2.250   4.934  1.00 86.12           H  
ATOM   2571  HB3 ALA A 162     -32.803  -3.577   3.767  1.00 86.12           H  
ATOM   2572  O   ALA A 162     -31.595  -0.686   2.638  1.00 86.12           O  
ATOM   2573  N   SER A 163     -30.597  -2.517   1.787  1.00 82.75           N  
ATOM   2574  H   SER A 163     -30.174  -3.408   2.003  1.00 82.75           H  
ATOM   2575  CA  SER A 163     -30.693  -2.129   0.374  1.00 82.75           C  
ATOM   2576  HA  SER A 163     -30.600  -1.046   0.290  1.00 82.75           H  
ATOM   2577  C   SER A 163     -32.046  -2.548  -0.207  1.00 82.75           C  
ATOM   2578  CB  SER A 163     -29.547  -2.762  -0.417  1.00 82.75           C  
ATOM   2579  HB2 SER A 163     -28.591  -2.481   0.027  1.00 82.75           H  
ATOM   2580  HB3 SER A 163     -29.645  -3.846  -0.371  1.00 82.75           H  
ATOM   2581  O   SER A 163     -32.180  -3.604  -0.828  1.00 82.75           O  
ATOM   2582  OG  SER A 163     -29.588  -2.356  -1.774  1.00 82.75           O  
ATOM   2583  HG  SER A 163     -29.424  -3.145  -2.295  1.00 82.75           H  
ATOM   2584  N   SER A 164     -33.087  -1.742   0.013  1.00 78.31           N  
ATOM   2585  H   SER A 164     -32.951  -0.920   0.585  1.00 78.31           H  
ATOM   2586  CA  SER A 164     -34.432  -2.067  -0.473  1.00 78.31           C  
ATOM   2587  HA  SER A 164     -34.322  -2.684  -1.364  1.00 78.31           H  
ATOM   2588  C   SER A 164     -35.247  -0.841  -0.901  1.00 78.31           C  
ATOM   2589  CB  SER A 164     -35.181  -2.919   0.564  1.00 78.31           C  
ATOM   2590  HB2 SER A 164     -34.482  -3.522   1.144  1.00 78.31           H  
ATOM   2591  HB3 SER A 164     -35.855  -3.593   0.035  1.00 78.31           H  
ATOM   2592  O   SER A 164     -35.023   0.289  -0.450  1.00 78.31           O  
ATOM   2593  OG  SER A 164     -35.954  -2.110   1.418  1.00 78.31           O  
ATOM   2594  HG  SER A 164     -35.518  -2.026   2.269  1.00 78.31           H  
ATOM   2595  N   GLY A 165     -36.218  -1.074  -1.791  1.00 72.50           N  
ATOM   2596  H   GLY A 165     -36.327  -2.020  -2.127  1.00 72.50           H  
ATOM   2597  CA  GLY A 165     -37.188  -0.070  -2.230  1.00 72.50           C  
ATOM   2598  HA2 GLY A 165     -37.806   0.215  -1.378  1.00 72.50           H  
ATOM   2599  HA3 GLY A 165     -37.837  -0.502  -2.991  1.00 72.50           H  
ATOM   2600  C   GLY A 165     -36.536   1.182  -2.823  1.00 72.50           C  
ATOM   2601  O   GLY A 165     -35.814   1.109  -3.812  1.00 72.50           O  
ATOM   2602  N   ALA A 166     -36.795   2.341  -2.215  1.00 74.44           N  
ATOM   2603  H   ALA A 166     -37.381   2.337  -1.392  1.00 74.44           H  
ATOM   2604  CA  ALA A 166     -36.229   3.620  -2.647  1.00 74.44           C  
ATOM   2605  HA  ALA A 166     -36.263   3.665  -3.735  1.00 74.44           H  
ATOM   2606  C   ALA A 166     -34.754   3.823  -2.240  1.00 74.44           C  
ATOM   2607  CB  ALA A 166     -37.121   4.738  -2.097  1.00 74.44           C  
ATOM   2608  HB1 ALA A 166     -36.761   5.701  -2.459  1.00 74.44           H  
ATOM   2609  HB2 ALA A 166     -38.145   4.588  -2.439  1.00 74.44           H  
ATOM   2610  HB3 ALA A 166     -37.095   4.740  -1.007  1.00 74.44           H  
ATOM   2611  O   ALA A 166     -34.109   4.741  -2.741  1.00 74.44           O  
ATOM   2612  N   HIS A 167     -34.217   2.981  -1.352  1.00 80.31           N  
ATOM   2613  H   HIS A 167     -34.768   2.196  -1.037  1.00 80.31           H  
ATOM   2614  CA  HIS A 167     -32.859   3.088  -0.805  1.00 80.31           C  
ATOM   2615  HA  HIS A 167     -32.400   4.003  -1.178  1.00 80.31           H  
ATOM   2616  C   HIS A 167     -31.962   1.938  -1.283  1.00 80.31           C  
ATOM   2617  CB  HIS A 167     -32.913   3.198   0.727  1.00 80.31           C  
ATOM   2618  HB2 HIS A 167     -33.255   2.247   1.137  1.00 80.31           H  
ATOM   2619  HB3 HIS A 167     -31.907   3.380   1.106  1.00 80.31           H  
ATOM   2620  O   HIS A 167     -31.101   1.465  -0.545  1.00 80.31           O  
ATOM   2621  CG  HIS A 167     -33.817   4.295   1.224  1.00 80.31           C  
ATOM   2622  CD2 HIS A 167     -35.108   4.139   1.643  1.00 80.31           C  
ATOM   2623  HD2 HIS A 167     -35.658   3.210   1.662  1.00 80.31           H  
ATOM   2624  ND1 HIS A 167     -33.526   5.637   1.323  1.00 80.31           N  
ATOM   2625  HD1 HIS A 167     -32.647   6.092   1.122  1.00 80.31           H  
ATOM   2626  CE1 HIS A 167     -34.607   6.267   1.809  1.00 80.31           C  
ATOM   2627  HE1 HIS A 167     -34.667   7.323   2.030  1.00 80.31           H  
ATOM   2628  NE2 HIS A 167     -35.601   5.390   2.013  1.00 80.31           N  
ATOM   2629  N   ILE A 168     -32.180   1.462  -2.513  1.00 82.69           N  
ATOM   2630  H   ILE A 168     -32.903   1.891  -3.073  1.00 82.69           H  
ATOM   2631  CA  ILE A 168     -31.323   0.447  -3.132  1.00 82.69           C  
ATOM   2632  HA  ILE A 168     -31.266  -0.410  -2.462  1.00 82.69           H  
ATOM   2633  C   ILE A 168     -29.910   1.015  -3.287  1.00 82.69           C  
ATOM   2634  CB  ILE A 168     -31.914  -0.035  -4.475  1.00 82.69           C  
ATOM   2635  HB  ILE A 168     -32.146   0.838  -5.085  1.00 82.69           H  
ATOM   2636  O   ILE A 168     -29.716   2.113  -3.814  1.00 82.69           O  
ATOM   2637  CG1 ILE A 168     -33.209  -0.834  -4.216  1.00 82.69           C  
ATOM   2638 HG12 ILE A 168     -32.959  -1.808  -3.796  1.00 82.69           H  
ATOM   2639 HG13 ILE A 168     -33.815  -0.314  -3.474  1.00 82.69           H  
ATOM   2640  CG2 ILE A 168     -30.919  -0.922  -5.247  1.00 82.69           C  
ATOM   2641 HG21 ILE A 168     -30.047  -0.339  -5.543  1.00 82.69           H  
ATOM   2642 HG22 ILE A 168     -30.594  -1.757  -4.626  1.00 82.69           H  
ATOM   2643 HG23 ILE A 168     -31.368  -1.308  -6.162  1.00 82.69           H  
ATOM   2644  CD1 ILE A 168     -34.069  -1.033  -5.472  1.00 82.69           C  
ATOM   2645 HD11 ILE A 168     -33.568  -1.688  -6.184  1.00 82.69           H  
ATOM   2646 HD12 ILE A 168     -34.273  -0.070  -5.940  1.00 82.69           H  
ATOM   2647 HD13 ILE A 168     -35.016  -1.493  -5.186  1.00 82.69           H  
ATOM   2648  N   TRP A 169     -28.921   0.256  -2.825  1.00 85.88           N  
ATOM   2649  H   TRP A 169     -29.145  -0.633  -2.401  1.00 85.88           H  
ATOM   2650  CA  TRP A 169     -27.517   0.620  -2.940  1.00 85.88           C  
ATOM   2651  HA  TRP A 169     -27.399   1.622  -2.526  1.00 85.88           H  
ATOM   2652  C   TRP A 169     -27.094   0.616  -4.419  1.00 85.88           C  
ATOM   2653  CB  TRP A 169     -26.659  -0.340  -2.115  1.00 85.88           C  
ATOM   2654  HB2 TRP A 169     -25.613  -0.107  -2.315  1.00 85.88           H  
ATOM   2655  HB3 TRP A 169     -26.832  -1.355  -2.472  1.00 85.88           H  
ATOM   2656  O   TRP A 169     -27.481  -0.284  -5.168  1.00 85.88           O  
ATOM   2657  CG  TRP A 169     -26.836  -0.334  -0.623  1.00 85.88           C  
ATOM   2658  CD1 TRP A 169     -27.862   0.171   0.110  1.00 85.88           C  
ATOM   2659  HD1 TRP A 169     -28.733   0.671  -0.286  1.00 85.88           H  
ATOM   2660  CD2 TRP A 169     -25.935  -0.937   0.347  1.00 85.88           C  
ATOM   2661  CE2 TRP A 169     -26.476  -0.776   1.653  1.00 85.88           C  
ATOM   2662  CE3 TRP A 169     -24.718  -1.632   0.235  1.00 85.88           C  
ATOM   2663  HE3 TRP A 169     -24.286  -1.769  -0.745  1.00 85.88           H  
ATOM   2664  NE1 TRP A 169     -27.659  -0.105   1.451  1.00 85.88           N  
ATOM   2665  HE1 TRP A 169     -28.336   0.061   2.182  1.00 85.88           H  
ATOM   2666  CH2 TRP A 169     -24.631  -1.983   2.646  1.00 85.88           C  
ATOM   2667  HH2 TRP A 169     -24.158  -2.407   3.520  1.00 85.88           H  
ATOM   2668  CZ2 TRP A 169     -25.829  -1.270   2.792  1.00 85.88           C  
ATOM   2669  HZ2 TRP A 169     -26.257  -1.135   3.775  1.00 85.88           H  
ATOM   2670  CZ3 TRP A 169     -24.088  -2.180   1.364  1.00 85.88           C  
ATOM   2671  HZ3 TRP A 169     -23.202  -2.781   1.224  1.00 85.88           H  
ATOM   2672  N   PRO A 170     -26.314   1.611  -4.873  1.00 83.19           N  
ATOM   2673  CA  PRO A 170     -25.912   1.713  -6.273  1.00 83.19           C  
ATOM   2674  HA  PRO A 170     -26.787   1.637  -6.918  1.00 83.19           H  
ATOM   2675  C   PRO A 170     -24.915   0.613  -6.664  1.00 83.19           C  
ATOM   2676  CB  PRO A 170     -25.295   3.109  -6.399  1.00 83.19           C  
ATOM   2677  HB2 PRO A 170     -24.523   3.154  -7.167  1.00 83.19           H  
ATOM   2678  HB3 PRO A 170     -26.081   3.836  -6.603  1.00 83.19           H  
ATOM   2679  O   PRO A 170     -24.194   0.091  -5.819  1.00 83.19           O  
ATOM   2680  CG  PRO A 170     -24.720   3.357  -5.005  1.00 83.19           C  
ATOM   2681  HG2 PRO A 170     -23.761   2.847  -4.913  1.00 83.19           H  
ATOM   2682  HG3 PRO A 170     -24.622   4.421  -4.789  1.00 83.19           H  
ATOM   2683  CD  PRO A 170     -25.734   2.688  -4.085  1.00 83.19           C  
ATOM   2684  HD2 PRO A 170     -25.237   2.307  -3.193  1.00 83.19           H  
ATOM   2685  HD3 PRO A 170     -26.514   3.399  -3.812  1.00 83.19           H  
ATOM   2686  N   ASP A 171     -24.781   0.341  -7.963  1.00 81.38           N  
ATOM   2687  H   ASP A 171     -25.418   0.770  -8.618  1.00 81.38           H  
ATOM   2688  CA  ASP A 171     -23.723  -0.521  -8.525  1.00 81.38           C  
ATOM   2689  HA  ASP A 171     -23.589  -1.371  -7.857  1.00 81.38           H  
ATOM   2690  C   ASP A 171     -22.359   0.204  -8.587  1.00 81.38           C  
ATOM   2691  CB  ASP A 171     -24.185  -1.075  -9.880  1.00 81.38           C  
ATOM   2692  HB2 ASP A 171     -25.178  -1.510  -9.758  1.00 81.38           H  
ATOM   2693  HB3 ASP A 171     -24.260  -0.256 -10.595  1.00 81.38           H  
ATOM   2694  O   ASP A 171     -21.696   0.306  -9.615  1.00 81.38           O  
ATOM   2695  CG  ASP A 171     -23.255  -2.160 -10.430  1.00 81.38           C  
ATOM   2696  OD1 ASP A 171     -22.474  -2.741  -9.642  1.00 81.38           O  
ATOM   2697  OD2 ASP A 171     -23.349  -2.439 -11.644  1.00 81.38           O  
ATOM   2698  N   ASP A 172     -21.990   0.828  -7.474  1.00 86.94           N  
ATOM   2699  H   ASP A 172     -22.587   0.697  -6.670  1.00 86.94           H  
ATOM   2700  CA  ASP A 172     -20.710   1.483  -7.250  1.00 86.94           C  
ATOM   2701  HA  ASP A 172     -19.936   0.982  -7.831  1.00 86.94           H  
ATOM   2702  C   ASP A 172     -20.399   1.344  -5.762  1.00 86.94           C  
ATOM   2703  CB  ASP A 172     -20.779   2.956  -7.693  1.00 86.94           C  
ATOM   2704  HB2 ASP A 172     -21.552   3.472  -7.124  1.00 86.94           H  
ATOM   2705  HB3 ASP A 172     -21.067   2.992  -8.744  1.00 86.94           H  
ATOM   2706  O   ASP A 172     -20.962   2.067  -4.933  1.00 86.94           O  
ATOM   2707  CG  ASP A 172     -19.453   3.714  -7.544  1.00 86.94           C  
ATOM   2708  OD1 ASP A 172     -18.427   3.127  -7.121  1.00 86.94           O  
ATOM   2709  OD2 ASP A 172     -19.442   4.921  -7.884  1.00 86.94           O  
ATOM   2710  N   ILE A 173     -19.518   0.400  -5.425  1.00 90.88           N  
ATOM   2711  H   ILE A 173     -19.133  -0.183  -6.154  1.00 90.88           H  
ATOM   2712  CA  ILE A 173     -19.144   0.103  -4.033  1.00 90.88           C  
ATOM   2713  HA  ILE A 173     -20.044  -0.190  -3.492  1.00 90.88           H  
ATOM   2714  C   ILE A 173     -18.604   1.335  -3.307  1.00 90.88           C  
ATOM   2715  CB  ILE A 173     -18.156  -1.079  -3.948  1.00 90.88           C  
ATOM   2716  HB  ILE A 173     -17.837  -1.177  -2.911  1.00 90.88           H  
ATOM   2717  O   ILE A 173     -18.819   1.479  -2.108  1.00 90.88           O  
ATOM   2718  CG1 ILE A 173     -16.899  -0.872  -4.819  1.00 90.88           C  
ATOM   2719 HG12 ILE A 173     -17.159  -1.011  -5.868  1.00 90.88           H  
ATOM   2720 HG13 ILE A 173     -16.518   0.141  -4.691  1.00 90.88           H  
ATOM   2721  CG2 ILE A 173     -18.910  -2.367  -4.326  1.00 90.88           C  
ATOM   2722 HG21 ILE A 173     -19.391  -2.268  -5.299  1.00 90.88           H  
ATOM   2723 HG22 ILE A 173     -19.683  -2.552  -3.580  1.00 90.88           H  
ATOM   2724 HG23 ILE A 173     -18.250  -3.234  -4.323  1.00 90.88           H  
ATOM   2725  CD1 ILE A 173     -15.762  -1.835  -4.461  1.00 90.88           C  
ATOM   2726 HD11 ILE A 173     -15.342  -1.571  -3.490  1.00 90.88           H  
ATOM   2727 HD12 ILE A 173     -16.107  -2.869  -4.435  1.00 90.88           H  
ATOM   2728 HD13 ILE A 173     -14.990  -1.764  -5.227  1.00 90.88           H  
ATOM   2729  N   THR A 174     -18.026   2.297  -4.041  1.00 90.88           N  
ATOM   2730  H   THR A 174     -17.967   2.177  -5.042  1.00 90.88           H  
ATOM   2731  CA  THR A 174     -17.498   3.537  -3.456  1.00 90.88           C  
ATOM   2732  HA  THR A 174     -16.837   3.236  -2.644  1.00 90.88           H  
ATOM   2733  C   THR A 174     -18.588   4.439  -2.866  1.00 90.88           C  
ATOM   2734  CB  THR A 174     -16.638   4.336  -4.444  1.00 90.88           C  
ATOM   2735  HB  THR A 174     -16.163   5.146  -3.891  1.00 90.88           H  
ATOM   2736  O   THR A 174     -18.303   5.409  -2.167  1.00 90.88           O  
ATOM   2737  CG2 THR A 174     -15.535   3.496  -5.078  1.00 90.88           C  
ATOM   2738 HG21 THR A 174     -15.953   2.673  -5.656  1.00 90.88           H  
ATOM   2739 HG22 THR A 174     -14.947   4.135  -5.737  1.00 90.88           H  
ATOM   2740 HG23 THR A 174     -14.879   3.102  -4.301  1.00 90.88           H  
ATOM   2741  OG1 THR A 174     -17.391   4.912  -5.493  1.00 90.88           O  
ATOM   2742  HG1 THR A 174     -17.737   4.208  -6.046  1.00 90.88           H  
ATOM   2743  N   LYS A 175     -19.862   4.137  -3.141  1.00 88.81           N  
ATOM   2744  H   LYS A 175     -20.026   3.331  -3.728  1.00 88.81           H  
ATOM   2745  CA  LYS A 175     -21.030   4.858  -2.622  1.00 88.81           C  
ATOM   2746  HA  LYS A 175     -20.692   5.741  -2.080  1.00 88.81           H  
ATOM   2747  C   LYS A 175     -21.832   4.044  -1.609  1.00 88.81           C  
ATOM   2748  CB  LYS A 175     -21.902   5.304  -3.797  1.00 88.81           C  
ATOM   2749  HB2 LYS A 175     -22.191   4.422  -4.367  1.00 88.81           H  
ATOM   2750  HB3 LYS A 175     -22.800   5.791  -3.418  1.00 88.81           H  
ATOM   2751  O   LYS A 175     -22.901   4.495  -1.197  1.00 88.81           O  
ATOM   2752  CG  LYS A 175     -21.170   6.277  -4.722  1.00 88.81           C  
ATOM   2753  HG2 LYS A 175     -20.889   7.174  -4.169  1.00 88.81           H  
ATOM   2754  HG3 LYS A 175     -20.272   5.806  -5.121  1.00 88.81           H  
ATOM   2755  CD  LYS A 175     -22.088   6.647  -5.882  1.00 88.81           C  
ATOM   2756  HD2 LYS A 175     -22.407   5.732  -6.381  1.00 88.81           H  
ATOM   2757  HD3 LYS A 175     -22.958   7.189  -5.511  1.00 88.81           H  
ATOM   2758  CE  LYS A 175     -21.290   7.509  -6.853  1.00 88.81           C  
ATOM   2759  HE2 LYS A 175     -21.045   8.456  -6.374  1.00 88.81           H  
ATOM   2760  HE3 LYS A 175     -20.358   6.986  -7.070  1.00 88.81           H  
ATOM   2761  NZ  LYS A 175     -22.043   7.711  -8.106  1.00 88.81           N  
ATOM   2762  HZ1 LYS A 175     -21.498   8.269  -8.748  1.00 88.81           H  
ATOM   2763  HZ2 LYS A 175     -22.180   6.805  -8.532  1.00 88.81           H  
ATOM   2764  HZ3 LYS A 175     -22.938   8.142  -7.924  1.00 88.81           H  
ATOM   2765  N   TRP A 176     -21.368   2.854  -1.235  1.00 90.69           N  
ATOM   2766  H   TRP A 176     -20.465   2.541  -1.564  1.00 90.69           H  
ATOM   2767  CA  TRP A 176     -22.069   2.014  -0.272  1.00 90.69           C  
ATOM   2768  HA  TRP A 176     -23.125   2.004  -0.543  1.00 90.69           H  
ATOM   2769  C   TRP A 176     -21.928   2.582   1.145  1.00 90.69           C  
ATOM   2770  CB  TRP A 176     -21.566   0.572  -0.351  1.00 90.69           C  
ATOM   2771  HB2 TRP A 176     -21.954   0.032   0.513  1.00 90.69           H  
ATOM   2772  HB3 TRP A 176     -20.479   0.560  -0.274  1.00 90.69           H  
ATOM   2773  O   TRP A 176     -20.826   2.982   1.530  1.00 90.69           O  
ATOM   2774  CG  TRP A 176     -21.979  -0.197  -1.570  1.00 90.69           C  
ATOM   2775  CD1 TRP A 176     -22.545   0.302  -2.695  1.00 90.69           C  
ATOM   2776  HD1 TRP A 176     -22.758   1.343  -2.887  1.00 90.69           H  
ATOM   2777  CD2 TRP A 176     -21.870  -1.634  -1.791  1.00 90.69           C  
ATOM   2778  CE2 TRP A 176     -22.404  -1.937  -3.078  1.00 90.69           C  
ATOM   2779  CE3 TRP A 176     -21.374  -2.714  -1.031  1.00 90.69           C  
ATOM   2780  HE3 TRP A 176     -20.950  -2.520  -0.057  1.00 90.69           H  
ATOM   2781  NE1 TRP A 176     -22.806  -0.723  -3.576  1.00 90.69           N  
ATOM   2782  HE1 TRP A 176     -23.250  -0.579  -4.471  1.00 90.69           H  
ATOM   2783  CH2 TRP A 176     -21.893  -4.282  -2.834  1.00 90.69           C  
ATOM   2784  HH2 TRP A 176     -21.863  -5.285  -3.236  1.00 90.69           H  
ATOM   2785  CZ2 TRP A 176     -22.427  -3.235  -3.601  1.00 90.69           C  
ATOM   2786  HZ2 TRP A 176     -22.817  -3.417  -4.592  1.00 90.69           H  
ATOM   2787  CZ3 TRP A 176     -21.385  -4.024  -1.546  1.00 90.69           C  
ATOM   2788  HZ3 TRP A 176     -20.974  -4.833  -0.961  1.00 90.69           H  
ATOM   2789  N   PRO A 177     -23.013   2.623   1.937  1.00 88.88           N  
ATOM   2790  CA  PRO A 177     -22.939   3.012   3.341  1.00 88.88           C  
ATOM   2791  HA  PRO A 177     -22.399   3.953   3.448  1.00 88.88           H  
ATOM   2792  C   PRO A 177     -22.220   1.936   4.166  1.00 88.88           C  
ATOM   2793  CB  PRO A 177     -24.396   3.202   3.771  1.00 88.88           C  
ATOM   2794  HB2 PRO A 177     -24.731   4.203   3.499  1.00 88.88           H  
ATOM   2795  HB3 PRO A 177     -24.543   3.028   4.837  1.00 88.88           H  
ATOM   2796  O   PRO A 177     -22.013   0.819   3.696  1.00 88.88           O  
ATOM   2797  CG  PRO A 177     -25.130   2.168   2.923  1.00 88.88           C  
ATOM   2798  HG2 PRO A 177     -25.036   1.194   3.403  1.00 88.88           H  
ATOM   2799  HG3 PRO A 177     -26.178   2.430   2.776  1.00 88.88           H  
ATOM   2800  CD  PRO A 177     -24.358   2.168   1.606  1.00 88.88           C  
ATOM   2801  HD2 PRO A 177     -24.819   2.866   0.907  1.00 88.88           H  
ATOM   2802  HD3 PRO A 177     -24.342   1.162   1.186  1.00 88.88           H  
ATOM   2803  N   ILE A 178     -21.852   2.256   5.404  1.00 89.94           N  
ATOM   2804  H   ILE A 178     -22.079   3.172   5.764  1.00 89.94           H  
ATOM   2805  CA  ILE A 178     -21.334   1.262   6.354  1.00 89.94           C  
ATOM   2806  HA  ILE A 178     -20.579   0.654   5.857  1.00 89.94           H  
ATOM   2807  C   ILE A 178     -22.491   0.351   6.775  1.00 89.94           C  
ATOM   2808  CB  ILE A 178     -20.670   1.953   7.568  1.00 89.94           C  
ATOM   2809  HB  ILE A 178     -21.400   2.613   8.037  1.00 89.94           H  
ATOM   2810  O   ILE A 178     -23.551   0.848   7.155  1.00 89.94           O  
ATOM   2811  CG1 ILE A 178     -19.466   2.801   7.097  1.00 89.94           C  
ATOM   2812 HG12 ILE A 178     -19.785   3.477   6.303  1.00 89.94           H  
ATOM   2813 HG13 ILE A 178     -18.701   2.139   6.690  1.00 89.94           H  
ATOM   2814  CG2 ILE A 178     -20.227   0.907   8.606  1.00 89.94           C  
ATOM   2815 HG21 ILE A 178     -19.731   1.384   9.452  1.00 89.94           H  
ATOM   2816 HG22 ILE A 178     -21.084   0.367   9.007  1.00 89.94           H  
ATOM   2817 HG23 ILE A 178     -19.536   0.195   8.154  1.00 89.94           H  
ATOM   2818  CD1 ILE A 178     -18.830   3.673   8.186  1.00 89.94           C  
ATOM   2819 HD11 ILE A 178     -18.349   3.054   8.944  1.00 89.94           H  
ATOM   2820 HD12 ILE A 178     -19.588   4.301   8.653  1.00 89.94           H  
ATOM   2821 HD13 ILE A 178     -18.068   4.310   7.737  1.00 89.94           H  
ATOM   2822  N   CYS A 179     -22.288  -0.965   6.707  1.00 89.56           N  
ATOM   2823  H   CYS A 179     -21.376  -1.305   6.434  1.00 89.56           H  
ATOM   2824  CA  CYS A 179     -23.242  -1.929   7.247  1.00 89.56           C  
ATOM   2825  HA  CYS A 179     -24.254  -1.554   7.099  1.00 89.56           H  
ATOM   2826  C   CYS A 179     -22.997  -2.105   8.753  1.00 89.56           C  
ATOM   2827  CB  CYS A 179     -23.111  -3.258   6.498  1.00 89.56           C  
ATOM   2828  HB2 CYS A 179     -22.183  -3.747   6.792  1.00 89.56           H  
ATOM   2829  HB3 CYS A 179     -23.090  -3.075   5.424  1.00 89.56           H  
ATOM   2830  O   CYS A 179     -21.962  -2.646   9.140  1.00 89.56           O  
ATOM   2831  SG  CYS A 179     -24.494  -4.354   6.873  1.00 89.56           S  
ATOM   2832  N   THR A 180     -23.911  -1.624   9.596  1.00 86.00           N  
ATOM   2833  H   THR A 180     -24.762  -1.230   9.222  1.00 86.00           H  
ATOM   2834  CA  THR A 180     -23.787  -1.674  11.064  1.00 86.00           C  
ATOM   2835  HA  THR A 180     -22.732  -1.647  11.336  1.00 86.00           H  
ATOM   2836  C   THR A 180     -24.349  -2.962  11.649  1.00 86.00           C  
ATOM   2837  CB  THR A 180     -24.483  -0.475  11.731  1.00 86.00           C  
ATOM   2838  HB  THR A 180     -24.561  -0.651  12.804  1.00 86.00           H  
ATOM   2839  O   THR A 180     -23.747  -3.525  12.562  1.00 86.00           O  
ATOM   2840  CG2 THR A 180     -23.691   0.811  11.495  1.00 86.00           C  
ATOM   2841 HG21 THR A 180     -23.628   1.017  10.426  1.00 86.00           H  
ATOM   2842 HG22 THR A 180     -24.194   1.642  11.990  1.00 86.00           H  
ATOM   2843 HG23 THR A 180     -22.685   0.704  11.900  1.00 86.00           H  
ATOM   2844  OG1 THR A 180     -25.768  -0.267  11.193  1.00 86.00           O  
ATOM   2845  HG1 THR A 180     -26.374   0.066  11.858  1.00 86.00           H  
ATOM   2846  N   GLU A 181     -25.462  -3.456  11.102  1.00 83.06           N  
ATOM   2847  H   GLU A 181     -25.912  -2.917  10.376  1.00 83.06           H  
ATOM   2848  CA  GLU A 181     -26.035  -4.750  11.465  1.00 83.06           C  
ATOM   2849  HA  GLU A 181     -25.373  -5.237  12.181  1.00 83.06           H  
ATOM   2850  C   GLU A 181     -26.141  -5.668  10.252  1.00 83.06           C  
ATOM   2851  CB  GLU A 181     -27.401  -4.643  12.154  1.00 83.06           C  
ATOM   2852  HB2 GLU A 181     -27.786  -5.657  12.257  1.00 83.06           H  
ATOM   2853  HB3 GLU A 181     -28.095  -4.086  11.525  1.00 83.06           H  
ATOM   2854  O   GLU A 181     -26.775  -5.368   9.236  1.00 83.06           O  
ATOM   2855  CG  GLU A 181     -27.335  -4.023  13.556  1.00 83.06           C  
ATOM   2856  HG2 GLU A 181     -26.515  -4.489  14.102  1.00 83.06           H  
ATOM   2857  HG3 GLU A 181     -27.120  -2.958  13.466  1.00 83.06           H  
ATOM   2858  CD  GLU A 181     -28.641  -4.226  14.347  1.00 83.06           C  
ATOM   2859  OE1 GLU A 181     -28.567  -4.161  15.597  1.00 83.06           O  
ATOM   2860  OE2 GLU A 181     -29.693  -4.497  13.715  1.00 83.06           O  
ATOM   2861  N   GLN A 182     -25.546  -6.841  10.410  1.00 76.75           N  
ATOM   2862  H   GLN A 182     -25.058  -7.016  11.277  1.00 76.75           H  
ATOM   2863  CA  GLN A 182     -25.684  -7.970   9.515  1.00 76.75           C  
ATOM   2864  HA  GLN A 182     -26.583  -7.852   8.910  1.00 76.75           H  
ATOM   2865  C   GLN A 182     -25.836  -9.215  10.383  1.00 76.75           C  
ATOM   2866  CB  GLN A 182     -24.460  -8.017   8.590  1.00 76.75           C  
ATOM   2867  HB2 GLN A 182     -23.547  -8.091   9.180  1.00 76.75           H  
ATOM   2868  HB3 GLN A 182     -24.432  -7.087   8.022  1.00 76.75           H  
ATOM   2869  O   GLN A 182     -25.141  -9.350  11.394  1.00 76.75           O  
ATOM   2870  CG  GLN A 182     -24.532  -9.195   7.617  1.00 76.75           C  
ATOM   2871  HG2 GLN A 182     -25.521  -9.230   7.160  1.00 76.75           H  
ATOM   2872  HG3 GLN A 182     -24.379 -10.122   8.171  1.00 76.75           H  
ATOM   2873  CD  GLN A 182     -23.505  -9.118   6.497  1.00 76.75           C  
ATOM   2874  NE2 GLN A 182     -23.192 -10.237   5.890  1.00 76.75           N  
ATOM   2875 HE21 GLN A 182     -22.468 -10.171   5.190  1.00 76.75           H  
ATOM   2876 HE22 GLN A 182     -23.484 -11.122   6.279  1.00 76.75           H  
ATOM   2877  OE1 GLN A 182     -23.022  -8.084   6.078  1.00 76.75           O  
ATOM   2878  N   ALA A 183     -26.740 -10.117  10.001  1.00 65.75           N  
ATOM   2879  H   ALA A 183     -27.328  -9.930   9.202  1.00 65.75           H  
ATOM   2880  CA  ALA A 183     -26.925 -11.370  10.718  1.00 65.75           C  
ATOM   2881  HA  ALA A 183     -27.295 -11.143  11.718  1.00 65.75           H  
ATOM   2882  C   ALA A 183     -25.577 -12.102  10.842  1.00 65.75           C  
ATOM   2883  CB  ALA A 183     -27.987 -12.206   9.994  1.00 65.75           C  
ATOM   2884  HB1 ALA A 183     -27.657 -12.434   8.981  1.00 65.75           H  
ATOM   2885  HB2 ALA A 183     -28.147 -13.140  10.532  1.00 65.75           H  
ATOM   2886  HB3 ALA A 183     -28.927 -11.655   9.953  1.00 65.75           H  
ATOM   2887  O   ALA A 183     -24.961 -12.469   9.838  1.00 65.75           O  
ATOM   2888  N   GLN A 184     -25.105 -12.285  12.080  1.00 60.22           N  
ATOM   2889  H   GLN A 184     -25.621 -11.889  12.852  1.00 60.22           H  
ATOM   2890  CA  GLN A 184     -23.906 -13.066  12.380  1.00 60.22           C  
ATOM   2891  HA  GLN A 184     -23.138 -12.844  11.639  1.00 60.22           H  
ATOM   2892  C   GLN A 184     -24.240 -14.557  12.255  1.00 60.22           C  
ATOM   2893  CB  GLN A 184     -23.346 -12.722  13.774  1.00 60.22           C  
ATOM   2894  HB2 GLN A 184     -24.141 -12.791  14.516  1.00 60.22           H  
ATOM   2895  HB3 GLN A 184     -22.584 -13.461  14.022  1.00 60.22           H  
ATOM   2896  O   GLN A 184     -24.380 -15.254  13.255  1.00 60.22           O  
ATOM   2897  CG  GLN A 184     -22.688 -11.338  13.857  1.00 60.22           C  
ATOM   2898  HG2 GLN A 184     -23.444 -10.565  13.722  1.00 60.22           H  
ATOM   2899  HG3 GLN A 184     -21.957 -11.245  13.054  1.00 60.22           H  
ATOM   2900  CD  GLN A 184     -21.973 -11.103  15.190  1.00 60.22           C  
ATOM   2901  NE2 GLN A 184     -21.207 -10.040  15.303  1.00 60.22           N  
ATOM   2902 HE21 GLN A 184     -21.140  -9.380  14.542  1.00 60.22           H  
ATOM   2903 HE22 GLN A 184     -20.783  -9.895  16.208  1.00 60.22           H  
ATOM   2904  OE1 GLN A 184     -22.071 -11.847  16.154  1.00 60.22           O  
ATOM   2905  N   SER A 185     -24.418 -15.042  11.028  1.00 61.19           N  
ATOM   2906  H   SER A 185     -24.393 -14.403  10.247  1.00 61.19           H  
ATOM   2907  CA  SER A 185     -24.500 -16.476  10.751  1.00 61.19           C  
ATOM   2908  HA  SER A 185     -24.746 -17.017  11.665  1.00 61.19           H  
ATOM   2909  C   SER A 185     -23.157 -16.977  10.239  1.00 61.19           C  
ATOM   2910  CB  SER A 185     -25.598 -16.794   9.741  1.00 61.19           C  
ATOM   2911  HB2 SER A 185     -25.588 -17.871   9.570  1.00 61.19           H  
ATOM   2912  HB3 SER A 185     -26.572 -16.500  10.134  1.00 61.19           H  
ATOM   2913  O   SER A 185     -22.626 -16.416   9.283  1.00 61.19           O  
ATOM   2914  OG  SER A 185     -25.351 -16.157   8.511  1.00 61.19           O  
ATOM   2915  HG  SER A 185     -24.400 -16.083   8.402  1.00 61.19           H  
ATOM   2916  N   ASN A 186     -22.632 -18.059  10.816  1.00 57.12           N  
ATOM   2917  H   ASN A 186     -23.128 -18.468  11.596  1.00 57.12           H  
ATOM   2918  CA  ASN A 186     -21.327 -18.611  10.422  1.00 57.12           C  
ATOM   2919  HA  ASN A 186     -20.595 -17.803  10.402  1.00 57.12           H  
ATOM   2920  C   ASN A 186     -21.312 -19.223   9.007  1.00 57.12           C  
ATOM   2921  CB  ASN A 186     -20.894 -19.655  11.469  1.00 57.12           C  
ATOM   2922  HB2 ASN A 186     -21.720 -20.340  11.663  1.00 57.12           H  
ATOM   2923  HB3 ASN A 186     -20.067 -20.240  11.066  1.00 57.12           H  
ATOM   2924  O   ASN A 186     -20.236 -19.493   8.477  1.00 57.12           O  
ATOM   2925  CG  ASN A 186     -20.408 -19.048  12.772  1.00 57.12           C  
ATOM   2926  ND2 ASN A 186     -20.473 -19.792  13.851  1.00 57.12           N  
ATOM   2927 HD21 ASN A 186     -20.209 -19.326  14.708  1.00 57.12           H  
ATOM   2928 HD22 ASN A 186     -20.913 -20.700  13.805  1.00 57.12           H  
ATOM   2929  OD1 ASN A 186     -19.946 -17.925  12.860  1.00 57.12           O  
ATOM   2930  N   HIS A 187     -22.485 -19.492   8.421  1.00 75.31           N  
ATOM   2931  H   HIS A 187     -23.328 -19.201   8.894  1.00 75.31           H  
ATOM   2932  CA  HIS A 187     -22.616 -20.229   7.164  1.00 75.31           C  
ATOM   2933  HA  HIS A 187     -21.701 -20.115   6.582  1.00 75.31           H  
ATOM   2934  C   HIS A 187     -23.759 -19.672   6.305  1.00 75.31           C  
ATOM   2935  CB  HIS A 187     -22.807 -21.725   7.481  1.00 75.31           C  
ATOM   2936  HB2 HIS A 187     -23.747 -21.867   8.015  1.00 75.31           H  
ATOM   2937  HB3 HIS A 187     -22.868 -22.264   6.536  1.00 75.31           H  
ATOM   2938  O   HIS A 187     -24.860 -20.225   6.291  1.00 75.31           O  
ATOM   2939  CG  HIS A 187     -21.692 -22.335   8.297  1.00 75.31           C  
ATOM   2940  CD2 HIS A 187     -21.790 -22.879   9.550  1.00 75.31           C  
ATOM   2941  HD2 HIS A 187     -22.701 -22.983  10.120  1.00 75.31           H  
ATOM   2942  ND1 HIS A 187     -20.362 -22.347   7.955  1.00 75.31           N  
ATOM   2943  HD1 HIS A 187     -19.962 -21.813   7.197  1.00 75.31           H  
ATOM   2944  CE1 HIS A 187     -19.674 -22.869   8.982  1.00 75.31           C  
ATOM   2945  HE1 HIS A 187     -18.597 -22.925   9.032  1.00 75.31           H  
ATOM   2946  NE2 HIS A 187     -20.501 -23.225   9.979  1.00 75.31           N  
ATOM   2947  N   THR A 188     -23.505 -18.574   5.591  1.00 73.94           N  
ATOM   2948  H   THR A 188     -22.588 -18.160   5.673  1.00 73.94           H  
ATOM   2949  CA  THR A 188     -24.411 -18.000   4.581  1.00 73.94           C  
ATOM   2950  HA  THR A 188     -25.437 -18.149   4.917  1.00 73.94           H  
ATOM   2951  C   THR A 188     -24.275 -18.660   3.211  1.00 73.94           C  
ATOM   2952  CB  THR A 188     -24.194 -16.491   4.374  1.00 73.94           C  
ATOM   2953  HB  THR A 188     -24.916 -16.142   3.636  1.00 73.94           H  
ATOM   2954  O   THR A 188     -25.144 -18.469   2.361  1.00 73.94           O  
ATOM   2955  CG2 THR A 188     -24.402 -15.667   5.633  1.00 73.94           C  
ATOM   2956 HG21 THR A 188     -25.414 -15.835   6.001  1.00 73.94           H  
ATOM   2957 HG22 THR A 188     -23.669 -15.947   6.389  1.00 73.94           H  
ATOM   2958 HG23 THR A 188     -24.288 -14.608   5.398  1.00 73.94           H  
ATOM   2959  OG1 THR A 188     -22.916 -16.211   3.862  1.00 73.94           O  
ATOM   2960  HG1 THR A 188     -22.271 -16.475   4.522  1.00 73.94           H  
ATOM   2961  N   GLY A 189     -23.197 -19.411   2.964  1.00 74.88           N  
ATOM   2962  H   GLY A 189     -22.460 -19.405   3.655  1.00 74.88           H  
ATOM   2963  CA  GLY A 189     -22.864 -19.960   1.647  1.00 74.88           C  
ATOM   2964  HA2 GLY A 189     -23.764 -20.351   1.173  1.00 74.88           H  
ATOM   2965  HA3 GLY A 189     -22.156 -20.779   1.779  1.00 74.88           H  
ATOM   2966  C   GLY A 189     -22.225 -18.932   0.703  1.00 74.88           C  
ATOM   2967  O   GLY A 189     -21.888 -19.264  -0.433  1.00 74.88           O  
ATOM   2968  N   LEU A 190     -22.038 -17.687   1.155  1.00 80.31           N  
ATOM   2969  H   LEU A 190     -22.277 -17.494   2.117  1.00 80.31           H  
ATOM   2970  CA  LEU A 190     -21.339 -16.638   0.422  1.00 80.31           C  
ATOM   2971  HA  LEU A 190     -21.286 -16.896  -0.636  1.00 80.31           H  
ATOM   2972  C   LEU A 190     -19.910 -16.525   0.952  1.00 80.31           C  
ATOM   2973  CB  LEU A 190     -22.094 -15.308   0.566  1.00 80.31           C  
ATOM   2974  HB2 LEU A 190     -22.193 -15.089   1.629  1.00 80.31           H  
ATOM   2975  HB3 LEU A 190     -21.491 -14.515   0.124  1.00 80.31           H  
ATOM   2976  O   LEU A 190     -19.679 -16.037   2.056  1.00 80.31           O  
ATOM   2977  CG  LEU A 190     -23.499 -15.276  -0.052  1.00 80.31           C  
ATOM   2978  HG  LEU A 190     -24.111 -16.074   0.368  1.00 80.31           H  
ATOM   2979  CD1 LEU A 190     -24.156 -13.939   0.296  1.00 80.31           C  
ATOM   2980 HD11 LEU A 190     -24.249 -13.863   1.380  1.00 80.31           H  
ATOM   2981 HD12 LEU A 190     -23.547 -13.106  -0.055  1.00 80.31           H  
ATOM   2982 HD13 LEU A 190     -25.155 -13.885  -0.136  1.00 80.31           H  
ATOM   2983  CD2 LEU A 190     -23.459 -15.431  -1.577  1.00 80.31           C  
ATOM   2984 HD21 LEU A 190     -22.752 -14.723  -2.009  1.00 80.31           H  
ATOM   2985 HD22 LEU A 190     -24.462 -15.291  -1.982  1.00 80.31           H  
ATOM   2986 HD23 LEU A 190     -23.141 -16.445  -1.819  1.00 80.31           H  
ATOM   2987  N   LEU A 191     -18.939 -16.928   0.130  1.00 82.38           N  
ATOM   2988  H   LEU A 191     -19.216 -17.363  -0.739  1.00 82.38           H  
ATOM   2989  CA  LEU A 191     -17.529 -17.017   0.523  1.00 82.38           C  
ATOM   2990  HA  LEU A 191     -17.450 -17.766   1.311  1.00 82.38           H  
ATOM   2991  C   LEU A 191     -16.963 -15.696   1.083  1.00 82.38           C  
ATOM   2992  CB  LEU A 191     -16.718 -17.472  -0.708  1.00 82.38           C  
ATOM   2993  HB2 LEU A 191     -16.424 -16.588  -1.274  1.00 82.38           H  
ATOM   2994  HB3 LEU A 191     -17.336 -18.084  -1.365  1.00 82.38           H  
ATOM   2995  O   LEU A 191     -16.153 -15.712   2.004  1.00 82.38           O  
ATOM   2996  CG  LEU A 191     -15.468 -18.284  -0.326  1.00 82.38           C  
ATOM   2997  HG  LEU A 191     -15.061 -17.909   0.613  1.00 82.38           H  
ATOM   2998  CD1 LEU A 191     -15.820 -19.764  -0.157  1.00 82.38           C  
ATOM   2999 HD11 LEU A 191     -16.580 -19.879   0.616  1.00 82.38           H  
ATOM   3000 HD12 LEU A 191     -14.930 -20.317   0.143  1.00 82.38           H  
ATOM   3001 HD13 LEU A 191     -16.194 -20.176  -1.095  1.00 82.38           H  
ATOM   3002  CD2 LEU A 191     -14.391 -18.164  -1.404  1.00 82.38           C  
ATOM   3003 HD21 LEU A 191     -14.099 -17.121  -1.522  1.00 82.38           H  
ATOM   3004 HD22 LEU A 191     -14.762 -18.547  -2.354  1.00 82.38           H  
ATOM   3005 HD23 LEU A 191     -13.511 -18.736  -1.108  1.00 82.38           H  
ATOM   3006  N   HIS A 192     -17.396 -14.552   0.538  1.00 87.94           N  
ATOM   3007  H   HIS A 192     -18.095 -14.601  -0.190  1.00 87.94           H  
ATOM   3008  CA  HIS A 192     -16.961 -13.216   0.964  1.00 87.94           C  
ATOM   3009  HA  HIS A 192     -15.895 -13.248   1.188  1.00 87.94           H  
ATOM   3010  C   HIS A 192     -17.652 -12.708   2.232  1.00 87.94           C  
ATOM   3011  CB  HIS A 192     -17.185 -12.219  -0.180  1.00 87.94           C  
ATOM   3012  HB2 HIS A 192     -16.780 -11.248   0.108  1.00 87.94           H  
ATOM   3013  HB3 HIS A 192     -16.639 -12.557  -1.061  1.00 87.94           H  
ATOM   3014  O   HIS A 192     -17.189 -11.721   2.793  1.00 87.94           O  
ATOM   3015  CG  HIS A 192     -18.639 -12.043  -0.546  1.00 87.94           C  
ATOM   3016  CD2 HIS A 192     -19.432 -10.982  -0.213  1.00 87.94           C  
ATOM   3017  HD2 HIS A 192     -19.141 -10.118   0.366  1.00 87.94           H  
ATOM   3018  ND1 HIS A 192     -19.387 -12.952  -1.299  1.00 87.94           N  
ATOM   3019  CE1 HIS A 192     -20.606 -12.406  -1.409  1.00 87.94           C  
ATOM   3020  HE1 HIS A 192     -21.435 -12.854  -1.936  1.00 87.94           H  
ATOM   3021  NE2 HIS A 192     -20.665 -11.227  -0.776  1.00 87.94           N  
ATOM   3022  HE2 HIS A 192     -21.490 -10.647  -0.725  1.00 87.94           H  
ATOM   3023  N   ILE A 193     -18.746 -13.335   2.671  1.00 86.81           N  
ATOM   3024  H   ILE A 193     -19.044 -14.168   2.184  1.00 86.81           H  
ATOM   3025  CA  ILE A 193     -19.447 -13.001   3.920  1.00 86.81           C  
ATOM   3026  HA  ILE A 193     -19.158 -12.002   4.247  1.00 86.81           H  
ATOM   3027  C   ILE A 193     -19.030 -13.934   5.054  1.00 86.81           C  
ATOM   3028  CB  ILE A 193     -20.976 -13.027   3.702  1.00 86.81           C  
ATOM   3029  HB  ILE A 193     -21.236 -13.987   3.256  1.00 86.81           H  
ATOM   3030  O   ILE A 193     -18.835 -13.471   6.172  1.00 86.81           O  
ATOM   3031  CG1 ILE A 193     -21.460 -11.915   2.746  1.00 86.81           C  
ATOM   3032 HG12 ILE A 193     -22.550 -11.917   2.723  1.00 86.81           H  
ATOM   3033 HG13 ILE A 193     -21.118 -12.144   1.737  1.00 86.81           H  
ATOM   3034  CG2 ILE A 193     -21.744 -12.942   5.031  1.00 86.81           C  
ATOM   3035 HG21 ILE A 193     -22.806 -12.785   4.844  1.00 86.81           H  
ATOM   3036 HG22 ILE A 193     -21.337 -12.151   5.660  1.00 86.81           H  
ATOM   3037 HG23 ILE A 193     -21.645 -13.885   5.568  1.00 86.81           H  
ATOM   3038  CD1 ILE A 193     -20.977 -10.508   3.128  1.00 86.81           C  
ATOM   3039 HD11 ILE A 193     -19.962 -10.355   2.760  1.00 86.81           H  
ATOM   3040 HD12 ILE A 193     -21.632  -9.754   2.693  1.00 86.81           H  
ATOM   3041 HD13 ILE A 193     -20.983 -10.371   4.210  1.00 86.81           H  
ATOM   3042  N   ASP A 194     -18.849 -15.222   4.761  1.00 85.81           N  
ATOM   3043  H   ASP A 194     -19.101 -15.543   3.837  1.00 85.81           H  
ATOM   3044  CA  ASP A 194     -18.500 -16.241   5.761  1.00 85.81           C  
ATOM   3045  HA  ASP A 194     -19.110 -16.085   6.650  1.00 85.81           H  
ATOM   3046  C   ASP A 194     -17.028 -16.154   6.211  1.00 85.81           C  
ATOM   3047  CB  ASP A 194     -18.828 -17.635   5.189  1.00 85.81           C  
ATOM   3048  HB2 ASP A 194     -18.307 -17.764   4.241  1.00 85.81           H  
ATOM   3049  HB3 ASP A 194     -18.461 -18.394   5.881  1.00 85.81           H  
ATOM   3050  O   ASP A 194     -16.608 -16.808   7.167  1.00 85.81           O  
ATOM   3051  CG  ASP A 194     -20.328 -17.877   4.983  1.00 85.81           C  
ATOM   3052  OD1 ASP A 194     -21.157 -17.107   5.515  1.00 85.81           O  
ATOM   3053  OD2 ASP A 194     -20.706 -18.853   4.295  1.00 85.81           O  
ATOM   3054  N   CYS A 195     -16.216 -15.354   5.520  1.00 83.88           N  
ATOM   3055  H   CYS A 195     -16.621 -14.801   4.778  1.00 83.88           H  
ATOM   3056  CA  CYS A 195     -14.807 -15.174   5.829  1.00 83.88           C  
ATOM   3057  HA  CYS A 195     -14.416 -16.136   6.160  1.00 83.88           H  
ATOM   3058  C   CYS A 195     -14.578 -14.161   6.962  1.00 83.88           C  
ATOM   3059  CB  CYS A 195     -14.063 -14.803   4.545  1.00 83.88           C  
ATOM   3060  HB2 CYS A 195     -14.274 -15.574   3.804  1.00 83.88           H  
ATOM   3061  HB3 CYS A 195     -12.991 -14.814   4.739  1.00 83.88           H  
ATOM   3062  O   CYS A 195     -15.176 -13.088   7.019  1.00 83.88           O  
ATOM   3063  SG  CYS A 195     -14.513 -13.203   3.817  1.00 83.88           S  
ATOM   3064  N   LYS A 196     -13.615 -14.456   7.844  1.00 84.94           N  
ATOM   3065  H   LYS A 196     -13.177 -15.364   7.786  1.00 84.94           H  
ATOM   3066  CA  LYS A 196     -13.176 -13.503   8.872  1.00 84.94           C  
ATOM   3067  HA  LYS A 196     -14.069 -13.070   9.322  1.00 84.94           H  
ATOM   3068  C   LYS A 196     -12.372 -12.371   8.228  1.00 84.94           C  
ATOM   3069  CB  LYS A 196     -12.390 -14.243   9.963  1.00 84.94           C  
ATOM   3070  HB2 LYS A 196     -12.987 -15.084  10.314  1.00 84.94           H  
ATOM   3071  HB3 LYS A 196     -11.461 -14.629   9.543  1.00 84.94           H  
ATOM   3072  O   LYS A 196     -11.309 -12.615   7.657  1.00 84.94           O  
ATOM   3073  CG  LYS A 196     -12.077 -13.327  11.156  1.00 84.94           C  
ATOM   3074  HG2 LYS A 196     -11.468 -12.487  10.823  1.00 84.94           H  
ATOM   3075  HG3 LYS A 196     -13.009 -12.944  11.571  1.00 84.94           H  
ATOM   3076  CD  LYS A 196     -11.314 -14.093  12.244  1.00 84.94           C  
ATOM   3077  HD2 LYS A 196     -10.386 -14.476  11.819  1.00 84.94           H  
ATOM   3078  HD3 LYS A 196     -11.923 -14.929  12.589  1.00 84.94           H  
ATOM   3079  CE  LYS A 196     -11.000 -13.159  13.419  1.00 84.94           C  
ATOM   3080  HE2 LYS A 196     -11.940 -12.812  13.849  1.00 84.94           H  
ATOM   3081  HE3 LYS A 196     -10.473 -12.287  13.031  1.00 84.94           H  
ATOM   3082  NZ  LYS A 196     -10.173 -13.833  14.453  1.00 84.94           N  
ATOM   3083  HZ1 LYS A 196     -10.659 -14.630  14.837  1.00 84.94           H  
ATOM   3084  HZ2 LYS A 196      -9.956 -13.193  15.204  1.00 84.94           H  
ATOM   3085  HZ3 LYS A 196      -9.298 -14.145  14.057  1.00 84.94           H  
ATOM   3086  N   ILE A 197     -12.840 -11.132   8.357  1.00 88.56           N  
ATOM   3087  H   ILE A 197     -13.755 -11.008   8.765  1.00 88.56           H  
ATOM   3088  CA  ILE A 197     -12.135  -9.961   7.820  1.00 88.56           C  
ATOM   3089  HA  ILE A 197     -11.927 -10.178   6.772  1.00 88.56           H  
ATOM   3090  C   ILE A 197     -10.779  -9.763   8.527  1.00 88.56           C  
ATOM   3091  CB  ILE A 197     -13.064  -8.725   7.844  1.00 88.56           C  
ATOM   3092  HB  ILE A 197     -14.011  -9.036   7.401  1.00 88.56           H  
ATOM   3093  O   ILE A 197     -10.715  -9.701   9.756  1.00 88.56           O  
ATOM   3094  CG1 ILE A 197     -12.498  -7.605   6.952  1.00 88.56           C  
ATOM   3095 HG12 ILE A 197     -12.188  -8.032   5.998  1.00 88.56           H  
ATOM   3096 HG13 ILE A 197     -11.622  -7.175   7.437  1.00 88.56           H  
ATOM   3097  CG2 ILE A 197     -13.359  -8.215   9.269  1.00 88.56           C  
ATOM   3098 HG21 ILE A 197     -12.477  -7.732   9.689  1.00 88.56           H  
ATOM   3099 HG22 ILE A 197     -14.178  -7.497   9.236  1.00 88.56           H  
ATOM   3100 HG23 ILE A 197     -13.658  -9.041   9.914  1.00 88.56           H  
ATOM   3101  CD1 ILE A 197     -13.509  -6.487   6.654  1.00 88.56           C  
ATOM   3102 HD11 ILE A 197     -13.775  -5.957   7.568  1.00 88.56           H  
ATOM   3103 HD12 ILE A 197     -14.407  -6.906   6.200  1.00 88.56           H  
ATOM   3104 HD13 ILE A 197     -13.063  -5.775   5.959  1.00 88.56           H  
ATOM   3105  N   LYS A 198      -9.683  -9.703   7.757  1.00 85.94           N  
ATOM   3106  H   LYS A 198      -9.810  -9.852   6.766  1.00 85.94           H  
ATOM   3107  CA  LYS A 198      -8.310  -9.487   8.264  1.00 85.94           C  
ATOM   3108  HA  LYS A 198      -8.275  -9.713   9.330  1.00 85.94           H  
ATOM   3109  C   LYS A 198      -7.836  -8.043   8.143  1.00 85.94           C  
ATOM   3110  CB  LYS A 198      -7.299 -10.393   7.538  1.00 85.94           C  
ATOM   3111  HB2 LYS A 198      -6.296 -10.018   7.740  1.00 85.94           H  
ATOM   3112  HB3 LYS A 198      -7.463 -10.340   6.461  1.00 85.94           H  
ATOM   3113  O   LYS A 198      -6.965  -7.634   8.908  1.00 85.94           O  
ATOM   3114  CG  LYS A 198      -7.351 -11.853   8.000  1.00 85.94           C  
ATOM   3115  HG2 LYS A 198      -8.291 -12.293   7.668  1.00 85.94           H  
ATOM   3116  HG3 LYS A 198      -7.307 -11.890   9.088  1.00 85.94           H  
ATOM   3117  CD  LYS A 198      -6.162 -12.644   7.424  1.00 85.94           C  
ATOM   3118  HD2 LYS A 198      -5.227 -12.198   7.764  1.00 85.94           H  
ATOM   3119  HD3 LYS A 198      -6.200 -12.602   6.335  1.00 85.94           H  
ATOM   3120  CE  LYS A 198      -6.229 -14.104   7.878  1.00 85.94           C  
ATOM   3121  HE2 LYS A 198      -6.205 -14.152   8.966  1.00 85.94           H  
ATOM   3122  HE3 LYS A 198      -7.195 -14.490   7.550  1.00 85.94           H  
ATOM   3123  NZ  LYS A 198      -5.161 -14.959   7.299  1.00 85.94           N  
ATOM   3124  HZ1 LYS A 198      -5.351 -15.940   7.440  1.00 85.94           H  
ATOM   3125  HZ2 LYS A 198      -4.234 -14.748   7.642  1.00 85.94           H  
ATOM   3126  HZ3 LYS A 198      -5.150 -14.942   6.289  1.00 85.94           H  
ATOM   3127  N   GLY A 199      -8.377  -7.296   7.184  1.00 90.62           N  
ATOM   3128  H   GLY A 199      -9.120  -7.686   6.621  1.00 90.62           H  
ATOM   3129  CA  GLY A 199      -7.988  -5.915   6.938  1.00 90.62           C  
ATOM   3130  HA2 GLY A 199      -7.398  -5.835   6.025  1.00 90.62           H  
ATOM   3131  HA3 GLY A 199      -7.376  -5.576   7.774  1.00 90.62           H  
ATOM   3132  C   GLY A 199      -9.184  -4.986   6.830  1.00 90.62           C  
ATOM   3133  O   GLY A 199     -10.230  -5.372   6.312  1.00 90.62           O  
ATOM   3134  N   ARG A 200      -9.016  -3.769   7.335  1.00 95.50           N  
ATOM   3135  H   ARG A 200      -8.088  -3.521   7.646  1.00 95.50           H  
ATOM   3136  CA  ARG A 200     -10.010  -2.692   7.313  1.00 95.50           C  
ATOM   3137  HA  ARG A 200     -10.760  -2.905   6.552  1.00 95.50           H  
ATOM   3138  C   ARG A 200      -9.333  -1.374   6.926  1.00 95.50           C  
ATOM   3139  CB  ARG A 200     -10.699  -2.588   8.682  1.00 95.50           C  
ATOM   3140  HB2 ARG A 200      -9.948  -2.524   9.470  1.00 95.50           H  
ATOM   3141  HB3 ARG A 200     -11.286  -1.670   8.723  1.00 95.50           H  
ATOM   3142  O   ARG A 200      -8.100  -1.333   6.883  1.00 95.50           O  
ATOM   3143  CG  ARG A 200     -11.648  -3.758   8.952  1.00 95.50           C  
ATOM   3144  HG2 ARG A 200     -11.087  -4.688   9.040  1.00 95.50           H  
ATOM   3145  HG3 ARG A 200     -12.358  -3.840   8.129  1.00 95.50           H  
ATOM   3146  CD  ARG A 200     -12.409  -3.492  10.248  1.00 95.50           C  
ATOM   3147  HD2 ARG A 200     -12.882  -2.512  10.186  1.00 95.50           H  
ATOM   3148  HD3 ARG A 200     -11.694  -3.471  11.071  1.00 95.50           H  
ATOM   3149  NE  ARG A 200     -13.428  -4.521  10.516  1.00 95.50           N  
ATOM   3150  HE  ARG A 200     -13.164  -5.277  11.131  1.00 95.50           H  
ATOM   3151  NH1 ARG A 200     -15.204  -3.497   9.440  1.00 95.50           N  
ATOM   3152 HH11 ARG A 200     -16.198  -3.322   9.407  1.00 95.50           H  
ATOM   3153 HH12 ARG A 200     -14.596  -2.771   9.088  1.00 95.50           H  
ATOM   3154  NH2 ARG A 200     -15.552  -5.326  10.645  1.00 95.50           N  
ATOM   3155 HH21 ARG A 200     -16.531  -5.204  10.428  1.00 95.50           H  
ATOM   3156 HH22 ARG A 200     -15.262  -5.998  11.341  1.00 95.50           H  
ATOM   3157  CZ  ARG A 200     -14.712  -4.436  10.198  1.00 95.50           C  
ATOM   3158  N   PRO A 201     -10.102  -0.318   6.615  1.00 95.94           N  
ATOM   3159  CA  PRO A 201      -9.538   0.974   6.252  1.00 95.94           C  
ATOM   3160  HA  PRO A 201      -8.975   0.858   5.326  1.00 95.94           H  
ATOM   3161  C   PRO A 201      -8.614   1.522   7.347  1.00 95.94           C  
ATOM   3162  CB  PRO A 201     -10.744   1.883   5.985  1.00 95.94           C  
ATOM   3163  HB2 PRO A 201     -11.045   2.405   6.893  1.00 95.94           H  
ATOM   3164  HB3 PRO A 201     -10.550   2.600   5.188  1.00 95.94           H  
ATOM   3165  O   PRO A 201      -8.996   1.632   8.515  1.00 95.94           O  
ATOM   3166  CG  PRO A 201     -11.837   0.899   5.581  1.00 95.94           C  
ATOM   3167  HG2 PRO A 201     -12.835   1.305   5.746  1.00 95.94           H  
ATOM   3168  HG3 PRO A 201     -11.699   0.601   4.541  1.00 95.94           H  
ATOM   3169  CD  PRO A 201     -11.552  -0.285   6.487  1.00 95.94           C  
ATOM   3170  HD2 PRO A 201     -12.004  -0.096   7.460  1.00 95.94           H  
ATOM   3171  HD3 PRO A 201     -11.956  -1.196   6.044  1.00 95.94           H  
ATOM   3172  N   CYS A 202      -7.396   1.878   6.955  1.00 95.12           N  
ATOM   3173  H   CYS A 202      -7.114   1.664   6.009  1.00 95.12           H  
ATOM   3174  CA  CYS A 202      -6.420   2.572   7.777  1.00 95.12           C  
ATOM   3175  HA  CYS A 202      -6.842   2.781   8.761  1.00 95.12           H  
ATOM   3176  C   CYS A 202      -6.042   3.890   7.104  1.00 95.12           C  
ATOM   3177  CB  CYS A 202      -5.186   1.694   7.962  1.00 95.12           C  
ATOM   3178  HB2 CYS A 202      -4.760   1.503   6.977  1.00 95.12           H  
ATOM   3179  HB3 CYS A 202      -5.475   0.741   8.405  1.00 95.12           H  
ATOM   3180  O   CYS A 202      -5.579   3.903   5.962  1.00 95.12           O  
ATOM   3181  SG  CYS A 202      -3.913   2.478   8.981  1.00 95.12           S  
ATOM   3182  N   CYS A 203      -6.223   4.996   7.818  1.00 93.94           N  
ATOM   3183  H   CYS A 203      -6.616   4.911   8.744  1.00 93.94           H  
ATOM   3184  CA  CYS A 203      -5.823   6.317   7.352  1.00 93.94           C  
ATOM   3185  HA  CYS A 203      -5.887   6.358   6.265  1.00 93.94           H  
ATOM   3186  C   CYS A 203      -4.382   6.603   7.777  1.00 93.94           C  
ATOM   3187  CB  CYS A 203      -6.789   7.350   7.923  1.00 93.94           C  
ATOM   3188  HB2 CYS A 203      -6.735   7.301   9.011  1.00 93.94           H  
ATOM   3189  HB3 CYS A 203      -6.464   8.345   7.620  1.00 93.94           H  
ATOM   3190  O   CYS A 203      -4.104   6.700   8.974  1.00 93.94           O  
ATOM   3191  SG  CYS A 203      -8.514   7.119   7.434  1.00 93.94           S  
ATOM   3192  N   ILE A 204      -3.481   6.751   6.807  1.00 88.12           N  
ATOM   3193  H   ILE A 204      -3.805   6.701   5.852  1.00 88.12           H  
ATOM   3194  CA  ILE A 204      -2.036   6.911   7.023  1.00 88.12           C  
ATOM   3195  HA  ILE A 204      -1.848   7.013   8.092  1.00 88.12           H  
ATOM   3196  C   ILE A 204      -1.556   8.201   6.346  1.00 88.12           C  
ATOM   3197  CB  ILE A 204      -1.257   5.660   6.532  1.00 88.12           C  
ATOM   3198  HB  ILE A 204      -1.378   5.589   5.451  1.00 88.12           H  
ATOM   3199  O   ILE A 204      -2.110   8.641   5.336  1.00 88.12           O  
ATOM   3200  CG1 ILE A 204      -1.814   4.362   7.164  1.00 88.12           C  
ATOM   3201 HG12 ILE A 204      -1.634   4.375   8.239  1.00 88.12           H  
ATOM   3202 HG13 ILE A 204      -2.890   4.313   6.995  1.00 88.12           H  
ATOM   3203  CG2 ILE A 204       0.249   5.778   6.847  1.00 88.12           C  
ATOM   3204 HG21 ILE A 204       0.776   4.884   6.514  1.00 88.12           H  
ATOM   3205 HG22 ILE A 204       0.696   6.606   6.297  1.00 88.12           H  
ATOM   3206 HG23 ILE A 204       0.407   5.908   7.918  1.00 88.12           H  
ATOM   3207  CD1 ILE A 204      -1.243   3.069   6.573  1.00 88.12           C  
ATOM   3208 HD11 ILE A 204      -1.352   3.076   5.488  1.00 88.12           H  
ATOM   3209 HD12 ILE A 204      -1.790   2.215   6.973  1.00 88.12           H  
ATOM   3210 HD13 ILE A 204      -0.191   2.952   6.834  1.00 88.12           H  
ATOM   3211  N   GLY A 205      -0.501   8.805   6.897  1.00 81.81           N  
ATOM   3212  H   GLY A 205      -0.112   8.394   7.733  1.00 81.81           H  
ATOM   3213  CA  GLY A 205       0.170   9.965   6.314  1.00 81.81           C  
ATOM   3214  HA2 GLY A 205       0.331   9.786   5.251  1.00 81.81           H  
ATOM   3215  HA3 GLY A 205       1.144  10.078   6.788  1.00 81.81           H  
ATOM   3216  C   GLY A 205      -0.603  11.277   6.470  1.00 81.81           C  
ATOM   3217  O   GLY A 205      -1.768  11.326   6.855  1.00 81.81           O  
ATOM   3218  N   THR A 206       0.056  12.391   6.156  1.00 82.00           N  
ATOM   3219  H   THR A 206       1.005  12.330   5.817  1.00 82.00           H  
ATOM   3220  CA  THR A 206      -0.513  13.739   6.357  1.00 82.00           C  
ATOM   3221  HA  THR A 206      -1.022  13.769   7.320  1.00 82.00           H  
ATOM   3222  C   THR A 206      -1.532  14.147   5.301  1.00 82.00           C  
ATOM   3223  CB  THR A 206       0.586  14.792   6.372  1.00 82.00           C  
ATOM   3224  HB  THR A 206       0.147  15.790   6.394  1.00 82.00           H  
ATOM   3225  O   THR A 206      -2.342  15.037   5.547  1.00 82.00           O  
ATOM   3226  CG2 THR A 206       1.470  14.613   7.601  1.00 82.00           C  
ATOM   3227 HG21 THR A 206       0.843  14.642   8.492  1.00 82.00           H  
ATOM   3228 HG22 THR A 206       2.192  15.427   7.672  1.00 82.00           H  
ATOM   3229 HG23 THR A 206       1.990  13.656   7.567  1.00 82.00           H  
ATOM   3230  OG1 THR A 206       1.344  14.631   5.201  1.00 82.00           O  
ATOM   3231  HG1 THR A 206       2.082  15.244   5.237  1.00 82.00           H  
ATOM   3232  N   LYS A 207      -1.517  13.497   4.133  1.00 80.88           N  
ATOM   3233  H   LYS A 207      -0.793  12.807   3.991  1.00 80.88           H  
ATOM   3234  CA  LYS A 207      -2.521  13.699   3.078  1.00 80.88           C  
ATOM   3235  HA  LYS A 207      -2.807  14.751   3.060  1.00 80.88           H  
ATOM   3236  C   LYS A 207      -3.824  12.941   3.329  1.00 80.88           C  
ATOM   3237  CB  LYS A 207      -1.935  13.336   1.709  1.00 80.88           C  
ATOM   3238  HB2 LYS A 207      -2.730  13.403   0.966  1.00 80.88           H  
ATOM   3239  HB3 LYS A 207      -1.564  12.311   1.720  1.00 80.88           H  
ATOM   3240  O   LYS A 207      -4.782  13.159   2.594  1.00 80.88           O  
ATOM   3241  CG  LYS A 207      -0.813  14.296   1.311  1.00 80.88           C  
ATOM   3242  HG2 LYS A 207       0.064  14.125   1.936  1.00 80.88           H  
ATOM   3243  HG3 LYS A 207      -1.154  15.322   1.445  1.00 80.88           H  
ATOM   3244  CD  LYS A 207      -0.452  14.080  -0.158  1.00 80.88           C  
ATOM   3245  HD2 LYS A 207      -0.060  13.074  -0.302  1.00 80.88           H  
ATOM   3246  HD3 LYS A 207      -1.336  14.225  -0.780  1.00 80.88           H  
ATOM   3247  CE  LYS A 207       0.604  15.107  -0.521  1.00 80.88           C  
ATOM   3248  HE2 LYS A 207       1.500  14.881   0.057  1.00 80.88           H  
ATOM   3249  HE3 LYS A 207       0.275  16.106  -0.236  1.00 80.88           H  
ATOM   3250  NZ  LYS A 207       0.936  15.091  -1.961  1.00 80.88           N  
ATOM   3251  HZ1 LYS A 207       1.160  14.170  -2.309  1.00 80.88           H  
ATOM   3252  HZ2 LYS A 207       1.838  15.533  -2.061  1.00 80.88           H  
ATOM   3253  HZ3 LYS A 207       0.296  15.602  -2.552  1.00 80.88           H  
ATOM   3254  N   GLY A 208      -3.864  12.076   4.346  1.00 83.06           N  
ATOM   3255  H   GLY A 208      -3.047  11.969   4.931  1.00 83.06           H  
ATOM   3256  CA  GLY A 208      -5.017  11.230   4.635  1.00 83.06           C  
ATOM   3257  HA2 GLY A 208      -5.910  11.846   4.737  1.00 83.06           H  
ATOM   3258  HA3 GLY A 208      -4.840  10.703   5.573  1.00 83.06           H  
ATOM   3259  C   GLY A 208      -5.262  10.181   3.551  1.00 83.06           C  
ATOM   3260  O   GLY A 208      -6.406  10.015   3.140  1.00 83.06           O  
ATOM   3261  N   SER A 209      -4.207   9.508   3.080  1.00 87.38           N  
ATOM   3262  H   SER A 209      -3.310   9.625   3.529  1.00 87.38           H  
ATOM   3263  CA  SER A 209      -4.354   8.346   2.194  1.00 87.38           C  
ATOM   3264  HA  SER A 209      -5.012   8.605   1.365  1.00 87.38           H  
ATOM   3265  C   SER A 209      -4.978   7.184   2.954  1.00 87.38           C  
ATOM   3266  CB  SER A 209      -3.010   7.897   1.610  1.00 87.38           C  
ATOM   3267  HB2 SER A 209      -2.678   8.625   0.870  1.00 87.38           H  
ATOM   3268  HB3 SER A 209      -3.136   6.936   1.110  1.00 87.38           H  
ATOM   3269  O   SER A 209      -4.670   6.983   4.135  1.00 87.38           O  
ATOM   3270  OG  SER A 209      -2.021   7.783   2.618  1.00 87.38           O  
ATOM   3271  HG  SER A 209      -2.442   7.505   3.435  1.00 87.38           H  
ATOM   3272  N   CYS A 210      -5.825   6.415   2.279  1.00 93.19           N  
ATOM   3273  H   CYS A 210      -6.003   6.624   1.307  1.00 93.19           H  
ATOM   3274  CA  CYS A 210      -6.461   5.244   2.865  1.00 93.19           C  
ATOM   3275  HA  CYS A 210      -6.240   5.205   3.931  1.00 93.19           H  
ATOM   3276  C   CYS A 210      -5.953   3.943   2.238  1.00 93.19           C  
ATOM   3277  CB  CYS A 210      -7.972   5.380   2.735  1.00 93.19           C  
ATOM   3278  HB2 CYS A 210      -8.238   5.380   1.678  1.00 93.19           H  
ATOM   3279  HB3 CYS A 210      -8.278   6.337   3.156  1.00 93.19           H  
ATOM   3280  O   CYS A 210      -5.985   3.779   1.020  1.00 93.19           O  
ATOM   3281  SG  CYS A 210      -8.854   4.051   3.584  1.00 93.19           S  
ATOM   3282  N   GLU A 211      -5.558   2.988   3.080  1.00 91.06           N  
ATOM   3283  H   GLU A 211      -5.543   3.194   4.069  1.00 91.06           H  
ATOM   3284  CA  GLU A 211      -5.225   1.622   2.669  1.00 91.06           C  
ATOM   3285  HA  GLU A 211      -5.488   1.496   1.619  1.00 91.06           H  
ATOM   3286  C   GLU A 211      -6.041   0.611   3.481  1.00 91.06           C  
ATOM   3287  CB  GLU A 211      -3.710   1.378   2.796  1.00 91.06           C  
ATOM   3288  HB2 GLU A 211      -3.425   1.425   3.847  1.00 91.06           H  
ATOM   3289  HB3 GLU A 211      -3.187   2.168   2.256  1.00 91.06           H  
ATOM   3290  O   GLU A 211      -6.171   0.732   4.700  1.00 91.06           O  
ATOM   3291  CG  GLU A 211      -3.288   0.014   2.211  1.00 91.06           C  
ATOM   3292  HG2 GLU A 211      -3.606  -0.031   1.169  1.00 91.06           H  
ATOM   3293  HG3 GLU A 211      -3.813  -0.774   2.750  1.00 91.06           H  
ATOM   3294  CD  GLU A 211      -1.776  -0.275   2.289  1.00 91.06           C  
ATOM   3295  OE1 GLU A 211      -1.392  -1.445   2.035  1.00 91.06           O  
ATOM   3296  OE2 GLU A 211      -1.000   0.652   2.601  1.00 91.06           O  
ATOM   3297  N   ILE A 212      -6.579  -0.416   2.819  1.00 94.38           N  
ATOM   3298  H   ILE A 212      -6.419  -0.488   1.824  1.00 94.38           H  
ATOM   3299  CA  ILE A 212      -7.194  -1.554   3.508  1.00 94.38           C  
ATOM   3300  HA  ILE A 212      -7.689  -1.185   4.407  1.00 94.38           H  
ATOM   3301  C   ILE A 212      -6.079  -2.502   3.932  1.00 94.38           C  
ATOM   3302  CB  ILE A 212      -8.270  -2.249   2.651  1.00 94.38           C  
ATOM   3303  HB  ILE A 212      -7.811  -2.622   1.735  1.00 94.38           H  
ATOM   3304  O   ILE A 212      -5.408  -3.104   3.094  1.00 94.38           O  
ATOM   3305  CG1 ILE A 212      -9.363  -1.219   2.280  1.00 94.38           C  
ATOM   3306 HG12 ILE A 212      -8.909  -0.401   1.721  1.00 94.38           H  
ATOM   3307 HG13 ILE A 212      -9.797  -0.804   3.189  1.00 94.38           H  
ATOM   3308  CG2 ILE A 212      -8.855  -3.442   3.433  1.00 94.38           C  
ATOM   3309 HG21 ILE A 212      -8.072  -4.158   3.684  1.00 94.38           H  
ATOM   3310 HG22 ILE A 212      -9.588  -3.967   2.820  1.00 94.38           H  
ATOM   3311 HG23 ILE A 212      -9.341  -3.092   4.343  1.00 94.38           H  
ATOM   3312  CD1 ILE A 212     -10.492  -1.768   1.407  1.00 94.38           C  
ATOM   3313 HD11 ILE A 212     -11.133  -2.420   2.000  1.00 94.38           H  
ATOM   3314 HD12 ILE A 212     -10.077  -2.306   0.554  1.00 94.38           H  
ATOM   3315 HD13 ILE A 212     -11.097  -0.939   1.041  1.00 94.38           H  
ATOM   3316  N   THR A 213      -5.878  -2.621   5.239  1.00 91.75           N  
ATOM   3317  H   THR A 213      -6.464  -2.090   5.867  1.00 91.75           H  
ATOM   3318  CA  THR A 213      -4.726  -3.325   5.810  1.00 91.75           C  
ATOM   3319  HA  THR A 213      -4.485  -4.178   5.175  1.00 91.75           H  
ATOM   3320  C   THR A 213      -5.035  -3.873   7.197  1.00 91.75           C  
ATOM   3321  CB  THR A 213      -3.505  -2.394   5.811  1.00 91.75           C  
ATOM   3322  HB  THR A 213      -3.383  -1.991   4.806  1.00 91.75           H  
ATOM   3323  O   THR A 213      -6.112  -3.640   7.750  1.00 91.75           O  
ATOM   3324  CG2 THR A 213      -3.674  -1.228   6.787  1.00 91.75           C  
ATOM   3325 HG21 THR A 213      -3.019  -0.411   6.485  1.00 91.75           H  
ATOM   3326 HG22 THR A 213      -3.452  -1.543   7.807  1.00 91.75           H  
ATOM   3327 HG23 THR A 213      -4.696  -0.852   6.746  1.00 91.75           H  
ATOM   3328  OG1 THR A 213      -2.338  -3.115   6.138  1.00 91.75           O  
ATOM   3329  HG1 THR A 213      -1.599  -2.560   5.878  1.00 91.75           H  
ATOM   3330  N   THR A 214      -4.118  -4.654   7.756  1.00 89.44           N  
ATOM   3331  H   THR A 214      -3.210  -4.682   7.313  1.00 89.44           H  
ATOM   3332  CA  THR A 214      -4.264  -5.224   9.097  1.00 89.44           C  
ATOM   3333  HA  THR A 214      -5.264  -5.650   9.177  1.00 89.44           H  
ATOM   3334  C   THR A 214      -4.127  -4.144  10.172  1.00 89.44           C  
ATOM   3335  CB  THR A 214      -3.256  -6.353   9.361  1.00 89.44           C  
ATOM   3336  HB  THR A 214      -3.535  -6.845  10.292  1.00 89.44           H  
ATOM   3337  O   THR A 214      -3.501  -3.099   9.978  1.00 89.44           O  
ATOM   3338  CG2 THR A 214      -3.235  -7.411   8.257  1.00 89.44           C  
ATOM   3339 HG21 THR A 214      -4.245  -7.785   8.087  1.00 89.44           H  
ATOM   3340 HG22 THR A 214      -2.844  -6.989   7.332  1.00 89.44           H  
ATOM   3341 HG23 THR A 214      -2.596  -8.239   8.564  1.00 89.44           H  
ATOM   3342  OG1 THR A 214      -1.974  -5.801   9.529  1.00 89.44           O  
ATOM   3343  HG1 THR A 214      -1.323  -6.334   9.067  1.00 89.44           H  
ATOM   3344  N   ARG A 215      -4.679  -4.422  11.355  1.00 92.06           N  
ATOM   3345  H   ARG A 215      -5.216  -5.273  11.450  1.00 92.06           H  
ATOM   3346  CA  ARG A 215      -4.520  -3.546  12.521  1.00 92.06           C  
ATOM   3347  HA  ARG A 215      -4.900  -2.556  12.270  1.00 92.06           H  
ATOM   3348  C   ARG A 215      -3.050  -3.361  12.908  1.00 92.06           C  
ATOM   3349  CB  ARG A 215      -5.342  -4.111  13.680  1.00 92.06           C  
ATOM   3350  HB2 ARG A 215      -4.942  -5.083  13.969  1.00 92.06           H  
ATOM   3351  HB3 ARG A 215      -6.375  -4.240  13.354  1.00 92.06           H  
ATOM   3352  O   ARG A 215      -2.641  -2.236  13.164  1.00 92.06           O  
ATOM   3353  CG  ARG A 215      -5.319  -3.172  14.889  1.00 92.06           C  
ATOM   3354  HG2 ARG A 215      -5.754  -2.211  14.613  1.00 92.06           H  
ATOM   3355  HG3 ARG A 215      -4.294  -3.019  15.229  1.00 92.06           H  
ATOM   3356  CD  ARG A 215      -6.121  -3.797  16.024  1.00 92.06           C  
ATOM   3357  HD2 ARG A 215      -7.117  -4.027  15.647  1.00 92.06           H  
ATOM   3358  HD3 ARG A 215      -5.632  -4.718  16.342  1.00 92.06           H  
ATOM   3359  NE  ARG A 215      -6.207  -2.876  17.162  1.00 92.06           N  
ATOM   3360  HE  ARG A 215      -5.404  -2.282  17.311  1.00 92.06           H  
ATOM   3361  NH1 ARG A 215      -8.249  -3.556  17.926  1.00 92.06           N  
ATOM   3362 HH11 ARG A 215      -9.156  -3.121  17.835  1.00 92.06           H  
ATOM   3363 HH12 ARG A 215      -8.130  -4.382  17.357  1.00 92.06           H  
ATOM   3364  NH2 ARG A 215      -7.392  -1.649  18.662  1.00 92.06           N  
ATOM   3365 HH21 ARG A 215      -8.287  -1.480  19.099  1.00 92.06           H  
ATOM   3366 HH22 ARG A 215      -6.647  -0.968  18.637  1.00 92.06           H  
ATOM   3367  CZ  ARG A 215      -7.271  -2.702  17.917  1.00 92.06           C  
ATOM   3368  N   GLU A 216      -2.261  -4.439  12.899  1.00 87.12           N  
ATOM   3369  H   GLU A 216      -2.662  -5.329  12.644  1.00 87.12           H  
ATOM   3370  CA  GLU A 216      -0.831  -4.400  13.250  1.00 87.12           C  
ATOM   3371  HA  GLU A 216      -0.715  -4.031  14.269  1.00 87.12           H  
ATOM   3372  C   GLU A 216      -0.045  -3.456  12.330  1.00 87.12           C  
ATOM   3373  CB  GLU A 216      -0.209  -5.806  13.152  1.00 87.12           C  
ATOM   3374  HB2 GLU A 216      -0.340  -6.181  12.137  1.00 87.12           H  
ATOM   3375  HB3 GLU A 216       0.860  -5.711  13.347  1.00 87.12           H  
ATOM   3376  O   GLU A 216       0.768  -2.662  12.800  1.00 87.12           O  
ATOM   3377  CG  GLU A 216      -0.778  -6.834  14.142  1.00 87.12           C  
ATOM   3378  HG2 GLU A 216      -1.841  -6.963  13.940  1.00 87.12           H  
ATOM   3379  HG3 GLU A 216      -0.671  -6.439  15.152  1.00 87.12           H  
ATOM   3380  CD  GLU A 216      -0.082  -8.211  14.059  1.00 87.12           C  
ATOM   3381  OE1 GLU A 216      -0.470  -9.100  14.850  1.00 87.12           O  
ATOM   3382  OE2 GLU A 216       0.821  -8.407  13.207  1.00 87.12           O  
ATOM   3383  N   TYR A 217      -0.316  -3.502  11.021  1.00 88.69           N  
ATOM   3384  H   TYR A 217      -0.993  -4.171  10.682  1.00 88.69           H  
ATOM   3385  CA  TYR A 217       0.288  -2.584  10.055  1.00 88.69           C  
ATOM   3386  HA  TYR A 217       1.373  -2.586  10.153  1.00 88.69           H  
ATOM   3387  C   TYR A 217      -0.149  -1.143  10.302  1.00 88.69           C  
ATOM   3388  CB  TYR A 217      -0.060  -3.044   8.640  1.00 88.69           C  
ATOM   3389  HB2 TYR A 217      -1.144  -3.092   8.539  1.00 88.69           H  
ATOM   3390  HB3 TYR A 217       0.329  -4.051   8.487  1.00 88.69           H  
ATOM   3391  O   TYR A 217       0.688  -0.242  10.322  1.00 88.69           O  
ATOM   3392  CG  TYR A 217       0.497  -2.132   7.568  1.00 88.69           C  
ATOM   3393  CD1 TYR A 217      -0.255  -1.027   7.131  1.00 88.69           C  
ATOM   3394  HD1 TYR A 217      -1.205  -0.810   7.595  1.00 88.69           H  
ATOM   3395  CD2 TYR A 217       1.769  -2.373   7.020  1.00 88.69           C  
ATOM   3396  HD2 TYR A 217       2.345  -3.221   7.359  1.00 88.69           H  
ATOM   3397  CE1 TYR A 217       0.243  -0.178   6.128  1.00 88.69           C  
ATOM   3398  HE1 TYR A 217      -0.332   0.658   5.758  1.00 88.69           H  
ATOM   3399  CE2 TYR A 217       2.284  -1.505   6.037  1.00 88.69           C  
ATOM   3400  HE2 TYR A 217       3.251  -1.694   5.596  1.00 88.69           H  
ATOM   3401  OH  TYR A 217       2.058   0.494   4.725  1.00 88.69           O  
ATOM   3402  HH  TYR A 217       2.969   0.304   4.489  1.00 88.69           H  
ATOM   3403  CZ  TYR A 217       1.532  -0.392   5.608  1.00 88.69           C  
ATOM   3404  N   CYS A 218      -1.444  -0.929  10.535  1.00 92.69           N  
ATOM   3405  H   CYS A 218      -2.079  -1.714  10.512  1.00 92.69           H  
ATOM   3406  CA  CYS A 218      -1.974   0.401  10.801  1.00 92.69           C  
ATOM   3407  HA  CYS A 218      -1.736   1.036   9.948  1.00 92.69           H  
ATOM   3408  C   CYS A 218      -1.338   1.039  12.047  1.00 92.69           C  
ATOM   3409  CB  CYS A 218      -3.494   0.298  10.944  1.00 92.69           C  
ATOM   3410  HB2 CYS A 218      -3.885  -0.322  10.137  1.00 92.69           H  
ATOM   3411  HB3 CYS A 218      -3.734  -0.184  11.892  1.00 92.69           H  
ATOM   3412  O   CYS A 218      -0.929   2.198  12.007  1.00 92.69           O  
ATOM   3413  SG  CYS A 218      -4.321   1.902  10.874  1.00 92.69           S  
ATOM   3414  N   GLU A 219      -1.194   0.270  13.130  1.00 92.69           N  
ATOM   3415  H   GLU A 219      -1.558  -0.671  13.103  1.00 92.69           H  
ATOM   3416  CA  GLU A 219      -0.551   0.716  14.370  1.00 92.69           C  
ATOM   3417  HA  GLU A 219      -1.007   1.652  14.690  1.00 92.69           H  
ATOM   3418  C   GLU A 219       0.945   1.005  14.169  1.00 92.69           C  
ATOM   3419  CB  GLU A 219      -0.771  -0.336  15.475  1.00 92.69           C  
ATOM   3420  HB2 GLU A 219      -0.504  -1.320  15.090  1.00 92.69           H  
ATOM   3421  HB3 GLU A 219      -0.116  -0.105  16.315  1.00 92.69           H  
ATOM   3422  O   GLU A 219       1.431   2.032  14.642  1.00 92.69           O  
ATOM   3423  CG  GLU A 219      -2.227  -0.350  15.985  1.00 92.69           C  
ATOM   3424  HG2 GLU A 219      -2.904  -0.464  15.139  1.00 92.69           H  
ATOM   3425  HG3 GLU A 219      -2.437   0.618  16.440  1.00 92.69           H  
ATOM   3426  CD  GLU A 219      -2.538  -1.458  17.012  1.00 92.69           C  
ATOM   3427  OE1 GLU A 219      -3.729  -1.552  17.417  1.00 92.69           O  
ATOM   3428  OE2 GLU A 219      -1.620  -2.217  17.394  1.00 92.69           O  
ATOM   3429  N   PHE A 220       1.666   0.162  13.417  1.00 88.19           N  
ATOM   3430  H   PHE A 220       1.221  -0.674  13.066  1.00 88.19           H  
ATOM   3431  CA  PHE A 220       3.077   0.395  13.078  1.00 88.19           C  
ATOM   3432  HA  PHE A 220       3.645   0.518  14.000  1.00 88.19           H  
ATOM   3433  C   PHE A 220       3.285   1.674  12.254  1.00 88.19           C  
ATOM   3434  CB  PHE A 220       3.628  -0.820  12.316  1.00 88.19           C  
ATOM   3435  HB2 PHE A 220       2.986  -1.027  11.460  1.00 88.19           H  
ATOM   3436  HB3 PHE A 220       3.596  -1.691  12.969  1.00 88.19           H  
ATOM   3437  O   PHE A 220       4.246   2.408  12.471  1.00 88.19           O  
ATOM   3438  CG  PHE A 220       5.052  -0.624  11.826  1.00 88.19           C  
ATOM   3439  CD1 PHE A 220       5.311  -0.356  10.468  1.00 88.19           C  
ATOM   3440  HD1 PHE A 220       4.495  -0.304   9.761  1.00 88.19           H  
ATOM   3441  CD2 PHE A 220       6.117  -0.645  12.745  1.00 88.19           C  
ATOM   3442  HD2 PHE A 220       5.924  -0.829  13.791  1.00 88.19           H  
ATOM   3443  CE1 PHE A 220       6.627  -0.119  10.034  1.00 88.19           C  
ATOM   3444  HE1 PHE A 220       6.819   0.112   8.996  1.00 88.19           H  
ATOM   3445  CE2 PHE A 220       7.432  -0.397  12.311  1.00 88.19           C  
ATOM   3446  HE2 PHE A 220       8.239  -0.399  13.029  1.00 88.19           H  
ATOM   3447  CZ  PHE A 220       7.689  -0.141  10.953  1.00 88.19           C  
ATOM   3448  HZ  PHE A 220       8.695   0.061  10.616  1.00 88.19           H  
ATOM   3449  N   MET A 221       2.365   1.964  11.333  1.00 88.00           N  
ATOM   3450  H   MET A 221       1.617   1.302  11.185  1.00 88.00           H  
ATOM   3451  CA  MET A 221       2.389   3.175  10.510  1.00 88.00           C  
ATOM   3452  HA  MET A 221       3.426   3.406  10.267  1.00 88.00           H  
ATOM   3453  C   MET A 221       1.843   4.416  11.234  1.00 88.00           C  
ATOM   3454  CB  MET A 221       1.634   2.909   9.199  1.00 88.00           C  
ATOM   3455  HB2 MET A 221       1.544   3.837   8.635  1.00 88.00           H  
ATOM   3456  HB3 MET A 221       0.628   2.557   9.428  1.00 88.00           H  
ATOM   3457  O   MET A 221       1.727   5.473  10.612  1.00 88.00           O  
ATOM   3458  CG  MET A 221       2.341   1.874   8.314  1.00 88.00           C  
ATOM   3459  HG2 MET A 221       1.715   1.696   7.439  1.00 88.00           H  
ATOM   3460  HG3 MET A 221       2.414   0.933   8.859  1.00 88.00           H  
ATOM   3461  SD  MET A 221       4.005   2.320   7.733  1.00 88.00           S  
ATOM   3462  CE  MET A 221       3.596   3.672   6.596  1.00 88.00           C  
ATOM   3463  HE1 MET A 221       4.500   4.000   6.083  1.00 88.00           H  
ATOM   3464  HE2 MET A 221       2.873   3.323   5.859  1.00 88.00           H  
ATOM   3465  HE3 MET A 221       3.175   4.510   7.152  1.00 88.00           H  
ATOM   3466  N   HIS A 222       1.496   4.303  12.524  1.00 87.69           N  
ATOM   3467  H   HIS A 222       1.653   3.416  12.982  1.00 87.69           H  
ATOM   3468  CA  HIS A 222       0.854   5.358  13.315  1.00 87.69           C  
ATOM   3469  HA  HIS A 222       0.517   4.891  14.241  1.00 87.69           H  
ATOM   3470  C   HIS A 222      -0.418   5.924  12.653  1.00 87.69           C  
ATOM   3471  CB  HIS A 222       1.886   6.431  13.697  1.00 87.69           C  
ATOM   3472  HB2 HIS A 222       1.387   7.211  14.272  1.00 87.69           H  
ATOM   3473  HB3 HIS A 222       2.285   6.894  12.794  1.00 87.69           H  
ATOM   3474  O   HIS A 222      -0.694   7.123  12.717  1.00 87.69           O  
ATOM   3475  CG  HIS A 222       3.024   5.904  14.530  1.00 87.69           C  
ATOM   3476  CD2 HIS A 222       4.279   5.566  14.099  1.00 87.69           C  
ATOM   3477  HD2 HIS A 222       4.620   5.583  13.075  1.00 87.69           H  
ATOM   3478  ND1 HIS A 222       2.986   5.677  15.884  1.00 87.69           N  
ATOM   3479  HD1 HIS A 222       2.175   5.787  16.475  1.00 87.69           H  
ATOM   3480  CE1 HIS A 222       4.193   5.231  16.264  1.00 87.69           C  
ATOM   3481  HE1 HIS A 222       4.462   4.957  17.273  1.00 87.69           H  
ATOM   3482  NE2 HIS A 222       5.029   5.175  15.217  1.00 87.69           N  
ATOM   3483  N   GLY A 223      -1.179   5.058  11.980  1.00 90.06           N  
ATOM   3484  H   GLY A 223      -0.917   4.083  12.001  1.00 90.06           H  
ATOM   3485  CA  GLY A 223      -2.418   5.408  11.295  1.00 90.06           C  
ATOM   3486  HA2 GLY A 223      -2.344   6.425  10.909  1.00 90.06           H  
ATOM   3487  HA3 GLY A 223      -2.555   4.739  10.446  1.00 90.06           H  
ATOM   3488  C   GLY A 223      -3.660   5.314  12.182  1.00 90.06           C  
ATOM   3489  O   GLY A 223      -3.633   4.804  13.303  1.00 90.06           O  
ATOM   3490  N   TYR A 224      -4.788   5.777  11.643  1.00 91.31           N  
ATOM   3491  H   TYR A 224      -4.731   6.165  10.712  1.00 91.31           H  
ATOM   3492  CA  TYR A 224      -6.101   5.646  12.275  1.00 91.31           C  
ATOM   3493  HA  TYR A 224      -5.967   5.475  13.343  1.00 91.31           H  
ATOM   3494  C   TYR A 224      -6.846   4.446  11.689  1.00 91.31           C  
ATOM   3495  CB  TYR A 224      -6.909   6.941  12.129  1.00 91.31           C  
ATOM   3496  HB2 TYR A 224      -7.886   6.792  12.588  1.00 91.31           H  
ATOM   3497  HB3 TYR A 224      -7.083   7.147  11.073  1.00 91.31           H  
ATOM   3498  O   TYR A 224      -7.243   4.465  10.524  1.00 91.31           O  
ATOM   3499  CG  TYR A 224      -6.253   8.148  12.767  1.00 91.31           C  
ATOM   3500  CD1 TYR A 224      -6.479   8.427  14.128  1.00 91.31           C  
ATOM   3501  HD1 TYR A 224      -7.111   7.777  14.715  1.00 91.31           H  
ATOM   3502  CD2 TYR A 224      -5.395   8.971  12.010  1.00 91.31           C  
ATOM   3503  HD2 TYR A 224      -5.196   8.736  10.975  1.00 91.31           H  
ATOM   3504  CE1 TYR A 224      -5.854   9.535  14.731  1.00 91.31           C  
ATOM   3505  HE1 TYR A 224      -5.999   9.760  15.778  1.00 91.31           H  
ATOM   3506  CE2 TYR A 224      -4.759  10.073  12.614  1.00 91.31           C  
ATOM   3507  HE2 TYR A 224      -4.079  10.687  12.042  1.00 91.31           H  
ATOM   3508  OH  TYR A 224      -4.377  11.401  14.585  1.00 91.31           O  
ATOM   3509  HH  TYR A 224      -3.753  11.857  14.016  1.00 91.31           H  
ATOM   3510  CZ  TYR A 224      -4.989  10.354  13.978  1.00 91.31           C  
ATOM   3511  N   PHE A 225      -7.034   3.406  12.503  1.00 94.56           N  
ATOM   3512  H   PHE A 225      -6.643   3.446  13.433  1.00 94.56           H  
ATOM   3513  CA  PHE A 225      -7.730   2.184  12.103  1.00 94.56           C  
ATOM   3514  HA  PHE A 225      -7.526   2.000  11.049  1.00 94.56           H  
ATOM   3515  C   PHE A 225      -9.248   2.323  12.277  1.00 94.56           C  
ATOM   3516  CB  PHE A 225      -7.180   1.000  12.910  1.00 94.56           C  
ATOM   3517  HB2 PHE A 225      -6.091   1.045  12.923  1.00 94.56           H  
ATOM   3518  HB3 PHE A 225      -7.513   1.086  13.944  1.00 94.56           H  
ATOM   3519  O   PHE A 225      -9.719   2.688  13.356  1.00 94.56           O  
ATOM   3520  CG  PHE A 225      -7.577  -0.354  12.358  1.00 94.56           C  
ATOM   3521  CD1 PHE A 225      -8.424  -1.206  13.089  1.00 94.56           C  
ATOM   3522  HD1 PHE A 225      -8.800  -0.895  14.052  1.00 94.56           H  
ATOM   3523  CD2 PHE A 225      -7.075  -0.774  11.113  1.00 94.56           C  
ATOM   3524  HD2 PHE A 225      -6.436  -0.122  10.535  1.00 94.56           H  
ATOM   3525  CE1 PHE A 225      -8.751  -2.478  12.582  1.00 94.56           C  
ATOM   3526  HE1 PHE A 225      -9.374  -3.148  13.156  1.00 94.56           H  
ATOM   3527  CE2 PHE A 225      -7.405  -2.041  10.608  1.00 94.56           C  
ATOM   3528  HE2 PHE A 225      -7.018  -2.345   9.646  1.00 94.56           H  
ATOM   3529  CZ  PHE A 225      -8.235  -2.898  11.347  1.00 94.56           C  
ATOM   3530  HZ  PHE A 225      -8.479  -3.876  10.959  1.00 94.56           H  
ATOM   3531  N   HIS A 226     -10.014   2.002  11.235  1.00 94.62           N  
ATOM   3532  H   HIS A 226      -9.570   1.737  10.367  1.00 94.62           H  
ATOM   3533  CA  HIS A 226     -11.475   2.070  11.237  1.00 94.62           C  
ATOM   3534  HA  HIS A 226     -11.821   2.639  12.101  1.00 94.62           H  
ATOM   3535  C   HIS A 226     -12.090   0.672  11.341  1.00 94.62           C  
ATOM   3536  CB  HIS A 226     -11.941   2.823   9.990  1.00 94.62           C  
ATOM   3537  HB2 HIS A 226     -13.021   2.711   9.901  1.00 94.62           H  
ATOM   3538  HB3 HIS A 226     -11.484   2.385   9.103  1.00 94.62           H  
ATOM   3539  O   HIS A 226     -12.291  -0.015  10.342  1.00 94.62           O  
ATOM   3540  CG  HIS A 226     -11.630   4.294  10.056  1.00 94.62           C  
ATOM   3541  CD2 HIS A 226     -10.503   4.941   9.620  1.00 94.62           C  
ATOM   3542  HD2 HIS A 226      -9.641   4.479   9.163  1.00 94.62           H  
ATOM   3543  ND1 HIS A 226     -12.477   5.241  10.573  1.00 94.62           N  
ATOM   3544  HD1 HIS A 226     -13.398   5.045  10.937  1.00 94.62           H  
ATOM   3545  CE1 HIS A 226     -11.884   6.436  10.442  1.00 94.62           C  
ATOM   3546  HE1 HIS A 226     -12.326   7.380  10.727  1.00 94.62           H  
ATOM   3547  NE2 HIS A 226     -10.677   6.310   9.876  1.00 94.62           N  
ATOM   3548  N   GLU A 227     -12.388   0.237  12.567  1.00 91.44           N  
ATOM   3549  H   GLU A 227     -12.190   0.844  13.350  1.00 91.44           H  
ATOM   3550  CA  GLU A 227     -12.958  -1.092  12.841  1.00 91.44           C  
ATOM   3551  HA  GLU A 227     -12.347  -1.841  12.336  1.00 91.44           H  
ATOM   3552  C   GLU A 227     -14.396  -1.277  12.338  1.00 91.44           C  
ATOM   3553  CB  GLU A 227     -12.930  -1.394  14.346  1.00 91.44           C  
ATOM   3554  HB2 GLU A 227     -13.502  -2.306  14.524  1.00 91.44           H  
ATOM   3555  HB3 GLU A 227     -13.397  -0.576  14.894  1.00 91.44           H  
ATOM   3556  O   GLU A 227     -14.845  -2.406  12.173  1.00 91.44           O  
ATOM   3557  CG  GLU A 227     -11.505  -1.619  14.858  1.00 91.44           C  
ATOM   3558  HG2 GLU A 227     -10.944  -0.690  14.756  1.00 91.44           H  
ATOM   3559  HG3 GLU A 227     -11.046  -2.383  14.230  1.00 91.44           H  
ATOM   3560  CD  GLU A 227     -11.432  -2.097  16.315  1.00 91.44           C  
ATOM   3561  OE1 GLU A 227     -10.291  -2.294  16.799  1.00 91.44           O  
ATOM   3562  OE2 GLU A 227     -12.482  -2.305  16.955  1.00 91.44           O  
ATOM   3563  N   ASP A 228     -15.123  -0.192  12.108  1.00 90.56           N  
ATOM   3564  H   ASP A 228     -14.700   0.716  12.241  1.00 90.56           H  
ATOM   3565  CA  ASP A 228     -16.521  -0.175  11.684  1.00 90.56           C  
ATOM   3566  HA  ASP A 228     -17.021  -1.061  12.076  1.00 90.56           H  
ATOM   3567  C   ASP A 228     -16.679  -0.217  10.157  1.00 90.56           C  
ATOM   3568  CB  ASP A 228     -17.204   1.055  12.313  1.00 90.56           C  
ATOM   3569  HB2 ASP A 228     -17.199   0.933  13.396  1.00 90.56           H  
ATOM   3570  HB3 ASP A 228     -18.246   1.068  11.993  1.00 90.56           H  
ATOM   3571  O   ASP A 228     -17.619  -0.827   9.650  1.00 90.56           O  
ATOM   3572  CG  ASP A 228     -16.556   2.415  11.982  1.00 90.56           C  
ATOM   3573  OD1 ASP A 228     -15.302   2.507  11.941  1.00 90.56           O  
ATOM   3574  OD2 ASP A 228     -17.322   3.387  11.814  1.00 90.56           O  
ATOM   3575  N   ALA A 229     -15.731   0.353   9.413  1.00 94.31           N  
ATOM   3576  H   ALA A 229     -14.969   0.808   9.894  1.00 94.31           H  
ATOM   3577  CA  ALA A 229     -15.776   0.425   7.955  1.00 94.31           C  
ATOM   3578  HA  ALA A 229     -16.820   0.443   7.642  1.00 94.31           H  
ATOM   3579  C   ALA A 229     -15.117  -0.785   7.267  1.00 94.31           C  
ATOM   3580  CB  ALA A 229     -15.154   1.753   7.520  1.00 94.31           C  
ATOM   3581  HB1 ALA A 229     -15.221   1.855   6.437  1.00 94.31           H  
ATOM   3582  HB2 ALA A 229     -15.691   2.580   7.986  1.00 94.31           H  
ATOM   3583  HB3 ALA A 229     -14.107   1.788   7.821  1.00 94.31           H  
ATOM   3584  O   ALA A 229     -14.233  -1.447   7.822  1.00 94.31           O  
ATOM   3585  N   THR A 230     -15.532  -1.067   6.032  1.00 95.12           N  
ATOM   3586  H   THR A 230     -16.282  -0.515   5.641  1.00 95.12           H  
ATOM   3587  CA  THR A 230     -14.953  -2.117   5.168  1.00 95.12           C  
ATOM   3588  HA  THR A 230     -14.192  -2.675   5.713  1.00 95.12           H  
ATOM   3589  C   THR A 230     -14.270  -1.540   3.925  1.00 95.12           C  
ATOM   3590  CB  THR A 230     -16.026  -3.115   4.713  1.00 95.12           C  
ATOM   3591  HB  THR A 230     -15.565  -3.873   4.081  1.00 95.12           H  
ATOM   3592  O   THR A 230     -13.413  -2.205   3.347  1.00 95.12           O  
ATOM   3593  CG2 THR A 230     -16.734  -3.814   5.875  1.00 95.12           C  
ATOM   3594 HG21 THR A 230     -15.993  -4.285   6.521  1.00 95.12           H  
ATOM   3595 HG22 THR A 230     -17.394  -4.586   5.480  1.00 95.12           H  
ATOM   3596 HG23 THR A 230     -17.320  -3.098   6.452  1.00 95.12           H  
ATOM   3597  OG1 THR A 230     -16.957  -2.389   3.955  1.00 95.12           O  
ATOM   3598  HG1 THR A 230     -17.854  -2.686   4.128  1.00 95.12           H  
ATOM   3599  N   LEU A 231     -14.610  -0.303   3.542  1.00 95.75           N  
ATOM   3600  H   LEU A 231     -15.344   0.158   4.060  1.00 95.75           H  
ATOM   3601  CA  LEU A 231     -14.085   0.403   2.371  1.00 95.75           C  
ATOM   3602  HA  LEU A 231     -13.291  -0.183   1.908  1.00 95.75           H  
ATOM   3603  C   LEU A 231     -13.482   1.758   2.752  1.00 95.75           C  
ATOM   3604  CB  LEU A 231     -15.211   0.605   1.345  1.00 95.75           C  
ATOM   3605  HB2 LEU A 231     -14.855   1.259   0.549  1.00 95.75           H  
ATOM   3606  HB3 LEU A 231     -16.030   1.123   1.844  1.00 95.75           H  
ATOM   3607  O   LEU A 231     -13.978   2.459   3.633  1.00 95.75           O  
ATOM   3608  CG  LEU A 231     -15.758  -0.681   0.708  1.00 95.75           C  
ATOM   3609  HG  LEU A 231     -16.058  -1.388   1.481  1.00 95.75           H  
ATOM   3610  CD1 LEU A 231     -16.988  -0.313  -0.116  1.00 95.75           C  
ATOM   3611 HD11 LEU A 231     -17.757   0.104   0.534  1.00 95.75           H  
ATOM   3612 HD12 LEU A 231     -17.384  -1.201  -0.608  1.00 95.75           H  
ATOM   3613 HD13 LEU A 231     -16.715   0.427  -0.869  1.00 95.75           H  
ATOM   3614  CD2 LEU A 231     -14.739  -1.348  -0.219  1.00 95.75           C  
ATOM   3615 HD21 LEU A 231     -15.184  -2.217  -0.702  1.00 95.75           H  
ATOM   3616 HD22 LEU A 231     -13.878  -1.672   0.366  1.00 95.75           H  
ATOM   3617 HD23 LEU A 231     -14.405  -0.637  -0.975  1.00 95.75           H  
ATOM   3618  N   CYS A 232     -12.442   2.165   2.037  1.00 95.38           N  
ATOM   3619  H   CYS A 232     -12.200   1.615   1.225  1.00 95.38           H  
ATOM   3620  CA  CYS A 232     -11.828   3.479   2.141  1.00 95.38           C  
ATOM   3621  HA  CYS A 232     -11.545   3.652   3.179  1.00 95.38           H  
ATOM   3622  C   CYS A 232     -12.782   4.609   1.744  1.00 95.38           C  
ATOM   3623  CB  CYS A 232     -10.568   3.486   1.274  1.00 95.38           C  
ATOM   3624  HB2 CYS A 232     -10.293   4.518   1.054  1.00 95.38           H  
ATOM   3625  HB3 CYS A 232     -10.764   2.985   0.326  1.00 95.38           H  
ATOM   3626  O   CYS A 232     -12.776   5.666   2.373  1.00 95.38           O  
ATOM   3627  SG  CYS A 232      -9.166   2.701   2.096  1.00 95.38           S  
ATOM   3628  N   SER A 233     -13.672   4.398   0.771  1.00 94.00           N  
ATOM   3629  H   SER A 233     -13.591   3.573   0.194  1.00 94.00           H  
ATOM   3630  CA  SER A 233     -14.698   5.386   0.420  1.00 94.00           C  
ATOM   3631  HA  SER A 233     -14.196   6.319   0.161  1.00 94.00           H  
ATOM   3632  C   SER A 233     -15.701   5.693   1.537  1.00 94.00           C  
ATOM   3633  CB  SER A 233     -15.491   4.910  -0.790  1.00 94.00           C  
ATOM   3634  HB2 SER A 233     -14.823   4.724  -1.631  1.00 94.00           H  
ATOM   3635  HB3 SER A 233     -16.178   5.704  -1.084  1.00 94.00           H  
ATOM   3636  O   SER A 233     -16.402   6.702   1.449  1.00 94.00           O  
ATOM   3637  OG  SER A 233     -16.222   3.740  -0.463  1.00 94.00           O  
ATOM   3638  HG  SER A 233     -17.064   3.998  -0.081  1.00 94.00           H  
ATOM   3639  N   GLN A 234     -15.810   4.829   2.553  1.00 93.12           N  
ATOM   3640  H   GLN A 234     -15.193   4.029   2.565  1.00 93.12           H  
ATOM   3641  CA  GLN A 234     -16.721   4.998   3.690  1.00 93.12           C  
ATOM   3642  HA  GLN A 234     -17.638   5.480   3.350  1.00 93.12           H  
ATOM   3643  C   GLN A 234     -16.136   5.885   4.799  1.00 93.12           C  
ATOM   3644  CB  GLN A 234     -17.084   3.623   4.269  1.00 93.12           C  
ATOM   3645  HB2 GLN A 234     -16.164   3.097   4.524  1.00 93.12           H  
ATOM   3646  HB3 GLN A 234     -17.641   3.766   5.194  1.00 93.12           H  
ATOM   3647  O   GLN A 234     -16.871   6.284   5.702  1.00 93.12           O  
ATOM   3648  CG  GLN A 234     -17.943   2.764   3.327  1.00 93.12           C  
ATOM   3649  HG2 GLN A 234     -17.535   2.786   2.317  1.00 93.12           H  
ATOM   3650  HG3 GLN A 234     -18.945   3.192   3.295  1.00 93.12           H  
ATOM   3651  CD  GLN A 234     -18.044   1.304   3.769  1.00 93.12           C  
ATOM   3652  NE2 GLN A 234     -18.931   0.542   3.172  1.00 93.12           N  
ATOM   3653 HE21 GLN A 234     -19.552   0.934   2.479  1.00 93.12           H  
ATOM   3654 HE22 GLN A 234     -18.931  -0.436   3.426  1.00 93.12           H  
ATOM   3655  OE1 GLN A 234     -17.325   0.817   4.631  1.00 93.12           O  
ATOM   3656  N   VAL A 235     -14.838   6.200   4.745  1.00 92.50           N  
ATOM   3657  H   VAL A 235     -14.294   5.892   3.952  1.00 92.50           H  
ATOM   3658  CA  VAL A 235     -14.134   6.960   5.784  1.00 92.50           C  
ATOM   3659  HA  VAL A 235     -14.852   7.225   6.560  1.00 92.50           H  
ATOM   3660  C   VAL A 235     -13.586   8.279   5.242  1.00 92.50           C  
ATOM   3661  CB  VAL A 235     -13.046   6.116   6.481  1.00 92.50           C  
ATOM   3662  HB  VAL A 235     -12.580   6.735   7.248  1.00 92.50           H  
ATOM   3663  O   VAL A 235     -13.241   8.416   4.070  1.00 92.50           O  
ATOM   3664  CG1 VAL A 235     -13.670   4.897   7.168  1.00 92.50           C  
ATOM   3665 HG11 VAL A 235     -14.140   4.246   6.431  1.00 92.50           H  
ATOM   3666 HG12 VAL A 235     -14.417   5.214   7.896  1.00 92.50           H  
ATOM   3667 HG13 VAL A 235     -12.892   4.327   7.677  1.00 92.50           H  
ATOM   3668  CG2 VAL A 235     -11.948   5.617   5.540  1.00 92.50           C  
ATOM   3669 HG21 VAL A 235     -11.521   6.442   4.970  1.00 92.50           H  
ATOM   3670 HG22 VAL A 235     -11.153   5.149   6.120  1.00 92.50           H  
ATOM   3671 HG23 VAL A 235     -12.361   4.880   4.850  1.00 92.50           H  
ATOM   3672  N   HIS A 236     -13.494   9.279   6.117  1.00 91.06           N  
ATOM   3673  H   HIS A 236     -13.795   9.111   7.066  1.00 91.06           H  
ATOM   3674  CA  HIS A 236     -12.947  10.597   5.794  1.00 91.06           C  
ATOM   3675  HA  HIS A 236     -12.766  10.668   4.721  1.00 91.06           H  
ATOM   3676  C   HIS A 236     -11.596  10.771   6.489  1.00 91.06           C  
ATOM   3677  CB  HIS A 236     -13.971  11.685   6.147  1.00 91.06           C  
ATOM   3678  HB2 HIS A 236     -14.193  11.645   7.214  1.00 91.06           H  
ATOM   3679  HB3 HIS A 236     -13.538  12.662   5.934  1.00 91.06           H  
ATOM   3680  O   HIS A 236     -11.504  11.341   7.575  1.00 91.06           O  
ATOM   3681  CG  HIS A 236     -15.255  11.549   5.367  1.00 91.06           C  
ATOM   3682  CD2 HIS A 236     -16.466  11.127   5.847  1.00 91.06           C  
ATOM   3683  HD2 HIS A 236     -16.678  10.842   6.867  1.00 91.06           H  
ATOM   3684  ND1 HIS A 236     -15.417  11.788   4.023  1.00 91.06           N  
ATOM   3685  HD1 HIS A 236     -14.701  12.114   3.390  1.00 91.06           H  
ATOM   3686  CE1 HIS A 236     -16.692  11.514   3.702  1.00 91.06           C  
ATOM   3687  HE1 HIS A 236     -17.113  11.585   2.710  1.00 91.06           H  
ATOM   3688  NE2 HIS A 236     -17.382  11.131   4.787  1.00 91.06           N  
ATOM   3689  N   CYS A 237     -10.536  10.251   5.871  1.00 91.94           N  
ATOM   3690  H   CYS A 237     -10.681   9.706   5.033  1.00 91.94           H  
ATOM   3691  CA  CYS A 237      -9.213  10.204   6.493  1.00 91.94           C  
ATOM   3692  HA  CYS A 237      -9.292   9.662   7.436  1.00 91.94           H  
ATOM   3693  C   CYS A 237      -8.640  11.582   6.842  1.00 91.94           C  
ATOM   3694  CB  CYS A 237      -8.266   9.451   5.558  1.00 91.94           C  
ATOM   3695  HB2 CYS A 237      -8.355   9.857   4.551  1.00 91.94           H  
ATOM   3696  HB3 CYS A 237      -7.241   9.609   5.893  1.00 91.94           H  
ATOM   3697  O   CYS A 237      -8.061  11.750   7.913  1.00 91.94           O  
ATOM   3698  SG  CYS A 237      -8.540   7.668   5.482  1.00 91.94           S  
ATOM   3699  N   LEU A 238      -8.836  12.585   5.981  1.00 91.69           N  
ATOM   3700  H   LEU A 238      -9.298  12.389   5.105  1.00 91.69           H  
ATOM   3701  CA  LEU A 238      -8.320  13.931   6.228  1.00 91.69           C  
ATOM   3702  HA  LEU A 238      -7.247  13.844   6.401  1.00 91.69           H  
ATOM   3703  C   LEU A 238      -8.928  14.574   7.488  1.00 91.69           C  
ATOM   3704  CB  LEU A 238      -8.550  14.779   4.969  1.00 91.69           C  
ATOM   3705  HB2 LEU A 238      -9.623  14.916   4.836  1.00 91.69           H  
ATOM   3706  HB3 LEU A 238      -8.167  14.234   4.105  1.00 91.69           H  
ATOM   3707  O   LEU A 238      -8.207  15.238   8.225  1.00 91.69           O  
ATOM   3708  CG  LEU A 238      -7.871  16.160   5.008  1.00 91.69           C  
ATOM   3709  HG  LEU A 238      -8.240  16.732   5.860  1.00 91.69           H  
ATOM   3710  CD1 LEU A 238      -6.343  16.070   5.070  1.00 91.69           C  
ATOM   3711 HD11 LEU A 238      -5.914  17.069   4.990  1.00 91.69           H  
ATOM   3712 HD12 LEU A 238      -6.032  15.649   6.026  1.00 91.69           H  
ATOM   3713 HD13 LEU A 238      -5.965  15.446   4.260  1.00 91.69           H  
ATOM   3714  CD2 LEU A 238      -8.240  16.906   3.733  1.00 91.69           C  
ATOM   3715 HD21 LEU A 238      -7.810  16.390   2.875  1.00 91.69           H  
ATOM   3716 HD22 LEU A 238      -9.324  16.927   3.617  1.00 91.69           H  
ATOM   3717 HD23 LEU A 238      -7.853  17.924   3.777  1.00 91.69           H  
ATOM   3718  N   ASP A 239     -10.210  14.325   7.780  1.00 89.56           N  
ATOM   3719  H   ASP A 239     -10.735  13.710   7.174  1.00 89.56           H  
ATOM   3720  CA  ASP A 239     -10.882  14.801   9.003  1.00 89.56           C  
ATOM   3721  HA  ASP A 239     -10.816  15.887   9.062  1.00 89.56           H  
ATOM   3722  C   ASP A 239     -10.206  14.235  10.265  1.00 89.56           C  
ATOM   3723  CB  ASP A 239     -12.371  14.413   8.922  1.00 89.56           C  
ATOM   3724  HB2 ASP A 239     -12.454  13.328   8.860  1.00 89.56           H  
ATOM   3725  HB3 ASP A 239     -12.795  14.828   8.007  1.00 89.56           H  
ATOM   3726  O   ASP A 239      -9.924  14.965  11.215  1.00 89.56           O  
ATOM   3727  CG  ASP A 239     -13.207  14.902  10.111  1.00 89.56           C  
ATOM   3728  OD1 ASP A 239     -13.318  16.135  10.289  1.00 89.56           O  
ATOM   3729  OD2 ASP A 239     -13.776  14.032  10.815  1.00 89.56           O  
ATOM   3730  N   LYS A 240      -9.832  12.946  10.242  1.00 87.38           N  
ATOM   3731  H   LYS A 240     -10.035  12.416   9.407  1.00 87.38           H  
ATOM   3732  CA  LYS A 240      -9.106  12.299  11.349  1.00 87.38           C  
ATOM   3733  HA  LYS A 240      -9.586  12.576  12.287  1.00 87.38           H  
ATOM   3734  C   LYS A 240      -7.677  12.808  11.504  1.00 87.38           C  
ATOM   3735  CB  LYS A 240      -9.119  10.767  11.186  1.00 87.38           C  
ATOM   3736  HB2 LYS A 240      -8.641  10.496  10.245  1.00 87.38           H  
ATOM   3737  HB3 LYS A 240      -8.526  10.330  11.990  1.00 87.38           H  
ATOM   3738  O   LYS A 240      -7.254  13.083  12.623  1.00 87.38           O  
ATOM   3739  CG  LYS A 240     -10.519  10.137  11.224  1.00 87.38           C  
ATOM   3740  HG2 LYS A 240     -10.406   9.054  11.199  1.00 87.38           H  
ATOM   3741  HG3 LYS A 240     -11.080  10.444  10.342  1.00 87.38           H  
ATOM   3742  CD  LYS A 240     -11.296  10.537  12.485  1.00 87.38           C  
ATOM   3743  HD2 LYS A 240     -10.699  10.318  13.370  1.00 87.38           H  
ATOM   3744  HD3 LYS A 240     -11.505  11.605  12.442  1.00 87.38           H  
ATOM   3745  CE  LYS A 240     -12.625   9.788  12.553  1.00 87.38           C  
ATOM   3746  HE2 LYS A 240     -12.432   8.740  12.784  1.00 87.38           H  
ATOM   3747  HE3 LYS A 240     -13.094   9.841  11.571  1.00 87.38           H  
ATOM   3748  NZ  LYS A 240     -13.516  10.407  13.560  1.00 87.38           N  
ATOM   3749  HZ1 LYS A 240     -13.701  11.361  13.284  1.00 87.38           H  
ATOM   3750  HZ2 LYS A 240     -14.398   9.918  13.603  1.00 87.38           H  
ATOM   3751  HZ3 LYS A 240     -13.078  10.418  14.471  1.00 87.38           H  
ATOM   3752  N   VAL A 241      -6.951  12.967  10.398  1.00 87.12           N  
ATOM   3753  H   VAL A 241      -7.369  12.701   9.518  1.00 87.12           H  
ATOM   3754  CA  VAL A 241      -5.566  13.463  10.412  1.00 87.12           C  
ATOM   3755  HA  VAL A 241      -4.983  12.863  11.110  1.00 87.12           H  
ATOM   3756  C   VAL A 241      -5.506  14.906  10.914  1.00 87.12           C  
ATOM   3757  CB  VAL A 241      -4.935  13.325   9.014  1.00 87.12           C  
ATOM   3758  HB  VAL A 241      -5.591  13.787   8.277  1.00 87.12           H  
ATOM   3759  O   VAL A 241      -4.660  15.232  11.745  1.00 87.12           O  
ATOM   3760  CG1 VAL A 241      -3.557  13.990   8.915  1.00 87.12           C  
ATOM   3761 HG11 VAL A 241      -3.641  15.069   9.050  1.00 87.12           H  
ATOM   3762 HG12 VAL A 241      -3.148  13.806   7.922  1.00 87.12           H  
ATOM   3763 HG13 VAL A 241      -2.885  13.579   9.668  1.00 87.12           H  
ATOM   3764  CG2 VAL A 241      -4.751  11.845   8.652  1.00 87.12           C  
ATOM   3765 HG21 VAL A 241      -5.698  11.308   8.703  1.00 87.12           H  
ATOM   3766 HG22 VAL A 241      -4.046  11.375   9.338  1.00 87.12           H  
ATOM   3767 HG23 VAL A 241      -4.359  11.760   7.638  1.00 87.12           H  
ATOM   3768  N   CYS A 242      -6.423  15.763  10.461  1.00 91.44           N  
ATOM   3769  H   CYS A 242      -7.094  15.446   9.776  1.00 91.44           H  
ATOM   3770  CA  CYS A 242      -6.485  17.155  10.887  1.00 91.44           C  
ATOM   3771  HA  CYS A 242      -5.498  17.598  10.755  1.00 91.44           H  
ATOM   3772  C   CYS A 242      -6.840  17.299  12.377  1.00 91.44           C  
ATOM   3773  CB  CYS A 242      -7.467  17.900   9.973  1.00 91.44           C  
ATOM   3774  HB2 CYS A 242      -8.404  17.343   9.943  1.00 91.44           H  
ATOM   3775  HB3 CYS A 242      -7.684  18.883  10.391  1.00 91.44           H  
ATOM   3776  O   CYS A 242      -6.282  18.175  13.033  1.00 91.44           O  
ATOM   3777  SG  CYS A 242      -6.857  18.113   8.277  1.00 91.44           S  
ATOM   3778  N   GLY A 243      -7.713  16.463  12.939  1.00 87.50           N  
ATOM   3779  H   GLY A 243      -8.205  15.792  12.366  1.00 87.50           H  
ATOM   3780  CA  GLY A 243      -8.082  16.578  14.356  1.00 87.50           C  
ATOM   3781  HA2 GLY A 243      -8.699  15.729  14.648  1.00 87.50           H  
ATOM   3782  HA3 GLY A 243      -7.177  16.571  14.963  1.00 87.50           H  
ATOM   3783  C   GLY A 243      -8.850  17.868  14.662  1.00 87.50           C  
ATOM   3784  O   GLY A 243      -9.616  18.343  13.823  1.00 87.50           O  
ATOM   3785  N   LEU A 244      -8.627  18.461  15.844  1.00 87.62           N  
ATOM   3786  H   LEU A 244      -7.938  18.041  16.451  1.00 87.62           H  
ATOM   3787  CA  LEU A 244      -9.369  19.623  16.366  1.00 87.62           C  
ATOM   3788  HA  LEU A 244      -9.069  19.754  17.406  1.00 87.62           H  
ATOM   3789  C   LEU A 244     -10.896  19.381  16.403  1.00 87.62           C  
ATOM   3790  CB  LEU A 244      -8.961  20.905  15.599  1.00 87.62           C  
ATOM   3791  HB2 LEU A 244      -9.612  21.727  15.895  1.00 87.62           H  
ATOM   3792  HB3 LEU A 244      -9.113  20.720  14.535  1.00 87.62           H  
ATOM   3793  O   LEU A 244     -11.362  18.397  16.976  1.00 87.62           O  
ATOM   3794  CG  LEU A 244      -7.522  21.381  15.832  1.00 87.62           C  
ATOM   3795  HG  LEU A 244      -6.846  20.530  15.909  1.00 87.62           H  
ATOM   3796  CD1 LEU A 244      -7.077  22.245  14.644  1.00 87.62           C  
ATOM   3797 HD11 LEU A 244      -6.553  23.139  14.980  1.00 87.62           H  
ATOM   3798 HD12 LEU A 244      -7.913  22.527  14.003  1.00 87.62           H  
ATOM   3799 HD13 LEU A 244      -6.397  21.630  14.055  1.00 87.62           H  
ATOM   3800  CD2 LEU A 244      -7.419  22.212  17.114  1.00 87.62           C  
ATOM   3801 HD21 LEU A 244      -7.704  21.584  17.959  1.00 87.62           H  
ATOM   3802 HD22 LEU A 244      -8.076  23.081  17.071  1.00 87.62           H  
ATOM   3803 HD23 LEU A 244      -6.385  22.521  17.264  1.00 87.62           H  
ATOM   3804  N   LEU A 245     -11.688  20.301  15.842  1.00 80.50           N  
ATOM   3805  H   LEU A 245     -11.241  21.047  15.328  1.00 80.50           H  
ATOM   3806  CA  LEU A 245     -13.118  20.137  15.625  1.00 80.50           C  
ATOM   3807  HA  LEU A 245     -13.518  19.507  16.420  1.00 80.50           H  
ATOM   3808  C   LEU A 245     -13.330  19.461  14.266  1.00 80.50           C  
ATOM   3809  CB  LEU A 245     -13.829  21.499  15.661  1.00 80.50           C  
ATOM   3810  HB2 LEU A 245     -14.870  21.355  15.370  1.00 80.50           H  
ATOM   3811  HB3 LEU A 245     -13.371  22.148  14.915  1.00 80.50           H  
ATOM   3812  O   LEU A 245     -12.734  19.917  13.286  1.00 80.50           O  
ATOM   3813  CG  LEU A 245     -13.789  22.198  17.028  1.00 80.50           C  
ATOM   3814  HG  LEU A 245     -12.761  22.272  17.381  1.00 80.50           H  
ATOM   3815  CD1 LEU A 245     -14.350  23.614  16.893  1.00 80.50           C  
ATOM   3816 HD11 LEU A 245     -13.727  24.185  16.205  1.00 80.50           H  
ATOM   3817 HD12 LEU A 245     -15.369  23.576  16.508  1.00 80.50           H  
ATOM   3818 HD13 LEU A 245     -14.347  24.107  17.866  1.00 80.50           H  
ATOM   3819  CD2 LEU A 245     -14.626  21.452  18.068  1.00 80.50           C  
ATOM   3820 HD21 LEU A 245     -15.654  21.344  17.720  1.00 80.50           H  
ATOM   3821 HD22 LEU A 245     -14.617  22.006  19.007  1.00 80.50           H  
ATOM   3822 HD23 LEU A 245     -14.197  20.466  18.243  1.00 80.50           H  
ATOM   3823  N   PRO A 246     -14.194  18.438  14.173  1.00 80.12           N  
ATOM   3824  CA  PRO A 246     -14.453  17.794  12.894  1.00 80.12           C  
ATOM   3825  HA  PRO A 246     -13.513  17.406  12.500  1.00 80.12           H  
ATOM   3826  C   PRO A 246     -15.043  18.795  11.893  1.00 80.12           C  
ATOM   3827  CB  PRO A 246     -15.395  16.624  13.183  1.00 80.12           C  
ATOM   3828  HB2 PRO A 246     -16.397  16.850  12.819  1.00 80.12           H  
ATOM   3829  HB3 PRO A 246     -15.035  15.712  12.708  1.00 80.12           H  
ATOM   3830  O   PRO A 246     -15.772  19.714  12.286  1.00 80.12           O  
ATOM   3831  CG  PRO A 246     -15.414  16.477  14.705  1.00 80.12           C  
ATOM   3832  HG2 PRO A 246     -16.402  16.197  15.070  1.00 80.12           H  
ATOM   3833  HG3 PRO A 246     -14.676  15.732  14.999  1.00 80.12           H  
ATOM   3834  CD  PRO A 246     -14.985  17.839  15.235  1.00 80.12           C  
ATOM   3835  HD2 PRO A 246     -15.861  18.459  15.427  1.00 80.12           H  
ATOM   3836  HD3 PRO A 246     -14.405  17.696  16.147  1.00 80.12           H  
ATOM   3837  N   PHE A 247     -14.776  18.597  10.605  1.00 84.56           N  
ATOM   3838  H   PHE A 247     -14.192  17.813  10.352  1.00 84.56           H  
ATOM   3839  CA  PHE A 247     -15.274  19.483   9.546  1.00 84.56           C  
ATOM   3840  HA  PHE A 247     -14.913  20.494   9.735  1.00 84.56           H  
ATOM   3841  C   PHE A 247     -16.807  19.524   9.527  1.00 84.56           C  
ATOM   3842  CB  PHE A 247     -14.759  19.009   8.182  1.00 84.56           C  
ATOM   3843  HB2 PHE A 247     -15.259  18.070   7.949  1.00 84.56           H  
ATOM   3844  HB3 PHE A 247     -15.061  19.741   7.433  1.00 84.56           H  
ATOM   3845  O   PHE A 247     -17.446  18.497   9.793  1.00 84.56           O  
ATOM   3846  CG  PHE A 247     -13.263  18.793   8.045  1.00 84.56           C  
ATOM   3847  CD1 PHE A 247     -12.336  19.634   8.691  1.00 84.56           C  
ATOM   3848  HD1 PHE A 247     -12.685  20.440   9.320  1.00 84.56           H  
ATOM   3849  CD2 PHE A 247     -12.799  17.754   7.218  1.00 84.56           C  
ATOM   3850  HD2 PHE A 247     -13.504  17.107   6.718  1.00 84.56           H  
ATOM   3851  CE1 PHE A 247     -10.955  19.420   8.513  1.00 84.56           C  
ATOM   3852  HE1 PHE A 247     -10.223  20.046   9.001  1.00 84.56           H  
ATOM   3853  CE2 PHE A 247     -11.422  17.550   7.038  1.00 84.56           C  
ATOM   3854  HE2 PHE A 247     -11.076  16.745   6.406  1.00 84.56           H  
ATOM   3855  CZ  PHE A 247     -10.502  18.381   7.689  1.00 84.56           C  
ATOM   3856  HZ  PHE A 247      -9.444  18.214   7.550  1.00 84.56           H  
ATOM   3857  N   LEU A 248     -17.429  20.667   9.191  1.00 79.12           N  
ATOM   3858  H   LEU A 248     -16.877  21.483   8.970  1.00 79.12           H  
ATOM   3859  CA  LEU A 248     -18.895  20.739   9.049  1.00 79.12           C  
ATOM   3860  HA  LEU A 248     -19.370  20.496   9.999  1.00 79.12           H  
ATOM   3861  C   LEU A 248     -19.386  19.714   8.029  1.00 79.12           C  
ATOM   3862  CB  LEU A 248     -19.358  22.128   8.574  1.00 79.12           C  
ATOM   3863  HB2 LEU A 248     -20.251  21.983   7.967  1.00 79.12           H  
ATOM   3864  HB3 LEU A 248     -18.622  22.560   7.896  1.00 79.12           H  
ATOM   3865  O   LEU A 248     -20.322  18.967   8.297  1.00 79.12           O  
ATOM   3866  CG  LEU A 248     -19.721  23.114   9.698  1.00 79.12           C  
ATOM   3867  HG  LEU A 248     -19.789  22.598  10.656  1.00 79.12           H  
ATOM   3868  CD1 LEU A 248     -18.688  24.234   9.804  1.00 79.12           C  
ATOM   3869 HD11 LEU A 248     -17.745  23.813  10.151  1.00 79.12           H  
ATOM   3870 HD12 LEU A 248     -18.522  24.687   8.826  1.00 79.12           H  
ATOM   3871 HD13 LEU A 248     -19.013  25.005  10.502  1.00 79.12           H  
ATOM   3872  CD2 LEU A 248     -21.085  23.740   9.393  1.00 79.12           C  
ATOM   3873 HD21 LEU A 248     -21.047  24.282   8.447  1.00 79.12           H  
ATOM   3874 HD22 LEU A 248     -21.842  22.957   9.338  1.00 79.12           H  
ATOM   3875 HD23 LEU A 248     -21.371  24.424  10.192  1.00 79.12           H  
ATOM   3876  N   ASN A 249     -18.739  19.682   6.866  1.00 80.62           N  
ATOM   3877  H   ASN A 249     -17.942  20.294   6.767  1.00 80.62           H  
ATOM   3878  CA  ASN A 249     -18.890  18.611   5.900  1.00 80.62           C  
ATOM   3879  HA  ASN A 249     -19.748  17.994   6.166  1.00 80.62           H  
ATOM   3880  C   ASN A 249     -17.607  17.768   5.927  1.00 80.62           C  
ATOM   3881  CB  ASN A 249     -19.182  19.206   4.515  1.00 80.62           C  
ATOM   3882  HB2 ASN A 249     -18.345  19.832   4.205  1.00 80.62           H  
ATOM   3883  HB3 ASN A 249     -20.074  19.829   4.578  1.00 80.62           H  
ATOM   3884  O   ASN A 249     -16.564  18.286   5.533  1.00 80.62           O  
ATOM   3885  CG  ASN A 249     -19.403  18.136   3.458  1.00 80.62           C  
ATOM   3886  ND2 ASN A 249     -19.899  18.508   2.303  1.00 80.62           N  
ATOM   3887 HD21 ASN A 249     -19.977  17.776   1.612  1.00 80.62           H  
ATOM   3888 HD22 ASN A 249     -20.099  19.482   2.124  1.00 80.62           H  
ATOM   3889  OD1 ASN A 249     -19.141  16.958   3.630  1.00 80.62           O  
ATOM   3890  N   PRO A 250     -17.664  16.482   6.311  1.00 78.56           N  
ATOM   3891  CA  PRO A 250     -16.491  15.605   6.350  1.00 78.56           C  
ATOM   3892  HA  PRO A 250     -15.822  15.949   7.138  1.00 78.56           H  
ATOM   3893  C   PRO A 250     -15.693  15.514   5.034  1.00 78.56           C  
ATOM   3894  CB  PRO A 250     -17.057  14.239   6.735  1.00 78.56           C  
ATOM   3895  HB2 PRO A 250     -16.337  13.654   7.308  1.00 78.56           H  
ATOM   3896  HB3 PRO A 250     -17.362  13.710   5.832  1.00 78.56           H  
ATOM   3897  O   PRO A 250     -14.516  15.164   5.051  1.00 78.56           O  
ATOM   3898  CG  PRO A 250     -18.303  14.564   7.552  1.00 78.56           C  
ATOM   3899  HG2 PRO A 250     -18.017  14.807   8.575  1.00 78.56           H  
ATOM   3900  HG3 PRO A 250     -19.027  13.750   7.533  1.00 78.56           H  
ATOM   3901  CD  PRO A 250     -18.835  15.811   6.860  1.00 78.56           C  
ATOM   3902  HD2 PRO A 250     -19.508  15.528   6.051  1.00 78.56           H  
ATOM   3903  HD3 PRO A 250     -19.354  16.434   7.588  1.00 78.56           H  
ATOM   3904  N   GLU A 251     -16.301  15.835   3.884  1.00 79.06           N  
ATOM   3905  H   GLU A 251     -17.276  16.096   3.917  1.00 79.06           H  
ATOM   3906  CA  GLU A 251     -15.616  15.873   2.581  1.00 79.06           C  
ATOM   3907  HA  GLU A 251     -14.830  15.118   2.574  1.00 79.06           H  
ATOM   3908  C   GLU A 251     -14.921  17.210   2.263  1.00 79.06           C  
ATOM   3909  CB  GLU A 251     -16.607  15.538   1.451  1.00 79.06           C  
ATOM   3910  HB2 GLU A 251     -17.436  16.246   1.467  1.00 79.06           H  
ATOM   3911  HB3 GLU A 251     -16.088  15.645   0.498  1.00 79.06           H  
ATOM   3912  O   GLU A 251     -14.184  17.296   1.277  1.00 79.06           O  
ATOM   3913  CG  GLU A 251     -17.147  14.105   1.529  1.00 79.06           C  
ATOM   3914  HG2 GLU A 251     -17.852  14.022   2.356  1.00 79.06           H  
ATOM   3915  HG3 GLU A 251     -16.302  13.444   1.724  1.00 79.06           H  
ATOM   3916  CD  GLU A 251     -17.824  13.656   0.222  1.00 79.06           C  
ATOM   3917  OE1 GLU A 251     -17.619  12.475  -0.162  1.00 79.06           O  
ATOM   3918  OE2 GLU A 251     -18.496  14.487  -0.429  1.00 79.06           O  
ATOM   3919  N   VAL A 252     -15.170  18.269   3.041  1.00 86.88           N  
ATOM   3920  H   VAL A 252     -15.691  18.130   3.895  1.00 86.88           H  
ATOM   3921  CA  VAL A 252     -14.688  19.627   2.756  1.00 86.88           C  
ATOM   3922  HA  VAL A 252     -13.969  19.582   1.939  1.00 86.88           H  
ATOM   3923  C   VAL A 252     -14.000  20.219   3.989  1.00 86.88           C  
ATOM   3924  CB  VAL A 252     -15.811  20.557   2.263  1.00 86.88           C  
ATOM   3925  HB  VAL A 252     -16.540  20.724   3.056  1.00 86.88           H  
ATOM   3926  O   VAL A 252     -14.683  20.655   4.912  1.00 86.88           O  
ATOM   3927  CG1 VAL A 252     -15.230  21.911   1.826  1.00 86.88           C  
ATOM   3928 HG11 VAL A 252     -14.772  22.411   2.679  1.00 86.88           H  
ATOM   3929 HG12 VAL A 252     -16.028  22.554   1.454  1.00 86.88           H  
ATOM   3930 HG13 VAL A 252     -14.479  21.768   1.050  1.00 86.88           H  
ATOM   3931  CG2 VAL A 252     -16.547  19.963   1.052  1.00 86.88           C  
ATOM   3932 HG21 VAL A 252     -17.073  19.056   1.350  1.00 86.88           H  
ATOM   3933 HG22 VAL A 252     -15.831  19.715   0.268  1.00 86.88           H  
ATOM   3934 HG23 VAL A 252     -17.280  20.676   0.674  1.00 86.88           H  
ATOM   3935  N   PRO A 253     -12.661  20.306   3.983  1.00 91.31           N  
ATOM   3936  CA  PRO A 253     -11.907  20.946   5.054  1.00 91.31           C  
ATOM   3937  HA  PRO A 253     -12.120  20.424   5.987  1.00 91.31           H  
ATOM   3938  C   PRO A 253     -12.254  22.429   5.201  1.00 91.31           C  
ATOM   3939  CB  PRO A 253     -10.432  20.758   4.697  1.00 91.31           C  
ATOM   3940  HB2 PRO A 253      -9.835  20.562   5.587  1.00 91.31           H  
ATOM   3941  HB3 PRO A 253     -10.050  21.627   4.160  1.00 91.31           H  
ATOM   3942  O   PRO A 253     -12.297  23.162   4.208  1.00 91.31           O  
ATOM   3943  CG  PRO A 253     -10.447  19.553   3.764  1.00 91.31           C  
ATOM   3944  HG2 PRO A 253      -9.601  19.546   3.076  1.00 91.31           H  
ATOM   3945  HG3 PRO A 253     -10.480  18.647   4.369  1.00 91.31           H  
ATOM   3946  CD  PRO A 253     -11.760  19.701   3.019  1.00 91.31           C  
ATOM   3947  HD2 PRO A 253     -12.108  18.720   2.695  1.00 91.31           H  
ATOM   3948  HD3 PRO A 253     -11.633  20.369   2.167  1.00 91.31           H  
ATOM   3949  N   ASP A 254     -12.467  22.867   6.440  1.00 90.06           N  
ATOM   3950  H   ASP A 254     -12.554  22.177   7.172  1.00 90.06           H  
ATOM   3951  CA  ASP A 254     -12.970  24.202   6.781  1.00 90.06           C  
ATOM   3952  HA  ASP A 254     -12.741  24.878   5.957  1.00 90.06           H  
ATOM   3953  C   ASP A 254     -12.309  24.819   8.033  1.00 90.06           C  
ATOM   3954  CB  ASP A 254     -14.503  24.131   6.916  1.00 90.06           C  
ATOM   3955  HB2 ASP A 254     -14.918  23.784   5.970  1.00 90.06           H  
ATOM   3956  HB3 ASP A 254     -14.892  25.133   7.093  1.00 90.06           H  
ATOM   3957  O   ASP A 254     -12.798  25.809   8.586  1.00 90.06           O  
ATOM   3958  CG  ASP A 254     -14.991  23.200   8.035  1.00 90.06           C  
ATOM   3959  OD1 ASP A 254     -14.155  22.558   8.709  1.00 90.06           O  
ATOM   3960  OD2 ASP A 254     -16.225  23.118   8.210  1.00 90.06           O  
ATOM   3961  N   GLN A 255     -11.161  24.297   8.482  1.00 92.56           N  
ATOM   3962  H   GLN A 255     -10.774  23.510   7.980  1.00 92.56           H  
ATOM   3963  CA  GLN A 255     -10.515  24.712   9.735  1.00 92.56           C  
ATOM   3964  HA  GLN A 255     -11.315  24.937  10.441  1.00 92.56           H  
ATOM   3965  C   GLN A 255      -9.694  26.005   9.596  1.00 92.56           C  
ATOM   3966  CB  GLN A 255      -9.701  23.571  10.355  1.00 92.56           C  
ATOM   3967  HB2 GLN A 255      -8.869  23.317   9.699  1.00 92.56           H  
ATOM   3968  HB3 GLN A 255      -9.289  23.915  11.304  1.00 92.56           H  
ATOM   3969  O   GLN A 255      -8.511  26.070   9.944  1.00 92.56           O  
ATOM   3970  CG  GLN A 255     -10.553  22.325  10.633  1.00 92.56           C  
ATOM   3971  HG2 GLN A 255     -11.392  22.587  11.277  1.00 92.56           H  
ATOM   3972  HG3 GLN A 255     -10.971  21.960   9.695  1.00 92.56           H  
ATOM   3973  CD  GLN A 255      -9.737  21.214  11.283  1.00 92.56           C  
ATOM   3974  NE2 GLN A 255     -10.352  20.250  11.913  1.00 92.56           N  
ATOM   3975 HE21 GLN A 255      -9.846  19.513  12.383  1.00 92.56           H  
ATOM   3976 HE22 GLN A 255     -11.355  20.239  12.028  1.00 92.56           H  
ATOM   3977  OE1 GLN A 255      -8.516  21.210  11.239  1.00 92.56           O  
ATOM   3978  N   PHE A 256     -10.324  27.080   9.120  1.00 92.00           N  
ATOM   3979  H   PHE A 256     -11.281  26.944   8.827  1.00 92.00           H  
ATOM   3980  CA  PHE A 256      -9.696  28.394   8.926  1.00 92.00           C  
ATOM   3981  HA  PHE A 256      -8.879  28.283   8.214  1.00 92.00           H  
ATOM   3982  C   PHE A 256      -9.085  28.980  10.206  1.00 92.00           C  
ATOM   3983  CB  PHE A 256     -10.731  29.363   8.337  1.00 92.00           C  
ATOM   3984  HB2 PHE A 256     -10.200  30.219   7.921  1.00 92.00           H  
ATOM   3985  HB3 PHE A 256     -11.251  28.871   7.515  1.00 92.00           H  
ATOM   3986  O   PHE A 256      -8.116  29.741  10.155  1.00 92.00           O  
ATOM   3987  CG  PHE A 256     -11.756  29.873   9.337  1.00 92.00           C  
ATOM   3988  CD1 PHE A 256     -12.943  29.153   9.566  1.00 92.00           C  
ATOM   3989  HD1 PHE A 256     -13.154  28.254   9.007  1.00 92.00           H  
ATOM   3990  CD2 PHE A 256     -11.503  31.050  10.069  1.00 92.00           C  
ATOM   3991  HD2 PHE A 256     -10.591  31.604   9.903  1.00 92.00           H  
ATOM   3992  CE1 PHE A 256     -13.866  29.601  10.526  1.00 92.00           C  
ATOM   3993  HE1 PHE A 256     -14.772  29.039  10.696  1.00 92.00           H  
ATOM   3994  CE2 PHE A 256     -12.428  31.498  11.030  1.00 92.00           C  
ATOM   3995  HE2 PHE A 256     -12.231  32.398  11.594  1.00 92.00           H  
ATOM   3996  CZ  PHE A 256     -13.609  30.772  11.259  1.00 92.00           C  
ATOM   3997  HZ  PHE A 256     -14.322  31.110  11.997  1.00 92.00           H  
ATOM   3998  N   TYR A 257      -9.616  28.604  11.370  1.00 92.25           N  
ATOM   3999  H   TYR A 257     -10.399  27.966  11.343  1.00 92.25           H  
ATOM   4000  CA  TYR A 257      -9.150  29.067  12.674  1.00 92.25           C  
ATOM   4001  HA  TYR A 257      -9.158  30.157  12.671  1.00 92.25           H  
ATOM   4002  C   TYR A 257      -7.705  28.639  12.987  1.00 92.25           C  
ATOM   4003  CB  TYR A 257     -10.147  28.598  13.738  1.00 92.25           C  
ATOM   4004  HB2 TYR A 257     -11.091  29.118  13.579  1.00 92.25           H  
ATOM   4005  HB3 TYR A 257      -9.780  28.890  14.722  1.00 92.25           H  
ATOM   4006  O   TYR A 257      -7.055  29.276  13.820  1.00 92.25           O  
ATOM   4007  CG  TYR A 257     -10.408  27.104  13.733  1.00 92.25           C  
ATOM   4008  CD1 TYR A 257     -11.565  26.572  13.129  1.00 92.25           C  
ATOM   4009  HD1 TYR A 257     -12.291  27.219  12.659  1.00 92.25           H  
ATOM   4010  CD2 TYR A 257      -9.477  26.246  14.336  1.00 92.25           C  
ATOM   4011  HD2 TYR A 257      -8.583  26.664  14.774  1.00 92.25           H  
ATOM   4012  CE1 TYR A 257     -11.790  25.182  13.155  1.00 92.25           C  
ATOM   4013  HE1 TYR A 257     -12.671  24.754  12.701  1.00 92.25           H  
ATOM   4014  CE2 TYR A 257      -9.706  24.861  14.382  1.00 92.25           C  
ATOM   4015  HE2 TYR A 257      -9.009  24.214  14.894  1.00 92.25           H  
ATOM   4016  OH  TYR A 257     -11.085  22.989  13.812  1.00 92.25           O  
ATOM   4017  HH  TYR A 257     -10.340  22.482  14.143  1.00 92.25           H  
ATOM   4018  CZ  TYR A 257     -10.866  24.325  13.789  1.00 92.25           C  
ATOM   4019  N   ARG A 258      -7.150  27.648  12.271  1.00 95.19           N  
ATOM   4020  H   ARG A 258      -7.736  27.157  11.611  1.00 95.19           H  
ATOM   4021  CA  ARG A 258      -5.719  27.293  12.323  1.00 95.19           C  
ATOM   4022  HA  ARG A 258      -5.458  26.920  13.314  1.00 95.19           H  
ATOM   4023  C   ARG A 258      -4.799  28.477  12.048  1.00 95.19           C  
ATOM   4024  CB  ARG A 258      -5.414  26.206  11.290  1.00 95.19           C  
ATOM   4025  HB2 ARG A 258      -5.825  26.501  10.324  1.00 95.19           H  
ATOM   4026  HB3 ARG A 258      -4.334  26.106  11.187  1.00 95.19           H  
ATOM   4027  O   ARG A 258      -3.726  28.543  12.630  1.00 95.19           O  
ATOM   4028  CG  ARG A 258      -5.974  24.847  11.702  1.00 95.19           C  
ATOM   4029  HG2 ARG A 258      -5.465  24.508  12.605  1.00 95.19           H  
ATOM   4030  HG3 ARG A 258      -7.044  24.912  11.896  1.00 95.19           H  
ATOM   4031  CD  ARG A 258      -5.722  23.859  10.566  1.00 95.19           C  
ATOM   4032  HD2 ARG A 258      -4.669  23.871  10.285  1.00 95.19           H  
ATOM   4033  HD3 ARG A 258      -6.315  24.158   9.702  1.00 95.19           H  
ATOM   4034  NE  ARG A 258      -6.123  22.517  10.970  1.00 95.19           N  
ATOM   4035  HE  ARG A 258      -7.104  22.283  10.921  1.00 95.19           H  
ATOM   4036  NH1 ARG A 258      -4.093  21.632  11.614  1.00 95.19           N  
ATOM   4037 HH11 ARG A 258      -3.569  22.461  11.371  1.00 95.19           H  
ATOM   4038 HH12 ARG A 258      -3.642  20.839  12.047  1.00 95.19           H  
ATOM   4039  NH2 ARG A 258      -5.957  20.466  11.805  1.00 95.19           N  
ATOM   4040 HH21 ARG A 258      -6.964  20.413  11.741  1.00 95.19           H  
ATOM   4041 HH22 ARG A 258      -5.487  19.731  12.314  1.00 95.19           H  
ATOM   4042  CZ  ARG A 258      -5.375  21.553  11.451  1.00 95.19           C  
ATOM   4043  N   ILE A 259      -5.227  29.434  11.218  1.00 95.12           N  
ATOM   4044  H   ILE A 259      -6.138  29.319  10.797  1.00 95.12           H  
ATOM   4045  CA  ILE A 259      -4.448  30.638  10.884  1.00 95.12           C  
ATOM   4046  HA  ILE A 259      -3.494  30.327  10.460  1.00 95.12           H  
ATOM   4047  C   ILE A 259      -4.130  31.464  12.144  1.00 95.12           C  
ATOM   4048  CB  ILE A 259      -5.207  31.475   9.822  1.00 95.12           C  
ATOM   4049  HB  ILE A 259      -6.188  31.730  10.225  1.00 95.12           H  
ATOM   4050  O   ILE A 259      -3.087  32.113  12.206  1.00 95.12           O  
ATOM   4051  CG1 ILE A 259      -5.399  30.661   8.519  1.00 95.12           C  
ATOM   4052 HG12 ILE A 259      -4.427  30.464   8.067  1.00 95.12           H  
ATOM   4053 HG13 ILE A 259      -5.856  29.698   8.747  1.00 95.12           H  
ATOM   4054  CG2 ILE A 259      -4.472  32.787   9.493  1.00 95.12           C  
ATOM   4055 HG21 ILE A 259      -5.058  33.395   8.804  1.00 95.12           H  
ATOM   4056 HG22 ILE A 259      -4.315  33.381  10.393  1.00 95.12           H  
ATOM   4057 HG23 ILE A 259      -3.508  32.572   9.031  1.00 95.12           H  
ATOM   4058  CD1 ILE A 259      -6.299  31.344   7.482  1.00 95.12           C  
ATOM   4059 HD11 ILE A 259      -7.246  31.630   7.939  1.00 95.12           H  
ATOM   4060 HD12 ILE A 259      -6.496  30.649   6.666  1.00 95.12           H  
ATOM   4061 HD13 ILE A 259      -5.803  32.223   7.072  1.00 95.12           H  
ATOM   4062  N   TRP A 260      -5.002  31.430  13.157  1.00 93.69           N  
ATOM   4063  H   TRP A 260      -5.810  30.832  13.068  1.00 93.69           H  
ATOM   4064  CA  TRP A 260      -4.793  32.120  14.430  1.00 93.69           C  
ATOM   4065  HA  TRP A 260      -3.997  32.857  14.320  1.00 93.69           H  
ATOM   4066  C   TRP A 260      -4.342  31.179  15.556  1.00 93.69           C  
ATOM   4067  CB  TRP A 260      -6.070  32.879  14.792  1.00 93.69           C  
ATOM   4068  HB2 TRP A 260      -6.907  32.181  14.780  1.00 93.69           H  
ATOM   4069  HB3 TRP A 260      -6.261  33.636  14.032  1.00 93.69           H  
ATOM   4070  O   TRP A 260      -3.441  31.546  16.309  1.00 93.69           O  
ATOM   4071  CG  TRP A 260      -6.036  33.544  16.131  1.00 93.69           C  
ATOM   4072  CD1 TRP A 260      -5.260  34.595  16.475  1.00 93.69           C  
ATOM   4073  HD1 TRP A 260      -4.572  35.088  15.805  1.00 93.69           H  
ATOM   4074  CD2 TRP A 260      -6.764  33.169  17.337  1.00 93.69           C  
ATOM   4075  CE2 TRP A 260      -6.393  34.065  18.383  1.00 93.69           C  
ATOM   4076  CE3 TRP A 260      -7.689  32.151  17.653  1.00 93.69           C  
ATOM   4077  HE3 TRP A 260      -7.984  31.446  16.890  1.00 93.69           H  
ATOM   4078  NE1 TRP A 260      -5.473  34.913  17.803  1.00 93.69           N  
ATOM   4079  HE1 TRP A 260      -4.979  35.650  18.286  1.00 93.69           H  
ATOM   4080  CH2 TRP A 260      -7.835  32.936  19.962  1.00 93.69           C  
ATOM   4081  HH2 TRP A 260      -8.245  32.831  20.956  1.00 93.69           H  
ATOM   4082  CZ2 TRP A 260      -6.912  33.957  19.682  1.00 93.69           C  
ATOM   4083  HZ2 TRP A 260      -6.601  34.642  20.457  1.00 93.69           H  
ATOM   4084  CZ3 TRP A 260      -8.221  32.037  18.951  1.00 93.69           C  
ATOM   4085  HZ3 TRP A 260      -8.923  31.248  19.175  1.00 93.69           H  
ATOM   4086  N   LEU A 261      -4.905  29.966  15.665  1.00 94.19           N  
ATOM   4087  H   LEU A 261      -5.630  29.701  15.014  1.00 94.19           H  
ATOM   4088  CA  LEU A 261      -4.523  29.016  16.722  1.00 94.19           C  
ATOM   4089  HA  LEU A 261      -4.643  29.504  17.690  1.00 94.19           H  
ATOM   4090  C   LEU A 261      -3.046  28.610  16.639  1.00 94.19           C  
ATOM   4091  CB  LEU A 261      -5.398  27.749  16.686  1.00 94.19           C  
ATOM   4092  HB2 LEU A 261      -4.938  27.014  17.347  1.00 94.19           H  
ATOM   4093  HB3 LEU A 261      -5.370  27.335  15.678  1.00 94.19           H  
ATOM   4094  O   LEU A 261      -2.397  28.469  17.678  1.00 94.19           O  
ATOM   4095  CG  LEU A 261      -6.865  27.900  17.121  1.00 94.19           C  
ATOM   4096  HG  LEU A 261      -7.395  28.522  16.401  1.00 94.19           H  
ATOM   4097  CD1 LEU A 261      -7.502  26.509  17.155  1.00 94.19           C  
ATOM   4098 HD11 LEU A 261      -7.117  25.938  18.000  1.00 94.19           H  
ATOM   4099 HD12 LEU A 261      -7.249  25.949  16.254  1.00 94.19           H  
ATOM   4100 HD13 LEU A 261      -8.585  26.591  17.250  1.00 94.19           H  
ATOM   4101  CD2 LEU A 261      -7.042  28.493  18.522  1.00 94.19           C  
ATOM   4102 HD21 LEU A 261      -6.620  29.497  18.569  1.00 94.19           H  
ATOM   4103 HD22 LEU A 261      -8.105  28.561  18.751  1.00 94.19           H  
ATOM   4104 HD23 LEU A 261      -6.558  27.859  19.264  1.00 94.19           H  
ATOM   4105  N   SER A 262      -2.486  28.488  15.432  1.00 96.38           N  
ATOM   4106  H   SER A 262      -3.042  28.621  14.599  1.00 96.38           H  
ATOM   4107  CA  SER A 262      -1.083  28.104  15.251  1.00 96.38           C  
ATOM   4108  HA  SER A 262      -0.931  27.141  15.739  1.00 96.38           H  
ATOM   4109  C   SER A 262      -0.096  29.098  15.880  1.00 96.38           C  
ATOM   4110  CB  SER A 262      -0.766  27.921  13.767  1.00 96.38           C  
ATOM   4111  HB2 SER A 262       0.238  27.511  13.661  1.00 96.38           H  
ATOM   4112  HB3 SER A 262      -1.479  27.228  13.321  1.00 96.38           H  
ATOM   4113  O   SER A 262       1.004  28.689  16.242  1.00 96.38           O  
ATOM   4114  OG  SER A 262      -0.831  29.170  13.113  1.00 96.38           O  
ATOM   4115  HG  SER A 262      -0.566  29.042  12.199  1.00 96.38           H  
ATOM   4116  N   LEU A 263      -0.487  30.364  16.106  1.00 97.56           N  
ATOM   4117  H   LEU A 263      -1.420  30.620  15.818  1.00 97.56           H  
ATOM   4118  CA  LEU A 263       0.342  31.384  16.774  1.00 97.56           C  
ATOM   4119  HA  LEU A 263       1.295  31.455  16.248  1.00 97.56           H  
ATOM   4120  C   LEU A 263       0.664  31.040  18.239  1.00 97.56           C  
ATOM   4121  CB  LEU A 263      -0.370  32.751  16.734  1.00 97.56           C  
ATOM   4122  HB2 LEU A 263       0.252  33.478  17.258  1.00 97.56           H  
ATOM   4123  HB3 LEU A 263      -1.303  32.663  17.290  1.00 97.56           H  
ATOM   4124  O   LEU A 263       1.570  31.629  18.836  1.00 97.56           O  
ATOM   4125  CG  LEU A 263      -0.677  33.309  15.333  1.00 97.56           C  
ATOM   4126  HG  LEU A 263      -1.264  32.587  14.767  1.00 97.56           H  
ATOM   4127  CD1 LEU A 263      -1.493  34.598  15.468  1.00 97.56           C  
ATOM   4128 HD11 LEU A 263      -0.904  35.365  15.969  1.00 97.56           H  
ATOM   4129 HD12 LEU A 263      -1.785  34.946  14.477  1.00 97.56           H  
ATOM   4130 HD13 LEU A 263      -2.390  34.386  16.050  1.00 97.56           H  
ATOM   4131  CD2 LEU A 263       0.598  33.639  14.557  1.00 97.56           C  
ATOM   4132 HD21 LEU A 263       0.337  34.001  13.563  1.00 97.56           H  
ATOM   4133 HD22 LEU A 263       1.204  32.741  14.431  1.00 97.56           H  
ATOM   4134 HD23 LEU A 263       1.178  34.398  15.082  1.00 97.56           H  
ATOM   4135  N   PHE A 264      -0.092  30.122  18.843  1.00 97.56           N  
ATOM   4136  H   PHE A 264      -0.839  29.696  18.313  1.00 97.56           H  
ATOM   4137  CA  PHE A 264       0.087  29.701  20.233  1.00 97.56           C  
ATOM   4138  HA  PHE A 264       0.702  30.437  20.750  1.00 97.56           H  
ATOM   4139  C   PHE A 264       0.822  28.368  20.379  1.00 97.56           C  
ATOM   4140  CB  PHE A 264      -1.270  29.694  20.933  1.00 97.56           C  
ATOM   4141  HB2 PHE A 264      -1.915  28.976  20.427  1.00 97.56           H  
ATOM   4142  HB3 PHE A 264      -1.137  29.364  21.963  1.00 97.56           H  
ATOM   4143  O   PHE A 264       1.314  28.059  21.467  1.00 97.56           O  
ATOM   4144  CG  PHE A 264      -1.946  31.047  20.948  1.00 97.56           C  
ATOM   4145  CD1 PHE A 264      -1.617  32.001  21.931  1.00 97.56           C  
ATOM   4146  HD1 PHE A 264      -0.885  31.767  22.690  1.00 97.56           H  
ATOM   4147  CD2 PHE A 264      -2.897  31.357  19.962  1.00 97.56           C  
ATOM   4148  HD2 PHE A 264      -3.140  30.637  19.195  1.00 97.56           H  
ATOM   4149  CE1 PHE A 264      -2.262  33.252  21.941  1.00 97.56           C  
ATOM   4150  HE1 PHE A 264      -2.031  33.971  22.713  1.00 97.56           H  
ATOM   4151  CE2 PHE A 264      -3.533  32.606  19.967  1.00 97.56           C  
ATOM   4152  HE2 PHE A 264      -4.259  32.823  19.198  1.00 97.56           H  
ATOM   4153  CZ  PHE A 264      -3.225  33.553  20.961  1.00 97.56           C  
ATOM   4154  HZ  PHE A 264      -3.729  34.508  20.970  1.00 97.56           H  
ATOM   4155  N   LEU A 265       0.930  27.603  19.293  1.00 96.94           N  
ATOM   4156  H   LEU A 265       0.596  27.970  18.414  1.00 96.94           H  
ATOM   4157  CA  LEU A 265       1.598  26.309  19.264  1.00 96.94           C  
ATOM   4158  HA  LEU A 265       1.498  25.859  20.251  1.00 96.94           H  
ATOM   4159  C   LEU A 265       3.094  26.487  18.967  1.00 96.94           C  
ATOM   4160  CB  LEU A 265       0.865  25.427  18.235  1.00 96.94           C  
ATOM   4161  HB2 LEU A 265      -0.209  25.534  18.385  1.00 96.94           H  
ATOM   4162  HB3 LEU A 265       1.095  25.795  17.236  1.00 96.94           H  
ATOM   4163  O   LEU A 265       3.476  27.374  18.213  1.00 96.94           O  
ATOM   4164  CG  LEU A 265       1.201  23.927  18.305  1.00 96.94           C  
ATOM   4165  HG  LEU A 265       2.268  23.786  18.136  1.00 96.94           H  
ATOM   4166  CD1 LEU A 265       0.812  23.311  19.651  1.00 96.94           C  
ATOM   4167 HD11 LEU A 265      -0.241  23.494  19.861  1.00 96.94           H  
ATOM   4168 HD12 LEU A 265       0.974  22.234  19.607  1.00 96.94           H  
ATOM   4169 HD13 LEU A 265       1.430  23.709  20.456  1.00 96.94           H  
ATOM   4170  CD2 LEU A 265       0.428  23.175  17.223  1.00 96.94           C  
ATOM   4171 HD21 LEU A 265       0.601  23.619  16.242  1.00 96.94           H  
ATOM   4172 HD22 LEU A 265       0.744  22.132  17.193  1.00 96.94           H  
ATOM   4173 HD23 LEU A 265      -0.642  23.208  17.429  1.00 96.94           H  
ATOM   4174  N   HIS A 266       3.957  25.648  19.539  1.00 97.50           N  
ATOM   4175  H   HIS A 266       3.603  24.887  20.102  1.00 97.50           H  
ATOM   4176  CA  HIS A 266       5.397  25.662  19.265  1.00 97.50           C  
ATOM   4177  HA  HIS A 266       5.605  26.350  18.445  1.00 97.50           H  
ATOM   4178  C   HIS A 266       5.865  24.274  18.829  1.00 97.50           C  
ATOM   4179  CB  HIS A 266       6.184  26.144  20.498  1.00 97.50           C  
ATOM   4180  HB2 HIS A 266       7.247  25.972  20.333  1.00 97.50           H  
ATOM   4181  HB3 HIS A 266       5.888  25.557  21.367  1.00 97.50           H  
ATOM   4182  O   HIS A 266       5.416  23.274  19.376  1.00 97.50           O  
ATOM   4183  CG  HIS A 266       5.989  27.608  20.799  1.00 97.50           C  
ATOM   4184  CD2 HIS A 266       6.830  28.634  20.457  1.00 97.50           C  
ATOM   4185  HD2 HIS A 266       7.775  28.535  19.943  1.00 97.50           H  
ATOM   4186  ND1 HIS A 266       4.889  28.170  21.400  1.00 97.50           N  
ATOM   4187  HD1 HIS A 266       4.058  27.682  21.701  1.00 97.50           H  
ATOM   4188  CE1 HIS A 266       5.061  29.499  21.395  1.00 97.50           C  
ATOM   4189  HE1 HIS A 266       4.315  30.214  21.708  1.00 97.50           H  
ATOM   4190  NE2 HIS A 266       6.240  29.838  20.850  1.00 97.50           N  
ATOM   4191  N   ALA A 267       6.817  24.219  17.891  1.00 94.50           N  
ATOM   4192  H   ALA A 267       7.017  25.041  17.340  1.00 94.50           H  
ATOM   4193  CA  ALA A 267       7.410  22.972  17.405  1.00 94.50           C  
ATOM   4194  HA  ALA A 267       6.613  22.319  17.050  1.00 94.50           H  
ATOM   4195  C   ALA A 267       8.196  22.190  18.473  1.00 94.50           C  
ATOM   4196  CB  ALA A 267       8.320  23.323  16.220  1.00 94.50           C  
ATOM   4197  HB1 ALA A 267       7.750  23.815  15.432  1.00 94.50           H  
ATOM   4198  HB2 ALA A 267       8.747  22.408  15.809  1.00 94.50           H  
ATOM   4199  HB3 ALA A 267       9.132  23.975  16.541  1.00 94.50           H  
ATOM   4200  O   ALA A 267       8.488  21.017  18.273  1.00 94.50           O  
ATOM   4201  N   GLY A 268       8.558  22.826  19.592  1.00 96.44           N  
ATOM   4202  H   GLY A 268       8.272  23.787  19.718  1.00 96.44           H  
ATOM   4203  CA  GLY A 268       9.277  22.193  20.693  1.00 96.44           C  
ATOM   4204  HA2 GLY A 268       8.614  21.490  21.198  1.00 96.44           H  
ATOM   4205  HA3 GLY A 268      10.120  21.629  20.293  1.00 96.44           H  
ATOM   4206  C   GLY A 268       9.795  23.190  21.727  1.00 96.44           C  
ATOM   4207  O   GLY A 268       9.544  24.398  21.637  1.00 96.44           O  
ATOM   4208  N   ILE A 269      10.537  22.681  22.712  1.00 97.50           N  
ATOM   4209  H   ILE A 269      10.733  21.691  22.674  1.00 97.50           H  
ATOM   4210  CA  ILE A 269      11.044  23.462  23.854  1.00 97.50           C  
ATOM   4211  HA  ILE A 269      10.197  23.922  24.363  1.00 97.50           H  
ATOM   4212  C   ILE A 269      11.965  24.588  23.385  1.00 97.50           C  
ATOM   4213  CB  ILE A 269      11.789  22.553  24.863  1.00 97.50           C  
ATOM   4214  HB  ILE A 269      12.630  22.084  24.352  1.00 97.50           H  
ATOM   4215  O   ILE A 269      11.838  25.724  23.842  1.00 97.50           O  
ATOM   4216  CG1 ILE A 269      10.855  21.437  25.372  1.00 97.50           C  
ATOM   4217 HG12 ILE A 269      10.532  20.852  24.511  1.00 97.50           H  
ATOM   4218 HG13 ILE A 269       9.978  21.881  25.843  1.00 97.50           H  
ATOM   4219  CG2 ILE A 269      12.343  23.378  26.043  1.00 97.50           C  
ATOM   4220 HG21 ILE A 269      11.524  23.858  26.579  1.00 97.50           H  
ATOM   4221 HG22 ILE A 269      13.040  24.140  25.695  1.00 97.50           H  
ATOM   4222 HG23 ILE A 269      12.896  22.736  26.730  1.00 97.50           H  
ATOM   4223  CD1 ILE A 269      11.496  20.443  26.347  1.00 97.50           C  
ATOM   4224 HD11 ILE A 269      12.421  20.052  25.924  1.00 97.50           H  
ATOM   4225 HD12 ILE A 269      10.812  19.612  26.522  1.00 97.50           H  
ATOM   4226 HD13 ILE A 269      11.700  20.922  27.305  1.00 97.50           H  
ATOM   4227  N   VAL A 270      12.879  24.293  22.457  1.00 96.75           N  
ATOM   4228  H   VAL A 270      12.888  23.360  22.068  1.00 96.75           H  
ATOM   4229  CA  VAL A 270      13.863  25.274  21.976  1.00 96.75           C  
ATOM   4230  HA  VAL A 270      14.382  25.703  22.833  1.00 96.75           H  
ATOM   4231  C   VAL A 270      13.156  26.421  21.256  1.00 96.75           C  
ATOM   4232  CB  VAL A 270      14.909  24.601  21.068  1.00 96.75           C  
ATOM   4233  HB  VAL A 270      14.402  24.141  20.220  1.00 96.75           H  
ATOM   4234  O   VAL A 270      13.462  27.588  21.499  1.00 96.75           O  
ATOM   4235  CG1 VAL A 270      15.938  25.610  20.541  1.00 96.75           C  
ATOM   4236 HG11 VAL A 270      16.674  25.092  19.927  1.00 96.75           H  
ATOM   4237 HG12 VAL A 270      16.445  26.100  21.373  1.00 96.75           H  
ATOM   4238 HG13 VAL A 270      15.455  26.364  19.920  1.00 96.75           H  
ATOM   4239  CG2 VAL A 270      15.665  23.502  21.822  1.00 96.75           C  
ATOM   4240 HG21 VAL A 270      16.156  23.913  22.704  1.00 96.75           H  
ATOM   4241 HG22 VAL A 270      14.977  22.711  22.123  1.00 96.75           H  
ATOM   4242 HG23 VAL A 270      16.413  23.055  21.167  1.00 96.75           H  
ATOM   4243  N   HIS A 271      12.150  26.102  20.441  1.00 96.06           N  
ATOM   4244  H   HIS A 271      11.908  25.128  20.327  1.00 96.06           H  
ATOM   4245  CA  HIS A 271      11.346  27.107  19.755  1.00 96.06           C  
ATOM   4246  HA  HIS A 271      12.016  27.755  19.191  1.00 96.06           H  
ATOM   4247  C   HIS A 271      10.568  27.990  20.747  1.00 96.06           C  
ATOM   4248  CB  HIS A 271      10.411  26.398  18.771  1.00 96.06           C  
ATOM   4249  HB2 HIS A 271      10.997  25.758  18.112  1.00 96.06           H  
ATOM   4250  HB3 HIS A 271       9.714  25.765  19.321  1.00 96.06           H  
ATOM   4251  O   HIS A 271      10.576  29.215  20.628  1.00 96.06           O  
ATOM   4252  CG  HIS A 271       9.632  27.351  17.910  1.00 96.06           C  
ATOM   4253  CD2 HIS A 271      10.111  28.464  17.270  1.00 96.06           C  
ATOM   4254  HD2 HIS A 271      11.126  28.832  17.299  1.00 96.06           H  
ATOM   4255  ND1 HIS A 271       8.307  27.232  17.571  1.00 96.06           N  
ATOM   4256  HD1 HIS A 271       7.678  26.498  17.862  1.00 96.06           H  
ATOM   4257  CE1 HIS A 271       8.005  28.223  16.719  1.00 96.06           C  
ATOM   4258  HE1 HIS A 271       7.061  28.338  16.205  1.00 96.06           H  
ATOM   4259  NE2 HIS A 271       9.062  29.024  16.542  1.00 96.06           N  
ATOM   4260  N   CYS A 272       9.960  27.390  21.779  1.00 98.19           N  
ATOM   4261  H   CYS A 272       9.980  26.382  21.836  1.00 98.19           H  
ATOM   4262  CA  CYS A 272       9.281  28.137  22.841  1.00 98.19           C  
ATOM   4263  HA  CYS A 272       8.513  28.771  22.397  1.00 98.19           H  
ATOM   4264  C   CYS A 272      10.240  29.073  23.594  1.00 98.19           C  
ATOM   4265  CB  CYS A 272       8.594  27.147  23.791  1.00 98.19           C  
ATOM   4266  HB2 CYS A 272       9.344  26.523  24.278  1.00 98.19           H  
ATOM   4267  HB3 CYS A 272       7.916  26.506  23.228  1.00 98.19           H  
ATOM   4268  O   CYS A 272       9.889  30.221  23.862  1.00 98.19           O  
ATOM   4269  SG  CYS A 272       7.641  28.052  25.049  1.00 98.19           S  
ATOM   4270  HG  CYS A 272       8.520  29.036  25.256  1.00 98.19           H  
ATOM   4271  N   LEU A 273      11.461  28.629  23.911  1.00 98.06           N  
ATOM   4272  H   LEU A 273      11.691  27.669  23.697  1.00 98.06           H  
ATOM   4273  CA  LEU A 273      12.462  29.463  24.584  1.00 98.06           C  
ATOM   4274  HA  LEU A 273      12.029  29.846  25.509  1.00 98.06           H  
ATOM   4275  C   LEU A 273      12.852  30.695  23.757  1.00 98.06           C  
ATOM   4276  CB  LEU A 273      13.707  28.620  24.912  1.00 98.06           C  
ATOM   4277  HB2 LEU A 273      14.534  29.292  25.145  1.00 98.06           H  
ATOM   4278  HB3 LEU A 273      13.988  28.054  24.024  1.00 98.06           H  
ATOM   4279  O   LEU A 273      12.936  31.792  24.313  1.00 98.06           O  
ATOM   4280  CG  LEU A 273      13.531  27.651  26.093  1.00 98.06           C  
ATOM   4281  HG  LEU A 273      12.644  27.035  25.944  1.00 98.06           H  
ATOM   4282  CD1 LEU A 273      14.754  26.737  26.181  1.00 98.06           C  
ATOM   4283 HD11 LEU A 273      14.850  26.169  25.256  1.00 98.06           H  
ATOM   4284 HD12 LEU A 273      14.628  26.033  27.004  1.00 98.06           H  
ATOM   4285 HD13 LEU A 273      15.657  27.326  26.340  1.00 98.06           H  
ATOM   4286  CD2 LEU A 273      13.395  28.390  27.428  1.00 98.06           C  
ATOM   4287 HD21 LEU A 273      12.479  28.981  27.441  1.00 98.06           H  
ATOM   4288 HD22 LEU A 273      13.339  27.664  28.239  1.00 98.06           H  
ATOM   4289 HD23 LEU A 273      14.255  29.042  27.586  1.00 98.06           H  
ATOM   4290  N   VAL A 274      13.037  30.546  22.440  1.00 95.44           N  
ATOM   4291  H   VAL A 274      12.949  29.621  22.045  1.00 95.44           H  
ATOM   4292  CA  VAL A 274      13.315  31.678  21.534  1.00 95.44           C  
ATOM   4293  HA  VAL A 274      14.207  32.196  21.883  1.00 95.44           H  
ATOM   4294  C   VAL A 274      12.170  32.694  21.578  1.00 95.44           C  
ATOM   4295  CB  VAL A 274      13.578  31.184  20.096  1.00 95.44           C  
ATOM   4296  HB  VAL A 274      12.753  30.545  19.779  1.00 95.44           H  
ATOM   4297  O   VAL A 274      12.416  33.891  21.752  1.00 95.44           O  
ATOM   4298  CG1 VAL A 274      13.709  32.337  19.093  1.00 95.44           C  
ATOM   4299 HG11 VAL A 274      14.486  33.033  19.410  1.00 95.44           H  
ATOM   4300 HG12 VAL A 274      13.960  31.941  18.109  1.00 95.44           H  
ATOM   4301 HG13 VAL A 274      12.763  32.869  18.999  1.00 95.44           H  
ATOM   4302  CG2 VAL A 274      14.881  30.376  20.028  1.00 95.44           C  
ATOM   4303 HG21 VAL A 274      15.015  29.984  19.020  1.00 95.44           H  
ATOM   4304 HG22 VAL A 274      14.847  29.534  20.719  1.00 95.44           H  
ATOM   4305 HG23 VAL A 274      15.731  31.009  20.284  1.00 95.44           H  
ATOM   4306  N   SER A 275      10.918  32.226  21.526  1.00 97.00           N  
ATOM   4307  H   SER A 275      10.771  31.246  21.334  1.00 97.00           H  
ATOM   4308  CA  SER A 275       9.742  33.091  21.667  1.00 97.00           C  
ATOM   4309  HA  SER A 275       9.799  33.865  20.902  1.00 97.00           H  
ATOM   4310  C   SER A 275       9.690  33.813  23.017  1.00 97.00           C  
ATOM   4311  CB  SER A 275       8.455  32.286  21.459  1.00 97.00           C  
ATOM   4312  HB2 SER A 275       7.597  32.892  21.747  1.00 97.00           H  
ATOM   4313  HB3 SER A 275       8.475  31.386  22.074  1.00 97.00           H  
ATOM   4314  O   SER A 275       9.455  35.021  23.048  1.00 97.00           O  
ATOM   4315  OG  SER A 275       8.314  31.923  20.103  1.00 97.00           O  
ATOM   4316  HG  SER A 275       7.706  31.181  20.078  1.00 97.00           H  
ATOM   4317  N   VAL A 276       9.957  33.123  24.130  1.00 97.88           N  
ATOM   4318  H   VAL A 276      10.139  32.133  24.044  1.00 97.88           H  
ATOM   4319  CA  VAL A 276       9.963  33.721  25.479  1.00 97.88           C  
ATOM   4320  HA  VAL A 276       8.994  34.183  25.667  1.00 97.88           H  
ATOM   4321  C   VAL A 276      11.024  34.823  25.586  1.00 97.88           C  
ATOM   4322  CB  VAL A 276      10.193  32.629  26.543  1.00 97.88           C  
ATOM   4323  HB  VAL A 276      11.086  32.065  26.273  1.00 97.88           H  
ATOM   4324  O   VAL A 276      10.747  35.899  26.119  1.00 97.88           O  
ATOM   4325  CG1 VAL A 276      10.407  33.205  27.950  1.00 97.88           C  
ATOM   4326 HG11 VAL A 276       9.588  33.877  28.206  1.00 97.88           H  
ATOM   4327 HG12 VAL A 276      11.351  33.748  27.996  1.00 97.88           H  
ATOM   4328 HG13 VAL A 276      10.446  32.392  28.674  1.00 97.88           H  
ATOM   4329  CG2 VAL A 276       9.015  31.646  26.632  1.00 97.88           C  
ATOM   4330 HG21 VAL A 276       8.174  32.089  27.164  1.00 97.88           H  
ATOM   4331 HG22 VAL A 276       8.662  31.361  25.641  1.00 97.88           H  
ATOM   4332 HG23 VAL A 276       9.329  30.748  27.164  1.00 97.88           H  
ATOM   4333  N   VAL A 277      12.226  34.600  25.042  1.00 97.44           N  
ATOM   4334  H   VAL A 277      12.397  33.704  24.610  1.00 97.44           H  
ATOM   4335  CA  VAL A 277      13.302  35.606  25.039  1.00 97.44           C  
ATOM   4336  HA  VAL A 277      13.473  35.932  26.065  1.00 97.44           H  
ATOM   4337  C   VAL A 277      12.887  36.841  24.245  1.00 97.44           C  
ATOM   4338  CB  VAL A 277      14.620  35.016  24.498  1.00 97.44           C  
ATOM   4339  HB  VAL A 277      14.431  34.513  23.550  1.00 97.44           H  
ATOM   4340  O   VAL A 277      13.024  37.961  24.746  1.00 97.44           O  
ATOM   4341  CG1 VAL A 277      15.697  36.088  24.272  1.00 97.44           C  
ATOM   4342 HG11 VAL A 277      16.634  35.610  23.988  1.00 97.44           H  
ATOM   4343 HG12 VAL A 277      15.406  36.754  23.460  1.00 97.44           H  
ATOM   4344 HG13 VAL A 277      15.851  36.669  25.182  1.00 97.44           H  
ATOM   4345  CG2 VAL A 277      15.195  34.001  25.493  1.00 97.44           C  
ATOM   4346 HG21 VAL A 277      16.076  33.524  25.062  1.00 97.44           H  
ATOM   4347 HG22 VAL A 277      14.463  33.224  25.713  1.00 97.44           H  
ATOM   4348 HG23 VAL A 277      15.471  34.496  26.424  1.00 97.44           H  
ATOM   4349  N   PHE A 278      12.326  36.661  23.046  1.00 96.00           N  
ATOM   4350  H   PHE A 278      12.239  35.723  22.682  1.00 96.00           H  
ATOM   4351  CA  PHE A 278      11.808  37.773  22.244  1.00 96.00           C  
ATOM   4352  HA  PHE A 278      12.620  38.467  22.030  1.00 96.00           H  
ATOM   4353  C   PHE A 278      10.718  38.548  23.000  1.00 96.00           C  
ATOM   4354  CB  PHE A 278      11.269  37.231  20.913  1.00 96.00           C  
ATOM   4355  HB2 PHE A 278      12.061  36.680  20.407  1.00 96.00           H  
ATOM   4356  HB3 PHE A 278      10.456  36.530  21.103  1.00 96.00           H  
ATOM   4357  O   PHE A 278      10.712  39.782  23.021  1.00 96.00           O  
ATOM   4358  CG  PHE A 278      10.766  38.327  19.995  1.00 96.00           C  
ATOM   4359  CD1 PHE A 278       9.457  38.827  20.134  1.00 96.00           C  
ATOM   4360  HD1 PHE A 278       8.793  38.404  20.874  1.00 96.00           H  
ATOM   4361  CD2 PHE A 278      11.621  38.877  19.025  1.00 96.00           C  
ATOM   4362  HD2 PHE A 278      12.621  38.488  18.902  1.00 96.00           H  
ATOM   4363  CE1 PHE A 278       9.016  39.886  19.323  1.00 96.00           C  
ATOM   4364  HE1 PHE A 278       8.017  40.278  19.443  1.00 96.00           H  
ATOM   4365  CE2 PHE A 278      11.171  39.924  18.202  1.00 96.00           C  
ATOM   4366  HE2 PHE A 278      11.826  40.325  17.443  1.00 96.00           H  
ATOM   4367  CZ  PHE A 278       9.873  40.437  18.357  1.00 96.00           C  
ATOM   4368  HZ  PHE A 278       9.533  41.242  17.723  1.00 96.00           H  
ATOM   4369  N   GLN A 279       9.812  37.838  23.673  1.00 96.69           N  
ATOM   4370  H   GLN A 279       9.853  36.831  23.622  1.00 96.69           H  
ATOM   4371  CA  GLN A 279       8.709  38.457  24.401  1.00 96.69           C  
ATOM   4372  HA  GLN A 279       8.201  39.118  23.699  1.00 96.69           H  
ATOM   4373  C   GLN A 279       9.189  39.288  25.596  1.00 96.69           C  
ATOM   4374  CB  GLN A 279       7.721  37.384  24.858  1.00 96.69           C  
ATOM   4375  HB2 GLN A 279       8.274  36.583  25.348  1.00 96.69           H  
ATOM   4376  HB3 GLN A 279       7.027  37.812  25.581  1.00 96.69           H  
ATOM   4377  O   GLN A 279       8.752  40.423  25.784  1.00 96.69           O  
ATOM   4378  CG  GLN A 279       6.914  36.817  23.682  1.00 96.69           C  
ATOM   4379  HG2 GLN A 279       6.191  37.557  23.339  1.00 96.69           H  
ATOM   4380  HG3 GLN A 279       7.567  36.596  22.838  1.00 96.69           H  
ATOM   4381  CD  GLN A 279       6.168  35.547  24.057  1.00 96.69           C  
ATOM   4382  NE2 GLN A 279       5.491  34.946  23.114  1.00 96.69           N  
ATOM   4383 HE21 GLN A 279       5.037  34.079  23.366  1.00 96.69           H  
ATOM   4384 HE22 GLN A 279       5.496  35.288  22.164  1.00 96.69           H  
ATOM   4385  OE1 GLN A 279       6.171  35.088  25.187  1.00 96.69           O  
ATOM   4386  N   MET A 280      10.131  38.757  26.376  1.00 96.25           N  
ATOM   4387  H   MET A 280      10.433  37.814  26.176  1.00 96.25           H  
ATOM   4388  CA  MET A 280      10.645  39.414  27.581  1.00 96.25           C  
ATOM   4389  HA  MET A 280       9.802  39.870  28.100  1.00 96.25           H  
ATOM   4390  C   MET A 280      11.622  40.561  27.299  1.00 96.25           C  
ATOM   4391  CB  MET A 280      11.272  38.357  28.502  1.00 96.25           C  
ATOM   4392  HB2 MET A 280      11.784  38.850  29.328  1.00 96.25           H  
ATOM   4393  HB3 MET A 280      12.009  37.778  27.945  1.00 96.25           H  
ATOM   4394  O   MET A 280      11.907  41.345  28.210  1.00 96.25           O  
ATOM   4395  CG  MET A 280      10.206  37.411  29.075  1.00 96.25           C  
ATOM   4396  HG2 MET A 280      10.698  36.676  29.713  1.00 96.25           H  
ATOM   4397  HG3 MET A 280       9.741  36.867  28.253  1.00 96.25           H  
ATOM   4398  SD  MET A 280       8.878  38.216  30.025  1.00 96.25           S  
ATOM   4399  CE  MET A 280       9.810  38.777  31.469  1.00 96.25           C  
ATOM   4400  HE1 MET A 280       9.127  39.217  32.196  1.00 96.25           H  
ATOM   4401  HE2 MET A 280      10.310  37.924  31.926  1.00 96.25           H  
ATOM   4402  HE3 MET A 280      10.552  39.514  31.163  1.00 96.25           H  
ATOM   4403  N   THR A 281      12.110  40.679  26.062  1.00 94.44           N  
ATOM   4404  H   THR A 281      11.841  39.983  25.381  1.00 94.44           H  
ATOM   4405  CA  THR A 281      13.022  41.744  25.623  1.00 94.44           C  
ATOM   4406  HA  THR A 281      13.409  42.271  26.496  1.00 94.44           H  
ATOM   4407  C   THR A 281      12.309  42.802  24.784  1.00 94.44           C  
ATOM   4408  CB  THR A 281      14.236  41.177  24.871  1.00 94.44           C  
ATOM   4409  HB  THR A 281      14.816  42.008  24.470  1.00 94.44           H  
ATOM   4410  O   THR A 281      12.305  43.966  25.163  1.00 94.44           O  
ATOM   4411  CG2 THR A 281      15.144  40.351  25.782  1.00 94.44           C  
ATOM   4412 HG21 THR A 281      14.598  39.514  26.216  1.00 94.44           H  
ATOM   4413 HG22 THR A 281      15.985  39.969  25.204  1.00 94.44           H  
ATOM   4414 HG23 THR A 281      15.526  40.985  26.583  1.00 94.44           H  
ATOM   4415  OG1 THR A 281      13.837  40.346  23.807  1.00 94.44           O  
ATOM   4416  HG1 THR A 281      13.626  39.482  24.169  1.00 94.44           H  
ATOM   4417  N   ILE A 282      11.666  42.418  23.679  1.00 93.94           N  
ATOM   4418  H   ILE A 282      11.692  41.439  23.431  1.00 93.94           H  
ATOM   4419  CA  ILE A 282      11.109  43.359  22.699  1.00 93.94           C  
ATOM   4420  HA  ILE A 282      11.610  44.321  22.809  1.00 93.94           H  
ATOM   4421  C   ILE A 282       9.626  43.621  22.971  1.00 93.94           C  
ATOM   4422  CB  ILE A 282      11.395  42.861  21.261  1.00 93.94           C  
ATOM   4423  HB  ILE A 282      11.018  41.843  21.160  1.00 93.94           H  
ATOM   4424  O   ILE A 282       9.225  44.771  23.151  1.00 93.94           O  
ATOM   4425  CG1 ILE A 282      12.924  42.855  21.011  1.00 93.94           C  
ATOM   4426 HG12 ILE A 282      13.283  43.883  20.969  1.00 93.94           H  
ATOM   4427 HG13 ILE A 282      13.435  42.363  21.838  1.00 93.94           H  
ATOM   4428  CG2 ILE A 282      10.686  43.749  20.220  1.00 93.94           C  
ATOM   4429 HG21 ILE A 282      10.902  43.404  19.209  1.00 93.94           H  
ATOM   4430 HG22 ILE A 282      11.008  44.785  20.324  1.00 93.94           H  
ATOM   4431 HG23 ILE A 282       9.604  43.695  20.347  1.00 93.94           H  
ATOM   4432  CD1 ILE A 282      13.360  42.127  19.737  1.00 93.94           C  
ATOM   4433 HD11 ILE A 282      12.913  42.585  18.855  1.00 93.94           H  
ATOM   4434 HD12 ILE A 282      14.444  42.182  19.647  1.00 93.94           H  
ATOM   4435 HD13 ILE A 282      13.071  41.078  19.805  1.00 93.94           H  
ATOM   4436  N   LEU A 283       8.800  42.570  23.045  1.00 96.56           N  
ATOM   4437  H   LEU A 283       9.194  41.645  22.944  1.00 96.56           H  
ATOM   4438  CA  LEU A 283       7.344  42.728  23.178  1.00 96.56           C  
ATOM   4439  HA  LEU A 283       6.995  43.349  22.353  1.00 96.56           H  
ATOM   4440  C   LEU A 283       6.961  43.445  24.480  1.00 96.56           C  
ATOM   4441  CB  LEU A 283       6.665  41.353  23.079  1.00 96.56           C  
ATOM   4442  HB2 LEU A 283       7.087  40.734  23.870  1.00 96.56           H  
ATOM   4443  HB3 LEU A 283       6.880  40.906  22.108  1.00 96.56           H  
ATOM   4444  O   LEU A 283       6.162  44.381  24.452  1.00 96.56           O  
ATOM   4445  CG  LEU A 283       5.150  41.349  23.332  1.00 96.56           C  
ATOM   4446  HG  LEU A 283       4.984  41.697  24.352  1.00 96.56           H  
ATOM   4447  CD1 LEU A 283       4.342  42.251  22.417  1.00 96.56           C  
ATOM   4448 HD11 LEU A 283       4.284  41.827  21.414  1.00 96.56           H  
ATOM   4449 HD12 LEU A 283       4.768  43.254  22.382  1.00 96.56           H  
ATOM   4450 HD13 LEU A 283       3.332  42.314  22.820  1.00 96.56           H  
ATOM   4451  CD2 LEU A 283       4.584  39.935  23.227  1.00 96.56           C  
ATOM   4452 HD21 LEU A 283       3.510  39.956  23.413  1.00 96.56           H  
ATOM   4453 HD22 LEU A 283       5.041  39.307  23.991  1.00 96.56           H  
ATOM   4454 HD23 LEU A 283       4.771  39.520  22.236  1.00 96.56           H  
ATOM   4455  N   ARG A 284       7.573  43.056  25.605  1.00 96.44           N  
ATOM   4456  H   ARG A 284       8.161  42.237  25.553  1.00 96.44           H  
ATOM   4457  CA  ARG A 284       7.329  43.666  26.920  1.00 96.44           C  
ATOM   4458  HA  ARG A 284       6.291  43.487  27.198  1.00 96.44           H  
ATOM   4459  C   ARG A 284       7.548  45.175  26.900  1.00 96.44           C  
ATOM   4460  CB  ARG A 284       8.276  43.019  27.939  1.00 96.44           C  
ATOM   4461  HB2 ARG A 284       9.299  43.298  27.686  1.00 96.44           H  
ATOM   4462  HB3 ARG A 284       8.208  41.933  27.879  1.00 96.44           H  
ATOM   4463  O   ARG A 284       6.800  45.922  27.531  1.00 96.44           O  
ATOM   4464  CG  ARG A 284       7.944  43.443  29.377  1.00 96.44           C  
ATOM   4465  HG2 ARG A 284       7.872  44.528  29.452  1.00 96.44           H  
ATOM   4466  HG3 ARG A 284       6.986  43.007  29.659  1.00 96.44           H  
ATOM   4467  CD  ARG A 284       9.021  42.960  30.345  1.00 96.44           C  
ATOM   4468  HD2 ARG A 284       8.687  43.149  31.365  1.00 96.44           H  
ATOM   4469  HD3 ARG A 284       9.145  41.885  30.213  1.00 96.44           H  
ATOM   4470  NE  ARG A 284      10.304  43.649  30.098  1.00 96.44           N  
ATOM   4471  HE  ARG A 284      10.353  44.278  29.310  1.00 96.44           H  
ATOM   4472  NH1 ARG A 284      11.584  42.399  31.536  1.00 96.44           N  
ATOM   4473 HH11 ARG A 284      12.504  42.090  31.814  1.00 96.44           H  
ATOM   4474 HH12 ARG A 284      10.767  41.852  31.771  1.00 96.44           H  
ATOM   4475  NH2 ARG A 284      12.540  43.920  30.182  1.00 96.44           N  
ATOM   4476 HH21 ARG A 284      13.460  43.572  30.412  1.00 96.44           H  
ATOM   4477 HH22 ARG A 284      12.461  44.543  29.391  1.00 96.44           H  
ATOM   4478  CZ  ARG A 284      11.473  43.306  30.602  1.00 96.44           C  
ATOM   4479  N   ASP A 285       8.597  45.618  26.220  1.00 93.94           N  
ATOM   4480  H   ASP A 285       9.144  44.963  25.680  1.00 93.94           H  
ATOM   4481  CA  ASP A 285       8.986  47.021  26.215  1.00 93.94           C  
ATOM   4482  HA  ASP A 285       8.751  47.452  27.189  1.00 93.94           H  
ATOM   4483  C   ASP A 285       8.141  47.822  25.208  1.00 93.94           C  
ATOM   4484  CB  ASP A 285      10.511  47.119  26.059  1.00 93.94           C  
ATOM   4485  HB2 ASP A 285      10.774  48.167  25.916  1.00 93.94           H  
ATOM   4486  HB3 ASP A 285      10.819  46.567  25.171  1.00 93.94           H  
ATOM   4487  O   ASP A 285       7.705  48.925  25.536  1.00 93.94           O  
ATOM   4488  CG  ASP A 285      11.283  46.593  27.298  1.00 93.94           C  
ATOM   4489  OD1 ASP A 285      10.676  46.292  28.376  1.00 93.94           O  
ATOM   4490  OD2 ASP A 285      12.525  46.520  27.225  1.00 93.94           O  
ATOM   4491  N   LEU A 286       7.759  47.227  24.068  1.00 93.88           N  
ATOM   4492  H   LEU A 286       8.145  46.321  23.846  1.00 93.88           H  
ATOM   4493  CA  LEU A 286       6.736  47.788  23.173  1.00 93.88           C  
ATOM   4494  HA  LEU A 286       7.041  48.790  22.872  1.00 93.88           H  
ATOM   4495  C   LEU A 286       5.372  47.943  23.870  1.00 93.88           C  
ATOM   4496  CB  LEU A 286       6.596  46.899  21.923  1.00 93.88           C  
ATOM   4497  HB2 LEU A 286       6.492  45.862  22.243  1.00 93.88           H  
ATOM   4498  HB3 LEU A 286       5.677  47.172  21.404  1.00 93.88           H  
ATOM   4499  O   LEU A 286       4.708  48.969  23.713  1.00 93.88           O  
ATOM   4500  CG  LEU A 286       7.755  46.999  20.914  1.00 93.88           C  
ATOM   4501  HG  LEU A 286       8.703  46.802  21.414  1.00 93.88           H  
ATOM   4502  CD1 LEU A 286       7.556  45.957  19.812  1.00 93.88           C  
ATOM   4503 HD11 LEU A 286       7.509  44.962  20.255  1.00 93.88           H  
ATOM   4504 HD12 LEU A 286       8.395  45.990  19.116  1.00 93.88           H  
ATOM   4505 HD13 LEU A 286       6.634  46.154  19.266  1.00 93.88           H  
ATOM   4506  CD2 LEU A 286       7.817  48.377  20.250  1.00 93.88           C  
ATOM   4507 HD21 LEU A 286       8.569  48.370  19.462  1.00 93.88           H  
ATOM   4508 HD22 LEU A 286       6.851  48.631  19.813  1.00 93.88           H  
ATOM   4509 HD23 LEU A 286       8.095  49.137  20.980  1.00 93.88           H  
ATOM   4510  N   GLU A 287       4.956  46.968  24.684  1.00 95.12           N  
ATOM   4511  H   GLU A 287       5.498  46.117  24.730  1.00 95.12           H  
ATOM   4512  CA  GLU A 287       3.694  47.041  25.428  1.00 95.12           C  
ATOM   4513  HA  GLU A 287       2.898  47.316  24.735  1.00 95.12           H  
ATOM   4514  C   GLU A 287       3.709  48.132  26.501  1.00 95.12           C  
ATOM   4515  CB  GLU A 287       3.337  45.673  26.024  1.00 95.12           C  
ATOM   4516  HB2 GLU A 287       4.007  45.448  26.854  1.00 95.12           H  
ATOM   4517  HB3 GLU A 287       3.446  44.908  25.256  1.00 95.12           H  
ATOM   4518  O   GLU A 287       2.715  48.839  26.664  1.00 95.12           O  
ATOM   4519  CG  GLU A 287       1.877  45.685  26.505  1.00 95.12           C  
ATOM   4520  HG2 GLU A 287       1.239  45.891  25.646  1.00 95.12           H  
ATOM   4521  HG3 GLU A 287       1.736  46.487  27.230  1.00 95.12           H  
ATOM   4522  CD  GLU A 287       1.424  44.381  27.162  1.00 95.12           C  
ATOM   4523  OE1 GLU A 287       0.329  44.383  27.763  1.00 95.12           O  
ATOM   4524  OE2 GLU A 287       2.177  43.386  27.160  1.00 95.12           O  
ATOM   4525  N   LYS A 288       4.833  48.343  27.194  1.00 92.06           N  
ATOM   4526  H   LYS A 288       5.617  47.730  27.024  1.00 92.06           H  
ATOM   4527  CA  LYS A 288       4.968  49.459  28.146  1.00 92.06           C  
ATOM   4528  HA  LYS A 288       4.161  49.408  28.876  1.00 92.06           H  
ATOM   4529  C   LYS A 288       4.855  50.828  27.470  1.00 92.06           C  
ATOM   4530  CB  LYS A 288       6.311  49.367  28.869  1.00 92.06           C  
ATOM   4531  HB2 LYS A 288       7.093  49.232  28.122  1.00 92.06           H  
ATOM   4532  HB3 LYS A 288       6.501  50.308  29.385  1.00 92.06           H  
ATOM   4533  O   LYS A 288       4.358  51.759  28.106  1.00 92.06           O  
ATOM   4534  CG  LYS A 288       6.368  48.239  29.907  1.00 92.06           C  
ATOM   4535  HG2 LYS A 288       5.761  48.495  30.775  1.00 92.06           H  
ATOM   4536  HG3 LYS A 288       6.006  47.304  29.480  1.00 92.06           H  
ATOM   4537  CD  LYS A 288       7.829  48.090  30.328  1.00 92.06           C  
ATOM   4538  HD2 LYS A 288       8.167  49.008  30.809  1.00 92.06           H  
ATOM   4539  HD3 LYS A 288       8.421  47.932  29.427  1.00 92.06           H  
ATOM   4540  CE  LYS A 288       8.055  46.905  31.257  1.00 92.06           C  
ATOM   4541  HE2 LYS A 288       7.509  46.051  30.856  1.00 92.06           H  
ATOM   4542  HE3 LYS A 288       7.666  47.137  32.249  1.00 92.06           H  
ATOM   4543  NZ  LYS A 288       9.508  46.612  31.289  1.00 92.06           N  
ATOM   4544  HZ1 LYS A 288      10.028  47.391  31.667  1.00 92.06           H  
ATOM   4545  HZ2 LYS A 288       9.846  46.489  30.345  1.00 92.06           H  
ATOM   4546  HZ3 LYS A 288       9.715  45.772  31.809  1.00 92.06           H  
ATOM   4547  N   LEU A 289       5.315  50.940  26.220  1.00 87.31           N  
ATOM   4548  H   LEU A 289       5.742  50.122  25.808  1.00 87.31           H  
ATOM   4549  CA  LEU A 289       5.308  52.174  25.427  1.00 87.31           C  
ATOM   4550  HA  LEU A 289       5.557  53.015  26.075  1.00 87.31           H  
ATOM   4551  C   LEU A 289       3.929  52.489  24.827  1.00 87.31           C  
ATOM   4552  CB  LEU A 289       6.372  52.068  24.314  1.00 87.31           C  
ATOM   4553  HB2 LEU A 289       6.238  51.118  23.797  1.00 87.31           H  
ATOM   4554  HB3 LEU A 289       6.202  52.857  23.582  1.00 87.31           H  
ATOM   4555  O   LEU A 289       3.445  53.608  24.970  1.00 87.31           O  
ATOM   4556  CG  LEU A 289       7.828  52.168  24.804  1.00 87.31           C  
ATOM   4557  HG  LEU A 289       7.970  51.537  25.681  1.00 87.31           H  
ATOM   4558  CD1 LEU A 289       8.784  51.702  23.706  1.00 87.31           C  
ATOM   4559 HD11 LEU A 289       8.546  50.676  23.423  1.00 87.31           H  
ATOM   4560 HD12 LEU A 289       9.810  51.727  24.073  1.00 87.31           H  
ATOM   4561 HD13 LEU A 289       8.696  52.344  22.829  1.00 87.31           H  
ATOM   4562  CD2 LEU A 289       8.198  53.607  25.177  1.00 87.31           C  
ATOM   4563 HD21 LEU A 289       8.053  54.261  24.317  1.00 87.31           H  
ATOM   4564 HD22 LEU A 289       7.576  53.955  26.002  1.00 87.31           H  
ATOM   4565 HD23 LEU A 289       9.243  53.648  25.482  1.00 87.31           H  
ATOM   4566  N   ALA A 290       3.289  51.520  24.164  1.00 90.50           N  
ATOM   4567  H   ALA A 290       3.766  50.638  24.045  1.00 90.50           H  
ATOM   4568  CA  ALA A 290       2.045  51.744  23.416  1.00 90.50           C  
ATOM   4569  HA  ALA A 290       1.887  52.816  23.304  1.00 90.50           H  
ATOM   4570  C   ALA A 290       0.781  51.197  24.109  1.00 90.50           C  
ATOM   4571  CB  ALA A 290       2.232  51.167  22.009  1.00 90.50           C  
ATOM   4572  HB1 ALA A 290       1.332  51.331  21.415  1.00 90.50           H  
ATOM   4573  HB2 ALA A 290       2.430  50.097  22.075  1.00 90.50           H  
ATOM   4574  HB3 ALA A 290       3.076  51.653  21.519  1.00 90.50           H  
ATOM   4575  O   ALA A 290      -0.334  51.569  23.744  1.00 90.50           O  
ATOM   4576  N   GLY A 291       0.925  50.335  25.115  1.00 92.06           N  
ATOM   4577  H   GLY A 291       1.858  50.060  25.385  1.00 92.06           H  
ATOM   4578  CA  GLY A 291      -0.180  49.708  25.837  1.00 92.06           C  
ATOM   4579  HA2 GLY A 291       0.172  49.458  26.838  1.00 92.06           H  
ATOM   4580  HA3 GLY A 291      -1.002  50.417  25.941  1.00 92.06           H  
ATOM   4581  C   GLY A 291      -0.711  48.426  25.187  1.00 92.06           C  
ATOM   4582  O   GLY A 291      -0.574  48.188  23.985  1.00 92.06           O  
ATOM   4583  N   TRP A 292      -1.375  47.606  26.006  1.00 91.06           N  
ATOM   4584  H   TRP A 292      -1.377  47.832  26.990  1.00 91.06           H  
ATOM   4585  CA  TRP A 292      -1.804  46.247  25.653  1.00 91.06           C  
ATOM   4586  HA  TRP A 292      -0.921  45.654  25.413  1.00 91.06           H  
ATOM   4587  C   TRP A 292      -2.731  46.178  24.427  1.00 91.06           C  
ATOM   4588  CB  TRP A 292      -2.457  45.610  26.889  1.00 91.06           C  
ATOM   4589  HB2 TRP A 292      -1.838  45.795  27.767  1.00 91.06           H  
ATOM   4590  HB3 TRP A 292      -2.479  44.531  26.740  1.00 91.06           H  
ATOM   4591  O   TRP A 292      -2.552  45.319  23.568  1.00 91.06           O  
ATOM   4592  CG  TRP A 292      -3.856  46.059  27.178  1.00 91.06           C  
ATOM   4593  CD1 TRP A 292      -4.228  47.082  27.981  1.00 91.06           C  
ATOM   4594  HD1 TRP A 292      -3.548  47.688  28.561  1.00 91.06           H  
ATOM   4595  CD2 TRP A 292      -5.091  45.496  26.643  1.00 91.06           C  
ATOM   4596  CE2 TRP A 292      -6.188  46.253  27.151  1.00 91.06           C  
ATOM   4597  CE3 TRP A 292      -5.387  44.435  25.762  1.00 91.06           C  
ATOM   4598  HE3 TRP A 292      -4.585  43.835  25.358  1.00 91.06           H  
ATOM   4599  NE1 TRP A 292      -5.606  47.200  27.967  1.00 91.06           N  
ATOM   4600  HE1 TRP A 292      -6.122  47.845  28.548  1.00 91.06           H  
ATOM   4601  CH2 TRP A 292      -7.779  44.901  25.931  1.00 91.06           C  
ATOM   4602  HH2 TRP A 292      -8.795  44.656  25.660  1.00 91.06           H  
ATOM   4603  CZ2 TRP A 292      -7.517  45.967  26.809  1.00 91.06           C  
ATOM   4604  HZ2 TRP A 292      -8.329  46.547  27.221  1.00 91.06           H  
ATOM   4605  CZ3 TRP A 292      -6.717  44.142  25.408  1.00 91.06           C  
ATOM   4606  HZ3 TRP A 292      -6.924  43.323  24.735  1.00 91.06           H  
ATOM   4607  N   HIS A 293      -3.703  47.090  24.301  1.00 92.69           N  
ATOM   4608  H   HIS A 293      -3.877  47.684  25.100  1.00 92.69           H  
ATOM   4609  CA  HIS A 293      -4.707  47.049  23.227  1.00 92.69           C  
ATOM   4610  HA  HIS A 293      -5.171  46.063  23.236  1.00 92.69           H  
ATOM   4611  C   HIS A 293      -4.094  47.241  21.829  1.00 92.69           C  
ATOM   4612  CB  HIS A 293      -5.822  48.075  23.499  1.00 92.69           C  
ATOM   4613  HB2 HIS A 293      -6.631  47.888  22.793  1.00 92.69           H  
ATOM   4614  HB3 HIS A 293      -6.222  47.909  24.499  1.00 92.69           H  
ATOM   4615  O   HIS A 293      -4.398  46.485  20.916  1.00 92.69           O  
ATOM   4616  CG  HIS A 293      -5.403  49.524  23.371  1.00 92.69           C  
ATOM   4617  CD2 HIS A 293      -5.819  50.421  22.421  1.00 92.69           C  
ATOM   4618  HD2 HIS A 293      -6.519  50.216  21.625  1.00 92.69           H  
ATOM   4619  ND1 HIS A 293      -4.511  50.189  24.182  1.00 92.69           N  
ATOM   4620  HD1 HIS A 293      -4.045  49.815  24.996  1.00 92.69           H  
ATOM   4621  CE1 HIS A 293      -4.387  51.447  23.734  1.00 92.69           C  
ATOM   4622  HE1 HIS A 293      -3.743  52.194  24.176  1.00 92.69           H  
ATOM   4623  NE2 HIS A 293      -5.171  51.647  22.662  1.00 92.69           N  
ATOM   4624  N   ARG A 294      -3.187  48.211  21.650  1.00 94.88           N  
ATOM   4625  H   ARG A 294      -2.931  48.778  22.446  1.00 94.88           H  
ATOM   4626  CA  ARG A 294      -2.533  48.463  20.350  1.00 94.88           C  
ATOM   4627  HA  ARG A 294      -3.281  48.497  19.558  1.00 94.88           H  
ATOM   4628  C   ARG A 294      -1.591  47.331  19.979  1.00 94.88           C  
ATOM   4629  CB  ARG A 294      -1.763  49.787  20.386  1.00 94.88           C  
ATOM   4630  HB2 ARG A 294      -1.103  49.857  19.522  1.00 94.88           H  
ATOM   4631  HB3 ARG A 294      -1.147  49.809  21.286  1.00 94.88           H  
ATOM   4632  O   ARG A 294      -1.626  46.847  18.853  1.00 94.88           O  
ATOM   4633  CG  ARG A 294      -2.721  50.979  20.361  1.00 94.88           C  
ATOM   4634  HG2 ARG A 294      -3.602  50.738  20.957  1.00 94.88           H  
ATOM   4635  HG3 ARG A 294      -3.045  51.180  19.340  1.00 94.88           H  
ATOM   4636  CD  ARG A 294      -2.029  52.203  20.949  1.00 94.88           C  
ATOM   4637  HD2 ARG A 294      -1.608  51.910  21.911  1.00 94.88           H  
ATOM   4638  HD3 ARG A 294      -1.202  52.500  20.304  1.00 94.88           H  
ATOM   4639  NE  ARG A 294      -2.969  53.302  21.210  1.00 94.88           N  
ATOM   4640  HE  ARG A 294      -3.888  53.024  21.522  1.00 94.88           H  
ATOM   4641  NH1 ARG A 294      -1.480  54.994  20.858  1.00 94.88           N  
ATOM   4642 HH11 ARG A 294      -0.923  54.337  20.330  1.00 94.88           H  
ATOM   4643 HH12 ARG A 294      -1.201  55.962  20.930  1.00 94.88           H  
ATOM   4644  NH2 ARG A 294      -3.454  55.446  21.793  1.00 94.88           N  
ATOM   4645 HH21 ARG A 294      -3.168  56.410  21.897  1.00 94.88           H  
ATOM   4646 HH22 ARG A 294      -4.345  55.122  22.140  1.00 94.88           H  
ATOM   4647  CZ  ARG A 294      -2.632  54.573  21.284  1.00 94.88           C  
ATOM   4648  N   ILE A 295      -0.776  46.894  20.936  1.00 95.12           N  
ATOM   4649  H   ILE A 295      -0.808  47.339  21.842  1.00 95.12           H  
ATOM   4650  CA  ILE A 295       0.218  45.847  20.704  1.00 95.12           C  
ATOM   4651  HA  ILE A 295       0.754  46.074  19.783  1.00 95.12           H  
ATOM   4652  C   ILE A 295      -0.437  44.485  20.459  1.00 95.12           C  
ATOM   4653  CB  ILE A 295       1.232  45.841  21.863  1.00 95.12           C  
ATOM   4654  HB  ILE A 295       0.683  45.772  22.803  1.00 95.12           H  
ATOM   4655  O   ILE A 295       0.000  43.772  19.562  1.00 95.12           O  
ATOM   4656  CG1 ILE A 295       2.072  47.139  21.902  1.00 95.12           C  
ATOM   4657 HG12 ILE A 295       1.427  47.972  22.181  1.00 95.12           H  
ATOM   4658 HG13 ILE A 295       2.827  47.033  22.680  1.00 95.12           H  
ATOM   4659  CG2 ILE A 295       2.165  44.629  21.800  1.00 95.12           C  
ATOM   4660 HG21 ILE A 295       1.603  43.709  21.961  1.00 95.12           H  
ATOM   4661 HG22 ILE A 295       2.665  44.575  20.833  1.00 95.12           H  
ATOM   4662 HG23 ILE A 295       2.913  44.710  22.589  1.00 95.12           H  
ATOM   4663  CD1 ILE A 295       2.813  47.513  20.609  1.00 95.12           C  
ATOM   4664 HD11 ILE A 295       3.481  48.351  20.808  1.00 95.12           H  
ATOM   4665 HD12 ILE A 295       3.410  46.675  20.249  1.00 95.12           H  
ATOM   4666 HD13 ILE A 295       2.104  47.818  19.840  1.00 95.12           H  
ATOM   4667  N   SER A 296      -1.515  44.143  21.172  1.00 95.56           N  
ATOM   4668  H   SER A 296      -1.824  44.749  21.918  1.00 95.56           H  
ATOM   4669  CA  SER A 296      -2.260  42.898  20.923  1.00 95.56           C  
ATOM   4670  HA  SER A 296      -1.557  42.066  20.970  1.00 95.56           H  
ATOM   4671  C   SER A 296      -2.892  42.866  19.530  1.00 95.56           C  
ATOM   4672  CB  SER A 296      -3.327  42.648  21.992  1.00 95.56           C  
ATOM   4673  HB2 SER A 296      -3.887  41.749  21.735  1.00 95.56           H  
ATOM   4674  HB3 SER A 296      -2.839  42.487  22.954  1.00 95.56           H  
ATOM   4675  O   SER A 296      -2.788  41.849  18.847  1.00 95.56           O  
ATOM   4676  OG  SER A 296      -4.214  43.740  22.101  1.00 95.56           O  
ATOM   4677  HG  SER A 296      -3.750  44.413  22.604  1.00 95.56           H  
ATOM   4678  N   ILE A 297      -3.466  43.983  19.061  1.00 96.69           N  
ATOM   4679  H   ILE A 297      -3.588  44.760  19.694  1.00 96.69           H  
ATOM   4680  CA  ILE A 297      -3.994  44.097  17.692  1.00 96.69           C  
ATOM   4681  HA  ILE A 297      -4.724  43.303  17.535  1.00 96.69           H  
ATOM   4682  C   ILE A 297      -2.879  43.879  16.665  1.00 96.69           C  
ATOM   4683  CB  ILE A 297      -4.704  45.456  17.488  1.00 96.69           C  
ATOM   4684  HB  ILE A 297      -4.044  46.250  17.837  1.00 96.69           H  
ATOM   4685  O   ILE A 297      -3.046  43.070  15.753  1.00 96.69           O  
ATOM   4686  CG1 ILE A 297      -6.015  45.497  18.305  1.00 96.69           C  
ATOM   4687 HG12 ILE A 297      -6.743  44.821  17.857  1.00 96.69           H  
ATOM   4688 HG13 ILE A 297      -5.829  45.142  19.318  1.00 96.69           H  
ATOM   4689  CG2 ILE A 297      -5.023  45.713  16.003  1.00 96.69           C  
ATOM   4690 HG21 ILE A 297      -4.109  45.765  15.411  1.00 96.69           H  
ATOM   4691 HG22 ILE A 297      -5.529  46.671  15.881  1.00 96.69           H  
ATOM   4692 HG23 ILE A 297      -5.662  44.918  15.620  1.00 96.69           H  
ATOM   4693  CD1 ILE A 297      -6.633  46.899  18.406  1.00 96.69           C  
ATOM   4694 HD11 ILE A 297      -7.465  46.872  19.110  1.00 96.69           H  
ATOM   4695 HD12 ILE A 297      -7.012  47.226  17.438  1.00 96.69           H  
ATOM   4696 HD13 ILE A 297      -5.889  47.609  18.767  1.00 96.69           H  
ATOM   4697  N   ILE A 298      -1.735  44.558  16.820  1.00 97.31           N  
ATOM   4698  H   ILE A 298      -1.657  45.208  17.590  1.00 97.31           H  
ATOM   4699  CA  ILE A 298      -0.602  44.406  15.897  1.00 97.31           C  
ATOM   4700  HA  ILE A 298      -0.956  44.609  14.886  1.00 97.31           H  
ATOM   4701  C   ILE A 298      -0.101  42.958  15.906  1.00 97.31           C  
ATOM   4702  CB  ILE A 298       0.532  45.410  16.210  1.00 97.31           C  
ATOM   4703  HB  ILE A 298       0.826  45.291  17.253  1.00 97.31           H  
ATOM   4704  O   ILE A 298       0.072  42.378  14.837  1.00 97.31           O  
ATOM   4705  CG1 ILE A 298       0.062  46.867  15.980  1.00 97.31           C  
ATOM   4706 HG12 ILE A 298      -0.019  47.055  14.909  1.00 97.31           H  
ATOM   4707 HG13 ILE A 298      -0.928  47.014  16.412  1.00 97.31           H  
ATOM   4708  CG2 ILE A 298       1.751  45.118  15.313  1.00 97.31           C  
ATOM   4709 HG21 ILE A 298       2.526  45.869  15.464  1.00 97.31           H  
ATOM   4710 HG22 ILE A 298       1.460  45.127  14.262  1.00 97.31           H  
ATOM   4711 HG23 ILE A 298       2.193  44.151  15.554  1.00 97.31           H  
ATOM   4712  CD1 ILE A 298       0.995  47.924  16.584  1.00 97.31           C  
ATOM   4713 HD11 ILE A 298       1.952  47.937  16.061  1.00 97.31           H  
ATOM   4714 HD12 ILE A 298       0.540  48.909  16.485  1.00 97.31           H  
ATOM   4715 HD13 ILE A 298       1.156  47.714  17.641  1.00 97.31           H  
ATOM   4716  N   PHE A 299       0.080  42.353  17.083  1.00 97.88           N  
ATOM   4717  H   PHE A 299      -0.092  42.884  17.925  1.00 97.88           H  
ATOM   4718  CA  PHE A 299       0.552  40.976  17.231  1.00 97.88           C  
ATOM   4719  HA  PHE A 299       1.536  40.886  16.771  1.00 97.88           H  
ATOM   4720  C   PHE A 299      -0.372  39.970  16.531  1.00 97.88           C  
ATOM   4721  CB  PHE A 299       0.679  40.651  18.727  1.00 97.88           C  
ATOM   4722  HB2 PHE A 299       1.386  41.347  19.178  1.00 97.88           H  
ATOM   4723  HB3 PHE A 299      -0.284  40.807  19.214  1.00 97.88           H  
ATOM   4724  O   PHE A 299       0.091  39.159  15.728  1.00 97.88           O  
ATOM   4725  CG  PHE A 299       1.141  39.235  19.011  1.00 97.88           C  
ATOM   4726  CD1 PHE A 299       0.211  38.189  19.153  1.00 97.88           C  
ATOM   4727  HD1 PHE A 299      -0.848  38.387  19.071  1.00 97.88           H  
ATOM   4728  CD2 PHE A 299       2.513  38.950  19.092  1.00 97.88           C  
ATOM   4729  HD2 PHE A 299       3.232  39.735  18.908  1.00 97.88           H  
ATOM   4730  CE1 PHE A 299       0.653  36.877  19.388  1.00 97.88           C  
ATOM   4731  HE1 PHE A 299      -0.061  36.072  19.487  1.00 97.88           H  
ATOM   4732  CE2 PHE A 299       2.962  37.642  19.330  1.00 97.88           C  
ATOM   4733  HE2 PHE A 299       4.020  37.428  19.369  1.00 97.88           H  
ATOM   4734  CZ  PHE A 299       2.027  36.604  19.474  1.00 97.88           C  
ATOM   4735  HZ  PHE A 299       2.357  35.590  19.647  1.00 97.88           H  
ATOM   4736  N   ILE A 300      -1.679  40.033  16.801  1.00 97.25           N  
ATOM   4737  H   ILE A 300      -2.005  40.737  17.447  1.00 97.25           H  
ATOM   4738  CA  ILE A 300      -2.652  39.080  16.255  1.00 97.25           C  
ATOM   4739  HA  ILE A 300      -2.269  38.070  16.401  1.00 97.25           H  
ATOM   4740  C   ILE A 300      -2.803  39.268  14.743  1.00 97.25           C  
ATOM   4741  CB  ILE A 300      -3.997  39.194  17.012  1.00 97.25           C  
ATOM   4742  HB  ILE A 300      -4.294  40.242  17.040  1.00 97.25           H  
ATOM   4743  O   ILE A 300      -2.686  38.302  13.993  1.00 97.25           O  
ATOM   4744  CG1 ILE A 300      -3.821  38.686  18.463  1.00 97.25           C  
ATOM   4745 HG12 ILE A 300      -3.555  37.629  18.447  1.00 97.25           H  
ATOM   4746 HG13 ILE A 300      -3.001  39.228  18.935  1.00 97.25           H  
ATOM   4747  CG2 ILE A 300      -5.107  38.405  16.294  1.00 97.25           C  
ATOM   4748 HG21 ILE A 300      -6.041  38.441  16.854  1.00 97.25           H  
ATOM   4749 HG22 ILE A 300      -4.803  37.367  16.163  1.00 97.25           H  
ATOM   4750 HG23 ILE A 300      -5.312  38.843  15.316  1.00 97.25           H  
ATOM   4751  CD1 ILE A 300      -5.051  38.872  19.361  1.00 97.25           C  
ATOM   4752 HD11 ILE A 300      -5.392  39.907  19.312  1.00 97.25           H  
ATOM   4753 HD12 ILE A 300      -5.855  38.202  19.058  1.00 97.25           H  
ATOM   4754 HD13 ILE A 300      -4.780  38.638  20.390  1.00 97.25           H  
ATOM   4755  N   LEU A 301      -3.027  40.500  14.274  1.00 98.00           N  
ATOM   4756  H   LEU A 301      -3.057  41.276  14.919  1.00 98.00           H  
ATOM   4757  CA  LEU A 301      -3.298  40.748  12.856  1.00 98.00           C  
ATOM   4758  HA  LEU A 301      -4.048  40.034  12.515  1.00 98.00           H  
ATOM   4759  C   LEU A 301      -2.071  40.514  11.968  1.00 98.00           C  
ATOM   4760  CB  LEU A 301      -3.844  42.171  12.663  1.00 98.00           C  
ATOM   4761  HB2 LEU A 301      -3.150  42.872  13.126  1.00 98.00           H  
ATOM   4762  HB3 LEU A 301      -3.866  42.380  11.594  1.00 98.00           H  
ATOM   4763  O   LEU A 301      -2.225  39.986  10.866  1.00 98.00           O  
ATOM   4764  CG  LEU A 301      -5.252  42.430  13.224  1.00 98.00           C  
ATOM   4765  HG  LEU A 301      -5.255  42.280  14.304  1.00 98.00           H  
ATOM   4766  CD1 LEU A 301      -5.638  43.880  12.926  1.00 98.00           C  
ATOM   4767 HD11 LEU A 301      -4.889  44.550  13.347  1.00 98.00           H  
ATOM   4768 HD12 LEU A 301      -5.692  44.038  11.849  1.00 98.00           H  
ATOM   4769 HD13 LEU A 301      -6.608  44.101  13.373  1.00 98.00           H  
ATOM   4770  CD2 LEU A 301      -6.312  41.525  12.593  1.00 98.00           C  
ATOM   4771 HD21 LEU A 301      -6.152  40.491  12.897  1.00 98.00           H  
ATOM   4772 HD22 LEU A 301      -7.303  41.824  12.933  1.00 98.00           H  
ATOM   4773 HD23 LEU A 301      -6.269  41.593  11.506  1.00 98.00           H  
ATOM   4774  N   SER A 302      -0.862  40.852  12.431  1.00 97.88           N  
ATOM   4775  H   SER A 302      -0.780  41.277  13.343  1.00 97.88           H  
ATOM   4776  CA  SER A 302       0.360  40.546  11.669  1.00 97.88           C  
ATOM   4777  HA  SER A 302       0.201  40.876  10.642  1.00 97.88           H  
ATOM   4778  C   SER A 302       0.637  39.044  11.602  1.00 97.88           C  
ATOM   4779  CB  SER A 302       1.585  41.293  12.198  1.00 97.88           C  
ATOM   4780  HB2 SER A 302       2.451  41.013  11.599  1.00 97.88           H  
ATOM   4781  HB3 SER A 302       1.425  42.366  12.096  1.00 97.88           H  
ATOM   4782  O   SER A 302       0.970  38.536  10.533  1.00 97.88           O  
ATOM   4783  OG  SER A 302       1.840  40.980  13.552  1.00 97.88           O  
ATOM   4784  HG  SER A 302       1.206  41.465  14.085  1.00 97.88           H  
ATOM   4785  N   GLY A 303       0.397  38.316  12.698  1.00 98.12           N  
ATOM   4786  H   GLY A 303       0.153  38.801  13.550  1.00 98.12           H  
ATOM   4787  CA  GLY A 303       0.492  36.856  12.735  1.00 98.12           C  
ATOM   4788  HA2 GLY A 303       1.507  36.542  12.492  1.00 98.12           H  
ATOM   4789  HA3 GLY A 303       0.241  36.507  13.737  1.00 98.12           H  
ATOM   4790  C   GLY A 303      -0.477  36.174  11.776  1.00 98.12           C  
ATOM   4791  O   GLY A 303      -0.059  35.363  10.955  1.00 98.12           O  
ATOM   4792  N   ILE A 304      -1.757  36.559  11.821  1.00 97.69           N  
ATOM   4793  H   ILE A 304      -2.033  37.218  12.535  1.00 97.69           H  
ATOM   4794  CA  ILE A 304      -2.785  36.042  10.904  1.00 97.69           C  
ATOM   4795  HA  ILE A 304      -2.827  34.958  11.008  1.00 97.69           H  
ATOM   4796  C   ILE A 304      -2.401  36.339   9.451  1.00 97.69           C  
ATOM   4797  CB  ILE A 304      -4.171  36.630  11.263  1.00 97.69           C  
ATOM   4798  HB  ILE A 304      -4.065  37.711  11.352  1.00 97.69           H  
ATOM   4799  O   ILE A 304      -2.507  35.458   8.605  1.00 97.69           O  
ATOM   4800  CG1 ILE A 304      -4.653  36.060  12.618  1.00 97.69           C  
ATOM   4801 HG12 ILE A 304      -4.844  34.992  12.515  1.00 97.69           H  
ATOM   4802 HG13 ILE A 304      -3.870  36.173  13.369  1.00 97.69           H  
ATOM   4803  CG2 ILE A 304      -5.250  36.348  10.195  1.00 97.69           C  
ATOM   4804 HG21 ILE A 304      -5.536  35.296  10.209  1.00 97.69           H  
ATOM   4805 HG22 ILE A 304      -6.137  36.950  10.393  1.00 97.69           H  
ATOM   4806 HG23 ILE A 304      -4.903  36.600   9.193  1.00 97.69           H  
ATOM   4807  CD1 ILE A 304      -5.918  36.743  13.154  1.00 97.69           C  
ATOM   4808 HD11 ILE A 304      -5.777  37.824  13.170  1.00 97.69           H  
ATOM   4809 HD12 ILE A 304      -6.115  36.393  14.167  1.00 97.69           H  
ATOM   4810 HD13 ILE A 304      -6.779  36.495  12.534  1.00 97.69           H  
ATOM   4811  N   THR A 305      -1.926  37.553   9.152  1.00 98.06           N  
ATOM   4812  H   THR A 305      -1.843  38.235   9.892  1.00 98.06           H  
ATOM   4813  CA  THR A 305      -1.537  37.929   7.782  1.00 98.06           C  
ATOM   4814  HA  THR A 305      -2.370  37.700   7.117  1.00 98.06           H  
ATOM   4815  C   THR A 305      -0.333  37.119   7.290  1.00 98.06           C  
ATOM   4816  CB  THR A 305      -1.240  39.433   7.666  1.00 98.06           C  
ATOM   4817  HB  THR A 305      -0.328  39.674   8.211  1.00 98.06           H  
ATOM   4818  O   THR A 305      -0.336  36.655   6.150  1.00 98.06           O  
ATOM   4819  CG2 THR A 305      -1.093  39.857   6.205  1.00 98.06           C  
ATOM   4820 HG21 THR A 305      -1.938  39.470   5.635  1.00 98.06           H  
ATOM   4821 HG22 THR A 305      -0.163  39.467   5.791  1.00 98.06           H  
ATOM   4822 HG23 THR A 305      -1.098  40.944   6.124  1.00 98.06           H  
ATOM   4823  OG1 THR A 305      -2.302  40.204   8.187  1.00 98.06           O  
ATOM   4824  HG1 THR A 305      -2.296  40.097   9.141  1.00 98.06           H  
ATOM   4825  N   GLY A 306       0.668  36.897   8.150  1.00 97.38           N  
ATOM   4826  H   GLY A 306       0.621  37.309   9.071  1.00 97.38           H  
ATOM   4827  CA  GLY A 306       1.810  36.029   7.852  1.00 97.38           C  
ATOM   4828  HA2 GLY A 306       2.341  36.404   6.977  1.00 97.38           H  
ATOM   4829  HA3 GLY A 306       2.492  36.032   8.702  1.00 97.38           H  
ATOM   4830  C   GLY A 306       1.385  34.583   7.582  1.00 97.38           C  
ATOM   4831  O   GLY A 306       1.729  34.022   6.543  1.00 97.38           O  
ATOM   4832  N   ASN A 307       0.561  34.010   8.461  1.00 96.75           N  
ATOM   4833  H   ASN A 307       0.331  34.513   9.306  1.00 96.75           H  
ATOM   4834  CA  ASN A 307       0.059  32.642   8.318  1.00 96.75           C  
ATOM   4835  HA  ASN A 307       0.904  31.967   8.181  1.00 96.75           H  
ATOM   4836  C   ASN A 307      -0.844  32.466   7.095  1.00 96.75           C  
ATOM   4837  CB  ASN A 307      -0.691  32.252   9.601  1.00 96.75           C  
ATOM   4838  HB2 ASN A 307      -1.356  33.059   9.908  1.00 96.75           H  
ATOM   4839  HB3 ASN A 307      -1.290  31.361   9.414  1.00 96.75           H  
ATOM   4840  O   ASN A 307      -0.802  31.420   6.453  1.00 96.75           O  
ATOM   4841  CG  ASN A 307       0.242  31.922  10.747  1.00 96.75           C  
ATOM   4842  ND2 ASN A 307      -0.290  31.749  11.926  1.00 96.75           N  
ATOM   4843 HD21 ASN A 307      -1.284  31.848  12.072  1.00 96.75           H  
ATOM   4844 HD22 ASN A 307       0.328  31.437  12.662  1.00 96.75           H  
ATOM   4845  OD1 ASN A 307       1.440  31.781  10.598  1.00 96.75           O  
ATOM   4846  N   LEU A 308      -1.636  33.482   6.749  1.00 95.88           N  
ATOM   4847  H   LEU A 308      -1.672  34.288   7.358  1.00 95.88           H  
ATOM   4848  CA  LEU A 308      -2.482  33.479   5.561  1.00 95.88           C  
ATOM   4849  HA  LEU A 308      -3.089  32.575   5.581  1.00 95.88           H  
ATOM   4850  C   LEU A 308      -1.637  33.443   4.282  1.00 95.88           C  
ATOM   4851  CB  LEU A 308      -3.399  34.711   5.625  1.00 95.88           C  
ATOM   4852  HB2 LEU A 308      -3.968  34.676   6.554  1.00 95.88           H  
ATOM   4853  HB3 LEU A 308      -2.776  35.606   5.644  1.00 95.88           H  
ATOM   4854  O   LEU A 308      -1.892  32.617   3.410  1.00 95.88           O  
ATOM   4855  CG  LEU A 308      -4.387  34.830   4.459  1.00 95.88           C  
ATOM   4856  HG  LEU A 308      -3.836  34.809   3.518  1.00 95.88           H  
ATOM   4857  CD1 LEU A 308      -5.407  33.703   4.438  1.00 95.88           C  
ATOM   4858 HD11 LEU A 308      -4.872  32.760   4.330  1.00 95.88           H  
ATOM   4859 HD12 LEU A 308      -5.996  33.704   5.356  1.00 95.88           H  
ATOM   4860 HD13 LEU A 308      -6.068  33.825   3.580  1.00 95.88           H  
ATOM   4861  CD2 LEU A 308      -5.144  36.149   4.584  1.00 95.88           C  
ATOM   4862 HD21 LEU A 308      -5.801  36.272   3.723  1.00 95.88           H  
ATOM   4863 HD22 LEU A 308      -4.442  36.982   4.620  1.00 95.88           H  
ATOM   4864 HD23 LEU A 308      -5.744  36.156   5.495  1.00 95.88           H  
ATOM   4865  N   ALA A 309      -0.600  34.282   4.191  1.00 95.19           N  
ATOM   4866  H   ALA A 309      -0.426  34.931   4.946  1.00 95.19           H  
ATOM   4867  CA  ALA A 309       0.335  34.250   3.069  1.00 95.19           C  
ATOM   4868  HA  ALA A 309      -0.217  34.381   2.138  1.00 95.19           H  
ATOM   4869  C   ALA A 309       1.060  32.903   2.981  1.00 95.19           C  
ATOM   4870  CB  ALA A 309       1.319  35.409   3.217  1.00 95.19           C  
ATOM   4871  HB1 ALA A 309       1.903  35.297   4.130  1.00 95.19           H  
ATOM   4872  HB2 ALA A 309       0.774  36.353   3.251  1.00 95.19           H  
ATOM   4873  HB3 ALA A 309       1.991  35.416   2.359  1.00 95.19           H  
ATOM   4874  O   ALA A 309       1.134  32.294   1.916  1.00 95.19           O  
ATOM   4875  N   SER A 310       1.519  32.386   4.117  1.00 93.12           N  
ATOM   4876  H   SER A 310       1.470  32.936   4.962  1.00 93.12           H  
ATOM   4877  CA  SER A 310       2.162  31.081   4.161  1.00 93.12           C  
ATOM   4878  HA  SER A 310       2.983  31.070   3.444  1.00 93.12           H  
ATOM   4879  C   SER A 310       1.212  29.935   3.787  1.00 93.12           C  
ATOM   4880  CB  SER A 310       2.760  30.893   5.541  1.00 93.12           C  
ATOM   4881  HB2 SER A 310       1.982  30.870   6.304  1.00 93.12           H  
ATOM   4882  HB3 SER A 310       3.455  31.706   5.751  1.00 93.12           H  
ATOM   4883  O   SER A 310       1.626  28.969   3.156  1.00 93.12           O  
ATOM   4884  OG  SER A 310       3.456  29.684   5.512  1.00 93.12           O  
ATOM   4885  HG  SER A 310       4.134  29.779   6.186  1.00 93.12           H  
ATOM   4886  N   ALA A 311      -0.081  30.012   4.111  1.00 92.38           N  
ATOM   4887  H   ALA A 311      -0.405  30.794   4.664  1.00 92.38           H  
ATOM   4888  CA  ALA A 311      -1.055  28.995   3.708  1.00 92.38           C  
ATOM   4889  HA  ALA A 311      -0.665  28.014   3.980  1.00 92.38           H  
ATOM   4890  C   ALA A 311      -1.288  28.979   2.184  1.00 92.38           C  
ATOM   4891  CB  ALA A 311      -2.357  29.229   4.484  1.00 92.38           C  
ATOM   4892  HB1 ALA A 311      -3.083  28.459   4.223  1.00 92.38           H  
ATOM   4893  HB2 ALA A 311      -2.770  30.206   4.236  1.00 92.38           H  
ATOM   4894  HB3 ALA A 311      -2.164  29.182   5.556  1.00 92.38           H  
ATOM   4895  O   ALA A 311      -1.684  27.957   1.621  1.00 92.38           O  
ATOM   4896  N   ILE A 312      -1.025  30.095   1.505  1.00 91.69           N  
ATOM   4897  H   ILE A 312      -0.718  30.909   2.018  1.00 91.69           H  
ATOM   4898  CA  ILE A 312      -1.107  30.180   0.046  1.00 91.69           C  
ATOM   4899  HA  ILE A 312      -1.953  29.584  -0.298  1.00 91.69           H  
ATOM   4900  C   ILE A 312       0.148  29.579  -0.586  1.00 91.69           C  
ATOM   4901  CB  ILE A 312      -1.346  31.639  -0.394  1.00 91.69           C  
ATOM   4902  HB  ILE A 312      -0.536  32.255  -0.002  1.00 91.69           H  
ATOM   4903  O   ILE A 312       0.025  28.738  -1.469  1.00 91.69           O  
ATOM   4904  CG1 ILE A 312      -2.690  32.157   0.164  1.00 91.69           C  
ATOM   4905 HG12 ILE A 312      -2.848  31.802   1.182  1.00 91.69           H  
ATOM   4906 HG13 ILE A 312      -3.515  31.781  -0.442  1.00 91.69           H  
ATOM   4907  CG2 ILE A 312      -1.342  31.776  -1.929  1.00 91.69           C  
ATOM   4908 HG21 ILE A 312      -1.498  32.815  -2.218  1.00 91.69           H  
ATOM   4909 HG22 ILE A 312      -0.381  31.466  -2.339  1.00 91.69           H  
ATOM   4910 HG23 ILE A 312      -2.125  31.157  -2.367  1.00 91.69           H  
ATOM   4911  CD1 ILE A 312      -2.747  33.683   0.211  1.00 91.69           C  
ATOM   4912 HD11 ILE A 312      -2.792  34.100  -0.795  1.00 91.69           H  
ATOM   4913 HD12 ILE A 312      -3.628  33.982   0.780  1.00 91.69           H  
ATOM   4914 HD13 ILE A 312      -1.867  34.069   0.724  1.00 91.69           H  
ATOM   4915  N   PHE A 313       1.331  29.994  -0.125  1.00 89.56           N  
ATOM   4916  H   PHE A 313       1.338  30.694   0.604  1.00 89.56           H  
ATOM   4917  CA  PHE A 313       2.600  29.692  -0.793  1.00 89.56           C  
ATOM   4918  HA  PHE A 313       2.409  29.494  -1.848  1.00 89.56           H  
ATOM   4919  C   PHE A 313       3.337  28.452  -0.263  1.00 89.56           C  
ATOM   4920  CB  PHE A 313       3.494  30.926  -0.693  1.00 89.56           C  
ATOM   4921  HB2 PHE A 313       3.640  31.136   0.366  1.00 89.56           H  
ATOM   4922  HB3 PHE A 313       4.459  30.677  -1.134  1.00 89.56           H  
ATOM   4923  O   PHE A 313       4.200  27.934  -0.956  1.00 89.56           O  
ATOM   4924  CG  PHE A 313       2.971  32.176  -1.377  1.00 89.56           C  
ATOM   4925  CD1 PHE A 313       2.769  32.185  -2.769  1.00 89.56           C  
ATOM   4926  HD1 PHE A 313       2.984  31.300  -3.349  1.00 89.56           H  
ATOM   4927  CD2 PHE A 313       2.692  33.337  -0.631  1.00 89.56           C  
ATOM   4928  HD2 PHE A 313       2.852  33.345   0.437  1.00 89.56           H  
ATOM   4929  CE1 PHE A 313       2.274  33.338  -3.404  1.00 89.56           C  
ATOM   4930  HE1 PHE A 313       2.109  33.333  -4.472  1.00 89.56           H  
ATOM   4931  CE2 PHE A 313       2.199  34.491  -1.263  1.00 89.56           C  
ATOM   4932  HE2 PHE A 313       1.978  35.372  -0.678  1.00 89.56           H  
ATOM   4933  CZ  PHE A 313       1.991  34.492  -2.653  1.00 89.56           C  
ATOM   4934  HZ  PHE A 313       1.605  35.373  -3.144  1.00 89.56           H  
ATOM   4935  N   LEU A 314       3.006  27.971   0.940  1.00 86.56           N  
ATOM   4936  H   LEU A 314       2.318  28.479   1.477  1.00 86.56           H  
ATOM   4937  CA  LEU A 314       3.544  26.745   1.546  1.00 86.56           C  
ATOM   4938  HA  LEU A 314       4.072  26.163   0.790  1.00 86.56           H
[truncated: 1,049,122 more chars]
