# Supplementary material for: A structural model of the iRhom–ADAM17 sheddase complex reveals functional insights into its trafficking and activity
Source: Cell Mol Life Sci. 2023 Apr 29;80(5):135. doi: 10.1007/s00018-023-04783-y (PMC10148629; doi:10.1007/s00018-023-04783-y)
Supplement: Supplementary file 2 — Supplementary file2 (PDB 1169 KB) [file 18_2023_4783_MOESM2_ESM.pdb]

ATOM      1  N   ASP A   1     -17.269  53.693  19.555  1.00 49.44           N  
ATOM      2  H   ASP A   1     -18.247  53.510  19.385  1.00 49.44           H  
ATOM      3  H2  ASP A   1     -16.921  53.084  20.282  1.00 49.44           H  
ATOM      4  H3  ASP A   1     -17.141  54.658  19.826  1.00 49.44           H  
ATOM      5  CA  ASP A   1     -16.478  53.476  18.332  1.00 49.44           C  
ATOM      6  HA  ASP A   1     -16.834  54.159  17.560  1.00 49.44           H  
ATOM      7  C   ASP A   1     -16.643  52.063  17.824  1.00 49.44           C  
ATOM      8  CB  ASP A   1     -15.006  53.819  18.593  1.00 49.44           C  
ATOM      9  HB2 ASP A   1     -14.423  53.605  17.697  1.00 49.44           H  
ATOM     10  HB3 ASP A   1     -14.628  53.215  19.417  1.00 49.44           H  
ATOM     11  O   ASP A   1     -16.273  51.127  18.516  1.00 49.44           O  
ATOM     12  CG  ASP A   1     -14.882  55.301  18.929  1.00 49.44           C  
ATOM     13  OD1 ASP A   1     -15.863  56.001  18.591  1.00 49.44           O  
ATOM     14  OD2 ASP A   1     -13.924  55.665  19.631  1.00 49.44           O  
ATOM     15  N   SER A   2     -17.243  51.900  16.647  1.00 64.06           N  
ATOM     16  H   SER A   2     -17.532  52.700  16.103  1.00 64.06           H  
ATOM     17  CA  SER A   2     -17.298  50.604  15.967  1.00 64.06           C  
ATOM     18  HA  SER A   2     -17.482  49.810  16.690  1.00 64.06           H  
ATOM     19  C   SER A   2     -15.954  50.343  15.283  1.00 64.06           C  
ATOM     20  CB  SER A   2     -18.445  50.604  14.948  1.00 64.06           C  
ATOM     21  HB2 SER A   2     -18.406  49.688  14.358  1.00 64.06           H  
ATOM     22  HB3 SER A   2     -19.397  50.638  15.478  1.00 64.06           H  
ATOM     23  O   SER A   2     -15.621  51.034  14.317  1.00 64.06           O  
ATOM     24  OG  SER A   2     -18.349  51.730  14.094  1.00 64.06           O  
ATOM     25  HG  SER A   2     -17.456  51.746  13.742  1.00 64.06           H  
ATOM     26  N   HIS A   3     -15.174  49.374  15.769  1.00 81.56           N  
ATOM     27  H   HIS A   3     -15.490  48.838  16.564  1.00 81.56           H  
ATOM     28  CA  HIS A   3     -13.924  48.979  15.114  1.00 81.56           C  
ATOM     29  HA  HIS A   3     -13.300  49.866  15.000  1.00 81.56           H  
ATOM     30  C   HIS A   3     -14.202  48.416  13.709  1.00 81.56           C  
ATOM     31  CB  HIS A   3     -13.171  47.961  15.982  1.00 81.56           C  
ATOM     32  HB2 HIS A   3     -13.834  47.127  16.215  1.00 81.56           H  
ATOM     33  HB3 HIS A   3     -12.331  47.564  15.412  1.00 81.56           H  
ATOM     34  O   HIS A   3     -15.211  47.744  13.493  1.00 81.56           O  
ATOM     35  CG  HIS A   3     -12.632  48.536  17.268  1.00 81.56           C  
ATOM     36  CD2 HIS A   3     -13.061  48.259  18.541  1.00 81.56           C  
ATOM     37  HD2 HIS A   3     -13.865  47.591  18.813  1.00 81.56           H  
ATOM     38  ND1 HIS A   3     -11.598  49.440  17.377  1.00 81.56           N  
ATOM     39  HD1 HIS A   3     -11.107  49.885  16.615  1.00 81.56           H  
ATOM     40  CE1 HIS A   3     -11.411  49.705  18.681  1.00 81.56           C  
ATOM     41  HE1 HIS A   3     -10.688  50.401  19.079  1.00 81.56           H  
ATOM     42  NE2 HIS A   3     -12.265  48.995  19.428  1.00 81.56           N  
ATOM     43  N   ARG A   4     -13.315  48.667  12.735  1.00 87.69           N  
ATOM     44  H   ARG A   4     -12.489  49.206  12.949  1.00 87.69           H  
ATOM     45  CA  ARG A   4     -13.427  48.027  11.413  1.00 87.69           C  
ATOM     46  HA  ARG A   4     -14.481  48.048  11.136  1.00 87.69           H  
ATOM     47  C   ARG A   4     -12.974  46.563  11.482  1.00 87.69           C  
ATOM     48  CB  ARG A   4     -12.642  48.771  10.327  1.00 87.69           C  
ATOM     49  HB2 ARG A   4     -12.558  48.116   9.460  1.00 87.69           H  
ATOM     50  HB3 ARG A   4     -11.636  48.996  10.683  1.00 87.69           H  
ATOM     51  O   ARG A   4     -11.919  46.310  12.066  1.00 87.69           O  
ATOM     52  CG  ARG A   4     -13.341  50.062   9.895  1.00 87.69           C  
ATOM     53  HG2 ARG A   4     -13.189  50.826  10.657  1.00 87.69           H  
ATOM     54  HG3 ARG A   4     -14.410  49.887   9.776  1.00 87.69           H  
ATOM     55  CD  ARG A   4     -12.775  50.538   8.557  1.00 87.69           C  
ATOM     56  HD2 ARG A   4     -13.028  49.813   7.783  1.00 87.69           H  
ATOM     57  HD3 ARG A   4     -11.689  50.609   8.630  1.00 87.69           H  
ATOM     58  NE  ARG A   4     -13.301  51.863   8.229  1.00 87.69           N  
ATOM     59  HE  ARG A   4     -12.957  52.599   8.829  1.00 87.69           H  
ATOM     60  NH1 ARG A   4     -13.569  51.658   5.951  1.00 87.69           N  
ATOM     61 HH11 ARG A   4     -13.144  50.742   5.962  1.00 87.69           H  
ATOM     62 HH12 ARG A   4     -13.780  52.152   5.095  1.00 87.69           H  
ATOM     63  NH2 ARG A   4     -13.964  53.591   6.942  1.00 87.69           N  
ATOM     64 HH21 ARG A   4     -14.079  54.067   7.826  1.00 87.69           H  
ATOM     65 HH22 ARG A   4     -13.273  54.135   6.446  1.00 87.69           H  
ATOM     66  CZ  ARG A   4     -13.615  52.350   7.050  1.00 87.69           C  
ATOM     67  N   PRO A   5     -13.717  45.623  10.867  1.00 92.62           N  
ATOM     68  CA  PRO A   5     -13.438  44.196  10.979  1.00 92.62           C  
ATOM     69  HA  PRO A   5     -13.058  44.012  11.984  1.00 92.62           H  
ATOM     70  C   PRO A   5     -12.387  43.714   9.957  1.00 92.62           C  
ATOM     71  CB  PRO A   5     -14.804  43.516  10.853  1.00 92.62           C  
ATOM     72  HB2 PRO A   5     -14.736  42.486  10.503  1.00 92.62           H  
ATOM     73  HB3 PRO A   5     -15.318  43.550  11.814  1.00 92.62           H  
ATOM     74  O   PRO A   5     -12.698  42.991   9.009  1.00 92.62           O  
ATOM     75  CG  PRO A   5     -15.518  44.424   9.857  1.00 92.62           C  
ATOM     76  HG2 PRO A   5     -15.184  44.177   8.849  1.00 92.62           H  
ATOM     77  HG3 PRO A   5     -16.602  44.345   9.936  1.00 92.62           H  
ATOM     78  CD  PRO A   5     -15.017  45.817  10.238  1.00 92.62           C  
ATOM     79  HD2 PRO A   5     -15.706  46.256  10.959  1.00 92.62           H  
ATOM     80  HD3 PRO A   5     -14.937  46.446   9.352  1.00 92.62           H  
ATOM     81  N   TYR A   6     -11.141  44.172  10.104  1.00 93.19           N  
ATOM     82  H   TYR A   6     -10.930  44.676  10.953  1.00 93.19           H  
ATOM     83  CA  TYR A   6     -10.042  43.825   9.194  1.00 93.19           C  
ATOM     84  HA  TYR A   6     -10.343  44.054   8.172  1.00 93.19           H  
ATOM     85  C   TYR A   6      -9.681  42.337   9.239  1.00 93.19           C  
ATOM     86  CB  TYR A   6      -8.790  44.643   9.539  1.00 93.19           C  
ATOM     87  HB2 TYR A   6      -8.528  44.467  10.582  1.00 93.19           H  
ATOM     88  HB3 TYR A   6      -7.961  44.278   8.934  1.00 93.19           H  
ATOM     89  O   TYR A   6      -9.402  41.752   8.192  1.00 93.19           O  
ATOM     90  CG  TYR A   6      -8.914  46.131   9.292  1.00 93.19           C  
ATOM     91  CD1 TYR A   6      -8.956  46.618   7.971  1.00 93.19           C  
ATOM     92  HD1 TYR A   6      -8.908  45.931   7.139  1.00 93.19           H  
ATOM     93  CD2 TYR A   6      -8.952  47.027  10.377  1.00 93.19           C  
ATOM     94  HD2 TYR A   6      -8.921  46.646  11.388  1.00 93.19           H  
ATOM     95  CE1 TYR A   6      -9.042  48.003   7.735  1.00 93.19           C  
ATOM     96  HE1 TYR A   6      -9.062  48.390   6.727  1.00 93.19           H  
ATOM     97  CE2 TYR A   6      -9.018  48.414  10.145  1.00 93.19           C  
ATOM     98  HE2 TYR A   6      -9.031  49.102  10.977  1.00 93.19           H  
ATOM     99  OH  TYR A   6      -9.158  50.233   8.581  1.00 93.19           O  
ATOM    100  HH  TYR A   6      -9.113  50.772   9.374  1.00 93.19           H  
ATOM    101  CZ  TYR A   6      -9.068  48.901   8.821  1.00 93.19           C  
ATOM    102  N   PHE A   7      -9.676  41.733  10.429  1.00 95.62           N  
ATOM    103  H   PHE A   7     -10.029  42.235  11.231  1.00 95.62           H  
ATOM    104  CA  PHE A   7      -9.306  40.332  10.617  1.00 95.62           C  
ATOM    105  HA  PHE A   7      -8.365  40.138  10.102  1.00 95.62           H  
ATOM    106  C   PHE A   7     -10.353  39.400  10.006  1.00 95.62           C  
ATOM    107  CB  PHE A   7      -9.104  40.058  12.114  1.00 95.62           C  
ATOM    108  HB2 PHE A   7      -8.255  40.642  12.470  1.00 95.62           H  
ATOM    109  HB3 PHE A   7      -9.985  40.386  12.666  1.00 95.62           H  
ATOM    110  O   PHE A   7      -9.996  38.476   9.279  1.00 95.62           O  
ATOM    111  CG  PHE A   7      -8.863  38.601  12.439  1.00 95.62           C  
ATOM    112  CD1 PHE A   7      -9.879  37.831  13.039  1.00 95.62           C  
ATOM    113  HD1 PHE A   7     -10.833  38.279  13.276  1.00 95.62           H  
ATOM    114  CD2 PHE A   7      -7.631  38.008  12.111  1.00 95.62           C  
ATOM    115  HD2 PHE A   7      -6.854  38.591  11.638  1.00 95.62           H  
ATOM    116  CE1 PHE A   7      -9.661  36.468  13.306  1.00 95.62           C  
ATOM    117  HE1 PHE A   7     -10.441  35.868  13.751  1.00 95.62           H  
ATOM    118  CE2 PHE A   7      -7.414  36.648  12.383  1.00 95.62           C  
ATOM    119  HE2 PHE A   7      -6.469  36.189  12.129  1.00 95.62           H  
ATOM    120  CZ  PHE A   7      -8.429  35.879  12.974  1.00 95.62           C  
ATOM    121  HZ  PHE A   7      -8.264  34.827  13.158  1.00 95.62           H  
ATOM    122  N   THR A   8     -11.640  39.682  10.222  1.00 96.62           N  
ATOM    123  H   THR A   8     -11.857  40.425  10.870  1.00 96.62           H  
ATOM    124  CA  THR A   8     -12.746  38.892   9.669  1.00 96.62           C  
ATOM    125  HA  THR A   8     -12.674  37.871  10.044  1.00 96.62           H  
ATOM    126  C   THR A   8     -12.684  38.848   8.147  1.00 96.62           C  
ATOM    127  CB  THR A   8     -14.113  39.465  10.066  1.00 96.62           C  
ATOM    128  HB  THR A   8     -14.251  40.442   9.603  1.00 96.62           H  
ATOM    129  O   THR A   8     -12.780  37.771   7.559  1.00 96.62           O  
ATOM    130  CG2 THR A   8     -15.247  38.541   9.625  1.00 96.62           C  
ATOM    131 HG21 THR A   8     -16.185  38.890  10.056  1.00 96.62           H  
ATOM    132 HG22 THR A   8     -15.060  37.526   9.976  1.00 96.62           H  
ATOM    133 HG23 THR A   8     -15.343  38.537   8.539  1.00 96.62           H  
ATOM    134  OG1 THR A   8     -14.248  39.608  11.455  1.00 96.62           O  
ATOM    135  HG1 THR A   8     -13.588  40.229  11.772  1.00 96.62           H  
ATOM    136  N   TYR A   9     -12.508  40.001   7.493  1.00 95.81           N  
ATOM    137  H   TYR A   9     -12.427  40.859   8.020  1.00 95.81           H  
ATOM    138  CA  TYR A   9     -12.476  40.063   6.031  1.00 95.81           C  
ATOM    139  HA  TYR A   9     -13.328  39.511   5.634  1.00 95.81           H  
ATOM    140  C   TYR A   9     -11.250  39.365   5.443  1.00 95.81           C  
ATOM    141  CB  TYR A   9     -12.570  41.521   5.567  1.00 95.81           C  
ATOM    142  HB2 TYR A   9     -12.435  41.541   4.485  1.00 95.81           H  
ATOM    143  HB3 TYR A   9     -11.747  42.076   6.016  1.00 95.81           H  
ATOM    144  O   TYR A   9     -11.390  38.650   4.453  1.00 95.81           O  
ATOM    145  CG  TYR A   9     -13.870  42.248   5.873  1.00 95.81           C  
ATOM    146  CD1 TYR A   9     -15.085  41.550   6.058  1.00 95.81           C  
ATOM    147  HD1 TYR A   9     -15.125  40.472   6.005  1.00 95.81           H  
ATOM    148  CD2 TYR A   9     -13.866  43.656   5.928  1.00 95.81           C  
ATOM    149  HD2 TYR A   9     -12.938  44.188   5.782  1.00 95.81           H  
ATOM    150  CE1 TYR A   9     -16.274  42.251   6.316  1.00 95.81           C  
ATOM    151  HE1 TYR A   9     -17.195  41.710   6.470  1.00 95.81           H  
ATOM    152  CE2 TYR A   9     -15.061  44.364   6.156  1.00 95.81           C  
ATOM    153  HE2 TYR A   9     -15.045  45.444   6.185  1.00 95.81           H  
ATOM    154  OH  TYR A   9     -17.422  44.335   6.598  1.00 95.81           O  
ATOM    155  HH  TYR A   9     -17.286  45.275   6.452  1.00 95.81           H  
ATOM    156  CZ  TYR A   9     -16.267  43.658   6.357  1.00 95.81           C  
ATOM    157  N   TRP A  10     -10.082  39.501   6.076  1.00 96.69           N  
ATOM    158  H   TRP A  10     -10.021  40.103   6.884  1.00 96.69           H  
ATOM    159  CA  TRP A  10      -8.887  38.758   5.675  1.00 96.69           C  
ATOM    160  HA  TRP A  10      -8.656  38.970   4.632  1.00 96.69           H  
ATOM    161  C   TRP A  10      -9.078  37.248   5.810  1.00 96.69           C  
ATOM    162  CB  TRP A  10      -7.709  39.194   6.539  1.00 96.69           C  
ATOM    163  HB2 TRP A  10      -7.986  39.123   7.590  1.00 96.69           H  
ATOM    164  HB3 TRP A  10      -7.492  40.243   6.337  1.00 96.69           H  
ATOM    165  O   TRP A  10      -8.844  36.513   4.856  1.00 96.69           O  
ATOM    166  CG  TRP A  10      -6.462  38.407   6.326  1.00 96.69           C  
ATOM    167  CD1 TRP A  10      -5.669  38.424   5.229  1.00 96.69           C  
ATOM    168  HD1 TRP A  10      -5.833  39.041   4.357  1.00 96.69           H  
ATOM    169  CD2 TRP A  10      -5.905  37.399   7.214  1.00 96.69           C  
ATOM    170  CE2 TRP A  10      -4.754  36.839   6.589  1.00 96.69           C  
ATOM    171  CE3 TRP A  10      -6.286  36.881   8.472  1.00 96.69           C  
ATOM    172  HE3 TRP A  10      -7.174  37.260   8.957  1.00 96.69           H  
ATOM    173  NE1 TRP A  10      -4.657  37.492   5.379  1.00 96.69           N  
ATOM    174  HE1 TRP A  10      -4.007  37.234   4.650  1.00 96.69           H  
ATOM    175  CH2 TRP A  10      -4.404  35.325   8.440  1.00 96.69           C  
ATOM    176  HH2 TRP A  10      -3.849  34.521   8.901  1.00 96.69           H  
ATOM    177  CZ2 TRP A  10      -4.007  35.818   7.186  1.00 96.69           C  
ATOM    178  HZ2 TRP A  10      -3.150  35.404   6.675  1.00 96.69           H  
ATOM    179  CZ3 TRP A  10      -5.542  35.852   9.077  1.00 96.69           C  
ATOM    180  HZ3 TRP A  10      -5.859  35.441  10.024  1.00 96.69           H  
ATOM    181  N   LEU A  11      -9.548  36.790   6.973  1.00 97.44           N  
ATOM    182  H   LEU A  11      -9.717  37.450   7.719  1.00 97.44           H  
ATOM    183  CA  LEU A  11      -9.749  35.372   7.258  1.00 97.44           C  
ATOM    184  HA  LEU A  11      -8.795  34.857   7.147  1.00 97.44           H  
ATOM    185  C   LEU A  11     -10.745  34.742   6.274  1.00 97.44           C  
ATOM    186  CB  LEU A  11     -10.237  35.250   8.710  1.00 97.44           C  
ATOM    187  HB2 LEU A  11     -11.193  35.768   8.794  1.00 97.44           H  
ATOM    188  HB3 LEU A  11      -9.529  35.747   9.373  1.00 97.44           H  
ATOM    189  O   LEU A  11     -10.481  33.679   5.719  1.00 97.44           O  
ATOM    190  CG  LEU A  11     -10.414  33.797   9.174  1.00 97.44           C  
ATOM    191  HG  LEU A  11     -11.003  33.240   8.445  1.00 97.44           H  
ATOM    192  CD1 LEU A  11      -9.068  33.103   9.369  1.00 97.44           C  
ATOM    193 HD11 LEU A  11      -9.223  32.101   9.771  1.00 97.44           H  
ATOM    194 HD12 LEU A  11      -8.569  32.997   8.406  1.00 97.44           H  
ATOM    195 HD13 LEU A  11      -8.439  33.673  10.053  1.00 97.44           H  
ATOM    196  CD2 LEU A  11     -11.179  33.784  10.493  1.00 97.44           C  
ATOM    197 HD21 LEU A  11     -11.404  32.750  10.756  1.00 97.44           H  
ATOM    198 HD22 LEU A  11     -10.583  34.244  11.281  1.00 97.44           H  
ATOM    199 HD23 LEU A  11     -12.118  34.325  10.377  1.00 97.44           H  
ATOM    200  N   THR A  12     -11.860  35.435   6.018  1.00 97.81           N  
ATOM    201  H   THR A  12     -11.998  36.300   6.521  1.00 97.81           H  
ATOM    202  CA  THR A  12     -12.885  35.006   5.053  1.00 97.81           C  
ATOM    203  HA  THR A  12     -13.262  34.025   5.342  1.00 97.81           H  
ATOM    204  C   THR A  12     -12.291  34.889   3.649  1.00 97.81           C  
ATOM    205  CB  THR A  12     -14.063  35.998   5.016  1.00 97.81           C  
ATOM    206  HB  THR A  12     -13.725  36.940   4.583  1.00 97.81           H  
ATOM    207  O   THR A  12     -12.497  33.889   2.965  1.00 97.81           O  
ATOM    208  CG2 THR A  12     -15.239  35.473   4.201  1.00 97.81           C  
ATOM    209 HG21 THR A  12     -14.935  35.244   3.180  1.00 97.81           H  
ATOM    210 HG22 THR A  12     -16.028  36.225   4.178  1.00 97.81           H  
ATOM    211 HG23 THR A  12     -15.620  34.574   4.686  1.00 97.81           H  
ATOM    212  OG1 THR A  12     -14.585  36.264   6.298  1.00 97.81           O  
ATOM    213  HG1 THR A  12     -13.901  36.702   6.809  1.00 97.81           H  
ATOM    214  N   PHE A  13     -11.514  35.892   3.225  1.00 97.19           N  
ATOM    215  H   PHE A  13     -11.350  36.679   3.835  1.00 97.19           H  
ATOM    216  CA  PHE A  13     -10.842  35.887   1.927  1.00 97.19           C  
ATOM    217  HA  PHE A  13     -11.589  35.771   1.142  1.00 97.19           H  
ATOM    218  C   PHE A  13      -9.871  34.708   1.796  1.00 97.19           C  
ATOM    219  CB  PHE A  13     -10.133  37.234   1.730  1.00 97.19           C  
ATOM    220  HB2 PHE A  13      -9.500  37.445   2.592  1.00 97.19           H  
ATOM    221  HB3 PHE A  13     -10.884  38.022   1.679  1.00 97.19           H  
ATOM    222  O   PHE A  13      -9.948  33.955   0.827  1.00 97.19           O  
ATOM    223  CG  PHE A  13      -9.278  37.293   0.483  1.00 97.19           C  
ATOM    224  CD1 PHE A  13      -7.883  37.116   0.571  1.00 97.19           C  
ATOM    225  HD1 PHE A  13      -7.419  36.942   1.530  1.00 97.19           H  
ATOM    226  CD2 PHE A  13      -9.881  37.493  -0.771  1.00 97.19           C  
ATOM    227  HD2 PHE A  13     -10.953  37.610  -0.844  1.00 97.19           H  
ATOM    228  CE1 PHE A  13      -7.096  37.149  -0.593  1.00 97.19           C  
ATOM    229  HE1 PHE A  13      -6.028  37.001  -0.528  1.00 97.19           H  
ATOM    230  CE2 PHE A  13      -9.093  37.528  -1.935  1.00 97.19           C  
ATOM    231  HE2 PHE A  13      -9.557  37.671  -2.899  1.00 97.19           H  
ATOM    232  CZ  PHE A  13      -7.700  37.360  -1.845  1.00 97.19           C  
ATOM    233  HZ  PHE A  13      -7.096  37.375  -2.740  1.00 97.19           H  
ATOM    234  N   VAL A  14      -9.004  34.502   2.792  1.00 97.81           N  
ATOM    235  H   VAL A  14      -9.011  35.147   3.569  1.00 97.81           H  
ATOM    236  CA  VAL A  14      -8.033  33.401   2.814  1.00 97.81           C  
ATOM    237  HA  VAL A  14      -7.406  33.466   1.924  1.00 97.81           H  
ATOM    238  C   VAL A  14      -8.732  32.043   2.752  1.00 97.81           C  
ATOM    239  CB  VAL A  14      -7.125  33.525   4.053  1.00 97.81           C  
ATOM    240  HB  VAL A  14      -7.739  33.717   4.933  1.00 97.81           H  
ATOM    241  O   VAL A  14      -8.339  31.203   1.947  1.00 97.81           O  
ATOM    242  CG1 VAL A  14      -6.295  32.269   4.323  1.00 97.81           C  
ATOM    243 HG11 VAL A  14      -5.697  32.016   3.447  1.00 97.81           H  
ATOM    244 HG12 VAL A  14      -6.948  31.436   4.582  1.00 97.81           H  
ATOM    245 HG13 VAL A  14      -5.639  32.442   5.176  1.00 97.81           H  
ATOM    246  CG2 VAL A  14      -6.144  34.689   3.868  1.00 97.81           C  
ATOM    247 HG21 VAL A  14      -5.517  34.780   4.755  1.00 97.81           H  
ATOM    248 HG22 VAL A  14      -6.684  35.626   3.733  1.00 97.81           H  
ATOM    249 HG23 VAL A  14      -5.508  34.512   3.001  1.00 97.81           H  
ATOM    250  N   HIS A  15      -9.799  31.834   3.528  1.00 98.31           N  
ATOM    251  H   HIS A  15     -10.084  32.558   4.172  1.00 98.31           H  
ATOM    252  CA  HIS A  15     -10.552  30.576   3.517  1.00 98.31           C  
ATOM    253  HA  HIS A  15      -9.879  29.752   3.754  1.00 98.31           H  
ATOM    254  C   HIS A  15     -11.158  30.265   2.146  1.00 98.31           C  
ATOM    255  CB  HIS A  15     -11.661  30.633   4.574  1.00 98.31           C  
ATOM    256  HB2 HIS A  15     -12.357  29.815   4.387  1.00 98.31           H  
ATOM    257  HB3 HIS A  15     -12.215  31.566   4.476  1.00 98.31           H  
ATOM    258  O   HIS A  15     -11.054  29.131   1.674  1.00 98.31           O  
ATOM    259  CG  HIS A  15     -11.181  30.493   5.993  1.00 98.31           C  
ATOM    260  CD2 HIS A  15      -9.887  30.434   6.436  1.00 98.31           C  
ATOM    261  HD2 HIS A  15      -8.996  30.524   5.832  1.00 98.31           H  
ATOM    262  ND1 HIS A  15     -11.991  30.266   7.080  1.00 98.31           N  
ATOM    263  HD1 HIS A  15     -12.982  30.074   7.035  1.00 98.31           H  
ATOM    264  CE1 HIS A  15     -11.201  30.076   8.150  1.00 98.31           C  
ATOM    265  HE1 HIS A  15     -11.531  29.819   9.146  1.00 98.31           H  
ATOM    266  NE2 HIS A  15      -9.916  30.193   7.809  1.00 98.31           N  
ATOM    267  N   ILE A  16     -11.761  31.262   1.491  1.00 98.38           N  
ATOM    268  H   ILE A  16     -11.820  32.167   1.936  1.00 98.38           H  
ATOM    269  CA  ILE A  16     -12.356  31.090   0.160  1.00 98.38           C  
ATOM    270  HA  ILE A  16     -13.023  30.228   0.186  1.00 98.38           H  
ATOM    271  C   ILE A  16     -11.266  30.770  -0.869  1.00 98.38           C  
ATOM    272  CB  ILE A  16     -13.191  32.333  -0.225  1.00 98.38           C  
ATOM    273  HB  ILE A  16     -12.577  33.222  -0.084  1.00 98.38           H  
ATOM    274  O   ILE A  16     -11.401  29.804  -1.617  1.00 98.38           O  
ATOM    275  CG1 ILE A  16     -14.437  32.435   0.688  1.00 98.38           C  
ATOM    276 HG12 ILE A  16     -14.141  32.324   1.731  1.00 98.38           H  
ATOM    277 HG13 ILE A  16     -15.122  31.619   0.460  1.00 98.38           H  
ATOM    278  CG2 ILE A  16     -13.622  32.274  -1.706  1.00 98.38           C  
ATOM    279 HG21 ILE A  16     -14.187  31.361  -1.895  1.00 98.38           H  
ATOM    280 HG22 ILE A  16     -14.232  33.138  -1.965  1.00 98.38           H  
ATOM    281 HG23 ILE A  16     -12.750  32.289  -2.360  1.00 98.38           H  
ATOM    282  CD1 ILE A  16     -15.190  33.766   0.567  1.00 98.38           C  
ATOM    283 HD11 ILE A  16     -15.662  33.856  -0.412  1.00 98.38           H  
ATOM    284 HD12 ILE A  16     -15.969  33.805   1.329  1.00 98.38           H  
ATOM    285 HD13 ILE A  16     -14.502  34.598   0.720  1.00 98.38           H  
ATOM    286  N   ILE A  17     -10.171  31.536  -0.887  1.00 98.06           N  
ATOM    287  H   ILE A  17     -10.101  32.296  -0.226  1.00 98.06           H  
ATOM    288  CA  ILE A  17      -9.085  31.345  -1.858  1.00 98.06           C  
ATOM    289  HA  ILE A  17      -9.518  31.325  -2.858  1.00 98.06           H  
ATOM    290  C   ILE A  17      -8.402  29.989  -1.683  1.00 98.06           C  
ATOM    291  CB  ILE A  17      -8.079  32.514  -1.781  1.00 98.06           C  
ATOM    292  HB  ILE A  17      -7.789  32.644  -0.739  1.00 98.06           H  
ATOM    293  O   ILE A  17      -8.204  29.293  -2.675  1.00 98.06           O  
ATOM    294  CG1 ILE A  17      -8.703  33.846  -2.259  1.00 98.06           C  
ATOM    295 HG12 ILE A  17      -7.972  34.637  -2.096  1.00 98.06           H  
ATOM    296 HG13 ILE A  17      -9.573  34.082  -1.646  1.00 98.06           H  
ATOM    297  CG2 ILE A  17      -6.791  32.228  -2.576  1.00 98.06           C  
ATOM    298 HG21 ILE A  17      -6.218  31.436  -2.091  1.00 98.06           H  
ATOM    299 HG22 ILE A  17      -6.164  33.119  -2.610  1.00 98.06           H  
ATOM    300 HG23 ILE A  17      -7.028  31.912  -3.592  1.00 98.06           H  
ATOM    301  CD1 ILE A  17      -9.147  33.901  -3.728  1.00 98.06           C  
ATOM    302 HD11 ILE A  17      -9.938  33.176  -3.919  1.00 98.06           H  
ATOM    303 HD12 ILE A  17      -8.304  33.708  -4.392  1.00 98.06           H  
ATOM    304 HD13 ILE A  17      -9.534  34.896  -3.944  1.00 98.06           H  
ATOM    305  N   ILE A  18      -8.088  29.579  -0.449  1.00 98.12           N  
ATOM    306  H   ILE A  18      -8.278  30.188   0.334  1.00 98.12           H  
ATOM    307  CA  ILE A  18      -7.499  28.258  -0.184  1.00 98.12           C  
ATOM    308  HA  ILE A  18      -6.576  28.162  -0.756  1.00 98.12           H  
ATOM    309  C   ILE A  18      -8.435  27.158  -0.680  1.00 98.12           C  
ATOM    310  CB  ILE A  18      -7.162  28.088   1.315  1.00 98.12           C  
ATOM    311  HB  ILE A  18      -8.024  28.404   1.903  1.00 98.12           H  
ATOM    312  O   ILE A  18      -7.992  26.278  -1.407  1.00 98.12           O  
ATOM    313  CG1 ILE A  18      -5.954  28.985   1.662  1.00 98.12           C  
ATOM    314 HG12 ILE A  18      -5.065  28.615   1.152  1.00 98.12           H  
ATOM    315 HG13 ILE A  18      -6.145  30.000   1.314  1.00 98.12           H  
ATOM    316  CG2 ILE A  18      -6.850  26.621   1.676  1.00 98.12           C  
ATOM    317 HG21 ILE A  18      -7.696  25.971   1.453  1.00 98.12           H  
ATOM    318 HG22 ILE A  18      -5.979  26.269   1.124  1.00 98.12           H  
ATOM    319 HG23 ILE A  18      -6.669  26.521   2.747  1.00 98.12           H  
ATOM    320  CD1 ILE A  18      -5.670  29.062   3.162  1.00 98.12           C  
ATOM    321 HD11 ILE A  18      -4.863  29.772   3.346  1.00 98.12           H  
ATOM    322 HD12 ILE A  18      -5.365  28.086   3.539  1.00 98.12           H  
ATOM    323 HD13 ILE A  18      -6.572  29.381   3.684  1.00 98.12           H  
ATOM    324  N   THR A  19      -9.728  27.226  -0.347  1.00 98.44           N  
ATOM    325  H   THR A  19     -10.039  27.990   0.235  1.00 98.44           H  
ATOM    326  CA  THR A  19     -10.697  26.192  -0.747  1.00 98.44           C  
ATOM    327  HA  THR A  19     -10.353  25.227  -0.373  1.00 98.44           H  
ATOM    328  C   THR A  19     -10.795  26.080  -2.273  1.00 98.44           C  
ATOM    329  CB  THR A  19     -12.084  26.468  -0.143  1.00 98.44           C  
ATOM    330  HB  THR A  19     -12.479  27.391  -0.569  1.00 98.44           H  
ATOM    331  O   THR A  19     -10.770  24.975  -2.810  1.00 98.44           O  
ATOM    332  CG2 THR A  19     -13.095  25.339  -0.392  1.00 98.44           C  
ATOM    333 HG21 THR A  19     -13.983  25.751  -0.871  1.00 98.44           H  
ATOM    334 HG22 THR A  19     -12.676  24.566  -1.037  1.00 98.44           H  
ATOM    335 HG23 THR A  19     -13.387  24.867   0.546  1.00 98.44           H  
ATOM    336  OG1 THR A  19     -11.974  26.634   1.255  1.00 98.44           O  
ATOM    337  HG1 THR A  19     -11.632  27.517   1.413  1.00 98.44           H  
ATOM    338  N   LEU A  20     -10.844  27.211  -2.987  1.00 97.94           N  
ATOM    339  H   LEU A  20     -10.838  28.095  -2.498  1.00 97.94           H  
ATOM    340  CA  LEU A  20     -10.874  27.217  -4.451  1.00 97.94           C  
ATOM    341  HA  LEU A  20     -11.672  26.556  -4.792  1.00 97.94           H  
ATOM    342  C   LEU A  20      -9.582  26.659  -5.057  1.00 97.94           C  
ATOM    343  CB  LEU A  20     -11.135  28.644  -4.963  1.00 97.94           C  
ATOM    344  HB2 LEU A  20     -10.971  28.659  -6.040  1.00 97.94           H  
ATOM    345  HB3 LEU A  20     -10.405  29.313  -4.508  1.00 97.94           H  
ATOM    346  O   LEU A  20      -9.646  25.841  -5.970  1.00 97.94           O  
ATOM    347  CG  LEU A  20     -12.549  29.182  -4.684  1.00 97.94           C  
ATOM    348  HG  LEU A  20     -12.764  29.142  -3.616  1.00 97.94           H  
ATOM    349  CD1 LEU A  20     -12.629  30.641  -5.141  1.00 97.94           C  
ATOM    350 HD11 LEU A  20     -12.441  30.708  -6.213  1.00 97.94           H  
ATOM    351 HD12 LEU A  20     -11.884  31.227  -4.604  1.00 97.94           H  
ATOM    352 HD13 LEU A  20     -13.618  31.041  -4.918  1.00 97.94           H  
ATOM    353  CD2 LEU A  20     -13.636  28.388  -5.413  1.00 97.94           C  
ATOM    354 HD21 LEU A  20     -13.681  27.371  -5.024  1.00 97.94           H  
ATOM    355 HD22 LEU A  20     -13.424  28.356  -6.482  1.00 97.94           H  
ATOM    356 HD23 LEU A  20     -14.607  28.856  -5.249  1.00 97.94           H  
ATOM    357  N   LEU A  21      -8.415  27.064  -4.548  1.00 97.25           N  
ATOM    358  H   LEU A  21      -8.419  27.723  -3.783  1.00 97.25           H  
ATOM    359  CA  LEU A  21      -7.129  26.576  -5.050  1.00 97.25           C  
ATOM    360  HA  LEU A  21      -7.096  26.712  -6.131  1.00 97.25           H  
ATOM    361  C   LEU A  21      -6.958  25.077  -4.815  1.00 97.25           C  
ATOM    362  CB  LEU A  21      -5.977  27.356  -4.398  1.00 97.25           C  
ATOM    363  HB2 LEU A  21      -6.132  27.373  -3.320  1.00 97.25           H  
ATOM    364  HB3 LEU A  21      -5.045  26.822  -4.587  1.00 97.25           H  
ATOM    365  O   LEU A  21      -6.532  24.377  -5.727  1.00 97.25           O  
ATOM    366  CG  LEU A  21      -5.819  28.796  -4.915  1.00 97.25           C  
ATOM    367  HG  LEU A  21      -6.754  29.343  -4.794  1.00 97.25           H  
ATOM    368  CD1 LEU A  21      -4.734  29.495  -4.099  1.00 97.25           C  
ATOM    369 HD11 LEU A  21      -3.782  28.978  -4.220  1.00 97.25           H  
ATOM    370 HD12 LEU A  21      -5.021  29.480  -3.047  1.00 97.25           H  
ATOM    371 HD13 LEU A  21      -4.631  30.531  -4.424  1.00 97.25           H  
ATOM    372  CD2 LEU A  21      -5.417  28.855  -6.390  1.00 97.25           C  
ATOM    373 HD21 LEU A  21      -5.216  29.887  -6.678  1.00 97.25           H  
ATOM    374 HD22 LEU A  21      -4.522  28.255  -6.556  1.00 97.25           H  
ATOM    375 HD23 LEU A  21      -6.226  28.478  -7.016  1.00 97.25           H  
ATOM    376  N   VAL A  22      -7.335  24.582  -3.635  1.00 97.00           N  
ATOM    377  H   VAL A  22      -7.668  25.226  -2.932  1.00 97.00           H  
ATOM    378  CA  VAL A  22      -7.286  23.155  -3.296  1.00 97.00           C  
ATOM    379  HA  VAL A  22      -6.266  22.791  -3.420  1.00 97.00           H  
ATOM    380  C   VAL A  22      -8.159  22.337  -4.249  1.00 97.00           C  
ATOM    381  CB  VAL A  22      -7.689  22.954  -1.823  1.00 97.00           C  
ATOM    382  HB  VAL A  22      -8.584  23.539  -1.610  1.00 97.00           H  
ATOM    383  O   VAL A  22      -7.690  21.352  -4.807  1.00 97.00           O  
ATOM    384  CG1 VAL A  22      -7.995  21.495  -1.490  1.00 97.00           C  
ATOM    385 HG11 VAL A  22      -8.924  21.191  -1.971  1.00 97.00           H  
ATOM    386 HG12 VAL A  22      -8.110  21.375  -0.412  1.00 97.00           H  
ATOM    387 HG13 VAL A  22      -7.190  20.851  -1.844  1.00 97.00           H  
ATOM    388  CG2 VAL A  22      -6.557  23.432  -0.903  1.00 97.00           C  
ATOM    389 HG21 VAL A  22      -5.665  22.830  -1.075  1.00 97.00           H  
ATOM    390 HG22 VAL A  22      -6.863  23.341   0.139  1.00 97.00           H  
ATOM    391 HG23 VAL A  22      -6.307  24.473  -1.107  1.00 97.00           H  
ATOM    392  N   ILE A  23      -9.391  22.776  -4.520  1.00 96.94           N  
ATOM    393  H   ILE A  23      -9.731  23.598  -4.042  1.00 96.94           H  
ATOM    394  CA  ILE A  23     -10.292  22.071  -5.445  1.00 96.94           C  
ATOM    395  HA  ILE A  23     -10.324  21.017  -5.168  1.00 96.94           H  
ATOM    396  C   ILE A  23      -9.771  22.118  -6.887  1.00 96.94           C  
ATOM    397  CB  ILE A  23     -11.716  22.646  -5.319  1.00 96.94           C  
ATOM    398  HB  ILE A  23     -11.661  23.733  -5.378  1.00 96.94           H  
ATOM    399  O   ILE A  23      -9.852  21.124  -7.601  1.00 96.94           O  
ATOM    400  CG1 ILE A  23     -12.283  22.242  -3.940  1.00 96.94           C  
ATOM    401 HG12 ILE A  23     -11.559  22.464  -3.156  1.00 96.94           H  
ATOM    402 HG13 ILE A  23     -12.467  21.168  -3.922  1.00 96.94           H  
ATOM    403  CG2 ILE A  23     -12.634  22.150  -6.453  1.00 96.94           C  
ATOM    404 HG21 ILE A  23     -12.614  21.060  -6.481  1.00 96.94           H  
ATOM    405 HG22 ILE A  23     -12.292  22.533  -7.414  1.00 96.94           H  
ATOM    406 HG23 ILE A  23     -13.658  22.493  -6.312  1.00 96.94           H  
ATOM    407  CD1 ILE A  23     -13.571  22.976  -3.583  1.00 96.94           C  
ATOM    408 HD11 ILE A  23     -14.376  22.641  -4.238  1.00 96.94           H  
ATOM    409 HD12 ILE A  23     -13.835  22.741  -2.552  1.00 96.94           H  
ATOM    410 HD13 ILE A  23     -13.431  24.053  -3.680  1.00 96.94           H  
ATOM    411  N   CYS A  24      -9.207  23.245  -7.325  1.00 96.31           N  
ATOM    412  H   CYS A  24      -9.213  24.061  -6.729  1.00 96.31           H  
ATOM    413  CA  CYS A  24      -8.640  23.365  -8.670  1.00 96.31           C  
ATOM    414  HA  CYS A  24      -9.368  23.006  -9.399  1.00 96.31           H  
ATOM    415  C   CYS A  24      -7.369  22.524  -8.875  1.00 96.31           C  
ATOM    416  CB  CYS A  24      -8.340  24.841  -8.954  1.00 96.31           C  
ATOM    417  HB2 CYS A  24      -7.737  24.910  -9.859  1.00 96.31           H  
ATOM    418  HB3 CYS A  24      -7.776  25.260  -8.120  1.00 96.31           H  
ATOM    419  O   CYS A  24      -7.055  22.192 -10.015  1.00 96.31           O  
ATOM    420  SG  CYS A  24      -9.880  25.773  -9.201  1.00 96.31           S  
ATOM    421  HG  CYS A  24      -9.317  26.984  -9.246  1.00 96.31           H  
ATOM    422  N   THR A  25      -6.627  22.220  -7.807  1.00 94.25           N  
ATOM    423  H   THR A  25      -6.954  22.513  -6.897  1.00 94.25           H  
ATOM    424  CA  THR A  25      -5.339  21.506  -7.877  1.00 94.25           C  
ATOM    425  HA  THR A  25      -4.951  21.572  -8.893  1.00 94.25           H  
ATOM    426  C   THR A  25      -5.469  20.010  -7.590  1.00 94.25           C  
ATOM    427  CB  THR A  25      -4.285  22.141  -6.956  1.00 94.25           C  
ATOM    428  HB  THR A  25      -3.425  21.475  -6.879  1.00 94.25           H  
ATOM    429  O   THR A  25      -4.901  19.220  -8.337  1.00 94.25           O  
ATOM    430  CG2 THR A  25      -3.810  23.501  -7.467  1.00 94.25           C  
ATOM    431 HG21 THR A  25      -3.326  23.371  -8.435  1.00 94.25           H  
ATOM    432 HG22 THR A  25      -3.086  23.917  -6.767  1.00 94.25           H  
ATOM    433 HG23 THR A  25      -4.650  24.187  -7.577  1.00 94.25           H  
ATOM    434  OG1 THR A  25      -4.804  22.377  -5.675  1.00 94.25           O  
ATOM    435  HG1 THR A  25      -5.404  23.124  -5.740  1.00 94.25           H  
ATOM    436  N   TYR A  26      -6.243  19.615  -6.573  1.00 93.69           N  
ATOM    437  H   TYR A  26      -6.645  20.324  -5.977  1.00 93.69           H  
ATOM    438  CA  TYR A  26      -6.426  18.213  -6.156  1.00 93.69           C  
ATOM    439  HA  TYR A  26      -5.650  17.598  -6.613  1.00 93.69           H  
ATOM    440  C   TYR A  26      -7.767  17.610  -6.606  1.00 93.69           C  
ATOM    441  CB  TYR A  26      -6.251  18.098  -4.632  1.00 93.69           C  
ATOM    442  HB2 TYR A  26      -6.533  17.091  -4.324  1.00 93.69           H  
ATOM    443  HB3 TYR A  26      -6.932  18.788  -4.134  1.00 93.69           H  
ATOM    444  O   TYR A  26      -7.952  16.398  -6.558  1.00 93.69           O  
ATOM    445  CG  TYR A  26      -4.833  18.357  -4.157  1.00 93.69           C  
ATOM    446  CD1 TYR A  26      -3.961  17.283  -3.890  1.00 93.69           C  
ATOM    447  HD1 TYR A  26      -4.300  16.263  -4.003  1.00 93.69           H  
ATOM    448  CD2 TYR A  26      -4.374  19.677  -4.011  1.00 93.69           C  
ATOM    449  HD2 TYR A  26      -5.054  20.496  -4.192  1.00 93.69           H  
ATOM    450  CE1 TYR A  26      -2.642  17.533  -3.464  1.00 93.69           C  
ATOM    451  HE1 TYR A  26      -1.976  16.714  -3.238  1.00 93.69           H  
ATOM    452  CE2 TYR A  26      -3.037  19.931  -3.654  1.00 93.69           C  
ATOM    453  HE2 TYR A  26      -2.669  20.945  -3.600  1.00 93.69           H  
ATOM    454  OH  TYR A  26      -0.904  19.105  -2.943  1.00 93.69           O  
ATOM    455  HH  TYR A  26      -0.673  20.036  -2.972  1.00 93.69           H  
ATOM    456  CZ  TYR A  26      -2.175  18.859  -3.349  1.00 93.69           C  
ATOM    457  N   GLY A  27      -8.711  18.427  -7.082  1.00 94.38           N  
ATOM    458  H   GLY A  27      -8.534  19.421  -7.093  1.00 94.38           H  
ATOM    459  CA  GLY A  27     -10.019  17.959  -7.539  1.00 94.38           C  
ATOM    460  HA2 GLY A  27      -9.886  17.033  -8.097  1.00 94.38           H  
ATOM    461  HA3 GLY A  27     -10.448  18.698  -8.216  1.00 94.38           H  
ATOM    462  C   GLY A  27     -11.022  17.703  -6.408  1.00 94.38           C  
ATOM    463  O   GLY A  27     -10.892  18.204  -5.290  1.00 94.38           O  
ATOM    464  N   ILE A  28     -12.081  16.956  -6.736  1.00 96.75           N  
ATOM    465  H   ILE A  28     -12.077  16.501  -7.638  1.00 96.75           H  
ATOM    466  CA  ILE A  28     -13.190  16.622  -5.833  1.00 96.75           C  
ATOM    467  HA  ILE A  28     -12.968  17.004  -4.836  1.00 96.75           H  
ATOM    468  C   ILE A  28     -13.285  15.097  -5.740  1.00 96.75           C  
ATOM    469  CB  ILE A  28     -14.518  17.270  -6.307  1.00 96.75           C  
ATOM    470  HB  ILE A  28     -14.744  16.896  -7.306  1.00 96.75           H  
ATOM    471  O   ILE A  28     -13.399  14.422  -6.763  1.00 96.75           O  
ATOM    472  CG1 ILE A  28     -14.389  18.808  -6.387  1.00 96.75           C  
ATOM    473 HG12 ILE A  28     -13.549  19.052  -7.036  1.00 96.75           H  
ATOM    474 HG13 ILE A  28     -14.180  19.208  -5.395  1.00 96.75           H  
ATOM    475  CG2 ILE A  28     -15.684  16.890  -5.378  1.00 96.75           C  
ATOM    476 HG21 ILE A  28     -16.607  17.391  -5.668  1.00 96.75           H  
ATOM    477 HG22 ILE A  28     -15.878  15.821  -5.469  1.00 96.75           H  
ATOM    478 HG23 ILE A  28     -15.441  17.129  -4.343  1.00 96.75           H  
ATOM    479  CD1 ILE A  28     -15.612  19.529  -6.973  1.00 96.75           C  
ATOM    480 HD11 ILE A  28     -15.360  20.576  -7.142  1.00 96.75           H  
ATOM    481 HD12 ILE A  28     -15.891  19.074  -7.924  1.00 96.75           H  
ATOM    482 HD13 ILE A  28     -16.455  19.489  -6.283  1.00 96.75           H  
ATOM    483  N   ALA A  29     -13.252  14.564  -4.519  1.00 94.81           N  
ATOM    484  H   ALA A  29     -13.221  15.186  -3.724  1.00 94.81           H  
ATOM    485  CA  ALA A  29     -13.490  13.149  -4.255  1.00 94.81           C  
ATOM    486  HA  ALA A  29     -12.859  12.569  -4.928  1.00 94.81           H  
ATOM    487  C   ALA A  29     -14.966  12.783  -4.522  1.00 94.81           C  
ATOM    488  CB  ALA A  29     -13.070  12.849  -2.811  1.00 94.81           C  
ATOM    489  HB1 ALA A  29     -13.243  11.799  -2.575  1.00 94.81           H  
ATOM    490  HB2 ALA A  29     -13.640  13.469  -2.119  1.00 94.81           H  
ATOM    491  HB3 ALA A  29     -12.007  13.062  -2.695  1.00 94.81           H  
ATOM    492  O   ALA A  29     -15.829  13.665  -4.494  1.00 94.81           O  
ATOM    493  N   PRO A  30     -15.299  11.500  -4.758  1.00 94.31           N  
ATOM    494  CA  PRO A  30     -16.683  11.072  -4.954  1.00 94.31           C  
ATOM    495  HA  PRO A  30     -17.020  11.439  -5.924  1.00 94.31           H  
ATOM    496  C   PRO A  30     -17.609  11.605  -3.849  1.00 94.31           C  
ATOM    497  CB  PRO A  30     -16.625   9.542  -4.991  1.00 94.31           C  
ATOM    498  HB2 PRO A  30     -17.395   9.116  -5.634  1.00 94.31           H  
ATOM    499  HB3 PRO A  30     -16.702   9.142  -3.979  1.00 94.31           H  
ATOM    500  O   PRO A  30     -17.306  11.494  -2.662  1.00 94.31           O  
ATOM    501  CG  PRO A  30     -15.218   9.253  -5.509  1.00 94.31           C  
ATOM    502  HG2 PRO A  30     -15.197   9.354  -6.594  1.00 94.31           H  
ATOM    503  HG3 PRO A  30     -14.864   8.268  -5.206  1.00 94.31           H  
ATOM    504  CD  PRO A  30     -14.392  10.367  -4.871  1.00 94.31           C  
ATOM    505  HD2 PRO A  30     -14.069  10.056  -3.878  1.00 94.31           H  
ATOM    506  HD3 PRO A  30     -13.529  10.592  -5.498  1.00 94.31           H  
ATOM    507  N   VAL A  31     -18.720  12.238  -4.236  1.00 95.25           N  
ATOM    508  H   VAL A  31     -18.930  12.283  -5.223  1.00 95.25           H  
ATOM    509  CA  VAL A  31     -19.615  12.929  -3.295  1.00 95.25           C  
ATOM    510  HA  VAL A  31     -19.020  13.292  -2.456  1.00 95.25           H  
ATOM    511  C   VAL A  31     -20.656  11.955  -2.757  1.00 95.25           C  
ATOM    512  CB  VAL A  31     -20.292  14.156  -3.937  1.00 95.25           C  
ATOM    513  HB  VAL A  31     -20.899  13.833  -4.783  1.00 95.25           H  
ATOM    514  O   VAL A  31     -21.457  11.420  -3.521  1.00 95.25           O  
ATOM    515  CG1 VAL A  31     -21.197  14.891  -2.936  1.00 95.25           C  
ATOM    516 HG11 VAL A  31     -21.644  15.762  -3.415  1.00 95.25           H  
ATOM    517 HG12 VAL A  31     -22.004  14.238  -2.601  1.00 95.25           H  
ATOM    518 HG13 VAL A  31     -20.612  15.216  -2.076  1.00 95.25           H  
ATOM    519  CG2 VAL A  31     -19.256  15.168  -4.445  1.00 95.25           C  
ATOM    520 HG21 VAL A  31     -18.636  14.717  -5.219  1.00 95.25           H  
ATOM    521 HG22 VAL A  31     -18.610  15.479  -3.624  1.00 95.25           H  
ATOM    522 HG23 VAL A  31     -19.757  16.040  -4.866  1.00 95.25           H  
ATOM    523  N   GLY A  32     -20.694  11.787  -1.437  1.00 90.81           N  
ATOM    524  H   GLY A  32     -19.963  12.192  -0.869  1.00 90.81           H  
ATOM    525  CA  GLY A  32     -21.641  10.903  -0.766  1.00 90.81           C  
ATOM    526  HA2 GLY A  32     -21.697   9.959  -1.309  1.00 90.81           H  
ATOM    527  HA3 GLY A  32     -22.632  11.355  -0.789  1.00 90.81           H  
ATOM    528  C   GLY A  32     -21.270  10.630   0.693  1.00 90.81           C  
ATOM    529  O   GLY A  32     -20.424  11.316   1.265  1.00 90.81           O  
ATOM    530  N   PHE A  33     -21.951   9.658   1.303  1.00 87.75           N  
ATOM    531  H   PHE A  33     -22.482   9.044   0.703  1.00 87.75           H  
ATOM    532  CA  PHE A  33     -21.850   9.310   2.732  1.00 87.75           C  
ATOM    533  HA  PHE A  33     -21.105   9.950   3.203  1.00 87.75           H  
ATOM    534  C   PHE A  33     -21.376   7.866   2.963  1.00 87.75           C  
ATOM    535  CB  PHE A  33     -23.201   9.556   3.423  1.00 87.75           C  
ATOM    536  HB2 PHE A  33     -23.960   8.940   2.940  1.00 87.75           H  
ATOM    537  HB3 PHE A  33     -23.135   9.228   4.460  1.00 87.75           H  
ATOM    538  O   PHE A  33     -21.552   7.319   4.055  1.00 87.75           O  
ATOM    539  CG  PHE A  33     -23.664  10.996   3.444  1.00 87.75           C  
ATOM    540  CD1 PHE A  33     -23.166  11.878   4.420  1.00 87.75           C  
ATOM    541  HD1 PHE A  33     -22.399  11.551   5.106  1.00 87.75           H  
ATOM    542  CD2 PHE A  33     -24.610  11.450   2.507  1.00 87.75           C  
ATOM    543  HD2 PHE A  33     -24.981  10.780   1.747  1.00 87.75           H  
ATOM    544  CE1 PHE A  33     -23.646  13.196   4.490  1.00 87.75           C  
ATOM    545  HE1 PHE A  33     -23.257  13.869   5.240  1.00 87.75           H  
ATOM    546  CE2 PHE A  33     -25.066  12.779   2.557  1.00 87.75           C  
ATOM    547  HE2 PHE A  33     -25.782  13.131   1.829  1.00 87.75           H  
ATOM    548  CZ  PHE A  33     -24.591  13.649   3.555  1.00 87.75           C  
ATOM    549  HZ  PHE A  33     -24.937  14.671   3.593  1.00 87.75           H  
ATOM    550  N   ALA A  34     -20.843   7.221   1.928  1.00 88.00           N  
ATOM    551  H   ALA A  34     -20.719   7.708   1.052  1.00 88.00           H  
ATOM    552  CA  ALA A  34     -20.394   5.841   1.960  1.00 88.00           C  
ATOM    553  HA  ALA A  34     -20.420   5.465   2.983  1.00 88.00           H  
ATOM    554  C   ALA A  34     -18.931   5.735   1.494  1.00 88.00           C  
ATOM    555  CB  ALA A  34     -21.390   5.021   1.120  1.00 88.00           C  
ATOM    556  HB1 ALA A  34     -21.177   3.956   1.204  1.00 88.00           H  
ATOM    557  HB2 ALA A  34     -22.404   5.200   1.478  1.00 88.00           H  
ATOM    558  HB3 ALA A  34     -21.325   5.324   0.075  1.00 88.00           H  
ATOM    559  O   ALA A  34     -18.150   6.684   1.571  1.00 88.00           O  
ATOM    560  N   GLN A  35     -18.550   4.543   1.045  1.00 88.19           N  
ATOM    561  H   GLN A  35     -19.262   3.837   0.926  1.00 88.19           H  
ATOM    562  CA  GLN A  35     -17.251   4.275   0.444  1.00 88.19           C  
ATOM    563  HA  GLN A  35     -16.607   5.151   0.523  1.00 88.19           H  
ATOM    564  C   GLN A  35     -17.438   3.966  -1.033  1.00 88.19           C  
ATOM    565  CB  GLN A  35     -16.572   3.113   1.170  1.00 88.19           C  
ATOM    566  HB2 GLN A  35     -15.725   2.771   0.575  1.00 88.19           H  
ATOM    567  HB3 GLN A  35     -17.275   2.289   1.287  1.00 88.19           H  
ATOM    568  O   GLN A  35     -18.222   3.081  -1.391  1.00 88.19           O  
ATOM    569  CG  GLN A  35     -16.053   3.570   2.535  1.00 88.19           C  
ATOM    570  HG2 GLN A  35     -16.861   4.003   3.124  1.00 88.19           H  
ATOM    571  HG3 GLN A  35     -15.302   4.343   2.371  1.00 88.19           H  
ATOM    572  CD  GLN A  35     -15.419   2.451   3.344  1.00 88.19           C  
ATOM    573  NE2 GLN A  35     -14.703   2.809   4.384  1.00 88.19           N  
ATOM    574 HE21 GLN A  35     -14.611   3.795   4.583  1.00 88.19           H  
ATOM    575 HE22 GLN A  35     -14.243   2.082   4.913  1.00 88.19           H  
ATOM    576  OE1 GLN A  35     -15.579   1.265   3.084  1.00 88.19           O  
ATOM    577  N   HIS A  36     -16.685   4.667  -1.871  1.00 88.44           N  
ATOM    578  H   HIS A  36     -16.014   5.317  -1.488  1.00 88.44           H  
ATOM    579  CA  HIS A  36     -16.639   4.429  -3.299  1.00 88.44           C  
ATOM    580  HA  HIS A  36     -17.605   4.044  -3.624  1.00 88.44           H  
ATOM    581  C   HIS A  36     -15.561   3.387  -3.599  1.00 88.44           C  
ATOM    582  CB  HIS A  36     -16.402   5.753  -4.025  1.00 88.44           C  
ATOM    583  HB2 HIS A  36     -15.437   6.165  -3.730  1.00 88.44           H  
ATOM    584  HB3 HIS A  36     -17.180   6.460  -3.737  1.00 88.44           H  
ATOM    585  O   HIS A  36     -14.414   3.518  -3.168  1.00 88.44           O  
ATOM    586  CG  HIS A  36     -16.440   5.587  -5.517  1.00 88.44           C  
ATOM    587  CD2 HIS A  36     -17.559   5.574  -6.306  1.00 88.44           C  
ATOM    588  HD2 HIS A  36     -18.574   5.699  -5.960  1.00 88.44           H  
ATOM    589  ND1 HIS A  36     -15.355   5.406  -6.340  1.00 88.44           N  
ATOM    590  HD1 HIS A  36     -14.387   5.420  -6.054  1.00 88.44           H  
ATOM    591  CE1 HIS A  36     -15.811   5.301  -7.599  1.00 88.44           C  
ATOM    592  HE1 HIS A  36     -15.192   5.209  -8.479  1.00 88.44           H  
ATOM    593  NE2 HIS A  36     -17.149   5.382  -7.630  1.00 88.44           N  
ATOM    594  N   VAL A  37     -15.931   2.339  -4.334  1.00 87.69           N  
ATOM    595  H   VAL A  37     -16.869   2.322  -4.710  1.00 87.69           H  
ATOM    596  CA  VAL A  37     -15.019   1.249  -4.694  1.00 87.69           C  
ATOM    597  HA  VAL A  37     -14.061   1.402  -4.197  1.00 87.69           H  
ATOM    598  C   VAL A  37     -14.775   1.282  -6.193  1.00 87.69           C  
ATOM    599  CB  VAL A  37     -15.544  -0.125  -4.234  1.00 87.69           C  
ATOM    600  HB  VAL A  37     -16.463  -0.366  -4.768  1.00 87.69           H  
ATOM    601  O   VAL A  37     -15.705   1.096  -6.979  1.00 87.69           O  
ATOM    602  CG1 VAL A  37     -14.507  -1.221  -4.514  1.00 87.69           C  
ATOM    603 HG11 VAL A  37     -13.576  -0.979  -4.002  1.00 87.69           H  
ATOM    604 HG12 VAL A  37     -14.876  -2.185  -4.163  1.00 87.69           H  
ATOM    605 HG13 VAL A  37     -14.313  -1.296  -5.584  1.00 87.69           H  
ATOM    606  CG2 VAL A  37     -15.843  -0.134  -2.728  1.00 87.69           C  
ATOM    607 HG21 VAL A  37     -16.666   0.546  -2.507  1.00 87.69           H  
ATOM    608 HG22 VAL A  37     -14.963   0.196  -2.175  1.00 87.69           H  
ATOM    609 HG23 VAL A  37     -16.125  -1.136  -2.405  1.00 87.69           H  
ATOM    610  N   THR A  38     -13.522   1.480  -6.590  1.00 88.75           N  
ATOM    611  H   THR A  38     -12.804   1.630  -5.895  1.00 88.75           H  
ATOM    612  CA  THR A  38     -13.075   1.319  -7.975  1.00 88.75           C  
ATOM    613  HA  THR A  38     -13.942   1.314  -8.636  1.00 88.75           H  
ATOM    614  C   THR A  38     -12.371  -0.020  -8.129  1.00 88.75           C  
ATOM    615  CB  THR A  38     -12.163   2.466  -8.433  1.00 88.75           C  
ATOM    616  HB  THR A  38     -11.749   2.228  -9.413  1.00 88.75           H  
ATOM    617  O   THR A  38     -11.637  -0.456  -7.247  1.00 88.75           O  
ATOM    618  CG2 THR A  38     -12.924   3.781  -8.520  1.00 88.75           C  
ATOM    619 HG21 THR A  38     -13.773   3.664  -9.193  1.00 88.75           H  
ATOM    620 HG22 THR A  38     -12.266   4.558  -8.907  1.00 88.75           H  
ATOM    621 HG23 THR A  38     -13.265   4.067  -7.524  1.00 88.75           H  
ATOM    622  OG1 THR A  38     -11.120   2.664  -7.521  1.00 88.75           O  
ATOM    623  HG1 THR A  38     -10.458   3.242  -7.909  1.00 88.75           H  
ATOM    624  N   THR A  39     -12.603  -0.699  -9.249  1.00 88.12           N  
ATOM    625  H   THR A  39     -13.223  -0.309  -9.944  1.00 88.12           H  
ATOM    626  CA  THR A  39     -11.951  -1.974  -9.569  1.00 88.12           C  
ATOM    627  HA  THR A  39     -11.176  -2.184  -8.832  1.00 88.12           H  
ATOM    628  C   THR A  39     -11.287  -1.874 -10.928  1.00 88.12           C  
ATOM    629  CB  THR A  39     -12.931  -3.157  -9.564  1.00 88.12           C  
ATOM    630  HB  THR A  39     -12.393  -4.061  -9.848  1.00 88.12           H  
ATOM    631  O   THR A  39     -11.933  -1.434 -11.881  1.00 88.12           O  
ATOM    632  CG2 THR A  39     -13.563  -3.371  -8.192  1.00 88.12           C  
ATOM    633 HG21 THR A  39     -14.231  -2.543  -7.955  1.00 88.12           H  
ATOM    634 HG22 THR A  39     -12.779  -3.430  -7.437  1.00 88.12           H  
ATOM    635 HG23 THR A  39     -14.130  -4.302  -8.199  1.00 88.12           H  
ATOM    636  OG1 THR A  39     -13.984  -2.927 -10.479  1.00 88.12           O  
ATOM    637  HG1 THR A  39     -13.593  -2.529 -11.260  1.00 88.12           H  
ATOM    638  N   GLN A  40     -10.040  -2.319 -11.041  1.00 87.69           N  
ATOM    639  H   GLN A  40      -9.560  -2.664 -10.222  1.00 87.69           H  
ATOM    640  CA  GLN A  40      -9.314  -2.324 -12.307  1.00 87.69           C  
ATOM    641  HA  GLN A  40     -10.038  -2.347 -13.121  1.00 87.69           H  
ATOM    642  C   GLN A  40      -8.448  -3.576 -12.432  1.00 87.69           C  
ATOM    643  CB  GLN A  40      -8.509  -1.022 -12.431  1.00 87.69           C  
ATOM    644  HB2 GLN A  40      -7.704  -1.019 -11.697  1.00 87.69           H  
ATOM    645  HB3 GLN A  40      -9.184  -0.195 -12.212  1.00 87.69           H  
ATOM    646  O   GLN A  40      -8.027  -4.161 -11.437  1.00 87.69           O  
ATOM    647  CG  GLN A  40      -7.918  -0.799 -13.833  1.00 87.69           C  
ATOM    648  HG2 GLN A  40      -7.108  -1.510 -14.000  1.00 87.69           H  
ATOM    649  HG3 GLN A  40      -8.689  -0.964 -14.585  1.00 87.69           H  
ATOM    650  CD  GLN A  40      -7.366   0.611 -14.027  1.00 87.69           C  
ATOM    651  NE2 GLN A  40      -6.623   0.854 -15.082  1.00 87.69           N  
ATOM    652 HE21 GLN A  40      -6.220   1.780 -15.102  1.00 87.69           H  
ATOM    653 HE22 GLN A  40      -6.283   0.102 -15.665  1.00 87.69           H  
ATOM    654  OE1 GLN A  40      -7.612   1.528 -13.269  1.00 87.69           O  
ATOM    655  N   LEU A  41      -8.210  -4.000 -13.674  1.00 85.56           N  
ATOM    656  H   LEU A  41      -8.556  -3.442 -14.442  1.00 85.56           H  
ATOM    657  CA  LEU A  41      -7.278  -5.077 -13.984  1.00 85.56           C  
ATOM    658  HA  LEU A  41      -7.249  -5.773 -13.145  1.00 85.56           H  
ATOM    659  C   LEU A  41      -5.880  -4.474 -14.167  1.00 85.56           C  
ATOM    660  CB  LEU A  41      -7.771  -5.833 -15.230  1.00 85.56           C  
ATOM    661  HB2 LEU A  41      -8.860  -5.872 -15.232  1.00 85.56           H  
ATOM    662  HB3 LEU A  41      -7.468  -5.282 -16.121  1.00 85.56           H  
ATOM    663  O   LEU A  41      -5.644  -3.784 -15.164  1.00 85.56           O  
ATOM    664  CG  LEU A  41      -7.220  -7.269 -15.271  1.00 85.56           C  
ATOM    665  HG  LEU A  41      -6.312  -7.329 -14.671  1.00 85.56           H  
ATOM    666  CD1 LEU A  41      -8.243  -8.249 -14.706  1.00 85.56           C  
ATOM    667 HD11 LEU A  41      -9.138  -8.279 -15.327  1.00 85.56           H  
ATOM    668 HD12 LEU A  41      -8.509  -7.947 -13.693  1.00 85.56           H  
ATOM    669 HD13 LEU A  41      -7.805  -9.246 -14.661  1.00 85.56           H  
ATOM    670  CD2 LEU A  41      -6.910  -7.701 -16.703  1.00 85.56           C  
ATOM    671 HD21 LEU A  41      -7.774  -7.534 -17.345  1.00 85.56           H  
ATOM    672 HD22 LEU A  41      -6.029  -7.164 -17.056  1.00 85.56           H  
ATOM    673 HD23 LEU A  41      -6.670  -8.765 -16.716  1.00 85.56           H  
ATOM    674  N   VAL A  42      -4.986  -4.723 -13.214  1.00 88.44           N  
ATOM    675  H   VAL A  42      -5.248  -5.333 -12.453  1.00 88.44           H  
ATOM    676  CA  VAL A  42      -3.665  -4.085 -13.127  1.00 88.44           C  
ATOM    677  HA  VAL A  42      -3.494  -3.492 -14.025  1.00 88.44           H  
ATOM    678  C   VAL A  42      -2.569  -5.141 -13.058  1.00 88.44           C  
ATOM    679  CB  VAL A  42      -3.582  -3.131 -11.917  1.00 88.44           C  
ATOM    680  HB  VAL A  42      -3.584  -3.706 -10.991  1.00 88.44           H  
ATOM    681  O   VAL A  42      -2.767  -6.206 -12.476  1.00 88.44           O  
ATOM    682  CG1 VAL A  42      -2.293  -2.316 -11.998  1.00 88.44           C  
ATOM    683 HG11 VAL A  42      -1.433  -2.921 -11.708  1.00 88.44           H  
ATOM    684 HG12 VAL A  42      -2.365  -1.459 -11.328  1.00 88.44           H  
ATOM    685 HG13 VAL A  42      -2.152  -1.936 -13.010  1.00 88.44           H  
ATOM    686  CG2 VAL A  42      -4.752  -2.137 -11.872  1.00 88.44           C  
ATOM    687 HG21 VAL A  42      -4.625  -1.452 -11.033  1.00 88.44           H  
ATOM    688 HG22 VAL A  42      -5.692  -2.668 -11.719  1.00 88.44           H  
ATOM    689 HG23 VAL A  42      -4.793  -1.563 -12.798  1.00 88.44           H  
ATOM    690  N   LEU A  43      -1.415  -4.874 -13.669  1.00 83.75           N  
ATOM    691  H   LEU A  43      -1.279  -3.985 -14.128  1.00 83.75           H  
ATOM    692  CA  LEU A  43      -0.270  -5.776 -13.597  1.00 83.75           C  
ATOM    693  HA  LEU A  43      -0.605  -6.787 -13.827  1.00 83.75           H  
ATOM    694  C   LEU A  43       0.327  -5.758 -12.184  1.00 83.75           C  
ATOM    695  CB  LEU A  43       0.755  -5.325 -14.649  1.00 83.75           C  
ATOM    696  HB2 LEU A  43       1.143  -4.349 -14.359  1.00 83.75           H  
ATOM    697  HB3 LEU A  43       0.259  -5.203 -15.611  1.00 83.75           H  
ATOM    698  O   LEU A  43       0.787  -4.710 -11.734  1.00 83.75           O  
ATOM    699  CG  LEU A  43       1.928  -6.303 -14.816  1.00 83.75           C  
ATOM    700  HG  LEU A  43       2.363  -6.542 -13.846  1.00 83.75           H  
ATOM    701  CD1 LEU A  43       1.473  -7.595 -15.494  1.00 83.75           C  
ATOM    702 HD11 LEU A  43       0.827  -8.161 -14.824  1.00 83.75           H  
ATOM    703 HD12 LEU A  43       0.927  -7.366 -16.409  1.00 83.75           H  
ATOM    704 HD13 LEU A  43       2.339  -8.206 -15.751  1.00 83.75           H  
ATOM    705  CD2 LEU A  43       3.014  -5.669 -15.683  1.00 83.75           C  
ATOM    706 HD21 LEU A  43       3.364  -4.751 -15.211  1.00 83.75           H  
ATOM    707 HD22 LEU A  43       3.852  -6.357 -15.793  1.00 83.75           H  
ATOM    708 HD23 LEU A  43       2.607  -5.427 -16.665  1.00 83.75           H  
ATOM    709  N   LYS A  44       0.363  -6.901 -11.493  1.00 82.50           N  
ATOM    710  H   LYS A  44      -0.050  -7.722 -11.911  1.00 82.50           H  
ATOM    711  CA  LYS A  44       0.936  -7.011 -10.138  1.00 82.50           C  
ATOM    712  HA  LYS A  44       1.113  -6.005  -9.757  1.00 82.50           H  
ATOM    713  C   LYS A  44       2.308  -7.703 -10.148  1.00 82.50           C  
ATOM    714  CB  LYS A  44      -0.099  -7.673  -9.199  1.00 82.50           C  
ATOM    715  HB2 LYS A  44       0.037  -8.755  -9.212  1.00 82.50           H  
ATOM    716  HB3 LYS A  44      -1.103  -7.465  -9.567  1.00 82.50           H  
ATOM    717  O   LYS A  44       2.877  -8.015 -11.194  1.00 82.50           O  
ATOM    718  CG  LYS A  44      -0.023  -7.142  -7.749  1.00 82.50           C  
ATOM    719  HG2 LYS A  44       0.986  -7.235  -7.347  1.00 82.50           H  
ATOM    720  HG3 LYS A  44      -0.297  -6.087  -7.740  1.00 82.50           H  
ATOM    721  CD  LYS A  44      -0.967  -7.914  -6.824  1.00 82.50           C  
ATOM    722  HD2 LYS A  44      -0.737  -8.977  -6.895  1.00 82.50           H  
ATOM    723  HD3 LYS A  44      -1.994  -7.753  -7.154  1.00 82.50           H  
ATOM    724  CE  LYS A  44      -0.823  -7.470  -5.362  1.00 82.50           C  
ATOM    725  HE2 LYS A  44       0.214  -7.589  -5.048  1.00 82.50           H  
ATOM    726  HE3 LYS A  44      -1.064  -6.410  -5.285  1.00 82.50           H  
ATOM    727  NZ  LYS A  44      -1.716  -8.263  -4.481  1.00 82.50           N  
ATOM    728  HZ1 LYS A  44      -1.511  -9.249  -4.559  1.00 82.50           H  
ATOM    729  HZ2 LYS A  44      -1.611  -7.980  -3.517  1.00 82.50           H  
ATOM    730  HZ3 LYS A  44      -2.682  -8.141  -4.750  1.00 82.50           H  
ATOM    731  N   ASN A  45       2.830  -7.961  -8.952  1.00 71.94           N  
ATOM    732  H   ASN A  45       2.341  -7.547  -8.172  1.00 71.94           H  
ATOM    733  CA  ASN A  45       4.167  -8.471  -8.640  1.00 71.94           C  
ATOM    734  HA  ASN A  45       4.897  -7.704  -8.898  1.00 71.94           H  
ATOM    735  C   ASN A  45       4.550  -9.733  -9.414  1.00 71.94           C  
ATOM    736  CB  ASN A  45       4.204  -8.722  -7.112  1.00 71.94           C  
ATOM    737  HB2 ASN A  45       3.414  -9.418  -6.831  1.00 71.94           H  
ATOM    738  HB3 ASN A  45       5.156  -9.174  -6.831  1.00 71.94           H  
ATOM    739  O   ASN A  45       5.670  -9.849  -9.907  1.00 71.94           O  
ATOM    740  CG  ASN A  45       4.023  -7.437  -6.315  1.00 71.94           C  
ATOM    741  ND2 ASN A  45       3.928  -7.506  -5.012  1.00 71.94           N  
ATOM    742 HD21 ASN A  45       4.004  -8.374  -4.500  1.00 71.94           H  
ATOM    743 HD22 ASN A  45       3.804  -6.631  -4.523  1.00 71.94           H  
ATOM    744  OD1 ASN A  45       3.900  -6.369  -6.884  1.00 71.94           O  
ATOM    745  N   ARG A  46       3.601 -10.656  -9.584  1.00 71.00           N  
ATOM    746  H   ARG A  46       2.694 -10.495  -9.169  1.00 71.00           H  
ATOM    747  CA  ARG A  46       3.835 -11.919 -10.289  1.00 71.00           C  
ATOM    748  HA  ARG A  46       4.839 -12.267 -10.045  1.00 71.00           H  
ATOM    749  C   ARG A  46       3.850 -11.773 -11.821  1.00 71.00           C  
ATOM    750  CB  ARG A  46       2.872 -12.990  -9.754  1.00 71.00           C  
ATOM    751  HB2 ARG A  46       1.844 -12.741 -10.017  1.00 71.00           H  
ATOM    752  HB3 ARG A  46       3.131 -13.928 -10.247  1.00 71.00           H  
ATOM    753  O   ARG A  46       4.021 -12.740 -12.548  1.00 71.00           O  
ATOM    754  CG  ARG A  46       2.988 -13.175  -8.220  1.00 71.00           C  
ATOM    755  HG2 ARG A  46       4.034 -13.126  -7.918  1.00 71.00           H  
ATOM    756  HG3 ARG A  46       2.427 -12.393  -7.709  1.00 71.00           H  
ATOM    757  CD  ARG A  46       2.436 -14.543  -7.825  1.00 71.00           C  
ATOM    758  HD2 ARG A  46       1.431 -14.647  -8.234  1.00 71.00           H  
ATOM    759  HD3 ARG A  46       3.108 -15.267  -8.287  1.00 71.00           H  
ATOM    760  NE  ARG A  46       2.422 -14.843  -6.380  1.00 71.00           N  
ATOM    761  HE  ARG A  46       3.093 -14.350  -5.807  1.00 71.00           H  
ATOM    762  NH1 ARG A  46       1.245 -16.815  -6.565  1.00 71.00           N  
ATOM    763 HH11 ARG A  46       1.361 -16.781  -7.568  1.00 71.00           H  
ATOM    764 HH12 ARG A  46       0.955 -17.701  -6.177  1.00 71.00           H  
ATOM    765  NH2 ARG A  46       1.990 -16.206  -4.579  1.00 71.00           N  
ATOM    766 HH21 ARG A  46       1.746 -17.121  -4.227  1.00 71.00           H  
ATOM    767 HH22 ARG A  46       2.461 -15.576  -3.946  1.00 71.00           H  
ATOM    768  CZ  ARG A  46       1.888 -15.940  -5.852  1.00 71.00           C  
ATOM    769  N   GLY A  47       3.742 -10.549 -12.348  1.00 68.81           N  
ATOM    770  H   GLY A  47       3.633  -9.766 -11.720  1.00 68.81           H  
ATOM    771  CA  GLY A  47       3.718 -10.277 -13.790  1.00 68.81           C  
ATOM    772  HA2 GLY A  47       4.544 -10.787 -14.286  1.00 68.81           H  
ATOM    773  HA3 GLY A  47       3.822  -9.202 -13.941  1.00 68.81           H  
ATOM    774  C   GLY A  47       2.423 -10.719 -14.468  1.00 68.81           C  
ATOM    775  O   GLY A  47       2.392 -10.872 -15.686  1.00 68.81           O  
ATOM    776  N   VAL A  48       1.370 -10.908 -13.676  1.00 77.38           N  
ATOM    777  H   VAL A  48       1.486 -10.733 -12.688  1.00 77.38           H  
ATOM    778  CA  VAL A  48       0.027 -11.255 -14.128  1.00 77.38           C  
ATOM    779  HA  VAL A  48       0.040 -11.414 -15.207  1.00 77.38           H  
ATOM    780  C   VAL A  48      -0.906 -10.090 -13.843  1.00 77.38           C  
ATOM    781  CB  VAL A  48      -0.444 -12.560 -13.465  1.00 77.38           C  
ATOM    782  HB  VAL A  48      -0.375 -12.460 -12.382  1.00 77.38           H  
ATOM    783  O   VAL A  48      -0.749  -9.367 -12.854  1.00 77.38           O  
ATOM    784  CG1 VAL A  48      -1.882 -12.935 -13.828  1.00 77.38           C  
ATOM    785 HG11 VAL A  48      -1.977 -13.152 -14.892  1.00 77.38           H  
ATOM    786 HG12 VAL A  48      -2.576 -12.149 -13.531  1.00 77.38           H  
ATOM    787 HG13 VAL A  48      -2.155 -13.808 -13.234  1.00 77.38           H  
ATOM    788  CG2 VAL A  48       0.456 -13.708 -13.926  1.00 77.38           C  
ATOM    789 HG21 VAL A  48       0.523 -13.699 -15.014  1.00 77.38           H  
ATOM    790 HG22 VAL A  48       0.043 -14.661 -13.599  1.00 77.38           H  
ATOM    791 HG23 VAL A  48       1.456 -13.606 -13.502  1.00 77.38           H  
ATOM    792  N   TYR A  49      -1.869  -9.899 -14.738  1.00 81.69           N  
ATOM    793  H   TYR A  49      -1.945 -10.542 -15.514  1.00 81.69           H  
ATOM    794  CA  TYR A  49      -2.942  -8.947 -14.533  1.00 81.69           C  
ATOM    795  HA  TYR A  49      -2.521  -8.013 -14.160  1.00 81.69           H  
ATOM    796  C   TYR A  49      -3.931  -9.472 -13.495  1.00 81.69           C  
ATOM    797  CB  TYR A  49      -3.635  -8.656 -15.859  1.00 81.69           C  
ATOM    798  HB2 TYR A  49      -4.573  -8.155 -15.620  1.00 81.69           H  
ATOM    799  HB3 TYR A  49      -3.876  -9.588 -16.371  1.00 81.69           H  
ATOM    800  O   TYR A  49      -4.593 -10.488 -13.702  1.00 81.69           O  
ATOM    801  CG  TYR A  49      -2.853  -7.738 -16.767  1.00 81.69           C  
ATOM    802  CD1 TYR A  49      -2.845  -6.352 -16.511  1.00 81.69           C  
ATOM    803  HD1 TYR A  49      -3.394  -5.955 -15.670  1.00 81.69           H  
ATOM    804  CD2 TYR A  49      -2.111  -8.264 -17.840  1.00 81.69           C  
ATOM    805  HD2 TYR A  49      -2.106  -9.326 -18.035  1.00 81.69           H  
ATOM    806  CE1 TYR A  49      -2.064  -5.492 -17.304  1.00 81.69           C  
ATOM    807  HE1 TYR A  49      -1.995  -4.441 -17.064  1.00 81.69           H  
ATOM    808  CE2 TYR A  49      -1.352  -7.402 -18.654  1.00 81.69           C  
ATOM    809  HE2 TYR A  49      -0.765  -7.795 -19.471  1.00 81.69           H  
ATOM    810  OH  TYR A  49      -0.553  -5.193 -19.138  1.00 81.69           O  
ATOM    811  HH  TYR A  49      -0.422  -4.335 -18.728  1.00 81.69           H  
ATOM    812  CZ  TYR A  49      -1.313  -6.019 -18.375  1.00 81.69           C  
ATOM    813  N   GLU A  50      -4.064  -8.739 -12.400  1.00 86.69           N  
ATOM    814  H   GLU A  50      -3.499  -7.907 -12.300  1.00 86.69           H  
ATOM    815  CA  GLU A  50      -4.985  -9.046 -11.319  1.00 86.69           C  
ATOM    816  HA  GLU A  50      -5.479  -9.995 -11.525  1.00 86.69           H  
ATOM    817  C   GLU A  50      -6.070  -7.966 -11.244  1.00 86.69           C  
ATOM    818  CB  GLU A  50      -4.217  -9.214  -9.995  1.00 86.69           C  
ATOM    819  HB2 GLU A  50      -4.941  -9.366  -9.195  1.00 86.69           H  
ATOM    820  HB3 GLU A  50      -3.655  -8.305  -9.779  1.00 86.69           H  
ATOM    821  O   GLU A  50      -5.798  -6.770 -11.345  1.00 86.69           O  
ATOM    822  CG  GLU A  50      -3.254 -10.417 -10.048  1.00 86.69           C  
ATOM    823  HG2 GLU A  50      -2.433 -10.180 -10.724  1.00 86.69           H  
ATOM    824  HG3 GLU A  50      -3.787 -11.272 -10.465  1.00 86.69           H  
ATOM    825  CD  GLU A  50      -2.667 -10.818  -8.684  1.00 86.69           C  
ATOM    826  OE1 GLU A  50      -1.955 -11.850  -8.652  1.00 86.69           O  
ATOM    827  OE2 GLU A  50      -2.923 -10.113  -7.679  1.00 86.69           O  
ATOM    828  N   SER A  51      -7.325  -8.380 -11.065  1.00 86.81           N  
ATOM    829  H   SER A  51      -7.493  -9.373 -10.994  1.00 86.81           H  
ATOM    830  CA  SER A  51      -8.398  -7.475 -10.662  1.00 86.81           C  
ATOM    831  HA  SER A  51      -8.344  -6.575 -11.273  1.00 86.81           H  
ATOM    832  C   SER A  51      -8.221  -7.088  -9.193  1.00 86.81           C  
ATOM    833  CB  SER A  51      -9.769  -8.112 -10.890  1.00 86.81           C  
ATOM    834  HB2 SER A  51      -9.867  -8.435 -11.927  1.00 86.81           H  
ATOM    835  HB3 SER A  51      -9.885  -8.981 -10.243  1.00 86.81           H  
ATOM    836  O   SER A  51      -8.300  -7.945  -8.306  1.00 86.81           O  
ATOM    837  OG  SER A  51     -10.767  -7.156 -10.598  1.00 86.81           O  
ATOM    838  HG  SER A  51     -10.915  -6.605 -11.370  1.00 86.81           H  
ATOM    839  N   VAL A  52      -7.969  -5.801  -8.953  1.00 89.94           N  
ATOM    840  H   VAL A  52      -7.904  -5.182  -9.748  1.00 89.94           H  
ATOM    841  CA  VAL A  52      -7.755  -5.198  -7.631  1.00 89.94           C  
ATOM    842  HA  VAL A  52      -7.912  -5.960  -6.867  1.00 89.94           H  
ATOM    843  C   VAL A  52      -8.779  -4.093  -7.374  1.00 89.94           C  
ATOM    844  CB  VAL A  52      -6.312  -4.676  -7.469  1.00 89.94           C  
ATOM    845  HB  VAL A  52      -6.254  -4.120  -6.533  1.00 89.94           H  
ATOM    846  O   VAL A  52      -9.288  -3.480  -8.317  1.00 89.94           O  
ATOM    847  CG1 VAL A  52      -5.323  -5.844  -7.381  1.00 89.94           C  
ATOM    848 HG11 VAL A  52      -5.331  -6.419  -8.308  1.00 89.94           H  
ATOM    849 HG12 VAL A  52      -4.315  -5.464  -7.217  1.00 89.94           H  
ATOM    850 HG13 VAL A  52      -5.592  -6.499  -6.552  1.00 89.94           H  
ATOM    851  CG2 VAL A  52      -5.873  -3.746  -8.608  1.00 89.94           C  
ATOM    852 HG21 VAL A  52      -5.748  -4.310  -9.533  1.00 89.94           H  
ATOM    853 HG22 VAL A  52      -6.617  -2.967  -8.774  1.00 89.94           H  
ATOM    854 HG23 VAL A  52      -4.926  -3.272  -8.352  1.00 89.94           H  
ATOM    855  N   LYS A  53      -9.096  -3.847  -6.095  1.00 89.44           N  
ATOM    856  H   LYS A  53      -8.562  -4.315  -5.377  1.00 89.44           H  
ATOM    857  CA  LYS A  53     -10.012  -2.780  -5.665  1.00 89.44           C  
ATOM    858  HA  LYS A  53     -10.430  -2.326  -6.564  1.00 89.44           H  
ATOM    859  C   LYS A  53      -9.267  -1.668  -4.934  1.00 89.44           C  
ATOM    860  CB  LYS A  53     -11.209  -3.312  -4.844  1.00 89.44           C  
ATOM    861  HB2 LYS A  53     -11.891  -2.477  -4.685  1.00 89.44           H  
ATOM    862  HB3 LYS A  53     -11.740  -4.059  -5.434  1.00 89.44           H  
ATOM    863  O   LYS A  53      -8.414  -1.962  -4.104  1.00 89.44           O  
ATOM    864  CG  LYS A  53     -10.866  -3.926  -3.471  1.00 89.44           C  
ATOM    865  HG2 LYS A  53     -10.242  -3.238  -2.900  1.00 89.44           H  
ATOM    866  HG3 LYS A  53     -10.307  -4.848  -3.632  1.00 89.44           H  
ATOM    867  CD  LYS A  53     -12.118  -4.227  -2.622  1.00 89.44           C  
ATOM    868  HD2 LYS A  53     -12.833  -4.807  -3.206  1.00 89.44           H  
ATOM    869  HD3 LYS A  53     -12.591  -3.287  -2.340  1.00 89.44           H  
ATOM    870  CE  LYS A  53     -11.721  -5.007  -1.356  1.00 89.44           C  
ATOM    871  HE2 LYS A  53     -11.091  -5.844  -1.658  1.00 89.44           H  
ATOM    872  HE3 LYS A  53     -11.119  -4.361  -0.717  1.00 89.44           H  
ATOM    873  NZ  LYS A  53     -12.883  -5.535  -0.589  1.00 89.44           N  
ATOM    874  HZ1 LYS A  53     -13.472  -4.803  -0.217  1.00 89.44           H  
ATOM    875  HZ2 LYS A  53     -12.583  -6.057   0.222  1.00 89.44           H  
ATOM    876  HZ3 LYS A  53     -13.443  -6.185  -1.121  1.00 89.44           H  
ATOM    877  N   TYR A  54      -9.657  -0.425  -5.180  1.00 88.56           N  
ATOM    878  H   TYR A  54     -10.360  -0.276  -5.890  1.00 88.56           H  
ATOM    879  CA  TYR A  54      -9.287   0.734  -4.374  1.00 88.56           C  
ATOM    880  HA  TYR A  54      -8.587   0.430  -3.596  1.00 88.56           H  
ATOM    881  C   TYR A  54     -10.546   1.276  -3.690  1.00 88.56           C  
ATOM    882  CB  TYR A  54      -8.566   1.769  -5.242  1.00 88.56           C  
ATOM    883  HB2 TYR A  54      -9.163   1.977  -6.130  1.00 88.56           H  
ATOM    884  HB3 TYR A  54      -7.623   1.342  -5.585  1.00 88.56           H  
ATOM    885  O   TYR A  54     -11.601   1.410  -4.315  1.00 88.56           O  
ATOM    886  CG  TYR A  54      -8.268   3.069  -4.526  1.00 88.56           C  
ATOM    887  CD1 TYR A  54      -9.048   4.214  -4.777  1.00 88.56           C  
ATOM    888  HD1 TYR A  54      -9.861   4.171  -5.487  1.00 88.56           H  
ATOM    889  CD2 TYR A  54      -7.194   3.134  -3.618  1.00 88.56           C  
ATOM    890  HD2 TYR A  54      -6.574   2.265  -3.453  1.00 88.56           H  
ATOM    891  CE1 TYR A  54      -8.745   5.427  -4.130  1.00 88.56           C  
ATOM    892  HE1 TYR A  54      -9.299   6.325  -4.358  1.00 88.56           H  
ATOM    893  CE2 TYR A  54      -6.894   4.343  -2.963  1.00 88.56           C  
ATOM    894  HE2 TYR A  54      -6.047   4.399  -2.295  1.00 88.56           H  
ATOM    895  OH  TYR A  54      -7.383   6.668  -2.605  1.00 88.56           O  
ATOM    896  HH  TYR A  54      -6.563   6.609  -2.109  1.00 88.56           H  
ATOM    897  CZ  TYR A  54      -7.676   5.491  -3.215  1.00 88.56           C  
ATOM    898  N   ILE A  55     -10.455   1.511  -2.380  1.00 86.00           N  
ATOM    899  H   ILE A  55      -9.542   1.477  -1.950  1.00 86.00           H  
ATOM    900  CA  ILE A  55     -11.571   1.972  -1.550  1.00 86.00           C  
ATOM    901  HA  ILE A  55     -12.489   1.976  -2.138  1.00 86.00           H  
ATOM    902  C   ILE A  55     -11.272   3.404  -1.130  1.00 86.00           C  
ATOM    903  CB  ILE A  55     -11.803   1.055  -0.325  1.00 86.00           C  
ATOM    904  HB  ILE A  55     -10.923   1.100   0.316  1.00 86.00           H  
ATOM    905  O   ILE A  55     -10.312   3.650  -0.406  1.00 86.00           O  
ATOM    906  CG1 ILE A  55     -12.012  -0.418  -0.755  1.00 86.00           C  
ATOM    907 HG12 ILE A  55     -11.146  -0.750  -1.328  1.00 86.00           H  
ATOM    908 HG13 ILE A  55     -12.887  -0.490  -1.402  1.00 86.00           H  
ATOM    909  CG2 ILE A  55     -13.018   1.566   0.477  1.00 86.00           C  
ATOM    910 HG21 ILE A  55     -13.155   0.980   1.386  1.00 86.00           H  
ATOM    911 HG22 ILE A  55     -13.918   1.504  -0.134  1.00 86.00           H  
ATOM    912 HG23 ILE A  55     -12.866   2.600   0.788  1.00 86.00           H  
ATOM    913  CD1 ILE A  55     -12.172  -1.395   0.417  1.00 86.00           C  
ATOM    914 HD11 ILE A  55     -12.168  -2.417   0.037  1.00 86.00           H  
ATOM    915 HD12 ILE A  55     -11.345  -1.275   1.116  1.00 86.00           H  
ATOM    916 HD13 ILE A  55     -13.117  -1.225   0.933  1.00 86.00           H  
ATOM    917  N   GLN A  56     -12.121   4.332  -1.559  1.00 86.69           N  
ATOM    918  H   GLN A  56     -12.890   4.052  -2.150  1.00 86.69           H  
ATOM    919  CA  GLN A  56     -12.017   5.742  -1.214  1.00 86.69           C  
ATOM    920  HA  GLN A  56     -11.111   5.909  -0.631  1.00 86.69           H  
ATOM    921  C   GLN A  56     -13.222   6.164  -0.379  1.00 86.69           C  
ATOM    922  CB  GLN A  56     -11.906   6.558  -2.504  1.00 86.69           C  
ATOM    923  HB2 GLN A  56     -11.209   6.061  -3.179  1.00 86.69           H  
ATOM    924  HB3 GLN A  56     -12.880   6.597  -2.992  1.00 86.69           H  
ATOM    925  O   GLN A  56     -14.365   5.845  -0.718  1.00 86.69           O  
ATOM    926  CG  GLN A  56     -11.404   7.984  -2.239  1.00 86.69           C  
ATOM    927  HG2 GLN A  56     -10.442   7.938  -1.729  1.00 86.69           H  
ATOM    928  HG3 GLN A  56     -12.111   8.512  -1.599  1.00 86.69           H  
ATOM    929  CD  GLN A  56     -11.232   8.783  -3.527  1.00 86.69           C  
ATOM    930  NE2 GLN A  56     -10.577   9.919  -3.474  1.00 86.69           N  
ATOM    931 HE21 GLN A  56     -10.034  10.139  -2.651  1.00 86.69           H  
ATOM    932 HE22 GLN A  56     -10.374  10.343  -4.368  1.00 86.69           H  
ATOM    933  OE1 GLN A  56     -11.682   8.418  -4.600  1.00 86.69           O  
ATOM    934  N   GLN A  57     -12.984   6.898   0.708  1.00 88.06           N  
ATOM    935  H   GLN A  57     -12.035   7.138   0.956  1.00 88.06           H  
ATOM    936  CA  GLN A  57     -14.077   7.503   1.461  1.00 88.06           C  
ATOM    937  HA  GLN A  57     -14.828   6.734   1.641  1.00 88.06           H  
ATOM    938  C   GLN A  57     -14.719   8.621   0.632  1.00 88.06           C  
ATOM    939  CB  GLN A  57     -13.572   8.013   2.819  1.00 88.06           C  
ATOM    940  HB2 GLN A  57     -12.977   7.240   3.305  1.00 88.06           H  
ATOM    941  HB3 GLN A  57     -12.934   8.883   2.663  1.00 88.06           H  
ATOM    942  O   GLN A  57     -14.023   9.490   0.103  1.00 88.06           O  
ATOM    943  CG  GLN A  57     -14.739   8.404   3.742  1.00 88.06           C  
ATOM    944  HG2 GLN A  57     -14.342   8.901   4.627  1.00 88.06           H  
ATOM    945  HG3 GLN A  57     -15.378   9.129   3.237  1.00 88.06           H  
ATOM    946  CD  GLN A  57     -15.588   7.214   4.197  1.00 88.06           C  
ATOM    947  NE2 GLN A  57     -16.854   7.420   4.475  1.00 88.06           N  
ATOM    948 HE21 GLN A  57     -17.411   6.615   4.724  1.00 88.06           H  
ATOM    949 HE22 GLN A  57     -17.274   8.327   4.326  1.00 88.06           H  
ATOM    950  OE1 GLN A  57     -15.130   6.084   4.325  1.00 88.06           O  
ATOM    951  N   GLU A  58     -16.047   8.609   0.530  1.00 91.50           N  
ATOM    952  H   GLU A  58     -16.587   7.885   0.982  1.00 91.50           H  
ATOM    953  CA  GLU A  58     -16.781   9.688  -0.124  1.00 91.50           C  
ATOM    954  HA  GLU A  58     -16.289   9.913  -1.071  1.00 91.50           H  
ATOM    955  C   GLU A  58     -16.766  10.961   0.732  1.00 91.50           C  
ATOM    956  CB  GLU A  58     -18.222   9.261  -0.424  1.00 91.50           C  
ATOM    957  HB2 GLU A  58     -18.714   9.002   0.513  1.00 91.50           H  
ATOM    958  HB3 GLU A  58     -18.747  10.111  -0.860  1.00 91.50           H  
ATOM    959  O   GLU A  58     -16.802  10.910   1.965  1.00 91.50           O  
ATOM    960  CG  GLU A  58     -18.311   8.089  -1.412  1.00 91.50           C  
ATOM    961  HG2 GLU A  58     -17.844   8.395  -2.348  1.00 91.50           H  
ATOM    962  HG3 GLU A  58     -17.753   7.236  -1.025  1.00 91.50           H  
ATOM    963  CD  GLU A  58     -19.753   7.645  -1.694  1.00 91.50           C  
ATOM    964  OE1 GLU A  58     -19.958   7.002  -2.747  1.00 91.50           O  
ATOM    965  OE2 GLU A  58     -20.643   7.898  -0.842  1.00 91.50           O  
ATOM    966  N   ASN A  59     -16.738  12.123   0.078  1.00 92.50           N  
ATOM    967  H   ASN A  59     -16.747  12.095  -0.931  1.00 92.50           H  
ATOM    968  CA  ASN A  59     -16.713  13.420   0.746  1.00 92.50           C  
ATOM    969  HA  ASN A  59     -16.677  13.265   1.824  1.00 92.50           H  
ATOM    970  C   ASN A  59     -17.991  14.220   0.457  1.00 92.50           C  
ATOM    971  CB  ASN A  59     -15.419  14.161   0.372  1.00 92.50           C  
ATOM    972  HB2 ASN A  59     -15.420  14.395  -0.693  1.00 92.50           H  
ATOM    973  HB3 ASN A  59     -14.562  13.522   0.583  1.00 92.50           H  
ATOM    974  O   ASN A  59     -18.098  14.940  -0.540  1.00 92.50           O  
ATOM    975  CG  ASN A  59     -15.257  15.453   1.152  1.00 92.50           C  
ATOM    976  ND2 ASN A  59     -14.145  16.121   0.991  1.00 92.50           N  
ATOM    977 HD21 ASN A  59     -14.033  17.006   1.464  1.00 92.50           H  
ATOM    978 HD22 ASN A  59     -13.381  15.736   0.453  1.00 92.50           H  
ATOM    979  OD1 ASN A  59     -16.126  15.877   1.902  1.00 92.50           O  
ATOM    980  N   PHE A  60     -18.963  14.147   1.370  1.00 92.69           N  
ATOM    981  H   PHE A  60     -18.871  13.469   2.113  1.00 92.69           H  
ATOM    982  CA  PHE A  60     -20.214  14.908   1.265  1.00 92.69           C  
ATOM    983  HA  PHE A  60     -20.637  14.710   0.280  1.00 92.69           H  
ATOM    984  C   PHE A  60     -20.038  16.435   1.372  1.00 92.69           C  
ATOM    985  CB  PHE A  60     -21.230  14.417   2.303  1.00 92.69           C  
ATOM    986  HB2 PHE A  60     -22.203  14.838   2.047  1.00 92.69           H  
ATOM    987  HB3 PHE A  60     -21.341  13.335   2.242  1.00 92.69           H  
ATOM    988  O   PHE A  60     -20.956  17.172   1.011  1.00 92.69           O  
ATOM    989  CG  PHE A  60     -20.907  14.796   3.731  1.00 92.69           C  
ATOM    990  CD1 PHE A  60     -20.075  13.974   4.513  1.00 92.69           C  
ATOM    991  HD1 PHE A  60     -19.659  13.069   4.097  1.00 92.69           H  
ATOM    992  CD2 PHE A  60     -21.449  15.974   4.278  1.00 92.69           C  
ATOM    993  HD2 PHE A  60     -22.074  16.614   3.673  1.00 92.69           H  
ATOM    994  CE1 PHE A  60     -19.781  14.338   5.836  1.00 92.69           C  
ATOM    995  HE1 PHE A  60     -19.109  13.729   6.422  1.00 92.69           H  
ATOM    996  CE2 PHE A  60     -21.177  16.320   5.610  1.00 92.69           C  
ATOM    997  HE2 PHE A  60     -21.581  17.230   6.027  1.00 92.69           H  
ATOM    998  CZ  PHE A  60     -20.342  15.500   6.388  1.00 92.69           C  
ATOM    999  HZ  PHE A  60     -20.088  15.788   7.398  1.00 92.69           H  
ATOM   1000  N   TRP A  61     -18.881  16.942   1.820  1.00 95.75           N  
ATOM   1001  H   TRP A  61     -18.138  16.312   2.086  1.00 95.75           H  
ATOM   1002  CA  TRP A  61     -18.599  18.384   1.866  1.00 95.75           C  
ATOM   1003  HA  TRP A  61     -19.508  18.887   2.198  1.00 95.75           H  
ATOM   1004  C   TRP A  61     -18.254  18.988   0.497  1.00 95.75           C  
ATOM   1005  CB  TRP A  61     -17.506  18.691   2.898  1.00 95.75           C  
ATOM   1006  HB2 TRP A  61     -16.579  18.190   2.621  1.00 95.75           H  
ATOM   1007  HB3 TRP A  61     -17.300  19.761   2.874  1.00 95.75           H  
ATOM   1008  O   TRP A  61     -18.085  20.209   0.406  1.00 95.75           O  
ATOM   1009  CG  TRP A  61     -17.861  18.346   4.309  1.00 95.75           C  
ATOM   1010  CD1 TRP A  61     -17.348  17.332   5.040  1.00 95.75           C  
ATOM   1011  HD1 TRP A  61     -16.602  16.636   4.683  1.00 95.75           H  
ATOM   1012  CD2 TRP A  61     -18.820  19.017   5.178  1.00 95.75           C  
ATOM   1013  CE2 TRP A  61     -18.836  18.353   6.436  1.00 95.75           C  
ATOM   1014  CE3 TRP A  61     -19.678  20.126   5.025  1.00 95.75           C  
ATOM   1015  HE3 TRP A  61     -19.678  20.652   4.081  1.00 95.75           H  
ATOM   1016  NE1 TRP A  61     -17.898  17.354   6.309  1.00 95.75           N  
ATOM   1017  HE1 TRP A  61     -17.637  16.726   7.056  1.00 95.75           H  
ATOM   1018  CH2 TRP A  61     -20.557  19.834   7.278  1.00 95.75           C  
ATOM   1019  HH2 TRP A  61     -21.239  20.134   8.059  1.00 95.75           H  
ATOM   1020  CZ2 TRP A  61     -19.693  18.741   7.473  1.00 95.75           C  
ATOM   1021  HZ2 TRP A  61     -19.685  18.193   8.404  1.00 95.75           H  
ATOM   1022  CZ3 TRP A  61     -20.534  20.538   6.063  1.00 95.75           C  
ATOM   1023  HZ3 TRP A  61     -21.191  21.384   5.926  1.00 95.75           H  
ATOM   1024  N   ILE A  62     -18.195  18.161  -0.557  1.00 97.38           N  
ATOM   1025  H   ILE A  62     -18.338  17.178  -0.378  1.00 97.38           H  
ATOM   1026  CA  ILE A  62     -17.826  18.542  -1.928  1.00 97.38           C  
ATOM   1027  HA  ILE A  62     -17.781  17.622  -2.512  1.00 97.38           H  
ATOM   1028  C   ILE A  62     -16.415  19.138  -1.935  1.00 97.38           C  
ATOM   1029  CB  ILE A  62     -18.890  19.451  -2.594  1.00 97.38           C  
ATOM   1030  HB  ILE A  62     -18.857  20.434  -2.123  1.00 97.38           H  
ATOM   1031  O   ILE A  62     -16.212  20.346  -2.091  1.00 97.38           O  
ATOM   1032  CG1 ILE A  62     -20.321  18.890  -2.420  1.00 97.38           C  
ATOM   1033 HG12 ILE A  62     -20.535  18.755  -1.360  1.00 97.38           H  
ATOM   1034 HG13 ILE A  62     -20.393  17.916  -2.905  1.00 97.38           H  
ATOM   1035  CG2 ILE A  62     -18.560  19.624  -4.090  1.00 97.38           C  
ATOM   1036 HG21 ILE A  62     -18.639  18.666  -4.604  1.00 97.38           H  
ATOM   1037 HG22 ILE A  62     -19.239  20.340  -4.553  1.00 97.38           H  
ATOM   1038 HG23 ILE A  62     -17.549  20.011  -4.220  1.00 97.38           H  
ATOM   1039  CD1 ILE A  62     -21.420  19.808  -2.969  1.00 97.38           C  
ATOM   1040 HD11 ILE A  62     -22.393  19.423  -2.664  1.00 97.38           H  
ATOM   1041 HD12 ILE A  62     -21.297  20.816  -2.574  1.00 97.38           H  
ATOM   1042 HD13 ILE A  62     -21.387  19.834  -4.058  1.00 97.38           H  
ATOM   1043  N   GLY A  63     -15.432  18.280  -1.691  1.00 96.69           N  
ATOM   1044  H   GLY A  63     -15.646  17.300  -1.576  1.00 96.69           H  
ATOM   1045  CA  GLY A  63     -14.028  18.660  -1.634  1.00 96.69           C  
ATOM   1046  HA2 GLY A  63     -13.821  19.446  -2.361  1.00 96.69           H  
ATOM   1047  HA3 GLY A  63     -13.812  19.045  -0.637  1.00 96.69           H  
ATOM   1048  C   GLY A  63     -13.094  17.489  -1.928  1.00 96.69           C  
ATOM   1049  O   GLY A  63     -13.558  16.441  -2.382  1.00 96.69           O  
ATOM   1050  N   PRO A  64     -11.785  17.673  -1.708  1.00 95.44           N  
ATOM   1051  CA  PRO A  64     -10.760  16.677  -2.024  1.00 95.44           C  
ATOM   1052  HA  PRO A  64     -10.856  16.347  -3.058  1.00 95.44           H  
ATOM   1053  C   PRO A  64     -10.843  15.445  -1.106  1.00 95.44           C  
ATOM   1054  CB  PRO A  64      -9.440  17.437  -1.868  1.00 95.44           C  
ATOM   1055  HB2 PRO A  64      -9.228  18.002  -2.775  1.00 95.44           H  
ATOM   1056  HB3 PRO A  64      -8.601  16.785  -1.625  1.00 95.44           H  
ATOM   1057  O   PRO A  64     -11.677  15.382  -0.197  1.00 95.44           O  
ATOM   1058  CG  PRO A  64      -9.768  18.392  -0.728  1.00 95.44           C  
ATOM   1059  HG2 PRO A  64      -9.804  17.835   0.208  1.00 95.44           H  
ATOM   1060  HG3 PRO A  64      -9.061  19.219  -0.658  1.00 95.44           H  
ATOM   1061  CD  PRO A  64     -11.179  18.839  -1.077  1.00 95.44           C  
ATOM   1062  HD2 PRO A  64     -11.705  19.132  -0.168  1.00 95.44           H  
ATOM   1063  HD3 PRO A  64     -11.143  19.665  -1.788  1.00 95.44           H  
ATOM   1064  N   SER A  65      -9.991  14.447  -1.347  1.00 92.94           N  
ATOM   1065  H   SER A  65      -9.265  14.566  -2.039  1.00 92.94           H  
ATOM   1066  CA  SER A  65      -9.966  13.223  -0.540  1.00 92.94           C  
ATOM   1067  HA  SER A  65     -10.996  12.910  -0.368  1.00 92.94           H  
ATOM   1068  C   SER A  65      -9.319  13.432   0.837  1.00 92.94           C  
ATOM   1069  CB  SER A  65      -9.277  12.102  -1.319  1.00 92.94           C  
ATOM   1070  HB2 SER A  65      -9.626  12.109  -2.351  1.00 92.94           H  
ATOM   1071  HB3 SER A  65      -9.539  11.147  -0.863  1.00 92.94           H  
ATOM   1072  O   SER A  65      -8.633  14.427   1.078  1.00 92.94           O  
ATOM   1073  OG  SER A  65      -7.877  12.236  -1.300  1.00 92.94           O  
ATOM   1074  HG  SER A  65      -7.612  12.860  -1.980  1.00 92.94           H  
ATOM   1075  N   SER A  66      -9.510  12.478   1.755  1.00 91.50           N  
ATOM   1076  H   SER A  66     -10.033  11.648   1.515  1.00 91.50           H  
ATOM   1077  CA  SER A  66      -8.856  12.487   3.073  1.00 91.50           C  
ATOM   1078  HA  SER A  66      -9.140  13.397   3.601  1.00 91.50           H  
ATOM   1079  C   SER A  66      -7.328  12.484   2.963  1.00 91.50           C  
ATOM   1080  CB  SER A  66      -9.322  11.275   3.894  1.00 91.50           C  
ATOM   1081  HB2 SER A  66     -10.383  11.378   4.119  1.00 91.50           H  
ATOM   1082  HB3 SER A  66      -8.768  11.231   4.831  1.00 91.50           H  
ATOM   1083  O   SER A  66      -6.659  13.207   3.702  1.00 91.50           O  
ATOM   1084  OG  SER A  66      -9.124  10.077   3.165  1.00 91.50           O  
ATOM   1085  HG  SER A  66      -9.365   9.334   3.723  1.00 91.50           H  
ATOM   1086  N   ILE A  67      -6.783  11.726   2.008  1.00 90.94           N  
ATOM   1087  H   ILE A  67      -7.410  11.162   1.452  1.00 90.94           H  
ATOM   1088  CA  ILE A  67      -5.344  11.631   1.736  1.00 90.94           C  
ATOM   1089  HA  ILE A  67      -4.828  11.381   2.663  1.00 90.94           H  
ATOM   1090  C   ILE A  67      -4.799  12.988   1.272  1.00 90.94           C  
ATOM   1091  CB  ILE A  67      -5.068  10.504   0.711  1.00 90.94           C  
ATOM   1092  HB  ILE A  67      -5.630  10.720  -0.198  1.00 90.94           H  
ATOM   1093  O   ILE A  67      -3.808  13.467   1.824  1.00 90.94           O  
ATOM   1094  CG1 ILE A  67      -5.530   9.133   1.267  1.00 90.94           C  
ATOM   1095 HG12 ILE A  67      -4.874   8.836   2.085  1.00 90.94           H  
ATOM   1096 HG13 ILE A  67      -6.542   9.213   1.662  1.00 90.94           H  
ATOM   1097  CG2 ILE A  67      -3.571  10.452   0.352  1.00 90.94           C  
ATOM   1098 HG21 ILE A  67      -2.967  10.279   1.243  1.00 90.94           H  
ATOM   1099 HG22 ILE A  67      -3.257  11.387  -0.113  1.00 90.94           H  
ATOM   1100 HG23 ILE A  67      -3.377   9.665  -0.377  1.00 90.94           H  
ATOM   1101  CD1 ILE A  67      -5.555   8.010   0.222  1.00 90.94           C  
ATOM   1102 HD11 ILE A  67      -6.155   8.319  -0.634  1.00 90.94           H  
ATOM   1103 HD12 ILE A  67      -5.999   7.118   0.663  1.00 90.94           H  
ATOM   1104 HD13 ILE A  67      -4.545   7.767  -0.109  1.00 90.94           H  
ATOM   1105  N   ASP A  68      -5.487  13.656   0.343  1.00 93.12           N  
ATOM   1106  H   ASP A  68      -6.273  13.201  -0.098  1.00 93.12           H  
ATOM   1107  CA  ASP A  68      -5.079  14.980  -0.150  1.00 93.12           C  
ATOM   1108  HA  ASP A  68      -4.058  14.926  -0.527  1.00 93.12           H  
ATOM   1109  C   ASP A  68      -5.135  16.038   0.958  1.00 93.12           C  
ATOM   1110  CB  ASP A  68      -5.996  15.430  -1.290  1.00 93.12           C  
ATOM   1111  HB2 ASP A  68      -7.004  15.526  -0.888  1.00 93.12           H  
ATOM   1112  HB3 ASP A  68      -5.676  16.412  -1.641  1.00 93.12           H  
ATOM   1113  O   ASP A  68      -4.242  16.875   1.082  1.00 93.12           O  
ATOM   1114  CG  ASP A  68      -6.022  14.467  -2.471  1.00 93.12           C  
ATOM   1115  OD1 ASP A  68      -4.940  14.011  -2.887  1.00 93.12           O  
ATOM   1116  OD2 ASP A  68      -7.161  14.151  -2.896  1.00 93.12           O  
ATOM   1117  N   LEU A  69      -6.161  15.995   1.816  1.00 95.44           N  
ATOM   1118  H   LEU A  69      -6.880  15.302   1.658  1.00 95.44           H  
ATOM   1119  CA  LEU A  69      -6.273  16.906   2.958  1.00 95.44           C  
ATOM   1120  HA  LEU A  69      -6.178  17.928   2.592  1.00 95.44           H  
ATOM   1121  C   LEU A  69      -5.130  16.704   3.960  1.00 95.44           C  
ATOM   1122  CB  LEU A  69      -7.643  16.733   3.638  1.00 95.44           C  
ATOM   1123  HB2 LEU A  69      -7.808  15.671   3.820  1.00 95.44           H  
ATOM   1124  HB3 LEU A  69      -7.633  17.238   4.604  1.00 95.44           H  
ATOM   1125  O   LEU A  69      -4.607  17.687   4.492  1.00 95.44           O  
ATOM   1126  CG  LEU A  69      -8.811  17.289   2.809  1.00 95.44           C  
ATOM   1127  HG  LEU A  69      -8.745  16.888   1.797  1.00 95.44           H  
ATOM   1128  CD1 LEU A  69     -10.149  16.864   3.407  1.00 95.44           C  
ATOM   1129 HD11 LEU A  69     -10.202  15.775   3.410  1.00 95.44           H  
ATOM   1130 HD12 LEU A  69     -10.965  17.229   2.784  1.00 95.44           H  
ATOM   1131 HD13 LEU A  69     -10.255  17.239   4.425  1.00 95.44           H  
ATOM   1132  CD2 LEU A  69      -8.799  18.822   2.737  1.00 95.44           C  
ATOM   1133 HD21 LEU A  69      -9.688  19.175   2.214  1.00 95.44           H  
ATOM   1134 HD22 LEU A  69      -7.923  19.162   2.185  1.00 95.44           H  
ATOM   1135 HD23 LEU A  69      -8.790  19.244   3.742  1.00 95.44           H  
ATOM   1136  N   ILE A  70      -4.710  15.458   4.207  1.00 94.69           N  
ATOM   1137  H   ILE A  70      -5.176  14.695   3.736  1.00 94.69           H  
ATOM   1138  CA  ILE A  70      -3.517  15.165   5.015  1.00 94.69           C  
ATOM   1139  HA  ILE A  70      -3.618  15.661   5.980  1.00 94.69           H  
ATOM   1140  C   ILE A  70      -2.279  15.766   4.349  1.00 94.69           C  
ATOM   1141  CB  ILE A  70      -3.363  13.651   5.283  1.00 94.69           C  
ATOM   1142  HB  ILE A  70      -3.422  13.115   4.335  1.00 94.69           H  
ATOM   1143  O   ILE A  70      -1.534  16.478   5.028  1.00 94.69           O  
ATOM   1144  CG1 ILE A  70      -4.494  13.160   6.212  1.00 94.69           C  
ATOM   1145 HG12 ILE A  70      -5.447  13.581   5.892  1.00 94.69           H  
ATOM   1146 HG13 ILE A  70      -4.304  13.513   7.226  1.00 94.69           H  
ATOM   1147  CG2 ILE A  70      -1.998  13.340   5.934  1.00 94.69           C  
ATOM   1148 HG21 ILE A  70      -1.187  13.572   5.243  1.00 94.69           H  
ATOM   1149 HG22 ILE A  70      -1.871  13.912   6.852  1.00 94.69           H  
ATOM   1150 HG23 ILE A  70      -1.916  12.276   6.160  1.00 94.69           H  
ATOM   1151  CD1 ILE A  70      -4.647  11.633   6.231  1.00 94.69           C  
ATOM   1152 HD11 ILE A  70      -4.776  11.268   5.212  1.00 94.69           H  
ATOM   1153 HD12 ILE A  70      -3.776  11.161   6.684  1.00 94.69           H  
ATOM   1154 HD13 ILE A  70      -5.529  11.361   6.811  1.00 94.69           H  
ATOM   1155  N   HIS A  71      -2.101  15.559   3.046  1.00 93.44           N  
ATOM   1156  H   HIS A  71      -2.745  14.957   2.552  1.00 93.44           H  
ATOM   1157  CA  HIS A  71      -0.970  16.102   2.293  1.00 93.44           C  
ATOM   1158  HA  HIS A  71      -0.050  15.712   2.729  1.00 93.44           H  
ATOM   1159  C   HIS A  71      -0.906  17.641   2.346  1.00 93.44           C  
ATOM   1160  CB  HIS A  71      -1.060  15.592   0.851  1.00 93.44           C  
ATOM   1161  HB2 HIS A  71      -1.326  14.535   0.856  1.00 93.44           H  
ATOM   1162  HB3 HIS A  71      -1.832  16.135   0.306  1.00 93.44           H  
ATOM   1163  O   HIS A  71       0.162  18.233   2.477  1.00 93.44           O  
ATOM   1164  CG  HIS A  71       0.251  15.729   0.135  1.00 93.44           C  
ATOM   1165  CD2 HIS A  71       0.598  16.671  -0.796  1.00 93.44           C  
ATOM   1166  HD2 HIS A  71      -0.031  17.466  -1.167  1.00 93.44           H  
ATOM   1167  ND1 HIS A  71       1.346  14.923   0.333  1.00 93.44           N  
ATOM   1168  HD1 HIS A  71       1.392  14.115   0.938  1.00 93.44           H  
ATOM   1169  CE1 HIS A  71       2.329  15.358  -0.466  1.00 93.44           C  
ATOM   1170  HE1 HIS A  71       3.308  14.908  -0.535  1.00 93.44           H  
ATOM   1171  NE2 HIS A  71       1.925  16.424  -1.169  1.00 93.44           N  
ATOM   1172  N   LEU A  72      -2.071  18.296   2.347  1.00 95.62           N  
ATOM   1173  H   LEU A  72      -2.892  17.741   2.148  1.00 95.62           H  
ATOM   1174  CA  LEU A  72      -2.235  19.753   2.395  1.00 95.62           C  
ATOM   1175  HA  LEU A  72      -1.438  20.204   1.803  1.00 95.62           H  
ATOM   1176  C   LEU A  72      -2.122  20.382   3.792  1.00 95.62           C  
ATOM   1177  CB  LEU A  72      -3.597  20.085   1.769  1.00 95.62           C  
ATOM   1178  HB2 LEU A  72      -3.903  21.091   2.055  1.00 95.62           H  
ATOM   1179  HB3 LEU A  72      -4.340  19.396   2.170  1.00 95.62           H  
ATOM   1180  O   LEU A  72      -2.200  21.607   3.927  1.00 95.62           O  
ATOM   1181  CG  LEU A  72      -3.587  20.000   0.236  1.00 95.62           C  
ATOM   1182  HG  LEU A  72      -3.109  19.080  -0.103  1.00 95.62           H  
ATOM   1183  CD1 LEU A  72      -5.033  20.016  -0.251  1.00 95.62           C  
ATOM   1184 HD11 LEU A  72      -5.557  20.886   0.144  1.00 95.62           H  
ATOM   1185 HD12 LEU A  72      -5.042  20.022  -1.341  1.00 95.62           H  
ATOM   1186 HD13 LEU A  72      -5.531  19.106   0.082  1.00 95.62           H  
ATOM   1187  CD2 LEU A  72      -2.841  21.206  -0.344  1.00 95.62           C  
ATOM   1188 HD21 LEU A  72      -3.229  22.135   0.074  1.00 95.62           H  
ATOM   1189 HD22 LEU A  72      -2.967  21.224  -1.427  1.00 95.62           H  
ATOM   1190 HD23 LEU A  72      -1.774  21.119  -0.140  1.00 95.62           H  
ATOM   1191  N   GLY A  73      -1.953  19.577   4.843  1.00 96.19           N  
ATOM   1192  H   GLY A  73      -1.870  18.588   4.654  1.00 96.19           H  
ATOM   1193  CA  GLY A  73      -1.731  20.079   6.200  1.00 96.19           C  
ATOM   1194  HA2 GLY A  73      -1.402  21.118   6.177  1.00 96.19           H  
ATOM   1195  HA3 GLY A  73      -0.933  19.480   6.638  1.00 96.19           H  
ATOM   1196  C   GLY A  73      -2.897  19.957   7.172  1.00 96.19           C  
ATOM   1197  O   GLY A  73      -2.936  20.695   8.161  1.00 96.19           O  
ATOM   1198  N   ALA A  74      -3.808  19.003   6.961  1.00 96.56           N  
ATOM   1199  H   ALA A  74      -3.803  18.498   6.087  1.00 96.56           H  
ATOM   1200  CA  ALA A  74      -4.761  18.605   7.994  1.00 96.56           C  
ATOM   1201  HA  ALA A  74      -5.401  19.462   8.204  1.00 96.56           H  
ATOM   1202  C   ALA A  74      -4.060  18.224   9.309  1.00 96.56           C  
ATOM   1203  CB  ALA A  74      -5.640  17.452   7.494  1.00 96.56           C  
ATOM   1204  HB1 ALA A  74      -5.034  16.562   7.325  1.00 96.56           H  
ATOM   1205  HB2 ALA A  74      -6.402  17.218   8.237  1.00 96.56           H  
ATOM   1206  HB3 ALA A  74      -6.137  17.735   6.566  1.00 96.56           H  
ATOM   1207  O   ALA A  74      -2.917  17.745   9.329  1.00 96.56           O  
ATOM   1208  N   LYS A  75      -4.764  18.410  10.431  1.00 96.31           N  
ATOM   1209  H   LYS A  75      -5.724  18.710  10.344  1.00 96.31           H  
ATOM   1210  CA  LYS A  75      -4.296  17.956  11.742  1.00 96.31           C  
ATOM   1211  HA  LYS A  75      -3.266  18.284  11.882  1.00 96.31           H  
ATOM   1212  C   LYS A  75      -4.319  16.435  11.741  1.00 96.31           C  
ATOM   1213  CB  LYS A  75      -5.154  18.594  12.850  1.00 96.31           C  
ATOM   1214  HB2 LYS A  75      -4.998  19.672  12.795  1.00 96.31           H  
ATOM   1215  HB3 LYS A  75      -6.211  18.427  12.643  1.00 96.31           H  
ATOM   1216  O   LYS A  75      -5.384  15.831  11.811  1.00 96.31           O  
ATOM   1217  CG  LYS A  75      -4.816  18.159  14.295  1.00 96.31           C  
ATOM   1218  HG2 LYS A  75      -3.736  18.195  14.435  1.00 96.31           H  
ATOM   1219  HG3 LYS A  75      -5.250  18.905  14.960  1.00 96.31           H  
ATOM   1220  CD  LYS A  75      -5.335  16.783  14.768  1.00 96.31           C  
ATOM   1221  HD2 LYS A  75      -5.191  16.722  15.847  1.00 96.31           H  
ATOM   1222  HD3 LYS A  75      -4.756  15.979  14.313  1.00 96.31           H  
ATOM   1223  CE  LYS A  75      -6.828  16.588  14.474  1.00 96.31           C  
ATOM   1224  HE2 LYS A  75      -6.987  16.743  13.407  1.00 96.31           H  
ATOM   1225  HE3 LYS A  75      -7.398  17.345  15.012  1.00 96.31           H  
ATOM   1226  NZ  LYS A  75      -7.344  15.236  14.813  1.00 96.31           N  
ATOM   1227  HZ1 LYS A  75      -8.348  15.226  14.701  1.00 96.31           H  
ATOM   1228  HZ2 LYS A  75      -7.173  14.986  15.776  1.00 96.31           H  
ATOM   1229  HZ3 LYS A  75      -6.994  14.513  14.201  1.00 96.31           H  
ATOM   1230  N   PHE A  76      -3.136  15.838  11.681  1.00 94.88           N  
ATOM   1231  H   PHE A  76      -2.322  16.413  11.521  1.00 94.88           H  
ATOM   1232  CA  PHE A  76      -2.936  14.396  11.710  1.00 94.88           C  
ATOM   1233  HA  PHE A  76      -3.808  13.913  12.152  1.00 94.88           H  
ATOM   1234  C   PHE A  76      -1.718  14.096  12.579  1.00 94.88           C  
ATOM   1235  CB  PHE A  76      -2.778  13.891  10.272  1.00 94.88           C  
ATOM   1236  HB2 PHE A  76      -1.873  14.314   9.836  1.00 94.88           H  
ATOM   1237  HB3 PHE A  76      -3.621  14.249   9.681  1.00 94.88           H  
ATOM   1238  O   PHE A  76      -0.597  14.498  12.256  1.00 94.88           O  
ATOM   1239  CG  PHE A  76      -2.748  12.382  10.149  1.00 94.88           C  
ATOM   1240  CD1 PHE A  76      -1.641  11.738   9.572  1.00 94.88           C  
ATOM   1241  HD1 PHE A  76      -0.798  12.316   9.223  1.00 94.88           H  
ATOM   1242  CD2 PHE A  76      -3.860  11.618  10.548  1.00 94.88           C  
ATOM   1243  HD2 PHE A  76      -4.737  12.095  10.960  1.00 94.88           H  
ATOM   1244  CE1 PHE A  76      -1.639  10.347   9.380  1.00 94.88           C  
ATOM   1245  HE1 PHE A  76      -0.805   9.868   8.888  1.00 94.88           H  
ATOM   1246  CE2 PHE A  76      -3.852  10.226  10.359  1.00 94.88           C  
ATOM   1247  HE2 PHE A  76      -4.725   9.639  10.605  1.00 94.88           H  
ATOM   1248  CZ  PHE A  76      -2.747   9.588   9.778  1.00 94.88           C  
ATOM   1249  HZ  PHE A  76      -2.766   8.524   9.594  1.00 94.88           H  
ATOM   1250  N   SER A  77      -1.940  13.453  13.726  1.00 93.75           N  
ATOM   1251  H   SER A  77      -2.861  13.093  13.929  1.00 93.75           H  
ATOM   1252  CA  SER A  77      -0.912  13.308  14.762  1.00 93.75           C  
ATOM   1253  HA  SER A  77      -0.566  14.309  15.022  1.00 93.75           H  
ATOM   1254  C   SER A  77       0.326  12.532  14.323  1.00 93.75           C  
ATOM   1255  CB  SER A  77      -1.498  12.704  16.030  1.00 93.75           C  
ATOM   1256  HB2 SER A  77      -0.718  12.621  16.787  1.00 93.75           H  
ATOM   1257  HB3 SER A  77      -1.920  11.719  15.828  1.00 93.75           H  
ATOM   1258  O   SER A  77       1.415  12.949  14.720  1.00 93.75           O  
ATOM   1259  OG  SER A  77      -2.493  13.594  16.471  1.00 93.75           O  
ATOM   1260  HG  SER A  77      -2.740  13.390  17.376  1.00 93.75           H  
ATOM   1261  N   PRO A  78       0.217  11.496  13.468  1.00 93.00           N  
ATOM   1262  CA  PRO A  78       1.372  10.863  12.843  1.00 93.00           C  
ATOM   1263  HA  PRO A  78       1.918  10.285  13.589  1.00 93.00           H  
ATOM   1264  C   PRO A  78       2.347  11.801  12.136  1.00 93.00           C  
ATOM   1265  CB  PRO A  78       0.759   9.931  11.814  1.00 93.00           C  
ATOM   1266  HB2 PRO A  78       0.454  10.503  10.938  1.00 93.00           H  
ATOM   1267  HB3 PRO A  78       1.468   9.165  11.499  1.00 93.00           H  
ATOM   1268  O   PRO A  78       3.537  11.530  12.144  1.00 93.00           O  
ATOM   1269  CG  PRO A  78      -0.469   9.409  12.552  1.00 93.00           C  
ATOM   1270  HG2 PRO A  78      -0.171   8.710  13.333  1.00 93.00           H  
ATOM   1271  HG3 PRO A  78      -1.200   8.955  11.883  1.00 93.00           H  
ATOM   1272  CD  PRO A  78      -0.978  10.703  13.176  1.00 93.00           C  
ATOM   1273  HD2 PRO A  78      -1.529  10.468  14.087  1.00 93.00           H  
ATOM   1274  HD3 PRO A  78      -1.615  11.220  12.459  1.00 93.00           H  
ATOM   1275  N   CYS A  79       1.881  12.906  11.547  1.00 96.00           N  
ATOM   1276  H   CYS A  79       0.888  13.092  11.554  1.00 96.00           H  
ATOM   1277  CA  CYS A  79       2.769  13.881  10.908  1.00 96.00           C  
ATOM   1278  HA  CYS A  79       3.596  13.358  10.428  1.00 96.00           H  
ATOM   1279  C   CYS A  79       3.369  14.885  11.906  1.00 96.00           C  
ATOM   1280  CB  CYS A  79       1.996  14.635   9.827  1.00 96.00           C  
ATOM   1281  HB2 CYS A  79       1.183  15.181  10.305  1.00 96.00           H  
ATOM   1282  HB3 CYS A  79       2.680  15.354   9.375  1.00 96.00           H  
ATOM   1283  O   CYS A  79       4.325  15.585  11.586  1.00 96.00           O  
ATOM   1284  SG  CYS A  79       1.294  13.644   8.491  1.00 96.00           S  
ATOM   1285  N   ILE A  80       2.784  15.002  13.102  1.00 95.88           N  
ATOM   1286  H   ILE A  80       2.038  14.357  13.318  1.00 95.88           H  
ATOM   1287  CA  ILE A  80       3.166  15.987  14.126  1.00 95.88           C  
ATOM   1288  HA  ILE A  80       3.607  16.858  13.642  1.00 95.88           H  
ATOM   1289  C   ILE A  80       4.228  15.423  15.072  1.00 95.88           C  
ATOM   1290  CB  ILE A  80       1.906  16.447  14.903  1.00 95.88           C  
ATOM   1291  HB  ILE A  80       1.386  15.562  15.270  1.00 95.88           H  
ATOM   1292  O   ILE A  80       5.082  16.167  15.549  1.00 95.88           O  
ATOM   1293  CG1 ILE A  80       0.944  17.221  13.974  1.00 95.88           C  
ATOM   1294 HG12 ILE A  80       0.813  16.670  13.043  1.00 95.88           H  
ATOM   1295 HG13 ILE A  80       1.388  18.186  13.733  1.00 95.88           H  
ATOM   1296  CG2 ILE A  80       2.291  17.299  16.128  1.00 95.88           C  
ATOM   1297 HG21 ILE A  80       1.424  17.801  16.557  1.00 95.88           H  
ATOM   1298 HG22 ILE A  80       3.045  18.034  15.848  1.00 95.88           H  
ATOM   1299 HG23 ILE A  80       2.722  16.659  16.899  1.00 95.88           H  
ATOM   1300  CD1 ILE A  80      -0.458  17.461  14.552  1.00 95.88           C  
ATOM   1301 HD11 ILE A  80      -0.911  16.515  14.848  1.00 95.88           H  
ATOM   1302 HD12 ILE A  80      -0.417  18.128  15.413  1.00 95.88           H  
ATOM   1303 HD13 ILE A  80      -1.085  17.923  13.790  1.00 95.88           H  
ATOM   1304  N   ARG A  81       4.138  14.129  15.390  1.00 93.25           N  
ATOM   1305  H   ARG A  81       3.439  13.568  14.924  1.00 93.25           H  
ATOM   1306  CA  ARG A  81       5.008  13.462  16.359  1.00 93.25           C  
ATOM   1307  HA  ARG A  81       5.982  13.950  16.328  1.00 93.25           H  
ATOM   1308  C   ARG A  81       5.219  12.001  15.996  1.00 93.25           C  
ATOM   1309  CB  ARG A  81       4.415  13.590  17.776  1.00 93.25           C  
ATOM   1310  HB2 ARG A  81       4.280  14.645  18.015  1.00 93.25           H  
ATOM   1311  HB3 ARG A  81       5.123  13.172  18.492  1.00 93.25           H  
ATOM   1312  O   ARG A  81       4.407  11.388  15.309  1.00 93.25           O  
ATOM   1313  CG  ARG A  81       3.069  12.859  17.918  1.00 93.25           C  
ATOM   1314  HG2 ARG A  81       2.323  13.346  17.290  1.00 93.25           H  
ATOM   1315  HG3 ARG A  81       3.167  11.819  17.609  1.00 93.25           H  
ATOM   1316  CD  ARG A  81       2.589  12.873  19.364  1.00 93.25           C  
ATOM   1317  HD2 ARG A  81       2.460  13.909  19.678  1.00 93.25           H  
ATOM   1318  HD3 ARG A  81       3.352  12.404  19.985  1.00 93.25           H  
ATOM   1319  NE  ARG A  81       1.309  12.155  19.482  1.00 93.25           N  
ATOM   1320  HE  ARG A  81       0.704  12.180  18.673  1.00 93.25           H  
ATOM   1321  NH1 ARG A  81       1.619  11.278  21.570  1.00 93.25           N  
ATOM   1322 HH11 ARG A  81       2.297  12.011  21.721  1.00 93.25           H  
ATOM   1323 HH12 ARG A  81       1.291  10.741  22.360  1.00 93.25           H  
ATOM   1324  NH2 ARG A  81      -0.194  10.724  20.380  1.00 93.25           N  
ATOM   1325 HH21 ARG A  81      -0.494  10.084  21.102  1.00 93.25           H  
ATOM   1326 HH22 ARG A  81      -0.726  10.755  19.523  1.00 93.25           H  
ATOM   1327  CZ  ARG A  81       0.924  11.384  20.478  1.00 93.25           C  
ATOM   1328  N   LYS A  82       6.260  11.413  16.581  1.00 90.69           N  
ATOM   1329  H   LYS A  82       6.884  11.994  17.121  1.00 90.69           H  
ATOM   1330  CA  LYS A  82       6.491   9.971  16.522  1.00 90.69           C  
ATOM   1331  HA  LYS A  82       6.537   9.694  15.469  1.00 90.69           H  
ATOM   1332  C   LYS A  82       5.327   9.203  17.161  1.00 90.69           C  
ATOM   1333  CB  LYS A  82       7.841   9.662  17.180  1.00 90.69           C  
ATOM   1334  HB2 LYS A  82       8.578  10.386  16.832  1.00 90.69           H  
ATOM   1335  HB3 LYS A  82       7.755   9.741  18.264  1.00 90.69           H  
ATOM   1336  O   LYS A  82       4.949   9.479  18.300  1.00 90.69           O  
ATOM   1337  CG  LYS A  82       8.319   8.264  16.787  1.00 90.69           C  
ATOM   1338  HG2 LYS A  82       7.622   7.519  17.171  1.00 90.69           H  
ATOM   1339  HG3 LYS A  82       8.346   8.193  15.700  1.00 90.69           H  
ATOM   1340  CD  LYS A  82       9.718   7.981  17.341  1.00 90.69           C  
ATOM   1341  HD2 LYS A  82      10.419   8.743  17.001  1.00 90.69           H  
ATOM   1342  HD3 LYS A  82       9.677   7.966  18.430  1.00 90.69           H  
ATOM   1343  CE  LYS A  82      10.130   6.614  16.801  1.00 90.69           C  
ATOM   1344  HE2 LYS A  82      10.276   6.680  15.723  1.00 90.69           H  
ATOM   1345  HE3 LYS A  82       9.298   5.932  16.976  1.00 90.69           H  
ATOM   1346  NZ  LYS A  82      11.338   6.075  17.459  1.00 90.69           N  
ATOM   1347  HZ1 LYS A  82      11.412   5.096  17.220  1.00 90.69           H  
ATOM   1348  HZ2 LYS A  82      12.174   6.565  17.176  1.00 90.69           H  
ATOM   1349  HZ3 LYS A  82      11.210   6.080  18.461  1.00 90.69           H  
ATOM   1350  N   ASP A  83       4.796   8.224  16.435  1.00 86.81           N  
ATOM   1351  H   ASP A  83       5.144   8.075  15.499  1.00 86.81           H  
ATOM   1352  CA  ASP A  83       3.686   7.379  16.874  1.00 86.81           C  
ATOM   1353  HA  ASP A  83       3.318   7.742  17.834  1.00 86.81           H  
ATOM   1354  C   ASP A  83       4.132   5.922  17.062  1.00 86.81           C  
ATOM   1355  CB  ASP A  83       2.524   7.489  15.885  1.00 86.81           C  
ATOM   1356  HB2 ASP A  83       2.260   8.537  15.746  1.00 86.81           H  
ATOM   1357  HB3 ASP A  83       2.815   7.070  14.922  1.00 86.81           H  
ATOM   1358  O   ASP A  83       4.849   5.363  16.230  1.00 86.81           O  
ATOM   1359  CG  ASP A  83       1.325   6.736  16.444  1.00 86.81           C  
ATOM   1360  OD1 ASP A  83       1.143   5.549  16.092  1.00 86.81           O  
ATOM   1361  OD2 ASP A  83       0.647   7.298  17.325  1.00 86.81           O  
ATOM   1362  N   GLN A  84       3.702   5.294  18.160  1.00 84.00           N  
ATOM   1363  H   GLN A  84       3.045   5.770  18.762  1.00 84.00           H  
ATOM   1364  CA  GLN A  84       4.117   3.929  18.495  1.00 84.00           C  
ATOM   1365  HA  GLN A  84       5.202   3.861  18.412  1.00 84.00           H  
ATOM   1366  C   GLN A  84       3.536   2.879  17.546  1.00 84.00           C  
ATOM   1367  CB  GLN A  84       3.708   3.578  19.931  1.00 84.00           C  
ATOM   1368  HB2 GLN A  84       3.851   2.507  20.076  1.00 84.00           H  
ATOM   1369  HB3 GLN A  84       2.651   3.802  20.075  1.00 84.00           H  
ATOM   1370  O   GLN A  84       4.218   1.896  17.260  1.00 84.00           O  
ATOM   1371  CG  GLN A  84       4.543   4.311  20.990  1.00 84.00           C  
ATOM   1372  HG2 GLN A  84       4.368   5.384  20.918  1.00 84.00           H  
ATOM   1373  HG3 GLN A  84       5.600   4.120  20.804  1.00 84.00           H  
ATOM   1374  CD  GLN A  84       4.207   3.856  22.409  1.00 84.00           C  
ATOM   1375  NE2 GLN A  84       4.995   4.235  23.390  1.00 84.00           N  
ATOM   1376 HE21 GLN A  84       4.710   3.938  24.313  1.00 84.00           H  
ATOM   1377 HE22 GLN A  84       5.790   4.832  23.215  1.00 84.00           H  
ATOM   1378  OE1 GLN A  84       3.245   3.159  22.676  1.00 84.00           O  
ATOM   1379  N   GLN A  85       2.303   3.053  17.060  1.00 83.00           N  
ATOM   1380  H   GLN A  85       1.835   3.941  17.176  1.00 83.00           H  
ATOM   1381  CA  GLN A  85       1.696   2.076  16.156  1.00 83.00           C  
ATOM   1382  HA  GLN A  85       1.845   1.075  16.561  1.00 83.00           H  
ATOM   1383  C   GLN A  85       2.379   2.109  14.787  1.00 83.00           C  
ATOM   1384  CB  GLN A  85       0.188   2.310  16.013  1.00 83.00           C  
ATOM   1385  HB2 GLN A  85      -0.005   3.303  15.607  1.00 83.00           H  
ATOM   1386  HB3 GLN A  85      -0.171   1.570  15.298  1.00 83.00           H  
ATOM   1387  O   GLN A  85       2.647   1.057  14.212  1.00 83.00           O  
ATOM   1388  CG  GLN A  85      -0.592   2.113  17.323  1.00 83.00           C  
ATOM   1389  HG2 GLN A  85      -0.354   1.129  17.728  1.00 83.00           H  
ATOM   1390  HG3 GLN A  85      -0.283   2.865  18.050  1.00 83.00           H  
ATOM   1391  CD  GLN A  85      -2.108   2.211  17.145  1.00 83.00           C  
ATOM   1392  NE2 GLN A  85      -2.887   1.730  18.090  1.00 83.00           N  
ATOM   1393 HE21 GLN A  85      -2.499   1.196  18.854  1.00 83.00           H  
ATOM   1394 HE22 GLN A  85      -3.871   1.743  17.862  1.00 83.00           H  
ATOM   1395  OE1 GLN A  85      -2.646   2.685  16.165  1.00 83.00           O  
ATOM   1396  N   ILE A  86       2.744   3.301  14.310  1.00 85.44           N  
ATOM   1397  H   ILE A  86       2.461   4.125  14.820  1.00 85.44           H  
ATOM   1398  CA  ILE A  86       3.506   3.458  13.064  1.00 85.44           C  
ATOM   1399  HA  ILE A  86       3.028   2.863  12.286  1.00 85.44           H  
ATOM   1400  C   ILE A  86       4.927   2.917  13.212  1.00 85.44           C  
ATOM   1401  CB  ILE A  86       3.498   4.925  12.608  1.00 85.44           C  
ATOM   1402  HB  ILE A  86       3.862   5.555  13.420  1.00 85.44           H  
ATOM   1403  O   ILE A  86       5.408   2.208  12.335  1.00 85.44           O  
ATOM   1404  CG1 ILE A  86       2.039   5.306  12.283  1.00 85.44           C  
ATOM   1405 HG12 ILE A  86       1.412   5.156  13.162  1.00 85.44           H  
ATOM   1406 HG13 ILE A  86       1.664   4.663  11.486  1.00 85.44           H  
ATOM   1407  CG2 ILE A  86       4.417   5.122  11.389  1.00 85.44           C  
ATOM   1408 HG21 ILE A  86       5.456   4.913  11.641  1.00 85.44           H  
ATOM   1409 HG22 ILE A  86       4.376   6.157  11.048  1.00 85.44           H  
ATOM   1410 HG23 ILE A  86       4.108   4.472  10.570  1.00 85.44           H  
ATOM   1411  CD1 ILE A  86       1.865   6.753  11.858  1.00 85.44           C  
ATOM   1412 HD11 ILE A  86       2.332   7.410  12.592  1.00 85.44           H  
ATOM   1413 HD12 ILE A  86       0.797   6.961  11.799  1.00 85.44           H  
ATOM   1414 HD13 ILE A  86       2.298   6.920  10.872  1.00 85.44           H  
ATOM   1415  N   GLU A  87       5.598   3.174  14.338  1.00 87.56           N  
ATOM   1416  H   GLU A  87       5.200   3.805  15.018  1.00 87.56           H  
ATOM   1417  CA  GLU A  87       6.928   2.604  14.572  1.00 87.56           C  
ATOM   1418  HA  GLU A  87       7.568   2.879  13.733  1.00 87.56           H  
ATOM   1419  C   GLU A  87       6.890   1.069  14.619  1.00 87.56           C  
ATOM   1420  CB  GLU A  87       7.527   3.200  15.854  1.00 87.56           C  
ATOM   1421  HB2 GLU A  87       6.896   2.950  16.707  1.00 87.56           H  
ATOM   1422  HB3 GLU A  87       7.567   4.284  15.749  1.00 87.56           H  
ATOM   1423  O   GLU A  87       7.797   0.411  14.108  1.00 87.56           O  
ATOM   1424  CG  GLU A  87       8.949   2.674  16.099  1.00 87.56           C  
ATOM   1425  HG2 GLU A  87       8.898   1.614  16.351  1.00 87.56           H  
ATOM   1426  HG3 GLU A  87       9.525   2.775  15.179  1.00 87.56           H  
ATOM   1427  CD  GLU A  87       9.697   3.393  17.225  1.00 87.56           C  
ATOM   1428  OE1 GLU A  87      10.954   3.350  17.216  1.00 87.56           O  
ATOM   1429  OE2 GLU A  87       9.084   4.019  18.112  1.00 87.56           O  
ATOM   1430  N   GLN A  88       5.839   0.481  15.197  1.00 87.69           N  
ATOM   1431  H   GLN A  88       5.122   1.063  15.606  1.00 87.69           H  
ATOM   1432  CA  GLN A  88       5.642  -0.967  15.163  1.00 87.69           C  
ATOM   1433  HA  GLN A  88       6.555  -1.453  15.504  1.00 87.69           H  
ATOM   1434  C   GLN A  88       5.378  -1.480  13.744  1.00 87.69           C  
ATOM   1435  CB  GLN A  88       4.497  -1.373  16.094  1.00 87.69           C  
ATOM   1436  HB2 GLN A  88       4.215  -2.402  15.869  1.00 87.69           H  
ATOM   1437  HB3 GLN A  88       3.632  -0.735  15.912  1.00 87.69           H  
ATOM   1438  O   GLN A  88       5.950  -2.507  13.387  1.00 87.69           O  
ATOM   1439  CG  GLN A  88       4.896  -1.297  17.573  1.00 87.69           C  
ATOM   1440  HG2 GLN A  88       5.704  -2.002  17.765  1.00 87.69           H  
ATOM   1441  HG3 GLN A  88       5.259  -0.298  17.814  1.00 87.69           H  
ATOM   1442  CD  GLN A  88       3.730  -1.638  18.493  1.00 87.69           C  
ATOM   1443  NE2 GLN A  88       3.841  -1.364  19.774  1.00 87.69           N  
ATOM   1444 HE21 GLN A  88       4.632  -0.841  20.121  1.00 87.69           H  
ATOM   1445 HE22 GLN A  88       3.033  -1.583  20.339  1.00 87.69           H  
ATOM   1446  OE1 GLN A  88       2.718  -2.195  18.097  1.00 87.69           O  
ATOM   1447  N   LEU A  89       4.571  -0.778  12.941  1.00 86.94           N  
ATOM   1448  H   LEU A  89       4.111   0.043  13.306  1.00 86.94           H  
ATOM   1449  CA  LEU A  89       4.325  -1.125  11.538  1.00 86.94           C  
ATOM   1450  HA  LEU A  89       3.905  -2.130  11.498  1.00 86.94           H  
ATOM   1451  C   LEU A  89       5.635  -1.145  10.739  1.00 86.94           C  
ATOM   1452  CB  LEU A  89       3.299  -0.139  10.945  1.00 86.94           C  
ATOM   1453  HB2 LEU A  89       3.698   0.873  11.025  1.00 86.94           H  
ATOM   1454  HB3 LEU A  89       2.384  -0.184  11.534  1.00 86.94           H  
ATOM   1455  O   LEU A  89       5.993  -2.184  10.194  1.00 86.94           O  
ATOM   1456  CG  LEU A  89       2.956  -0.392   9.463  1.00 86.94           C  
ATOM   1457  HG  LEU A  89       3.873  -0.414   8.874  1.00 86.94           H  
ATOM   1458  CD1 LEU A  89       2.210  -1.714   9.278  1.00 86.94           C  
ATOM   1459 HD11 LEU A  89       1.297  -1.732   9.874  1.00 86.94           H  
ATOM   1460 HD12 LEU A  89       1.949  -1.826   8.226  1.00 86.94           H  
ATOM   1461 HD13 LEU A  89       2.855  -2.551   9.544  1.00 86.94           H  
ATOM   1462  CD2 LEU A  89       2.085   0.750   8.939  1.00 86.94           C  
ATOM   1463 HD21 LEU A  89       1.882   0.579   7.882  1.00 86.94           H  
ATOM   1464 HD22 LEU A  89       2.620   1.695   9.029  1.00 86.94           H  
ATOM   1465 HD23 LEU A  89       1.142   0.797   9.483  1.00 86.94           H  
ATOM   1466  N   VAL A  90       6.408  -0.056  10.781  1.00 88.69           N  
ATOM   1467  H   VAL A  90       6.041   0.763  11.244  1.00 88.69           H  
ATOM   1468  CA  VAL A  90       7.690   0.062  10.062  1.00 88.69           C  
ATOM   1469  HA  VAL A  90       7.509  -0.107   9.000  1.00 88.69           H  
ATOM   1470  C   VAL A  90       8.698  -0.995  10.525  1.00 88.69           C  
ATOM   1471  CB  VAL A  90       8.270   1.482  10.235  1.00 88.69           C  
ATOM   1472  HB  VAL A  90       8.325   1.713  11.299  1.00 88.69           H  
ATOM   1473  O   VAL A  90       9.448  -1.542   9.719  1.00 88.69           O  
ATOM   1474  CG1 VAL A  90       9.680   1.630   9.643  1.00 88.69           C  
ATOM   1475 HG11 VAL A  90      10.392   1.012  10.190  1.00 88.69           H  
ATOM   1476 HG12 VAL A  90      10.003   2.669   9.710  1.00 88.69           H  
ATOM   1477 HG13 VAL A  90       9.668   1.327   8.596  1.00 88.69           H  
ATOM   1478  CG2 VAL A  90       7.375   2.527   9.556  1.00 88.69           C  
ATOM   1479 HG21 VAL A  90       7.773   3.529   9.715  1.00 88.69           H  
ATOM   1480 HG22 VAL A  90       7.324   2.327   8.486  1.00 88.69           H  
ATOM   1481 HG23 VAL A  90       6.361   2.489   9.953  1.00 88.69           H  
ATOM   1482  N   ARG A  91       8.732  -1.329  11.825  1.00 90.69           N  
ATOM   1483  H   ARG A  91       8.108  -0.847  12.456  1.00 90.69           H  
ATOM   1484  CA  ARG A  91       9.590  -2.418  12.328  1.00 90.69           C  
ATOM   1485  HA  ARG A  91      10.604  -2.273  11.955  1.00 90.69           H  
ATOM   1486  C   ARG A  91       9.164  -3.780  11.781  1.00 90.69           C  
ATOM   1487  CB  ARG A  91       9.618  -2.439  13.859  1.00 90.69           C  
ATOM   1488  HB2 ARG A  91      10.024  -3.395  14.188  1.00 90.69           H  
ATOM   1489  HB3 ARG A  91       8.599  -2.354  14.237  1.00 90.69           H  
ATOM   1490  O   ARG A  91      10.032  -4.525  11.339  1.00 90.69           O  
ATOM   1491  CG  ARG A  91      10.493  -1.322  14.442  1.00 90.69           C  
ATOM   1492  HG2 ARG A  91      10.159  -0.350  14.078  1.00 90.69           H  
ATOM   1493  HG3 ARG A  91      11.529  -1.471  14.139  1.00 90.69           H  
ATOM   1494  CD  ARG A  91      10.392  -1.373  15.968  1.00 90.69           C  
ATOM   1495  HD2 ARG A  91      10.853  -2.300  16.309  1.00 90.69           H  
ATOM   1496  HD3 ARG A  91       9.337  -1.382  16.242  1.00 90.69           H  
ATOM   1497  NE  ARG A  91      11.032  -0.212  16.615  1.00 90.69           N  
ATOM   1498  HE  ARG A  91      11.195   0.604  16.042  1.00 90.69           H  
ATOM   1499  NH1 ARG A  91      11.023  -1.055  18.745  1.00 90.69           N  
ATOM   1500 HH11 ARG A  91      11.201  -0.942  19.733  1.00 90.69           H  
ATOM   1501 HH12 ARG A  91      10.671  -1.925  18.371  1.00 90.69           H  
ATOM   1502  NH2 ARG A  91      11.716   1.030  18.399  1.00 90.69           N  
ATOM   1503 HH21 ARG A  91      11.823   1.151  19.396  1.00 90.69           H  
ATOM   1504 HH22 ARG A  91      11.663   1.865  17.833  1.00 90.69           H  
ATOM   1505  CZ  ARG A  91      11.260  -0.083  17.908  1.00 90.69           C  
ATOM   1506  N   ARG A  92       7.861  -4.087  11.769  1.00 89.25           N  
ATOM   1507  H   ARG A  92       7.204  -3.391  12.091  1.00 89.25           H  
ATOM   1508  CA  ARG A  92       7.340  -5.339  11.191  1.00 89.25           C  
ATOM   1509  HA  ARG A  92       7.847  -6.188  11.651  1.00 89.25           H  
ATOM   1510  C   ARG A  92       7.646  -5.430   9.697  1.00 89.25           C  
ATOM   1511  CB  ARG A  92       5.826  -5.466  11.409  1.00 89.25           C  
ATOM   1512  HB2 ARG A  92       5.343  -4.556  11.054  1.00 89.25           H  
ATOM   1513  HB3 ARG A  92       5.462  -6.292  10.798  1.00 89.25           H  
ATOM   1514  O   ARG A  92       8.107  -6.474   9.251  1.00 89.25           O  
ATOM   1515  CG  ARG A  92       5.402  -5.734  12.861  1.00 89.25           C  
ATOM   1516  HG2 ARG A  92       5.828  -6.675  13.208  1.00 89.25           H  
ATOM   1517  HG3 ARG A  92       5.760  -4.932  13.506  1.00 89.25           H  
ATOM   1518  CD  ARG A  92       3.867  -5.811  12.909  1.00 89.25           C  
ATOM   1519  HD2 ARG A  92       3.555  -6.836  12.710  1.00 89.25           H  
ATOM   1520  HD3 ARG A  92       3.468  -5.180  12.114  1.00 89.25           H  
ATOM   1521  NE  ARG A  92       3.298  -5.346  14.190  1.00 89.25           N  
ATOM   1522  HE  ARG A  92       3.924  -5.281  14.980  1.00 89.25           H  
ATOM   1523  NH1 ARG A  92       1.159  -4.977  13.401  1.00 89.25           N  
ATOM   1524 HH11 ARG A  92       0.197  -4.689  13.514  1.00 89.25           H  
ATOM   1525 HH12 ARG A  92       1.407  -5.326  12.486  1.00 89.25           H  
ATOM   1526  NH2 ARG A  92       1.656  -4.450  15.506  1.00 89.25           N  
ATOM   1527 HH21 ARG A  92       0.695  -4.148  15.584  1.00 89.25           H  
ATOM   1528 HH22 ARG A  92       2.299  -4.277  16.265  1.00 89.25           H  
ATOM   1529  CZ  ARG A  92       2.048  -4.933  14.360  1.00 89.25           C  
ATOM   1530  N   GLU A  93       7.446  -4.347   8.948  1.00 89.81           N  
ATOM   1531  H   GLU A  93       7.010  -3.537   9.366  1.00 89.81           H  
ATOM   1532  CA  GLU A  93       7.781  -4.279   7.520  1.00 89.81           C  
ATOM   1533  HA  GLU A  93       7.234  -5.052   6.979  1.00 89.81           H  
ATOM   1534  C   GLU A  93       9.276  -4.544   7.286  1.00 89.81           C  
ATOM   1535  CB  GLU A  93       7.375  -2.915   6.940  1.00 89.81           C  
ATOM   1536  HB2 GLU A  93       7.765  -2.131   7.589  1.00 89.81           H  
ATOM   1537  HB3 GLU A  93       7.835  -2.806   5.957  1.00 89.81           H  
ATOM   1538  O   GLU A  93       9.620  -5.402   6.476  1.00 89.81           O  
ATOM   1539  CG  GLU A  93       5.852  -2.751   6.776  1.00 89.81           C  
ATOM   1540  HG2 GLU A  93       5.366  -2.901   7.740  1.00 89.81           H  
ATOM   1541  HG3 GLU A  93       5.494  -3.528   6.102  1.00 89.81           H  
ATOM   1542  CD  GLU A  93       5.458  -1.367   6.223  1.00 89.81           C  
ATOM   1543  OE1 GLU A  93       4.302  -1.216   5.767  1.00 89.81           O  
ATOM   1544  OE2 GLU A  93       6.294  -0.438   6.290  1.00 89.81           O  
ATOM   1545  N   ARG A  94      10.171  -3.911   8.063  1.00 91.19           N  
ATOM   1546  H   ARG A  94       9.823  -3.197   8.687  1.00 91.19           H  
ATOM   1547  CA  ARG A  94      11.625  -4.160   7.994  1.00 91.19           C  
ATOM   1548  HA  ARG A  94      11.953  -4.017   6.964  1.00 91.19           H  
ATOM   1549  C   ARG A  94      11.995  -5.606   8.352  1.00 91.19           C  
ATOM   1550  CB  ARG A  94      12.377  -3.168   8.900  1.00 91.19           C  
ATOM   1551  HB2 ARG A  94      13.402  -3.520   9.022  1.00 91.19           H  
ATOM   1552  HB3 ARG A  94      11.906  -3.156   9.883  1.00 91.19           H  
ATOM   1553  O   ARG A  94      12.877  -6.192   7.726  1.00 91.19           O  
ATOM   1554  CG  ARG A  94      12.434  -1.737   8.334  1.00 91.19           C  
ATOM   1555  HG2 ARG A  94      13.000  -1.745   7.402  1.00 91.19           H  
ATOM   1556  HG3 ARG A  94      11.426  -1.380   8.118  1.00 91.19           H  
ATOM   1557  CD  ARG A  94      13.113  -0.786   9.337  1.00 91.19           C  
ATOM   1558  HD2 ARG A  94      14.119  -1.157   9.531  1.00 91.19           H  
ATOM   1559  HD3 ARG A  94      12.540  -0.805  10.264  1.00 91.19           H  
ATOM   1560  NE  ARG A  94      13.191   0.611   8.845  1.00 91.19           N  
ATOM   1561  HE  ARG A  94      12.758   0.790   7.950  1.00 91.19           H  
ATOM   1562  NH1 ARG A  94      14.348   1.545  10.606  1.00 91.19           N  
ATOM   1563 HH11 ARG A  94      14.791   2.373  10.977  1.00 91.19           H  
ATOM   1564 HH12 ARG A  94      14.377   0.642  11.059  1.00 91.19           H  
ATOM   1565  NH2 ARG A  94      13.813   2.830   8.894  1.00 91.19           N  
ATOM   1566 HH21 ARG A  94      13.450   2.969   7.962  1.00 91.19           H  
ATOM   1567 HH22 ARG A  94      14.328   3.592   9.312  1.00 91.19           H  
ATOM   1568  CZ  ARG A  94      13.772   1.647   9.442  1.00 91.19           C  
ATOM   1569  N   ASP A  95      11.347  -6.202   9.351  1.00 91.56           N  
ATOM   1570  H   ASP A  95      10.666  -5.667   9.871  1.00 91.56           H  
ATOM   1571  CA  ASP A  95      11.614  -7.591   9.746  1.00 91.56           C  
ATOM   1572  HA  ASP A  95      12.690  -7.718   9.865  1.00 91.56           H  
ATOM   1573  C   ASP A  95      11.189  -8.592   8.664  1.00 91.56           C  
ATOM   1574  CB  ASP A  95      10.936  -7.907  11.091  1.00 91.56           C  
ATOM   1575  HB2 ASP A  95       9.890  -7.602  11.053  1.00 91.56           H  
ATOM   1576  HB3 ASP A  95      10.963  -8.986  11.245  1.00 91.56           H  
ATOM   1577  O   ASP A  95      11.916  -9.551   8.392  1.00 91.56           O  
ATOM   1578  CG  ASP A  95      11.622  -7.252  12.298  1.00 91.56           C  
ATOM   1579  OD1 ASP A  95      12.839  -6.934  12.200  1.00 91.56           O  
ATOM   1580  OD2 ASP A  95      10.958  -7.144  13.353  1.00 91.56           O  
ATOM   1581  N   ILE A  96      10.056  -8.341   8.003  1.00 90.19           N  
ATOM   1582  H   ILE A  96       9.511  -7.538   8.285  1.00 90.19           H  
ATOM   1583  CA  ILE A  96       9.598  -9.115   6.846  1.00 90.19           C  
ATOM   1584  HA  ILE A  96       9.616 -10.175   7.101  1.00 90.19           H  
ATOM   1585  C   ILE A  96      10.562  -8.919   5.671  1.00 90.19           C  
ATOM   1586  CB  ILE A  96       8.146  -8.719   6.499  1.00 90.19           C  
ATOM   1587  HB  ILE A  96       8.085  -7.634   6.420  1.00 90.19           H  
ATOM   1588  O   ILE A  96      11.026  -9.900   5.083  1.00 90.19           O  
ATOM   1589  CG1 ILE A  96       7.184  -9.199   7.611  1.00 90.19           C  
ATOM   1590 HG12 ILE A  96       7.129 -10.288   7.602  1.00 90.19           H  
ATOM   1591 HG13 ILE A  96       7.572  -8.903   8.586  1.00 90.19           H  
ATOM   1592  CG2 ILE A  96       7.717  -9.326   5.156  1.00 90.19           C  
ATOM   1593 HG21 ILE A  96       6.693  -9.037   4.919  1.00 90.19           H  
ATOM   1594 HG22 ILE A  96       7.795 -10.412   5.211  1.00 90.19           H  
ATOM   1595 HG23 ILE A  96       8.341  -8.947   4.346  1.00 90.19           H  
ATOM   1596  CD1 ILE A  96       5.766  -8.625   7.493  1.00 90.19           C  
ATOM   1597 HD11 ILE A  96       5.812  -7.539   7.423  1.00 90.19           H  
ATOM   1598 HD12 ILE A  96       5.195  -8.897   8.380  1.00 90.19           H  
ATOM   1599 HD13 ILE A  96       5.257  -9.028   6.618  1.00 90.19           H  
ATOM   1600  N   GLU A  97      10.925  -7.672   5.370  1.00 92.38           N  
ATOM   1601  H   GLU A  97      10.495  -6.910   5.875  1.00 92.38           H  
ATOM   1602  CA  GLU A  97      11.831  -7.320   4.279  1.00 92.38           C  
ATOM   1603  HA  GLU A  97      11.392  -7.655   3.339  1.00 92.38           H  
ATOM   1604  C   GLU A  97      13.196  -7.993   4.421  1.00 92.38           C  
ATOM   1605  CB  GLU A  97      11.978  -5.800   4.211  1.00 92.38           C  
ATOM   1606  HB2 GLU A  97      10.992  -5.360   4.066  1.00 92.38           H  
ATOM   1607  HB3 GLU A  97      12.398  -5.432   5.147  1.00 92.38           H  
ATOM   1608  O   GLU A  97      13.704  -8.526   3.439  1.00 92.38           O  
ATOM   1609  CG  GLU A  97      12.882  -5.384   3.049  1.00 92.38           C  
ATOM   1610  HG2 GLU A  97      12.542  -5.875   2.137  1.00 92.38           H  
ATOM   1611  HG3 GLU A  97      13.907  -5.696   3.246  1.00 92.38           H  
ATOM   1612  CD  GLU A  97      12.843  -3.872   2.879  1.00 92.38           C  
ATOM   1613  OE1 GLU A  97      12.479  -3.423   1.776  1.00 92.38           O  
ATOM   1614  OE2 GLU A  97      13.161  -3.162   3.856  1.00 92.38           O  
ATOM   1615  N   ARG A  98      13.751  -8.102   5.635  1.00 89.62           N  
ATOM   1616  H   ARG A  98      13.304  -7.606   6.393  1.00 89.62           H  
ATOM   1617  CA  ARG A  98      15.011  -8.826   5.890  1.00 89.62           C  
ATOM   1618  HA  ARG A  98      15.807  -8.328   5.338  1.00 89.62           H  
ATOM   1619  C   ARG A  98      14.979 -10.281   5.405  1.00 89.62           C  
ATOM   1620  CB  ARG A  98      15.309  -8.750   7.394  1.00 89.62           C  
ATOM   1621  HB2 ARG A  98      14.569  -9.334   7.942  1.00 89.62           H  
ATOM   1622  HB3 ARG A  98      15.221  -7.708   7.700  1.00 89.62           H  
ATOM   1623  O   ARG A  98      16.016 -10.864   5.089  1.00 89.62           O  
ATOM   1624  CG  ARG A  98      16.722  -9.255   7.739  1.00 89.62           C  
ATOM   1625  HG2 ARG A  98      17.458  -8.683   7.174  1.00 89.62           H  
ATOM   1626  HG3 ARG A  98      16.815 -10.306   7.466  1.00 89.62           H  
ATOM   1627  CD  ARG A  98      17.030  -9.134   9.235  1.00 89.62           C  
ATOM   1628  HD2 ARG A  98      16.331  -9.758   9.791  1.00 89.62           H  
ATOM   1629  HD3 ARG A  98      18.035  -9.517   9.410  1.00 89.62           H  
ATOM   1630  NE  ARG A  98      16.972  -7.731   9.681  1.00 89.62           N  
ATOM   1631  HE  ARG A  98      17.576  -7.084   9.194  1.00 89.62           H  
ATOM   1632  NH1 ARG A  98      15.140  -7.876  11.079  1.00 89.62           N  
ATOM   1633 HH11 ARG A  98      15.030  -8.858  10.868  1.00 89.62           H  
ATOM   1634 HH12 ARG A  98      14.386  -7.415  11.569  1.00 89.62           H  
ATOM   1635  NH2 ARG A  98      16.082  -5.904  10.666  1.00 89.62           N  
ATOM   1636 HH21 ARG A  98      15.289  -5.493  11.138  1.00 89.62           H  
ATOM   1637 HH22 ARG A  98      16.745  -5.351  10.142  1.00 89.62           H  
ATOM   1638  CZ  ARG A  98      16.070  -7.187  10.478  1.00 89.62           C  
ATOM   1639  N   THR A  99      13.795 -10.892   5.347  1.00 87.88           N  
ATOM   1640  H   THR A  99      12.980 -10.349   5.592  1.00 87.88           H  
ATOM   1641  CA  THR A  99      13.617 -12.270   4.866  1.00 87.88           C  
ATOM   1642  HA  THR A  99      14.560 -12.794   5.023  1.00 87.88           H  
ATOM   1643  C   THR A  99      13.326 -12.375   3.367  1.00 87.88           C  
ATOM   1644  CB  THR A  99      12.577 -13.046   5.680  1.00 87.88           C  
ATOM   1645  HB  THR A  99      12.625 -14.091   5.376  1.00 87.88           H  
ATOM   1646  O   THR A  99      13.359 -13.490   2.836  1.00 87.88           O  
ATOM   1647  CG2 THR A  99      12.854 -12.996   7.182  1.00 87.88           C  
ATOM   1648 HG21 THR A  99      12.721 -11.982   7.559  1.00 87.88           H  
ATOM   1649 HG22 THR A  99      12.152 -13.651   7.698  1.00 87.88           H  
ATOM   1650 HG23 THR A  99      13.871 -13.330   7.387  1.00 87.88           H  
ATOM   1651  OG1 THR A  99      11.268 -12.595   5.443  1.00 87.88           O  
ATOM   1652  HG1 THR A  99      11.242 -11.636   5.435  1.00 87.88           H  
ATOM   1653  N   SER A 100      13.126 -11.250   2.678  1.00 91.50           N  
ATOM   1654  H   SER A 100      13.192 -10.368   3.165  1.00 91.50           H  
ATOM   1655  CA  SER A 100      12.875 -11.195   1.235  1.00 91.50           C  
ATOM   1656  HA  SER A 100      12.050 -11.872   1.015  1.00 91.50           H  
ATOM   1657  C   SER A 100      14.068 -11.675   0.394  1.00 91.50           C  
ATOM   1658  CB  SER A 100      12.411  -9.788   0.821  1.00 91.50           C  
ATOM   1659  HB2 SER A 100      12.023  -9.824  -0.197  1.00 91.50           H  
ATOM   1660  HB3 SER A 100      11.608  -9.456   1.479  1.00 91.50           H  
ATOM   1661  O   SER A 100      15.167 -11.941   0.897  1.00 91.50           O  
ATOM   1662  OG  SER A 100      13.472  -8.857   0.856  1.00 91.50           O  
ATOM   1663  HG  SER A 100      13.637  -8.623   1.772  1.00 91.50           H  
ATOM   1664  N   GLY A 101      13.811 -11.862  -0.896  1.00 92.69           N  
ATOM   1665  H   GLY A 101      12.886 -11.635  -1.233  1.00 92.69           H  
ATOM   1666  CA  GLY A 101      14.786 -12.202  -1.924  1.00 92.69           C  
ATOM   1667  HA2 GLY A 101      15.731 -11.698  -1.722  1.00 92.69           H  
ATOM   1668  HA3 GLY A 101      14.961 -13.278  -1.942  1.00 92.69           H  
ATOM   1669  C   GLY A 101      14.280 -11.762  -3.295  1.00 92.69           C  
ATOM   1670  O   GLY A 101      13.172 -11.231  -3.419  1.00 92.69           O  
ATOM   1671  N   CYS A 102      15.077 -12.004  -4.331  1.00 94.19           N  
ATOM   1672  H   CYS A 102      15.925 -12.536  -4.195  1.00 94.19           H  
ATOM   1673  CA  CYS A 102      14.704 -11.611  -5.681  1.00 94.19           C  
ATOM   1674  HA  CYS A 102      14.035 -10.753  -5.617  1.00 94.19           H  
ATOM   1675  C   CYS A 102      13.949 -12.744  -6.384  1.00 94.19           C  
ATOM   1676  CB  CYS A 102      15.950 -11.156  -6.445  1.00 94.19           C  
ATOM   1677  HB2 CYS A 102      16.619 -12.005  -6.586  1.00 94.19           H  
ATOM   1678  HB3 CYS A 102      16.464 -10.398  -5.854  1.00 94.19           H  
ATOM   1679  O   CYS A 102      14.509 -13.813  -6.618  1.00 94.19           O  
ATOM   1680  SG  CYS A 102      15.554 -10.440  -8.058  1.00 94.19           S  
ATOM   1681  N   CYS A 103      12.683 -12.525  -6.731  1.00 93.12           N  
ATOM   1682  H   CYS A 103      12.274 -11.621  -6.537  1.00 93.12           H  
ATOM   1683  CA  CYS A 103      11.906 -13.453  -7.546  1.00 93.12           C  
ATOM   1684  HA  CYS A 103      12.233 -14.477  -7.365  1.00 93.12           H  
ATOM   1685  C   CYS A 103      12.118 -13.121  -9.024  1.00 93.12           C  
ATOM   1686  CB  CYS A 103      10.435 -13.344  -7.146  1.00 93.12           C  
ATOM   1687  HB2 CYS A 103      10.083 -12.337  -7.373  1.00 93.12           H  
ATOM   1688  HB3 CYS A 103      10.359 -13.503  -6.071  1.00 93.12           H  
ATOM   1689  O   CYS A 103      11.668 -12.070  -9.486  1.00 93.12           O  
ATOM   1690  SG  CYS A 103       9.341 -14.529  -7.957  1.00 93.12           S  
ATOM   1691  N   VAL A 104      12.819 -13.986  -9.757  1.00 92.19           N  
ATOM   1692  H   VAL A 104      13.148 -14.839  -9.327  1.00 92.19           H  
ATOM   1693  CA  VAL A 104      13.112 -13.791 -11.184  1.00 92.19           C  
ATOM   1694  HA  VAL A 104      12.874 -12.765 -11.464  1.00 92.19           H  
ATOM   1695  C   VAL A 104      12.230 -14.713 -12.011  1.00 92.19           C  
ATOM   1696  CB  VAL A 104      14.599 -14.029 -11.508  1.00 92.19           C  
ATOM   1697  HB  VAL A 104      14.838 -15.083 -11.367  1.00 92.19           H  
ATOM   1698  O   VAL A 104      12.238 -15.920 -11.794  1.00 92.19           O  
ATOM   1699  CG1 VAL A 104      14.863 -13.646 -12.971  1.00 92.19           C  
ATOM   1700 HG11 VAL A 104      14.417 -14.386 -13.636  1.00 92.19           H  
ATOM   1701 HG12 VAL A 104      14.439 -12.665 -13.191  1.00 92.19           H  
ATOM   1702 HG13 VAL A 104      15.933 -13.606 -13.172  1.00 92.19           H  
ATOM   1703  CG2 VAL A 104      15.531 -13.204 -10.608  1.00 92.19           C  
ATOM   1704 HG21 VAL A 104      15.403 -13.492  -9.565  1.00 92.19           H  
ATOM   1705 HG22 VAL A 104      16.568 -13.390 -10.888  1.00 92.19           H  
ATOM   1706 HG23 VAL A 104      15.323 -12.140 -10.718  1.00 92.19           H  
ATOM   1707  N   GLN A 105      11.475 -14.163 -12.960  1.00 88.50           N  
ATOM   1708  H   GLN A 105      11.539 -13.171 -13.140  1.00 88.50           H  
ATOM   1709  CA  GLN A 105      10.648 -14.976 -13.852  1.00 88.50           C  
ATOM   1710  HA  GLN A 105      10.082 -15.685 -13.248  1.00 88.50           H  
ATOM   1711  C   GLN A 105      11.541 -15.785 -14.791  1.00 88.50           C  
ATOM   1712  CB  GLN A 105       9.639 -14.106 -14.614  1.00 88.50           C  
ATOM   1713  HB2 GLN A 105       9.044 -14.754 -15.258  1.00 88.50           H  
ATOM   1714  HB3 GLN A 105      10.158 -13.370 -15.229  1.00 88.50           H  
ATOM   1715  O   GLN A 105      12.490 -15.250 -15.370  1.00 88.50           O  
ATOM   1716  CG  GLN A 105       8.709 -13.402 -13.617  1.00 88.50           C  
ATOM   1717  HG2 GLN A 105       9.274 -12.668 -13.043  1.00 88.50           H  
ATOM   1718  HG3 GLN A 105       8.317 -14.143 -12.920  1.00 88.50           H  
ATOM   1719  CD  GLN A 105       7.518 -12.696 -14.240  1.00 88.50           C  
ATOM   1720  NE2 GLN A 105       6.752 -11.972 -13.461  1.00 88.50           N  
ATOM   1721 HE21 GLN A 105       6.970 -12.009 -12.476  1.00 88.50           H  
ATOM   1722 HE22 GLN A 105       5.774 -12.078 -13.690  1.00 88.50           H  
ATOM   1723  OE1 GLN A 105       7.227 -12.718 -15.413  1.00 88.50           O  
ATOM   1724  N   ASN A 106      11.243 -17.074 -14.939  1.00 86.44           N  
ATOM   1725  H   ASN A 106      10.433 -17.447 -14.464  1.00 86.44           H  
ATOM   1726  CA  ASN A 106      12.077 -17.999 -15.707  1.00 86.44           C  
ATOM   1727  HA  ASN A 106      13.095 -17.989 -15.315  1.00 86.44           H  
ATOM   1728  C   ASN A 106      12.143 -17.610 -17.196  1.00 86.44           C  
ATOM   1729  CB  ASN A 106      11.491 -19.399 -15.545  1.00 86.44           C  
ATOM   1730  HB2 ASN A 106      12.011 -20.091 -16.207  1.00 86.44           H  
ATOM   1731  HB3 ASN A 106      10.445 -19.342 -15.847  1.00 86.44           H  
ATOM   1732  O   ASN A 106      13.161 -17.815 -17.852  1.00 86.44           O  
ATOM   1733  CG  ASN A 106      11.540 -19.984 -14.145  1.00 86.44           C  
ATOM   1734  ND2 ASN A 106      10.717 -20.975 -13.911  1.00 86.44           N  
ATOM   1735 HD21 ASN A 106      10.152 -21.324 -14.672  1.00 86.44           H  
ATOM   1736 HD22 ASN A 106      10.593 -21.338 -12.976  1.00 86.44           H  
ATOM   1737  OD1 ASN A 106      12.296 -19.572 -13.273  1.00 86.44           O  
ATOM   1738  N   ASP A 107      11.093 -16.962 -17.713  1.00 79.12           N  
ATOM   1739  H   ASP A 107      10.301 -16.792 -17.110  1.00 79.12           H  
ATOM   1740  CA  ASP A 107      11.030 -16.411 -19.073  1.00 79.12           C  
ATOM   1741  HA  ASP A 107      11.435 -17.165 -19.748  1.00 79.12           H  
ATOM   1742  C   ASP A 107      11.876 -15.133 -19.276  1.00 79.12           C  
ATOM   1743  CB  ASP A 107       9.557 -16.187 -19.462  1.00 79.12           C  
ATOM   1744  HB2 ASP A 107       8.980 -17.076 -19.208  1.00 79.12           H  
ATOM   1745  HB3 ASP A 107       9.509 -16.068 -20.545  1.00 79.12           H  
ATOM   1746  O   ASP A 107      11.879 -14.554 -20.365  1.00 79.12           O  
ATOM   1747  CG  ASP A 107       8.897 -14.959 -18.814  1.00 79.12           C  
ATOM   1748  OD1 ASP A 107       9.469 -14.369 -17.865  1.00 79.12           O  
ATOM   1749  OD2 ASP A 107       7.826 -14.549 -19.307  1.00 79.12           O  
ATOM   1750  N   ARG A 108      12.588 -14.681 -18.231  1.00 79.88           N  
ATOM   1751  H   ARG A 108      12.496 -15.211 -17.376  1.00 79.88           H  
ATOM   1752  CA  ARG A 108      13.399 -13.452 -18.172  1.00 79.88           C  
ATOM   1753  HA  ARG A 108      13.747 -13.362 -17.143  1.00 79.88           H  
ATOM   1754  C   ARG A 108      12.617 -12.164 -18.440  1.00 79.88           C  
ATOM   1755  CB  ARG A 108      14.641 -13.561 -19.074  1.00 79.88           C  
ATOM   1756  HB2 ARG A 108      14.326 -13.550 -20.117  1.00 79.88           H  
ATOM   1757  HB3 ARG A 108      15.271 -12.688 -18.904  1.00 79.88           H  
ATOM   1758  O   ARG A 108      13.223 -11.116 -18.661  1.00 79.88           O  
ATOM   1759  CG  ARG A 108      15.482 -14.816 -18.819  1.00 79.88           C  
ATOM   1760  HG2 ARG A 108      14.899 -15.708 -19.045  1.00 79.88           H  
ATOM   1761  HG3 ARG A 108      15.793 -14.845 -17.774  1.00 79.88           H  
ATOM   1762  CD  ARG A 108      16.715 -14.784 -19.724  1.00 79.88           C  
ATOM   1763  HD2 ARG A 108      17.318 -13.913 -19.468  1.00 79.88           H  
ATOM   1764  HD3 ARG A 108      16.382 -14.696 -20.758  1.00 79.88           H  
ATOM   1765  NE  ARG A 108      17.520 -16.006 -19.574  1.00 79.88           N  
ATOM   1766  HE  ARG A 108      17.172 -16.695 -18.922  1.00 79.88           H  
ATOM   1767  NH1 ARG A 108      19.079 -15.541 -21.193  1.00 79.88           N  
ATOM   1768 HH11 ARG A 108      18.603 -14.669 -21.372  1.00 79.88           H  
ATOM   1769 HH12 ARG A 108      19.859 -15.838 -21.762  1.00 79.88           H  
ATOM   1770  NH2 ARG A 108      19.168 -17.486 -20.093  1.00 79.88           N  
ATOM   1771 HH21 ARG A 108      19.905 -17.805 -20.705  1.00 79.88           H  
ATOM   1772 HH22 ARG A 108      18.758 -18.161 -19.464  1.00 79.88           H  
ATOM   1773  CZ  ARG A 108      18.585 -16.336 -20.282  1.00 79.88           C  
ATOM   1774  N   SER A 109      11.285 -12.191 -18.383  1.00 77.50           N  
ATOM   1775  H   SER A 109      10.819 -13.071 -18.214  1.00 77.50           H  
ATOM   1776  CA  SER A 109      10.468 -10.993 -18.608  1.00 77.50           C  
ATOM   1777  HA  SER A 109      10.808 -10.519 -19.528  1.00 77.50           H  
ATOM   1778  C   SER A 109      10.618  -9.962 -17.483  1.00 77.50           C  
ATOM   1779  CB  SER A 109       9.006 -11.379 -18.799  1.00 77.50           C  
ATOM   1780  HB2 SER A 109       8.437 -10.498 -19.096  1.00 77.50           H  
ATOM   1781  HB3 SER A 109       8.917 -12.136 -19.578  1.00 77.50           H  
ATOM   1782  O   SER A 109      10.304  -8.783 -17.671  1.00 77.50           O  
ATOM   1783  OG  SER A 109       8.507 -11.868 -17.587  1.00 77.50           O  
ATOM   1784  HG  SER A 109       8.607 -12.822 -17.610  1.00 77.50           H  
ATOM   1785  N   GLY A 110      11.110 -10.383 -16.315  1.00 88.44           N  
ATOM   1786  H   GLY A 110      11.263 -11.375 -16.198  1.00 88.44           H  
ATOM   1787  CA  GLY A 110      11.613  -9.491 -15.282  1.00 88.44           C  
ATOM   1788  HA2 GLY A 110      12.622  -9.181 -15.553  1.00 88.44           H  
ATOM   1789  HA3 GLY A 110      10.995  -8.594 -15.239  1.00 88.44           H  
ATOM   1790  C   GLY A 110      11.674 -10.116 -13.895  1.00 88.44           C  
ATOM   1791  O   GLY A 110      11.523 -11.325 -13.729  1.00 88.44           O  
ATOM   1792  N   CYS A 111      11.911  -9.276 -12.895  1.00 92.75           N  
ATOM   1793  H   CYS A 111      12.067  -8.302 -13.113  1.00 92.75           H  
ATOM   1794  CA  CYS A 111      12.068  -9.692 -11.508  1.00 92.75           C  
ATOM   1795  HA  CYS A 111      11.532 -10.631 -11.365  1.00 92.75           H  
ATOM   1796  C   CYS A 111      11.492  -8.683 -10.520  1.00 92.75           C  
ATOM   1797  CB  CYS A 111      13.549  -9.926 -11.234  1.00 92.75           C  
ATOM   1798  HB2 CYS A 111      13.874 -10.749 -11.871  1.00 92.75           H  
ATOM   1799  HB3 CYS A 111      13.687 -10.238 -10.199  1.00 92.75           H  
ATOM   1800  O   CYS A 111      11.313  -7.503 -10.840  1.00 92.75           O  
ATOM   1801  SG  CYS A 111      14.605  -8.500 -11.578  1.00 92.75           S  
ATOM   1802  N   ILE A 112      11.203  -9.155  -9.311  1.00 94.25           N  
ATOM   1803  H   ILE A 112      11.358 -10.135  -9.123  1.00 94.25           H  
ATOM   1804  CA  ILE A 112      10.687  -8.326  -8.226  1.00 94.25           C  
ATOM   1805  HA  ILE A 112      11.072  -7.317  -8.372  1.00 94.25           H  
ATOM   1806  C   ILE A 112      11.194  -8.807  -6.868  1.00 94.25           C  
ATOM   1807  CB  ILE A 112       9.148  -8.265  -8.298  1.00 94.25           C  
ATOM   1808  HB  ILE A 112       8.876  -8.031  -9.328  1.00 94.25           H  
ATOM   1809  O   ILE A 112      11.295 -10.010  -6.616  1.00 94.25           O  
ATOM   1810  CG1 ILE A 112       8.655  -7.099  -7.420  1.00 94.25           C  
ATOM   1811 HG12 ILE A 112       9.256  -6.215  -7.632  1.00 94.25           H  
ATOM   1812 HG13 ILE A 112       8.771  -7.351  -6.366  1.00 94.25           H  
ATOM   1813  CG2 ILE A 112       8.488  -9.609  -7.934  1.00 94.25           C  
ATOM   1814 HG21 ILE A 112       7.414  -9.559  -8.109  1.00 94.25           H  
ATOM   1815 HG22 ILE A 112       8.653  -9.848  -6.883  1.00 94.25           H  
ATOM   1816 HG23 ILE A 112       8.894 -10.410  -8.553  1.00 94.25           H  
ATOM   1817  CD1 ILE A 112       7.197  -6.734  -7.678  1.00 94.25           C  
ATOM   1818 HD11 ILE A 112       6.571  -7.561  -7.342  1.00 94.25           H  
ATOM   1819 HD12 ILE A 112       6.931  -5.847  -7.104  1.00 94.25           H  
ATOM   1820 HD13 ILE A 112       7.033  -6.543  -8.738  1.00 94.25           H  
ATOM   1821  N   GLN A 113      11.518  -7.860  -5.988  1.00 95.06           N  
ATOM   1822  H   GLN A 113      11.401  -6.888  -6.236  1.00 95.06           H  
ATOM   1823  CA  GLN A 113      11.883  -8.171  -4.612  1.00 95.06           C  
ATOM   1824  HA  GLN A 113      12.581  -9.009  -4.622  1.00 95.06           H  
ATOM   1825  C   GLN A 113      10.624  -8.582  -3.846  1.00 95.06           C  
ATOM   1826  CB  GLN A 113      12.569  -6.958  -3.966  1.00 95.06           C  
ATOM   1827  HB2 GLN A 113      13.344  -6.574  -4.630  1.00 95.06           H  
ATOM   1828  HB3 GLN A 113      11.839  -6.163  -3.815  1.00 95.06           H  
ATOM   1829  O   GLN A 113       9.666  -7.817  -3.770  1.00 95.06           O  
ATOM   1830  CG  GLN A 113      13.198  -7.315  -2.611  1.00 95.06           C  
ATOM   1831  HG2 GLN A 113      12.456  -7.779  -1.960  1.00 95.06           H  
ATOM   1832  HG3 GLN A 113      13.527  -6.393  -2.131  1.00 95.06           H  
ATOM   1833  CD  GLN A 113      14.408  -8.233  -2.741  1.00 95.06           C  
ATOM   1834  NE2 GLN A 113      14.916  -8.762  -1.653  1.00 95.06           N  
ATOM   1835 HE21 GLN A 113      15.779  -9.276  -1.762  1.00 95.06           H  
ATOM   1836 HE22 GLN A 113      14.493  -8.595  -0.752  1.00 95.06           H  
ATOM   1837  OE1 GLN A 113      14.931  -8.478  -3.819  1.00 95.06           O  
ATOM   1838  N   THR A 114      10.597  -9.795  -3.298  1.00 92.81           N  
ATOM   1839  H   THR A 114      11.413 -10.385  -3.371  1.00 92.81           H  
ATOM   1840  CA  THR A 114       9.417 -10.310  -2.592  1.00 92.81           C  
ATOM   1841  HA  THR A 114       9.000  -9.503  -1.989  1.00 92.81           H  
ATOM   1842  C   THR A 114       9.779 -11.440  -1.625  1.00 92.81           C  
ATOM   1843  CB  THR A 114       8.333 -10.716  -3.612  1.00 92.81           C  
ATOM   1844  HB  THR A 114       8.201  -9.904  -4.327  1.00 92.81           H  
ATOM   1845  O   THR A 114      10.949 -11.780  -1.436  1.00 92.81           O  
ATOM   1846  CG2 THR A 114       8.663 -11.979  -4.401  1.00 92.81           C  
ATOM   1847 HG21 THR A 114       7.879 -12.164  -5.135  1.00 92.81           H  
ATOM   1848 HG22 THR A 114       9.610 -11.824  -4.919  1.00 92.81           H  
ATOM   1849 HG23 THR A 114       8.741 -12.843  -3.742  1.00 92.81           H  
ATOM   1850  OG1 THR A 114       7.107 -10.891  -2.951  1.00 92.81           O  
ATOM   1851  HG1 THR A 114       6.616 -10.068  -3.013  1.00 92.81           H  
ATOM   1852  N   LEU A 115       8.785 -12.012  -0.953  1.00 88.75           N  
ATOM   1853  H   LEU A 115       7.847 -11.760  -1.230  1.00 88.75           H  
ATOM   1854  CA  LEU A 115       8.955 -13.166  -0.077  1.00 88.75           C  
ATOM   1855  HA  LEU A 115       9.939 -13.123   0.390  1.00 88.75           H  
ATOM   1856  C   LEU A 115       8.880 -14.460  -0.882  1.00 88.75           C  
ATOM   1857  CB  LEU A 115       7.878 -13.135   1.015  1.00 88.75           C  
ATOM   1858  HB2 LEU A 115       6.906 -13.155   0.523  1.00 88.75           H  
ATOM   1859  HB3 LEU A 115       7.961 -14.030   1.633  1.00 88.75           H  
ATOM   1860  O   LEU A 115       8.207 -14.533  -1.905  1.00 88.75           O  
ATOM   1861  CG  LEU A 115       7.954 -11.897   1.923  1.00 88.75           C  
ATOM   1862  HG  LEU A 115       7.999 -10.989   1.322  1.00 88.75           H  
ATOM   1863  CD1 LEU A 115       6.692 -11.831   2.777  1.00 88.75           C  
ATOM   1864 HD11 LEU A 115       5.825 -11.837   2.117  1.00 88.75           H  
ATOM   1865 HD12 LEU A 115       6.662 -12.662   3.483  1.00 88.75           H  
ATOM   1866 HD13 LEU A 115       6.670 -10.880   3.310  1.00 88.75           H  
ATOM   1867  CD2 LEU A 115       9.182 -11.953   2.836  1.00 88.75           C  
ATOM   1868 HD21 LEU A 115      10.096 -11.963   2.243  1.00 88.75           H  
ATOM   1869 HD22 LEU A 115       9.210 -11.059   3.458  1.00 88.75           H  
ATOM   1870 HD23 LEU A 115       9.149 -12.833   3.477  1.00 88.75           H  
ATOM   1871  N   LYS A 116       9.504 -15.529  -0.375  1.00 86.62           N  
ATOM   1872  H   LYS A 116      10.079 -15.402   0.445  1.00 86.62           H  
ATOM   1873  CA  LYS A 116       9.477 -16.837  -1.046  1.00 86.62           C  
ATOM   1874  HA  LYS A 116       9.928 -16.720  -2.032  1.00 86.62           H  
ATOM   1875  C   LYS A 116       8.048 -17.339  -1.307  1.00 86.62           C  
ATOM   1876  CB  LYS A 116      10.305 -17.852  -0.246  1.00 86.62           C  
ATOM   1877  HB2 LYS A 116       9.830 -18.039   0.717  1.00 86.62           H  
ATOM   1878  HB3 LYS A 116      11.304 -17.448  -0.079  1.00 86.62           H  
ATOM   1879  O   LYS A 116       7.797 -17.872  -2.373  1.00 86.62           O  
ATOM   1880  CG  LYS A 116      10.425 -19.168  -1.026  1.00 86.62           C  
ATOM   1881  HG2 LYS A 116      10.873 -18.963  -1.999  1.00 86.62           H  
ATOM   1882  HG3 LYS A 116       9.430 -19.584  -1.185  1.00 86.62           H  
ATOM   1883  CD  LYS A 116      11.263 -20.225  -0.305  1.00 86.62           C  
ATOM   1884  HD2 LYS A 116      10.824 -20.433   0.671  1.00 86.62           H  
ATOM   1885  HD3 LYS A 116      12.289 -19.873  -0.194  1.00 86.62           H  
ATOM   1886  CE  LYS A 116      11.215 -21.479  -1.186  1.00 86.62           C  
ATOM   1887  HE2 LYS A 116      11.651 -21.243  -2.157  1.00 86.62           H  
ATOM   1888  HE3 LYS A 116      10.171 -21.732  -1.372  1.00 86.62           H  
ATOM   1889  NZ  LYS A 116      11.904 -22.642  -0.583  1.00 86.62           N  
ATOM   1890  HZ1 LYS A 116      11.773 -23.432  -1.199  1.00 86.62           H  
ATOM   1891  HZ2 LYS A 116      11.478 -22.879   0.301  1.00 86.62           H  
ATOM   1892  HZ3 LYS A 116      12.893 -22.469  -0.480  1.00 86.62           H  
ATOM   1893  N   LYS A 117       7.128 -17.126  -0.358  1.00 80.06           N  
ATOM   1894  H   LYS A 117       7.423 -16.629   0.470  1.00 80.06           H  
ATOM   1895  CA  LYS A 117       5.703 -17.499  -0.477  1.00 80.06           C  
ATOM   1896  HA  LYS A 117       5.626 -18.551  -0.755  1.00 80.06           H  
ATOM   1897  C   LYS A 117       4.959 -16.743  -1.588  1.00 80.06           C  
ATOM   1898  CB  LYS A 117       4.997 -17.294   0.879  1.00 80.06           C  
ATOM   1899  HB2 LYS A 117       3.982 -17.683   0.795  1.00 80.06           H  
ATOM   1900  HB3 LYS A 117       5.516 -17.860   1.652  1.00 80.06           H  
ATOM   1901  O   LYS A 117       3.946 -17.204  -2.084  1.00 80.06           O  
ATOM   1902  CG  LYS A 117       4.928 -15.810   1.278  1.00 80.06           C  
ATOM   1903  HG2 LYS A 117       4.448 -15.259   0.470  1.00 80.06           H  
ATOM   1904  HG3 LYS A 117       5.937 -15.420   1.413  1.00 80.06           H  
ATOM   1905  CD  LYS A 117       4.113 -15.537   2.542  1.00 80.06           C  
ATOM   1906  HD2 LYS A 117       3.131 -16.001   2.445  1.00 80.06           H  
ATOM   1907  HD3 LYS A 117       4.632 -15.925   3.418  1.00 80.06           H  
ATOM   1908  CE  LYS A 117       3.961 -14.014   2.617  1.00 80.06           C  
ATOM   1909  HE2 LYS A 117       3.521 -13.672   1.680  1.00 80.06           H  
ATOM   1910  HE3 LYS A 117       4.954 -13.567   2.667  1.00 80.06           H  
ATOM   1911  NZ  LYS A 117       3.125 -13.566   3.751  1.00 80.06           N  
ATOM   1912  HZ1 LYS A 117       3.531 -13.826   4.639  1.00 80.06           H  
ATOM   1913  HZ2 LYS A 117       3.032 -12.561   3.699  1.00 80.06           H  
ATOM   1914  HZ3 LYS A 117       2.199 -13.957   3.655  1.00 80.06           H  
ATOM   1915  N   ASP A 118       5.449 -15.562  -1.956  1.00 83.94           N  
ATOM   1916  H   ASP A 118       6.328 -15.245  -1.572  1.00 83.94           H  
ATOM   1917  CA  ASP A 118       4.801 -14.690  -2.935  1.00 83.94           C  
ATOM   1918  HA  ASP A 118       3.759 -14.992  -3.034  1.00 83.94           H  
ATOM   1919  C   ASP A 118       5.437 -14.828  -4.331  1.00 83.94           C  
ATOM   1920  CB  ASP A 118       4.780 -13.250  -2.402  1.00 83.94           C  
ATOM   1921  HB2 ASP A 118       4.355 -12.589  -3.157  1.00 83.94           H  
ATOM   1922  HB3 ASP A 118       5.808 -12.945  -2.207  1.00 83.94           H  
ATOM   1923  O   ASP A 118       4.965 -14.205  -5.281  1.00 83.94           O  
ATOM   1924  CG  ASP A 118       3.959 -13.111  -1.110  1.00 83.94           C  
ATOM   1925  OD1 ASP A 118       2.845 -13.673  -1.046  1.00 83.94           O  
ATOM   1926  OD2 ASP A 118       4.476 -12.514  -0.136  1.00 83.94           O  
ATOM   1927  N   CYS A 119       6.467 -15.671  -4.463  1.00 88.25           N  
ATOM   1928  H   CYS A 119       6.722 -16.222  -3.656  1.00 88.25           H  
ATOM   1929  CA  CYS A 119       7.134 -16.025  -5.711  1.00 88.25           C  
ATOM   1930  HA  CYS A 119       6.910 -15.277  -6.472  1.00 88.25           H  
ATOM   1931  C   CYS A 119       6.646 -17.398  -6.191  1.00 88.25           C  
ATOM   1932  CB  CYS A 119       8.645 -16.041  -5.449  1.00 88.25           C  
ATOM   1933  HB2 CYS A 119       8.860 -16.861  -4.763  1.00 88.25           H  
ATOM   1934  HB3 CYS A 119       8.920 -15.108  -4.957  1.00 88.25           H  
ATOM   1935  O   CYS A 119       6.750 -18.369  -5.443  1.00 88.25           O  
ATOM   1936  SG  CYS A 119       9.686 -16.242  -6.919  1.00 88.25           S  
ATOM   1937  N   SER A 120       6.141 -17.491  -7.424  1.00 83.62           N  
ATOM   1938  H   SER A 120       6.069 -16.668  -8.005  1.00 83.62           H  
ATOM   1939  CA  SER A 120       5.712 -18.776  -7.992  1.00 83.62           C  
ATOM   1940  HA  SER A 120       4.936 -19.197  -7.353  1.00 83.62           H  
ATOM   1941  C   SER A 120       6.879 -19.764  -8.045  1.00 83.62           C  
ATOM   1942  CB  SER A 120       5.101 -18.577  -9.381  1.00 83.62           C  
ATOM   1943  HB2 SER A 120       4.140 -18.076  -9.268  1.00 83.62           H  
ATOM   1944  HB3 SER A 120       5.765 -17.963  -9.990  1.00 83.62           H  
ATOM   1945  O   SER A 120       7.952 -19.445  -8.556  1.00 83.62           O  
ATOM   1946  OG  SER A 120       4.906 -19.820 -10.019  1.00 83.62           O  
ATOM   1947  HG  SER A 120       4.104 -20.219  -9.674  1.00 83.62           H  
ATOM   1948  N   GLU A 121       6.671 -20.975  -7.522  1.00 78.56           N  
ATOM   1949  H   GLU A 121       5.770 -21.168  -7.108  1.00 78.56           H  
ATOM   1950  CA  GLU A 121       7.668 -22.053  -7.587  1.00 78.56           C  
ATOM   1951  HA  GLU A 121       8.652 -21.633  -7.378  1.00 78.56           H  
ATOM   1952  C   GLU A 121       7.753 -22.679  -8.988  1.00 78.56           C  
ATOM   1953  CB  GLU A 121       7.363 -23.138  -6.534  1.00 78.56           C  
ATOM   1954  HB2 GLU A 121       6.359 -23.530  -6.697  1.00 78.56           H  
ATOM   1955  HB3 GLU A 121       8.075 -23.952  -6.665  1.00 78.56           H  
ATOM   1956  O   GLU A 121       8.725 -23.376  -9.296  1.00 78.56           O  
ATOM   1957  CG  GLU A 121       7.489 -22.627  -5.086  1.00 78.56           C  
ATOM   1958  HG2 GLU A 121       8.436 -22.095  -4.994  1.00 78.56           H  
ATOM   1959  HG3 GLU A 121       6.684 -21.922  -4.881  1.00 78.56           H  
ATOM   1960  CD  GLU A 121       7.453 -23.754  -4.037  1.00 78.56           C  
ATOM   1961  OE1 GLU A 121       8.165 -23.653  -3.007  1.00 78.56           O  
ATOM   1962  OE2 GLU A 121       6.736 -24.760  -4.234  1.00 78.56           O  
ATOM   1963  N   THR A 122       6.739 -22.432  -9.824  1.00 78.25           N  
ATOM   1964  H   THR A 122       6.008 -21.807  -9.515  1.00 78.25           H  
ATOM   1965  CA  THR A 122       6.648 -22.934 -11.193  1.00 78.25           C  
ATOM   1966  HA  THR A 122       7.290 -23.810 -11.288  1.00 78.25           H  
ATOM   1967  C   THR A 122       7.186 -21.904 -12.184  1.00 78.25           C  
ATOM   1968  CB  THR A 122       5.220 -23.388 -11.541  1.00 78.25           C  
ATOM   1969  HB  THR A 122       5.214 -23.708 -12.583  1.00 78.25           H  
ATOM   1970  O   THR A 122       8.168 -22.185 -12.856  1.00 78.25           O  
ATOM   1971  CG2 THR A 122       4.746 -24.558 -10.681  1.00 78.25           C  
ATOM   1972 HG21 THR A 122       5.443 -25.390 -10.779  1.00 78.25           H  
ATOM   1973 HG22 THR A 122       3.758 -24.874 -11.018  1.00 78.25           H  
ATOM   1974 HG23 THR A 122       4.681 -24.257  -9.636  1.00 78.25           H  
ATOM   1975  OG1 THR A 122       4.290 -22.346 -11.395  1.00 78.25           O  
ATOM   1976  HG1 THR A 122       3.864 -22.370 -10.535  1.00 78.25           H  
ATOM   1977  N   LEU A 123       6.623 -20.695 -12.245  1.00 82.81           N  
ATOM   1978  H   LEU A 123       5.835 -20.520 -11.638  1.00 82.81           H  
ATOM   1979  CA  LEU A 123       6.963 -19.675 -13.251  1.00 82.81           C  
ATOM   1980  HA  LEU A 123       7.184 -20.173 -14.195  1.00 82.81           H  
ATOM   1981  C   LEU A 123       8.205 -18.840 -12.932  1.00 82.81           C  
ATOM   1982  CB  LEU A 123       5.755 -18.744 -13.437  1.00 82.81           C  
ATOM   1983  HB2 LEU A 123       6.050 -17.898 -14.059  1.00 82.81           H  
ATOM   1984  HB3 LEU A 123       5.458 -18.350 -12.465  1.00 82.81           H  
ATOM   1985  O   LEU A 123       8.691 -18.089 -13.787  1.00 82.81           O  
ATOM   1986  CG  LEU A 123       4.546 -19.419 -14.093  1.00 82.81           C  
ATOM   1987  HG  LEU A 123       4.233 -20.266 -13.482  1.00 82.81           H  
ATOM   1988  CD1 LEU A 123       3.401 -18.412 -14.174  1.00 82.81           C  
ATOM   1989 HD11 LEU A 123       3.718 -17.526 -14.723  1.00 82.81           H  
ATOM   1990 HD12 LEU A 123       3.101 -18.126 -13.166  1.00 82.81           H  
ATOM   1991 HD13 LEU A 123       2.551 -18.864 -14.687  1.00 82.81           H  
ATOM   1992  CD2 LEU A 123       4.874 -19.910 -15.507  1.00 82.81           C  
ATOM   1993 HD21 LEU A 123       5.377 -19.122 -16.067  1.00 82.81           H  
ATOM   1994 HD22 LEU A 123       3.958 -20.175 -16.037  1.00 82.81           H  
ATOM   1995 HD23 LEU A 123       5.510 -20.793 -15.457  1.00 82.81           H  
ATOM   1996  N   ALA A 124       8.716 -18.930 -11.708  1.00 87.94           N  
ATOM   1997  H   ALA A 124       8.300 -19.565 -11.042  1.00 87.94           H  
ATOM   1998  CA  ALA A 124       9.826 -18.112 -11.264  1.00 87.94           C  
ATOM   1999  HA  ALA A 124      10.368 -17.742 -12.134  1.00 87.94           H  
ATOM   2000  C   ALA A 124      10.849 -18.903 -10.448  1.00 87.94           C  
ATOM   2001  CB  ALA A 124       9.261 -16.896 -10.518  1.00 87.94           C  
ATOM   2002  HB1 ALA A 124      10.076 -16.236 -10.220  1.00 87.94           H  
ATOM   2003  HB2 ALA A 124       8.718 -17.224  -9.632  1.00 87.94           H  
ATOM   2004  HB3 ALA A 124       8.581 -16.347 -11.169  1.00 87.94           H  
ATOM   2005  O   ALA A 124      10.616 -20.002  -9.944  1.00 87.94           O  
ATOM   2006  N   THR A 125      12.026 -18.305 -10.322  1.00 87.31           N  
ATOM   2007  H   THR A 125      12.157 -17.434 -10.817  1.00 87.31           H  
ATOM   2008  CA  THR A 125      13.120 -18.791  -9.498  1.00 87.31           C  
ATOM   2009  HA  THR A 125      12.830 -19.731  -9.027  1.00 87.31           H  
ATOM   2010  C   THR A 125      13.388 -17.768  -8.402  1.00 87.31           C  
ATOM   2011  CB  THR A 125      14.351 -19.083 -10.362  1.00 87.31           C  
ATOM   2012  HB  THR A 125      14.639 -18.192 -10.920  1.00 87.31           H  
ATOM   2013  O   THR A 125      13.734 -16.614  -8.665  1.00 87.31           O  
ATOM   2014  CG2 THR A 125      15.534 -19.568  -9.523  1.00 87.31           C  
ATOM   2015 HG21 THR A 125      15.244 -20.436  -8.932  1.00 87.31           H  
ATOM   2016 HG22 THR A 125      15.880 -18.771  -8.864  1.00 87.31           H  
ATOM   2017 HG23 THR A 125      16.352 -19.846 -10.187  1.00 87.31           H  
ATOM   2018  OG1 THR A 125      14.055 -20.132 -11.259  1.00 87.31           O  
ATOM   2019  HG1 THR A 125      13.419 -19.813 -11.903  1.00 87.31           H  
ATOM   2020  N   PHE A 126      13.222 -18.193  -7.148  1.00 89.00           N  
ATOM   2021  H   PHE A 126      12.885 -19.133  -7.001  1.00 89.00           H  
ATOM   2022  CA  PHE A 126      13.506 -17.362  -5.983  1.00 89.00           C  
ATOM   2023  HA  PHE A 126      13.216 -16.336  -6.208  1.00 89.00           H  
ATOM   2024  C   PHE A 126      15.007 -17.372  -5.670  1.00 89.00           C  
ATOM   2025  CB  PHE A 126      12.661 -17.828  -4.793  1.00 89.00           C  
ATOM   2026  HB2 PHE A 126      12.946 -18.844  -4.520  1.00 89.00           H  
ATOM   2027  HB3 PHE A 126      11.613 -17.851  -5.092  1.00 89.00           H  
ATOM   2028  O   PHE A 126      15.548 -18.361  -5.173  1.00 89.00           O  
ATOM   2029  CG  PHE A 126      12.795 -16.920  -3.589  1.00 89.00           C  
ATOM   2030  CD1 PHE A 126      13.636 -17.271  -2.516  1.00 89.00           C  
ATOM   2031  HD1 PHE A 126      14.202 -18.189  -2.560  1.00 89.00           H  
ATOM   2032  CD2 PHE A 126      12.100 -15.698  -3.562  1.00 89.00           C  
ATOM   2033  HD2 PHE A 126      11.472 -15.413  -4.393  1.00 89.00           H  
ATOM   2034  CE1 PHE A 126      13.752 -16.418  -1.404  1.00 89.00           C  
ATOM   2035  HE1 PHE A 126      14.397 -16.690  -0.581  1.00 89.00           H  
ATOM   2036  CE2 PHE A 126      12.228 -14.840  -2.458  1.00 89.00           C  
ATOM   2037  HE2 PHE A 126      11.701 -13.898  -2.456  1.00 89.00           H  
ATOM   2038  CZ  PHE A 126      13.043 -15.204  -1.372  1.00 89.00           C  
ATOM   2039  HZ  PHE A 126      13.136 -14.539  -0.526  1.00 89.00           H  
ATOM   2040  N   VAL A 127      15.680 -16.258  -5.946  1.00 89.94           N  
ATOM   2041  H   VAL A 127      15.174 -15.483  -6.350  1.00 89.94           H  
ATOM   2042  CA  VAL A 127      17.117 -16.084  -5.735  1.00 89.94           C  
ATOM   2043  HA  VAL A 127      17.594 -17.060  -5.821  1.00 89.94           H  
ATOM   2044  C   VAL A 127      17.368 -15.535  -4.336  1.00 89.94           C  
ATOM   2045  CB  VAL A 127      17.750 -15.174  -6.804  1.00 89.94           C  
ATOM   2046  HB  VAL A 127      17.390 -14.154  -6.675  1.00 89.94           H  
ATOM   2047  O   VAL A 127      16.977 -14.415  -3.995  1.00 89.94           O  
ATOM   2048  CG1 VAL A 127      19.280 -15.178  -6.683  1.00 89.94           C  
ATOM   2049 HG11 VAL A 127      19.708 -14.511  -7.431  1.00 89.94           H  
ATOM   2050 HG12 VAL A 127      19.584 -14.820  -5.699  1.00 89.94           H  
ATOM   2051 HG13 VAL A 127      19.669 -16.185  -6.840  1.00 89.94           H  
ATOM   2052  CG2 VAL A 127      17.404 -15.631  -8.224  1.00 89.94           C  
ATOM   2053 HG21 VAL A 127      17.893 -14.972  -8.942  1.00 89.94           H  
ATOM   2054 HG22 VAL A 127      16.329 -15.567  -8.393  1.00 89.94           H  
ATOM   2055 HG23 VAL A 127      17.733 -16.658  -8.387  1.00 89.94           H  
ATOM   2056  N   LYS A 128      18.071 -16.325  -3.525  1.00 84.44           N  
ATOM   2057  H   LYS A 128      18.318 -17.244  -3.864  1.00 84.44           H  
ATOM   2058  CA  LYS A 128      18.586 -15.926  -2.216  1.00 84.44           C  
ATOM   2059  HA  LYS A 128      18.752 -14.849  -2.225  1.00 84.44           H  
ATOM   2060  C   LYS A 128      19.922 -16.617  -1.976  1.00 84.44           C  
ATOM   2061  CB  LYS A 128      17.531 -16.257  -1.149  1.00 84.44           C  
ATOM   2062  HB2 LYS A 128      17.417 -17.337  -1.054  1.00 84.44           H  
ATOM   2063  HB3 LYS A 128      16.581 -15.834  -1.477  1.00 84.44           H  
ATOM   2064  O   LYS A 128      20.054 -17.801  -2.281  1.00 84.44           O  
ATOM   2065  CG  LYS A 128      17.893 -15.647   0.208  1.00 84.44           C  
ATOM   2066  HG2 LYS A 128      18.711 -16.211   0.656  1.00 84.44           H  
ATOM   2067  HG3 LYS A 128      18.217 -14.619   0.048  1.00 84.44           H  
ATOM   2068  CD  LYS A 128      16.691 -15.634   1.157  1.00 84.44           C  
ATOM   2069  HD2 LYS A 128      15.861 -15.126   0.667  1.00 84.44           H  
ATOM   2070  HD3 LYS A 128      16.403 -16.653   1.415  1.00 84.44           H  
ATOM   2071  CE  LYS A 128      17.085 -14.852   2.410  1.00 84.44           C  
ATOM   2072  HE2 LYS A 128      17.567 -13.929   2.091  1.00 84.44           H  
ATOM   2073  HE3 LYS A 128      17.826 -15.416   2.977  1.00 84.44           H  
ATOM   2074  NZ  LYS A 128      15.907 -14.514   3.236  1.00 84.44           N  
ATOM   2075  HZ1 LYS A 128      15.229 -14.009   2.684  1.00 84.44           H  
ATOM   2076  HZ2 LYS A 128      16.188 -13.893   3.981  1.00 84.44           H  
ATOM   2077  HZ3 LYS A 128      15.456 -15.337   3.609  1.00 84.44           H  
ATOM   2078  N   TRP A 129      20.906 -15.900  -1.437  1.00 70.31           N  
ATOM   2079  H   TRP A 129      20.753 -14.926  -1.217  1.00 70.31           H  
ATOM   2080  CA  TRP A 129      22.193 -16.478  -1.053  1.00 70.31           C  
ATOM   2081  HA  TRP A 129      22.556 -17.129  -1.848  1.00 70.31           H  
ATOM   2082  C   TRP A 129      21.973 -17.364   0.174  1.00 70.31           C  
ATOM   2083  CB  TRP A 129      23.248 -15.373  -0.852  1.00 70.31           C  
ATOM   2084  HB2 TRP A 129      24.163 -15.827  -0.471  1.00 70.31           H  
ATOM   2085  HB3 TRP A 129      22.878 -14.686  -0.091  1.00 70.31           H  
ATOM   2086  O   TRP A 129      22.046 -16.931   1.318  1.00 70.31           O  
ATOM   2087  CG  TRP A 129      23.603 -14.566  -2.073  1.00 70.31           C  
ATOM   2088  CD1 TRP A 129      23.330 -14.913  -3.354  1.00 70.31           C  
ATOM   2089  HD1 TRP A 129      22.853 -15.832  -3.662  1.00 70.31           H  
ATOM   2090  CD2 TRP A 129      24.233 -13.242  -2.153  1.00 70.31           C  
ATOM   2091  CE2 TRP A 129      24.142 -12.801  -3.501  1.00 70.31           C  
ATOM   2092  CE3 TRP A 129      24.849 -12.341  -1.258  1.00 70.31           C  
ATOM   2093  HE3 TRP A 129      25.076 -12.664  -0.253  1.00 70.31           H  
ATOM   2094  NE1 TRP A 129      23.655 -13.878  -4.201  1.00 70.31           N  
ATOM   2095  HE1 TRP A 129      23.423 -13.868  -5.184  1.00 70.31           H  
ATOM   2096  CH2 TRP A 129      25.000 -10.606  -2.952  1.00 70.31           C  
ATOM   2097  HH2 TRP A 129      25.248  -9.597  -3.245  1.00 70.31           H  
ATOM   2098  CZ2 TRP A 129      24.456 -11.499  -3.882  1.00 70.31           C  
ATOM   2099  HZ2 TRP A 129      24.226 -11.185  -4.889  1.00 70.31           H  
ATOM   2100  CZ3 TRP A 129      25.217 -11.039  -1.641  1.00 70.31           C  
ATOM   2101  HZ3 TRP A 129      25.654 -10.354  -0.929  1.00 70.31           H  
ATOM   2102  N   GLN A 130      21.607 -18.621  -0.067  1.00 55.56           N  
ATOM   2103  H   GLN A 130      21.456 -18.899  -1.026  1.00 55.56           H  
ATOM   2104  CA  GLN A 130      21.738 -19.656   0.949  1.00 55.56           C  
ATOM   2105  HA  GLN A 130      21.326 -19.289   1.888  1.00 55.56           H  
ATOM   2106  C   GLN A 130      23.230 -19.931   1.166  1.00 55.56           C  
ATOM   2107  CB  GLN A 130      20.974 -20.923   0.537  1.00 55.56           C  
ATOM   2108  HB2 GLN A 130      21.266 -21.218  -0.471  1.00 55.56           H  
ATOM   2109  HB3 GLN A 130      21.244 -21.727   1.222  1.00 55.56           H  
ATOM   2110  O   GLN A 130      24.003 -19.882   0.209  1.00 55.56           O  
ATOM   2111  CG  GLN A 130      19.452 -20.719   0.602  1.00 55.56           C  
ATOM   2112  HG2 GLN A 130      19.185 -20.353   1.594  1.00 55.56           H  
ATOM   2113  HG3 GLN A 130      19.151 -19.973  -0.133  1.00 55.56           H  
ATOM   2114  CD  GLN A 130      18.668 -22.003   0.335  1.00 55.56           C  
ATOM   2115  NE2 GLN A 130      17.383 -22.028   0.608  1.00 55.56           N  
ATOM   2116 HE21 GLN A 130      16.945 -22.916   0.408  1.00 55.56           H  
ATOM   2117 HE22 GLN A 130      16.914 -21.210   0.971  1.00 55.56           H  
ATOM   2118  OE1 GLN A 130      19.170 -23.016  -0.106  1.00 55.56           O  
ATOM   2119  N   ASN A 131      23.617 -20.230   2.411  1.00 47.97           N  
ATOM   2120  H   ASN A 131      22.921 -20.181   3.142  1.00 47.97           H  
ATOM   2121  CA  ASN A 131      25.011 -20.426   2.836  1.00 47.97           C  
ATOM   2122  HA  ASN A 131      25.502 -19.457   2.922  1.00 47.97           H  
ATOM   2123  C   ASN A 131      25.867 -21.279   1.878  1.00 47.97           C  
ATOM   2124  CB  ASN A 131      25.013 -21.130   4.208  1.00 47.97           C  
ATOM   2125  HB2 ASN A 131      26.032 -21.449   4.428  1.00 47.97           H  
ATOM   2126  HB3 ASN A 131      24.402 -22.031   4.151  1.00 47.97           H  
ATOM   2127  O   ASN A 131      27.059 -21.017   1.753  1.00 47.97           O  
ATOM   2128  CG  ASN A 131      24.558 -20.286   5.382  1.00 47.97           C  
ATOM   2129  ND2 ASN A 131      24.291 -20.915   6.502  1.00 47.97           N  
ATOM   2130 HD21 ASN A 131      24.399 -21.918   6.545  1.00 47.97           H  
ATOM   2131 HD22 ASN A 131      23.980 -20.340   7.272  1.00 47.97           H  
ATOM   2132  OD1 ASN A 131      24.426 -19.077   5.337  1.00 47.97           O  
ATOM   2133  N   ASP A 132      25.283 -22.305   1.249  1.00 40.41           N  
ATOM   2134  H   ASP A 132      24.304 -22.483   1.419  1.00 40.41           H  
ATOM   2135  CA  ASP A 132      26.032 -23.312   0.488  1.00 40.41           C  
ATOM   2136  HA  ASP A 132      27.010 -23.449   0.950  1.00 40.41           H  
ATOM   2137  C   ASP A 132      26.287 -22.936  -0.980  1.00 40.41           C  
ATOM   2138  CB  ASP A 132      25.288 -24.655   0.560  1.00 40.41           C  
ATOM   2139  HB2 ASP A 132      25.801 -25.374  -0.079  1.00 40.41           H  
ATOM   2140  HB3 ASP A 132      24.278 -24.522   0.170  1.00 40.41           H  
ATOM   2141  O   ASP A 132      27.323 -23.307  -1.530  1.00 40.41           O  
ATOM   2142  CG  ASP A 132      25.219 -25.247   1.973  1.00 40.41           C  
ATOM   2143  OD1 ASP A 132      26.146 -24.998   2.778  1.00 40.41           O  
ATOM   2144  OD2 ASP A 132      24.220 -25.945   2.254  1.00 40.41           O  
ATOM   2145  N   THR A 133      25.354 -22.231  -1.629  1.00 39.84           N  
ATOM   2146  H   THR A 133      24.519 -21.973  -1.123  1.00 39.84           H  
ATOM   2147  CA  THR A 133      25.391 -21.936  -3.079  1.00 39.84           C  
ATOM   2148  HA  THR A 133      26.182 -22.533  -3.533  1.00 39.84           H  
ATOM   2149  C   THR A 133      25.749 -20.500  -3.425  1.00 39.84           C  
ATOM   2150  CB  THR A 133      24.076 -22.298  -3.790  1.00 39.84           C  
ATOM   2151  HB  THR A 133      23.915 -21.647  -4.650  1.00 39.84           H  
ATOM   2152  O   THR A 133      25.859 -20.172  -4.608  1.00 39.84           O  
ATOM   2153  CG2 THR A 133      24.105 -23.725  -4.322  1.00 39.84           C  
ATOM   2154 HG21 THR A 133      24.896 -23.824  -5.065  1.00 39.84           H  
ATOM   2155 HG22 THR A 133      23.148 -23.960  -4.788  1.00 39.84           H  
ATOM   2156 HG23 THR A 133      24.287 -24.419  -3.502  1.00 39.84           H  
ATOM   2157  OG1 THR A 133      22.969 -22.159  -2.924  1.00 39.84           O  
ATOM   2158  HG1 THR A 133      22.603 -21.283  -3.067  1.00 39.84           H  
ATOM   2159  N   GLY A 134      25.958 -19.624  -2.437  1.00 39.94           N  
ATOM   2160  H   GLY A 134      25.870 -19.943  -1.483  1.00 39.94           H  
ATOM   2161  CA  GLY A 134      26.747 -18.420  -2.704  1.00 39.94           C  
ATOM   2162  HA2 GLY A 134      26.946 -17.891  -1.772  1.00 39.94           H  
ATOM   2163  HA3 GLY A 134      26.192 -17.766  -3.377  1.00 39.94           H  
ATOM   2164  C   GLY A 134      28.083 -18.833  -3.339  1.00 39.94           C  
ATOM   2165  O   GLY A 134      28.548 -19.941  -3.048  1.00 39.94           O  
ATOM   2166  N   PRO A 135      28.699 -18.026  -4.229  1.00 37.03           N  
ATOM   2167  CA  PRO A 135      30.002 -18.363  -4.786  1.00 37.03           C  
ATOM   2168  HA  PRO A 135      29.889 -19.178  -5.501  1.00 37.03           H  
ATOM   2169  C   PRO A 135      30.896 -18.775  -3.633  1.00 37.03           C  
ATOM   2170  CB  PRO A 135      30.527 -17.110  -5.491  1.00 37.03           C  
ATOM   2171  HB2 PRO A 135      31.058 -17.360  -6.410  1.00 37.03           H  
ATOM   2172  HB3 PRO A 135      31.170 -16.527  -4.832  1.00 37.03           H  
ATOM   2173  O   PRO A 135      31.132 -17.973  -2.724  1.00 37.03           O  
ATOM   2174  CG  PRO A 135      29.257 -16.318  -5.774  1.00 37.03           C  
ATOM   2175  HG2 PRO A 135      28.843 -16.630  -6.733  1.00 37.03           H  
ATOM   2176  HG3 PRO A 135      29.469 -15.249  -5.776  1.00 37.03           H  
ATOM   2177  CD  PRO A 135      28.288 -16.705  -4.655  1.00 37.03           C  
ATOM   2178  HD2 PRO A 135      27.264 -16.710  -5.028  1.00 37.03           H  
ATOM   2179  HD3 PRO A 135      28.383 -16.009  -3.821  1.00 37.03           H  
ATOM   2180  N   SER A 136      31.320 -20.040  -3.644  1.00 35.38           N  
ATOM   2181  H   SER A 136      30.975 -20.650  -4.371  1.00 35.38           H  
ATOM   2182  CA  SER A 136      32.119 -20.643  -2.589  1.00 35.38           C  
ATOM   2183  HA  SER A 136      31.701 -20.335  -1.630  1.00 35.38           H  
ATOM   2184  C   SER A 136      33.543 -20.117  -2.673  1.00 35.38           C  
ATOM   2185  CB  SER A 136      32.064 -22.173  -2.666  1.00 35.38           C  
ATOM   2186  HB2 SER A 136      32.498 -22.591  -1.758  1.00 35.38           H  
ATOM   2187  HB3 SER A 136      31.027 -22.500  -2.740  1.00 35.38           H  
ATOM   2188  O   SER A 136      34.505 -20.886  -2.623  1.00 35.38           O  
ATOM   2189  OG  SER A 136      32.797 -22.637  -3.785  1.00 35.38           O  
ATOM   2190  HG  SER A 136      33.658 -22.215  -3.748  1.00 35.38           H  
ATOM   2191  N   ASP A 137      33.710 -18.809  -2.824  1.00 35.19           N  
ATOM   2192  H   ASP A 137      32.886 -18.225  -2.836  1.00 35.19           H  
ATOM   2193  CA  ASP A 137      34.959 -18.158  -2.530  1.00 35.19           C  
ATOM   2194  HA  ASP A 137      35.746 -18.794  -2.936  1.00 35.19           H  
ATOM   2195  C   ASP A 137      35.096 -18.170  -1.002  1.00 35.19           C  
ATOM   2196  CB  ASP A 137      35.050 -16.791  -3.234  1.00 35.19           C  
ATOM   2197  HB2 ASP A 137      34.804 -15.981  -2.547  1.00 35.19           H  
ATOM   2198  HB3 ASP A 137      34.326 -16.761  -4.049  1.00 35.19           H  
ATOM   2199  O   ASP A 137      35.002 -17.167  -0.305  1.00 35.19           O  
ATOM   2200  CG  ASP A 137      36.439 -16.562  -3.840  1.00 35.19           C  
ATOM   2201  OD1 ASP A 137      37.400 -17.242  -3.394  1.00 35.19           O  
ATOM   2202  OD2 ASP A 137      36.543 -15.716  -4.751  1.00 35.19           O  
ATOM   2203  N   LYS A 138      35.291 -19.385  -0.467  1.00 36.28           N  
ATOM   2204  H   LYS A 138      35.285 -20.152  -1.124  1.00 36.28           H  
ATOM   2205  CA  LYS A 138      35.642 -19.669   0.926  1.00 36.28           C  
ATOM   2206  HA  LYS A 138      34.857 -19.304   1.588  1.00 36.28           H  
ATOM   2207  C   LYS A 138      36.931 -18.951   1.322  1.00 36.28           C  
ATOM   2208  CB  LYS A 138      35.870 -21.182   1.115  1.00 36.28           C  
ATOM   2209  HB2 LYS A 138      36.578 -21.529   0.362  1.00 36.28           H  
ATOM   2210  HB3 LYS A 138      36.326 -21.337   2.093  1.00 36.28           H  
ATOM   2211  O   LYS A 138      37.288 -18.983   2.495  1.00 36.28           O  
ATOM   2212  CG  LYS A 138      34.607 -22.048   1.059  1.00 36.28           C  
ATOM   2213  HG2 LYS A 138      34.159 -21.981   0.068  1.00 36.28           H  
ATOM   2214  HG3 LYS A 138      33.892 -21.688   1.799  1.00 36.28           H  
ATOM   2215  CD  LYS A 138      34.972 -23.510   1.365  1.00 36.28           C  
ATOM   2216  HD2 LYS A 138      35.667 -23.866   0.605  1.00 36.28           H  
ATOM   2217  HD3 LYS A 138      35.450 -23.564   2.344  1.00 36.28           H  
ATOM   2218  CE  LYS A 138      33.711 -24.378   1.362  1.00 36.28           C  
ATOM   2219  HE2 LYS A 138      33.216 -24.262   0.398  1.00 36.28           H  
ATOM   2220  HE3 LYS A 138      33.026 -24.002   2.122  1.00 36.28           H  
ATOM   2221  NZ  LYS A 138      34.019 -25.808   1.606  1.00 36.28           N  
ATOM   2222  HZ1 LYS A 138      34.461 -25.928   2.506  1.00 36.28           H  
ATOM   2223  HZ2 LYS A 138      33.163 -26.343   1.588  1.00 36.28           H  
ATOM   2224  HZ3 LYS A 138      34.625 -26.161   0.878  1.00 36.28           H  
ATOM   2225  N   SER A 139      37.674 -18.414   0.348  1.00 35.44           N  
ATOM   2226  H   SER A 139      37.272 -18.343  -0.576  1.00 35.44           H  
ATOM   2227  CA  SER A 139      38.971 -17.796   0.568  1.00 35.44           C  
ATOM   2228  HA  SER A 139      39.623 -18.538   1.028  1.00 35.44           H  
ATOM   2229  C   SER A 139      38.863 -16.636   1.554  1.00 35.44           C  
ATOM   2230  CB  SER A 139      39.611 -17.383  -0.766  1.00 35.44           C  
ATOM   2231  HB2 SER A 139      40.626 -17.042  -0.564  1.00 35.44           H  
ATOM   2232  HB3 SER A 139      39.670 -18.251  -1.422  1.00 35.44           H  
ATOM   2233  O   SER A 139      39.584 -16.632   2.550  1.00 35.44           O  
ATOM   2234  OG  SER A 139      38.917 -16.346  -1.432  1.00 35.44           O  
ATOM   2235  HG  SER A 139      38.406 -16.693  -2.167  1.00 35.44           H  
ATOM   2236  N   ASP A 140      37.919 -15.716   1.357  1.00 35.25           N  
ATOM   2237  H   ASP A 140      37.354 -15.764   0.521  1.00 35.25           H  
ATOM   2238  CA  ASP A 140      37.664 -14.634   2.306  1.00 35.25           C  
ATOM   2239  HA  ASP A 140      38.552 -14.516   2.927  1.00 35.25           H  
ATOM   2240  C   ASP A 140      36.574 -15.034   3.313  1.00 35.25           C  
ATOM   2241  CB  ASP A 140      37.498 -13.280   1.582  1.00 35.25           C  
ATOM   2242  HB2 ASP A 140      36.897 -13.407   0.682  1.00 35.25           H  
ATOM   2243  HB3 ASP A 140      36.985 -12.581   2.243  1.00 35.25           H  
ATOM   2244  O   ASP A 140      35.487 -14.468   3.366  1.00 35.25           O  
ATOM   2245  CG  ASP A 140      38.872 -12.668   1.238  1.00 35.25           C  
ATOM   2246  OD1 ASP A 140      39.717 -12.587   2.158  1.00 35.25           O  
ATOM   2247  OD2 ASP A 140      39.142 -12.315   0.062  1.00 35.25           O  
ATOM   2248  N   LEU A 141      36.931 -15.986   4.190  1.00 35.56           N  
ATOM   2249  H   LEU A 141      37.801 -16.456   3.986  1.00 35.56           H  
ATOM   2250  CA  LEU A 141      36.221 -16.366   5.430  1.00 35.56           C  
ATOM   2251  HA  LEU A 141      35.394 -17.035   5.191  1.00 35.56           H  
ATOM   2252  C   LEU A 141      35.645 -15.180   6.228  1.00 35.56           C  
ATOM   2253  CB  LEU A 141      37.245 -17.066   6.355  1.00 35.56           C  
ATOM   2254  HB2 LEU A 141      38.234 -16.655   6.149  1.00 35.56           H  
ATOM   2255  HB3 LEU A 141      37.030 -16.825   7.396  1.00 35.56           H  
ATOM   2256  O   LEU A 141      34.703 -15.358   6.999  1.00 35.56           O  
ATOM   2257  CG  LEU A 141      37.291 -18.596   6.230  1.00 35.56           C  
ATOM   2258  HG  LEU A 141      37.109 -18.892   5.197  1.00 35.56           H  
ATOM   2259  CD1 LEU A 141      38.669 -19.112   6.650  1.00 35.56           C  
ATOM   2260 HD11 LEU A 141      38.888 -18.810   7.674  1.00 35.56           H  
ATOM   2261 HD12 LEU A 141      38.692 -20.199   6.572  1.00 35.56           H  
ATOM   2262 HD13 LEU A 141      39.424 -18.702   5.980  1.00 35.56           H  
ATOM   2263  CD2 LEU A 141      36.247 -19.252   7.140  1.00 35.56           C  
ATOM   2264 HD21 LEU A 141      36.447 -19.009   8.184  1.00 35.56           H  
ATOM   2265 HD22 LEU A 141      35.256 -18.886   6.872  1.00 35.56           H  
ATOM   2266 HD23 LEU A 141      36.272 -20.333   7.005  1.00 35.56           H  
ATOM   2267  N   SER A 142      36.276 -14.007   6.129  1.00 34.50           N  
ATOM   2268  H   SER A 142      37.002 -13.933   5.432  1.00 34.50           H  
ATOM   2269  CA  SER A 142      35.937 -12.831   6.933  1.00 34.50           C  
ATOM   2270  HA  SER A 142      35.777 -13.146   7.964  1.00 34.50           H  
ATOM   2271  C   SER A 142      34.662 -12.135   6.459  1.00 34.50           C  
ATOM   2272  CB  SER A 142      37.104 -11.845   6.910  1.00 34.50           C  
ATOM   2273  HB2 SER A 142      38.039 -12.386   7.060  1.00 34.50           H  
ATOM   2274  HB3 SER A 142      37.141 -11.338   5.945  1.00 34.50           H  
ATOM   2275  O   SER A 142      33.849 -11.717   7.284  1.00 34.50           O  
ATOM   2276  OG  SER A 142      36.957 -10.901   7.949  1.00 34.50           O  
ATOM   2277  HG  SER A 142      37.547 -10.163   7.780  1.00 34.50           H  
ATOM   2278  N   GLN A 143      34.454 -12.020   5.144  1.00 37.88           N  
ATOM   2279  H   GLN A 143      35.051 -12.519   4.500  1.00 37.88           H  
ATOM   2280  CA  GLN A 143      33.182 -11.526   4.632  1.00 37.88           C  
ATOM   2281  HA  GLN A 143      32.760 -10.794   5.321  1.00 37.88           H  
ATOM   2282  C   GLN A 143      32.222 -12.706   4.598  1.00 37.88           C  
ATOM   2283  CB  GLN A 143      33.336 -10.827   3.271  1.00 37.88           C  
ATOM   2284  HB2 GLN A 143      32.363 -10.813   2.780  1.00 37.88           H  
ATOM   2285  HB3 GLN A 143      34.031 -11.383   2.641  1.00 37.88           H  
ATOM   2286  O   GLN A 143      32.162 -13.450   3.622  1.00 37.88           O  
ATOM   2287  CG  GLN A 143      33.804  -9.370   3.429  1.00 37.88           C  
ATOM   2288  HG2 GLN A 143      33.127  -8.850   4.107  1.00 37.88           H  
ATOM   2289  HG3 GLN A 143      34.804  -9.355   3.862  1.00 37.88           H  
ATOM   2290  CD  GLN A 143      33.831  -8.604   2.107  1.00 37.88           C  
ATOM   2291  NE2 GLN A 143      34.030  -7.305   2.129  1.00 37.88           N  
ATOM   2292 HE21 GLN A 143      34.118  -6.804   3.002  1.00 37.88           H  
ATOM   2293 HE22 GLN A 143      34.008  -6.860   1.223  1.00 37.88           H  
ATOM   2294  OE1 GLN A 143      33.681  -9.135   1.023  1.00 37.88           O  
ATOM   2295  N   LYS A 144      31.447 -12.872   5.679  1.00 43.16           N  
ATOM   2296  H   LYS A 144      31.598 -12.249   6.459  1.00 43.16           H  
ATOM   2297  CA  LYS A 144      30.159 -13.560   5.560  1.00 43.16           C  
ATOM   2298  HA  LYS A 144      30.313 -14.620   5.356  1.00 43.16           H  
ATOM   2299  C   LYS A 144      29.463 -12.934   4.356  1.00 43.16           C  
ATOM   2300  CB  LYS A 144      29.300 -13.366   6.818  1.00 43.16           C  
ATOM   2301  HB2 LYS A 144      29.383 -12.338   7.170  1.00 43.16           H  
ATOM   2302  HB3 LYS A 144      28.258 -13.540   6.549  1.00 43.16           H  
ATOM   2303  O   LYS A 144      29.215 -11.734   4.358  1.00 43.16           O  
ATOM   2304  CG  LYS A 144      29.681 -14.347   7.930  1.00 43.16           C  
ATOM   2305  HG2 LYS A 144      29.590 -15.367   7.556  1.00 43.16           H  
ATOM   2306  HG3 LYS A 144      30.711 -14.170   8.242  1.00 43.16           H  
ATOM   2307  CD  LYS A 144      28.739 -14.153   9.119  1.00 43.16           C  
ATOM   2308  HD2 LYS A 144      28.879 -13.149   9.519  1.00 43.16           H  
ATOM   2309  HD3 LYS A 144      27.709 -14.249   8.773  1.00 43.16           H  
ATOM   2310  CE  LYS A 144      29.025 -15.202  10.193  1.00 43.16           C  
ATOM   2311  HE2 LYS A 144      30.064 -15.101  10.506  1.00 43.16           H  
ATOM   2312  HE3 LYS A 144      28.896 -16.190   9.751  1.00 43.16           H  
ATOM   2313  NZ  LYS A 144      28.108 -15.017  11.340  1.00 43.16           N  
ATOM   2314  HZ1 LYS A 144      28.280 -15.710  12.054  1.00 43.16           H  
ATOM   2315  HZ2 LYS A 144      28.233 -14.090  11.722  1.00 43.16           H  
ATOM   2316  HZ3 LYS A 144      27.155 -15.090  11.015  1.00 43.16           H  
ATOM   2317  N   GLN A 145      29.253 -13.709   3.295  1.00 45.06           N  
ATOM   2318  H   GLN A 145      29.575 -14.666   3.295  1.00 45.06           H  
ATOM   2319  CA  GLN A 145      28.411 -13.230   2.210  1.00 45.06           C  
ATOM   2320  HA  GLN A 145      28.858 -12.319   1.813  1.00 45.06           H  
ATOM   2321  C   GLN A 145      27.038 -12.919   2.816  1.00 45.06           C  
ATOM   2322  CB  GLN A 145      28.295 -14.259   1.078  1.00 45.06           C  
ATOM   2323  HB2 GLN A 145      28.263 -15.265   1.497  1.00 45.06           H  
ATOM   2324  HB3 GLN A 145      27.364 -14.086   0.538  1.00 45.06           H  
ATOM   2325  O   GLN A 145      26.552 -13.719   3.628  1.00 45.06           O  
ATOM   2326  CG  GLN A 145      29.450 -14.136   0.074  1.00 45.06           C  
ATOM   2327  HG2 GLN A 145      29.418 -13.153  -0.395  1.00 45.06           H  
ATOM   2328  HG3 GLN A 145      30.397 -14.231   0.605  1.00 45.06           H  
ATOM   2329  CD  GLN A 145      29.405 -15.202  -1.020  1.00 45.06           C  
ATOM   2330  NE2 GLN A 145      30.370 -15.225  -1.912  1.00 45.06           N  
ATOM   2331 HE21 GLN A 145      30.461 -16.113  -2.384  1.00 45.06           H  
ATOM   2332 HE22 GLN A 145      31.173 -14.624  -1.789  1.00 45.06           H  
ATOM   2333  OE1 GLN A 145      28.533 -16.050  -1.090  1.00 45.06           O  
ATOM   2334  N   PRO A 146      26.410 -11.794   2.439  1.00 52.16           N  
ATOM   2335  CA  PRO A 146      25.065 -11.485   2.884  1.00 52.16           C  
ATOM   2336  HA  PRO A 146      25.101 -11.235   3.944  1.00 52.16           H  
ATOM   2337  C   PRO A 146      24.146 -12.688   2.659  1.00 52.16           C  
ATOM   2338  CB  PRO A 146      24.634 -10.257   2.079  1.00 52.16           C  
ATOM   2339  HB2 PRO A 146      23.970  -9.612   2.653  1.00 52.16           H  
ATOM   2340  HB3 PRO A 146      24.153 -10.564   1.151  1.00 52.16           H  
ATOM   2341  O   PRO A 146      24.190 -13.349   1.633  1.00 52.16           O  
ATOM   2342  CG  PRO A 146      25.961  -9.569   1.759  1.00 52.16           C  
ATOM   2343  HG2 PRO A 146      26.255  -8.950   2.606  1.00 52.16           H  
ATOM   2344  HG3 PRO A 146      25.904  -8.964   0.855  1.00 52.16           H  
ATOM   2345  CD  PRO A 146      26.949 -10.724   1.620  1.00 52.16           C  
ATOM   2346  HD2 PRO A 146      27.016 -11.057   0.584  1.00 52.16           H  
ATOM   2347  HD3 PRO A 146      27.927 -10.405   1.980  1.00 52.16           H  
ATOM   2348  N   SER A 147      23.282 -13.011   3.611  1.00 59.91           N  
ATOM   2349  H   SER A 147      23.270 -12.460   4.457  1.00 59.91           H  
ATOM   2350  CA  SER A 147      22.351 -14.141   3.427  1.00 59.91           C  
ATOM   2351  HA  SER A 147      22.882 -14.950   2.925  1.00 59.91           H  
ATOM   2352  C   SER A 147      21.153 -13.795   2.525  1.00 59.91           C  
ATOM   2353  CB  SER A 147      21.907 -14.685   4.782  1.00 59.91           C  
ATOM   2354  HB2 SER A 147      22.775 -15.086   5.306  1.00 59.91           H  
ATOM   2355  HB3 SER A 147      21.194 -15.495   4.629  1.00 59.91           H  
ATOM   2356  O   SER A 147      20.271 -14.625   2.287  1.00 59.91           O  
ATOM   2357  OG  SER A 147      21.310 -13.671   5.573  1.00 59.91           O  
ATOM   2358  HG  SER A 147      21.994 -13.060   5.856  1.00 59.91           H  
ATOM   2359  N   ALA A 148      21.071 -12.551   2.047  1.00 74.00           N  
ATOM   2360  H   ALA A 148      21.867 -11.940   2.168  1.00 74.00           H  
ATOM   2361  CA  ALA A 148      19.936 -12.014   1.311  1.00 74.00           C  
ATOM   2362  HA  ALA A 148      19.276 -12.833   1.028  1.00 74.00           H  
ATOM   2363  C   ALA A 148      20.374 -11.338   0.005  1.00 74.00           C  
ATOM   2364  CB  ALA A 148      19.140 -11.091   2.240  1.00 74.00           C  
ATOM   2365  HB1 ALA A 148      19.794 -10.311   2.629  1.00 74.00           H  
ATOM   2366  HB2 ALA A 148      18.311 -10.636   1.696  1.00 74.00           H  
ATOM   2367  HB3 ALA A 148      18.742 -11.662   3.079  1.00 74.00           H  
ATOM   2368  O   ALA A 148      21.478 -10.815  -0.109  1.00 74.00           O  
ATOM   2369  N   VAL A 149      19.477 -11.386  -0.979  1.00 87.88           N  
ATOM   2370  H   VAL A 149      18.548 -11.713  -0.756  1.00 87.88           H  
ATOM   2371  CA  VAL A 149      19.667 -10.879  -2.343  1.00 87.88           C  
ATOM   2372  HA  VAL A 149      20.654 -10.426  -2.442  1.00 87.88           H  
ATOM   2373  C   VAL A 149      18.617  -9.817  -2.602  1.00 87.88           C  
ATOM   2374  CB  VAL A 149      19.531 -12.015  -3.371  1.00 87.88           C  
ATOM   2375  HB  VAL A 149      18.588 -12.538  -3.206  1.00 87.88           H  
ATOM   2376  O   VAL A 149      17.464  -9.998  -2.205  1.00 87.88           O  
ATOM   2377  CG1 VAL A 149      19.584 -11.530  -4.821  1.00 87.88           C  
ATOM   2378 HG11 VAL A 149      19.586 -12.381  -5.502  1.00 87.88           H  
ATOM   2379 HG12 VAL A 149      20.491 -10.946  -4.976  1.00 87.88           H  
ATOM   2380 HG13 VAL A 149      18.715 -10.915  -5.053  1.00 87.88           H  
ATOM   2381  CG2 VAL A 149      20.682 -12.994  -3.185  1.00 87.88           C  
ATOM   2382 HG21 VAL A 149      20.586 -13.836  -3.870  1.00 87.88           H  
ATOM   2383 HG22 VAL A 149      21.605 -12.451  -3.389  1.00 87.88           H  
ATOM   2384 HG23 VAL A 149      20.721 -13.353  -2.157  1.00 87.88           H  
ATOM   2385  N   VAL A 150      19.007  -8.745  -3.285  1.00 93.38           N  
ATOM   2386  H   VAL A 150      19.963  -8.676  -3.603  1.00 93.38           H  
ATOM   2387  CA  VAL A 150      18.108  -7.661  -3.679  1.00 93.38           C  
ATOM   2388  HA  VAL A 150      17.102  -7.879  -3.318  1.00 93.38           H  
ATOM   2389  C   VAL A 150      18.070  -7.586  -5.200  1.00 93.38           C  
ATOM   2390  CB  VAL A 150      18.520  -6.330  -3.033  1.00 93.38           C  
ATOM   2391  HB  VAL A 150      19.505  -6.041  -3.400  1.00 93.38           H  
ATOM   2392  O   VAL A 150      19.116  -7.577  -5.847  1.00 93.38           O  
ATOM   2393  CG1 VAL A 150      17.518  -5.218  -3.365  1.00 93.38           C  
ATOM   2394 HG11 VAL A 150      17.822  -4.293  -2.873  1.00 93.38           H  
ATOM   2395 HG12 VAL A 150      16.518  -5.490  -3.027  1.00 93.38           H  
ATOM   2396 HG13 VAL A 150      17.495  -5.033  -4.439  1.00 93.38           H  
ATOM   2397  CG2 VAL A 150      18.601  -6.460  -1.505  1.00 93.38           C  
ATOM   2398 HG21 VAL A 150      18.925  -5.508  -1.086  1.00 93.38           H  
ATOM   2399 HG22 VAL A 150      19.346  -7.203  -1.223  1.00 93.38           H  
ATOM   2400 HG23 VAL A 150      17.632  -6.743  -1.094  1.00 93.38           H  
ATOM   2401  N   CYS A 151      16.879  -7.562  -5.800  1.00 93.94           N  
ATOM   2402  H   CYS A 151      16.041  -7.645  -5.242  1.00 93.94           H  
ATOM   2403  CA  CYS A 151      16.778  -7.388  -7.247  1.00 93.94           C  
ATOM   2404  HA  CYS A 151      17.291  -8.217  -7.736  1.00 93.94           H  
ATOM   2405  C   CYS A 151      17.457  -6.086  -7.681  1.00 93.94           C  
ATOM   2406  CB  CYS A 151      15.325  -7.368  -7.721  1.00 93.94           C  
ATOM   2407  HB2 CYS A 151      14.804  -6.559  -7.209  1.00 93.94           H  
ATOM   2408  HB3 CYS A 151      15.333  -7.127  -8.784  1.00 93.94           H  
ATOM   2409  O   CYS A 151      17.183  -5.020  -7.129  1.00 93.94           O  
ATOM   2410  SG  CYS A 151      14.359  -8.882  -7.535  1.00 93.94           S  
ATOM   2411  N   HIS A 152      18.299  -6.175  -8.709  1.00 91.12           N  
ATOM   2412  H   HIS A 152      18.444  -7.080  -9.133  1.00 91.12           H  
ATOM   2413  CA  HIS A 152      18.989  -5.038  -9.309  1.00 91.12           C  
ATOM   2414  HA  HIS A 152      19.607  -5.443 -10.111  1.00 91.12           H  
ATOM   2415  C   HIS A 152      19.957  -4.296  -8.370  1.00 91.12           C  
ATOM   2416  CB  HIS A 152      17.944  -4.127  -9.967  1.00 91.12           C  
ATOM   2417  HB2 HIS A 152      16.978  -4.631 -10.008  1.00 91.12           H  
ATOM   2418  HB3 HIS A 152      17.809  -3.222  -9.375  1.00 91.12           H  
ATOM   2419  O   HIS A 152      20.370  -3.176  -8.668  1.00 91.12           O  
ATOM   2420  CG  HIS A 152      18.293  -3.766 -11.376  1.00 91.12           C  
ATOM   2421  CD2 HIS A 152      18.041  -4.517 -12.492  1.00 91.12           C  
ATOM   2422  HD2 HIS A 152      17.585  -5.496 -12.515  1.00 91.12           H  
ATOM   2423  ND1 HIS A 152      18.901  -2.606 -11.781  1.00 91.12           N  
ATOM   2424  HD1 HIS A 152      19.344  -1.937 -11.168  1.00 91.12           H  
ATOM   2425  CE1 HIS A 152      18.989  -2.641 -13.120  1.00 91.12           C  
ATOM   2426  HE1 HIS A 152      19.465  -1.888 -13.731  1.00 91.12           H  
ATOM   2427  NE2 HIS A 152      18.449  -3.769 -13.600  1.00 91.12           N  
ATOM   2428  N   GLN A 153      20.326  -4.913  -7.244  1.00 89.31           N  
ATOM   2429  H   GLN A 153      19.930  -5.815  -7.020  1.00 89.31           H  
ATOM   2430  CA  GLN A 153      21.259  -4.336  -6.291  1.00 89.31           C  
ATOM   2431  HA  GLN A 153      21.921  -3.652  -6.822  1.00 89.31           H  
ATOM   2432  C   GLN A 153      22.125  -5.415  -5.641  1.00 89.31           C  
ATOM   2433  CB  GLN A 153      20.462  -3.526  -5.266  1.00 89.31           C  
ATOM   2434  HB2 GLN A 153      19.766  -4.175  -4.735  1.00 89.31           H  
ATOM   2435  HB3 GLN A 153      19.896  -2.755  -5.788  1.00 89.31           H  
ATOM   2436  O   GLN A 153      21.636  -6.343  -4.999  1.00 89.31           O  
ATOM   2437  CG  GLN A 153      21.406  -2.857  -4.273  1.00 89.31           C  
ATOM   2438  HG2 GLN A 153      22.201  -2.348  -4.819  1.00 89.31           H  
ATOM   2439  HG3 GLN A 153      21.850  -3.626  -3.640  1.00 89.31           H  
ATOM   2440  CD  GLN A 153      20.703  -1.854  -3.382  1.00 89.31           C  
ATOM   2441  NE2 GLN A 153      21.442  -0.929  -2.835  1.00 89.31           N  
ATOM   2442 HE21 GLN A 153      22.449  -0.954  -2.900  1.00 89.31           H  
ATOM   2443 HE22 GLN A 153      21.020  -0.271  -2.195  1.00 89.31           H  
ATOM   2444  OE1 GLN A 153      19.512  -1.892  -3.143  1.00 89.31           O  
ATOM   2445  N   ASP A 154      23.438  -5.265  -5.777  1.00 86.06           N  
ATOM   2446  H   ASP A 154      23.794  -4.516  -6.354  1.00 86.06           H  
ATOM   2447  CA  ASP A 154      24.408  -6.208  -5.237  1.00 86.06           C  
ATOM   2448  HA  ASP A 154      23.967  -6.717  -4.380  1.00 86.06           H  
ATOM   2449  C   ASP A 154      25.688  -5.465  -4.825  1.00 86.06           C  
ATOM   2450  CB  ASP A 154      24.670  -7.269  -6.307  1.00 86.06           C  
ATOM   2451  HB2 ASP A 154      23.703  -7.639  -6.647  1.00 86.06           H  
ATOM   2452  HB3 ASP A 154      25.189  -6.826  -7.158  1.00 86.06           H  
ATOM   2453  O   ASP A 154      26.232  -4.705  -5.634  1.00 86.06           O  
ATOM   2454  CG  ASP A 154      25.452  -8.482  -5.849  1.00 86.06           C  
ATOM   2455  OD1 ASP A 154      26.453  -8.368  -5.110  1.00 86.06           O  
ATOM   2456  OD2 ASP A 154      25.055  -9.586  -6.273  1.00 86.06           O  
ATOM   2457  N   PRO A 155      26.208  -5.679  -3.601  1.00 83.88           N  
ATOM   2458  CA  PRO A 155      27.468  -5.091  -3.147  1.00 83.88           C  
ATOM   2459  HA  PRO A 155      27.338  -4.014  -3.038  1.00 83.88           H  
ATOM   2460  C   PRO A 155      28.650  -5.369  -4.085  1.00 83.88           C  
ATOM   2461  CB  PRO A 155      27.729  -5.724  -1.774  1.00 83.88           C  
ATOM   2462  HB2 PRO A 155      28.209  -5.024  -1.090  1.00 83.88           H  
ATOM   2463  HB3 PRO A 155      28.338  -6.621  -1.883  1.00 83.88           H  
ATOM   2464  O   PRO A 155      29.617  -4.612  -4.090  1.00 83.88           O  
ATOM   2465  CG  PRO A 155      26.351  -6.122  -1.263  1.00 83.88           C  
ATOM   2466  HG2 PRO A 155      26.401  -6.976  -0.587  1.00 83.88           H  
ATOM   2467  HG3 PRO A 155      25.884  -5.271  -0.766  1.00 83.88           H  
ATOM   2468  CD  PRO A 155      25.595  -6.458  -2.539  1.00 83.88           C  
ATOM   2469  HD2 PRO A 155      24.546  -6.183  -2.424  1.00 83.88           H  
ATOM   2470  HD3 PRO A 155      25.696  -7.521  -2.757  1.00 83.88           H  
ATOM   2471  N   ARG A 156      28.583  -6.456  -4.868  1.00 79.88           N  
ATOM   2472  H   ARG A 156      27.752  -7.026  -4.805  1.00 79.88           H  
ATOM   2473  CA  ARG A 156      29.624  -6.890  -5.808  1.00 79.88           C  
ATOM   2474  HA  ARG A 156      30.606  -6.678  -5.385  1.00 79.88           H  
ATOM   2475  C   ARG A 156      29.574  -6.166  -7.148  1.00 79.88           C  
ATOM   2476  CB  ARG A 156      29.488  -8.398  -6.056  1.00 79.88           C  
ATOM   2477  HB2 ARG A 156      30.268  -8.719  -6.745  1.00 79.88           H  
ATOM   2478  HB3 ARG A 156      28.532  -8.581  -6.545  1.00 79.88           H  
ATOM   2479  O   ARG A 156      30.557  -6.227  -7.874  1.00 79.88           O  
ATOM   2480  CG  ARG A 156      29.601  -9.231  -4.769  1.00 79.88           C  
ATOM   2481  HG2 ARG A 156      30.614  -9.142  -4.377  1.00 79.88           H  
ATOM   2482  HG3 ARG A 156      28.906  -8.871  -4.011  1.00 79.88           H  
ATOM   2483  CD  ARG A 156      29.293 -10.705  -5.034  1.00 79.88           C  
ATOM   2484  HD2 ARG A 156      29.972 -11.069  -5.804  1.00 79.88           H  
ATOM   2485  HD3 ARG A 156      29.468 -11.262  -4.114  1.00 79.88           H  
ATOM   2486  NE  ARG A 156      27.895 -10.896  -5.456  1.00 79.88           N  
ATOM   2487  HE  ARG A 156      27.278 -10.099  -5.385  1.00 79.88           H  
ATOM   2488  NH1 ARG A 156      28.075 -13.095  -6.066  1.00 79.88           N  
ATOM   2489 HH11 ARG A 156      29.005 -13.100  -5.672  1.00 79.88           H  
ATOM   2490 HH12 ARG A 156      27.649 -13.928  -6.447  1.00 79.88           H  
ATOM   2491  NH2 ARG A 156      26.191 -12.014  -6.454  1.00 79.88           N  
ATOM   2492 HH21 ARG A 156      25.696 -11.134  -6.421  1.00 79.88           H  
ATOM   2493 HH22 ARG A 156      25.869 -12.778  -7.030  1.00 79.88           H  
ATOM   2494  CZ  ARG A 156      27.390 -11.994  -5.977  1.00 79.88           C  
ATOM   2495  N   THR A 157      28.460  -5.531  -7.504  1.00 83.25           N  
ATOM   2496  H   THR A 157      27.670  -5.549  -6.875  1.00 83.25           H  
ATOM   2497  CA  THR A 157      28.302  -4.822  -8.788  1.00 83.25           C  
ATOM   2498  HA  THR A 157      29.218  -4.911  -9.373  1.00 83.25           H  
ATOM   2499  C   THR A 157      28.067  -3.329  -8.615  1.00 83.25           C  
ATOM   2500  CB  THR A 157      27.168  -5.416  -9.636  1.00 83.25           C  
ATOM   2501  HB  THR A 157      27.066  -4.842 -10.557  1.00 83.25           H  
ATOM   2502  O   THR A 157      28.319  -2.578  -9.552  1.00 83.25           O  
ATOM   2503  CG2 THR A 157      27.434  -6.878 -10.002  1.00 83.25           C  
ATOM   2504 HG21 THR A 157      28.391  -6.960 -10.519  1.00 83.25           H  
ATOM   2505 HG22 THR A 157      26.644  -7.231 -10.665  1.00 83.25           H  
ATOM   2506 HG23 THR A 157      27.448  -7.497  -9.106  1.00 83.25           H  
ATOM   2507  OG1 THR A 157      25.947  -5.392  -8.936  1.00 83.25           O  
ATOM   2508  HG1 THR A 157      25.540  -4.525  -8.995  1.00 83.25           H  
ATOM   2509  N   CYS A 158      27.592  -2.890  -7.446  1.00 87.19           N  
ATOM   2510  H   CYS A 158      27.356  -3.558  -6.726  1.00 87.19           H  
ATOM   2511  CA  CYS A 158      27.316  -1.484  -7.194  1.00 87.19           C  
ATOM   2512  HA  CYS A 158      26.689  -1.118  -8.007  1.00 87.19           H  
ATOM   2513  C   CYS A 158      28.606  -0.653  -7.170  1.00 87.19           C  
ATOM   2514  CB  CYS A 158      26.537  -1.324  -5.887  1.00 87.19           C  
ATOM   2515  HB2 CYS A 158      27.197  -1.544  -5.048  1.00 87.19           H  
ATOM   2516  HB3 CYS A 158      25.702  -2.024  -5.872  1.00 87.19           H  
ATOM   2517  O   CYS A 158      29.542  -0.955  -6.425  1.00 87.19           O  
ATOM   2518  SG  CYS A 158      25.891   0.355  -5.710  1.00 87.19           S  
ATOM   2519  N   GLU A 159      28.635   0.413  -7.966  1.00 84.19           N  
ATOM   2520  H   GLU A 159      27.821   0.636  -8.521  1.00 84.19           H  
ATOM   2521  CA  GLU A 159      29.770   1.330  -8.044  1.00 84.19           C  
ATOM   2522  HA  GLU A 159      30.675   0.835  -7.692  1.00 84.19           H  
ATOM   2523  C   GLU A 159      29.577   2.566  -7.159  1.00 84.19           C  
ATOM   2524  CB  GLU A 159      29.988   1.744  -9.501  1.00 84.19           C  
ATOM   2525  HB2 GLU A 159      30.670   2.593  -9.463  1.00 84.19           H  
ATOM   2526  HB3 GLU A 159      29.054   2.081  -9.952  1.00 84.19           H  
ATOM   2527  O   GLU A 159      30.530   3.036  -6.528  1.00 84.19           O  
ATOM   2528  CG  GLU A 159      30.612   0.630 -10.358  1.00 84.19           C  
ATOM   2529  HG2 GLU A 159      31.363   0.111  -9.762  1.00 84.19           H  
ATOM   2530  HG3 GLU A 159      29.836  -0.089 -10.621  1.00 84.19           H  
ATOM   2531  CD  GLU A 159      31.302   1.151 -11.632  1.00 84.19           C  
ATOM   2532  OE1 GLU A 159      31.537   0.313 -12.533  1.00 84.19           O  
ATOM   2533  OE2 GLU A 159      31.718   2.339 -11.649  1.00 84.19           O  
ATOM   2534  N   GLU A 160      28.343   3.062  -7.061  1.00 85.69           N  
ATOM   2535  H   GLU A 160      27.615   2.655  -7.631  1.00 85.69           H  
ATOM   2536  CA  GLU A 160      27.989   4.207  -6.222  1.00 85.69           C  
ATOM   2537  HA  GLU A 160      28.851   4.481  -5.615  1.00 85.69           H  
ATOM   2538  C   GLU A 160      26.801   3.888  -5.301  1.00 85.69           C  
ATOM   2539  CB  GLU A 160      27.696   5.454  -7.063  1.00 85.69           C  
ATOM   2540  HB2 GLU A 160      26.862   5.270  -7.740  1.00 85.69           H  
ATOM   2541  HB3 GLU A 160      27.409   6.242  -6.368  1.00 85.69           H  
ATOM   2542  O   GLU A 160      25.671   3.786  -5.787  1.00 85.69           O  
ATOM   2543  CG  GLU A 160      28.930   5.915  -7.850  1.00 85.69           C  
ATOM   2544  HG2 GLU A 160      29.791   5.791  -7.193  1.00 85.69           H  
ATOM   2545  HG3 GLU A 160      29.090   5.273  -8.716  1.00 85.69           H  
ATOM   2546  CD  GLU A 160      28.850   7.389  -8.274  1.00 85.69           C  
ATOM   2547  OE1 GLU A 160      29.953   7.977  -8.390  1.00 85.69           O  
ATOM   2548  OE2 GLU A 160      27.733   7.965  -8.262  1.00 85.69           O  
ATOM   2549  N   PRO A 161      27.015   3.752  -3.976  1.00 87.31           N  
ATOM   2550  CA  PRO A 161      28.305   3.666  -3.281  1.00 87.31           C  
ATOM   2551  HA  PRO A 161      29.027   4.382  -3.673  1.00 87.31           H  
ATOM   2552  C   PRO A 161      28.908   2.253  -3.310  1.00 87.31           C  
ATOM   2553  CB  PRO A 161      27.998   4.087  -1.848  1.00 87.31           C  
ATOM   2554  HB2 PRO A 161      28.038   5.175  -1.792  1.00 87.31           H  
ATOM   2555  HB3 PRO A 161      28.680   3.638  -1.125  1.00 87.31           H  
ATOM   2556  O   PRO A 161      28.282   1.284  -2.887  1.00 87.31           O  
ATOM   2557  CG  PRO A 161      26.564   3.611  -1.639  1.00 87.31           C  
ATOM   2558  HG2 PRO A 161      26.040   4.204  -0.889  1.00 87.31           H  
ATOM   2559  HG3 PRO A 161      26.573   2.559  -1.353  1.00 87.31           H  
ATOM   2560  CD  PRO A 161      25.922   3.756  -3.015  1.00 87.31           C  
ATOM   2561  HD2 PRO A 161      25.390   4.704  -3.080  1.00 87.31           H  
ATOM   2562  HD3 PRO A 161      25.235   2.931  -3.203  1.00 87.31           H  
ATOM   2563  N   ALA A 162      30.181   2.142  -3.678  1.00 85.19           N  
ATOM   2564  H   ALA A 162      30.613   2.912  -4.168  1.00 85.19           H  
ATOM   2565  CA  ALA A 162      30.922   0.886  -3.611  1.00 85.19           C  
ATOM   2566  HA  ALA A 162      30.423   0.159  -4.253  1.00 85.19           H  
ATOM   2567  C   ALA A 162      31.010   0.300  -2.185  1.00 85.19           C  
ATOM   2568  CB  ALA A 162      32.320   1.142  -4.171  1.00 85.19           C  
ATOM   2569  HB1 ALA A 162      32.251   1.413  -5.224  1.00 85.19           H  
ATOM   2570  HB2 ALA A 162      32.928   0.245  -4.055  1.00 85.19           H  
ATOM   2571  HB3 ALA A 162      32.793   1.959  -3.626  1.00 85.19           H  
ATOM   2572  O   ALA A 162      31.367   0.994  -1.224  1.00 85.19           O  
ATOM   2573  N   SER A 163      30.770  -1.010  -2.063  1.00 82.69           N  
ATOM   2574  H   SER A 163      30.475  -1.512  -2.889  1.00 82.69           H  
ATOM   2575  CA  SER A 163      30.945  -1.773  -0.820  1.00 82.69           C  
ATOM   2576  HA  SER A 163      30.649  -1.149   0.024  1.00 82.69           H  
ATOM   2577  C   SER A 163      32.410  -2.178  -0.628  1.00 82.69           C  
ATOM   2578  CB  SER A 163      30.027  -2.998  -0.828  1.00 82.69           C  
ATOM   2579  HB2 SER A 163      30.228  -3.600  -1.714  1.00 82.69           H  
ATOM   2580  HB3 SER A 163      28.986  -2.676  -0.860  1.00 82.69           H  
ATOM   2581  O   SER A 163      32.812  -3.291  -0.970  1.00 82.69           O  
ATOM   2582  OG  SER A 163      30.256  -3.782   0.330  1.00 82.69           O  
ATOM   2583  HG  SER A 163      30.984  -4.365   0.102  1.00 82.69           H  
ATOM   2584  N   SER A 164      33.229  -1.283  -0.075  1.00 78.00           N  
ATOM   2585  H   SER A 164      32.857  -0.372   0.153  1.00 78.00           H  
ATOM   2586  CA  SER A 164      34.666  -1.529   0.104  1.00 78.00           C  
ATOM   2587  HA  SER A 164      34.829  -2.607   0.129  1.00 78.00           H  
ATOM   2588  C   SER A 164      35.219  -0.961   1.417  1.00 78.00           C  
ATOM   2589  CB  SER A 164      35.444  -0.982  -1.102  1.00 78.00           C  
ATOM   2590  HB2 SER A 164      36.375  -1.537  -1.212  1.00 78.00           H  
ATOM   2591  HB3 SER A 164      34.857  -1.094  -2.014  1.00 78.00           H  
ATOM   2592  O   SER A 164      34.727   0.041   1.949  1.00 78.00           O  
ATOM   2593  OG  SER A 164      35.751   0.375  -0.880  1.00 78.00           O  
ATOM   2594  HG  SER A 164      35.555   0.895  -1.663  1.00 78.00           H  
ATOM   2595  N   GLY A 165      36.280  -1.595   1.929  1.00 73.06           N  
ATOM   2596  H   GLY A 165      36.606  -2.426   1.456  1.00 73.06           H  
ATOM   2597  CA  GLY A 165      37.054  -1.111   3.075  1.00 73.06           C  
ATOM   2598  HA2 GLY A 165      37.566  -0.192   2.789  1.00 73.06           H  
ATOM   2599  HA3 GLY A 165      37.807  -1.852   3.341  1.00 73.06           H  
ATOM   2600  C   GLY A 165      36.198  -0.846   4.316  1.00 73.06           C  
ATOM   2601  O   GLY A 165      35.531  -1.739   4.826  1.00 73.06           O  
ATOM   2602  N   ALA A 166      36.208   0.395   4.802  1.00 74.94           N  
ATOM   2603  H   ALA A 166      36.766   1.097   4.336  1.00 74.94           H  
ATOM   2604  CA  ALA A 166      35.416   0.808   5.963  1.00 74.94           C  
ATOM   2605  HA  ALA A 166      35.513   0.046   6.736  1.00 74.94           H  
ATOM   2606  C   ALA A 166      33.906   0.956   5.675  1.00 74.94           C  
ATOM   2607  CB  ALA A 166      36.019   2.109   6.501  1.00 74.94           C  
ATOM   2608  HB1 ALA A 166      35.482   2.415   7.398  1.00 74.94           H  
ATOM   2609  HB2 ALA A 166      37.068   1.953   6.752  1.00 74.94           H  
ATOM   2610  HB3 ALA A 166      35.935   2.898   5.753  1.00 74.94           H  
ATOM   2611  O   ALA A 166      33.122   1.106   6.609  1.00 74.94           O  
ATOM   2612  N   HIS A 167      33.492   0.908   4.406  1.00 81.50           N  
ATOM   2613  H   HIS A 167      34.174   0.711   3.687  1.00 81.50           H  
ATOM   2614  CA  HIS A 167      32.111   1.109   3.956  1.00 81.50           C  
ATOM   2615  HA  HIS A 167      31.490   1.348   4.819  1.00 81.50           H  
ATOM   2616  C   HIS A 167      31.519  -0.168   3.343  1.00 81.50           C  
ATOM   2617  CB  HIS A 167      32.044   2.305   2.995  1.00 81.50           C  
ATOM   2618  HB2 HIS A 167      32.534   2.032   2.060  1.00 81.50           H  
ATOM   2619  HB3 HIS A 167      30.999   2.521   2.770  1.00 81.50           H  
ATOM   2620  O   HIS A 167      30.703  -0.101   2.425  1.00 81.50           O  
ATOM   2621  CG  HIS A 167      32.688   3.557   3.533  1.00 81.50           C  
ATOM   2622  CD2 HIS A 167      33.955   3.992   3.253  1.00 81.50           C  
ATOM   2623  HD2 HIS A 167      34.676   3.485   2.628  1.00 81.50           H  
ATOM   2624  ND1 HIS A 167      32.125   4.489   4.376  1.00 81.50           N  
ATOM   2625  HD1 HIS A 167      31.191   4.489   4.759  1.00 81.50           H  
ATOM   2626  CE1 HIS A 167      33.020   5.467   4.580  1.00 81.50           C  
ATOM   2627  HE1 HIS A 167      32.847   6.355   5.170  1.00 81.50           H  
ATOM   2628  NE2 HIS A 167      34.156   5.200   3.917  1.00 81.50           N  
ATOM   2629  N   ILE A 168      31.953  -1.338   3.822  1.00 82.06           N  
ATOM   2630  H   ILE A 168      32.631  -1.329   4.571  1.00 82.06           H  
ATOM   2631  CA  ILE A 168      31.368  -2.624   3.429  1.00 82.06           C  
ATOM   2632  HA  ILE A 168      31.414  -2.703   2.342  1.00 82.06           H  
ATOM   2633  C   ILE A 168      29.894  -2.643   3.842  1.00 82.06           C  
ATOM   2634  CB  ILE A 168      32.157  -3.806   4.032  1.00 82.06           C  
ATOM   2635  HB  ILE A 168      32.261  -3.637   5.104  1.00 82.06           H  
ATOM   2636  O   ILE A 168      29.551  -2.319   4.982  1.00 82.06           O  
ATOM   2637  CG1 ILE A 168      33.560  -3.894   3.394  1.00 82.06           C  
ATOM   2638 HG12 ILE A 168      33.483  -4.345   2.404  1.00 82.06           H  
ATOM   2639 HG13 ILE A 168      33.967  -2.892   3.255  1.00 82.06           H  
ATOM   2640  CG2 ILE A 168      31.428  -5.145   3.815  1.00 82.06           C  
ATOM   2641 HG21 ILE A 168      30.490  -5.158   4.370  1.00 82.06           H  
ATOM   2642 HG22 ILE A 168      32.021  -5.982   4.185  1.00 82.06           H  
ATOM   2643 HG23 ILE A 168      31.213  -5.300   2.758  1.00 82.06           H  
ATOM   2644  CD1 ILE A 168      34.556  -4.695   4.244  1.00 82.06           C  
ATOM   2645 HD11 ILE A 168      34.666  -4.227   5.222  1.00 82.06           H  
ATOM   2646 HD12 ILE A 168      35.527  -4.706   3.747  1.00 82.06           H  
ATOM   2647 HD13 ILE A 168      34.219  -5.722   4.388  1.00 82.06           H  
ATOM   2648  N   TRP A 169      29.024  -3.018   2.909  1.00 85.31           N  
ATOM   2649  H   TRP A 169      29.361  -3.297   1.998  1.00 85.31           H  
ATOM   2650  CA  TRP A 169      27.597  -3.121   3.173  1.00 85.31           C  
ATOM   2651  HA  TRP A 169      27.273  -2.181   3.620  1.00 85.31           H  
ATOM   2652  C   TRP A 169      27.334  -4.275   4.157  1.00 85.31           C  
ATOM   2653  CB  TRP A 169      26.831  -3.306   1.864  1.00 85.31           C  
ATOM   2654  HB2 TRP A 169      25.790  -3.516   2.111  1.00 85.31           H  
ATOM   2655  HB3 TRP A 169      27.221  -4.185   1.352  1.00 85.31           H  
ATOM   2656  O   TRP A 169      27.932  -5.343   4.018  1.00 85.31           O  
ATOM   2657  CG  TRP A 169      26.836  -2.157   0.895  1.00 85.31           C  
ATOM   2658  CD1 TRP A 169      27.685  -1.098   0.847  1.00 85.31           C  
ATOM   2659  HD1 TRP A 169      28.502  -0.916   1.529  1.00 85.31           H  
ATOM   2660  CD2 TRP A 169      25.940  -1.981  -0.238  1.00 85.31           C  
ATOM   2661  CE2 TRP A 169      26.323  -0.813  -0.956  1.00 85.31           C  
ATOM   2662  CE3 TRP A 169      24.851  -2.715  -0.742  1.00 85.31           C  
ATOM   2663  HE3 TRP A 169      24.531  -3.604  -0.219  1.00 85.31           H  
ATOM   2664  NE1 TRP A 169      27.396  -0.315  -0.257  1.00 85.31           N  
ATOM   2665  HE1 TRP A 169      27.964   0.454  -0.582  1.00 85.31           H  
ATOM   2666  CH2 TRP A 169      24.620  -1.183  -2.626  1.00 85.31           C  
ATOM   2667  HH2 TRP A 169      24.165  -0.911  -3.566  1.00 85.31           H  
ATOM   2668  CZ2 TRP A 169      25.671  -0.405  -2.125  1.00 85.31           C  
ATOM   2669  HZ2 TRP A 169      25.997   0.474  -2.661  1.00 85.31           H  
ATOM   2670  CZ3 TRP A 169      24.208  -2.332  -1.929  1.00 85.31           C  
ATOM   2671  HZ3 TRP A 169      23.413  -2.955  -2.313  1.00 85.31           H  
ATOM   2672  N   PRO A 170      26.474  -4.083   5.171  1.00 83.00           N  
ATOM   2673  CA  PRO A 170      26.202  -5.114   6.173  1.00 83.00           C  
ATOM   2674  HA  PRO A 170      27.137  -5.509   6.571  1.00 83.00           H  
ATOM   2675  C   PRO A 170      25.384  -6.272   5.583  1.00 83.00           C  
ATOM   2676  CB  PRO A 170      25.430  -4.378   7.272  1.00 83.00           C  
ATOM   2677  HB2 PRO A 170      26.136  -3.912   7.960  1.00 83.00           H  
ATOM   2678  HB3 PRO A 170      24.748  -5.035   7.812  1.00 83.00           H  
ATOM   2679  O   PRO A 170      24.686  -6.087   4.597  1.00 83.00           O  
ATOM   2680  CG  PRO A 170      24.677  -3.292   6.501  1.00 83.00           C  
ATOM   2681  HG2 PRO A 170      23.785  -3.720   6.044  1.00 83.00           H  
ATOM   2682  HG3 PRO A 170      24.424  -2.444   7.138  1.00 83.00           H  
ATOM   2683  CD  PRO A 170      25.664  -2.896   5.409  1.00 83.00           C  
ATOM   2684  HD2 PRO A 170      26.304  -2.086   5.761  1.00 83.00           H  
ATOM   2685  HD3 PRO A 170      25.128  -2.593   4.509  1.00 83.00           H  
ATOM   2686  N   ASP A 171      25.350  -7.435   6.236  1.00 81.44           N  
ATOM   2687  H   ASP A 171      26.077  -7.637   6.906  1.00 81.44           H  
ATOM   2688  CA  ASP A 171      24.500  -8.561   5.789  1.00 81.44           C  
ATOM   2689  HA  ASP A 171      24.764  -8.819   4.764  1.00 81.44           H  
ATOM   2690  C   ASP A 171      22.992  -8.245   5.823  1.00 81.44           C  
ATOM   2691  CB  ASP A 171      24.740  -9.786   6.690  1.00 81.44           C  
ATOM   2692  HB2 ASP A 171      24.009 -10.554   6.433  1.00 81.44           H  
ATOM   2693  HB3 ASP A 171      24.571  -9.501   7.728  1.00 81.44           H  
ATOM   2694  O   ASP A 171      22.197  -8.856   5.109  1.00 81.44           O  
ATOM   2695  CG  ASP A 171      26.126 -10.414   6.557  1.00 81.44           C  
ATOM   2696  OD1 ASP A 171      26.800 -10.104   5.558  1.00 81.44           O  
ATOM   2697  OD2 ASP A 171      26.483 -11.188   7.478  1.00 81.44           O  
ATOM   2698  N   ASP A 172      22.586  -7.312   6.688  1.00 86.44           N  
ATOM   2699  H   ASP A 172      23.310  -6.801   7.173  1.00 86.44           H  
ATOM   2700  CA  ASP A 172      21.199  -6.873   6.829  1.00 86.44           C  
ATOM   2701  HA  ASP A 172      20.547  -7.744   6.765  1.00 86.44           H  
ATOM   2702  C   ASP A 172      20.828  -5.911   5.695  1.00 86.44           C  
ATOM   2703  CB  ASP A 172      21.003  -6.239   8.218  1.00 86.44           C  
ATOM   2704  HB2 ASP A 172      21.650  -5.367   8.309  1.00 86.44           H  
ATOM   2705  HB3 ASP A 172      21.320  -6.959   8.972  1.00 86.44           H  
ATOM   2706  O   ASP A 172      21.146  -4.719   5.754  1.00 86.44           O  
ATOM   2707  CG  ASP A 172      19.557  -5.826   8.534  1.00 86.44           C  
ATOM   2708  OD1 ASP A 172      18.621  -6.111   7.750  1.00 86.44           O  
ATOM   2709  OD2 ASP A 172      19.347  -5.269   9.636  1.00 86.44           O  
ATOM   2710  N   ILE A 173      20.124  -6.433   4.687  1.00 91.50           N  
ATOM   2711  H   ILE A 173      20.018  -7.437   4.663  1.00 91.50           H  
ATOM   2712  CA  ILE A 173      19.689  -5.673   3.504  1.00 91.50           C  
ATOM   2713  HA  ILE A 173      20.581  -5.318   2.989  1.00 91.50           H  
ATOM   2714  C   ILE A 173      18.886  -4.418   3.851  1.00 91.50           C  
ATOM   2715  CB  ILE A 173      18.913  -6.560   2.508  1.00 91.50           C  
ATOM   2716  HB  ILE A 173      18.559  -5.917   1.703  1.00 91.50           H  
ATOM   2717  O   ILE A 173      18.970  -3.426   3.135  1.00 91.50           O  
ATOM   2718  CG1 ILE A 173      17.686  -7.258   3.136  1.00 91.50           C  
ATOM   2719 HG12 ILE A 173      18.021  -8.080   3.768  1.00 91.50           H  
ATOM   2720 HG13 ILE A 173      17.130  -6.556   3.757  1.00 91.50           H  
ATOM   2721  CG2 ILE A 173      19.889  -7.578   1.895  1.00 91.50           C  
ATOM   2722 HG21 ILE A 173      20.649  -7.037   1.331  1.00 91.50           H  
ATOM   2723 HG22 ILE A 173      19.385  -8.240   1.191  1.00 91.50           H  
ATOM   2724 HG23 ILE A 173      20.386  -8.164   2.668  1.00 91.50           H  
ATOM   2725  CD1 ILE A 173      16.715  -7.804   2.083  1.00 91.50           C  
ATOM   2726 HD11 ILE A 173      16.209  -6.979   1.581  1.00 91.50           H  
ATOM   2727 HD12 ILE A 173      17.228  -8.415   1.341  1.00 91.50           H  
ATOM   2728 HD13 ILE A 173      15.978  -8.438   2.578  1.00 91.50           H  
ATOM   2729  N   THR A 174      18.199  -4.395   5.000  1.00 91.06           N  
ATOM   2730  H   THR A 174      18.206  -5.215   5.588  1.00 91.06           H  
ATOM   2731  CA  THR A 174      17.424  -3.222   5.437  1.00 91.06           C  
ATOM   2732  HA  THR A 174      16.766  -2.956   4.609  1.00 91.06           H  
ATOM   2733  C   THR A 174      18.287  -1.993   5.752  1.00 91.06           C  
ATOM   2734  CB  THR A 174      16.536  -3.536   6.646  1.00 91.06           C  
ATOM   2735  HB  THR A 174      15.884  -2.679   6.817  1.00 91.06           H  
ATOM   2736  O   THR A 174      17.778  -0.893   5.961  1.00 91.06           O  
ATOM   2737  CG2 THR A 174      15.669  -4.771   6.450  1.00 91.06           C  
ATOM   2738 HG21 THR A 174      16.286  -5.669   6.407  1.00 91.06           H  
ATOM   2739 HG22 THR A 174      14.983  -4.848   7.294  1.00 91.06           H  
ATOM   2740 HG23 THR A 174      15.090  -4.678   5.531  1.00 91.06           H  
ATOM   2741  OG1 THR A 174      17.292  -3.773   7.817  1.00 91.06           O  
ATOM   2742  HG1 THR A 174      17.726  -4.624   7.717  1.00 91.06           H  
ATOM   2743  N   LYS A 175      19.611  -2.165   5.810  1.00 88.06           N  
ATOM   2744  H   LYS A 175      19.958  -3.097   5.634  1.00 88.06           H  
ATOM   2745  CA  LYS A 175      20.595  -1.102   6.051  1.00 88.06           C  
ATOM   2746  HA  LYS A 175      20.075  -0.186   6.330  1.00 88.06           H  
ATOM   2747  C   LYS A 175      21.398  -0.745   4.800  1.00 88.06           C  
ATOM   2748  CB  LYS A 175      21.514  -1.519   7.203  1.00 88.06           C  
ATOM   2749  HB2 LYS A 175      22.270  -0.749   7.357  1.00 88.06           H  
ATOM   2750  HB3 LYS A 175      22.011  -2.449   6.928  1.00 88.06           H  
ATOM   2751  O   LYS A 175      22.333   0.047   4.902  1.00 88.06           O  
ATOM   2752  CG  LYS A 175      20.751  -1.728   8.513  1.00 88.06           C  
ATOM   2753  HG2 LYS A 175      20.015  -2.523   8.390  1.00 88.06           H  
ATOM   2754  HG3 LYS A 175      20.240  -0.807   8.792  1.00 88.06           H  
ATOM   2755  CD  LYS A 175      21.733  -2.128   9.612  1.00 88.06           C  
ATOM   2756  HD2 LYS A 175      22.438  -1.316   9.789  1.00 88.06           H  
ATOM   2757  HD3 LYS A 175      22.272  -3.020   9.293  1.00 88.06           H  
ATOM   2758  CE  LYS A 175      20.939  -2.434  10.878  1.00 88.06           C  
ATOM   2759  HE2 LYS A 175      20.426  -1.529  11.203  1.00 88.06           H  
ATOM   2760  HE3 LYS A 175      20.183  -3.178  10.626  1.00 88.06           H  
ATOM   2761  NZ  LYS A 175      21.827  -2.956  11.939  1.00 88.06           N  
ATOM   2762  HZ1 LYS A 175      22.554  -2.289  12.157  1.00 88.06           H  
ATOM   2763  HZ2 LYS A 175      22.246  -3.814  11.609  1.00 88.06           H  
ATOM   2764  HZ3 LYS A 175      21.286  -3.171  12.764  1.00 88.06           H  
ATOM   2765  N   TRP A 176      21.084  -1.337   3.648  1.00 90.19           N  
ATOM   2766  H   TRP A 176      20.286  -1.955   3.603  1.00 90.19           H  
ATOM   2767  CA  TRP A 176      21.795  -1.055   2.405  1.00 90.19           C  
ATOM   2768  HA  TRP A 176      22.863  -1.103   2.616  1.00 90.19           H  
ATOM   2769  C   TRP A 176      21.456   0.351   1.892  1.00 90.19           C  
ATOM   2770  CB  TRP A 176      21.491  -2.125   1.351  1.00 90.19           C  
ATOM   2771  HB2 TRP A 176      21.859  -1.765   0.390  1.00 90.19           H  
ATOM   2772  HB3 TRP A 176      20.412  -2.247   1.255  1.00 90.19           H  
ATOM   2773  O   TRP A 176      20.282   0.733   1.899  1.00 90.19           O  
ATOM   2774  CG  TRP A 176      22.120  -3.465   1.585  1.00 90.19           C  
ATOM   2775  CD1 TRP A 176      22.716  -3.890   2.723  1.00 90.19           C  
ATOM   2776  HD1 TRP A 176      22.798  -3.332   3.644  1.00 90.19           H  
ATOM   2777  CD2 TRP A 176      22.249  -4.573   0.640  1.00 90.19           C  
ATOM   2778  CE2 TRP A 176      22.971  -5.626   1.272  1.00 90.19           C  
ATOM   2779  CE3 TRP A 176      21.847  -4.790  -0.695  1.00 90.19           C  
ATOM   2780  HE3 TRP A 176      21.287  -4.021  -1.205  1.00 90.19           H  
ATOM   2781  NE1 TRP A 176      23.210  -5.159   2.536  1.00 90.19           N  
ATOM   2782  HE1 TRP A 176      23.705  -5.669   3.253  1.00 90.19           H  
ATOM   2783  CH2 TRP A 176      22.844  -7.026  -0.688  1.00 90.19           C  
ATOM   2784  HH2 TRP A 176      23.043  -7.961  -1.191  1.00 90.19           H  
ATOM   2785  CZ2 TRP A 176      23.277  -6.832   0.633  1.00 90.19           C  
ATOM   2786  HZ2 TRP A 176      23.810  -7.608   1.162  1.00 90.19           H  
ATOM   2787  CZ3 TRP A 176      22.143  -6.001  -1.352  1.00 90.19           C  
ATOM   2788  HZ3 TRP A 176      21.812  -6.155  -2.368  1.00 90.19           H  
ATOM   2789  N   PRO A 177      22.455   1.129   1.436  1.00 88.50           N  
ATOM   2790  CA  PRO A 177      22.207   2.405   0.767  1.00 88.50           C  
ATOM   2791  HA  PRO A 177      21.567   3.042   1.376  1.00 88.50           H  
ATOM   2792  C   PRO A 177      21.530   2.168  -0.590  1.00 88.50           C  
ATOM   2793  CB  PRO A 177      23.590   3.043   0.619  1.00 88.50           C  
ATOM   2794  HB2 PRO A 177      23.850   3.570   1.537  1.00 88.50           H  
ATOM   2795  HB3 PRO A 177      23.647   3.718  -0.235  1.00 88.50           H  
ATOM   2796  O   PRO A 177      21.498   1.040  -1.066  1.00 88.50           O  
ATOM   2797  CG  PRO A 177      24.504   1.831   0.447  1.00 88.50           C  
ATOM   2798  HG2 PRO A 177      24.467   1.504  -0.592  1.00 88.50           H  
ATOM   2799  HG3 PRO A 177      25.527   2.046   0.753  1.00 88.50           H  
ATOM   2800  CD  PRO A 177      23.866   0.770   1.337  1.00 88.50           C  
ATOM   2801  HD2 PRO A 177      24.319   0.796   2.328  1.00 88.50           H  
ATOM   2802  HD3 PRO A 177      23.995  -0.214   0.885  1.00 88.50           H  
ATOM   2803  N   ILE A 178      21.007   3.208  -1.237  1.00 90.38           N  
ATOM   2804  H   ILE A 178      21.089   4.131  -0.837  1.00 90.38           H  
ATOM   2805  CA  ILE A 178      20.522   3.101  -2.623  1.00 90.38           C  
ATOM   2806  HA  ILE A 178      19.952   2.178  -2.732  1.00 90.38           H  
ATOM   2807  C   ILE A 178      21.735   3.029  -3.557  1.00 90.38           C  
ATOM   2808  CB  ILE A 178      19.582   4.278  -2.977  1.00 90.38           C  
ATOM   2809  HB  ILE A 178      20.114   5.212  -2.800  1.00 90.38           H  
ATOM   2810  O   ILE A 178      22.646   3.847  -3.437  1.00 90.38           O  
ATOM   2811  CG1 ILE A 178      18.326   4.241  -2.075  1.00 90.38           C  
ATOM   2812 HG12 ILE A 178      18.629   4.187  -1.030  1.00 90.38           H  
ATOM   2813 HG13 ILE A 178      17.746   3.348  -2.307  1.00 90.38           H  
ATOM   2814  CG2 ILE A 178      19.176   4.228  -4.462  1.00 90.38           C  
ATOM   2815 HG21 ILE A 178      18.656   3.296  -4.684  1.00 90.38           H  
ATOM   2816 HG22 ILE A 178      20.048   4.316  -5.111  1.00 90.38           H  
ATOM   2817 HG23 ILE A 178      18.517   5.061  -4.710  1.00 90.38           H  
ATOM   2818  CD1 ILE A 178      17.412   5.465  -2.211  1.00 90.38           C  
ATOM   2819 HD11 ILE A 178      16.630   5.418  -1.454  1.00 90.38           H  
ATOM   2820 HD12 ILE A 178      16.935   5.483  -3.191  1.00 90.38           H  
ATOM   2821 HD13 ILE A 178      17.988   6.379  -2.068  1.00 90.38           H  
ATOM   2822  N   CYS A 179      21.744   2.067  -4.481  1.00 90.69           N  
ATOM   2823  H   CYS A 179      20.945   1.452  -4.550  1.00 90.69           H  
ATOM   2824  CA  CYS A 179      22.745   2.017  -5.543  1.00 90.69           C  
ATOM   2825  HA  CYS A 179      23.707   2.338  -5.142  1.00 90.69           H  
ATOM   2826  C   CYS A 179      22.340   2.970  -6.674  1.00 90.69           C  
ATOM   2827  CB  CYS A 179      22.899   0.582  -6.058  1.00 90.69           C  
ATOM   2828  HB2 CYS A 179      22.967  -0.106  -5.215  1.00 90.69           H  
ATOM   2829  HB3 CYS A 179      22.026   0.319  -6.654  1.00 90.69           H  
ATOM   2830  O   CYS A 179      21.388   2.688  -7.401  1.00 90.69           O  
ATOM   2831  SG  CYS A 179      24.378   0.397  -7.078  1.00 90.69           S  
ATOM   2832  N   THR A 180      23.025   4.106  -6.806  1.00 86.81           N  
ATOM   2833  H   THR A 180      23.820   4.268  -6.205  1.00 86.81           H  
ATOM   2834  CA  THR A 180      22.714   5.120  -7.828  1.00 86.81           C  
ATOM   2835  HA  THR A 180      21.641   5.112  -8.020  1.00 86.81           H  
ATOM   2836  C   THR A 180      23.390   4.838  -9.159  1.00 86.81           C  
ATOM   2837  CB  THR A 180      23.098   6.533  -7.369  1.00 86.81           C  
ATOM   2838  HB  THR A 180      22.981   7.226  -8.202  1.00 86.81           H  
ATOM   2839  O   THR A 180      22.835   5.173 -10.203  1.00 86.81           O  
ATOM   2840  CG2 THR A 180      22.194   6.998  -6.228  1.00 86.81           C  
ATOM   2841 HG21 THR A 180      22.480   8.006  -5.927  1.00 86.81           H  
ATOM   2842 HG22 THR A 180      22.297   6.329  -5.373  1.00 86.81           H  
ATOM   2843 HG23 THR A 180      21.155   7.002  -6.557  1.00 86.81           H  
ATOM   2844  OG1 THR A 180      24.420   6.615  -6.884  1.00 86.81           O  
ATOM   2845  HG1 THR A 180      25.042   6.626  -7.615  1.00 86.81           H  
ATOM   2846  N   GLU A 181      24.567   4.214  -9.129  1.00 83.88           N  
ATOM   2847  H   GLU A 181      24.964   3.968  -8.233  1.00 83.88           H  
ATOM   2848  CA  GLU A 181      25.307   3.838 -10.328  1.00 83.88           C  
ATOM   2849  HA  GLU A 181      24.639   3.929 -11.185  1.00 83.88           H  
ATOM   2850  C   GLU A 181      25.763   2.383 -10.240  1.00 83.88           C  
ATOM   2851  CB  GLU A 181      26.480   4.794 -10.578  1.00 83.88           C  
ATOM   2852  HB2 GLU A 181      27.285   4.550  -9.885  1.00 83.88           H  
ATOM   2853  HB3 GLU A 181      26.150   5.819 -10.403  1.00 83.88           H  
ATOM   2854  O   GLU A 181      26.411   1.941  -9.285  1.00 83.88           O  
ATOM   2855  CG  GLU A 181      27.001   4.683 -12.019  1.00 83.88           C  
ATOM   2856  HG2 GLU A 181      26.174   4.875 -12.702  1.00 83.88           H  
ATOM   2857  HG3 GLU A 181      27.345   3.664 -12.193  1.00 83.88           H  
ATOM   2858  CD  GLU A 181      28.151   5.655 -12.331  1.00 83.88           C  
ATOM   2859  OE1 GLU A 181      28.459   5.798 -13.537  1.00 83.88           O  
ATOM   2860  OE2 GLU A 181      28.726   6.228 -11.383  1.00 83.88           O  
ATOM   2861  N   GLN A 182      25.412   1.638 -11.279  1.00 80.25           N  
ATOM   2862  H   GLN A 182      24.903   2.081 -12.030  1.00 80.25           H  
ATOM   2863  CA  GLN A 182      25.857   0.281 -11.522  1.00 80.25           C  
ATOM   2864  HA  GLN A 182      26.816   0.116 -11.031  1.00 80.25           H  
ATOM   2865  C   GLN A 182      26.042   0.134 -13.030  1.00 80.25           C  
ATOM   2866  CB  GLN A 182      24.824  -0.701 -10.948  1.00 80.25           C  
ATOM   2867  HB2 GLN A 182      24.775  -0.554  -9.869  1.00 80.25           H  
ATOM   2868  HB3 GLN A 182      23.840  -0.500 -11.373  1.00 80.25           H  
ATOM   2869  O   GLN A 182      25.230   0.649 -13.805  1.00 80.25           O  
ATOM   2870  CG  GLN A 182      25.211  -2.152 -11.239  1.00 80.25           C  
ATOM   2871  HG2 GLN A 182      26.254  -2.317 -10.967  1.00 80.25           H  
ATOM   2872  HG3 GLN A 182      25.105  -2.341 -12.307  1.00 80.25           H  
ATOM   2873  CD  GLN A 182      24.365  -3.148 -10.469  1.00 80.25           C  
ATOM   2874  NE2 GLN A 182      23.831  -4.136 -11.138  1.00 80.25           N  
ATOM   2875 HE21 GLN A 182      23.929  -4.195 -12.141  1.00 80.25           H  
ATOM   2876 HE22 GLN A 182      23.294  -4.808 -10.609  1.00 80.25           H  
ATOM   2877  OE1 GLN A 182      24.241  -3.124  -9.254  1.00 80.25           O  
ATOM   2878  N   ALA A 183      27.092  -0.572 -13.447  1.00 70.00           N  
ATOM   2879  H   ALA A 183      27.757  -0.920 -12.772  1.00 70.00           H  
ATOM   2880  CA  ALA A 183      27.339  -0.835 -14.856  1.00 70.00           C  
ATOM   2881  HA  ALA A 183      27.562   0.111 -15.349  1.00 70.00           H  
ATOM   2882  C   ALA A 183      26.085  -1.452 -15.508  1.00 70.00           C  
ATOM   2883  CB  ALA A 183      28.572  -1.740 -14.976  1.00 70.00           C  
ATOM   2884  HB1 ALA A 183      28.389  -2.693 -14.480  1.00 70.00           H  
ATOM   2885  HB2 ALA A 183      28.794  -1.924 -16.027  1.00 70.00           H  
ATOM   2886  HB3 ALA A 183      29.432  -1.254 -14.514  1.00 70.00           H  
ATOM   2887  O   ALA A 183      25.656  -2.550 -15.141  1.00 70.00           O  
ATOM   2888  N   GLN A 184      25.491  -0.737 -16.471  1.00 63.72           N  
ATOM   2889  H   GLN A 184      25.842   0.190 -16.659  1.00 63.72           H  
ATOM   2890  CA  GLN A 184      24.374  -1.230 -17.282  1.00 63.72           C  
ATOM   2891  HA  GLN A 184      23.664  -1.748 -16.637  1.00 63.72           H  
ATOM   2892  C   GLN A 184      24.906  -2.253 -18.287  1.00 63.72           C  
ATOM   2893  CB  GLN A 184      23.633  -0.077 -17.981  1.00 63.72           C  
ATOM   2894  HB2 GLN A 184      24.348   0.551 -18.512  1.00 63.72           H  
ATOM   2895  HB3 GLN A 184      22.949  -0.510 -18.710  1.00 63.72           H  
ATOM   2896  O   GLN A 184      25.089  -1.970 -19.469  1.00 63.72           O  
ATOM   2897  CG  GLN A 184      22.807   0.784 -17.017  1.00 63.72           C  
ATOM   2898  HG2 GLN A 184      23.473   1.319 -16.340  1.00 63.72           H  
ATOM   2899  HG3 GLN A 184      22.164   0.136 -16.422  1.00 63.72           H  
ATOM   2900  CD  GLN A 184      21.924   1.799 -17.745  1.00 63.72           C  
ATOM   2901  NE2 GLN A 184      21.065   2.496 -17.034  1.00 63.72           N  
ATOM   2902 HE21 GLN A 184      20.538   3.192 -17.541  1.00 63.72           H  
ATOM   2903 HE22 GLN A 184      21.055   2.414 -16.028  1.00 63.72           H  
ATOM   2904  OE1 GLN A 184      21.970   1.993 -18.949  1.00 63.72           O  
ATOM   2905  N   SER A 185      25.228  -3.442 -17.792  1.00 62.34           N  
ATOM   2906  H   SER A 185      25.114  -3.586 -16.799  1.00 62.34           H  
ATOM   2907  CA  SER A 185      25.687  -4.559 -18.605  1.00 62.34           C  
ATOM   2908  HA  SER A 185      25.953  -4.197 -19.598  1.00 62.34           H  
ATOM   2909  C   SER A 185      24.544  -5.562 -18.752  1.00 62.34           C  
ATOM   2910  CB  SER A 185      26.961  -5.142 -17.985  1.00 62.34           C  
ATOM   2911  HB2 SER A 185      27.620  -5.481 -18.785  1.00 62.34           H  
ATOM   2912  HB3 SER A 185      27.494  -4.369 -17.431  1.00 62.34           H  
ATOM   2913  O   SER A 185      23.908  -5.901 -17.757  1.00 62.34           O  
ATOM   2914  OG  SER A 185      26.689  -6.230 -17.134  1.00 62.34           O  
ATOM   2915  HG  SER A 185      25.852  -6.083 -16.688  1.00 62.34           H  
ATOM   2916  N   ASN A 186      24.279  -6.046 -19.969  1.00 58.41           N  
ATOM   2917  H   ASN A 186      24.795  -5.682 -20.758  1.00 58.41           H  
ATOM   2918  CA  ASN A 186      23.153  -6.961 -20.214  1.00 58.41           C  
ATOM   2919  HA  ASN A 186      22.254  -6.539 -19.766  1.00 58.41           H  
ATOM   2920  C   ASN A 186      23.338  -8.346 -19.567  1.00 58.41           C  
ATOM   2921  CB  ASN A 186      22.932  -7.108 -21.732  1.00 58.41           C  
ATOM   2922  HB2 ASN A 186      23.875  -7.361 -22.216  1.00 58.41           H  
ATOM   2923  HB3 ASN A 186      22.237  -7.931 -21.901  1.00 58.41           H  
ATOM   2924  O   ASN A 186      22.351  -9.055 -19.395  1.00 58.41           O  
ATOM   2925  CG  ASN A 186      22.331  -5.881 -22.396  1.00 58.41           C  
ATOM   2926  ND2 ASN A 186      22.420  -5.790 -23.702  1.00 58.41           N  
ATOM   2927 HD21 ASN A 186      22.856  -6.529 -24.235  1.00 58.41           H  
ATOM   2928 HD22 ASN A 186      22.017  -4.955 -24.101  1.00 58.41           H  
ATOM   2929  OD1 ASN A 186      21.773  -4.991 -21.785  1.00 58.41           O  
ATOM   2930  N   HIS A 187      24.578  -8.745 -19.260  1.00 75.94           N  
ATOM   2931  H   HIS A 187      25.334  -8.082 -19.349  1.00 75.94           H  
ATOM   2932  CA  HIS A 187      24.896 -10.078 -18.747  1.00 75.94           C  
ATOM   2933  HA  HIS A 187      24.036 -10.460 -18.197  1.00 75.94           H  
ATOM   2934  C   HIS A 187      26.073 -10.042 -17.765  1.00 75.94           C  
ATOM   2935  CB  HIS A 187      25.170 -11.036 -19.921  1.00 75.94           C  
ATOM   2936  HB2 HIS A 187      25.947 -10.620 -20.563  1.00 75.94           H  
ATOM   2937  HB3 HIS A 187      25.539 -11.978 -19.516  1.00 75.94           H  
ATOM   2938  O   HIS A 187      27.227 -10.217 -18.152  1.00 75.94           O  
ATOM   2939  CG  HIS A 187      23.944 -11.346 -20.742  1.00 75.94           C  
ATOM   2940  CD2 HIS A 187      23.753 -11.101 -22.074  1.00 75.94           C  
ATOM   2941  HD2 HIS A 187      24.485 -10.676 -22.745  1.00 75.94           H  
ATOM   2942  ND1 HIS A 187      22.769 -11.863 -20.253  1.00 75.94           N  
ATOM   2943  HD1 HIS A 187      22.554 -11.970 -19.272  1.00 75.94           H  
ATOM   2944  CE1 HIS A 187      21.883 -11.897 -21.259  1.00 75.94           C  
ATOM   2945  HE1 HIS A 187      20.844 -12.172 -21.151  1.00 75.94           H  
ATOM   2946  NE2 HIS A 187      22.440 -11.462 -22.403  1.00 75.94           N  
ATOM   2947  N   THR A 188      25.781  -9.838 -16.485  1.00 77.25           N  
ATOM   2948  H   THR A 188      24.811  -9.687 -16.249  1.00 77.25           H  
ATOM   2949  CA  THR A 188      26.716 -10.013 -15.363  1.00 77.25           C  
ATOM   2950  HA  THR A 188      27.704  -9.664 -15.664  1.00 77.25           H  
ATOM   2951  C   THR A 188      26.853 -11.475 -14.939  1.00 77.25           C  
ATOM   2952  CB  THR A 188      26.279  -9.209 -14.128  1.00 77.25           C  
ATOM   2953  HB  THR A 188      27.030  -9.347 -13.350  1.00 77.25           H  
ATOM   2954  O   THR A 188      27.762 -11.800 -14.179  1.00 77.25           O  
ATOM   2955  CG2 THR A 188      26.157  -7.713 -14.387  1.00 77.25           C  
ATOM   2956 HG21 THR A 188      25.352  -7.520 -15.096  1.00 77.25           H  
ATOM   2957 HG22 THR A 188      25.936  -7.202 -13.450  1.00 77.25           H  
ATOM   2958 HG23 THR A 188      27.104  -7.337 -14.775  1.00 77.25           H  
ATOM   2959  OG1 THR A 188      25.046  -9.670 -13.628  1.00 77.25           O  
ATOM   2960  HG1 THR A 188      24.372  -9.526 -14.296  1.00 77.25           H  
ATOM   2961  N   GLY A 189      25.962 -12.363 -15.398  1.00 76.69           N  
ATOM   2962  H   GLY A 189      25.171 -12.007 -15.915  1.00 76.69           H  
ATOM   2963  CA  GLY A 189      25.880 -13.756 -14.950  1.00 76.69           C  
ATOM   2964  HA2 GLY A 189      25.354 -14.337 -15.707  1.00 76.69           H  
ATOM   2965  HA3 GLY A 189      26.884 -14.165 -14.832  1.00 76.69           H  
ATOM   2966  C   GLY A 189      25.131 -13.920 -13.621  1.00 76.69           C  
ATOM   2967  O   GLY A 189      24.945 -15.042 -13.151  1.00 76.69           O  
ATOM   2968  N   LEU A 190      24.680 -12.820 -13.010  1.00 81.81           N  
ATOM   2969  H   LEU A 190      24.815 -11.932 -13.473  1.00 81.81           H  
ATOM   2970  CA  LEU A 190      23.879 -12.819 -11.792  1.00 81.81           C  
ATOM   2971  HA  LEU A 190      23.990 -13.775 -11.280  1.00 81.81           H  
ATOM   2972  C   LEU A 190      22.403 -12.648 -12.151  1.00 81.81           C  
ATOM   2973  CB  LEU A 190      24.367 -11.705 -10.855  1.00 81.81           C  
ATOM   2974  HB2 LEU A 190      24.293 -10.754 -11.383  1.00 81.81           H  
ATOM   2975  HB3 LEU A 190      23.695 -11.653  -9.999  1.00 81.81           H  
ATOM   2976  O   LEU A 190      21.972 -11.578 -12.576  1.00 81.81           O  
ATOM   2977  CG  LEU A 190      25.812 -11.861 -10.356  1.00 81.81           C  
ATOM   2978  HG  LEU A 190      26.498 -11.913 -11.201  1.00 81.81           H  
ATOM   2979  CD1 LEU A 190      26.178 -10.633  -9.524  1.00 81.81           C  
ATOM   2980 HD11 LEU A 190      27.188 -10.731  -9.125  1.00 81.81           H  
ATOM   2981 HD12 LEU A 190      26.152  -9.753 -10.167  1.00 81.81           H  
ATOM   2982 HD13 LEU A 190      25.464 -10.487  -8.714  1.00 81.81           H  
ATOM   2983  CD2 LEU A 190      25.982 -13.125  -9.504  1.00 81.81           C  
ATOM   2984 HD21 LEU A 190      25.927 -13.996 -10.157  1.00 81.81           H  
ATOM   2985 HD22 LEU A 190      25.186 -13.186  -8.762  1.00 81.81           H  
ATOM   2986 HD23 LEU A 190      26.967 -13.119  -9.039  1.00 81.81           H  
ATOM   2987  N   LEU A 191      21.610 -13.698 -11.928  1.00 82.88           N  
ATOM   2988  H   LEU A 191      22.048 -14.557 -11.626  1.00 82.88           H  
ATOM   2989  CA  LEU A 191      20.202 -13.751 -12.338  1.00 82.88           C  
ATOM   2990  HA  LEU A 191      20.169 -13.699 -13.426  1.00 82.88           H  
ATOM   2991  C   LEU A 191      19.361 -12.576 -11.796  1.00 82.88           C  
ATOM   2992  CB  LEU A 191      19.618 -15.101 -11.871  1.00 82.88           C  
ATOM   2993  HB2 LEU A 191      20.366 -15.887 -11.973  1.00 82.88           H  
ATOM   2994  HB3 LEU A 191      19.370 -15.020 -10.813  1.00 82.88           H  
ATOM   2995  O   LEU A 191      18.483 -12.076 -12.491  1.00 82.88           O  
ATOM   2996  CG  LEU A 191      18.365 -15.518 -12.664  1.00 82.88           C  
ATOM   2997  HG  LEU A 191      17.786 -14.630 -12.916  1.00 82.88           H  
ATOM   2998  CD1 LEU A 191      18.748 -16.235 -13.959  1.00 82.88           C  
ATOM   2999 HD11 LEU A 191      19.289 -17.155 -13.736  1.00 82.88           H  
ATOM   3000 HD12 LEU A 191      17.845 -16.479 -14.519  1.00 82.88           H  
ATOM   3001 HD13 LEU A 191      19.374 -15.586 -14.571  1.00 82.88           H  
ATOM   3002  CD2 LEU A 191      17.476 -16.452 -11.844  1.00 82.88           C  
ATOM   3003 HD21 LEU A 191      16.619 -16.762 -12.442  1.00 82.88           H  
ATOM   3004 HD22 LEU A 191      18.037 -17.335 -11.538  1.00 82.88           H  
ATOM   3005 HD23 LEU A 191      17.104 -15.930 -10.963  1.00 82.88           H  
ATOM   3006  N   HIS A 192      19.637 -12.122 -10.566  1.00 87.56           N  
ATOM   3007  H   HIS A 192      20.405 -12.541 -10.061  1.00 87.56           H  
ATOM   3008  CA  HIS A 192      18.932 -11.010  -9.912  1.00 87.56           C  
ATOM   3009  HA  HIS A 192      17.869 -11.085 -10.143  1.00 87.56           H  
ATOM   3010  C   HIS A 192      19.371  -9.619 -10.386  1.00 87.56           C  
ATOM   3011  CB  HIS A 192      19.105 -11.127  -8.391  1.00 87.56           C  
ATOM   3012  HB2 HIS A 192      18.518 -10.349  -7.903  1.00 87.56           H  
ATOM   3013  HB3 HIS A 192      18.717 -12.092  -8.063  1.00 87.56           H  
ATOM   3014  O   HIS A 192      18.726  -8.637 -10.025  1.00 87.56           O  
ATOM   3015  CG  HIS A 192      20.536 -10.998  -7.933  1.00 87.56           C  
ATOM   3016  CD2 HIS A 192      21.106  -9.888  -7.378  1.00 87.56           C  
ATOM   3017  HD2 HIS A 192      20.626  -8.938  -7.197  1.00 87.56           H  
ATOM   3018  ND1 HIS A 192      21.495 -12.011  -8.019  1.00 87.56           N  
ATOM   3019  CE1 HIS A 192      22.616 -11.481  -7.510  1.00 87.56           C  
ATOM   3020  HE1 HIS A 192      23.566 -11.991  -7.451  1.00 87.56           H  
ATOM   3021  NE2 HIS A 192      22.416 -10.218  -7.113  1.00 87.56           N  
ATOM   3022  HE2 HIS A 192      23.140  -9.616  -6.745  1.00 87.56           H  
ATOM   3023  N   ILE A 193      20.455  -9.523 -11.159  1.00 86.88           N  
ATOM   3024  H   ILE A 193      20.918 -10.378 -11.433  1.00 86.88           H  
ATOM   3025  CA  ILE A 193      20.967  -8.275 -11.741  1.00 86.88           C  
ATOM   3026  HA  ILE A 193      20.474  -7.421 -11.277  1.00 86.88           H  
ATOM   3027  C   ILE A 193      20.621  -8.176 -13.224  1.00 86.88           C  
ATOM   3028  CB  ILE A 193      22.491  -8.167 -11.506  1.00 86.88           C  
ATOM   3029  HB  ILE A 193      22.956  -9.056 -11.933  1.00 86.88           H  
ATOM   3030  O   ILE A 193      20.242  -7.107 -13.686  1.00 86.88           O  
ATOM   3031  CG1 ILE A 193      22.862  -8.126 -10.007  1.00 86.88           C  
ATOM   3032 HG12 ILE A 193      22.504  -9.047  -9.547  1.00 86.88           H  
ATOM   3033 HG13 ILE A 193      23.947  -8.125  -9.905  1.00 86.88           H  
ATOM   3034  CG2 ILE A 193      23.080  -6.960 -12.244  1.00 86.88           C  
ATOM   3035 HG21 ILE A 193      24.096  -6.769 -11.899  1.00 86.88           H  
ATOM   3036 HG22 ILE A 193      22.441  -6.090 -12.093  1.00 86.88           H  
ATOM   3037 HG23 ILE A 193      23.122  -7.172 -13.312  1.00 86.88           H  
ATOM   3038  CD1 ILE A 193      22.297  -6.932  -9.225  1.00 86.88           C  
ATOM   3039 HD11 ILE A 193      21.242  -6.780  -9.452  1.00 86.88           H  
ATOM   3040 HD12 ILE A 193      22.361  -7.129  -8.155  1.00 86.88           H  
ATOM   3041 HD13 ILE A 193      22.862  -6.028  -9.450  1.00 86.88           H  
ATOM   3042  N   ASP A 194      20.686  -9.292 -13.950  1.00 86.38           N  
ATOM   3043  H   ASP A 194      21.086 -10.114 -13.521  1.00 86.38           H  
ATOM   3044  CA  ASP A 194      20.446  -9.332 -15.399  1.00 86.38           C  
ATOM   3045  HA  ASP A 194      20.920  -8.464 -15.858  1.00 86.38           H  
ATOM   3046  C   ASP A 194      18.949  -9.264 -15.764  1.00 86.38           C  
ATOM   3047  CB  ASP A 194      21.107 -10.598 -15.972  1.00 86.38           C  
ATOM   3048  HB2 ASP A 194      20.855 -10.681 -17.029  1.00 86.38           H  
ATOM   3049  HB3 ASP A 194      20.705 -11.472 -15.461  1.00 86.38           H  
ATOM   3050  O   ASP A 194      18.576  -9.173 -16.935  1.00 86.38           O  
ATOM   3051  CG  ASP A 194      22.636 -10.600 -15.853  1.00 86.38           C  
ATOM   3052  OD1 ASP A 194      23.237  -9.562 -15.497  1.00 86.38           O  
ATOM   3053  OD2 ASP A 194      23.262 -11.643 -16.154  1.00 86.38           O  
ATOM   3054  N   CYS A 195      18.067  -9.329 -14.766  1.00 87.75           N  
ATOM   3055  H   CYS A 195      18.434  -9.351 -13.825  1.00 87.75           H  
ATOM   3056  CA  CYS A 195      16.625  -9.261 -14.941  1.00 87.75           C  
ATOM   3057  HA  CYS A 195      16.373  -9.745 -15.885  1.00 87.75           H  
ATOM   3058  C   CYS A 195      16.114  -7.815 -14.996  1.00 87.75           C  
ATOM   3059  CB  CYS A 195      15.962 -10.062 -13.818  1.00 87.75           C  
ATOM   3060  HB2 CYS A 195      16.340 -11.083 -13.874  1.00 87.75           H  
ATOM   3061  HB3 CYS A 195      14.885 -10.093 -13.980  1.00 87.75           H  
ATOM   3062  O   CYS A 195      16.549  -6.941 -14.251  1.00 87.75           O  
ATOM   3063  SG  CYS A 195      16.295  -9.452 -12.139  1.00 87.75           S  
ATOM   3064  N   LYS A 196      15.094  -7.562 -15.824  1.00 88.69           N  
ATOM   3065  H   LYS A 196      14.784  -8.293 -16.447  1.00 88.69           H  
ATOM   3066  CA  LYS A 196      14.408  -6.265 -15.824  1.00 88.69           C  
ATOM   3067  HA  LYS A 196      15.171  -5.486 -15.813  1.00 88.69           H  
ATOM   3068  C   LYS A 196      13.564  -6.116 -14.555  1.00 88.69           C  
ATOM   3069  CB  LYS A 196      13.579  -6.120 -17.106  1.00 88.69           C  
ATOM   3070  HB2 LYS A 196      14.220  -6.329 -17.962  1.00 88.69           H  
ATOM   3071  HB3 LYS A 196      12.764  -6.843 -17.099  1.00 88.69           H  
ATOM   3072  O   LYS A 196      12.609  -6.867 -14.358  1.00 88.69           O  
ATOM   3073  CG  LYS A 196      13.014  -4.700 -17.245  1.00 88.69           C  
ATOM   3074  HG2 LYS A 196      12.353  -4.483 -16.406  1.00 88.69           H  
ATOM   3075  HG3 LYS A 196      13.836  -3.984 -17.244  1.00 88.69           H  
ATOM   3076  CD  LYS A 196      12.225  -4.567 -18.550  1.00 88.69           C  
ATOM   3077  HD2 LYS A 196      11.395  -5.274 -18.535  1.00 88.69           H  
ATOM   3078  HD3 LYS A 196      12.879  -4.800 -19.391  1.00 88.69           H  
ATOM   3079  CE  LYS A 196      11.692  -3.138 -18.684  1.00 88.69           C  
ATOM   3080  HE2 LYS A 196      11.091  -2.911 -17.804  1.00 88.69           H  
ATOM   3081  HE3 LYS A 196      12.539  -2.452 -18.693  1.00 88.69           H  
ATOM   3082  NZ  LYS A 196      10.883  -2.978 -19.916  1.00 88.69           N  
ATOM   3083  HZ1 LYS A 196      10.096  -3.611 -19.897  1.00 88.69           H  
ATOM   3084  HZ2 LYS A 196      11.442  -3.184 -20.732  1.00 88.69           H  
ATOM   3085  HZ3 LYS A 196      10.533  -2.034 -19.986  1.00 88.69           H  
ATOM   3086  N   ILE A 197      13.872  -5.132 -13.713  1.00 91.12           N  
ATOM   3087  H   ILE A 197      14.725  -4.614 -13.868  1.00 91.12           H  
ATOM   3088  CA  ILE A 197      13.082  -4.865 -12.505  1.00 91.12           C  
ATOM   3089  HA  ILE A 197      13.022  -5.805 -11.958  1.00 91.12           H  
ATOM   3090  C   ILE A 197      11.642  -4.453 -12.874  1.00 91.12           C  
ATOM   3091  CB  ILE A 197      13.827  -3.866 -11.588  1.00 91.12           C  
ATOM   3092  HB  ILE A 197      14.845  -4.240 -11.475  1.00 91.12           H  
ATOM   3093  O   ILE A 197      11.432  -3.511 -13.641  1.00 91.12           O  
ATOM   3094  CG1 ILE A 197      13.185  -3.853 -10.188  1.00 91.12           C  
ATOM   3095 HG12 ILE A 197      13.033  -4.880  -9.856  1.00 91.12           H  
ATOM   3096 HG13 ILE A 197      12.212  -3.366 -10.248  1.00 91.12           H  
ATOM   3097  CG2 ILE A 197      13.916  -2.446 -12.181  1.00 91.12           C  
ATOM   3098 HG21 ILE A 197      12.939  -1.963 -12.160  1.00 91.12           H  
ATOM   3099 HG22 ILE A 197      14.275  -2.489 -13.210  1.00 91.12           H  
ATOM   3100 HG23 ILE A 197      14.624  -1.854 -11.602  1.00 91.12           H  
ATOM   3101  CD1 ILE A 197      14.033  -3.143  -9.124  1.00 91.12           C  
ATOM   3102 HD11 ILE A 197      14.140  -2.085  -9.361  1.00 91.12           H  
ATOM   3103 HD12 ILE A 197      13.542  -3.231  -8.154  1.00 91.12           H  
ATOM   3104 HD13 ILE A 197      15.018  -3.605  -9.059  1.00 91.12           H  
ATOM   3105  N   LYS A 198      10.640  -5.188 -12.369  1.00 90.56           N  
ATOM   3106  H   LYS A 198      10.893  -5.991 -11.811  1.00 90.56           H  
ATOM   3107  CA  LYS A 198       9.205  -4.929 -12.618  1.00 90.56           C  
ATOM   3108  HA  LYS A 198       9.095  -4.331 -13.523  1.00 90.56           H  
ATOM   3109  C   LYS A 198       8.540  -4.117 -11.513  1.00 90.56           C  
ATOM   3110  CB  LYS A 198       8.425  -6.243 -12.803  1.00 90.56           C  
ATOM   3111  HB2 LYS A 198       8.656  -6.926 -11.986  1.00 90.56           H  
ATOM   3112  HB3 LYS A 198       7.359  -6.018 -12.759  1.00 90.56           H  
ATOM   3113  O   LYS A 198       7.555  -3.433 -11.782  1.00 90.56           O  
ATOM   3114  CG  LYS A 198       8.701  -6.933 -14.145  1.00 90.56           C  
ATOM   3115  HG2 LYS A 198       8.569  -6.216 -14.956  1.00 90.56           H  
ATOM   3116  HG3 LYS A 198       9.732  -7.286 -14.148  1.00 90.56           H  
ATOM   3117  CD  LYS A 198       7.739  -8.118 -14.362  1.00 90.56           C  
ATOM   3118  HD2 LYS A 198       6.713  -7.751 -14.376  1.00 90.56           H  
ATOM   3119  HD3 LYS A 198       7.850  -8.823 -13.538  1.00 90.56           H  
ATOM   3120  CE  LYS A 198       8.046  -8.834 -15.683  1.00 90.56           C  
ATOM   3121  HE2 LYS A 198       9.076  -9.187 -15.633  1.00 90.56           H  
ATOM   3122  HE3 LYS A 198       7.987  -8.125 -16.509  1.00 90.56           H  
ATOM   3123  NZ  LYS A 198       7.162 -10.000 -15.945  1.00 90.56           N  
ATOM   3124  HZ1 LYS A 198       7.129 -10.647 -15.170  1.00 90.56           H  
ATOM   3125  HZ2 LYS A 198       6.218  -9.746 -16.199  1.00 90.56           H  
ATOM   3126  HZ3 LYS A 198       7.534 -10.590 -16.674  1.00 90.56           H  
ATOM   3127  N   GLY A 199       9.054  -4.208 -10.289  1.00 93.50           N  
ATOM   3128  H   GLY A 199       9.893  -4.754 -10.148  1.00 93.50           H  
ATOM   3129  CA  GLY A 199       8.484  -3.521  -9.139  1.00 93.50           C  
ATOM   3130  HA2 GLY A 199       7.797  -2.759  -9.506  1.00 93.50           H  
ATOM   3131  HA3 GLY A 199       7.924  -4.215  -8.513  1.00 93.50           H  
ATOM   3132  C   GLY A 199       9.526  -2.820  -8.286  1.00 93.50           C  
ATOM   3133  O   GLY A 199      10.669  -3.263  -8.194  1.00 93.50           O  
ATOM   3134  N   ARG A 200       9.112  -1.711  -7.683  1.00 96.00           N  
ATOM   3135  H   ARG A 200       8.129  -1.491  -7.751  1.00 96.00           H  
ATOM   3136  CA  ARG A 200       9.909  -0.847  -6.807  1.00 96.00           C  
ATOM   3137  HA  ARG A 200      10.754  -1.408  -6.406  1.00 96.00           H  
ATOM   3138  C   ARG A 200       9.053  -0.392  -5.619  1.00 96.00           C  
ATOM   3139  CB  ARG A 200      10.433   0.353  -7.611  1.00 96.00           C  
ATOM   3140  HB2 ARG A 200       9.604   0.849  -8.117  1.00 96.00           H  
ATOM   3141  HB3 ARG A 200      10.876   1.079  -6.930  1.00 96.00           H  
ATOM   3142  O   ARG A 200       7.842  -0.628  -5.643  1.00 96.00           O  
ATOM   3143  CG  ARG A 200      11.509  -0.044  -8.624  1.00 96.00           C  
ATOM   3144  HG2 ARG A 200      11.084  -0.676  -9.404  1.00 96.00           H  
ATOM   3145  HG3 ARG A 200      12.300  -0.589  -8.108  1.00 96.00           H  
ATOM   3146  CD  ARG A 200      12.093   1.218  -9.252  1.00 96.00           C  
ATOM   3147  HD2 ARG A 200      11.312   1.713  -9.829  1.00 96.00           H  
ATOM   3148  HD3 ARG A 200      12.408   1.897  -8.460  1.00 96.00           H  
ATOM   3149  NE  ARG A 200      13.233   0.912 -10.134  1.00 96.00           N  
ATOM   3150  HE  ARG A 200      13.040   0.835 -11.122  1.00 96.00           H  
ATOM   3151  NH1 ARG A 200      14.906   1.080  -8.543  1.00 96.00           N  
ATOM   3152 HH11 ARG A 200      14.220   1.209  -7.813  1.00 96.00           H  
ATOM   3153 HH12 ARG A 200      15.858   1.334  -8.320  1.00 96.00           H  
ATOM   3154  NH2 ARG A 200      15.438   0.838 -10.683  1.00 96.00           N  
ATOM   3155 HH21 ARG A 200      16.397   0.941 -10.383  1.00 96.00           H  
ATOM   3156 HH22 ARG A 200      15.195   0.869 -11.663  1.00 96.00           H  
ATOM   3157  CZ  ARG A 200      14.508   0.945  -9.777  1.00 96.00           C  
ATOM   3158  N   PRO A 201       9.645   0.220  -4.580  1.00 96.88           N  
ATOM   3159  CA  PRO A 201       8.891   0.697  -3.429  1.00 96.88           C  
ATOM   3160  HA  PRO A 201       8.442  -0.158  -2.924  1.00 96.88           H  
ATOM   3161  C   PRO A 201       7.776   1.670  -3.828  1.00 96.88           C  
ATOM   3162  CB  PRO A 201       9.924   1.338  -2.494  1.00 96.88           C  
ATOM   3163  HB2 PRO A 201       9.999   2.409  -2.682  1.00 96.88           H  
ATOM   3164  HB3 PRO A 201       9.689   1.160  -1.445  1.00 96.88           H  
ATOM   3165  O   PRO A 201       8.008   2.663  -4.522  1.00 96.88           O  
ATOM   3166  CG  PRO A 201      11.237   0.666  -2.880  1.00 96.88           C  
ATOM   3167  HG2 PRO A 201      12.097   1.299  -2.659  1.00 96.88           H  
ATOM   3168  HG3 PRO A 201      11.330  -0.291  -2.367  1.00 96.88           H  
ATOM   3169  CD  PRO A 201      11.072   0.439  -4.375  1.00 96.88           C  
ATOM   3170  HD2 PRO A 201      11.674  -0.412  -4.692  1.00 96.88           H  
ATOM   3171  HD3 PRO A 201      11.380   1.347  -4.893  1.00 96.88           H  
ATOM   3172  N   CYS A 202       6.565   1.386  -3.362  1.00 96.25           N  
ATOM   3173  H   CYS A 202       6.430   0.506  -2.886  1.00 96.25           H  
ATOM   3174  CA  CYS A 202       5.403   2.252  -3.457  1.00 96.25           C  
ATOM   3175  HA  CYS A 202       5.680   3.195  -3.930  1.00 96.25           H  
ATOM   3176  C   CYS A 202       4.870   2.530  -2.052  1.00 96.25           C  
ATOM   3177  CB  CYS A 202       4.332   1.583  -4.314  1.00 96.25           C  
ATOM   3178  HB2 CYS A 202       4.057   0.646  -3.829  1.00 96.25           H  
ATOM   3179  HB3 CYS A 202       4.742   1.357  -5.298  1.00 96.25           H  
ATOM   3180  O   CYS A 202       4.537   1.606  -1.309  1.00 96.25           O  
ATOM   3181  SG  CYS A 202       2.829   2.575  -4.501  1.00 96.25           S  
ATOM   3182  N   CYS A 203       4.777   3.808  -1.697  1.00 95.06           N  
ATOM   3183  H   CYS A 203       5.081   4.512  -2.353  1.00 95.06           H  
ATOM   3184  CA  CYS A 203       4.191   4.239  -0.436  1.00 95.06           C  
ATOM   3185  HA  CYS A 203       4.373   3.485   0.330  1.00 95.06           H  
ATOM   3186  C   CYS A 203       2.683   4.424  -0.605  1.00 95.06           C  
ATOM   3187  CB  CYS A 203       4.870   5.532  -0.000  1.00 95.06           C  
ATOM   3188  HB2 CYS A 203       4.708   6.282  -0.775  1.00 95.06           H  
ATOM   3189  HB3 CYS A 203       4.400   5.890   0.915  1.00 95.06           H  
ATOM   3190  O   CYS A 203       2.254   5.296  -1.362  1.00 95.06           O  
ATOM   3191  SG  CYS A 203       6.649   5.371   0.271  1.00 95.06           S  
ATOM   3192  N   ILE A 204       1.890   3.618   0.099  1.00 90.75           N  
ATOM   3193  H   ILE A 204       2.326   2.967   0.736  1.00 90.75           H  
ATOM   3194  CA  ILE A 204       0.426   3.581  -0.016  1.00 90.75           C  
ATOM   3195  HA  ILE A 204       0.105   4.385  -0.679  1.00 90.75           H  
ATOM   3196  C   ILE A 204      -0.201   3.846   1.359  1.00 90.75           C  
ATOM   3197  CB  ILE A 204      -0.055   2.244  -0.646  1.00 90.75           C  
ATOM   3198  HB  ILE A 204       0.203   1.435   0.037  1.00 90.75           H  
ATOM   3199  O   ILE A 204       0.362   3.498   2.399  1.00 90.75           O  
ATOM   3200  CG1 ILE A 204       0.645   1.972  -2.000  1.00 90.75           C  
ATOM   3201 HG12 ILE A 204       1.724   2.011  -1.856  1.00 90.75           H  
ATOM   3202 HG13 ILE A 204       0.366   2.747  -2.714  1.00 90.75           H  
ATOM   3203  CG2 ILE A 204      -1.585   2.241  -0.850  1.00 90.75           C  
ATOM   3204 HG21 ILE A 204      -1.905   1.305  -1.308  1.00 90.75           H  
ATOM   3205 HG22 ILE A 204      -2.102   2.297   0.108  1.00 90.75           H  
ATOM   3206 HG23 ILE A 204      -1.886   3.071  -1.490  1.00 90.75           H  
ATOM   3207  CD1 ILE A 204       0.354   0.596  -2.617  1.00 90.75           C  
ATOM   3208 HD11 ILE A 204       1.009   0.437  -3.473  1.00 90.75           H  
ATOM   3209 HD12 ILE A 204      -0.678   0.536  -2.963  1.00 90.75           H  
ATOM   3210 HD13 ILE A 204       0.542  -0.187  -1.883  1.00 90.75           H  
ATOM   3211  N   GLY A 205      -1.391   4.449   1.358  1.00 84.31           N  
ATOM   3212  H   GLY A 205      -1.770   4.734   0.467  1.00 84.31           H  
ATOM   3213  CA  GLY A 205      -2.211   4.637   2.552  1.00 84.31           C  
ATOM   3214  HA2 GLY A 205      -3.239   4.823   2.240  1.00 84.31           H  
ATOM   3215  HA3 GLY A 205      -2.202   3.720   3.141  1.00 84.31           H  
ATOM   3216  C   GLY A 205      -1.760   5.791   3.449  1.00 84.31           C  
ATOM   3217  O   GLY A 205      -0.667   6.340   3.337  1.00 84.31           O  
ATOM   3218  N   THR A 206      -2.623   6.163   4.392  1.00 85.19           N  
ATOM   3219  H   THR A 206      -3.502   5.672   4.469  1.00 85.19           H  
ATOM   3220  CA  THR A 206      -2.419   7.335   5.266  1.00 85.19           C  
ATOM   3221  HA  THR A 206      -2.122   8.184   4.651  1.00 85.19           H  
ATOM   3222  C   THR A 206      -1.323   7.143   6.313  1.00 85.19           C  
ATOM   3223  CB  THR A 206      -3.726   7.699   5.980  1.00 85.19           C  
ATOM   3224  HB  THR A 206      -3.543   8.493   6.704  1.00 85.19           H  
ATOM   3225  O   THR A 206      -0.814   8.116   6.864  1.00 85.19           O  
ATOM   3226  CG2 THR A 206      -4.794   8.171   4.995  1.00 85.19           C  
ATOM   3227 HG21 THR A 206      -5.074   7.373   4.307  1.00 85.19           H  
ATOM   3228 HG22 THR A 206      -5.679   8.501   5.538  1.00 85.19           H  
ATOM   3229 HG23 THR A 206      -4.409   9.014   4.422  1.00 85.19           H  
ATOM   3230  OG1 THR A 206      -4.255   6.568   6.638  1.00 85.19           O  
ATOM   3231  HG1 THR A 206      -5.206   6.611   6.521  1.00 85.19           H  
ATOM   3232  N   LYS A 207      -0.941   5.894   6.596  1.00 83.56           N  
ATOM   3233  H   LYS A 207      -1.406   5.147   6.099  1.00 83.56           H  
ATOM   3234  CA  LYS A 207       0.077   5.548   7.600  1.00 83.56           C  
ATOM   3235  HA  LYS A 207       0.197   6.392   8.279  1.00 83.56           H  
ATOM   3236  C   LYS A 207       1.469   5.344   7.006  1.00 83.56           C  
ATOM   3237  CB  LYS A 207      -0.394   4.349   8.431  1.00 83.56           C  
ATOM   3238  HB2 LYS A 207       0.352   4.125   9.193  1.00 83.56           H  
ATOM   3239  HB3 LYS A 207      -0.514   3.476   7.789  1.00 83.56           H  
ATOM   3240  O   LYS A 207       2.399   5.070   7.757  1.00 83.56           O  
ATOM   3241  CG  LYS A 207      -1.727   4.691   9.108  1.00 83.56           C  
ATOM   3242  HG2 LYS A 207      -1.626   5.625   9.661  1.00 83.56           H  
ATOM   3243  HG3 LYS A 207      -2.504   4.809   8.353  1.00 83.56           H  
ATOM   3244  CD  LYS A 207      -2.151   3.592  10.065  1.00 83.56           C  
ATOM   3245  HD2 LYS A 207      -2.176   2.647   9.523  1.00 83.56           H  
ATOM   3246  HD3 LYS A 207      -1.431   3.555  10.883  1.00 83.56           H  
ATOM   3247  CE  LYS A 207      -3.544   3.940  10.590  1.00 83.56           C  
ATOM   3248  HE2 LYS A 207      -4.222   4.002   9.739  1.00 83.56           H  
ATOM   3249  HE3 LYS A 207      -3.511   4.924  11.057  1.00 83.56           H  
ATOM   3250  NZ  LYS A 207      -4.061   2.949  11.550  1.00 83.56           N  
ATOM   3251  HZ1 LYS A 207      -5.011   3.189  11.796  1.00 83.56           H  
ATOM   3252  HZ2 LYS A 207      -3.501   2.907  12.389  1.00 83.56           H  
ATOM   3253  HZ3 LYS A 207      -4.120   2.041  11.112  1.00 83.56           H  
ATOM   3254  N   GLY A 208       1.608   5.506   5.687  1.00 84.88           N  
ATOM   3255  H   GLY A 208       0.798   5.758   5.140  1.00 84.88           H  
ATOM   3256  CA  GLY A 208       2.876   5.348   4.984  1.00 84.88           C  
ATOM   3257  HA2 GLY A 208       2.740   5.644   3.943  1.00 84.88           H  
ATOM   3258  HA3 GLY A 208       3.630   5.991   5.439  1.00 84.88           H  
ATOM   3259  C   GLY A 208       3.389   3.910   4.993  1.00 84.88           C  
ATOM   3260  O   GLY A 208       4.571   3.711   5.253  1.00 84.88           O  
ATOM   3261  N   SER A 209       2.518   2.928   4.738  1.00 88.69           N  
ATOM   3262  H   SER A 209       1.579   3.165   4.452  1.00 88.69           H  
ATOM   3263  CA  SER A 209       2.961   1.550   4.487  1.00 88.69           C  
ATOM   3264  HA  SER A 209       3.650   1.246   5.275  1.00 88.69           H  
ATOM   3265  C   SER A 209       3.699   1.467   3.156  1.00 88.69           C  
ATOM   3266  CB  SER A 209       1.790   0.563   4.484  1.00 88.69           C  
ATOM   3267  HB2 SER A 209       2.144  -0.414   4.153  1.00 88.69           H  
ATOM   3268  HB3 SER A 209       1.407   0.459   5.499  1.00 88.69           H  
ATOM   3269  O   SER A 209       3.340   2.174   2.207  1.00 88.69           O  
ATOM   3270  OG  SER A 209       0.738   0.999   3.639  1.00 88.69           O  
ATOM   3271  HG  SER A 209       1.093   1.566   2.951  1.00 88.69           H  
ATOM   3272  N   CYS A 210       4.701   0.597   3.079  1.00 94.06           N  
ATOM   3273  H   CYS A 210       4.894   0.012   3.879  1.00 94.06           H  
ATOM   3274  CA  CYS A 210       5.487   0.397   1.867  1.00 94.06           C  
ATOM   3275  HA  CYS A 210       5.164   1.104   1.102  1.00 94.06           H  
ATOM   3276  C   CYS A 210       5.310  -1.012   1.299  1.00 94.06           C  
ATOM   3277  CB  CYS A 210       6.953   0.697   2.160  1.00 94.06           C  
ATOM   3278  HB2 CYS A 210       7.028   1.693   2.598  1.00 94.06           H  
ATOM   3279  HB3 CYS A 210       7.319  -0.016   2.899  1.00 94.06           H  
ATOM   3280  O   CYS A 210       5.475  -2.002   2.009  1.00 94.06           O  
ATOM   3281  SG  CYS A 210       7.990   0.620   0.680  1.00 94.06           S  
ATOM   3282  N   GLU A 211       5.051  -1.103  -0.006  1.00 92.44           N  
ATOM   3283  H   GLU A 211       4.912  -0.252  -0.530  1.00 92.44           H  
ATOM   3284  CA  GLU A 211       5.026  -2.367  -0.746  1.00 92.44           C  
ATOM   3285  HA  GLU A 211       5.433  -3.158  -0.117  1.00 92.44           H  
ATOM   3286  C   GLU A 211       5.904  -2.263  -2.002  1.00 92.44           C  
ATOM   3287  CB  GLU A 211       3.572  -2.743  -1.090  1.00 92.44           C  
ATOM   3288  HB2 GLU A 211       3.179  -2.016  -1.801  1.00 92.44           H  
ATOM   3289  HB3 GLU A 211       2.971  -2.702  -0.182  1.00 92.44           H  
ATOM   3290  O   GLU A 211       5.871  -1.258  -2.712  1.00 92.44           O  
ATOM   3291  CG  GLU A 211       3.458  -4.157  -1.691  1.00 92.44           C  
ATOM   3292  HG2 GLU A 211       3.804  -4.878  -0.950  1.00 92.44           H  
ATOM   3293  HG3 GLU A 211       4.121  -4.225  -2.553  1.00 92.44           H  
ATOM   3294  CD  GLU A 211       2.042  -4.548  -2.160  1.00 92.44           C  
ATOM   3295  OE1 GLU A 211       1.935  -5.622  -2.803  1.00 92.44           O  
ATOM   3296  OE2 GLU A 211       1.077  -3.780  -1.937  1.00 92.44           O  
ATOM   3297  N   ILE A 212       6.675  -3.312  -2.311  1.00 95.25           N  
ATOM   3298  H   ILE A 212       6.643  -4.126  -1.715  1.00 95.25           H  
ATOM   3299  CA  ILE A 212       7.356  -3.427  -3.607  1.00 95.25           C  
ATOM   3300  HA  ILE A 212       7.733  -2.445  -3.890  1.00 95.25           H  
ATOM   3301  C   ILE A 212       6.335  -3.874  -4.650  1.00 95.25           C  
ATOM   3302  CB  ILE A 212       8.550  -4.404  -3.563  1.00 95.25           C  
ATOM   3303  HB  ILE A 212       8.165  -5.404  -3.364  1.00 95.25           H  
ATOM   3304  O   ILE A 212       5.825  -4.992  -4.584  1.00 95.25           O  
ATOM   3305  CG1 ILE A 212       9.574  -4.091  -2.452  1.00 95.25           C  
ATOM   3306 HG12 ILE A 212      10.358  -4.849  -2.481  1.00 95.25           H  
ATOM   3307 HG13 ILE A 212       9.087  -4.177  -1.481  1.00 95.25           H  
ATOM   3308  CG2 ILE A 212       9.246  -4.435  -4.937  1.00 95.25           C  
ATOM   3309 HG21 ILE A 212       9.572  -3.436  -5.228  1.00 95.25           H  
ATOM   3310 HG22 ILE A 212       8.562  -4.818  -5.694  1.00 95.25           H  
ATOM   3311 HG23 ILE A 212      10.111  -5.097  -4.896  1.00 95.25           H  
ATOM   3312  CD1 ILE A 212      10.238  -2.716  -2.537  1.00 95.25           C  
ATOM   3313 HD11 ILE A 212       9.485  -1.940  -2.400  1.00 95.25           H  
ATOM   3314 HD12 ILE A 212      10.970  -2.632  -1.734  1.00 95.25           H  
ATOM   3315 HD13 ILE A 212      10.751  -2.586  -3.490  1.00 95.25           H  
ATOM   3316  N   THR A 213       6.051  -3.015  -5.625  1.00 93.94           N  
ATOM   3317  H   THR A 213       6.499  -2.109  -5.618  1.00 93.94           H  
ATOM   3318  CA  THR A 213       4.999  -3.263  -6.617  1.00 93.94           C  
ATOM   3319  HA  THR A 213       4.983  -4.330  -6.839  1.00 93.94           H  
ATOM   3320  C   THR A 213       5.267  -2.553  -7.938  1.00 93.94           C  
ATOM   3321  CB  THR A 213       3.633  -2.894  -6.025  1.00 93.94           C  
ATOM   3322  HB  THR A 213       3.538  -3.382  -5.055  1.00 93.94           H  
ATOM   3323  O   THR A 213       6.240  -1.813  -8.074  1.00 93.94           O  
ATOM   3324  CG2 THR A 213       3.486  -1.384  -5.830  1.00 93.94           C  
ATOM   3325 HG21 THR A 213       3.227  -0.898  -6.771  1.00 93.94           H  
ATOM   3326 HG22 THR A 213       2.720  -1.188  -5.079  1.00 93.94           H  
ATOM   3327 HG23 THR A 213       4.422  -0.968  -5.459  1.00 93.94           H  
ATOM   3328  OG1 THR A 213       2.596  -3.364  -6.858  1.00 93.94           O  
ATOM   3329  HG1 THR A 213       1.827  -3.473  -6.293  1.00 93.94           H  
ATOM   3330  N   THR A 214       4.442  -2.814  -8.948  1.00 93.38           N  
ATOM   3331  H   THR A 214       3.594  -3.314  -8.725  1.00 93.38           H  
ATOM   3332  CA  THR A 214       4.551  -2.179 -10.264  1.00 93.38           C  
ATOM   3333  HA  THR A 214       5.598  -2.196 -10.567  1.00 93.38           H  
ATOM   3334  C   THR A 214       4.099  -0.720 -10.212  1.00 93.38           C  
ATOM   3335  CB  THR A 214       3.743  -2.931 -11.333  1.00 93.38           C  
ATOM   3336  HB  THR A 214       3.979  -2.503 -12.307  1.00 93.38           H  
ATOM   3337  O   THR A 214       3.301  -0.311  -9.364  1.00 93.38           O  
ATOM   3338  CG2 THR A 214       4.053  -4.428 -11.386  1.00 93.38           C  
ATOM   3339 HG21 THR A 214       5.127  -4.580 -11.499  1.00 93.38           H  
ATOM   3340 HG22 THR A 214       3.711  -4.917 -10.474  1.00 93.38           H  
ATOM   3341 HG23 THR A 214       3.542  -4.873 -12.240  1.00 93.38           H  
ATOM   3342  OG1 THR A 214       2.373  -2.738 -11.083  1.00 93.38           O  
ATOM   3343  HG1 THR A 214       1.872  -3.495 -11.394  1.00 93.38           H  
ATOM   3344  N   ARG A 215       4.570   0.078 -11.176  1.00 94.31           N  
ATOM   3345  H   ARG A 215       5.255  -0.294 -11.818  1.00 94.31           H  
ATOM   3346  CA  ARG A 215       4.128   1.468 -11.331  1.00 94.31           C  
ATOM   3347  HA  ARG A 215       4.331   2.006 -10.405  1.00 94.31           H  
ATOM   3348  C   ARG A 215       2.618   1.572 -11.566  1.00 94.31           C  
ATOM   3349  CB  ARG A 215       4.922   2.124 -12.462  1.00 94.31           C  
ATOM   3350  HB2 ARG A 215       4.702   1.618 -13.402  1.00 94.31           H  
ATOM   3351  HB3 ARG A 215       5.986   2.025 -12.248  1.00 94.31           H  
ATOM   3352  O   ARG A 215       1.979   2.407 -10.942  1.00 94.31           O  
ATOM   3353  CG  ARG A 215       4.582   3.611 -12.591  1.00 94.31           C  
ATOM   3354  HG2 ARG A 215       3.524   3.739 -12.822  1.00 94.31           H  
ATOM   3355  HG3 ARG A 215       4.810   4.121 -11.655  1.00 94.31           H  
ATOM   3356  CD  ARG A 215       5.406   4.216 -13.722  1.00 94.31           C  
ATOM   3357  HD2 ARG A 215       5.118   3.747 -14.663  1.00 94.31           H  
ATOM   3358  HD3 ARG A 215       6.457   4.009 -13.522  1.00 94.31           H  
ATOM   3359  NE  ARG A 215       5.176   5.661 -13.809  1.00 94.31           N  
ATOM   3360  HE  ARG A 215       4.248   5.977 -13.565  1.00 94.31           H  
ATOM   3361  NH1 ARG A 215       7.261   6.239 -14.540  1.00 94.31           N  
ATOM   3362 HH11 ARG A 215       7.409   5.256 -14.718  1.00 94.31           H  
ATOM   3363 HH12 ARG A 215       8.048   6.697 -14.102  1.00 94.31           H  
ATOM   3364  NH2 ARG A 215       5.875   7.820 -13.825  1.00 94.31           N  
ATOM   3365 HH21 ARG A 215       6.643   8.468 -13.929  1.00 94.31           H  
ATOM   3366 HH22 ARG A 215       4.984   8.069 -13.420  1.00 94.31           H  
ATOM   3367  CZ  ARG A 215       6.097   6.566 -14.064  1.00 94.31           C  
ATOM   3368  N   GLU A 216       2.053   0.703 -12.408  1.00 92.81           N  
ATOM   3369  H   GLU A 216       2.639   0.022 -12.868  1.00 92.81           H  
ATOM   3370  CA  GLU A 216       0.615   0.708 -12.720  1.00 92.81           C  
ATOM   3371  HA  GLU A 216       0.336   1.675 -13.139  1.00 92.81           H  
ATOM   3372  C   GLU A 216      -0.244   0.487 -11.467  1.00 92.81           C  
ATOM   3373  CB  GLU A 216       0.270  -0.395 -13.738  1.00 92.81           C  
ATOM   3374  HB2 GLU A 216      -0.807  -0.361 -13.900  1.00 92.81           H  
ATOM   3375  HB3 GLU A 216       0.527  -1.363 -13.307  1.00 92.81           H  
ATOM   3376  O   GLU A 216      -1.240   1.181 -11.267  1.00 92.81           O  
ATOM   3377  CG  GLU A 216       0.947  -0.271 -15.111  1.00 92.81           C  
ATOM   3378  HG2 GLU A 216       2.027  -0.323 -14.975  1.00 92.81           H  
ATOM   3379  HG3 GLU A 216       0.704   0.705 -15.532  1.00 92.81           H  
ATOM   3380  CD  GLU A 216       0.509  -1.377 -16.097  1.00 92.81           C  
ATOM   3381  OE1 GLU A 216       0.997  -1.343 -17.249  1.00 92.81           O  
ATOM   3382  OE2 GLU A 216      -0.292  -2.270 -15.718  1.00 92.81           O  
ATOM   3383  N   TYR A 217       0.148  -0.452 -10.597  1.00 93.19           N  
ATOM   3384  H   TYR A 217       0.975  -0.998 -10.794  1.00 93.19           H  
ATOM   3385  CA  TYR A 217      -0.556  -0.688  -9.335  1.00 93.19           C  
ATOM   3386  HA  TYR A 217      -1.628  -0.767  -9.518  1.00 93.19           H  
ATOM   3387  C   TYR A 217      -0.383   0.481  -8.370  1.00 93.19           C  
ATOM   3388  CB  TYR A 217      -0.084  -2.004  -8.719  1.00 93.19           C  
ATOM   3389  HB2 TYR A 217      -0.322  -2.821  -9.399  1.00 93.19           H  
ATOM   3390  HB3 TYR A 217       1.001  -1.973  -8.611  1.00 93.19           H  
ATOM   3391  O   TYR A 217      -1.357   0.912  -7.757  1.00 93.19           O  
ATOM   3392  CG  TYR A 217      -0.707  -2.291  -7.366  1.00 93.19           C  
ATOM   3393  CD1 TYR A 217      -0.016  -1.931  -6.197  1.00 93.19           C  
ATOM   3394  HD1 TYR A 217       0.918  -1.394  -6.282  1.00 93.19           H  
ATOM   3395  CD2 TYR A 217      -1.976  -2.890  -7.270  1.00 93.19           C  
ATOM   3396  HD2 TYR A 217      -2.526  -3.132  -8.168  1.00 93.19           H  
ATOM   3397  CE1 TYR A 217      -0.527  -2.258  -4.930  1.00 93.19           C  
ATOM   3398  HE1 TYR A 217       0.035  -2.034  -4.035  1.00 93.19           H  
ATOM   3399  CE2 TYR A 217      -2.527  -3.162  -6.000  1.00 93.19           C  
ATOM   3400  HE2 TYR A 217      -3.506  -3.607  -5.902  1.00 93.19           H  
ATOM   3401  OH  TYR A 217      -2.278  -3.211  -3.611  1.00 93.19           O  
ATOM   3402  HH  TYR A 217      -1.606  -3.094  -2.935  1.00 93.19           H  
ATOM   3403  CZ  TYR A 217      -1.788  -2.875  -4.831  1.00 93.19           C  
ATOM   3404  N   CYS A 218       0.830   1.029  -8.270  1.00 94.94           N  
ATOM   3405  H   CYS A 218       1.592   0.632  -8.800  1.00 94.94           H  
ATOM   3406  CA  CYS A 218       1.090   2.186  -7.420  1.00 94.94           C  
ATOM   3407  HA  CYS A 218       0.820   1.922  -6.397  1.00 94.94           H  
ATOM   3408  C   CYS A 218       0.239   3.403  -7.826  1.00 94.94           C  
ATOM   3409  CB  CYS A 218       2.585   2.507  -7.473  1.00 94.94           C  
ATOM   3410  HB2 CYS A 218       3.150   1.582  -7.356  1.00 94.94           H  
ATOM   3411  HB3 CYS A 218       2.825   2.931  -8.448  1.00 94.94           H  
ATOM   3412  O   CYS A 218      -0.366   4.043  -6.968  1.00 94.94           O  
ATOM   3413  SG  CYS A 218       3.117   3.658  -6.185  1.00 94.94           S  
ATOM   3414  N   GLU A 219       0.132   3.679  -9.129  1.00 94.19           N  
ATOM   3415  H   GLU A 219       0.663   3.124  -9.784  1.00 94.19           H  
ATOM   3416  CA  GLU A 219      -0.703   4.755  -9.677  1.00 94.19           C  
ATOM   3417  HA  GLU A 219      -0.461   5.687  -9.167  1.00 94.19           H  
ATOM   3418  C   GLU A 219      -2.199   4.499  -9.435  1.00 94.19           C  
ATOM   3419  CB  GLU A 219      -0.407   4.930 -11.180  1.00 94.19           C  
ATOM   3420  HB2 GLU A 219      -0.439   3.954 -11.665  1.00 94.19           H  
ATOM   3421  HB3 GLU A 219      -1.181   5.559 -11.619  1.00 94.19           H  
ATOM   3422  O   GLU A 219      -2.909   5.410  -9.012  1.00 94.19           O  
ATOM   3423  CG  GLU A 219       0.960   5.598 -11.437  1.00 94.19           C  
ATOM   3424  HG2 GLU A 219       0.931   6.604 -11.018  1.00 94.19           H  
ATOM   3425  HG3 GLU A 219       1.736   5.048 -10.903  1.00 94.19           H  
ATOM   3426  CD  GLU A 219       1.364   5.689 -12.923  1.00 94.19           C  
ATOM   3427  OE1 GLU A 219       2.485   6.204 -13.189  1.00 94.19           O  
ATOM   3428  OE2 GLU A 219       0.592   5.236 -13.798  1.00 94.19           O  
ATOM   3429  N   PHE A 220      -2.677   3.261  -9.622  1.00 92.94           N  
ATOM   3430  H   PHE A 220      -2.056   2.556  -9.995  1.00 92.94           H  
ATOM   3431  CA  PHE A 220      -4.064   2.880  -9.321  1.00 92.94           C  
ATOM   3432  HA  PHE A 220      -4.737   3.532  -9.877  1.00 92.94           H  
ATOM   3433  C   PHE A 220      -4.420   3.041  -7.834  1.00 92.94           C  
ATOM   3434  CB  PHE A 220      -4.299   1.429  -9.771  1.00 92.94           C  
ATOM   3435  HB2 PHE A 220      -3.530   0.792  -9.335  1.00 92.94           H  
ATOM   3436  HB3 PHE A 220      -4.195   1.374 -10.855  1.00 92.94           H  
ATOM   3437  O   PHE A 220      -5.529   3.451  -7.501  1.00 92.94           O  
ATOM   3438  CG  PHE A 220      -5.662   0.888  -9.379  1.00 92.94           C  
ATOM   3439  CD1 PHE A 220      -5.791   0.006  -8.289  1.00 92.94           C  
ATOM   3440  HD1 PHE A 220      -4.916  -0.303  -7.737  1.00 92.94           H  
ATOM   3441  CD2 PHE A 220      -6.813   1.326 -10.058  1.00 92.94           C  
ATOM   3442  HD2 PHE A 220      -6.720   2.028 -10.874  1.00 92.94           H  
ATOM   3443  CE1 PHE A 220      -7.064  -0.441  -7.890  1.00 92.94           C  
ATOM   3444  HE1 PHE A 220      -7.154  -1.096  -7.035  1.00 92.94           H  
ATOM   3445  CE2 PHE A 220      -8.085   0.879  -9.659  1.00 92.94           C  
ATOM   3446  HE2 PHE A 220      -8.962   1.236 -10.178  1.00 92.94           H  
ATOM   3447  CZ  PHE A 220      -8.211  -0.011  -8.579  1.00 92.94           C  
ATOM   3448  HZ  PHE A 220      -9.188  -0.343  -8.259  1.00 92.94           H  
ATOM   3449  N   MET A 221      -3.476   2.745  -6.939  1.00 91.00           N  
ATOM   3450  H   MET A 221      -2.598   2.379  -7.280  1.00 91.00           H  
ATOM   3451  CA  MET A 221      -3.643   2.901  -5.491  1.00 91.00           C  
ATOM   3452  HA  MET A 221      -4.675   2.660  -5.236  1.00 91.00           H  
ATOM   3453  C   MET A 221      -3.420   4.340  -5.002  1.00 91.00           C  
ATOM   3454  CB  MET A 221      -2.721   1.910  -4.760  1.00 91.00           C  
ATOM   3455  HB2 MET A 221      -1.696   2.051  -5.103  1.00 91.00           H  
ATOM   3456  HB3 MET A 221      -2.746   2.108  -3.689  1.00 91.00           H  
ATOM   3457  O   MET A 221      -3.463   4.577  -3.793  1.00 91.00           O  
ATOM   3458  CG  MET A 221      -3.132   0.449  -4.989  1.00 91.00           C  
ATOM   3459  HG2 MET A 221      -2.401  -0.190  -4.494  1.00 91.00           H  
ATOM   3460  HG3 MET A 221      -3.083   0.232  -6.056  1.00 91.00           H  
ATOM   3461  SD  MET A 221      -4.789  -0.016  -4.401  1.00 91.00           S  
ATOM   3462  CE  MET A 221      -4.533   0.082  -2.609  1.00 91.00           C  
ATOM   3463  HE1 MET A 221      -3.701  -0.563  -2.325  1.00 91.00           H  
ATOM   3464  HE2 MET A 221      -4.313   1.110  -2.321  1.00 91.00           H  
ATOM   3465  HE3 MET A 221      -5.435  -0.249  -2.096  1.00 91.00           H  
ATOM   3466  N   HIS A 222      -3.176   5.293  -5.912  1.00 89.94           N  
ATOM   3467  H   HIS A 222      -3.199   5.036  -6.889  1.00 89.94           H  
ATOM   3468  CA  HIS A 222      -2.822   6.681  -5.598  1.00 89.94           C  
ATOM   3469  HA  HIS A 222      -2.485   7.135  -6.530  1.00 89.94           H  
ATOM   3470  C   HIS A 222      -1.626   6.796  -4.632  1.00 89.94           C  
ATOM   3471  CB  HIS A 222      -4.071   7.453  -5.143  1.00 89.94           C  
ATOM   3472  HB2 HIS A 222      -3.783   8.472  -4.882  1.00 89.94           H  
ATOM   3473  HB3 HIS A 222      -4.486   6.991  -4.248  1.00 89.94           H  
ATOM   3474  O   HIS A 222      -1.593   7.660  -3.756  1.00 89.94           O  
ATOM   3475  CG  HIS A 222      -5.141   7.539  -6.201  1.00 89.94           C  
ATOM   3476  CD2 HIS A 222      -6.266   6.766  -6.313  1.00 89.94           C  
ATOM   3477  HD2 HIS A 222      -6.534   5.943  -5.668  1.00 89.94           H  
ATOM   3478  ND1 HIS A 222      -5.159   8.434  -7.244  1.00 89.94           N  
ATOM   3479  HD1 HIS A 222      -4.453   9.129  -7.435  1.00 89.94           H  
ATOM   3480  CE1 HIS A 222      -6.273   8.215  -7.959  1.00 89.94           C  
ATOM   3481  HE1 HIS A 222      -6.560   8.768  -8.841  1.00 89.94           H  
ATOM   3482  NE2 HIS A 222      -6.994   7.219  -7.423  1.00 89.94           N  
ATOM   3483  N   GLY A 223      -0.655   5.889  -4.766  1.00 92.44           N  
ATOM   3484  H   GLY A 223      -0.722   5.235  -5.532  1.00 92.44           H  
ATOM   3485  CA  GLY A 223       0.562   5.863  -3.960  1.00 92.44           C  
ATOM   3486  HA2 GLY A 223       0.906   4.832  -3.871  1.00 92.44           H  
ATOM   3487  HA3 GLY A 223       0.345   6.231  -2.958  1.00 92.44           H  
ATOM   3488  C   GLY A 223       1.702   6.698  -4.547  1.00 92.44           C  
ATOM   3489  O   GLY A 223       1.629   7.217  -5.662  1.00 92.44           O  
ATOM   3490  N   TYR A 224       2.801   6.789  -3.798  1.00 93.12           N  
ATOM   3491  H   TYR A 224       2.787   6.331  -2.898  1.00 93.12           H  
ATOM   3492  CA  TYR A 224       4.036   7.439  -4.242  1.00 93.12           C  
ATOM   3493  HA  TYR A 224       3.815   8.076  -5.098  1.00 93.12           H  
ATOM   3494  C   TYR A 224       5.056   6.387  -4.686  1.00 93.12           C  
ATOM   3495  CB  TYR A 224       4.599   8.351  -3.145  1.00 93.12           C  
ATOM   3496  HB2 TYR A 224       4.895   7.747  -2.287  1.00 93.12           H  
ATOM   3497  HB3 TYR A 224       5.505   8.825  -3.523  1.00 93.12           H  
ATOM   3498  O   TYR A 224       5.569   5.630  -3.861  1.00 93.12           O  
ATOM   3499  CG  TYR A 224       3.644   9.433  -2.678  1.00 93.12           C  
ATOM   3500  CD1 TYR A 224       3.605  10.676  -3.341  1.00 93.12           C  
ATOM   3501  HD1 TYR A 224       4.247  10.853  -4.190  1.00 93.12           H  
ATOM   3502  CD2 TYR A 224       2.779   9.185  -1.595  1.00 93.12           C  
ATOM   3503  HD2 TYR A 224       2.781   8.222  -1.106  1.00 93.12           H  
ATOM   3504  CE1 TYR A 224       2.709  11.678  -2.914  1.00 93.12           C  
ATOM   3505  HE1 TYR A 224       2.662  12.630  -3.423  1.00 93.12           H  
ATOM   3506  CE2 TYR A 224       1.879  10.180  -1.173  1.00 93.12           C  
ATOM   3507  HE2 TYR A 224       1.188   9.993  -0.365  1.00 93.12           H  
ATOM   3508  OH  TYR A 224       0.966  12.373  -1.400  1.00 93.12           O  
ATOM   3509  HH  TYR A 224       0.995  13.188  -1.908  1.00 93.12           H  
ATOM   3510  CZ  TYR A 224       1.842  11.428  -1.827  1.00 93.12           C  
ATOM   3511  N   PHE A 225       5.349   6.343  -5.988  1.00 95.88           N  
ATOM   3512  H   PHE A 225       4.862   6.972  -6.610  1.00 95.88           H  
ATOM   3513  CA  PHE A 225       6.295   5.394  -6.580  1.00 95.88           C  
ATOM   3514  HA  PHE A 225       6.240   4.459  -6.024  1.00 95.88           H  
ATOM   3515  C   PHE A 225       7.739   5.911  -6.500  1.00 95.88           C  
ATOM   3516  CB  PHE A 225       5.885   5.113  -8.033  1.00 95.88           C  
ATOM   3517  HB2 PHE A 225       6.079   6.000  -8.637  1.00 95.88           H  
ATOM   3518  HB3 PHE A 225       4.812   4.928  -8.078  1.00 95.88           H  
ATOM   3519  O   PHE A 225       8.017   7.037  -6.919  1.00 95.88           O  
ATOM   3520  CG  PHE A 225       6.584   3.918  -8.649  1.00 95.88           C  
ATOM   3521  CD1 PHE A 225       7.521   4.086  -9.685  1.00 95.88           C  
ATOM   3522  HD1 PHE A 225       7.752   5.077 -10.047  1.00 95.88           H  
ATOM   3523  CD2 PHE A 225       6.282   2.625  -8.188  1.00 95.88           C  
ATOM   3524  HD2 PHE A 225       5.579   2.484  -7.380  1.00 95.88           H  
ATOM   3525  CE1 PHE A 225       8.137   2.962 -10.266  1.00 95.88           C  
ATOM   3526  HE1 PHE A 225       8.838   3.083 -11.079  1.00 95.88           H  
ATOM   3527  CE2 PHE A 225       6.903   1.507  -8.765  1.00 95.88           C  
ATOM   3528  HE2 PHE A 225       6.672   0.522  -8.388  1.00 95.88           H  
ATOM   3529  CZ  PHE A 225       7.823   1.672  -9.812  1.00 95.88           C  
ATOM   3530  HZ  PHE A 225       8.294   0.807 -10.255  1.00 95.88           H  
ATOM   3531  N   HIS A 226       8.663   5.087  -6.004  1.00 95.75           N  
ATOM   3532  H   HIS A 226       8.371   4.187  -5.650  1.00 95.75           H  
ATOM   3533  CA  HIS A 226      10.084   5.421  -5.871  1.00 95.75           C  
ATOM   3534  HA  HIS A 226      10.229   6.492  -6.011  1.00 95.75           H  
ATOM   3535  C   HIS A 226      10.924   4.703  -6.934  1.00 95.75           C  
ATOM   3536  CB  HIS A 226      10.546   5.086  -4.451  1.00 95.75           C  
ATOM   3537  HB2 HIS A 226      10.295   4.052  -4.218  1.00 95.75           H  
ATOM   3538  HB3 HIS A 226      11.631   5.185  -4.408  1.00 95.75           H  
ATOM   3539  O   HIS A 226      11.305   3.546  -6.773  1.00 95.75           O  
ATOM   3540  CG  HIS A 226       9.953   6.002  -3.414  1.00 95.75           C  
ATOM   3541  CD2 HIS A 226       8.777   5.847  -2.727  1.00 95.75           C  
ATOM   3542  HD2 HIS A 226       8.077   5.032  -2.840  1.00 95.75           H  
ATOM   3543  ND1 HIS A 226      10.537   7.164  -2.976  1.00 95.75           N  
ATOM   3544  HD1 HIS A 226      11.434   7.507  -3.286  1.00 95.75           H  
ATOM   3545  CE1 HIS A 226       9.740   7.696  -2.038  1.00 95.75           C  
ATOM   3546  HE1 HIS A 226       9.954   8.597  -1.483  1.00 95.75           H  
ATOM   3547  NE2 HIS A 226       8.651   6.939  -1.855  1.00 95.75           N  
ATOM   3548  N   GLU A 227      11.211   5.390  -8.041  1.00 92.31           N  
ATOM   3549  H   GLU A 227      10.872   6.338  -8.117  1.00 92.31           H  
ATOM   3550  CA  GLU A 227      11.948   4.821  -9.182  1.00 92.31           C  
ATOM   3551  HA  GLU A 227      11.496   3.866  -9.447  1.00 92.31           H  
ATOM   3552  C   GLU A 227      13.433   4.554  -8.908  1.00 92.31           C  
ATOM   3553  CB  GLU A 227      11.850   5.751 -10.399  1.00 92.31           C  
ATOM   3554  HB2 GLU A 227      12.515   5.372 -11.175  1.00 92.31           H  
ATOM   3555  HB3 GLU A 227      12.174   6.754 -10.120  1.00 92.31           H  
ATOM   3556  O   GLU A 227      14.050   3.752  -9.602  1.00 92.31           O  
ATOM   3557  CG  GLU A 227      10.430   5.801 -10.968  1.00 92.31           C  
ATOM   3558  HG2 GLU A 227       9.763   6.238 -10.224  1.00 92.31           H  
ATOM   3559  HG3 GLU A 227      10.116   4.776 -11.166  1.00 92.31           H  
ATOM   3560  CD  GLU A 227      10.310   6.590 -12.279  1.00 92.31           C  
ATOM   3561  OE1 GLU A 227       9.163   6.709 -12.772  1.00 92.31           O  
ATOM   3562  OE2 GLU A 227      11.335   7.037 -12.831  1.00 92.31           O  
ATOM   3563  N   ASP A 228      14.016   5.224  -7.923  1.00 90.94           N  
ATOM   3564  H   ASP A 228      13.462   5.864  -7.373  1.00 90.94           H  
ATOM   3565  CA  ASP A 228      15.429   5.149  -7.563  1.00 90.94           C  
ATOM   3566  HA  ASP A 228      16.008   4.904  -8.453  1.00 90.94           H  
ATOM   3567  C   ASP A 228      15.719   4.048  -6.533  1.00 90.94           C  
ATOM   3568  CB  ASP A 228      15.885   6.542  -7.090  1.00 90.94           C  
ATOM   3569  HB2 ASP A 228      15.808   7.231  -7.931  1.00 90.94           H  
ATOM   3570  HB3 ASP A 228      16.938   6.481  -6.816  1.00 90.94           H  
ATOM   3571  O   ASP A 228      16.765   3.405  -6.594  1.00 90.94           O  
ATOM   3572  CG  ASP A 228      15.088   7.137  -5.912  1.00 90.94           C  
ATOM   3573  OD1 ASP A 228      13.845   6.954  -5.856  1.00 90.94           O  
ATOM   3574  OD2 ASP A 228      15.725   7.819  -5.083  1.00 90.94           O  
ATOM   3575  N   ALA A 229      14.771   3.760  -5.641  1.00 95.12           N  
ATOM   3576  H   ALA A 229      13.924   4.311  -5.663  1.00 95.12           H  
ATOM   3577  CA  ALA A 229      14.920   2.750  -4.597  1.00 95.12           C  
ATOM   3578  HA  ALA A 229      15.969   2.714  -4.303  1.00 95.12           H  
ATOM   3579  C   ALA A 229      14.530   1.332  -5.061  1.00 95.12           C  
ATOM   3580  CB  ALA A 229      14.127   3.207  -3.370  1.00 95.12           C  
ATOM   3581  HB1 ALA A 229      14.269   2.498  -2.554  1.00 95.12           H  
ATOM   3582  HB2 ALA A 229      14.479   4.187  -3.049  1.00 95.12           H  
ATOM   3583  HB3 ALA A 229      13.067   3.269  -3.616  1.00 95.12           H  
ATOM   3584  O   ALA A 229      13.747   1.140  -5.997  1.00 95.12           O  
ATOM   3585  N   THR A 230      15.072   0.321  -4.384  1.00 95.50           N  
ATOM   3586  H   THR A 230      15.766   0.536  -3.683  1.00 95.50           H  
ATOM   3587  CA  THR A 230      14.789  -1.113  -4.608  1.00 95.50           C  
ATOM   3588  HA  THR A 230      14.057  -1.235  -5.406  1.00 95.50           H  
ATOM   3589  C   THR A 230      14.210  -1.793  -3.363  1.00 95.50           C  
ATOM   3590  CB  THR A 230      16.067  -1.861  -5.011  1.00 95.50           C  
ATOM   3591  HB  THR A 230      15.879  -2.934  -5.036  1.00 95.50           H  
ATOM   3592  O   THR A 230      13.581  -2.842  -3.490  1.00 95.50           O  
ATOM   3593  CG2 THR A 230      16.613  -1.413  -6.368  1.00 95.50           C  
ATOM   3594 HG21 THR A 230      16.922  -0.369  -6.324  1.00 95.50           H  
ATOM   3595 HG22 THR A 230      17.469  -2.032  -6.632  1.00 95.50           H  
ATOM   3596 HG23 THR A 230      15.841  -1.536  -7.128  1.00 95.50           H  
ATOM   3597  OG1 THR A 230      17.014  -1.562  -4.022  1.00 95.50           O  
ATOM   3598  HG1 THR A 230      17.837  -2.039  -4.154  1.00 95.50           H  
ATOM   3599  N   LEU A 231      14.384  -1.190  -2.181  1.00 96.31           N  
ATOM   3600  H   LEU A 231      14.952  -0.355  -2.165  1.00 96.31           H  
ATOM   3601  CA  LEU A 231      13.889  -1.676  -0.890  1.00 96.31           C  
ATOM   3602  HA  LEU A 231      13.276  -2.565  -1.040  1.00 96.31           H  
ATOM   3603  C   LEU A 231      13.006  -0.634  -0.196  1.00 96.31           C  
ATOM   3604  CB  LEU A 231      15.076  -2.040   0.014  1.00 96.31           C  
ATOM   3605  HB2 LEU A 231      15.727  -1.168   0.083  1.00 96.31           H  
ATOM   3606  HB3 LEU A 231      14.706  -2.246   1.019  1.00 96.31           H  
ATOM   3607  O   LEU A 231      13.257   0.569  -0.263  1.00 96.31           O  
ATOM   3608  CG  LEU A 231      15.911  -3.244  -0.449  1.00 96.31           C  
ATOM   3609  HG  LEU A 231      16.232  -3.104  -1.481  1.00 96.31           H  
ATOM   3610  CD1 LEU A 231      17.149  -3.336   0.439  1.00 96.31           C  
ATOM   3611 HD11 LEU A 231      17.736  -4.216   0.178  1.00 96.31           H  
ATOM   3612 HD12 LEU A 231      17.768  -2.449   0.300  1.00 96.31           H  
ATOM   3613 HD13 LEU A 231      16.849  -3.403   1.485  1.00 96.31           H  
ATOM   3614  CD2 LEU A 231      15.135  -4.557  -0.334  1.00 96.31           C  
ATOM   3615 HD21 LEU A 231      15.770  -5.394  -0.625  1.00 96.31           H  
ATOM   3616 HD22 LEU A 231      14.270  -4.524  -0.997  1.00 96.31           H  
ATOM   3617 HD23 LEU A 231      14.790  -4.696   0.691  1.00 96.31           H  
ATOM   3618  N   CYS A 232      12.005  -1.101   0.538  1.00 96.31           N  
ATOM   3619  H   CYS A 232      11.969  -2.098   0.691  1.00 96.31           H  
ATOM   3620  CA  CYS A 232      11.163  -0.279   1.395  1.00 96.31           C  
ATOM   3621  HA  CYS A 232      10.753   0.536   0.798  1.00 96.31           H  
ATOM   3622  C   CYS A 232      11.948   0.360   2.546  1.00 96.31           C  
ATOM   3623  CB  CYS A 232      10.008  -1.139   1.910  1.00 96.31           C  
ATOM   3624  HB2 CYS A 232       9.591  -0.675   2.805  1.00 96.31           H  
ATOM   3625  HB3 CYS A 232      10.372  -2.128   2.187  1.00 96.31           H  
ATOM   3626  O   CYS A 232      11.687   1.508   2.898  1.00 96.31           O  
ATOM   3627  SG  CYS A 232       8.678  -1.297   0.700  1.00 96.31           S  
ATOM   3628  N   SER A 233      12.974  -0.305   3.087  1.00 94.56           N  
ATOM   3629  H   SER A 233      13.106  -1.281   2.864  1.00 94.56           H  
ATOM   3630  CA  SER A 233      13.863   0.304   4.086  1.00 94.56           C  
ATOM   3631  HA  SER A 233      13.254   0.626   4.931  1.00 94.56           H  
ATOM   3632  C   SER A 233      14.640   1.527   3.588  1.00 94.56           C  
ATOM   3633  CB  SER A 233      14.884  -0.713   4.586  1.00 94.56           C  
ATOM   3634  HB2 SER A 233      14.375  -1.565   5.039  1.00 94.56           H  
ATOM   3635  HB3 SER A 233      15.489  -0.245   5.362  1.00 94.56           H  
ATOM   3636  O   SER A 233      15.173   2.270   4.414  1.00 94.56           O  
ATOM   3637  OG  SER A 233      15.721  -1.138   3.525  1.00 94.56           O  
ATOM   3638  HG  SER A 233      16.388  -0.466   3.364  1.00 94.56           H  
ATOM   3639  N   GLN A 234      14.750   1.723   2.269  1.00 93.50           N  
ATOM   3640  H   GLN A 234      14.265   1.089   1.650  1.00 93.50           H  
ATOM   3641  CA  GLN A 234      15.466   2.849   1.658  1.00 93.50           C  
ATOM   3642  HA  GLN A 234      16.303   3.131   2.295  1.00 93.50           H  
ATOM   3643  C   GLN A 234      14.590   4.101   1.500  1.00 93.50           C  
ATOM   3644  CB  GLN A 234      16.026   2.425   0.291  1.00 93.50           C  
ATOM   3645  HB2 GLN A 234      15.205   2.051  -0.321  1.00 93.50           H  
ATOM   3646  HB3 GLN A 234      16.429   3.304  -0.212  1.00 93.50           H  
ATOM   3647  O   GLN A 234      15.115   5.161   1.162  1.00 93.50           O  
ATOM   3648  CG  GLN A 234      17.147   1.376   0.374  1.00 93.50           C  
ATOM   3649  HG2 GLN A 234      18.046   1.855   0.760  1.00 93.50           H  
ATOM   3650  HG3 GLN A 234      16.867   0.582   1.067  1.00 93.50           H  
ATOM   3651  CD  GLN A 234      17.465   0.733  -0.976  1.00 93.50           C  
ATOM   3652  NE2 GLN A 234      18.556   0.006  -1.067  1.00 93.50           N  
ATOM   3653 HE21 GLN A 234      18.670  -0.538  -1.910  1.00 93.50           H  
ATOM   3654 HE22 GLN A 234      19.188  -0.068  -0.283  1.00 93.50           H  
ATOM   3655  OE1 GLN A 234      16.733   0.842  -1.951  1.00 93.50           O  
ATOM   3656  N   VAL A 235      13.278   4.005   1.744  1.00 93.81           N  
ATOM   3657  H   VAL A 235      12.904   3.126   2.072  1.00 93.81           H  
ATOM   3658  CA  VAL A 235      12.328   5.109   1.554  1.00 93.81           C  
ATOM   3659  HA  VAL A 235      12.887   5.990   1.239  1.00 93.81           H  
ATOM   3660  C   VAL A 235      11.634   5.492   2.861  1.00 93.81           C  
ATOM   3661  CB  VAL A 235      11.321   4.819   0.422  1.00 93.81           C  
ATOM   3662  HB  VAL A 235      10.678   5.692   0.313  1.00 93.81           H  
ATOM   3663  O   VAL A 235      11.431   4.678   3.759  1.00 93.81           O  
ATOM   3664  CG1 VAL A 235      12.048   4.594  -0.909  1.00 93.81           C  
ATOM   3665 HG11 VAL A 235      12.688   3.714  -0.849  1.00 93.81           H  
ATOM   3666 HG12 VAL A 235      12.654   5.464  -1.158  1.00 93.81           H  
ATOM   3667 HG13 VAL A 235      11.316   4.428  -1.700  1.00 93.81           H  
ATOM   3668  CG2 VAL A 235      10.429   3.603   0.682  1.00 93.81           C  
ATOM   3669 HG21 VAL A 235       9.656   3.545  -0.084  1.00 93.81           H  
ATOM   3670 HG22 VAL A 235      11.030   2.695   0.648  1.00 93.81           H  
ATOM   3671 HG23 VAL A 235       9.946   3.677   1.657  1.00 93.81           H  
ATOM   3672  N   HIS A 236      11.249   6.763   2.971  1.00 91.81           N  
ATOM   3673  H   HIS A 236      11.445   7.388   2.202  1.00 91.81           H  
ATOM   3674  CA  HIS A 236      10.532   7.304   4.126  1.00 91.81           C  
ATOM   3675  HA  HIS A 236      10.470   6.547   4.908  1.00 91.81           H  
ATOM   3676  C   HIS A 236       9.098   7.652   3.722  1.00 91.81           C  
ATOM   3677  CB  HIS A 236      11.312   8.490   4.712  1.00 91.81           C  
ATOM   3678  HB2 HIS A 236      11.429   9.263   3.952  1.00 91.81           H  
ATOM   3679  HB3 HIS A 236      10.742   8.918   5.537  1.00 91.81           H  
ATOM   3680  O   HIS A 236       8.787   8.790   3.379  1.00 91.81           O  
ATOM   3681  CG  HIS A 236      12.671   8.090   5.230  1.00 91.81           C  
ATOM   3682  CD2 HIS A 236      13.883   8.347   4.647  1.00 91.81           C  
ATOM   3683  HD2 HIS A 236      14.042   8.887   3.725  1.00 91.81           H  
ATOM   3684  ND1 HIS A 236      12.920   7.372   6.375  1.00 91.81           N  
ATOM   3685  HD1 HIS A 236      12.225   7.057   7.037  1.00 91.81           H  
ATOM   3686  CE1 HIS A 236      14.248   7.195   6.477  1.00 91.81           C  
ATOM   3687  HE1 HIS A 236      14.744   6.658   7.271  1.00 91.81           H  
ATOM   3688  NE2 HIS A 236      14.882   7.790   5.456  1.00 91.81           N  
ATOM   3689  N   CYS A 237       8.213   6.655   3.736  1.00 94.25           N  
ATOM   3690  H   CYS A 237       8.540   5.719   3.929  1.00 94.25           H  
ATOM   3691  CA  CYS A 237       6.859   6.809   3.206  1.00 94.25           C  
ATOM   3692  HA  CYS A 237       6.932   7.161   2.176  1.00 94.25           H  
ATOM   3693  C   CYS A 237       6.011   7.850   3.941  1.00 94.25           C  
ATOM   3694  CB  CYS A 237       6.175   5.444   3.227  1.00 94.25           C  
ATOM   3695  HB2 CYS A 237       6.306   4.990   4.210  1.00 94.25           H  
ATOM   3696  HB3 CYS A 237       5.107   5.581   3.058  1.00 94.25           H  
ATOM   3697  O   CYS A 237       5.288   8.612   3.300  1.00 94.25           O  
ATOM   3698  SG  CYS A 237       6.774   4.287   1.980  1.00 94.25           S  
ATOM   3699  N   LEU A 238       6.121   7.932   5.270  1.00 93.56           N  
ATOM   3700  H   LEU A 238       6.713   7.270   5.750  1.00 93.56           H  
ATOM   3701  CA  LEU A 238       5.348   8.898   6.052  1.00 93.56           C  
ATOM   3702  HA  LEU A 238       4.296   8.748   5.810  1.00 93.56           H  
ATOM   3703  C   LEU A 238       5.691  10.354   5.688  1.00 93.56           C  
ATOM   3704  CB  LEU A 238       5.562   8.603   7.544  1.00 93.56           C  
ATOM   3705  HB2 LEU A 238       5.392   7.540   7.719  1.00 93.56           H  
ATOM   3706  HB3 LEU A 238       6.599   8.827   7.794  1.00 93.56           H  
ATOM   3707  O   LEU A 238       4.792  11.186   5.646  1.00 93.56           O  
ATOM   3708  CG  LEU A 238       4.637   9.401   8.480  1.00 93.56           C  
ATOM   3709  HG  LEU A 238       4.784  10.470   8.327  1.00 93.56           H  
ATOM   3710  CD1 LEU A 238       3.158   9.050   8.289  1.00 93.56           C  
ATOM   3711 HD11 LEU A 238       2.818   9.391   7.311  1.00 93.56           H  
ATOM   3712 HD12 LEU A 238       3.009   7.973   8.370  1.00 93.56           H  
ATOM   3713 HD13 LEU A 238       2.560   9.560   9.044  1.00 93.56           H  
ATOM   3714  CD2 LEU A 238       5.009   9.068   9.920  1.00 93.56           C  
ATOM   3715 HD21 LEU A 238       6.076   9.233  10.073  1.00 93.56           H  
ATOM   3716 HD22 LEU A 238       4.438   9.699  10.601  1.00 93.56           H  
ATOM   3717 HD23 LEU A 238       4.784   8.020  10.118  1.00 93.56           H  
ATOM   3718  N   ASP A 239       6.953  10.646   5.357  1.00 91.31           N  
ATOM   3719  H   ASP A 239       7.636   9.902   5.338  1.00 91.31           H  
ATOM   3720  CA  ASP A 239       7.394  11.974   4.901  1.00 91.31           C  
ATOM   3721  HA  ASP A 239       7.153  12.722   5.657  1.00 91.31           H  
ATOM   3722  C   ASP A 239       6.682  12.387   3.601  1.00 91.31           C  
ATOM   3723  CB  ASP A 239       8.922  11.939   4.728  1.00 91.31           C  
ATOM   3724  HB2 ASP A 239       9.183  11.202   3.968  1.00 91.31           H  
ATOM   3725  HB3 ASP A 239       9.381  11.630   5.667  1.00 91.31           H  
ATOM   3726  O   ASP A 239       6.172  13.501   3.481  1.00 91.31           O  
ATOM   3727  CG  ASP A 239       9.506  13.291   4.319  1.00 91.31           C  
ATOM   3728  OD1 ASP A 239       9.371  14.241   5.118  1.00 91.31           O  
ATOM   3729  OD2 ASP A 239      10.107  13.362   3.219  1.00 91.31           O  
ATOM   3730  N   LYS A 240       6.540  11.450   2.653  1.00 89.12           N  
ATOM   3731  H   LYS A 240       6.928  10.536   2.837  1.00 89.12           H  
ATOM   3732  CA  LYS A 240       5.824  11.687   1.388  1.00 89.12           C  
ATOM   3733  HA  LYS A 240       6.135  12.652   0.989  1.00 89.12           H  
ATOM   3734  C   LYS A 240       4.319  11.837   1.575  1.00 89.12           C  
ATOM   3735  CB  LYS A 240       6.135  10.574   0.371  1.00 89.12           C  
ATOM   3736  HB2 LYS A 240       5.544  10.753  -0.527  1.00 89.12           H  
ATOM   3737  HB3 LYS A 240       5.828   9.611   0.778  1.00 89.12           H  
ATOM   3738  O   LYS A 240       3.734  12.753   1.002  1.00 89.12           O  
ATOM   3739  CG  LYS A 240       7.614  10.487  -0.037  1.00 89.12           C  
ATOM   3740  HG2 LYS A 240       7.706   9.744  -0.830  1.00 89.12           H  
ATOM   3741  HG3 LYS A 240       8.206  10.154   0.815  1.00 89.12           H  
ATOM   3742  CD  LYS A 240       8.156  11.832  -0.537  1.00 89.12           C  
ATOM   3743  HD2 LYS A 240       7.510  12.221  -1.325  1.00 89.12           H  
ATOM   3744  HD3 LYS A 240       8.171  12.532   0.298  1.00 89.12           H  
ATOM   3745  CE  LYS A 240       9.582  11.676  -1.059  1.00 89.12           C  
ATOM   3746  HE2 LYS A 240       9.559  11.148  -2.012  1.00 89.12           H  
ATOM   3747  HE3 LYS A 240      10.139  11.070  -0.345  1.00 89.12           H  
ATOM   3748  NZ  LYS A 240      10.232  13.000  -1.191  1.00 89.12           N  
ATOM   3749  HZ1 LYS A 240       9.704  13.605  -1.803  1.00 89.12           H  
ATOM   3750  HZ2 LYS A 240      10.275  13.430  -0.278  1.00 89.12           H  
ATOM   3751  HZ3 LYS A 240      11.179  12.902  -1.528  1.00 89.12           H  
ATOM   3752  N   VAL A 241       3.707  10.980   2.392  1.00 90.75           N  
ATOM   3753  H   VAL A 241       4.265  10.248   2.809  1.00 90.75           H  
ATOM   3754  CA  VAL A 241       2.262  11.020   2.666  1.00 90.75           C  
ATOM   3755  HA  VAL A 241       1.721  11.022   1.719  1.00 90.75           H  
ATOM   3756  C   VAL A 241       1.877  12.309   3.391  1.00 90.75           C  
ATOM   3757  CB  VAL A 241       1.831   9.776   3.466  1.00 90.75           C  
ATOM   3758  HB  VAL A 241       2.467   9.679   4.346  1.00 90.75           H  
ATOM   3759  O   VAL A 241       0.891  12.948   3.032  1.00 90.75           O  
ATOM   3760  CG1 VAL A 241       0.372   9.849   3.931  1.00 90.75           C  
ATOM   3761 HG11 VAL A 241       0.100   8.907   4.407  1.00 90.75           H  
ATOM   3762 HG12 VAL A 241      -0.284  10.024   3.079  1.00 90.75           H  
ATOM   3763 HG13 VAL A 241       0.241  10.648   4.661  1.00 90.75           H  
ATOM   3764  CG2 VAL A 241       1.975   8.509   2.613  1.00 90.75           C  
ATOM   3765 HG21 VAL A 241       1.294   8.552   1.763  1.00 90.75           H  
ATOM   3766 HG22 VAL A 241       1.729   7.632   3.212  1.00 90.75           H  
ATOM   3767 HG23 VAL A 241       2.993   8.401   2.239  1.00 90.75           H  
ATOM   3768  N   CYS A 242       2.673  12.730   4.376  1.00 94.06           N  
ATOM   3769  H   CYS A 242       3.469  12.169   4.643  1.00 94.06           H  
ATOM   3770  CA  CYS A 242       2.442  13.982   5.084  1.00 94.06           C  
ATOM   3771  HA  CYS A 242       1.409  13.996   5.434  1.00 94.06           H  
ATOM   3772  C   CYS A 242       2.618  15.201   4.166  1.00 94.06           C  
ATOM   3773  CB  CYS A 242       3.363  14.027   6.309  1.00 94.06           C  
ATOM   3774  HB2 CYS A 242       3.343  15.027   6.743  1.00 94.06           H  
ATOM   3775  HB3 CYS A 242       4.384  13.828   5.985  1.00 94.06           H  
ATOM   3776  O   CYS A 242       1.834  16.140   4.272  1.00 94.06           O  
ATOM   3777  SG  CYS A 242       2.908  12.828   7.593  1.00 94.06           S  
ATOM   3778  N   GLY A 243       3.588  15.207   3.252  1.00 89.88           N  
ATOM   3779  H   GLY A 243       4.254  14.448   3.221  1.00 89.88           H  
ATOM   3780  CA  GLY A 243       3.791  16.350   2.357  1.00 89.88           C  
ATOM   3781  HA2 GLY A 243       2.849  16.589   1.864  1.00 89.88           H  
ATOM   3782  HA3 GLY A 243       4.526  16.096   1.594  1.00 89.88           H  
ATOM   3783  C   GLY A 243       4.268  17.599   3.101  1.00 89.88           C  
ATOM   3784  O   GLY A 243       5.024  17.493   4.067  1.00 89.88           O  
ATOM   3785  N   LEU A 244       3.810  18.782   2.674  1.00 90.12           N  
ATOM   3786  H   LEU A 244       3.141  18.777   1.918  1.00 90.12           H  
ATOM   3787  CA  LEU A 244       4.266  20.095   3.160  1.00 90.12           C  
ATOM   3788  HA  LEU A 244       3.834  20.849   2.502  1.00 90.12           H  
ATOM   3789  C   LEU A 244       5.794  20.263   3.044  1.00 90.12           C  
ATOM   3790  CB  LEU A 244       3.740  20.361   4.592  1.00 90.12           C  
ATOM   3791  HB2 LEU A 244       4.088  21.339   4.924  1.00 90.12           H  
ATOM   3792  HB3 LEU A 244       4.170  19.609   5.253  1.00 90.12           H  
ATOM   3793  O   LEU A 244       6.387  20.006   1.995  1.00 90.12           O  
ATOM   3794  CG  LEU A 244       2.218  20.348   4.758  1.00 90.12           C  
ATOM   3795  HG  LEU A 244       1.808  19.431   4.335  1.00 90.12           H  
ATOM   3796  CD1 LEU A 244       1.870  20.374   6.252  1.00 90.12           C  
ATOM   3797 HD11 LEU A 244       2.702  20.011   6.856  1.00 90.12           H  
ATOM   3798 HD12 LEU A 244       1.575  21.374   6.571  1.00 90.12           H  
ATOM   3799 HD13 LEU A 244       1.042  19.683   6.407  1.00 90.12           H  
ATOM   3800  CD2 LEU A 244       1.580  21.564   4.083  1.00 90.12           C  
ATOM   3801 HD21 LEU A 244       0.509  21.579   4.288  1.00 90.12           H  
ATOM   3802 HD22 LEU A 244       1.710  21.478   3.004  1.00 90.12           H  
ATOM   3803 HD23 LEU A 244       2.044  22.487   4.428  1.00 90.12           H  
ATOM   3804  N   LEU A 245       6.448  20.724   4.113  1.00 83.50           N  
ATOM   3805  H   LEU A 245       5.908  20.873   4.954  1.00 83.50           H  
ATOM   3806  CA  LEU A 245       7.893  20.667   4.238  1.00 83.50           C  
ATOM   3807  HA  LEU A 245       8.330  20.855   3.258  1.00 83.50           H  
ATOM   3808  C   LEU A 245       8.265  19.263   4.728  1.00 83.50           C  
ATOM   3809  CB  LEU A 245       8.388  21.746   5.221  1.00 83.50           C  
ATOM   3810  HB2 LEU A 245       9.461  21.624   5.371  1.00 83.50           H  
ATOM   3811  HB3 LEU A 245       7.910  21.584   6.187  1.00 83.50           H  
ATOM   3812  O   LEU A 245       7.778  18.888   5.798  1.00 83.50           O  
ATOM   3813  CG  LEU A 245       8.116  23.191   4.773  1.00 83.50           C  
ATOM   3814  HG  LEU A 245       7.061  23.316   4.528  1.00 83.50           H  
ATOM   3815  CD1 LEU A 245       8.462  24.155   5.907  1.00 83.50           C  
ATOM   3816 HD11 LEU A 245       8.261  25.179   5.591  1.00 83.50           H  
ATOM   3817 HD12 LEU A 245       7.844  23.929   6.776  1.00 83.50           H  
ATOM   3818 HD13 LEU A 245       9.513  24.058   6.176  1.00 83.50           H  
ATOM   3819  CD2 LEU A 245       8.965  23.562   3.558  1.00 83.50           C  
ATOM   3820 HD21 LEU A 245       8.768  24.598   3.281  1.00 83.50           H  
ATOM   3821 HD22 LEU A 245       8.698  22.923   2.717  1.00 83.50           H  
ATOM   3822 HD23 LEU A 245      10.025  23.447   3.785  1.00 83.50           H  
ATOM   3823  N   PRO A 246       9.168  18.538   4.037  1.00 83.94           N  
ATOM   3824  CA  PRO A 246       9.758  17.309   4.565  1.00 83.94           C  
ATOM   3825  HA  PRO A 246       9.002  16.529   4.486  1.00 83.94           H  
ATOM   3826  C   PRO A 246      10.196  17.422   6.039  1.00 83.94           C  
ATOM   3827  CB  PRO A 246      10.935  16.959   3.641  1.00 83.94           C  
ATOM   3828  HB2 PRO A 246      10.902  15.902   3.375  1.00 83.94           H  
ATOM   3829  HB3 PRO A 246      11.891  17.163   4.124  1.00 83.94           H  
ATOM   3830  O   PRO A 246      10.462  18.522   6.538  1.00 83.94           O  
ATOM   3831  CG  PRO A 246      10.777  17.829   2.388  1.00 83.94           C  
ATOM   3832  HG2 PRO A 246      10.523  17.202   1.533  1.00 83.94           H  
ATOM   3833  HG3 PRO A 246      11.698  18.374   2.180  1.00 83.94           H  
ATOM   3834  CD  PRO A 246       9.623  18.794   2.672  1.00 83.94           C  
ATOM   3835  HD2 PRO A 246       9.961  19.821   2.533  1.00 83.94           H  
ATOM   3836  HD3 PRO A 246       8.805  18.591   1.981  1.00 83.94           H  
ATOM   3837  N   PHE A 247      10.321  16.312   6.746  1.00 87.06           N  
ATOM   3838  H   PHE A 247      10.059  15.438   6.314  1.00 87.06           H  
ATOM   3839  CA  PHE A 247      10.790  16.318   8.135  1.00 87.06           C  
ATOM   3840  HA  PHE A 247      10.224  17.062   8.695  1.00 87.06           H  
ATOM   3841  C   PHE A 247      12.271  16.703   8.233  1.00 87.06           C  
ATOM   3842  CB  PHE A 247      10.533  14.948   8.764  1.00 87.06           C  
ATOM   3843  HB2 PHE A 247      11.215  14.237   8.297  1.00 87.06           H  
ATOM   3844  HB3 PHE A 247      10.778  15.003   9.824  1.00 87.06           H  
ATOM   3845  O   PHE A 247      13.041  16.470   7.298  1.00 87.06           O  
ATOM   3846  CG  PHE A 247       9.120  14.412   8.631  1.00 87.06           C  
ATOM   3847  CD1 PHE A 247       7.998  15.266   8.688  1.00 87.06           C  
ATOM   3848  HD1 PHE A 247       8.131  16.329   8.825  1.00 87.06           H  
ATOM   3849  CD2 PHE A 247       8.930  13.029   8.459  1.00 87.06           C  
ATOM   3850  HD2 PHE A 247       9.784  12.371   8.408  1.00 87.06           H  
ATOM   3851  CE1 PHE A 247       6.704  14.729   8.559  1.00 87.06           C  
ATOM   3852  HE1 PHE A 247       5.829  15.361   8.588  1.00 87.06           H  
ATOM   3853  CE2 PHE A 247       7.636  12.499   8.340  1.00 87.06           C  
ATOM   3854  HE2 PHE A 247       7.502  11.438   8.192  1.00 87.06           H  
ATOM   3855  CZ  PHE A 247       6.525  13.350   8.385  1.00 87.06           C  
ATOM   3856  HZ  PHE A 247       5.533  12.937   8.277  1.00 87.06           H  
ATOM   3857  N   LEU A 248      12.706  17.296   9.351  1.00 81.31           N  
ATOM   3858  H   LEU A 248      12.047  17.531  10.079  1.00 81.31           H  
ATOM   3859  CA  LEU A 248      14.133  17.572   9.570  1.00 81.31           C  
ATOM   3860  HA  LEU A 248      14.521  18.146   8.728  1.00 81.31           H  
ATOM   3861  C   LEU A 248      14.935  16.278   9.609  1.00 81.31           C  
ATOM   3862  CB  LEU A 248      14.340  18.347  10.881  1.00 81.31           C  
ATOM   3863  HB2 LEU A 248      15.402  18.364  11.123  1.00 81.31           H  
ATOM   3864  HB3 LEU A 248      13.819  17.823  11.682  1.00 81.31           H  
ATOM   3865  O   LEU A 248      15.973  16.175   8.965  1.00 81.31           O  
ATOM   3866  CG  LEU A 248      13.838  19.794  10.811  1.00 81.31           C  
ATOM   3867  HG  LEU A 248      12.834  19.822  10.387  1.00 81.31           H  
ATOM   3868  CD1 LEU A 248      13.794  20.392  12.219  1.00 81.31           C  
ATOM   3869 HD11 LEU A 248      13.094  19.815  12.823  1.00 81.31           H  
ATOM   3870 HD12 LEU A 248      14.785  20.362  12.672  1.00 81.31           H  
ATOM   3871 HD13 LEU A 248      13.441  21.422  12.165  1.00 81.31           H  
ATOM   3872  CD2 LEU A 248      14.756  20.654   9.940  1.00 81.31           C  
ATOM   3873 HD21 LEU A 248      14.242  21.579   9.675  1.00 81.31           H  
ATOM   3874 HD22 LEU A 248      15.688  20.869  10.462  1.00 81.31           H  
ATOM   3875 HD23 LEU A 248      14.997  20.153   9.003  1.00 81.31           H  
ATOM   3876  N   ASN A 249      14.424  15.285  10.337  1.00 83.19           N  
ATOM   3877  H   ASN A 249      13.531  15.455  10.778  1.00 83.19           H  
ATOM   3878  CA  ASN A 249      14.872  13.905  10.250  1.00 83.19           C  
ATOM   3879  HA  ASN A 249      15.793  13.855   9.669  1.00 83.19           H  
ATOM   3880  C   ASN A 249      13.767  13.088   9.561  1.00 83.19           C  
ATOM   3881  CB  ASN A 249      15.192  13.383  11.659  1.00 83.19           C  
ATOM   3882  HB2 ASN A 249      15.933  14.036  12.120  1.00 83.19           H  
ATOM   3883  HB3 ASN A 249      14.289  13.413  12.268  1.00 83.19           H  
ATOM   3884  O   ASN A 249      12.691  12.962  10.146  1.00 83.19           O  
ATOM   3885  CG  ASN A 249      15.721  11.957  11.651  1.00 83.19           C  
ATOM   3886  ND2 ASN A 249      16.309  11.518  12.737  1.00 83.19           N  
ATOM   3887 HD21 ASN A 249      16.402  12.117  13.545  1.00 83.19           H  
ATOM   3888 HD22 ASN A 249      16.613  10.555  12.704  1.00 83.19           H  
ATOM   3889  OD1 ASN A 249      15.621  11.205  10.698  1.00 83.19           O  
ATOM   3890  N   PRO A 250      14.017  12.478   8.391  1.00 82.44           N  
ATOM   3891  CA  PRO A 250      13.019  11.682   7.671  1.00 82.44           C  
ATOM   3892  HA  PRO A 250      12.228  12.346   7.322  1.00 82.44           H  
ATOM   3893  C   PRO A 250      12.379  10.538   8.481  1.00 82.44           C  
ATOM   3894  CB  PRO A 250      13.774  11.131   6.462  1.00 82.44           C  
ATOM   3895  HB2 PRO A 250      13.116  11.009   5.602  1.00 82.44           H  
ATOM   3896  HB3 PRO A 250      14.247  10.186   6.730  1.00 82.44           H  
ATOM   3897  O   PRO A 250      11.289  10.080   8.148  1.00 82.44           O  
ATOM   3898  CG  PRO A 250      14.864  12.163   6.197  1.00 82.44           C  
ATOM   3899  HG2 PRO A 250      14.448  12.999   5.634  1.00 82.44           H  
ATOM   3900  HG3 PRO A 250      15.718  11.731   5.674  1.00 82.44           H  
ATOM   3901  CD  PRO A 250      15.232  12.624   7.599  1.00 82.44           C  
ATOM   3902  HD2 PRO A 250      16.015  11.986   8.007  1.00 82.44           H  
ATOM   3903  HD3 PRO A 250      15.567  13.661   7.559  1.00 82.44           H  
ATOM   3904  N   GLU A 251      13.026  10.065   9.554  1.00 83.31           N  
ATOM   3905  H   GLU A 251      13.929  10.459   9.776  1.00 83.31           H  
ATOM   3906  CA  GLU A 251      12.474   9.035  10.449  1.00 83.31           C  
ATOM   3907  HA  GLU A 251      11.822   8.381   9.870  1.00 83.31           H  
ATOM   3908  C   GLU A 251      11.604   9.590  11.594  1.00 83.31           C  
ATOM   3909  CB  GLU A 251      13.610   8.171  11.028  1.00 83.31           C  
ATOM   3910  HB2 GLU A 251      14.307   8.806  11.575  1.00 83.31           H  
ATOM   3911  HB3 GLU A 251      13.175   7.459  11.730  1.00 83.31           H  
ATOM   3912  O   GLU A 251      10.971   8.811  12.312  1.00 83.31           O  
ATOM   3913  CG  GLU A 251      14.370   7.369   9.960  1.00 83.31           C  
ATOM   3914  HG2 GLU A 251      14.976   8.046   9.359  1.00 83.31           H  
ATOM   3915  HG3 GLU A 251      13.635   6.897   9.308  1.00 83.31           H  
ATOM   3916  CD  GLU A 251      15.270   6.272  10.561  1.00 83.31           C  
ATOM   3917  OE1 GLU A 251      15.357   5.177   9.942  1.00 83.31           O  
ATOM   3918  OE2 GLU A 251      15.846   6.489  11.651  1.00 83.31           O  
ATOM   3919  N   VAL A 252      11.580  10.911  11.813  1.00 88.81           N  
ATOM   3920  H   VAL A 252      12.028  11.519  11.142  1.00 88.81           H  
ATOM   3921  CA  VAL A 252      10.903  11.542  12.955  1.00 88.81           C  
ATOM   3922  HA  VAL A 252      10.289  10.794  13.456  1.00 88.81           H  
ATOM   3923  C   VAL A 252       9.999  12.684  12.479  1.00 88.81           C  
ATOM   3924  CB  VAL A 252      11.894  12.043  14.022  1.00 88.81           C  
ATOM   3925  HB  VAL A 252      12.495  12.861  13.626  1.00 88.81           H  
ATOM   3926  O   VAL A 252      10.494  13.773  12.201  1.00 88.81           O  
ATOM   3927  CG1 VAL A 252      11.135  12.537  15.265  1.00 88.81           C  
ATOM   3928 HG11 VAL A 252      10.508  11.741  15.668  1.00 88.81           H  
ATOM   3929 HG12 VAL A 252      11.844  12.867  16.024  1.00 88.81           H  
ATOM   3930 HG13 VAL A 252      10.508  13.389  15.003  1.00 88.81           H  
ATOM   3931  CG2 VAL A 252      12.845  10.928  14.484  1.00 88.81           C  
ATOM   3932 HG21 VAL A 252      12.271  10.066  14.824  1.00 88.81           H  
ATOM   3933 HG22 VAL A 252      13.482  11.292  15.289  1.00 88.81           H  
ATOM   3934 HG23 VAL A 252      13.484  10.624  13.655  1.00 88.81           H  
ATOM   3935  N   PRO A 253       8.673  12.470  12.456  1.00 92.94           N  
ATOM   3936  CA  PRO A 253       7.712  13.514  12.120  1.00 92.94           C  
ATOM   3937  HA  PRO A 253       7.922  13.866  11.109  1.00 92.94           H  
ATOM   3938  C   PRO A 253       7.772  14.689  13.097  1.00 92.94           C  
ATOM   3939  CB  PRO A 253       6.338  12.842  12.143  1.00 92.94           C  
ATOM   3940  HB2 PRO A 253       5.859  12.975  13.113  1.00 92.94           H  
ATOM   3941  HB3 PRO A 253       5.703  13.222  11.343  1.00 92.94           H  
ATOM   3942  O   PRO A 253       7.783  14.487  14.316  1.00 92.94           O  
ATOM   3943  CG  PRO A 253       6.662  11.368  11.935  1.00 92.94           C  
ATOM   3944  HG2 PRO A 253       6.791  11.186  10.868  1.00 92.94           H  
ATOM   3945  HG3 PRO A 253       5.909  10.707  12.365  1.00 92.94           H  
ATOM   3946  CD  PRO A 253       7.998  11.197  12.634  1.00 92.94           C  
ATOM   3947  HD2 PRO A 253       8.549  10.377  12.174  1.00 92.94           H  
ATOM   3948  HD3 PRO A 253       7.842  11.012  13.697  1.00 92.94           H  
ATOM   3949  N   ASP A 254       7.781  15.907  12.559  1.00 92.25           N  
ATOM   3950  H   ASP A 254       7.907  15.978  11.560  1.00 92.25           H  
ATOM   3951  CA  ASP A 254       7.995  17.153  13.305  1.00 92.25           C  
ATOM   3952  HA  ASP A 254       7.774  16.968  14.357  1.00 92.25           H  
ATOM   3953  C   ASP A 254       7.064  18.304  12.870  1.00 92.25           C  
ATOM   3954  CB  ASP A 254       9.481  17.543  13.202  1.00 92.25           C  
ATOM   3955  HB2 ASP A 254       9.661  18.422  13.822  1.00 92.25           H  
ATOM   3956  HB3 ASP A 254      10.082  16.730  13.611  1.00 92.25           H  
ATOM   3957  O   ASP A 254       7.270  19.465  13.238  1.00 92.25           O  
ATOM   3958  CG  ASP A 254       9.961  17.835  11.773  1.00 92.25           C  
ATOM   3959  OD1 ASP A 254       9.151  17.741  10.822  1.00 92.25           O  
ATOM   3960  OD2 ASP A 254      11.164  18.144  11.627  1.00 92.25           O  
ATOM   3961  N   GLN A 255       5.990  18.013  12.125  1.00 94.12           N  
ATOM   3962  H   GLN A 255       5.836  17.046  11.878  1.00 94.12           H  
ATOM   3963  CA  GLN A 255       5.114  19.034  11.539  1.00 94.12           C  
ATOM   3964  HA  GLN A 255       5.752  19.874  11.266  1.00 94.12           H  
ATOM   3965  C   GLN A 255       4.088  19.589  12.538  1.00 94.12           C  
ATOM   3966  CB  GLN A 255       4.467  18.547  10.237  1.00 94.12           C  
ATOM   3967  HB2 GLN A 255       3.886  19.365   9.811  1.00 94.12           H  
ATOM   3968  HB3 GLN A 255       3.784  17.726  10.454  1.00 94.12           H  
ATOM   3969  O   GLN A 255       2.883  19.638  12.279  1.00 94.12           O  
ATOM   3970  CG  GLN A 255       5.504  18.108   9.192  1.00 94.12           C  
ATOM   3971  HG2 GLN A 255       6.186  18.932   8.980  1.00 94.12           H  
ATOM   3972  HG3 GLN A 255       6.101  17.290   9.595  1.00 94.12           H  
ATOM   3973  CD  GLN A 255       4.844  17.646   7.898  1.00 94.12           C  
ATOM   3974  NE2 GLN A 255       5.556  17.558   6.807  1.00 94.12           N  
ATOM   3975 HE21 GLN A 255       5.133  17.308   5.925  1.00 94.12           H  
ATOM   3976 HE22 GLN A 255       6.526  17.835   6.766  1.00 94.12           H  
ATOM   3977  OE1 GLN A 255       3.664  17.342   7.863  1.00 94.12           O  
ATOM   3978  N   PHE A 256       4.559  20.074  13.689  1.00 94.62           N  
ATOM   3979  H   PHE A 256       5.551  19.967  13.846  1.00 94.62           H  
ATOM   3980  CA  PHE A 256       3.738  20.709  14.729  1.00 94.62           C  
ATOM   3981  HA  PHE A 256       3.029  19.980  15.121  1.00 94.62           H  
ATOM   3982  C   PHE A 256       2.906  21.887  14.206  1.00 94.62           C  
ATOM   3983  CB  PHE A 256       4.665  21.163  15.861  1.00 94.62           C  
ATOM   3984  HB2 PHE A 256       5.232  20.302  16.214  1.00 94.62           H  
ATOM   3985  HB3 PHE A 256       5.382  21.885  15.469  1.00 94.62           H  
ATOM   3986  O   PHE A 256       1.803  22.158  14.682  1.00 94.62           O  
ATOM   3987  CG  PHE A 256       3.936  21.776  17.041  1.00 94.62           C  
ATOM   3988  CD1 PHE A 256       3.828  23.174  17.167  1.00 94.62           C  
ATOM   3989  HD1 PHE A 256       4.267  23.819  16.420  1.00 94.62           H  
ATOM   3990  CD2 PHE A 256       3.348  20.941  18.008  1.00 94.62           C  
ATOM   3991  HD2 PHE A 256       3.389  19.868  17.890  1.00 94.62           H  
ATOM   3992  CE1 PHE A 256       3.142  23.733  18.260  1.00 94.62           C  
ATOM   3993  HE1 PHE A 256       3.055  24.806  18.350  1.00 94.62           H  
ATOM   3994  CE2 PHE A 256       2.695  21.499  19.122  1.00 94.62           C  
ATOM   3995  HE2 PHE A 256       2.248  20.854  19.863  1.00 94.62           H  
ATOM   3996  CZ  PHE A 256       2.582  22.896  19.241  1.00 94.62           C  
ATOM   3997  HZ  PHE A 256       2.059  23.324  20.084  1.00 94.62           H  
ATOM   3998  N   TYR A 257       3.392  22.556  13.161  1.00 94.31           N  
ATOM   3999  H   TYR A 257       4.269  22.244  12.770  1.00 94.31           H  
ATOM   4000  CA  TYR A 257       2.696  23.654  12.503  1.00 94.31           C  
ATOM   4001  HA  TYR A 257       2.446  24.384  13.273  1.00 94.31           H  
ATOM   4002  C   TYR A 257       1.360  23.238  11.842  1.00 94.31           C  
ATOM   4003  CB  TYR A 257       3.676  24.327  11.537  1.00 94.31           C  
ATOM   4004  HB2 TYR A 257       4.499  24.752  12.111  1.00 94.31           H  
ATOM   4005  HB3 TYR A 257       3.172  25.152  11.033  1.00 94.31           H  
ATOM   4006  O   TYR A 257       0.537  24.097  11.534  1.00 94.31           O  
ATOM   4007  CG  TYR A 257       4.243  23.406  10.479  1.00 94.31           C  
ATOM   4008  CD1 TYR A 257       5.517  22.818  10.616  1.00 94.31           C  
ATOM   4009  HD1 TYR A 257       6.124  23.007  11.489  1.00 94.31           H  
ATOM   4010  CD2 TYR A 257       3.480  23.157   9.333  1.00 94.31           C  
ATOM   4011  HD2 TYR A 257       2.502  23.608   9.246  1.00 94.31           H  
ATOM   4012  CE1 TYR A 257       6.020  21.985   9.594  1.00 94.31           C  
ATOM   4013  HE1 TYR A 257       6.994  21.529   9.692  1.00 94.31           H  
ATOM   4014  CE2 TYR A 257       3.992  22.360   8.298  1.00 94.31           C  
ATOM   4015  HE2 TYR A 257       3.437  22.215   7.383  1.00 94.31           H  
ATOM   4016  OH  TYR A 257       5.713  20.977   7.415  1.00 94.31           O  
ATOM   4017  HH  TYR A 257       6.562  20.563   7.583  1.00 94.31           H  
ATOM   4018  CZ  TYR A 257       5.257  21.760   8.426  1.00 94.31           C  
ATOM   4019  N   ARG A 258       1.046  21.944  11.717  1.00 96.44           N  
ATOM   4020  H   ARG A 258       1.745  21.250  11.940  1.00 96.44           H  
ATOM   4021  CA  ARG A 258      -0.305  21.485  11.339  1.00 96.44           C  
ATOM   4022  HA  ARG A 258      -0.572  21.882  10.359  1.00 96.44           H  
ATOM   4023  C   ARG A 258      -1.394  21.947  12.303  1.00 96.44           C  
ATOM   4024  CB  ARG A 258      -0.321  19.961  11.268  1.00 96.44           C  
ATOM   4025  HB2 ARG A 258      -1.351  19.613  11.186  1.00 96.44           H  
ATOM   4026  HB3 ARG A 258       0.117  19.546  12.176  1.00 96.44           H  
ATOM   4027  O   ARG A 258      -2.528  22.160  11.883  1.00 96.44           O  
ATOM   4028  CG  ARG A 258       0.443  19.477  10.041  1.00 96.44           C  
ATOM   4029  HG2 ARG A 258      -0.087  19.795   9.143  1.00 96.44           H  
ATOM   4030  HG3 ARG A 258       1.452  19.889  10.022  1.00 96.44           H  
ATOM   4031  CD  ARG A 258       0.524  17.958  10.080  1.00 96.44           C  
ATOM   4032  HD2 ARG A 258       1.150  17.655  10.919  1.00 96.44           H  
ATOM   4033  HD3 ARG A 258      -0.470  17.528  10.209  1.00 96.44           H  
ATOM   4034  NE  ARG A 258       1.124  17.483   8.841  1.00 96.44           N  
ATOM   4035  HE  ARG A 258       2.131  17.490   8.770  1.00 96.44           H  
ATOM   4036  NH1 ARG A 258      -0.762  17.074   7.582  1.00 96.44           N  
ATOM   4037 HH11 ARG A 258      -1.401  17.275   8.338  1.00 96.44           H  
ATOM   4038 HH12 ARG A 258      -1.105  16.808   6.670  1.00 96.44           H  
ATOM   4039  NH2 ARG A 258       1.258  16.894   6.707  1.00 96.44           N  
ATOM   4040 HH21 ARG A 258       2.259  17.005   6.786  1.00 96.44           H  
ATOM   4041 HH22 ARG A 258       0.889  16.680   5.791  1.00 96.44           H  
ATOM   4042  CZ  ARG A 258       0.523  17.145   7.726  1.00 96.44           C  
ATOM   4043  N   ILE A 259      -1.065  22.151  13.580  1.00 96.50           N  
ATOM   4044  H   ILE A 259      -0.111  21.969  13.858  1.00 96.50           H  
ATOM   4045  CA  ILE A 259      -2.036  22.535  14.618  1.00 96.50           C  
ATOM   4046  HA  ILE A 259      -2.844  21.804  14.620  1.00 96.50           H  
ATOM   4047  C   ILE A 259      -2.684  23.896  14.321  1.00 96.50           C  
ATOM   4048  CB  ILE A 259      -1.358  22.498  16.006  1.00 96.50           C  
ATOM   4049  HB  ILE A 259      -0.476  23.138  15.976  1.00 96.50           H  
ATOM   4050  O   ILE A 259      -3.848  24.095  14.657  1.00 96.50           O  
ATOM   4051  CG1 ILE A 259      -0.919  21.049  16.322  1.00 96.50           C  
ATOM   4052 HG12 ILE A 259      -1.791  20.395  16.352  1.00 96.50           H  
ATOM   4053 HG13 ILE A 259      -0.254  20.685  15.538  1.00 96.50           H  
ATOM   4054  CG2 ILE A 259      -2.282  23.014  17.124  1.00 96.50           C  
ATOM   4055 HG21 ILE A 259      -2.625  24.026  16.908  1.00 96.50           H  
ATOM   4056 HG22 ILE A 259      -3.143  22.356  17.234  1.00 96.50           H  
ATOM   4057 HG23 ILE A 259      -1.750  23.053  18.075  1.00 96.50           H  
ATOM   4058  CD1 ILE A 259      -0.166  20.930  17.643  1.00 96.50           C  
ATOM   4059 HD11 ILE A 259       0.568  21.734  17.695  1.00 96.50           H  
ATOM   4060 HD12 ILE A 259      -0.864  21.008  18.476  1.00 96.50           H  
ATOM   4061 HD13 ILE A 259       0.337  19.964  17.693  1.00 96.50           H  
ATOM   4062  N   TRP A 260      -1.975  24.815  13.657  1.00 95.62           N  
ATOM   4063  H   TRP A 260      -1.048  24.568  13.343  1.00 95.62           H  
ATOM   4064  CA  TRP A 260      -2.528  26.117  13.261  1.00 95.62           C  
ATOM   4065  HA  TRP A 260      -3.496  26.249  13.744  1.00 95.62           H  
ATOM   4066  C   TRP A 260      -2.808  26.221  11.755  1.00 95.62           C  
ATOM   4067  CB  TRP A 260      -1.642  27.259  13.776  1.00 95.62           C  
ATOM   4068  HB2 TRP A 260      -1.372  27.066  14.815  1.00 95.62           H  
ATOM   4069  HB3 TRP A 260      -2.232  28.175  13.755  1.00 95.62           H  
ATOM   4070  O   TRP A 260      -3.785  26.869  11.393  1.00 95.62           O  
ATOM   4071  CG  TRP A 260      -0.384  27.501  13.010  1.00 95.62           C  
ATOM   4072  CD1 TRP A 260       0.612  26.610  12.853  1.00 95.62           C  
ATOM   4073  HD1 TRP A 260       0.624  25.628  13.302  1.00 95.62           H  
ATOM   4074  CD2 TRP A 260       0.069  28.713  12.336  1.00 95.62           C  
ATOM   4075  CE2 TRP A 260       1.311  28.431  11.692  1.00 95.62           C  
ATOM   4076  CE3 TRP A 260      -0.423  30.031  12.236  1.00 95.62           C  
ATOM   4077  HE3 TRP A 260      -1.358  30.282  12.714  1.00 95.62           H  
ATOM   4078  NE1 TRP A 260       1.570  27.120  12.004  1.00 95.62           N  
ATOM   4079  HE1 TRP A 260       2.373  26.599  11.680  1.00 95.62           H  
ATOM   4080  CH2 TRP A 260       1.507  30.697  10.888  1.00 95.62           C  
ATOM   4081  HH2 TRP A 260       2.042  31.456  10.336  1.00 95.62           H  
ATOM   4082  CZ2 TRP A 260       2.020  29.393  10.963  1.00 95.62           C  
ATOM   4083  HZ2 TRP A 260       2.954  29.138  10.484  1.00 95.62           H  
ATOM   4084  CZ3 TRP A 260       0.294  31.015  11.528  1.00 95.62           C  
ATOM   4085  HZ3 TRP A 260      -0.097  32.019  11.459  1.00 95.62           H  
ATOM   4086  N   LEU A 261      -2.036  25.554  10.879  1.00 95.75           N  
ATOM   4087  H   LEU A 261      -1.212  25.071  11.206  1.00 95.75           H  
ATOM   4088  CA  LEU A 261      -2.326  25.542   9.434  1.00 95.75           C  
ATOM   4089  HA  LEU A 261      -2.361  26.568   9.070  1.00 95.75           H  
ATOM   4090  C   LEU A 261      -3.699  24.934   9.124  1.00 95.75           C  
ATOM   4091  CB  LEU A 261      -1.257  24.759   8.651  1.00 95.75           C  
ATOM   4092  HB2 LEU A 261      -1.098  23.795   9.137  1.00 95.75           H  
ATOM   4093  HB3 LEU A 261      -1.664  24.553   7.662  1.00 95.75           H  
ATOM   4094  O   LEU A 261      -4.433  25.467   8.292  1.00 95.75           O  
ATOM   4095  CG  LEU A 261       0.104  25.445   8.445  1.00 95.75           C  
ATOM   4096  HG  LEU A 261       0.625  25.537   9.398  1.00 95.75           H  
ATOM   4097  CD1 LEU A 261       0.928  24.575   7.496  1.00 95.75           C  
ATOM   4098 HD11 LEU A 261       0.914  23.536   7.823  1.00 95.75           H  
ATOM   4099 HD12 LEU A 261       1.954  24.940   7.442  1.00 95.75           H  
ATOM   4100 HD13 LEU A 261       0.499  24.603   6.494  1.00 95.75           H  
ATOM   4101  CD2 LEU A 261       0.006  26.827   7.798  1.00 95.75           C  
ATOM   4102 HD21 LEU A 261      -0.539  26.758   6.856  1.00 95.75           H  
ATOM   4103 HD22 LEU A 261       1.008  27.209   7.601  1.00 95.75           H  
ATOM   4104 HD23 LEU A 261      -0.495  27.525   8.468  1.00 95.75           H  
ATOM   4105  N   SER A 262      -4.076  23.866   9.831  1.00 97.44           N  
ATOM   4106  H   SER A 262      -3.420  23.456  10.480  1.00 97.44           H  
ATOM   4107  CA  SER A 262      -5.374  23.203   9.653  1.00 97.44           C  
ATOM   4108  HA  SER A 262      -5.438  22.853   8.623  1.00 97.44           H  
ATOM   4109  C   SER A 262      -6.573  24.126   9.888  1.00 97.44           C  
ATOM   4110  CB  SER A 262      -5.485  21.977  10.563  1.00 97.44           C  
ATOM   4111  HB2 SER A 262      -6.492  21.564  10.501  1.00 97.44           H  
ATOM   4112  HB3 SER A 262      -4.775  21.220  10.231  1.00 97.44           H  
ATOM   4113  O   SER A 262      -7.624  23.876   9.307  1.00 97.44           O  
ATOM   4114  OG  SER A 262      -5.194  22.330  11.899  1.00 97.44           O  
ATOM   4115  HG  SER A 262      -4.244  22.239  12.000  1.00 97.44           H  
ATOM   4116  N   LEU A 263      -6.426  25.224  10.647  1.00 97.88           N  
ATOM   4117  H   LEU A 263      -5.516  25.409  11.044  1.00 97.88           H  
ATOM   4118  CA  LEU A 263      -7.500  26.202  10.883  1.00 97.88           C  
ATOM   4119  HA  LEU A 263      -8.368  25.675  11.281  1.00 97.88           H  
ATOM   4120  C   LEU A 263      -7.967  26.904   9.599  1.00 97.88           C  
ATOM   4121  CB  LEU A 263      -7.038  27.270  11.896  1.00 97.88           C  
ATOM   4122  HB2 LEU A 263      -7.838  28.001  12.012  1.00 97.88           H  
ATOM   4123  HB3 LEU A 263      -6.182  27.795  11.473  1.00 97.88           H  
ATOM   4124  O   LEU A 263      -9.096  27.388   9.552  1.00 97.88           O  
ATOM   4125  CG  LEU A 263      -6.666  26.742  13.292  1.00 97.88           C  
ATOM   4126  HG  LEU A 263      -5.904  25.968  13.203  1.00 97.88           H  
ATOM   4127  CD1 LEU A 263      -6.098  27.881  14.145  1.00 97.88           C  
ATOM   4128 HD11 LEU A 263      -5.787  27.490  15.114  1.00 97.88           H  
ATOM   4129 HD12 LEU A 263      -6.853  28.654  14.287  1.00 97.88           H  
ATOM   4130 HD13 LEU A 263      -5.230  28.309  13.643  1.00 97.88           H  
ATOM   4131  CD2 LEU A 263      -7.880  26.166  14.022  1.00 97.88           C  
ATOM   4132 HD21 LEU A 263      -8.637  26.937  14.162  1.00 97.88           H  
ATOM   4133 HD22 LEU A 263      -7.570  25.775  14.991  1.00 97.88           H  
ATOM   4134 HD23 LEU A 263      -8.304  25.338  13.455  1.00 97.88           H  
ATOM   4135  N   PHE A 264      -7.108  26.968   8.578  1.00 98.12           N  
ATOM   4136  H   PHE A 264      -6.200  26.541   8.693  1.00 98.12           H  
ATOM   4137  CA  PHE A 264      -7.384  27.656   7.315  1.00 98.12           C  
ATOM   4138  HA  PHE A 264      -8.187  28.375   7.472  1.00 98.12           H  
ATOM   4139  C   PHE A 264      -7.850  26.711   6.198  1.00 98.12           C  
ATOM   4140  CB  PHE A 264      -6.131  28.431   6.900  1.00 98.12           C  
ATOM   4141  HB2 PHE A 264      -5.330  27.718   6.706  1.00 98.12           H  
ATOM   4142  HB3 PHE A 264      -6.340  28.959   5.969  1.00 98.12           H  
ATOM   4143  O   PHE A 264      -8.401  27.163   5.190  1.00 98.12           O  
ATOM   4144  CG  PHE A 264      -5.654  29.444   7.922  1.00 98.12           C  
ATOM   4145  CD1 PHE A 264      -6.250  30.717   7.988  1.00 98.12           C  
ATOM   4146  HD1 PHE A 264      -7.060  30.969   7.319  1.00 98.12           H  
ATOM   4147  CD2 PHE A 264      -4.616  29.114   8.814  1.00 98.12           C  
ATOM   4148  HD2 PHE A 264      -4.167  28.132   8.780  1.00 98.12           H  
ATOM   4149  CE1 PHE A 264      -5.792  31.664   8.922  1.00 98.12           C  
ATOM   4150  HE1 PHE A 264      -6.239  32.647   8.957  1.00 98.12           H  
ATOM   4151  CE2 PHE A 264      -4.163  30.056   9.753  1.00 98.12           C  
ATOM   4152  HE2 PHE A 264      -3.367  29.790  10.433  1.00 98.12           H  
ATOM   4153  CZ  PHE A 264      -4.748  31.334   9.804  1.00 98.12           C  
ATOM   4154  HZ  PHE A 264      -4.395  32.059  10.522  1.00 98.12           H  
ATOM   4155  N   LEU A 265      -7.647  25.404   6.373  1.00 97.75           N  
ATOM   4156  H   LEU A 265      -7.283  25.096   7.263  1.00 97.75           H  
ATOM   4157  CA  LEU A 265      -8.036  24.373   5.414  1.00 97.75           C  
ATOM   4158  HA  LEU A 265      -7.962  24.805   4.416  1.00 97.75           H  
ATOM   4159  C   LEU A 265      -9.494  23.952   5.647  1.00 97.75           C  
ATOM   4160  CB  LEU A 265      -7.031  23.210   5.526  1.00 97.75           C  
ATOM   4161  HB2 LEU A 265      -6.022  23.622   5.548  1.00 97.75           H  
ATOM   4162  HB3 LEU A 265      -7.198  22.699   6.475  1.00 97.75           H  
ATOM   4163  O   LEU A 265      -9.963  23.942   6.778  1.00 97.75           O  
ATOM   4164  CG  LEU A 265      -7.095  22.177   4.386  1.00 97.75           C  
ATOM   4165  HG  LEU A 265      -8.088  21.727   4.361  1.00 97.75           H  
ATOM   4166  CD1 LEU A 265      -6.788  22.800   3.021  1.00 97.75           C  
ATOM   4167 HD11 LEU A 265      -6.746  22.011   2.271  1.00 97.75           H  
ATOM   4168 HD12 LEU A 265      -7.570  23.500   2.726  1.00 97.75           H  
ATOM   4169 HD13 LEU A 265      -5.823  23.306   3.046  1.00 97.75           H  
ATOM   4170  CD2 LEU A 265      -6.063  21.078   4.628  1.00 97.75           C  
ATOM   4171 HD21 LEU A 265      -6.177  20.287   3.886  1.00 97.75           H  
ATOM   4172 HD22 LEU A 265      -6.188  20.642   5.620  1.00 97.75           H  
ATOM   4173 HD23 LEU A 265      -5.053  21.482   4.553  1.00 97.75           H  
ATOM   4174  N   HIS A 266     -10.232  23.603   4.592  1.00 98.06           N  
ATOM   4175  H   HIS A 266      -9.795  23.542   3.683  1.00 98.06           H  
ATOM   4176  CA  HIS A 266     -11.623  23.147   4.697  1.00 98.06           C  
ATOM   4177  HA  HIS A 266     -11.863  22.960   5.744  1.00 98.06           H  
ATOM   4178  C   HIS A 266     -11.806  21.829   3.949  1.00 98.06           C  
ATOM   4179  CB  HIS A 266     -12.596  24.217   4.164  1.00 98.06           C  
ATOM   4180  HB2 HIS A 266     -12.314  24.484   3.146  1.00 98.06           H  
ATOM   4181  HB3 HIS A 266     -13.603  23.801   4.128  1.00 98.06           H  
ATOM   4182  O   HIS A 266     -11.206  21.634   2.898  1.00 98.06           O  
ATOM   4183  CG  HIS A 266     -12.630  25.467   5.007  1.00 98.06           C  
ATOM   4184  CD2 HIS A 266     -13.583  25.819   5.927  1.00 98.06           C  
ATOM   4185  HD2 HIS A 266     -14.484  25.265   6.149  1.00 98.06           H  
ATOM   4186  ND1 HIS A 266     -11.631  26.405   5.081  1.00 98.06           N  
ATOM   4187  HD1 HIS A 266     -10.730  26.359   4.629  1.00 98.06           H  
ATOM   4188  CE1 HIS A 266     -11.947  27.261   6.057  1.00 98.06           C  
ATOM   4189  HE1 HIS A 266     -11.254  27.994   6.443  1.00 98.06           H  
ATOM   4190  NE2 HIS A 266     -13.158  26.985   6.578  1.00 98.06           N  
ATOM   4191  N   ALA A 267     -12.683  20.958   4.460  1.00 96.38           N  
ATOM   4192  H   ALA A 267     -13.067  21.108   5.382  1.00 96.38           H  
ATOM   4193  CA  ALA A 267     -12.972  19.659   3.853  1.00 96.38           C  
ATOM   4194  HA  ALA A 267     -12.032  19.130   3.696  1.00 96.38           H  
ATOM   4195  C   ALA A 267     -13.670  19.763   2.485  1.00 96.38           C  
ATOM   4196  CB  ALA A 267     -13.820  18.855   4.846  1.00 96.38           C  
ATOM   4197  HB1 ALA A 267     -14.011  17.861   4.441  1.00 96.38           H  
ATOM   4198  HB2 ALA A 267     -13.284  18.739   5.789  1.00 96.38           H  
ATOM   4199  HB3 ALA A 267     -14.773  19.350   5.030  1.00 96.38           H  
ATOM   4200  O   ALA A 267     -13.695  18.794   1.737  1.00 96.38           O  
ATOM   4201  N   GLY A 268     -14.240  20.923   2.147  1.00 97.31           N  
ATOM   4202  H   GLY A 268     -14.175  21.696   2.793  1.00 97.31           H  
ATOM   4203  CA  GLY A 268     -14.886  21.175   0.863  1.00 97.31           C  
ATOM   4204  HA2 GLY A 268     -14.131  21.193   0.078  1.00 97.31           H  
ATOM   4205  HA3 GLY A 268     -15.581  20.364   0.643  1.00 97.31           H  
ATOM   4206  C   GLY A 268     -15.642  22.500   0.830  1.00 97.31           C  
ATOM   4207  O   GLY A 268     -15.607  23.280   1.790  1.00 97.31           O  
ATOM   4208  N   ILE A 269     -16.344  22.753  -0.276  1.00 97.94           N  
ATOM   4209  H   ILE A 269     -16.356  22.039  -0.991  1.00 97.94           H  
ATOM   4210  CA  ILE A 269     -17.073  24.011  -0.514  1.00 97.94           C  
ATOM   4211  HA  ILE A 269     -16.366  24.838  -0.455  1.00 97.94           H  
ATOM   4212  C   ILE A 269     -18.135  24.235   0.560  1.00 97.94           C  
ATOM   4213  CB  ILE A 269     -17.731  24.024  -1.915  1.00 97.94           C  
ATOM   4214  HB  ILE A 269     -18.426  23.187  -1.981  1.00 97.94           H  
ATOM   4215  O   ILE A 269     -18.233  25.329   1.113  1.00 97.94           O  
ATOM   4216  CG1 ILE A 269     -16.662  23.847  -3.010  1.00 97.94           C  
ATOM   4217 HG12 ILE A 269     -16.168  22.890  -2.838  1.00 97.94           H  
ATOM   4218 HG13 ILE A 269     -15.923  24.643  -2.933  1.00 97.94           H  
ATOM   4219  CG2 ILE A 269     -18.525  25.328  -2.138  1.00 97.94           C  
ATOM   4220 HG21 ILE A 269     -19.010  25.317  -3.114  1.00 97.94           H  
ATOM   4221 HG22 ILE A 269     -17.857  26.187  -2.077  1.00 97.94           H  
ATOM   4222 HG23 ILE A 269     -19.316  25.435  -1.395  1.00 97.94           H  
ATOM   4223  CD1 ILE A 269     -17.199  23.799  -4.445  1.00 97.94           C  
ATOM   4224 HD11 ILE A 269     -16.396  23.512  -5.124  1.00 97.94           H  
ATOM   4225 HD12 ILE A 269     -18.000  23.063  -4.517  1.00 97.94           H  
ATOM   4226 HD13 ILE A 269     -17.568  24.778  -4.749  1.00 97.94           H  
ATOM   4227  N   VAL A 270     -18.919  23.204   0.883  1.00 97.44           N  
ATOM   4228  H   VAL A 270     -18.744  22.308   0.450  1.00 97.44           H  
ATOM   4229  CA  VAL A 270     -20.016  23.330   1.852  1.00 97.44           C  
ATOM   4230  HA  VAL A 270     -20.640  24.176   1.565  1.00 97.44           H  
ATOM   4231  C   VAL A 270     -19.461  23.636   3.243  1.00 97.44           C  
ATOM   4232  CB  VAL A 270     -20.899  22.068   1.847  1.00 97.44           C  
ATOM   4233  HB  VAL A 270     -20.290  21.203   2.106  1.00 97.44           H  
ATOM   4234  O   VAL A 270     -19.978  24.512   3.934  1.00 97.44           O  
ATOM   4235  CG1 VAL A 270     -22.056  22.188   2.847  1.00 97.44           C  
ATOM   4236 HG11 VAL A 270     -21.677  22.313   3.861  1.00 97.44           H  
ATOM   4237 HG12 VAL A 270     -22.655  21.278   2.822  1.00 97.44           H  
ATOM   4238 HG13 VAL A 270     -22.686  23.041   2.594  1.00 97.44           H  
ATOM   4239  CG2 VAL A 270     -21.502  21.819   0.460  1.00 97.44           C  
ATOM   4240 HG21 VAL A 270     -22.144  20.939   0.492  1.00 97.44           H  
ATOM   4241 HG22 VAL A 270     -22.086  22.681   0.138  1.00 97.44           H  
ATOM   4242 HG23 VAL A 270     -20.711  21.623  -0.265  1.00 97.44           H  
ATOM   4243  N   HIS A 271     -18.352  22.995   3.617  1.00 96.62           N  
ATOM   4244  H   HIS A 271     -17.942  22.324   2.983  1.00 96.62           H  
ATOM   4245  CA  HIS A 271     -17.673  23.260   4.883  1.00 96.62           C  
ATOM   4246  HA  HIS A 271     -18.390  23.130   5.693  1.00 96.62           H  
ATOM   4247  C   HIS A 271     -17.147  24.706   4.952  1.00 96.62           C  
ATOM   4248  CB  HIS A 271     -16.546  22.234   5.058  1.00 96.62           C  
ATOM   4249  HB2 HIS A 271     -15.757  22.420   4.329  1.00 96.62           H  
ATOM   4250  HB3 HIS A 271     -16.940  21.233   4.881  1.00 96.62           H  
ATOM   4251  O   HIS A 271     -17.327  25.396   5.956  1.00 96.62           O  
ATOM   4252  CG  HIS A 271     -15.962  22.250   6.442  1.00 96.62           C  
ATOM   4253  CD2 HIS A 271     -16.647  22.006   7.602  1.00 96.62           C  
ATOM   4254  HD2 HIS A 271     -17.697  21.766   7.688  1.00 96.62           H  
ATOM   4255  ND1 HIS A 271     -14.646  22.471   6.786  1.00 96.62           N  
ATOM   4256  HD1 HIS A 271     -13.883  22.707   6.167  1.00 96.62           H  
ATOM   4257  CE1 HIS A 271     -14.540  22.327   8.119  1.00 96.62           C  
ATOM   4258  HE1 HIS A 271     -13.624  22.374   8.690  1.00 96.62           H  
ATOM   4259  NE2 HIS A 271     -15.742  22.096   8.657  1.00 96.62           N  
ATOM   4260  N   CYS A 272     -16.562  25.209   3.857  1.00 98.19           N  
ATOM   4261  H   CYS A 272     -16.436  24.602   3.059  1.00 98.19           H  
ATOM   4262  CA  CYS A 272     -16.130  26.603   3.742  1.00 98.19           C  
ATOM   4263  HA  CYS A 272     -15.441  26.835   4.555  1.00 98.19           H  
ATOM   4264  C   CYS A 272     -17.303  27.585   3.882  1.00 98.19           C  
ATOM   4265  CB  CYS A 272     -15.384  26.782   2.412  1.00 98.19           C  
ATOM   4266  HB2 CYS A 272     -16.081  26.669   1.581  1.00 98.19           H  
ATOM   4267  HB3 CYS A 272     -14.605  26.026   2.317  1.00 98.19           H  
ATOM   4268  O   CYS A 272     -17.208  28.552   4.637  1.00 98.19           O  
ATOM   4269  SG  CYS A 272     -14.623  28.429   2.347  1.00 98.19           S  
ATOM   4270  HG  CYS A 272     -13.531  28.100   3.043  1.00 98.19           H  
ATOM   4271  N   LEU A 273     -18.439  27.320   3.228  1.00 97.81           N  
ATOM   4272  H   LEU A 273     -18.461  26.510   2.624  1.00 97.81           H  
ATOM   4273  CA  LEU A 273     -19.629  28.171   3.313  1.00 97.81           C  
ATOM   4274  HA  LEU A 273     -19.354  29.181   3.010  1.00 97.81           H  
ATOM   4275  C   LEU A 273     -20.165  28.287   4.745  1.00 97.81           C  
ATOM   4276  CB  LEU A 273     -20.723  27.636   2.372  1.00 97.81           C  
ATOM   4277  HB2 LEU A 273     -20.849  26.569   2.554  1.00 97.81           H  
ATOM   4278  HB3 LEU A 273     -21.665  28.123   2.621  1.00 97.81           H  
ATOM   4279  O   LEU A 273     -20.493  29.394   5.175  1.00 97.81           O  
ATOM   4280  CG  LEU A 273     -20.450  27.861   0.874  1.00 97.81           C  
ATOM   4281  HG  LEU A 273     -19.470  27.467   0.605  1.00 97.81           H  
ATOM   4282  CD1 LEU A 273     -21.514  27.130   0.054  1.00 97.81           C  
ATOM   4283 HD11 LEU A 273     -22.506  27.513   0.294  1.00 97.81           H  
ATOM   4284 HD12 LEU A 273     -21.317  27.269  -1.009  1.00 97.81           H  
ATOM   4285 HD13 LEU A 273     -21.474  26.063   0.275  1.00 97.81           H  
ATOM   4286  CD2 LEU A 273     -20.491  29.344   0.497  1.00 97.81           C  
ATOM   4287 HD21 LEU A 273     -19.670  29.876   0.978  1.00 97.81           H  
ATOM   4288 HD22 LEU A 273     -20.372  29.448  -0.582  1.00 97.81           H  
ATOM   4289 HD23 LEU A 273     -21.441  29.783   0.800  1.00 97.81           H  
ATOM   4290  N   VAL A 274     -20.208  27.183   5.501  1.00 95.00           N  
ATOM   4291  H   VAL A 274     -19.933  26.305   5.085  1.00 95.00           H  
ATOM   4292  CA  VAL A 274     -20.611  27.202   6.920  1.00 95.00           C  
ATOM   4293  HA  VAL A 274     -21.614  27.623   6.993  1.00 95.00           H  
ATOM   4294  C   VAL A 274     -19.685  28.117   7.730  1.00 95.00           C  
ATOM   4295  CB  VAL A 274     -20.648  25.775   7.506  1.00 95.00           C  
ATOM   4296  HB  VAL A 274     -19.688  25.289   7.337  1.00 95.00           H  
ATOM   4297  O   VAL A 274     -20.165  28.989   8.461  1.00 95.00           O  
ATOM   4298  CG1 VAL A 274     -20.938  25.776   9.013  1.00 95.00           C  
ATOM   4299 HG11 VAL A 274     -21.032  24.751   9.370  1.00 95.00           H  
ATOM   4300 HG12 VAL A 274     -21.862  26.316   9.222  1.00 95.00           H  
ATOM   4301 HG13 VAL A 274     -20.116  26.240   9.558  1.00 95.00           H  
ATOM   4302  CG2 VAL A 274     -21.751  24.938   6.841  1.00 95.00           C  
ATOM   4303 HG21 VAL A 274     -21.708  23.916   7.217  1.00 95.00           H  
ATOM   4304 HG22 VAL A 274     -22.731  25.362   7.060  1.00 95.00           H  
ATOM   4305 HG23 VAL A 274     -21.614  24.908   5.760  1.00 95.00           H  
ATOM   4306  N   SER A 275     -18.368  28.001   7.534  1.00 96.12           N  
ATOM   4307  H   SER A 275     -18.028  27.249   6.952  1.00 96.12           H  
ATOM   4308  CA  SER A 275     -17.388  28.889   8.167  1.00 96.12           C  
ATOM   4309  HA  SER A 275     -17.517  28.822   9.247  1.00 96.12           H  
ATOM   4310  C   SER A 275     -17.582  30.359   7.784  1.00 96.12           C  
ATOM   4311  CB  SER A 275     -15.962  28.455   7.814  1.00 96.12           C  
ATOM   4312  HB2 SER A 275     -15.261  29.233   8.116  1.00 96.12           H  
ATOM   4313  HB3 SER A 275     -15.873  28.304   6.738  1.00 96.12           H  
ATOM   4314  O   SER A 275     -17.566  31.220   8.662  1.00 96.12           O  
ATOM   4315  OG  SER A 275     -15.625  27.263   8.487  1.00 96.12           O  
ATOM   4316  HG  SER A 275     -14.917  26.842   7.995  1.00 96.12           H  
ATOM   4317  N   VAL A 276     -17.811  30.668   6.505  1.00 97.75           N  
ATOM   4318  H   VAL A 276     -17.798  29.918   5.829  1.00 97.75           H  
ATOM   4319  CA  VAL A 276     -18.023  32.045   6.020  1.00 97.75           C  
ATOM   4320  HA  VAL A 276     -17.178  32.660   6.330  1.00 97.75           H  
ATOM   4321  C   VAL A 276     -19.283  32.667   6.632  1.00 97.75           C  
ATOM   4322  CB  VAL A 276     -18.086  32.072   4.478  1.00 97.75           C  
ATOM   4323  HB  VAL A 276     -18.805  31.326   4.138  1.00 97.75           H  
ATOM   4324  O   VAL A 276     -19.261  33.828   7.045  1.00 97.75           O  
ATOM   4325  CG1 VAL A 276     -18.527  33.436   3.926  1.00 97.75           C  
ATOM   4326 HG11 VAL A 276     -18.429  33.444   2.840  1.00 97.75           H  
ATOM   4327 HG12 VAL A 276     -19.573  33.622   4.172  1.00 97.75           H  
ATOM   4328 HG13 VAL A 276     -17.911  34.229   4.350  1.00 97.75           H  
ATOM   4329  CG2 VAL A 276     -16.719  31.744   3.860  1.00 97.75           C  
ATOM   4330 HG21 VAL A 276     -15.988  32.513   4.110  1.00 97.75           H  
ATOM   4331 HG22 VAL A 276     -16.339  30.794   4.235  1.00 97.75           H  
ATOM   4332 HG23 VAL A 276     -16.809  31.669   2.776  1.00 97.75           H  
ATOM   4333  N   VAL A 277     -20.375  31.904   6.754  1.00 96.56           N  
ATOM   4334  H   VAL A 277     -20.345  30.962   6.393  1.00 96.56           H  
ATOM   4335  CA  VAL A 277     -21.610  32.377   7.405  1.00 96.56           C  
ATOM   4336  HA  VAL A 277     -21.925  33.303   6.924  1.00 96.56           H  
ATOM   4337  C   VAL A 277     -21.355  32.704   8.874  1.00 96.56           C  
ATOM   4338  CB  VAL A 277     -22.748  31.349   7.256  1.00 96.56           C  
ATOM   4339  HB  VAL A 277     -22.391  30.365   7.558  1.00 96.56           H  
ATOM   4340  O   VAL A 277     -21.746  33.780   9.336  1.00 96.56           O  
ATOM   4341  CG1 VAL A 277     -23.981  31.701   8.103  1.00 96.56           C  
ATOM   4342 HG11 VAL A 277     -24.313  32.716   7.886  1.00 96.56           H  
ATOM   4343 HG12 VAL A 277     -24.789  31.004   7.879  1.00 96.56           H  
ATOM   4344 HG13 VAL A 277     -23.753  31.611   9.165  1.00 96.56           H  
ATOM   4345  CG2 VAL A 277     -23.213  31.288   5.796  1.00 96.56           C  
ATOM   4346 HG21 VAL A 277     -23.953  30.497   5.679  1.00 96.56           H  
ATOM   4347 HG22 VAL A 277     -23.651  32.241   5.500  1.00 96.56           H  
ATOM   4348 HG23 VAL A 277     -22.373  31.069   5.137  1.00 96.56           H  
ATOM   4349  N   PHE A 278     -20.656  31.827   9.601  1.00 95.25           N  
ATOM   4350  H   PHE A 278     -20.370  30.958   9.172  1.00 95.25           H  
ATOM   4351  CA  PHE A 278     -20.274  32.079  10.992  1.00 95.25           C  
ATOM   4352  HA  PHE A 278     -21.176  32.246  11.582  1.00 95.25           H  
ATOM   4353  C   PHE A 278     -19.397  33.335  11.118  1.00 95.25           C  
ATOM   4354  CB  PHE A 278     -19.557  30.841  11.549  1.00 95.25           C  
ATOM   4355  HB2 PHE A 278     -20.185  29.966  11.387  1.00 95.25           H  
ATOM   4356  HB3 PHE A 278     -18.627  30.676  11.005  1.00 95.25           H  
ATOM   4357  O   PHE A 278     -19.600  34.168  12.004  1.00 95.25           O  
ATOM   4358  CG  PHE A 278     -19.242  30.951  13.028  1.00 95.25           C  
ATOM   4359  CD1 PHE A 278     -18.124  31.688  13.462  1.00 95.25           C  
ATOM   4360  HD1 PHE A 278     -17.469  32.154  12.742  1.00 95.25           H  
ATOM   4361  CD2 PHE A 278     -20.080  30.335  13.974  1.00 95.25           C  
ATOM   4362  HD2 PHE A 278     -20.926  29.748  13.649  1.00 95.25           H  
ATOM   4363  CE1 PHE A 278     -17.870  31.840  14.835  1.00 95.25           C  
ATOM   4364  HE1 PHE A 278     -17.028  32.429  15.168  1.00 95.25           H  
ATOM   4365  CE2 PHE A 278     -19.804  30.462  15.347  1.00 95.25           C  
ATOM   4366  HE2 PHE A 278     -20.436  29.966  16.069  1.00 95.25           H  
ATOM   4367  CZ  PHE A 278     -18.711  31.231  15.778  1.00 95.25           C  
ATOM   4368  HZ  PHE A 278     -18.505  31.344  16.832  1.00 95.25           H  
ATOM   4369  N   GLN A 279     -18.442  33.514  10.204  1.00 96.19           N  
ATOM   4370  H   GLN A 279     -18.298  32.790   9.515  1.00 96.19           H  
ATOM   4371  CA  GLN A 279     -17.536  34.660  10.204  1.00 96.19           C  
ATOM   4372  HA  GLN A 279     -17.072  34.704  11.189  1.00 96.19           H  
ATOM   4373  C   GLN A 279     -18.270  35.985   9.953  1.00 96.19           C  
ATOM   4374  CB  GLN A 279     -16.433  34.443   9.163  1.00 96.19           C  
ATOM   4375  HB2 GLN A 279     -15.883  35.371   9.012  1.00 96.19           H  
ATOM   4376  HB3 GLN A 279     -16.892  34.163   8.215  1.00 96.19           H  
ATOM   4377  O   GLN A 279     -18.072  36.962  10.674  1.00 96.19           O  
ATOM   4378  CG  GLN A 279     -15.443  33.357   9.607  1.00 96.19           C  
ATOM   4379  HG2 GLN A 279     -14.831  33.742  10.423  1.00 96.19           H  
ATOM   4380  HG3 GLN A 279     -15.969  32.485   9.996  1.00 96.19           H  
ATOM   4381  CD  GLN A 279     -14.522  32.900   8.485  1.00 96.19           C  
ATOM   4382  NE2 GLN A 279     -13.559  32.067   8.794  1.00 96.19           N  
ATOM   4383 HE21 GLN A 279     -13.407  31.787   9.753  1.00 96.19           H  
ATOM   4384 HE22 GLN A 279     -12.875  31.914   8.067  1.00 96.19           H  
ATOM   4385  OE1 GLN A 279     -14.613  33.283   7.335  1.00 96.19           O  
ATOM   4386  N   MET A 280     -19.169  36.018   8.968  1.00 96.31           N  
ATOM   4387  H   MET A 280     -19.278  35.190   8.400  1.00 96.31           H  
ATOM   4388  CA  MET A 280     -19.889  37.234   8.574  1.00 96.31           C  
ATOM   4389  HA  MET A 280     -19.183  38.064   8.594  1.00 96.31           H  
ATOM   4390  C   MET A 280     -21.014  37.635   9.535  1.00 96.31           C  
ATOM   4391  CB  MET A 280     -20.406  37.064   7.139  1.00 96.31           C  
ATOM   4392  HB2 MET A 280     -20.957  36.128   7.056  1.00 96.31           H  
ATOM   4393  HB3 MET A 280     -21.086  37.880   6.893  1.00 96.31           H  
ATOM   4394  O   MET A 280     -21.508  38.765   9.455  1.00 96.31           O  
ATOM   4395  CG  MET A 280     -19.244  37.065   6.133  1.00 96.31           C  
ATOM   4396  HG2 MET A 280     -19.650  36.927   5.131  1.00 96.31           H  
ATOM   4397  HG3 MET A 280     -18.598  36.213   6.341  1.00 96.31           H  
ATOM   4398  SD  MET A 280     -18.208  38.563   6.140  1.00 96.31           S  
ATOM   4399  CE  MET A 280     -19.398  39.774   5.519  1.00 96.31           C  
ATOM   4400  HE1 MET A 280     -18.894  40.724   5.342  1.00 96.31           H  
ATOM   4401  HE2 MET A 280     -19.815  39.415   4.578  1.00 96.31           H  
ATOM   4402  HE3 MET A 280     -20.200  39.906   6.246  1.00 96.31           H  
ATOM   4403  N   THR A 281     -21.394  36.736  10.444  1.00 93.88           N  
ATOM   4404  H   THR A 281     -20.945  35.832  10.424  1.00 93.88           H  
ATOM   4405  CA  THR A 281     -22.391  36.971  11.493  1.00 93.88           C  
ATOM   4406  HA  THR A 281     -22.939  37.887  11.275  1.00 93.88           H  
ATOM   4407  C   THR A 281     -21.713  37.207  12.841  1.00 93.88           C  
ATOM   4408  CB  THR A 281     -23.426  35.833  11.550  1.00 93.88           C  
ATOM   4409  HB  THR A 281     -24.076  35.991  12.411  1.00 93.88           H  
ATOM   4410  O   THR A 281     -21.655  38.337  13.311  1.00 93.88           O  
ATOM   4411  CG2 THR A 281     -24.289  35.778  10.289  1.00 93.88           C  
ATOM   4412 HG21 THR A 281     -23.667  35.676   9.400  1.00 93.88           H  
ATOM   4413 HG22 THR A 281     -24.964  34.924  10.352  1.00 93.88           H  
ATOM   4414 HG23 THR A 281     -24.881  36.690  10.213  1.00 93.88           H  
ATOM   4415  OG1 THR A 281     -22.812  34.572  11.672  1.00 93.88           O  
ATOM   4416  HG1 THR A 281     -22.542  34.288  10.795  1.00 93.88           H  
ATOM   4417  N   ILE A 282     -21.137  36.167  13.439  1.00 94.00           N  
ATOM   4418  H   ILE A 282     -21.159  35.280  12.956  1.00 94.00           H  
ATOM   4419  CA  ILE A 282     -20.653  36.184  14.822  1.00 94.00           C  
ATOM   4420  HA  ILE A 282     -21.334  36.794  15.416  1.00 94.00           H  
ATOM   4421  C   ILE A 282     -19.281  36.856  14.926  1.00 94.00           C  
ATOM   4422  CB  ILE A 282     -20.684  34.749  15.403  1.00 94.00           C  
ATOM   4423  HB  ILE A 282     -20.107  34.091  14.753  1.00 94.00           H  
ATOM   4424  O   ILE A 282     -19.110  37.787  15.714  1.00 94.00           O  
ATOM   4425  CG1 ILE A 282     -22.152  34.255  15.440  1.00 94.00           C  
ATOM   4426 HG12 ILE A 282     -22.723  34.888  16.119  1.00 94.00           H  
ATOM   4427 HG13 ILE A 282     -22.596  34.346  14.449  1.00 94.00           H  
ATOM   4428  CG2 ILE A 282     -20.053  34.715  16.808  1.00 94.00           C  
ATOM   4429 HG21 ILE A 282     -20.101  33.709  17.226  1.00 94.00           H  
ATOM   4430 HG22 ILE A 282     -18.998  34.986  16.758  1.00 94.00           H  
ATOM   4431 HG23 ILE A 282     -20.569  35.411  17.470  1.00 94.00           H  
ATOM   4432  CD1 ILE A 282     -22.343  32.797  15.859  1.00 94.00           C  
ATOM   4433 HD11 ILE A 282     -22.013  32.647  16.887  1.00 94.00           H  
ATOM   4434 HD12 ILE A 282     -23.402  32.545  15.799  1.00 94.00           H  
ATOM   4435 HD13 ILE A 282     -21.794  32.147  15.178  1.00 94.00           H  
ATOM   4436  N   LEU A 283     -18.302  36.427  14.121  1.00 96.50           N  
ATOM   4437  H   LEU A 283     -18.515  35.697  13.456  1.00 96.50           H  
ATOM   4438  CA  LEU A 283     -16.930  36.949  14.217  1.00 96.50           C  
ATOM   4439  HA  LEU A 283     -16.592  36.837  15.247  1.00 96.50           H  
ATOM   4440  C   LEU A 283     -16.868  38.444  13.881  1.00 96.50           C  
ATOM   4441  CB  LEU A 283     -16.002  36.131  13.306  1.00 96.50           C  
ATOM   4442  HB2 LEU A 283     -16.384  36.219  12.288  1.00 96.50           H  
ATOM   4443  HB3 LEU A 283     -16.031  35.086  13.613  1.00 96.50           H  
ATOM   4444  O   LEU A 283     -16.273  39.217  14.630  1.00 96.50           O  
ATOM   4445  CG  LEU A 283     -14.544  36.608  13.235  1.00 96.50           C  
ATOM   4446  HG  LEU A 283     -14.526  37.585  12.752  1.00 96.50           H  
ATOM   4447  CD1 LEU A 283     -13.898  36.769  14.600  1.00 96.50           C  
ATOM   4448 HD11 LEU A 283     -14.175  35.955  15.270  1.00 96.50           H  
ATOM   4449 HD12 LEU A 283     -14.263  37.697  15.039  1.00 96.50           H  
ATOM   4450 HD13 LEU A 283     -12.814  36.828  14.501  1.00 96.50           H  
ATOM   4451  CD2 LEU A 283     -13.720  35.665  12.365  1.00 96.50           C  
ATOM   4452 HD21 LEU A 283     -14.136  35.654  11.358  1.00 96.50           H  
ATOM   4453 HD22 LEU A 283     -13.721  34.660  12.787  1.00 96.50           H  
ATOM   4454 HD23 LEU A 283     -12.694  36.028  12.301  1.00 96.50           H  
ATOM   4455  N   ARG A 284     -17.531  38.862  12.798  1.00 95.88           N  
ATOM   4456  H   ARG A 284     -17.940  38.157  12.202  1.00 95.88           H  
ATOM   4457  CA  ARG A 284     -17.572  40.265  12.371  1.00 95.88           C  
ATOM   4458  HA  ARG A 284     -16.554  40.581  12.139  1.00 95.88           H  
ATOM   4459  C   ARG A 284     -18.098  41.185  13.469  1.00 95.88           C  
ATOM   4460  CB  ARG A 284     -18.462  40.377  11.129  1.00 95.88           C  
ATOM   4461  HB2 ARG A 284     -18.202  39.604  10.405  1.00 95.88           H  
ATOM   4462  HB3 ARG A 284     -19.499  40.215  11.423  1.00 95.88           H  
ATOM   4463  O   ARG A 284     -17.575  42.284  13.655  1.00 95.88           O  
ATOM   4464  CG  ARG A 284     -18.296  41.747  10.459  1.00 95.88           C  
ATOM   4465  HG2 ARG A 284     -18.466  42.549  11.178  1.00 95.88           H  
ATOM   4466  HG3 ARG A 284     -17.280  41.827  10.073  1.00 95.88           H  
ATOM   4467  CD  ARG A 284     -19.280  41.905   9.303  1.00 95.88           C  
ATOM   4468  HD2 ARG A 284     -19.160  41.057   8.628  1.00 95.88           H  
ATOM   4469  HD3 ARG A 284     -19.040  42.819   8.760  1.00 95.88           H  
ATOM   4470  NE  ARG A 284     -20.670  41.960   9.796  1.00 95.88           N  
ATOM   4471  HE  ARG A 284     -20.823  41.732  10.768  1.00 95.88           H  
ATOM   4472  NH1 ARG A 284     -21.692  42.070   7.744  1.00 95.88           N  
ATOM   4473 HH11 ARG A 284     -22.537  41.974   7.198  1.00 95.88           H  
ATOM   4474 HH12 ARG A 284     -20.787  42.004   7.302  1.00 95.88           H  
ATOM   4475  NH2 ARG A 284     -22.916  41.897   9.622  1.00 95.88           N  
ATOM   4476 HH21 ARG A 284     -22.945  41.683  10.609  1.00 95.88           H  
ATOM   4477 HH22 ARG A 284     -23.756  41.744   9.082  1.00 95.88           H  
ATOM   4478  CZ  ARG A 284     -21.753  41.964   9.046  1.00 95.88           C  
ATOM   4479  N   ASP A 285     -19.148  40.759  14.162  1.00 93.19           N  
ATOM   4480  H   ASP A 285     -19.536  39.849  13.961  1.00 93.19           H  
ATOM   4481  CA  ASP A 285     -19.797  41.578  15.180  1.00 93.19           C  
ATOM   4482  HA  ASP A 285     -19.824  42.611  14.834  1.00 93.19           H  
ATOM   4483  C   ASP A 285     -18.973  41.594  16.478  1.00 93.19           C  
ATOM   4484  CB  ASP A 285     -21.257  41.129  15.346  1.00 93.19           C  
ATOM   4485  HB2 ASP A 285     -21.675  41.644  16.210  1.00 93.19           H  
ATOM   4486  HB3 ASP A 285     -21.286  40.058  15.546  1.00 93.19           H  
ATOM   4487  O   ASP A 285     -18.777  42.665  17.054  1.00 93.19           O  
ATOM   4488  CG  ASP A 285     -22.142  41.457  14.119  1.00 93.19           C  
ATOM   4489  OD1 ASP A 285     -21.680  42.146  13.158  1.00 93.19           O  
ATOM   4490  OD2 ASP A 285     -23.330  41.076  14.152  1.00 93.19           O  
ATOM   4491  N   LEU A 286     -18.358  40.467  16.863  1.00 94.00           N  
ATOM   4492  H   LEU A 286     -18.546  39.617  16.352  1.00 94.00           H  
ATOM   4493  CA  LEU A 286     -17.367  40.427  17.947  1.00 94.00           C  
ATOM   4494  HA  LEU A 286     -17.826  40.817  18.856  1.00 94.00           H  
ATOM   4495  C   LEU A 286     -16.151  41.326  17.661  1.00 94.00           C  
ATOM   4496  CB  LEU A 286     -16.919  38.973  18.184  1.00 94.00           C  
ATOM   4497  HB2 LEU A 286     -16.695  38.515  17.220  1.00 94.00           H  
ATOM   4498  HB3 LEU A 286     -15.994  38.982  18.760  1.00 94.00           H  
ATOM   4499  O   LEU A 286     -15.690  42.044  18.550  1.00 94.00           O  
ATOM   4500  CG  LEU A 286     -17.936  38.097  18.937  1.00 94.00           C  
ATOM   4501  HG  LEU A 286     -18.905  38.135  18.438  1.00 94.00           H  
ATOM   4502  CD1 LEU A 286     -17.446  36.649  18.946  1.00 94.00           C  
ATOM   4503 HD11 LEU A 286     -18.186  36.012  19.431  1.00 94.00           H  
ATOM   4504 HD12 LEU A 286     -16.500  36.570  19.482  1.00 94.00           H  
ATOM   4505 HD13 LEU A 286     -17.312  36.306  17.920  1.00 94.00           H  
ATOM   4506  CD2 LEU A 286     -18.104  38.543  20.393  1.00 94.00           C  
ATOM   4507 HD21 LEU A 286     -17.132  38.606  20.883  1.00 94.00           H  
ATOM   4508 HD22 LEU A 286     -18.597  39.514  20.437  1.00 94.00           H  
ATOM   4509 HD23 LEU A 286     -18.721  37.822  20.928  1.00 94.00           H  
ATOM   4510  N   GLU A 287     -15.647  41.347  16.424  1.00 94.81           N  
ATOM   4511  H   GLU A 287     -16.019  40.699  15.745  1.00 94.81           H  
ATOM   4512  CA  GLU A 287     -14.515  42.198  16.037  1.00 94.81           C  
ATOM   4513  HA  GLU A 287     -13.709  42.058  16.757  1.00 94.81           H  
ATOM   4514  C   GLU A 287     -14.862  43.688  16.078  1.00 94.81           C  
ATOM   4515  CB  GLU A 287     -13.983  41.788  14.656  1.00 94.81           C  
ATOM   4516  HB2 GLU A 287     -14.691  42.086  13.883  1.00 94.81           H  
ATOM   4517  HB3 GLU A 287     -13.855  40.706  14.629  1.00 94.81           H  
ATOM   4518  O   GLU A 287     -14.048  44.495  16.528  1.00 94.81           O  
ATOM   4519  CG  GLU A 287     -12.621  42.453  14.414  1.00 94.81           C  
ATOM   4520  HG2 GLU A 287     -12.725  43.535  14.483  1.00 94.81           H  
ATOM   4521  HG3 GLU A 287     -11.948  42.125  15.206  1.00 94.81           H  
ATOM   4522  CD  GLU A 287     -11.995  42.130  13.057  1.00 94.81           C  
ATOM   4523  OE1 GLU A 287     -11.000  42.795  12.699  1.00 94.81           O  
ATOM   4524  OE2 GLU A 287     -12.528  41.290  12.304  1.00 94.81           O  
ATOM   4525  N   LYS A 288     -16.079  44.072  15.681  1.00 92.25           N  
ATOM   4526  H   LYS A 288     -16.703  43.366  15.318  1.00 92.25           H  
ATOM   4527  CA  LYS A 288     -16.547  45.462  15.802  1.00 92.25           C  
ATOM   4528  HA  LYS A 288     -15.832  46.124  15.313  1.00 92.25           H  
ATOM   4529  C   LYS A 288     -16.641  45.928  17.256  1.00 92.25           C  
ATOM   4530  CB  LYS A 288     -17.911  45.605  15.128  1.00 92.25           C  
ATOM   4531  HB2 LYS A 288     -18.367  46.544  15.441  1.00 92.25           H  
ATOM   4532  HB3 LYS A 288     -18.555  44.790  15.458  1.00 92.25           H  
ATOM   4533  O   LYS A 288     -16.427  47.115  17.509  1.00 92.25           O  
ATOM   4534  CG  LYS A 288     -17.811  45.611  13.598  1.00 92.25           C  
ATOM   4535  HG2 LYS A 288     -17.369  46.550  13.264  1.00 92.25           H  
ATOM   4536  HG3 LYS A 288     -17.199  44.781  13.245  1.00 92.25           H  
ATOM   4537  CD  LYS A 288     -19.220  45.497  13.027  1.00 92.25           C  
ATOM   4538  HD2 LYS A 288     -19.655  44.557  13.365  1.00 92.25           H  
ATOM   4539  HD3 LYS A 288     -19.828  46.321  13.401  1.00 92.25           H  
ATOM   4540  CE  LYS A 288     -19.201  45.520  11.504  1.00 92.25           C  
ATOM   4541  HE2 LYS A 288     -18.534  44.730  11.160  1.00 92.25           H  
ATOM   4542  HE3 LYS A 288     -18.811  46.480  11.164  1.00 92.25           H  
ATOM   4543  NZ  LYS A 288     -20.576  45.292  11.005  1.00 92.25           N  
ATOM   4544  HZ1 LYS A 288     -20.931  44.434  11.403  1.00 92.25           H  
ATOM   4545  HZ2 LYS A 288     -21.192  46.030  11.315  1.00 92.25           H  
ATOM   4546  HZ3 LYS A 288     -20.602  45.226   9.997  1.00 92.25           H  
ATOM   4547  N   LEU A 289     -16.959  45.014  18.178  1.00 87.31           N  
ATOM   4548  H   LEU A 289     -17.160  44.079  17.854  1.00 87.31           H  
ATOM   4549  CA  LEU A 289     -17.112  45.288  19.610  1.00 87.31           C  
ATOM   4550  HA  LEU A 289     -17.579  46.264  19.739  1.00 87.31           H  
ATOM   4551  C   LEU A 289     -15.767  45.355  20.348  1.00 87.31           C  
ATOM   4552  CB  LEU A 289     -18.022  44.210  20.234  1.00 87.31           C  
ATOM   4553  HB2 LEU A 289     -17.975  44.294  21.320  1.00 87.31           H  
ATOM   4554  HB3 LEU A 289     -17.629  43.229  19.968  1.00 87.31           H  
ATOM   4555  O   LEU A 289     -15.526  46.306  21.087  1.00 87.31           O  
ATOM   4556  CG  LEU A 289     -19.501  44.282  19.809  1.00 87.31           C  
ATOM   4557  HG  LEU A 289     -19.575  44.365  18.725  1.00 87.31           H  
ATOM   4558  CD1 LEU A 289     -20.228  43.015  20.258  1.00 87.31           C  
ATOM   4559 HD11 LEU A 289     -21.274  43.060  19.952  1.00 87.31           H  
ATOM   4560 HD12 LEU A 289     -19.770  42.146  19.784  1.00 87.31           H  
ATOM   4561 HD13 LEU A 289     -20.170  42.907  21.341  1.00 87.31           H  
ATOM   4562  CD2 LEU A 289     -20.214  45.490  20.420  1.00 87.31           C  
ATOM   4563 HD21 LEU A 289     -19.759  46.415  20.065  1.00 87.31           H  
ATOM   4564 HD22 LEU A 289     -21.262  45.481  20.123  1.00 87.31           H  
ATOM   4565 HD23 LEU A 289     -20.150  45.447  21.507  1.00 87.31           H  
ATOM   4566  N   ALA A 290     -14.888  44.368  20.155  1.00 90.25           N  
ATOM   4567  H   ALA A 290     -15.168  43.596  19.566  1.00 90.25           H  
ATOM   4568  CA  ALA A 290     -13.643  44.238  20.921  1.00 90.25           C  
ATOM   4569  HA  ALA A 290     -13.690  44.896  21.788  1.00 90.25           H  
ATOM   4570  C   ALA A 290     -12.374  44.647  20.145  1.00 90.25           C  
ATOM   4571  CB  ALA A 290     -13.567  42.803  21.452  1.00 90.25           C  
ATOM   4572  HB1 ALA A 290     -14.433  42.596  22.081  1.00 90.25           H  
ATOM   4573  HB2 ALA A 290     -12.659  42.669  22.040  1.00 90.25           H  
ATOM   4574  HB3 ALA A 290     -13.564  42.103  20.616  1.00 90.25           H  
ATOM   4575  O   ALA A 290     -11.319  44.841  20.749  1.00 90.25           O  
ATOM   4576  N   GLY A 291     -12.455  44.807  18.823  1.00 91.44           N  
ATOM   4577  H   GLY A 291     -13.341  44.631  18.373  1.00 91.44           H  
ATOM   4578  CA  GLY A 291     -11.332  45.150  17.953  1.00 91.44           C  
ATOM   4579  HA2 GLY A 291     -10.671  45.851  18.462  1.00 91.44           H  
ATOM   4580  HA3 GLY A 291     -11.732  45.649  17.070  1.00 91.44           H  
ATOM   4581  C   GLY A 291     -10.510  43.942  17.487  1.00 91.44           C  
ATOM   4582  O   GLY A 291     -10.447  42.901  18.144  1.00 91.44           O  
ATOM   4583  N   TRP A 292      -9.827  44.115  16.352  1.00 91.31           N  
ATOM   4584  H   TRP A 292      -9.990  44.966  15.833  1.00 91.31           H  
ATOM   4585  CA  TRP A 292      -9.126  43.043  15.632  1.00 91.31           C  
ATOM   4586  HA  TRP A 292      -9.856  42.296  15.320  1.00 91.31           H  
ATOM   4587  C   TRP A 292      -8.090  42.293  16.481  1.00 91.31           C  
ATOM   4588  CB  TRP A 292      -8.512  43.625  14.351  1.00 91.31           C  
ATOM   4589  HB2 TRP A 292      -8.259  42.796  13.691  1.00 91.31           H  
ATOM   4590  HB3 TRP A 292      -9.260  44.228  13.835  1.00 91.31           H  
ATOM   4591  O   TRP A 292      -8.101  41.071  16.496  1.00 91.31           O  
ATOM   4592  CG  TRP A 292      -7.282  44.456  14.536  1.00 91.31           C  
ATOM   4593  CD1 TRP A 292      -7.236  45.798  14.696  1.00 91.31           C  
ATOM   4594  HD1 TRP A 292      -8.096  46.450  14.675  1.00 91.31           H  
ATOM   4595  CD2 TRP A 292      -5.899  43.994  14.573  1.00 91.31           C  
ATOM   4596  CE2 TRP A 292      -5.055  45.124  14.782  1.00 91.31           C  
ATOM   4597  CE3 TRP A 292      -5.279  42.731  14.471  1.00 91.31           C  
ATOM   4598  HE3 TRP A 292      -5.884  41.849  14.323  1.00 91.31           H  
ATOM   4599  NE1 TRP A 292      -5.921  46.196  14.845  1.00 91.31           N  
ATOM   4600  HE1 TRP A 292      -5.628  47.161  14.907  1.00 91.31           H  
ATOM   4601  CH2 TRP A 292      -3.073  43.741  14.758  1.00 91.31           C  
ATOM   4602  HH2 TRP A 292      -2.000  43.631  14.814  1.00 91.31           H  
ATOM   4603  CZ2 TRP A 292      -3.661  45.012  14.873  1.00 91.31           C  
ATOM   4604  HZ2 TRP A 292      -3.046  45.888  15.015  1.00 91.31           H  
ATOM   4605  CZ3 TRP A 292      -3.880  42.606  14.562  1.00 91.31           C  
ATOM   4606  HZ3 TRP A 292      -3.423  41.632  14.474  1.00 91.31           H  
ATOM   4607  N   HIS A 293      -7.246  43.006  17.238  1.00 92.00           N  
ATOM   4608  H   HIS A 293      -7.224  44.001  17.068  1.00 92.00           H  
ATOM   4609  CA  HIS A 293      -6.133  42.414  17.996  1.00 92.00           C  
ATOM   4610  HA  HIS A 293      -5.505  41.866  17.294  1.00 92.00           H  
ATOM   4611  C   HIS A 293      -6.578  41.406  19.070  1.00 92.00           C  
ATOM   4612  CB  HIS A 293      -5.284  43.538  18.621  1.00 92.00           C  
ATOM   4613  HB2 HIS A 293      -4.968  44.223  17.835  1.00 92.00           H  
ATOM   4614  HB3 HIS A 293      -4.383  43.088  19.038  1.00 92.00           H  
ATOM   4615  O   HIS A 293      -5.997  40.333  19.196  1.00 92.00           O  
ATOM   4616  CG  HIS A 293      -5.975  44.331  19.714  1.00 92.00           C  
ATOM   4617  CD2 HIS A 293      -5.653  44.352  21.047  1.00 92.00           C  
ATOM   4618  HD2 HIS A 293      -4.841  43.808  21.507  1.00 92.00           H  
ATOM   4619  ND1 HIS A 293      -7.074  45.147  19.562  1.00 92.00           N  
ATOM   4620  HD1 HIS A 293      -7.557  45.345  18.697  1.00 92.00           H  
ATOM   4621  CE1 HIS A 293      -7.410  45.640  20.764  1.00 92.00           C  
ATOM   4622  HE1 HIS A 293      -8.248  46.296  20.946  1.00 92.00           H  
ATOM   4623  NE2 HIS A 293      -6.566  45.193  21.709  1.00 92.00           N  
ATOM   4624  N   ARG A 294      -7.615  41.726  19.857  1.00 94.69           N  
ATOM   4625  H   ARG A 294      -8.090  42.600  19.683  1.00 94.69           H  
ATOM   4626  CA  ARG A 294      -8.124  40.829  20.912  1.00 94.69           C  
ATOM   4627  HA  ARG A 294      -7.297  40.446  21.511  1.00 94.69           H  
ATOM   4628  C   ARG A 294      -8.798  39.613  20.303  1.00 94.69           C  
ATOM   4629  CB  ARG A 294      -9.119  41.571  21.811  1.00 94.69           C  
ATOM   4630  HB2 ARG A 294      -9.687  40.855  22.405  1.00 94.69           H  
ATOM   4631  HB3 ARG A 294      -9.821  42.111  21.177  1.00 94.69           H  
ATOM   4632  O   ARG A 294      -8.538  38.490  20.719  1.00 94.69           O  
ATOM   4633  CG  ARG A 294      -8.407  42.531  22.766  1.00 94.69           C  
ATOM   4634  HG2 ARG A 294      -7.527  42.946  22.274  1.00 94.69           H  
ATOM   4635  HG3 ARG A 294      -8.076  42.000  23.659  1.00 94.69           H  
ATOM   4636  CD  ARG A 294      -9.367  43.649  23.148  1.00 94.69           C  
ATOM   4637  HD2 ARG A 294     -10.223  43.225  23.675  1.00 94.69           H  
ATOM   4638  HD3 ARG A 294      -9.733  44.093  22.222  1.00 94.69           H  
ATOM   4639  NE  ARG A 294      -8.708  44.725  23.901  1.00 94.69           N  
ATOM   4640  HE  ARG A 294      -7.836  45.050  23.508  1.00 94.69           H  
ATOM   4641  NH1 ARG A 294     -10.367  45.035  25.441  1.00 94.69           N  
ATOM   4642 HH11 ARG A 294     -10.823  45.573  26.163  1.00 94.69           H  
ATOM   4643 HH12 ARG A 294     -10.614  44.065  25.304  1.00 94.69           H  
ATOM   4644  NH2 ARG A 294      -8.762  46.576  25.217  1.00 94.69           N  
ATOM   4645 HH21 ARG A 294      -7.935  46.904  24.739  1.00 94.69           H  
ATOM   4646 HH22 ARG A 294      -9.235  47.146  25.903  1.00 94.69           H  
ATOM   4647  CZ  ARG A 294      -9.281  45.439  24.848  1.00 94.69           C  
ATOM   4648  N   ILE A 295      -9.639  39.847  19.300  1.00 95.50           N  
ATOM   4649  H   ILE A 295      -9.776  40.799  18.991  1.00 95.50           H  
ATOM   4650  CA  ILE A 295     -10.397  38.786  18.643  1.00 95.50           C  
ATOM   4651  HA  ILE A 295     -10.855  38.157  19.406  1.00 95.50           H  
ATOM   4652  C   ILE A 295      -9.483  37.852  17.848  1.00 95.50           C  
ATOM   4653  CB  ILE A 295     -11.515  39.420  17.797  1.00 95.50           C  
ATOM   4654  HB  ILE A 295     -11.073  40.177  17.150  1.00 95.50           H  
ATOM   4655  O   ILE A 295      -9.682  36.642  17.909  1.00 95.50           O  
ATOM   4656  CG1 ILE A 295     -12.576  40.115  18.681  1.00 95.50           C  
ATOM   4657 HG12 ILE A 295     -13.381  40.467  18.037  1.00 95.50           H  
ATOM   4658 HG13 ILE A 295     -12.127  40.990  19.152  1.00 95.50           H  
ATOM   4659  CG2 ILE A 295     -12.195  38.397  16.886  1.00 95.50           C  
ATOM   4660 HG21 ILE A 295     -12.557  37.544  17.460  1.00 95.50           H  
ATOM   4661 HG22 ILE A 295     -13.033  38.881  16.384  1.00 95.50           H  
ATOM   4662 HG23 ILE A 295     -11.500  38.047  16.124  1.00 95.50           H  
ATOM   4663  CD1 ILE A 295     -13.227  39.255  19.775  1.00 95.50           C  
ATOM   4664 HD11 ILE A 295     -13.613  38.325  19.358  1.00 95.50           H  
ATOM   4665 HD12 ILE A 295     -12.507  39.035  20.562  1.00 95.50           H  
ATOM   4666 HD13 ILE A 295     -14.058  39.805  20.218  1.00 95.50           H  
ATOM   4667  N   SER A 296      -8.441  38.362  17.186  1.00 95.94           N  
ATOM   4668  H   SER A 296      -8.315  39.363  17.136  1.00 95.94           H  
ATOM   4669  CA  SER A 296      -7.468  37.517  16.486  1.00 95.94           C  
ATOM   4670  HA  SER A 296      -8.012  36.869  15.799  1.00 95.94           H  
ATOM   4671  C   SER A 296      -6.703  36.613  17.454  1.00 95.94           C  
ATOM   4672  CB  SER A 296      -6.501  38.363  15.648  1.00 95.94           C  
ATOM   4673  HB2 SER A 296      -7.079  39.004  14.983  1.00 95.94           H  
ATOM   4674  HB3 SER A 296      -5.890  37.700  15.035  1.00 95.94           H  
ATOM   4675  O   SER A 296      -6.509  35.436  17.164  1.00 95.94           O  
ATOM   4676  OG  SER A 296      -5.648  39.170  16.444  1.00 95.94           O  
ATOM   4677  HG  SER A 296      -4.999  38.616  16.883  1.00 95.94           H  
ATOM   4678  N   ILE A 297      -6.310  37.132  18.625  1.00 96.69           N  
ATOM   4679  H   ILE A 297      -6.494  38.109  18.802  1.00 96.69           H  
ATOM   4680  CA  ILE A 297      -5.648  36.336  19.671  1.00 96.69           C  
ATOM   4681  HA  ILE A 297      -4.777  35.843  19.240  1.00 96.69           H  
ATOM   4682  C   ILE A 297      -6.580  35.228  20.162  1.00 96.69           C  
ATOM   4683  CB  ILE A 297      -5.169  37.240  20.831  1.00 96.69           C  
ATOM   4684  HB  ILE A 297      -5.995  37.881  21.137  1.00 96.69           H  
ATOM   4685  O   ILE A 297      -6.164  34.072  20.217  1.00 96.69           O  
ATOM   4686  CG1 ILE A 297      -3.994  38.125  20.359  1.00 96.69           C  
ATOM   4687 HG12 ILE A 297      -3.110  37.507  20.201  1.00 96.69           H  
ATOM   4688 HG13 ILE A 297      -4.239  38.581  19.400  1.00 96.69           H  
ATOM   4689  CG2 ILE A 297      -4.724  36.415  22.053  1.00 96.69           C  
ATOM   4690 HG21 ILE A 297      -3.907  35.750  21.772  1.00 96.69           H  
ATOM   4691 HG22 ILE A 297      -5.553  35.829  22.451  1.00 96.69           H  
ATOM   4692 HG23 ILE A 297      -4.390  37.073  22.856  1.00 96.69           H  
ATOM   4693  CD1 ILE A 297      -3.646  39.252  21.342  1.00 96.69           C  
ATOM   4694 HD11 ILE A 297      -2.968  39.954  20.856  1.00 96.69           H  
ATOM   4695 HD12 ILE A 297      -4.551  39.784  21.638  1.00 96.69           H  
ATOM   4696 HD13 ILE A 297      -3.153  38.849  22.226  1.00 96.69           H  
ATOM   4697  N   ILE A 298      -7.839  35.557  20.476  1.00 97.75           N  
ATOM   4698  H   ILE A 298      -8.119  36.525  20.414  1.00 97.75           H  
ATOM   4699  CA  ILE A 298      -8.818  34.561  20.926  1.00 97.75           C  
ATOM   4700  HA  ILE A 298      -8.404  34.043  21.792  1.00 97.75           H  
ATOM   4701  C   ILE A 298      -9.030  33.502  19.842  1.00 97.75           C  
ATOM   4702  CB  ILE A 298     -10.145  35.220  21.363  1.00 97.75           C  
ATOM   4703  HB  ILE A 298     -10.518  35.841  20.548  1.00 97.75           H  
ATOM   4704  O   ILE A 298      -8.941  32.314  20.141  1.00 97.75           O  
ATOM   4705  CG1 ILE A 298      -9.935  36.105  22.615  1.00 97.75           C  
ATOM   4706 HG12 ILE A 298      -9.774  35.465  23.482  1.00 97.75           H  
ATOM   4707 HG13 ILE A 298      -9.046  36.723  22.492  1.00 97.75           H  
ATOM   4708  CG2 ILE A 298     -11.184  34.124  21.669  1.00 97.75           C  
ATOM   4709 HG21 ILE A 298     -10.776  33.393  22.366  1.00 97.75           H  
ATOM   4710 HG22 ILE A 298     -11.491  33.615  20.755  1.00 97.75           H  
ATOM   4711 HG23 ILE A 298     -12.083  34.555  22.109  1.00 97.75           H  
ATOM   4712  CD1 ILE A 298     -11.109  37.041  22.929  1.00 97.75           C  
ATOM   4713 HD11 ILE A 298     -11.982  36.470  23.246  1.00 97.75           H  
ATOM   4714 HD12 ILE A 298     -10.832  37.712  23.742  1.00 97.75           H  
ATOM   4715 HD13 ILE A 298     -11.355  37.635  22.049  1.00 97.75           H  
ATOM   4716  N   PHE A 299      -9.249  33.908  18.588  1.00 98.06           N  
ATOM   4717  H   PHE A 299      -9.299  34.900  18.408  1.00 98.06           H  
ATOM   4718  CA  PHE A 299      -9.484  32.999  17.466  1.00 98.06           C  
ATOM   4719  HA  PHE A 299     -10.382  32.415  17.665  1.00 98.06           H  
ATOM   4720  C   PHE A 299      -8.328  32.011  17.269  1.00 98.06           C  
ATOM   4721  CB  PHE A 299      -9.712  33.828  16.192  1.00 98.06           C  
ATOM   4722  HB2 PHE A 299      -8.833  34.441  15.993  1.00 98.06           H  
ATOM   4723  HB3 PHE A 299     -10.550  34.504  16.358  1.00 98.06           H  
ATOM   4724  O   PHE A 299      -8.547  30.801  17.222  1.00 98.06           O  
ATOM   4725  CG  PHE A 299     -10.006  32.984  14.968  1.00 98.06           C  
ATOM   4726  CD1 PHE A 299      -8.965  32.501  14.155  1.00 98.06           C  
ATOM   4727  HD1 PHE A 299      -7.939  32.749  14.382  1.00 98.06           H  
ATOM   4728  CD2 PHE A 299     -11.331  32.632  14.671  1.00 98.06           C  
ATOM   4729  HD2 PHE A 299     -12.116  32.939  15.346  1.00 98.06           H  
ATOM   4730  CE1 PHE A 299      -9.253  31.677  13.054  1.00 98.06           C  
ATOM   4731  HE1 PHE A 299      -8.454  31.294  12.437  1.00 98.06           H  
ATOM   4732  CE2 PHE A 299     -11.629  31.817  13.567  1.00 98.06           C  
ATOM   4733  HE2 PHE A 299     -12.650  31.531  13.360  1.00 98.06           H  
ATOM   4734  CZ  PHE A 299     -10.583  31.330  12.764  1.00 98.06           C  
ATOM   4735  HZ  PHE A 299     -10.791  30.685  11.924  1.00 98.06           H  
ATOM   4736  N   ILE A 300      -7.093  32.512  17.187  1.00 97.75           N  
ATOM   4737  H   ILE A 300      -6.970  33.513  17.258  1.00 97.75           H  
ATOM   4738  CA  ILE A 300      -5.917  31.681  16.916  1.00 97.75           C  
ATOM   4739  HA  ILE A 300      -6.150  31.005  16.093  1.00 97.75           H  
ATOM   4740  C   ILE A 300      -5.596  30.781  18.114  1.00 97.75           C  
ATOM   4741  CB  ILE A 300      -4.724  32.568  16.490  1.00 97.75           C  
ATOM   4742  HB  ILE A 300      -4.586  33.334  17.254  1.00 97.75           H  
ATOM   4743  O   ILE A 300      -5.441  29.575  17.942  1.00 97.75           O  
ATOM   4744  CG1 ILE A 300      -4.977  33.298  15.147  1.00 97.75           C  
ATOM   4745 HG12 ILE A 300      -4.168  34.009  14.985  1.00 97.75           H  
ATOM   4746 HG13 ILE A 300      -5.898  33.877  15.215  1.00 97.75           H  
ATOM   4747  CG2 ILE A 300      -3.413  31.767  16.412  1.00 97.75           C  
ATOM   4748 HG21 ILE A 300      -3.096  31.465  17.410  1.00 97.75           H  
ATOM   4749 HG22 ILE A 300      -3.548  30.876  15.798  1.00 97.75           H  
ATOM   4750 HG23 ILE A 300      -2.624  32.382  15.979  1.00 97.75           H  
ATOM   4751  CD1 ILE A 300      -5.077  32.404  13.901  1.00 97.75           C  
ATOM   4752 HD11 ILE A 300      -4.129  31.897  13.718  1.00 97.75           H  
ATOM   4753 HD12 ILE A 300      -5.306  33.024  13.034  1.00 97.75           H  
ATOM   4754 HD13 ILE A 300      -5.866  31.661  14.015  1.00 97.75           H  
ATOM   4755  N   LEU A 301      -5.539  31.322  19.335  1.00 98.25           N  
ATOM   4756  H   LEU A 301      -5.738  32.305  19.454  1.00 98.25           H  
ATOM   4757  CA  LEU A 301      -5.144  30.535  20.508  1.00 98.25           C  
ATOM   4758  HA  LEU A 301      -4.250  29.963  20.259  1.00 98.25           H  
ATOM   4759  C   LEU A 301      -6.194  29.493  20.908  1.00 98.25           C  
ATOM   4760  CB  LEU A 301      -4.826  31.461  21.689  1.00 98.25           C  
ATOM   4761  HB2 LEU A 301      -5.679  32.119  21.853  1.00 98.25           H  
ATOM   4762  HB3 LEU A 301      -4.712  30.842  22.579  1.00 98.25           H  
ATOM   4763  O   LEU A 301      -5.818  28.393  21.313  1.00 98.25           O  
ATOM   4764  CG  LEU A 301      -3.559  32.319  21.546  1.00 98.25           C  
ATOM   4765  HG  LEU A 301      -3.670  33.007  20.707  1.00 98.25           H  
ATOM   4766  CD1 LEU A 301      -3.382  33.128  22.831  1.00 98.25           C  
ATOM   4767 HD11 LEU A 301      -3.205  32.458  23.672  1.00 98.25           H  
ATOM   4768 HD12 LEU A 301      -2.536  33.808  22.726  1.00 98.25           H  
ATOM   4769 HD13 LEU A 301      -4.286  33.705  23.025  1.00 98.25           H  
ATOM   4770  CD2 LEU A 301      -2.296  31.480  21.337  1.00 98.25           C  
ATOM   4771 HD21 LEU A 301      -1.416  32.123  21.367  1.00 98.25           H  
ATOM   4772 HD22 LEU A 301      -2.323  30.997  20.361  1.00 98.25           H  
ATOM   4773 HD23 LEU A 301      -2.213  30.721  22.115  1.00 98.25           H  
ATOM   4774  N   SER A 302      -7.490  29.793  20.767  1.00 98.25           N  
ATOM   4775  H   SER A 302      -7.753  30.703  20.418  1.00 98.25           H  
ATOM   4776  CA  SER A 302      -8.538  28.789  21.007  1.00 98.25           C  
ATOM   4777  HA  SER A 302      -8.327  28.304  21.960  1.00 98.25           H  
ATOM   4778  C   SER A 302      -8.529  27.691  19.943  1.00 98.25           C  
ATOM   4779  CB  SER A 302      -9.931  29.413  21.116  1.00 98.25           C  
ATOM   4780  HB2 SER A 302      -9.958  30.104  21.958  1.00 98.25           H  
ATOM   4781  HB3 SER A 302     -10.658  28.621  21.293  1.00 98.25           H  
ATOM   4782  O   SER A 302      -8.633  26.515  20.285  1.00 98.25           O  
ATOM   4783  OG  SER A 302     -10.275  30.100  19.932  1.00 98.25           O  
ATOM   4784  HG  SER A 302      -9.802  30.936  19.937  1.00 98.25           H  
ATOM   4785  N   GLY A 303      -8.295  28.052  18.676  1.00 98.31           N  
ATOM   4786  H   GLY A 303      -8.262  29.038  18.458  1.00 98.31           H  
ATOM   4787  CA  GLY A 303      -8.119  27.099  17.579  1.00 98.31           C  
ATOM   4788  HA2 GLY A 303      -7.899  27.649  16.664  1.00 98.31           H  
ATOM   4789  HA3 GLY A 303      -9.029  26.516  17.439  1.00 98.31           H  
ATOM   4790  C   GLY A 303      -6.954  26.146  17.803  1.00 98.31           C  
ATOM   4791  O   GLY A 303      -7.135  24.932  17.764  1.00 98.31           O  
ATOM   4792  N   ILE A 304      -5.775  26.689  18.121  1.00 98.12           N  
ATOM   4793  H   ILE A 304      -5.700  27.696  18.120  1.00 98.12           H  
ATOM   4794  CA  ILE A 304      -4.577  25.895  18.423  1.00 98.12           C  
ATOM   4795  HA  ILE A 304      -4.368  25.249  17.571  1.00 98.12           H  
ATOM   4796  C   ILE A 304      -4.834  24.983  19.623  1.00 98.12           C  
ATOM   4797  CB  ILE A 304      -3.361  26.821  18.663  1.00 98.12           C  
ATOM   4798  HB  ILE A 304      -3.651  27.578  19.391  1.00 98.12           H  
ATOM   4799  O   ILE A 304      -4.480  23.811  19.578  1.00 98.12           O  
ATOM   4800  CG1 ILE A 304      -2.972  27.515  17.340  1.00 98.12           C  
ATOM   4801 HG12 ILE A 304      -2.615  26.759  16.641  1.00 98.12           H  
ATOM   4802 HG13 ILE A 304      -3.849  27.977  16.886  1.00 98.12           H  
ATOM   4803  CG2 ILE A 304      -2.126  26.077  19.217  1.00 98.12           C  
ATOM   4804 HG21 ILE A 304      -2.379  25.448  20.070  1.00 98.12           H  
ATOM   4805 HG22 ILE A 304      -1.680  25.449  18.445  1.00 98.12           H  
ATOM   4806 HG23 ILE A 304      -1.379  26.797  19.552  1.00 98.12           H  
ATOM   4807  CD1 ILE A 304      -1.901  28.602  17.497  1.00 98.12           C  
ATOM   4808 HD11 ILE A 304      -0.944  28.162  17.775  1.00 98.12           H  
ATOM   4809 HD12 ILE A 304      -1.776  29.120  16.546  1.00 98.12           H  
ATOM   4810 HD13 ILE A 304      -2.210  29.320  18.257  1.00 98.12           H  
ATOM   4811  N   THR A 305      -5.470  25.489  20.684  1.00 98.44           N  
ATOM   4812  H   THR A 305      -5.763  26.456  20.658  1.00 98.44           H  
ATOM   4813  CA  THR A 305      -5.749  24.686  21.885  1.00 98.44           C  
ATOM   4814  HA  THR A 305      -4.817  24.224  22.208  1.00 98.44           H  
ATOM   4815  C   THR A 305      -6.737  23.553  21.592  1.00 98.44           C  
ATOM   4816  CB  THR A 305      -6.273  25.555  23.038  1.00 98.44           C  
ATOM   4817  HB  THR A 305      -7.258  25.949  22.790  1.00 98.44           H  
ATOM   4818  O   THR A 305      -6.528  22.428  22.044  1.00 98.44           O  
ATOM   4819  CG2 THR A 305      -6.344  24.763  24.342  1.00 98.44           C  
ATOM   4820 HG21 THR A 305      -7.164  24.046  24.305  1.00 98.44           H  
ATOM   4821 HG22 THR A 305      -5.403  24.233  24.487  1.00 98.44           H  
ATOM   4822 HG23 THR A 305      -6.492  25.436  25.187  1.00 98.44           H  
ATOM   4823  OG1 THR A 305      -5.400  26.633  23.285  1.00 98.44           O  
ATOM   4824  HG1 THR A 305      -5.507  27.255  22.562  1.00 98.44           H  
ATOM   4825  N   GLY A 306      -7.780  23.823  20.798  1.00 97.88           N  
ATOM   4826  H   GLY A 306      -7.901  24.767  20.459  1.00 97.88           H  
ATOM   4827  CA  GLY A 306      -8.724  22.810  20.328  1.00 97.88           C  
ATOM   4828  HA2 GLY A 306      -9.484  23.287  19.708  1.00 97.88           H  
ATOM   4829  HA3 GLY A 306      -9.215  22.336  21.178  1.00 97.88           H  
ATOM   4830  C   GLY A 306      -8.039  21.727  19.492  1.00 97.88           C  
ATOM   4831  O   GLY A 306      -8.167  20.541  19.791  1.00 97.88           O  
ATOM   4832  N   ASN A 307      -7.237  22.132  18.505  1.00 97.50           N  
ATOM   4833  H   ASN A 307      -7.196  23.118  18.291  1.00 97.50           H  
ATOM   4834  CA  ASN A 307      -6.510  21.210  17.630  1.00 97.50           C  
ATOM   4835  HA  ASN A 307      -7.214  20.484  17.224  1.00 97.50           H  
ATOM   4836  C   ASN A 307      -5.434  20.411  18.373  1.00 97.50           C  
ATOM   4837  CB  ASN A 307      -5.903  22.008  16.465  1.00 97.50           C  
ATOM   4838  HB2 ASN A 307      -5.163  21.392  15.954  1.00 97.50           H  
ATOM   4839  HB3 ASN A 307      -5.411  22.907  16.838  1.00 97.50           H  
ATOM   4840  O   ASN A 307      -5.193  19.252  18.045  1.00 97.50           O  
ATOM   4841  CG  ASN A 307      -6.934  22.409  15.429  1.00 97.50           C  
ATOM   4842  ND2 ASN A 307      -6.534  23.160  14.438  1.00 97.50           N  
ATOM   4843 HD21 ASN A 307      -5.570  23.455  14.370  1.00 97.50           H  
ATOM   4844 HD22 ASN A 307      -7.186  23.281  13.677  1.00 97.50           H  
ATOM   4845  OD1 ASN A 307      -8.094  22.044  15.482  1.00 97.50           O  
ATOM   4846  N   LEU A 308      -4.811  20.996  19.397  1.00 97.12           N  
ATOM   4847  H   LEU A 308      -4.994  21.974  19.571  1.00 97.12           H  
ATOM   4848  CA  LEU A 308      -3.846  20.312  20.251  1.00 97.12           C  
ATOM   4849  HA  LEU A 308      -3.095  19.851  19.610  1.00 97.12           H  
ATOM   4850  C   LEU A 308      -4.515  19.194  21.060  1.00 97.12           C  
ATOM   4851  CB  LEU A 308      -3.179  21.367  21.145  1.00 97.12           C  
ATOM   4852  HB2 LEU A 308      -3.947  21.831  21.764  1.00 97.12           H  
ATOM   4853  HB3 LEU A 308      -2.746  22.139  20.509  1.00 97.12           H  
ATOM   4854  O   LEU A 308      -4.004  18.078  21.094  1.00 97.12           O  
ATOM   4855  CG  LEU A 308      -2.072  20.832  22.059  1.00 97.12           C  
ATOM   4856  HG  LEU A 308      -2.460  20.016  22.668  1.00 97.12           H  
ATOM   4857  CD1 LEU A 308      -0.863  20.335  21.279  1.00 97.12           C  
ATOM   4858 HD11 LEU A 308      -0.408  21.152  20.719  1.00 97.12           H  
ATOM   4859 HD12 LEU A 308      -1.187  19.549  20.597  1.00 97.12           H  
ATOM   4860 HD13 LEU A 308      -0.133  19.915  21.971  1.00 97.12           H  
ATOM   4861  CD2 LEU A 308      -1.609  21.973  22.958  1.00 97.12           C  
ATOM   4862 HD21 LEU A 308      -1.169  22.772  22.361  1.00 97.12           H  
ATOM   4863 HD22 LEU A 308      -2.454  22.379  23.514  1.00 97.12           H  
ATOM   4864 HD23 LEU A 308      -0.863  21.600  23.660  1.00 97.12           H  
ATOM   4865  N   ALA A 309      -5.682  19.462  21.654  1.00 96.62           N  
ATOM   4866  H   ALA A 309      -6.066  20.393  21.584  1.00 96.62           H  
ATOM   4867  CA  ALA A 309      -6.465  18.430  22.330  1.00 96.62           C  
ATOM   4868  HA  ALA A 309      -5.843  17.948  23.084  1.00 96.62           H  
ATOM   4869  C   ALA A 309      -6.926  17.341  21.352  1.00 96.62           C  
ATOM   4870  CB  ALA A 309      -7.646  19.091  23.036  1.00 96.62           C  
ATOM   4871  HB1 ALA A 309      -8.305  19.564  22.308  1.00 96.62           H  
ATOM   4872  HB2 ALA A 309      -7.283  19.841  23.738  1.00 96.62           H  
ATOM   4873  HB3 ALA A 309      -8.204  18.330  23.583  1.00 96.62           H  
ATOM   4874  O   ALA A 309      -6.799  16.152  21.636  1.00 96.62           O  
ATOM   4875  N   SER A 310      -7.381  17.733  20.164  1.00 95.12           N  
ATOM   4876  H   SER A 310      -7.510  18.720  19.992  1.00 95.12           H  
ATOM   4877  CA  SER A 310      -7.737  16.784  19.113  1.00 95.12           C  
ATOM   4878  HA  SER A 310      -8.528  16.126  19.475  1.00 95.12           H  
ATOM   4879  C   SER A 310      -6.563  15.908  18.669  1.00 95.12           C  
ATOM   4880  CB  SER A 310      -8.273  17.547  17.922  1.00 95.12           C  
ATOM   4881  HB2 SER A 310      -9.166  18.098  18.218  1.00 95.12           H  
ATOM   4882  HB3 SER A 310      -7.524  18.239  17.537  1.00 95.12           H  
ATOM   4883  O   SER A 310      -6.726  14.708  18.479  1.00 95.12           O  
ATOM   4884  OG  SER A 310      -8.593  16.600  16.943  1.00 95.12           O  
ATOM   4885  HG  SER A 310      -9.408  16.945  16.571  1.00 95.12           H  
ATOM   4886  N   ALA A 311      -5.352  16.456  18.562  1.00 95.00           N  
ATOM   4887  H   ALA A 311      -5.254  17.455  18.677  1.00 95.00           H  
ATOM   4888  CA  ALA A 311      -4.164  15.673  18.225  1.00 95.00           C  
ATOM   4889  HA  ALA A 311      -4.368  15.128  17.303  1.00 95.00           H  
ATOM   4890  C   ALA A 311      -3.817  14.621  19.301  1.00 95.00           C  
ATOM   4891  CB  ALA A 311      -3.003  16.643  17.970  1.00 95.00           C  
ATOM   4892  HB1 ALA A 311      -2.779  17.205  18.877  1.00 95.00           H  
ATOM   4893  HB2 ALA A 311      -2.117  16.085  17.667  1.00 95.00           H  
ATOM   4894  HB3 ALA A 311      -3.265  17.342  17.176  1.00 95.00           H  
ATOM   4895  O   ALA A 311      -3.188  13.604  18.995  1.00 95.00           O  
ATOM   4896  N   ILE A 312      -4.235  14.843  20.550  1.00 94.56           N  
ATOM   4897  H   ILE A 312      -4.733  15.701  20.737  1.00 94.56           H  
ATOM   4898  CA  ILE A 312      -4.053  13.894  21.655  1.00 94.56           C  
ATOM   4899  HA  ILE A 312      -3.095  13.388  21.536  1.00 94.56           H  
ATOM   4900  C   ILE A 312      -5.135  12.813  21.628  1.00 94.56           C  
ATOM   4901  CB  ILE A 312      -4.033  14.635  23.011  1.00 94.56           C  
ATOM   4902  HB  ILE A 312      -4.958  15.205  23.105  1.00 94.56           H  
ATOM   4903  O   ILE A 312      -4.804  11.637  21.726  1.00 94.56           O  
ATOM   4904  CG1 ILE A 312      -2.841  15.612  23.082  1.00 94.56           C  
ATOM   4905 HG12 ILE A 312      -1.925  15.060  23.290  1.00 94.56           H  
ATOM   4906 HG13 ILE A 312      -2.709  16.124  22.129  1.00 94.56           H  
ATOM   4907  CG2 ILE A 312      -3.963  13.652  24.196  1.00 94.56           C  
ATOM   4908 HG21 ILE A 312      -3.083  13.015  24.107  1.00 94.56           H  
ATOM   4909 HG22 ILE A 312      -4.855  13.027  24.228  1.00 94.56           H  
ATOM   4910 HG23 ILE A 312      -3.916  14.192  25.141  1.00 94.56           H  
ATOM   4911  CD1 ILE A 312      -3.038  16.691  24.148  1.00 94.56           C  
ATOM   4912 HD11 ILE A 312      -2.259  17.444  24.032  1.00 94.56           H  
ATOM   4913 HD12 ILE A 312      -4.003  17.178  24.008  1.00 94.56           H  
ATOM   4914 HD13 ILE A 312      -2.995  16.261  25.148  1.00 94.56           H  
ATOM   4915  N   PHE A 313      -6.409  13.202  21.516  1.00 93.50           N  
ATOM   4916  H   PHE A 313      -6.600  14.192  21.454  1.00 93.50           H  
ATOM   4917  CA  PHE A 313      -7.544  12.286  21.685  1.00 93.50           C  
ATOM   4918  HA  PHE A 313      -7.243  11.470  22.342  1.00 93.50           H  
ATOM   4919  C   PHE A 313      -8.029  11.623  20.387  1.00 93.50           C  
ATOM   4920  CB  PHE A 313      -8.692  13.041  22.364  1.00 93.50           C  
ATOM   4921  HB2 PHE A 313      -9.561  12.383  22.390  1.00 93.50           H  
ATOM   4922  HB3 PHE A 313      -8.952  13.903  21.750  1.00 93.50           H  
ATOM   4923  O   PHE A 313      -8.668  10.576  20.449  1.00 93.50           O  
ATOM   4924  CG  PHE A 313      -8.434  13.473  23.794  1.00 93.50           C  
ATOM   4925  CD1 PHE A 313      -8.342  12.503  24.810  1.00 93.50           C  
ATOM   4926  HD1 PHE A 313      -8.438  11.456  24.566  1.00 93.50           H  
ATOM   4927  CD2 PHE A 313      -8.312  14.835  24.122  1.00 93.50           C  
ATOM   4928  HD2 PHE A 313      -8.415  15.588  23.355  1.00 93.50           H  
ATOM   4929  CE1 PHE A 313      -8.107  12.893  26.140  1.00 93.50           C  
ATOM   4930  HE1 PHE A 313      -8.021  12.143  26.912  1.00 93.50           H  
ATOM   4931  CE2 PHE A 313      -8.056  15.226  25.447  1.00 93.50           C  
ATOM   4932  HE2 PHE A 313      -7.936  16.273  25.684  1.00 93.50           H  
ATOM   4933  CZ  PHE A 313      -7.953  14.255  26.457  1.00 93.50           C  
ATOM   4934  HZ  PHE A 313      -7.745  14.552  27.474  1.00 93.50           H  
ATOM   4935  N   LEU A 314      -7.727  12.211  19.226  1.00 91.31           N  
ATOM   4936  H   LEU A 314      -7.217  13.082  19.259  1.00 91.31           H  
ATOM   4937  CA  LEU A 314      -8.077  11.719  17.887  1.00 91.31           C  
ATOM   4938  HA  LEU A 314      -8.460  10.701  17.954  1.00 91.31           H
[truncated: 796,888 more chars]
