# Supplementary material for: A structural model of the iRhom–ADAM17 sheddase complex reveals functional insights into its trafficking and activity
Source: Cell Mol Life Sci. 2023 Apr 29;80(5):135. doi: 10.1007/s00018-023-04783-y (PMC10148629; doi:10.1007/s00018-023-04783-y)
Supplement: Supplementary file 3 — Supplementary file3 (PDB 1169 KB) [file 18_2023_4783_MOESM3_ESM.pdb]

ATOM      1  N   ASP A   1      -5.676 -56.839 -12.004  1.00 56.97           N  
ATOM      2  H   ASP A   1      -5.451 -56.507 -12.931  1.00 56.97           H  
ATOM      3  H2  ASP A   1      -6.567 -56.457 -11.719  1.00 56.97           H  
ATOM      4  H3  ASP A   1      -5.727 -57.848 -11.999  1.00 56.97           H  
ATOM      5  CA  ASP A   1      -4.655 -56.396 -11.037  1.00 56.97           C  
ATOM      6  HA  ASP A   1      -4.648 -55.307 -11.008  1.00 56.97           H  
ATOM      7  C   ASP A   1      -3.260 -56.819 -11.472  1.00 56.97           C  
ATOM      8  CB  ASP A   1      -5.029 -56.880  -9.624  1.00 56.97           C  
ATOM      9  HB2 ASP A   1      -4.168 -56.769  -8.965  1.00 56.97           H  
ATOM     10  HB3 ASP A   1      -5.319 -57.930  -9.654  1.00 56.97           H  
ATOM     11  O   ASP A   1      -2.678 -57.732 -10.903  1.00 56.97           O  
ATOM     12  CG  ASP A   1      -6.161 -56.028  -9.049  1.00 56.97           C  
ATOM     13  OD1 ASP A   1      -6.375 -54.930  -9.608  1.00 56.97           O  
ATOM     14  OD2 ASP A   1      -6.808 -56.448  -8.077  1.00 56.97           O  
ATOM     15  N   SER A   2      -2.738 -56.177 -12.520  1.00 65.19           N  
ATOM     16  H   SER A   2      -3.228 -55.420 -12.974  1.00 65.19           H  
ATOM     17  CA  SER A   2      -1.388 -56.438 -13.047  1.00 65.19           C  
ATOM     18  HA  SER A   2      -1.117 -57.477 -12.861  1.00 65.19           H  
ATOM     19  C   SER A   2      -0.312 -55.578 -12.381  1.00 65.19           C  
ATOM     20  CB  SER A   2      -1.364 -56.211 -14.565  1.00 65.19           C  
ATOM     21  HB2 SER A   2      -1.746 -57.103 -15.061  1.00 65.19           H  
ATOM     22  HB3 SER A   2      -0.341 -56.038 -14.901  1.00 65.19           H  
ATOM     23  O   SER A   2       0.845 -55.989 -12.330  1.00 65.19           O  
ATOM     24  OG  SER A   2      -2.188 -55.115 -14.920  1.00 65.19           O  
ATOM     25  HG  SER A   2      -1.694 -54.491 -15.457  1.00 65.19           H  
ATOM     26  N   HIS A   3      -0.672 -54.398 -11.865  1.00 81.31           N  
ATOM     27  H   HIS A   3      -1.629 -54.095 -11.973  1.00 81.31           H  
ATOM     28  CA  HIS A   3       0.264 -53.447 -11.262  1.00 81.31           C  
ATOM     29  HA  HIS A   3       1.216 -53.947 -11.083  1.00 81.31           H  
ATOM     30  C   HIS A   3      -0.237 -52.933  -9.908  1.00 81.31           C  
ATOM     31  CB  HIS A   3       0.511 -52.296 -12.250  1.00 81.31           C  
ATOM     32  HB2 HIS A   3      -0.427 -51.768 -12.426  1.00 81.31           H  
ATOM     33  HB3 HIS A   3       1.212 -51.589 -11.807  1.00 81.31           H  
ATOM     34  O   HIS A   3      -1.441 -52.764  -9.706  1.00 81.31           O  
ATOM     35  CG  HIS A   3       1.069 -52.763 -13.573  1.00 81.31           C  
ATOM     36  CD2 HIS A   3       0.462 -52.675 -14.797  1.00 81.31           C  
ATOM     37  HD2 HIS A   3      -0.499 -52.222 -14.995  1.00 81.31           H  
ATOM     38  ND1 HIS A   3       2.252 -53.443 -13.755  1.00 81.31           N  
ATOM     39  HD1 HIS A   3       2.858 -53.787 -13.024  1.00 81.31           H  
ATOM     40  CE1 HIS A   3       2.358 -53.753 -15.057  1.00 81.31           C  
ATOM     41  HE1 HIS A   3       3.161 -54.328 -15.492  1.00 81.31           H  
ATOM     42  NE2 HIS A   3       1.290 -53.305 -15.735  1.00 81.31           N  
ATOM     43  N   ARG A   4       0.687 -52.657  -8.976  1.00 88.31           N  
ATOM     44  H   ARG A   4       1.661 -52.782  -9.213  1.00 88.31           H  
ATOM     45  CA  ARG A   4       0.373 -51.967  -7.715  1.00 88.31           C  
ATOM     46  HA  ARG A   4      -0.615 -52.298  -7.393  1.00 88.31           H  
ATOM     47  C   ARG A   4       0.336 -50.448  -7.923  1.00 88.31           C  
ATOM     48  CB  ARG A   4       1.378 -52.312  -6.612  1.00 88.31           C  
ATOM     49  HB2 ARG A   4       2.394 -52.184  -6.985  1.00 88.31           H  
ATOM     50  HB3 ARG A   4       1.228 -51.620  -5.784  1.00 88.31           H  
ATOM     51  O   ARG A   4       1.218 -49.936  -8.612  1.00 88.31           O  
ATOM     52  CG  ARG A   4       1.201 -53.740  -6.093  1.00 88.31           C  
ATOM     53  HG2 ARG A   4       1.583 -54.447  -6.830  1.00 88.31           H  
ATOM     54  HG3 ARG A   4       0.144 -53.942  -5.918  1.00 88.31           H  
ATOM     55  CD  ARG A   4       1.956 -53.901  -4.775  1.00 88.31           C  
ATOM     56  HD2 ARG A   4       1.541 -53.214  -4.038  1.00 88.31           H  
ATOM     57  HD3 ARG A   4       3.007 -53.659  -4.935  1.00 88.31           H  
ATOM     58  NE  ARG A   4       1.866 -55.285  -4.310  1.00 88.31           N  
ATOM     59  HE  ARG A   4       2.403 -55.931  -4.871  1.00 88.31           H  
ATOM     60  NH1 ARG A   4       1.667 -54.954  -2.037  1.00 88.31           N  
ATOM     61 HH11 ARG A   4       1.702 -53.952  -2.154  1.00 88.31           H  
ATOM     62 HH12 ARG A   4       1.647 -55.406  -1.134  1.00 88.31           H  
ATOM     63  NH2 ARG A   4       1.859 -56.999  -2.842  1.00 88.31           N  
ATOM     64 HH21 ARG A   4       1.845 -57.572  -3.674  1.00 88.31           H  
ATOM     65 HH22 ARG A   4       2.713 -57.253  -2.366  1.00 88.31           H  
ATOM     66  CZ  ARG A   4       1.789 -55.728  -3.074  1.00 88.31           C  
ATOM     67  N   PRO A   5      -0.625 -49.730  -7.312  1.00 93.12           N  
ATOM     68  CA  PRO A   5      -0.811 -48.302  -7.546  1.00 93.12           C  
ATOM     69  HA  PRO A   5      -0.566 -48.104  -8.590  1.00 93.12           H  
ATOM     70  C   PRO A   5       0.102 -47.430  -6.659  1.00 93.12           C  
ATOM     71  CB  PRO A   5      -2.312 -48.063  -7.359  1.00 93.12           C  
ATOM     72  HB2 PRO A   5      -2.547 -47.037  -7.077  1.00 93.12           H  
ATOM     73  HB3 PRO A   5      -2.838 -48.326  -8.276  1.00 93.12           H  
ATOM     74  O   PRO A   5      -0.357 -46.739  -5.747  1.00 93.12           O  
ATOM     75  CG  PRO A   5      -2.665 -49.062  -6.263  1.00 93.12           C  
ATOM     76  HG2 PRO A   5      -3.719 -49.338  -6.288  1.00 93.12           H  
ATOM     77  HG3 PRO A   5      -2.402 -48.628  -5.298  1.00 93.12           H  
ATOM     78  CD  PRO A   5      -1.758 -50.255  -6.560  1.00 93.12           C  
ATOM     79  HD2 PRO A   5      -2.305 -50.967  -7.178  1.00 93.12           H  
ATOM     80  HD3 PRO A   5      -1.433 -50.725  -5.632  1.00 93.12           H  
ATOM     81  N   TYR A   6       1.417 -47.508  -6.878  1.00 93.25           N  
ATOM     82  H   TYR A   6       1.722 -48.017  -7.696  1.00 93.25           H  
ATOM     83  CA  TYR A   6       2.411 -46.761  -6.097  1.00 93.25           C  
ATOM     84  HA  TYR A   6       2.256 -46.970  -5.038  1.00 93.25           H  
ATOM     85  C   TYR A   6       2.301 -45.244  -6.283  1.00 93.25           C  
ATOM     86  CB  TYR A   6       3.830 -47.196  -6.486  1.00 93.25           C  
ATOM     87  HB2 TYR A   6       3.968 -47.033  -7.554  1.00 93.25           H  
ATOM     88  HB3 TYR A   6       4.541 -46.550  -5.971  1.00 93.25           H  
ATOM     89  O   TYR A   6       2.480 -44.506  -5.314  1.00 93.25           O  
ATOM     90  CG  TYR A   6       4.186 -48.627  -6.143  1.00 93.25           C  
ATOM     91  CD1 TYR A   6       4.407 -48.997  -4.801  1.00 93.25           C  
ATOM     92  HD1 TYR A   6       4.301 -48.262  -4.017  1.00 93.25           H  
ATOM     93  CD2 TYR A   6       4.341 -49.576  -7.170  1.00 93.25           C  
ATOM     94  HD2 TYR A   6       4.167 -49.292  -8.198  1.00 93.25           H  
ATOM     95  CE1 TYR A   6       4.792 -50.315  -4.484  1.00 93.25           C  
ATOM     96  HE1 TYR A   6       4.977 -50.593  -3.457  1.00 93.25           H  
ATOM     97  CE2 TYR A   6       4.733 -50.891  -6.859  1.00 93.25           C  
ATOM     98  HE2 TYR A   6       4.873 -51.624  -7.639  1.00 93.25           H  
ATOM     99  OH  TYR A   6       5.335 -52.535  -5.242  1.00 93.25           O  
ATOM    100  HH  TYR A   6       5.561 -52.667  -4.318  1.00 93.25           H  
ATOM    101  CZ  TYR A   6       4.960 -51.261  -5.518  1.00 93.25           C  
ATOM    102  N   PHE A   7       2.031 -44.782  -7.506  1.00 95.56           N  
ATOM    103  H   PHE A   7       1.789 -45.442  -8.232  1.00 95.56           H  
ATOM    104  CA  PHE A   7       1.942 -43.360  -7.833  1.00 95.56           C  
ATOM    105  HA  PHE A   7       2.808 -42.844  -7.419  1.00 95.56           H  
ATOM    106  C   PHE A   7       0.702 -42.725  -7.204  1.00 95.56           C  
ATOM    107  CB  PHE A   7       1.957 -43.182  -9.357  1.00 95.56           C  
ATOM    108  HB2 PHE A   7       2.920 -43.517  -9.742  1.00 95.56           H  
ATOM    109  HB3 PHE A   7       1.186 -43.809  -9.805  1.00 95.56           H  
ATOM    110  O   PHE A   7       0.814 -41.667  -6.592  1.00 95.56           O  
ATOM    111  CG  PHE A   7       1.718 -41.759  -9.810  1.00 95.56           C  
ATOM    112  CD1 PHE A   7       0.467 -41.384 -10.340  1.00 95.56           C  
ATOM    113  HD1 PHE A   7      -0.325 -42.113 -10.427  1.00 95.56           H  
ATOM    114  CD2 PHE A   7       2.738 -40.802  -9.672  1.00 95.56           C  
ATOM    115  HD2 PHE A   7       3.692 -41.080  -9.249  1.00 95.56           H  
ATOM    116  CE1 PHE A   7       0.240 -40.053 -10.730  1.00 95.56           C  
ATOM    117  HE1 PHE A   7      -0.723 -39.757 -11.119  1.00 95.56           H  
ATOM    118  CE2 PHE A   7       2.513 -39.474 -10.070  1.00 95.56           C  
ATOM    119  HE2 PHE A   7       3.295 -38.737  -9.965  1.00 95.56           H  
ATOM    120  CZ  PHE A   7       1.263 -39.100 -10.592  1.00 95.56           C  
ATOM    121  HZ  PHE A   7       1.088 -38.072 -10.874  1.00 95.56           H  
ATOM    122  N   THR A   8      -0.451 -43.394  -7.280  1.00 96.88           N  
ATOM    123  H   THR A   8      -0.472 -44.233  -7.842  1.00 96.88           H  
ATOM    124  CA  THR A   8      -1.702 -42.936  -6.661  1.00 96.88           C  
ATOM    125  HA  THR A   8      -1.989 -41.979  -7.096  1.00 96.88           H  
ATOM    126  C   THR A   8      -1.505 -42.735  -5.163  1.00 96.88           C  
ATOM    127  CB  THR A   8      -2.850 -43.938  -6.865  1.00 96.88           C  
ATOM    128  HB  THR A   8      -2.615 -44.853  -6.320  1.00 96.88           H  
ATOM    129  O   THR A   8      -1.772 -41.651  -4.658  1.00 96.88           O  
ATOM    130  CG2 THR A   8      -4.202 -43.406  -6.369  1.00 96.88           C  
ATOM    131 HG21 THR A   8      -4.079 -42.579  -5.670  1.00 96.88           H  
ATOM    132 HG22 THR A   8      -4.733 -44.206  -5.854  1.00 96.88           H  
ATOM    133 HG23 THR A   8      -4.808 -43.057  -7.205  1.00 96.88           H  
ATOM    134  OG1 THR A   8      -3.024 -44.262  -8.220  1.00 96.88           O  
ATOM    135  HG1 THR A   8      -2.223 -44.672  -8.552  1.00 96.88           H  
ATOM    136  N   TYR A   9      -0.989 -43.743  -4.451  1.00 95.94           N  
ATOM    137  H   TYR A   9      -0.753 -44.609  -4.914  1.00 95.94           H  
ATOM    138  CA  TYR A   9      -0.821 -43.645  -2.999  1.00 95.94           C  
ATOM    139  HA  TYR A   9      -1.768 -43.329  -2.562  1.00 95.94           H  
ATOM    140  C   TYR A   9       0.186 -42.572  -2.584  1.00 95.94           C  
ATOM    141  CB  TYR A   9      -0.426 -45.011  -2.425  1.00 95.94           C  
ATOM    142  HB2 TYR A   9       0.480 -45.342  -2.933  1.00 95.94           H  
ATOM    143  HB3 TYR A   9      -0.188 -44.882  -1.369  1.00 95.94           H  
ATOM    144  O   TYR A   9      -0.057 -41.872  -1.603  1.00 95.94           O  
ATOM    145  CG  TYR A   9      -1.471 -46.108  -2.526  1.00 95.94           C  
ATOM    146  CD1 TYR A   9      -2.844 -45.818  -2.390  1.00 95.94           C  
ATOM    147  HD1 TYR A   9      -3.184 -44.806  -2.225  1.00 95.94           H  
ATOM    148  CD2 TYR A   9      -1.056 -47.442  -2.712  1.00 95.94           C  
ATOM    149  HD2 TYR A   9      -0.004 -47.665  -2.818  1.00 95.94           H  
ATOM    150  CE1 TYR A   9      -3.797 -46.848  -2.463  1.00 95.94           C  
ATOM    151  HE1 TYR A   9      -4.845 -46.603  -2.372  1.00 95.94           H  
ATOM    152  CE2 TYR A   9      -2.006 -48.480  -2.767  1.00 95.94           C  
ATOM    153  HE2 TYR A   9      -1.692 -49.504  -2.907  1.00 95.94           H  
ATOM    154  OH  TYR A   9      -4.303 -49.173  -2.721  1.00 95.94           O  
ATOM    155  HH  TYR A   9      -5.164 -48.841  -2.455  1.00 95.94           H  
ATOM    156  CZ  TYR A   9      -3.378 -48.180  -2.653  1.00 95.94           C  
ATOM    157  N   TRP A  10       1.272 -42.402  -3.341  1.00 96.69           N  
ATOM    158  H   TRP A  10       1.424 -43.008  -4.134  1.00 96.69           H  
ATOM    159  CA  TRP A  10       2.218 -41.311  -3.112  1.00 96.69           C  
ATOM    160  HA  TRP A  10       2.584 -41.353  -2.086  1.00 96.69           H  
ATOM    161  C   TRP A  10       1.569 -39.942  -3.315  1.00 96.69           C  
ATOM    162  CB  TRP A  10       3.400 -41.458  -4.064  1.00 96.69           C  
ATOM    163  HB2 TRP A  10       3.947 -42.366  -3.811  1.00 96.69           H  
ATOM    164  HB3 TRP A  10       3.029 -41.579  -5.082  1.00 96.69           H  
ATOM    165  O   TRP A  10       1.666 -39.085  -2.442  1.00 96.69           O  
ATOM    166  CG  TRP A  10       4.353 -40.311  -4.047  1.00 96.69           C  
ATOM    167  CD1 TRP A  10       5.203 -39.982  -3.047  1.00 96.69           C  
ATOM    168  HD1 TRP A  10       5.313 -40.532  -2.124  1.00 96.69           H  
ATOM    169  CD2 TRP A  10       4.487 -39.270  -5.055  1.00 96.69           C  
ATOM    170  CE2 TRP A  10       5.459 -38.333  -4.600  1.00 96.69           C  
ATOM    171  CE3 TRP A  10       3.855 -39.011  -6.291  1.00 96.69           C  
ATOM    172  HE3 TRP A  10       3.087 -39.683  -6.646  1.00 96.69           H  
ATOM    173  NE1 TRP A  10       5.858 -38.807  -3.368  1.00 96.69           N  
ATOM    174  HE1 TRP A  10       6.453 -38.296  -2.732  1.00 96.69           H  
ATOM    175  CH2 TRP A  10       5.162 -36.966  -6.573  1.00 96.69           C  
ATOM    176  HH2 TRP A  10       5.399 -36.081  -7.145  1.00 96.69           H  
ATOM    177  CZ2 TRP A  10       5.800 -37.196  -5.343  1.00 96.69           C  
ATOM    178  HZ2 TRP A  10       6.530 -36.499  -4.959  1.00 96.69           H  
ATOM    179  CZ3 TRP A  10       4.189 -37.868  -7.042  1.00 96.69           C  
ATOM    180  HZ3 TRP A  10       3.678 -37.664  -7.971  1.00 96.69           H  
ATOM    181  N   LEU A  11       0.877 -39.751  -4.440  1.00 97.44           N  
ATOM    182  H   LEU A  11       0.820 -40.508  -5.107  1.00 97.44           H  
ATOM    183  CA  LEU A  11       0.228 -38.490  -4.783  1.00 97.44           C  
ATOM    184  HA  LEU A  11       0.985 -37.705  -4.801  1.00 97.44           H  
ATOM    185  C   LEU A  11      -0.820 -38.107  -3.731  1.00 97.44           C  
ATOM    186  CB  LEU A  11      -0.393 -38.636  -6.181  1.00 97.44           C  
ATOM    187  HB2 LEU A  11       0.379 -38.935  -6.890  1.00 97.44           H  
ATOM    188  HB3 LEU A  11      -1.137 -39.432  -6.143  1.00 97.44           H  
ATOM    189  O   LEU A  11      -0.811 -36.980  -3.241  1.00 97.44           O  
ATOM    190  CG  LEU A  11      -1.067 -37.352  -6.689  1.00 97.44           C  
ATOM    191  HG  LEU A  11      -1.748 -36.966  -5.932  1.00 97.44           H  
ATOM    192  CD1 LEU A  11      -0.043 -36.272  -7.042  1.00 97.44           C  
ATOM    193 HD11 LEU A  11       0.462 -35.939  -6.135  1.00 97.44           H  
ATOM    194 HD12 LEU A  11      -0.547 -35.414  -7.486  1.00 97.44           H  
ATOM    195 HD13 LEU A  11       0.690 -36.663  -7.748  1.00 97.44           H  
ATOM    196  CD2 LEU A  11      -1.893 -37.677  -7.929  1.00 97.44           C  
ATOM    197 HD21 LEU A  11      -2.588 -38.484  -7.698  1.00 97.44           H  
ATOM    198 HD22 LEU A  11      -2.472 -36.797  -8.208  1.00 97.44           H  
ATOM    199 HD23 LEU A  11      -1.243 -37.975  -8.752  1.00 97.44           H  
ATOM    200  N   THR A  12      -1.669 -39.059  -3.334  1.00 97.69           N  
ATOM    201  H   THR A  12      -1.643 -39.954  -3.802  1.00 97.69           H  
ATOM    202  CA  THR A  12      -2.673 -38.869  -2.279  1.00 97.69           C  
ATOM    203  HA  THR A  12      -3.333 -38.049  -2.559  1.00 97.69           H  
ATOM    204  C   THR A  12      -2.018 -38.496  -0.949  1.00 97.69           C  
ATOM    205  CB  THR A  12      -3.509 -40.149  -2.106  1.00 97.69           C  
ATOM    206  HB  THR A  12      -2.861 -40.960  -1.771  1.00 97.69           H  
ATOM    207  O   THR A  12      -2.463 -37.560  -0.289  1.00 97.69           O  
ATOM    208  CG2 THR A  12      -4.660 -40.001  -1.121  1.00 97.69           C  
ATOM    209 HG21 THR A  12      -4.288 -39.733  -0.133  1.00 97.69           H  
ATOM    210 HG22 THR A  12      -5.340 -39.232  -1.489  1.00 97.69           H  
ATOM    211 HG23 THR A  12      -5.198 -40.947  -1.050  1.00 97.69           H  
ATOM    212  OG1 THR A  12      -4.119 -40.523  -3.317  1.00 97.69           O  
ATOM    213  HG1 THR A  12      -4.441 -39.714  -3.721  1.00 97.69           H  
ATOM    214  N   PHE A  13      -0.940 -39.187  -0.562  1.00 97.19           N  
ATOM    215  H   PHE A  13      -0.595 -39.933  -1.150  1.00 97.19           H  
ATOM    216  CA  PHE A  13      -0.198 -38.873   0.658  1.00 97.19           C  
ATOM    217  HA  PHE A  13      -0.879 -38.919   1.508  1.00 97.19           H  
ATOM    218  C   PHE A  13       0.372 -37.450   0.623  1.00 97.19           C  
ATOM    219  CB  PHE A  13       0.907 -39.920   0.861  1.00 97.19           C  
ATOM    220  HB2 PHE A  13       1.498 -40.006  -0.051  1.00 97.19           H  
ATOM    221  HB3 PHE A  13       0.443 -40.890   1.039  1.00 97.19           H  
ATOM    222  O   PHE A  13       0.148 -36.675   1.550  1.00 97.19           O  
ATOM    223  CG  PHE A  13       1.841 -39.606   2.011  1.00 97.19           C  
ATOM    224  CD1 PHE A  13       3.099 -39.025   1.762  1.00 97.19           C  
ATOM    225  HD1 PHE A  13       3.404 -38.807   0.749  1.00 97.19           H  
ATOM    226  CD2 PHE A  13       1.436 -39.863   3.333  1.00 97.19           C  
ATOM    227  HD2 PHE A  13       0.463 -40.290   3.527  1.00 97.19           H  
ATOM    228  CE1 PHE A  13       3.954 -38.712   2.834  1.00 97.19           C  
ATOM    229  HE1 PHE A  13       4.914 -38.255   2.644  1.00 97.19           H  
ATOM    230  CE2 PHE A  13       2.292 -39.552   4.404  1.00 97.19           C  
ATOM    231  HE2 PHE A  13       1.976 -39.739   5.420  1.00 97.19           H  
ATOM    232  CZ  PHE A  13       3.552 -38.981   4.154  1.00 97.19           C  
ATOM    233  HZ  PHE A  13       4.204 -38.731   4.978  1.00 97.19           H  
ATOM    234  N   VAL A  14       1.051 -37.082  -0.466  1.00 97.75           N  
ATOM    235  H   VAL A  14       1.171 -37.761  -1.204  1.00 97.75           H  
ATOM    236  CA  VAL A  14       1.640 -35.749  -0.650  1.00 97.75           C  
ATOM    237  HA  VAL A  14       2.329 -35.551   0.171  1.00 97.75           H  
ATOM    238  C   VAL A  14       0.572 -34.658  -0.594  1.00 97.75           C  
ATOM    239  CB  VAL A  14       2.433 -35.706  -1.970  1.00 97.75           C  
ATOM    240  HB  VAL A  14       1.839 -36.157  -2.765  1.00 97.75           H  
ATOM    241  O   VAL A  14       0.755 -33.673   0.117  1.00 97.75           O  
ATOM    242  CG1 VAL A  14       2.803 -34.287  -2.408  1.00 97.75           C  
ATOM    243 HG11 VAL A  14       3.408 -34.333  -3.314  1.00 97.75           H  
ATOM    244 HG12 VAL A  14       1.903 -33.722  -2.648  1.00 97.75           H  
ATOM    245 HG13 VAL A  14       3.361 -33.782  -1.619  1.00 97.75           H  
ATOM    246  CG2 VAL A  14       3.740 -36.493  -1.820  1.00 97.75           C  
ATOM    247 HG21 VAL A  14       4.284 -36.476  -2.764  1.00 97.75           H  
ATOM    248 HG22 VAL A  14       4.360 -36.046  -1.043  1.00 97.75           H  
ATOM    249 HG23 VAL A  14       3.533 -37.532  -1.561  1.00 97.75           H  
ATOM    250  N   HIS A  15      -0.560 -34.836  -1.280  1.00 98.31           N  
ATOM    251  H   HIS A  15      -0.656 -35.665  -1.848  1.00 98.31           H  
ATOM    252  CA  HIS A  15      -1.660 -33.865  -1.275  1.00 98.31           C  
ATOM    253  HA  HIS A  15      -1.291 -32.893  -1.601  1.00 98.31           H  
ATOM    254  C   HIS A  15      -2.239 -33.634   0.122  1.00 98.31           C  
ATOM    255  CB  HIS A  15      -2.755 -34.340  -2.237  1.00 98.31           C  
ATOM    256  HB2 HIS A  15      -3.657 -33.758  -2.047  1.00 98.31           H  
ATOM    257  HB3 HIS A  15      -2.993 -35.384  -2.034  1.00 98.31           H  
ATOM    258  O   HIS A  15      -2.444 -32.482   0.510  1.00 98.31           O  
ATOM    259  CG  HIS A  15      -2.434 -34.189  -3.704  1.00 98.31           C  
ATOM    260  CD2 HIS A  15      -1.452 -33.416  -4.260  1.00 98.31           C  
ATOM    261  HD2 HIS A  15      -0.708 -32.845  -3.723  1.00 98.31           H  
ATOM    262  ND1 HIS A  15      -3.267 -34.633  -4.728  1.00 98.31           N  
ATOM    263  CE1 HIS A  15      -2.768 -34.136  -5.867  1.00 98.31           C  
ATOM    264  HE1 HIS A  15      -3.198 -34.280  -6.847  1.00 98.31           H  
ATOM    265  NE2 HIS A  15      -1.684 -33.396  -5.619  1.00 98.31           N  
ATOM    266  HE2 HIS A  15      -1.237 -32.803  -6.303  1.00 98.31           H  
ATOM    267  N   ILE A  16      -2.449 -34.700   0.898  1.00 98.25           N  
ATOM    268  H   ILE A  16      -2.257 -35.617   0.519  1.00 98.25           H  
ATOM    269  CA  ILE A  16      -2.955 -34.593   2.273  1.00 98.25           C  
ATOM    270  HA  ILE A  16      -3.854 -33.975   2.265  1.00 98.25           H  
ATOM    271  C   ILE A  16      -1.936 -33.873   3.164  1.00 98.25           C  
ATOM    272  CB  ILE A  16      -3.336 -35.988   2.821  1.00 98.25           C  
ATOM    273  HB  ILE A  16      -2.493 -36.662   2.669  1.00 98.25           H  
ATOM    274  O   ILE A  16      -2.302 -32.941   3.879  1.00 98.25           O  
ATOM    275  CG1 ILE A  16      -4.563 -36.541   2.056  1.00 98.25           C  
ATOM    276 HG12 ILE A  16      -5.445 -35.956   2.315  1.00 98.25           H  
ATOM    277 HG13 ILE A  16      -4.408 -36.433   0.983  1.00 98.25           H  
ATOM    278  CG2 ILE A  16      -3.643 -35.930   4.332  1.00 98.25           C  
ATOM    279 HG21 ILE A  16      -4.447 -35.218   4.523  1.00 98.25           H  
ATOM    280 HG22 ILE A  16      -3.933 -36.912   4.706  1.00 98.25           H  
ATOM    281 HG23 ILE A  16      -2.759 -35.624   4.891  1.00 98.25           H  
ATOM    282  CD1 ILE A  16      -4.850 -38.024   2.329  1.00 98.25           C  
ATOM    283 HD11 ILE A  16      -5.180 -38.171   3.358  1.00 98.25           H  
ATOM    284 HD12 ILE A  16      -5.644 -38.362   1.663  1.00 98.25           H  
ATOM    285 HD13 ILE A  16      -3.954 -38.615   2.142  1.00 98.25           H  
ATOM    286  N   ILE A  17      -0.658 -34.264   3.106  1.00 98.06           N  
ATOM    287  H   ILE A  17      -0.412 -35.017   2.480  1.00 98.06           H  
ATOM    288  CA  ILE A  17       0.394 -33.673   3.945  1.00 98.06           C  
ATOM    289  HA  ILE A  17       0.063 -33.703   4.983  1.00 98.06           H  
ATOM    290  C   ILE A  17       0.605 -32.193   3.624  1.00 98.06           C  
ATOM    291  CB  ILE A  17       1.704 -34.483   3.824  1.00 98.06           C  
ATOM    292  HB  ILE A  17       1.930 -34.602   2.764  1.00 98.06           H  
ATOM    293  O   ILE A  17       0.655 -31.386   4.549  1.00 98.06           O  
ATOM    294  CG1 ILE A  17       1.568 -35.899   4.430  1.00 98.06           C  
ATOM    295 HG12 ILE A  17       0.750 -36.430   3.942  1.00 98.06           H  
ATOM    296 HG13 ILE A  17       2.484 -36.448   4.211  1.00 98.06           H  
ATOM    297  CG2 ILE A  17       2.900 -33.755   4.465  1.00 98.06           C  
ATOM    298 HG21 ILE A  17       3.772 -34.409   4.484  1.00 98.06           H  
ATOM    299 HG22 ILE A  17       2.659 -33.443   5.482  1.00 98.06           H  
ATOM    300 HG23 ILE A  17       3.158 -32.871   3.883  1.00 98.06           H  
ATOM    301  CD1 ILE A  17       1.319 -35.969   5.944  1.00 98.06           C  
ATOM    302 HD11 ILE A  17       1.259 -37.015   6.245  1.00 98.06           H  
ATOM    303 HD12 ILE A  17       0.377 -35.483   6.201  1.00 98.06           H  
ATOM    304 HD13 ILE A  17       2.137 -35.499   6.490  1.00 98.06           H  
ATOM    305  N   ILE A  18       0.678 -31.817   2.343  1.00 97.94           N  
ATOM    306  H   ILE A  18       0.622 -32.524   1.623  1.00 97.94           H  
ATOM    307  CA  ILE A  18       0.802 -30.409   1.937  1.00 97.94           C  
ATOM    308  HA  ILE A  18       1.695 -29.986   2.397  1.00 97.94           H  
ATOM    309  C   ILE A  18      -0.385 -29.607   2.465  1.00 97.94           C  
ATOM    310  CB  ILE A  18       0.935 -30.281   0.403  1.00 97.94           C  
ATOM    311  HB  ILE A  18       0.163 -30.894  -0.064  1.00 97.94           H  
ATOM    312  O   ILE A  18      -0.179 -28.569   3.083  1.00 97.94           O  
ATOM    313  CG1 ILE A  18       2.323 -30.800  -0.027  1.00 97.94           C  
ATOM    314 HG12 ILE A  18       3.097 -30.134   0.357  1.00 97.94           H  
ATOM    315 HG13 ILE A  18       2.487 -31.789   0.400  1.00 97.94           H  
ATOM    316  CG2 ILE A  18       0.745 -28.828  -0.080  1.00 97.94           C  
ATOM    317 HG21 ILE A  18       1.518 -28.183   0.338  1.00 97.94           H  
ATOM    318 HG22 ILE A  18      -0.232 -28.439   0.210  1.00 97.94           H  
ATOM    319 HG23 ILE A  18       0.776 -28.782  -1.168  1.00 97.94           H  
ATOM    320  CD1 ILE A  18       2.483 -30.927  -1.542  1.00 97.94           C  
ATOM    321 HD11 ILE A  18       2.435 -29.943  -2.009  1.00 97.94           H  
ATOM    322 HD12 ILE A  18       1.683 -31.551  -1.941  1.00 97.94           H  
ATOM    323 HD13 ILE A  18       3.451 -31.373  -1.772  1.00 97.94           H  
ATOM    324  N   THR A  19      -1.613 -30.097   2.277  1.00 98.19           N  
ATOM    325  H   THR A  19      -1.719 -30.966   1.774  1.00 98.19           H  
ATOM    326  CA  THR A  19      -2.821 -29.381   2.717  1.00 98.19           C  
ATOM    327  HA  THR A  19      -2.829 -28.395   2.253  1.00 98.19           H  
ATOM    328  C   THR A  19      -2.828 -29.167   4.232  1.00 98.19           C  
ATOM    329  CB  THR A  19      -4.091 -30.124   2.274  1.00 98.19           C  
ATOM    330  HB  THR A  19      -4.137 -31.097   2.764  1.00 98.19           H  
ATOM    331  O   THR A  19      -3.114 -28.065   4.692  1.00 98.19           O  
ATOM    332  CG2 THR A  19      -5.367 -29.345   2.593  1.00 98.19           C  
ATOM    333 HG21 THR A  19      -5.313 -28.348   2.155  1.00 98.19           H  
ATOM    334 HG22 THR A  19      -5.497 -29.260   3.672  1.00 98.19           H  
ATOM    335 HG23 THR A  19      -6.228 -29.871   2.180  1.00 98.19           H  
ATOM    336  OG1 THR A  19      -4.073 -30.319   0.877  1.00 98.19           O  
ATOM    337  HG1 THR A  19      -3.550 -31.105   0.704  1.00 98.19           H  
ATOM    338  N   LEU A  20      -2.465 -30.189   5.016  1.00 97.94           N  
ATOM    339  H   LEU A  20      -2.220 -31.069   4.584  1.00 97.94           H  
ATOM    340  CA  LEU A  20      -2.377 -30.074   6.474  1.00 97.94           C  
ATOM    341  HA  LEU A  20      -3.314 -29.667   6.855  1.00 97.94           H  
ATOM    342  C   LEU A  20      -1.286 -29.093   6.912  1.00 97.94           C  
ATOM    343  CB  LEU A  20      -2.125 -31.460   7.093  1.00 97.94           C  
ATOM    344  HB2 LEU A  20      -1.841 -31.326   8.137  1.00 97.94           H  
ATOM    345  HB3 LEU A  20      -1.281 -31.919   6.578  1.00 97.94           H  
ATOM    346  O   LEU A  20      -1.535 -28.264   7.782  1.00 97.94           O  
ATOM    347  CG  LEU A  20      -3.329 -32.415   7.040  1.00 97.94           C  
ATOM    348  HG  LEU A  20      -3.679 -32.521   6.013  1.00 97.94           H  
ATOM    349  CD1 LEU A  20      -2.899 -33.791   7.553  1.00 97.94           C  
ATOM    350 HD11 LEU A  20      -3.736 -34.485   7.485  1.00 97.94           H  
ATOM    351 HD12 LEU A  20      -2.082 -34.165   6.936  1.00 97.94           H  
ATOM    352 HD13 LEU A  20      -2.568 -33.717   8.589  1.00 97.94           H  
ATOM    353  CD2 LEU A  20      -4.498 -31.927   7.900  1.00 97.94           C  
ATOM    354 HD21 LEU A  20      -5.290 -32.676   7.906  1.00 97.94           H  
ATOM    355 HD22 LEU A  20      -4.163 -31.746   8.921  1.00 97.94           H  
ATOM    356 HD23 LEU A  20      -4.906 -31.004   7.489  1.00 97.94           H  
ATOM    357  N   LEU A  21      -0.097 -29.162   6.308  1.00 97.06           N  
ATOM    358  H   LEU A  21       0.043 -29.851   5.584  1.00 97.06           H  
ATOM    359  CA  LEU A  21       1.003 -28.259   6.643  1.00 97.06           C  
ATOM    360  HA  LEU A  21       1.168 -28.288   7.720  1.00 97.06           H  
ATOM    361  C   LEU A  21       0.653 -26.809   6.318  1.00 97.06           C  
ATOM    362  CB  LEU A  21       2.286 -28.691   5.916  1.00 97.06           C  
ATOM    363  HB2 LEU A  21       2.054 -28.848   4.863  1.00 97.06           H  
ATOM    364  HB3 LEU A  21       3.012 -27.880   5.978  1.00 97.06           H  
ATOM    365  O   LEU A  21       0.812 -25.957   7.181  1.00 97.06           O  
ATOM    366  CG  LEU A  21       2.930 -29.962   6.493  1.00 97.06           C  
ATOM    367  HG  LEU A  21       2.205 -30.776   6.512  1.00 97.06           H  
ATOM    368  CD1 LEU A  21       4.099 -30.374   5.601  1.00 97.06           C  
ATOM    369 HD11 LEU A  21       4.851 -29.585   5.580  1.00 97.06           H  
ATOM    370 HD12 LEU A  21       4.545 -31.296   5.973  1.00 97.06           H  
ATOM    371 HD13 LEU A  21       3.723 -30.542   4.592  1.00 97.06           H  
ATOM    372  CD2 LEU A  21       3.464 -29.763   7.914  1.00 97.06           C  
ATOM    373 HD21 LEU A  21       2.639 -29.590   8.606  1.00 97.06           H  
ATOM    374 HD22 LEU A  21       3.999 -30.656   8.237  1.00 97.06           H  
ATOM    375 HD23 LEU A  21       4.140 -28.908   7.941  1.00 97.06           H  
ATOM    376  N   VAL A  22       0.110 -26.553   5.126  1.00 96.81           N  
ATOM    377  H   VAL A  22      -0.009 -27.321   4.481  1.00 96.81           H  
ATOM    378  CA  VAL A  22      -0.309 -25.215   4.690  1.00 96.81           C  
ATOM    379  HA  VAL A  22       0.555 -24.551   4.706  1.00 96.81           H  
ATOM    380  C   VAL A  22      -1.338 -24.611   5.647  1.00 96.81           C  
ATOM    381  CB  VAL A  22      -0.848 -25.288   3.249  1.00 96.81           C  
ATOM    382  HB  VAL A  22      -1.518 -26.143   3.157  1.00 96.81           H  
ATOM    383  O   VAL A  22      -1.198 -23.458   6.044  1.00 96.81           O  
ATOM    384  CG1 VAL A  22      -1.635 -24.043   2.843  1.00 96.81           C  
ATOM    385 HG11 VAL A  22      -1.843 -24.062   1.773  1.00 96.81           H  
ATOM    386 HG12 VAL A  22      -2.585 -24.017   3.376  1.00 96.81           H  
ATOM    387 HG13 VAL A  22      -1.072 -23.143   3.090  1.00 96.81           H  
ATOM    388  CG2 VAL A  22       0.316 -25.471   2.264  1.00 96.81           C  
ATOM    389 HG21 VAL A  22       0.982 -24.610   2.317  1.00 96.81           H  
ATOM    390 HG22 VAL A  22       0.890 -26.364   2.513  1.00 96.81           H  
ATOM    391 HG23 VAL A  22      -0.069 -25.574   1.250  1.00 96.81           H  
ATOM    392  N   ILE A  23      -2.338 -25.389   6.069  1.00 96.50           N  
ATOM    393  H   ILE A  23      -2.405 -26.330   5.710  1.00 96.50           H  
ATOM    394  CA  ILE A  23      -3.355 -24.923   7.023  1.00 96.50           C  
ATOM    395  HA  ILE A  23      -3.753 -23.970   6.675  1.00 96.50           H  
ATOM    396  C   ILE A  23      -2.746 -24.655   8.403  1.00 96.50           C  
ATOM    397  CB  ILE A  23      -4.510 -25.942   7.084  1.00 96.50           C  
ATOM    398  HB  ILE A  23      -4.087 -26.941   7.188  1.00 96.50           H  
ATOM    399  O   ILE A  23      -3.106 -23.675   9.048  1.00 96.50           O  
ATOM    400  CG1 ILE A  23      -5.295 -25.860   5.758  1.00 96.50           C  
ATOM    401 HG12 ILE A  23      -4.608 -25.906   4.913  1.00 96.50           H  
ATOM    402 HG13 ILE A  23      -5.821 -24.907   5.703  1.00 96.50           H  
ATOM    403  CG2 ILE A  23      -5.438 -25.692   8.289  1.00 96.50           C  
ATOM    404 HG21 ILE A  23      -4.903 -25.870   9.221  1.00 96.50           H  
ATOM    405 HG22 ILE A  23      -6.295 -26.365   8.273  1.00 96.50           H  
ATOM    406 HG23 ILE A  23      -5.781 -24.657   8.273  1.00 96.50           H  
ATOM    407  CD1 ILE A  23      -6.301 -26.994   5.589  1.00 96.50           C  
ATOM    408 HD11 ILE A  23      -6.696 -26.967   4.574  1.00 96.50           H  
ATOM    409 HD12 ILE A  23      -7.122 -26.857   6.293  1.00 96.50           H  
ATOM    410 HD13 ILE A  23      -5.818 -27.956   5.763  1.00 96.50           H  
ATOM    411  N   CYS A  24      -1.816 -25.494   8.863  1.00 95.88           N  
ATOM    412  H   CYS A  24      -1.570 -26.307   8.317  1.00 95.88           H  
ATOM    413  CA  CYS A  24      -1.149 -25.282  10.146  1.00 95.88           C  
ATOM    414  HA  CYS A  24      -1.903 -25.083  10.908  1.00 95.88           H  
ATOM    415  C   CYS A  24      -0.210 -24.066  10.145  1.00 95.88           C  
ATOM    416  CB  CYS A  24      -0.380 -26.549  10.537  1.00 95.88           C  
ATOM    417  HB2 CYS A  24       0.285 -26.307  11.366  1.00 95.88           H  
ATOM    418  HB3 CYS A  24       0.218 -26.889   9.692  1.00 95.88           H  
ATOM    419  O   CYS A  24      -0.030 -23.463  11.201  1.00 95.88           O  
ATOM    420  SG  CYS A  24      -1.527 -27.855  11.069  1.00 95.88           S  
ATOM    421  HG  CYS A  24      -0.589 -28.735  11.431  1.00 95.88           H  
ATOM    422  N   THR A  25       0.403 -23.716   9.009  1.00 94.06           N  
ATOM    423  H   THR A  25       0.282 -24.288   8.186  1.00 94.06           H  
ATOM    424  CA  THR A  25       1.373 -22.611   8.928  1.00 94.06           C  
ATOM    425  HA  THR A  25       1.811 -22.457   9.914  1.00 94.06           H  
ATOM    426  C   THR A  25       0.744 -21.272   8.544  1.00 94.06           C  
ATOM    427  CB  THR A  25       2.536 -22.937   7.979  1.00 94.06           C  
ATOM    428  HB  THR A  25       3.189 -22.067   7.910  1.00 94.06           H  
ATOM    429  O   THR A  25       1.112 -20.265   9.139  1.00 94.06           O  
ATOM    430  CG2 THR A  25       3.376 -24.122   8.458  1.00 94.06           C  
ATOM    431 HG21 THR A  25       2.762 -25.018   8.544  1.00 94.06           H  
ATOM    432 HG22 THR A  25       4.180 -24.305   7.745  1.00 94.06           H  
ATOM    433 HG23 THR A  25       3.809 -23.888   9.431  1.00 94.06           H  
ATOM    434  OG1 THR A  25       2.072 -23.249   6.692  1.00 94.06           O  
ATOM    435  HG1 THR A  25       2.145 -22.444   6.174  1.00 94.06           H  
ATOM    436  N   TYR A  26      -0.196 -21.243   7.592  1.00 93.75           N  
ATOM    437  H   TYR A  26      -0.439 -22.108   7.132  1.00 93.75           H  
ATOM    438  CA  TYR A  26      -0.835 -20.009   7.094  1.00 93.75           C  
ATOM    439  HA  TYR A  26      -0.254 -19.147   7.422  1.00 93.75           H  
ATOM    440  C   TYR A  26      -2.254 -19.792   7.641  1.00 93.75           C  
ATOM    441  CB  TYR A  26      -0.827 -19.993   5.555  1.00 93.75           C  
ATOM    442  HB2 TYR A  26      -1.421 -19.146   5.212  1.00 93.75           H  
ATOM    443  HB3 TYR A  26      -1.307 -20.896   5.177  1.00 93.75           H  
ATOM    444  O   TYR A  26      -2.799 -18.697   7.543  1.00 93.75           O  
ATOM    445  CG  TYR A  26       0.563 -19.864   4.960  1.00 93.75           C  
ATOM    446  CD1 TYR A  26       1.087 -18.594   4.649  1.00 93.75           C  
ATOM    447  HD1 TYR A  26       0.483 -17.709   4.791  1.00 93.75           H  
ATOM    448  CD2 TYR A  26       1.347 -21.013   4.757  1.00 93.75           C  
ATOM    449  HD2 TYR A  26       0.906 -21.983   4.933  1.00 93.75           H  
ATOM    450  CE1 TYR A  26       2.396 -18.468   4.145  1.00 93.75           C  
ATOM    451  HE1 TYR A  26       2.783 -17.492   3.893  1.00 93.75           H  
ATOM    452  CE2 TYR A  26       2.680 -20.885   4.319  1.00 93.75           C  
ATOM    453  HE2 TYR A  26       3.329 -21.742   4.218  1.00 93.75           H  
ATOM    454  OH  TYR A  26       4.475 -19.524   3.531  1.00 93.75           O  
ATOM    455  HH  TYR A  26       4.814 -18.628   3.469  1.00 93.75           H  
ATOM    456  CZ  TYR A  26       3.200 -19.616   3.987  1.00 93.75           C  
ATOM    457  N   GLY A  27      -2.862 -20.810   8.255  1.00 94.50           N  
ATOM    458  H   GLY A  27      -2.391 -21.702   8.304  1.00 94.50           H  
ATOM    459  CA  GLY A  27      -4.215 -20.721   8.799  1.00 94.50           C  
ATOM    460  HA2 GLY A  27      -4.336 -19.755   9.289  1.00 94.50           H  
ATOM    461  HA3 GLY A  27      -4.350 -21.497   9.553  1.00 94.50           H  
ATOM    462  C   GLY A  27      -5.319 -20.873   7.748  1.00 94.50           C  
ATOM    463  O   GLY A  27      -5.107 -21.367   6.639  1.00 94.50           O  
ATOM    464  N   ILE A  28      -6.539 -20.491   8.138  1.00 96.75           N  
ATOM    465  H   ILE A  28      -6.623 -20.013   9.023  1.00 96.75           H  
ATOM    466  CA  ILE A  28      -7.754 -20.577   7.316  1.00 96.75           C  
ATOM    467  HA  ILE A  28      -7.488 -20.932   6.320  1.00 96.75           H  
ATOM    468  C   ILE A  28      -8.333 -19.169   7.169  1.00 96.75           C  
ATOM    469  CB  ILE A  28      -8.769 -21.581   7.923  1.00 96.75           C  
ATOM    470  HB  ILE A  28      -8.971 -21.280   8.951  1.00 96.75           H  
ATOM    471  O   ILE A  28      -8.565 -18.488   8.169  1.00 96.75           O  
ATOM    472  CG1 ILE A  28      -8.188 -23.011   7.945  1.00 96.75           C  
ATOM    473 HG12 ILE A  28      -8.090 -23.381   6.924  1.00 96.75           H  
ATOM    474 HG13 ILE A  28      -7.193 -22.975   8.388  1.00 96.75           H  
ATOM    475  CG2 ILE A  28     -10.101 -21.569   7.153  1.00 96.75           C  
ATOM    476 HG21 ILE A  28      -9.926 -21.637   6.079  1.00 96.75           H  
ATOM    477 HG22 ILE A  28     -10.625 -20.640   7.379  1.00 96.75           H  
ATOM    478 HG23 ILE A  28     -10.760 -22.377   7.468  1.00 96.75           H  
ATOM    479  CD1 ILE A  28      -9.000 -24.018   8.774  1.00 96.75           C  
ATOM    480 HD11 ILE A  28      -9.122 -23.645   9.791  1.00 96.75           H  
ATOM    481 HD12 ILE A  28      -8.465 -24.966   8.808  1.00 96.75           H  
ATOM    482 HD13 ILE A  28      -9.980 -24.197   8.332  1.00 96.75           H  
ATOM    483  N   ALA A  29      -8.577 -18.744   5.930  1.00 95.00           N  
ATOM    484  H   ALA A  29      -8.420 -19.384   5.165  1.00 95.00           H  
ATOM    485  CA  ALA A  29      -9.278 -17.500   5.632  1.00 95.00           C  
ATOM    486  HA  ALA A  29      -8.813 -16.701   6.209  1.00 95.00           H  
ATOM    487  C   ALA A  29     -10.766 -17.597   6.032  1.00 95.00           C  
ATOM    488  CB  ALA A  29      -9.095 -17.194   4.140  1.00 95.00           C  
ATOM    489  HB1 ALA A  29      -8.033 -17.080   3.924  1.00 95.00           H  
ATOM    490  HB2 ALA A  29      -9.499 -18.010   3.540  1.00 95.00           H  
ATOM    491  HB3 ALA A  29      -9.608 -16.270   3.874  1.00 95.00           H  
ATOM    492  O   ALA A  29     -11.294 -18.706   6.160  1.00 95.00           O  
ATOM    493  N   PRO A  30     -11.483 -16.472   6.212  1.00 94.94           N  
ATOM    494  CA  PRO A  30     -12.912 -16.498   6.522  1.00 94.94           C  
ATOM    495  HA  PRO A  30     -13.034 -16.884   7.533  1.00 94.94           H  
ATOM    496  C   PRO A  30     -13.691 -17.383   5.535  1.00 94.94           C  
ATOM    497  CB  PRO A  30     -13.357 -15.033   6.492  1.00 94.94           C  
ATOM    498  HB2 PRO A  30     -14.160 -14.833   7.201  1.00 94.94           H  
ATOM    499  HB3 PRO A  30     -13.657 -14.755   5.481  1.00 94.94           H  
ATOM    500  O   PRO A  30     -13.538 -17.265   4.318  1.00 94.94           O  
ATOM    501  CG  PRO A  30     -12.081 -14.267   6.837  1.00 94.94           C  
ATOM    502  HG2 PRO A  30     -12.099 -13.246   6.454  1.00 94.94           H  
ATOM    503  HG3 PRO A  30     -11.929 -14.271   7.916  1.00 94.94           H  
ATOM    504  CD  PRO A  30     -10.996 -15.100   6.161  1.00 94.94           C  
ATOM    505  HD2 PRO A  30     -10.052 -14.979   6.691  1.00 94.94           H  
ATOM    506  HD3 PRO A  30     -10.890 -14.787   5.122  1.00 94.94           H  
ATOM    507  N   VAL A  31     -14.490 -18.317   6.057  1.00 95.62           N  
ATOM    508  H   VAL A  31     -14.586 -18.362   7.062  1.00 95.62           H  
ATOM    509  CA  VAL A  31     -15.183 -19.324   5.240  1.00 95.62           C  
ATOM    510  HA  VAL A  31     -14.559 -19.557   4.378  1.00 95.62           H  
ATOM    511  C   VAL A  31     -16.505 -18.757   4.736  1.00 95.62           C  
ATOM    512  CB  VAL A  31     -15.407 -20.640   6.011  1.00 95.62           C  
ATOM    513  HB  VAL A  31     -16.029 -20.447   6.885  1.00 95.62           H  
ATOM    514  O   VAL A  31     -17.390 -18.448   5.531  1.00 95.62           O  
ATOM    515  CG1 VAL A  31     -16.102 -21.696   5.138  1.00 95.62           C  
ATOM    516 HG11 VAL A  31     -15.497 -21.904   4.255  1.00 95.62           H  
ATOM    517 HG12 VAL A  31     -16.232 -22.617   5.707  1.00 95.62           H  
ATOM    518 HG13 VAL A  31     -17.087 -21.346   4.830  1.00 95.62           H  
ATOM    519  CG2 VAL A  31     -14.079 -21.243   6.490  1.00 95.62           C  
ATOM    520 HG21 VAL A  31     -13.422 -21.411   5.637  1.00 95.62           H  
ATOM    521 HG22 VAL A  31     -13.581 -20.562   7.179  1.00 95.62           H  
ATOM    522 HG23 VAL A  31     -14.258 -22.187   7.004  1.00 95.62           H  
ATOM    523  N   GLY A  32     -16.662 -18.686   3.416  1.00 90.81           N  
ATOM    524  H   GLY A  32     -15.875 -18.884   2.815  1.00 90.81           H  
ATOM    525  CA  GLY A  32     -17.872 -18.174   2.783  1.00 90.81           C  
ATOM    526  HA2 GLY A  32     -18.161 -17.242   3.269  1.00 90.81           H  
ATOM    527  HA3 GLY A  32     -18.683 -18.887   2.929  1.00 90.81           H  
ATOM    528  C   GLY A  32     -17.707 -17.935   1.280  1.00 90.81           C  
ATOM    529  O   GLY A  32     -16.744 -18.399   0.671  1.00 90.81           O  
ATOM    530  N   PHE A  33     -18.685 -17.250   0.685  1.00 87.44           N  
ATOM    531  H   PHE A  33     -19.323 -16.766   1.299  1.00 87.44           H  
ATOM    532  CA  PHE A  33     -18.802 -17.003  -0.764  1.00 87.44           C  
ATOM    533  HA  PHE A  33     -17.925 -17.410  -1.268  1.00 87.44           H  
ATOM    534  C   PHE A  33     -18.836 -15.506  -1.108  1.00 87.44           C  
ATOM    535  CB  PHE A  33     -20.050 -17.709  -1.315  1.00 87.44           C  
ATOM    536  HB2 PHE A  33     -20.168 -17.452  -2.368  1.00 87.44           H  
ATOM    537  HB3 PHE A  33     -20.929 -17.331  -0.793  1.00 87.44           H  
ATOM    538  O   PHE A  33     -19.288 -15.120  -2.189  1.00 87.44           O  
ATOM    539  CG  PHE A  33     -20.028 -19.218  -1.232  1.00 87.44           C  
ATOM    540  CD1 PHE A  33     -19.367 -19.963  -2.225  1.00 87.44           C  
ATOM    541  HD1 PHE A  33     -18.820 -19.459  -3.008  1.00 87.44           H  
ATOM    542  CD2 PHE A  33     -20.689 -19.879  -0.181  1.00 87.44           C  
ATOM    543  HD2 PHE A  33     -21.183 -19.308   0.590  1.00 87.44           H  
ATOM    544  CE1 PHE A  33     -19.401 -21.367  -2.191  1.00 87.44           C  
ATOM    545  HE1 PHE A  33     -18.887 -21.935  -2.952  1.00 87.44           H  
ATOM    546  CE2 PHE A  33     -20.698 -21.284  -0.132  1.00 87.44           C  
ATOM    547  HE2 PHE A  33     -21.194 -21.792   0.682  1.00 87.44           H  
ATOM    548  CZ  PHE A  33     -20.062 -22.027  -1.141  1.00 87.44           C  
ATOM    549  HZ  PHE A  33     -20.062 -23.107  -1.102  1.00 87.44           H  
ATOM    550  N   ALA A  34     -18.441 -14.655  -0.167  1.00 87.88           N  
ATOM    551  H   ALA A  34     -18.094 -15.012   0.712  1.00 87.88           H  
ATOM    552  CA  ALA A  34     -18.456 -13.213  -0.310  1.00 87.88           C  
ATOM    553  HA  ALA A  34     -18.673 -12.942  -1.343  1.00 87.88           H  
ATOM    554  C   ALA A  34     -17.071 -12.630   0.011  1.00 87.88           C  
ATOM    555  CB  ALA A  34     -19.595 -12.681   0.579  1.00 87.88           C  
ATOM    556  HB1 ALA A  34     -19.744 -11.614   0.415  1.00 87.88           H  
ATOM    557  HB2 ALA A  34     -19.357 -12.860   1.628  1.00 87.88           H  
ATOM    558  HB3 ALA A  34     -20.522 -13.201   0.335  1.00 87.88           H  
ATOM    559  O   ALA A  34     -16.035 -13.280  -0.131  1.00 87.88           O  
ATOM    560  N   GLN A  35     -17.061 -11.362   0.408  1.00 88.62           N  
ATOM    561  H   GLN A  35     -17.951 -10.925   0.600  1.00 88.62           H  
ATOM    562  CA  GLN A  35     -15.873 -10.662   0.863  1.00 88.62           C  
ATOM    563  HA  GLN A  35     -14.995 -11.301   0.771  1.00 88.62           H  
ATOM    564  C   GLN A  35     -16.043 -10.309   2.330  1.00 88.62           C  
ATOM    565  CB  GLN A  35     -15.650  -9.410   0.016  1.00 88.62           C  
ATOM    566  HB2 GLN A  35     -16.582  -8.850  -0.067  1.00 88.62           H  
ATOM    567  HB3 GLN A  35     -14.902  -8.782   0.501  1.00 88.62           H  
ATOM    568  O   GLN A  35     -17.038  -9.685   2.712  1.00 88.62           O  
ATOM    569  CG  GLN A  35     -15.135  -9.800  -1.370  1.00 88.62           C  
ATOM    570  HG2 GLN A  35     -15.813 -10.507  -1.847  1.00 88.62           H  
ATOM    571  HG3 GLN A  35     -14.170 -10.290  -1.245  1.00 88.62           H  
ATOM    572  CD  GLN A  35     -14.953  -8.612  -2.299  1.00 88.62           C  
ATOM    573  NE2 GLN A  35     -14.187  -8.801  -3.348  1.00 88.62           N  
ATOM    574 HE21 GLN A  35     -13.766  -9.711  -3.469  1.00 88.62           H  
ATOM    575 HE22 GLN A  35     -13.970  -8.004  -3.929  1.00 88.62           H  
ATOM    576  OE1 GLN A  35     -15.507  -7.533  -2.122  1.00 88.62           O  
ATOM    577  N   HIS A  36     -15.047 -10.673   3.124  1.00 90.19           N  
ATOM    578  H   HIS A  36     -14.236 -11.115   2.714  1.00 90.19           H  
ATOM    579  CA  HIS A  36     -14.973 -10.313   4.523  1.00 90.19           C  
ATOM    580  HA  HIS A  36     -15.985 -10.208   4.914  1.00 90.19           H  
ATOM    581  C   HIS A  36     -14.247  -8.972   4.657  1.00 90.19           C  
ATOM    582  CB  HIS A  36     -14.296 -11.442   5.297  1.00 90.19           C  
ATOM    583  HB2 HIS A  36     -14.814 -12.378   5.087  1.00 90.19           H  
ATOM    584  HB3 HIS A  36     -13.261 -11.541   4.972  1.00 90.19           H  
ATOM    585  O   HIS A  36     -13.159  -8.782   4.112  1.00 90.19           O  
ATOM    586  CG  HIS A  36     -14.341 -11.198   6.777  1.00 90.19           C  
ATOM    587  CD2 HIS A  36     -15.354 -11.546   7.628  1.00 90.19           C  
ATOM    588  HD2 HIS A  36     -16.257 -12.072   7.351  1.00 90.19           H  
ATOM    589  ND1 HIS A  36     -13.388 -10.541   7.517  1.00 90.19           N  
ATOM    590  HD1 HIS A  36     -12.501 -10.202   7.173  1.00 90.19           H  
ATOM    591  CE1 HIS A  36     -13.816 -10.499   8.789  1.00 90.19           C  
ATOM    592  HE1 HIS A  36     -13.267 -10.075   9.617  1.00 90.19           H  
ATOM    593  NE2 HIS A  36     -15.015 -11.090   8.907  1.00 90.19           N  
ATOM    594  N   VAL A  37     -14.858  -8.030   5.376  1.00 88.94           N  
ATOM    595  H   VAL A  37     -15.717  -8.270   5.850  1.00 88.94           H  
ATOM    596  CA  VAL A  37     -14.299  -6.691   5.591  1.00 88.94           C  
ATOM    597  HA  VAL A  37     -13.386  -6.582   5.006  1.00 88.94           H  
ATOM    598  C   VAL A  37     -13.931  -6.540   7.057  1.00 88.94           C  
ATOM    599  CB  VAL A  37     -15.262  -5.579   5.131  1.00 88.94           C  
ATOM    600  HB  VAL A  37     -16.167  -5.603   5.738  1.00 88.94           H  
ATOM    601  O   VAL A  37     -14.803  -6.594   7.926  1.00 88.94           O  
ATOM    602  CG1 VAL A  37     -14.609  -4.198   5.273  1.00 88.94           C  
ATOM    603 HG11 VAL A  37     -15.286  -3.423   4.913  1.00 88.94           H  
ATOM    604 HG12 VAL A  37     -14.379  -3.994   6.319  1.00 88.94           H  
ATOM    605 HG13 VAL A  37     -13.685  -4.172   4.697  1.00 88.94           H  
ATOM    606  CG2 VAL A  37     -15.665  -5.758   3.659  1.00 88.94           C  
ATOM    607 HG21 VAL A  37     -16.279  -4.918   3.333  1.00 88.94           H  
ATOM    608 HG22 VAL A  37     -16.240  -6.676   3.538  1.00 88.94           H  
ATOM    609 HG23 VAL A  37     -14.773  -5.822   3.037  1.00 88.94           H  
ATOM    610  N   THR A  38     -12.650  -6.317   7.330  1.00 91.38           N  
ATOM    611  H   THR A  38     -11.984  -6.280   6.572  1.00 91.38           H  
ATOM    612  CA  THR A  38     -12.155  -5.930   8.654  1.00 91.38           C  
ATOM    613  HA  THR A  38     -12.924  -6.128   9.400  1.00 91.38           H  
ATOM    614  C   THR A  38     -11.874  -4.435   8.669  1.00 91.38           C  
ATOM    615  CB  THR A  38     -10.907  -6.723   9.067  1.00 91.38           C  
ATOM    616  HB  THR A  38     -10.515  -6.317   9.999  1.00 91.38           H  
ATOM    617  O   THR A  38     -11.407  -3.867   7.686  1.00 91.38           O  
ATOM    618  CG2 THR A  38     -11.224  -8.202   9.260  1.00 91.38           C  
ATOM    619 HG21 THR A  38     -12.004  -8.307  10.014  1.00 91.38           H  
ATOM    620 HG22 THR A  38     -11.549  -8.635   8.314  1.00 91.38           H  
ATOM    621 HG23 THR A  38     -10.329  -8.723   9.600  1.00 91.38           H  
ATOM    622  OG1 THR A  38      -9.923  -6.645   8.074  1.00 91.38           O  
ATOM    623  HG1 THR A  38      -9.080  -6.930   8.434  1.00 91.38           H  
ATOM    624  N   THR A  39     -12.183  -3.772   9.781  1.00 91.12           N  
ATOM    625  H   THR A  39     -12.574  -4.272  10.566  1.00 91.12           H  
ATOM    626  CA  THR A  39     -11.932  -2.337   9.964  1.00 91.12           C  
ATOM    627  HA  THR A  39     -11.309  -1.968   9.149  1.00 91.12           H  
ATOM    628  C   THR A  39     -11.179  -2.117  11.261  1.00 91.12           C  
ATOM    629  CB  THR A  39     -13.226  -1.510   9.981  1.00 91.12           C  
ATOM    630  HB  THR A  39     -12.974  -0.467  10.177  1.00 91.12           H  
ATOM    631  O   THR A  39     -11.580  -2.667  12.289  1.00 91.12           O  
ATOM    632  CG2 THR A  39     -13.980  -1.593   8.656  1.00 91.12           C  
ATOM    633 HG21 THR A  39     -13.300  -1.349   7.840  1.00 91.12           H  
ATOM    634 HG22 THR A  39     -14.373  -2.599   8.508  1.00 91.12           H  
ATOM    635 HG23 THR A  39     -14.804  -0.879   8.666  1.00 91.12           H  
ATOM    636  OG1 THR A  39     -14.092  -1.980  10.994  1.00 91.12           O  
ATOM    637  HG1 THR A  39     -13.557  -2.083  11.784  1.00 91.12           H  
ATOM    638  N   GLN A  40     -10.132  -1.297  11.237  1.00 91.12           N  
ATOM    639  H   GLN A  40      -9.857  -0.866  10.366  1.00 91.12           H  
ATOM    640  CA  GLN A  40      -9.346  -0.982  12.426  1.00 91.12           C  
ATOM    641  HA  GLN A  40      -9.986  -1.091  13.302  1.00 91.12           H  
ATOM    642  C   GLN A  40      -8.859   0.465  12.391  1.00 91.12           C  
ATOM    643  CB  GLN A  40      -8.195  -1.992  12.552  1.00 91.12           C  
ATOM    644  HB2 GLN A  40      -8.616  -2.992  12.449  1.00 91.12           H  
ATOM    645  HB3 GLN A  40      -7.480  -1.829  11.745  1.00 91.12           H  
ATOM    646  O   GLN A  40      -8.662   1.048  11.326  1.00 91.12           O  
ATOM    647  CG  GLN A  40      -7.456  -1.920  13.899  1.00 91.12           C  
ATOM    648  HG2 GLN A  40      -8.180  -1.931  14.714  1.00 91.12           H  
ATOM    649  HG3 GLN A  40      -6.888  -0.991  13.949  1.00 91.12           H  
ATOM    650  CD  GLN A  40      -6.491  -3.084  14.113  1.00 91.12           C  
ATOM    651  NE2 GLN A  40      -5.554  -2.959  15.025  1.00 91.12           N  
ATOM    652 HE21 GLN A  40      -5.369  -2.067  15.461  1.00 91.12           H  
ATOM    653 HE22 GLN A  40      -4.896  -3.725  15.062  1.00 91.12           H  
ATOM    654  OE1 GLN A  40      -6.575  -4.134  13.505  1.00 91.12           O  
ATOM    655  N   LEU A  41      -8.674   1.040  13.581  1.00 88.69           N  
ATOM    656  H   LEU A  41      -8.844   0.490  14.411  1.00 88.69           H  
ATOM    657  CA  LEU A  41      -8.068   2.354  13.749  1.00 88.69           C  
ATOM    658  HA  LEU A  41      -8.307   2.959  12.875  1.00 88.69           H  
ATOM    659  C   LEU A  41      -6.543   2.199  13.840  1.00 88.69           C  
ATOM    660  CB  LEU A  41      -8.669   3.033  14.993  1.00 88.69           C  
ATOM    661  HB2 LEU A  41      -9.719   2.756  15.096  1.00 88.69           H  
ATOM    662  HB3 LEU A  41      -8.150   2.676  15.883  1.00 88.69           H  
ATOM    663  O   LEU A  41      -6.045   1.684  14.846  1.00 88.69           O  
ATOM    664  CG  LEU A  41      -8.567   4.563  14.890  1.00 88.69           C  
ATOM    665  HG  LEU A  41      -7.729   4.822  14.242  1.00 88.69           H  
ATOM    666  CD1 LEU A  41      -9.837   5.146  14.281  1.00 88.69           C  
ATOM    667 HD11 LEU A  41     -10.017   4.677  13.314  1.00 88.69           H  
ATOM    668 HD12 LEU A  41     -10.693   4.973  14.934  1.00 88.69           H  
ATOM    669 HD13 LEU A  41      -9.711   6.218  14.127  1.00 88.69           H  
ATOM    670  CD2 LEU A  41      -8.358   5.202  16.263  1.00 88.69           C  
ATOM    671 HD21 LEU A  41      -8.430   6.286  16.171  1.00 88.69           H  
ATOM    672 HD22 LEU A  41      -7.354   4.967  16.617  1.00 88.69           H  
ATOM    673 HD23 LEU A  41      -9.123   4.859  16.960  1.00 88.69           H  
ATOM    674  N   VAL A  42      -5.823   2.634  12.808  1.00 90.50           N  
ATOM    675  H   VAL A  42      -6.303   3.084  12.042  1.00 90.50           H  
ATOM    676  CA  VAL A  42      -4.379   2.405  12.651  1.00 90.50           C  
ATOM    677  HA  VAL A  42      -3.980   1.998  13.580  1.00 90.50           H  
ATOM    678  C   VAL A  42      -3.651   3.717  12.379  1.00 90.50           C  
ATOM    679  CB  VAL A  42      -4.090   1.382  11.534  1.00 90.50           C  
ATOM    680  HB  VAL A  42      -4.319   1.818  10.562  1.00 90.50           H  
ATOM    681  O   VAL A  42      -4.196   4.611  11.734  1.00 90.50           O  
ATOM    682  CG1 VAL A  42      -2.614   0.989  11.576  1.00 90.50           C  
ATOM    683 HG11 VAL A  42      -1.990   1.781  11.162  1.00 90.50           H  
ATOM    684 HG12 VAL A  42      -2.464   0.077  10.998  1.00 90.50           H  
ATOM    685 HG13 VAL A  42      -2.313   0.784  12.603  1.00 90.50           H  
ATOM    686  CG2 VAL A  42      -4.908   0.091  11.693  1.00 90.50           C  
ATOM    687 HG21 VAL A  42      -4.721  -0.354  12.670  1.00 90.50           H  
ATOM    688 HG22 VAL A  42      -4.631  -0.623  10.917  1.00 90.50           H  
ATOM    689 HG23 VAL A  42      -5.971   0.303  11.576  1.00 90.50           H  
ATOM    690  N   LEU A  43      -2.425   3.860  12.885  1.00 87.19           N  
ATOM    691  H   LEU A  43      -1.999   3.103  13.399  1.00 87.19           H  
ATOM    692  CA  LEU A  43      -1.610   5.042  12.628  1.00 87.19           C  
ATOM    693  HA  LEU A  43      -2.214   5.929  12.821  1.00 87.19           H  
ATOM    694  C   LEU A  43      -1.148   5.061  11.166  1.00 87.19           C  
ATOM    695  CB  LEU A  43      -0.419   5.019  13.597  1.00 87.19           C  
ATOM    696  HB2 LEU A  43      -0.785   4.883  14.615  1.00 87.19           H  
ATOM    697  HB3 LEU A  43       0.207   4.158  13.361  1.00 87.19           H  
ATOM    698  O   LEU A  43      -0.417   4.167  10.747  1.00 87.19           O  
ATOM    699  CG  LEU A  43       0.440   6.292  13.545  1.00 87.19           C  
ATOM    700  HG  LEU A  43       0.756   6.492  12.521  1.00 87.19           H  
ATOM    701  CD1 LEU A  43      -0.329   7.503  14.071  1.00 87.19           C  
ATOM    702 HD11 LEU A  43       0.347   8.348  14.198  1.00 87.19           H  
ATOM    703 HD12 LEU A  43      -1.107   7.781  13.360  1.00 87.19           H  
ATOM    704 HD13 LEU A  43      -0.785   7.269  15.033  1.00 87.19           H  
ATOM    705  CD2 LEU A  43       1.691   6.106  14.400  1.00 87.19           C  
ATOM    706 HD21 LEU A  43       2.297   7.012  14.384  1.00 87.19           H  
ATOM    707 HD22 LEU A  43       1.403   5.873  15.426  1.00 87.19           H  
ATOM    708 HD23 LEU A  43       2.277   5.275  14.007  1.00 87.19           H  
ATOM    709  N   LYS A  44      -1.526   6.085  10.395  1.00 85.19           N  
ATOM    710  H   LYS A  44      -2.141   6.780  10.792  1.00 85.19           H  
ATOM    711  CA  LYS A  44      -1.128   6.217   8.982  1.00 85.19           C  
ATOM    712  HA  LYS A  44      -0.659   5.285   8.666  1.00 85.19           H  
ATOM    713  C   LYS A  44      -0.071   7.311   8.782  1.00 85.19           C  
ATOM    714  CB  LYS A  44      -2.395   6.399   8.123  1.00 85.19           C  
ATOM    715  HB2 LYS A  44      -2.621   7.461   8.032  1.00 85.19           H  
ATOM    716  HB3 LYS A  44      -3.242   5.927   8.622  1.00 85.19           H  
ATOM    717  O   LYS A  44       0.501   7.852   9.728  1.00 85.19           O  
ATOM    718  CG  LYS A  44      -2.264   5.750   6.730  1.00 85.19           C  
ATOM    719  HG2 LYS A  44      -2.227   4.666   6.837  1.00 85.19           H  
ATOM    720  HG3 LYS A  44      -1.359   6.075   6.217  1.00 85.19           H  
ATOM    721  CD  LYS A  44      -3.465   6.135   5.872  1.00 85.19           C  
ATOM    722  HD2 LYS A  44      -4.365   5.729   6.332  1.00 85.19           H  
ATOM    723  HD3 LYS A  44      -3.541   7.222   5.845  1.00 85.19           H  
ATOM    724  CE  LYS A  44      -3.345   5.615   4.440  1.00 85.19           C  
ATOM    725  HE2 LYS A  44      -2.430   6.000   3.989  1.00 85.19           H  
ATOM    726  HE3 LYS A  44      -3.276   4.527   4.460  1.00 85.19           H  
ATOM    727  NZ  LYS A  44      -4.529   6.046   3.664  1.00 85.19           N  
ATOM    728  HZ1 LYS A  44      -4.478   5.704   2.715  1.00 85.19           H  
ATOM    729  HZ2 LYS A  44      -4.601   7.053   3.675  1.00 85.19           H  
ATOM    730  HZ3 LYS A  44      -5.366   5.697   4.109  1.00 85.19           H  
ATOM    731  N   ASN A  45       0.190   7.642   7.521  1.00 75.94           N  
ATOM    732  H   ASN A  45      -0.269   7.083   6.816  1.00 75.94           H  
ATOM    733  CA  ASN A  45       1.278   8.495   7.048  1.00 75.94           C  
ATOM    734  HA  ASN A  45       2.224   8.027   7.322  1.00 75.94           H  
ATOM    735  C   ASN A  45       1.274   9.890   7.679  1.00 75.94           C  
ATOM    736  CB  ASN A  45       1.173   8.575   5.510  1.00 75.94           C  
ATOM    737  HB2 ASN A  45       1.926   9.269   5.135  1.00 75.94           H  
ATOM    738  HB3 ASN A  45       0.196   8.962   5.221  1.00 75.94           H  
ATOM    739  O   ASN A  45       2.325  10.407   8.047  1.00 75.94           O  
ATOM    740  CG  ASN A  45       1.383   7.230   4.827  1.00 75.94           C  
ATOM    741  ND2 ASN A  45       1.470   7.207   3.523  1.00 75.94           N  
ATOM    742 HD21 ASN A  45       1.835   6.347   3.139  1.00 75.94           H  
ATOM    743 HD22 ASN A  45       1.433   8.053   2.973  1.00 75.94           H  
ATOM    744  OD1 ASN A  45       1.443   6.186   5.457  1.00 75.94           O  
ATOM    745  N   ARG A  46       0.092  10.475   7.883  1.00 73.38           N  
ATOM    746  H   ARG A  46      -0.746   9.993   7.589  1.00 73.38           H  
ATOM    747  CA  ARG A  46      -0.044  11.816   8.464  1.00 73.38           C  
ATOM    748  HA  ARG A  46       0.740  12.451   8.052  1.00 73.38           H  
ATOM    749  C   ARG A  46       0.196  11.855   9.984  1.00 73.38           C  
ATOM    750  CB  ARG A  46      -1.379  12.429   8.017  1.00 73.38           C  
ATOM    751  HB2 ARG A  46      -2.213  11.883   8.457  1.00 73.38           H  
ATOM    752  HB3 ARG A  46      -1.405  13.451   8.393  1.00 73.38           H  
ATOM    753  O   ARG A  46       0.120  12.900  10.612  1.00 73.38           O  
ATOM    754  CG  ARG A  46      -1.523  12.445   6.478  1.00 73.38           C  
ATOM    755  HG2 ARG A  46      -1.881  11.477   6.130  1.00 73.38           H  
ATOM    756  HG3 ARG A  46      -0.558  12.662   6.019  1.00 73.38           H  
ATOM    757  CD  ARG A  46      -2.505  13.536   6.070  1.00 73.38           C  
ATOM    758  HD2 ARG A  46      -2.029  14.476   6.349  1.00 73.38           H  
ATOM    759  HD3 ARG A  46      -3.430  13.407   6.632  1.00 73.38           H  
ATOM    760  NE  ARG A  46      -2.801  13.615   4.627  1.00 73.38           N  
ATOM    761  HE  ARG A  46      -2.169  13.139   3.998  1.00 73.38           H  
ATOM    762  NH1 ARG A  46      -4.307  15.326   4.857  1.00 73.38           N  
ATOM    763 HH11 ARG A  46      -4.836  16.088   4.456  1.00 73.38           H  
ATOM    764 HH12 ARG A  46      -4.044  15.426   5.827  1.00 73.38           H  
ATOM    765  NH2 ARG A  46      -3.789  14.618   2.812  1.00 73.38           N  
ATOM    766 HH21 ARG A  46      -4.211  15.454   2.434  1.00 73.38           H  
ATOM    767 HH22 ARG A  46      -3.286  14.028   2.165  1.00 73.38           H  
ATOM    768  CZ  ARG A  46      -3.628  14.509   4.104  1.00 73.38           C  
ATOM    769  N   GLY A  47       0.542  10.721  10.602  1.00 70.62           N  
ATOM    770  H   GLY A  47       0.629   9.884  10.042  1.00 70.62           H  
ATOM    771  CA  GLY A  47       0.763  10.596  12.048  1.00 70.62           C  
ATOM    772  HA2 GLY A  47       1.449  11.364  12.405  1.00 70.62           H  
ATOM    773  HA3 GLY A  47       1.200   9.617  12.243  1.00 70.62           H  
ATOM    774  C   GLY A  47      -0.513  10.708  12.876  1.00 70.62           C  
ATOM    775  O   GLY A  47      -0.442  10.933  14.081  1.00 70.62           O  
ATOM    776  N   VAL A  48      -1.659  10.524  12.229  1.00 80.00           N  
ATOM    777  H   VAL A  48      -1.616  10.323  11.240  1.00 80.00           H  
ATOM    778  CA  VAL A  48      -2.974  10.452  12.854  1.00 80.00           C  
ATOM    779  HA  VAL A  48      -2.880  10.654  13.921  1.00 80.00           H  
ATOM    780  C   VAL A  48      -3.508   9.036  12.692  1.00 80.00           C  
ATOM    781  CB  VAL A  48      -3.908  11.515  12.256  1.00 80.00           C  
ATOM    782  HB  VAL A  48      -3.983  11.365  11.179  1.00 80.00           H  
ATOM    783  O   VAL A  48      -3.212   8.343  11.714  1.00 80.00           O  
ATOM    784  CG1 VAL A  48      -5.316  11.473  12.851  1.00 80.00           C  
ATOM    785 HG11 VAL A  48      -5.770  10.491  12.714  1.00 80.00           H  
ATOM    786 HG12 VAL A  48      -5.310  11.751  13.905  1.00 80.00           H  
ATOM    787 HG13 VAL A  48      -5.933  12.163  12.275  1.00 80.00           H  
ATOM    788  CG2 VAL A  48      -3.343  12.911  12.531  1.00 80.00           C  
ATOM    789 HG21 VAL A  48      -4.073  13.673  12.257  1.00 80.00           H  
ATOM    790 HG22 VAL A  48      -3.106  13.007  13.590  1.00 80.00           H  
ATOM    791 HG23 VAL A  48      -2.439  13.079  11.945  1.00 80.00           H  
ATOM    792  N   TYR A  49      -4.274   8.596  13.685  1.00 85.44           N  
ATOM    793  H   TYR A  49      -4.491   9.225  14.445  1.00 85.44           H  
ATOM    794  CA  TYR A  49      -5.011   7.348  13.603  1.00 85.44           C  
ATOM    795  HA  TYR A  49      -4.349   6.569  13.225  1.00 85.44           H  
ATOM    796  C   TYR A  49      -6.186   7.489  12.635  1.00 85.44           C  
ATOM    797  CB  TYR A  49      -5.481   6.935  14.995  1.00 85.44           C  
ATOM    798  HB2 TYR A  49      -5.976   7.773  15.486  1.00 85.44           H  
ATOM    799  HB3 TYR A  49      -6.218   6.142  14.871  1.00 85.44           H  
ATOM    800  O   TYR A  49      -7.088   8.299  12.847  1.00 85.44           O  
ATOM    801  CG  TYR A  49      -4.380   6.388  15.873  1.00 85.44           C  
ATOM    802  CD1 TYR A  49      -4.009   5.033  15.762  1.00 85.44           C  
ATOM    803  HD1 TYR A  49      -4.498   4.394  15.041  1.00 85.44           H  
ATOM    804  CD2 TYR A  49      -3.716   7.234  16.780  1.00 85.44           C  
ATOM    805  HD2 TYR A  49      -3.995   8.274  16.857  1.00 85.44           H  
ATOM    806  CE1 TYR A  49      -2.969   4.522  16.559  1.00 85.44           C  
ATOM    807  HE1 TYR A  49      -2.629   3.504  16.446  1.00 85.44           H  
ATOM    808  CE2 TYR A  49      -2.682   6.725  17.586  1.00 85.44           C  
ATOM    809  HE2 TYR A  49      -2.178   7.374  18.286  1.00 85.44           H  
ATOM    810  OH  TYR A  49      -1.363   4.855  18.296  1.00 85.44           O  
ATOM    811  HH  TYR A  49      -0.890   5.531  18.788  1.00 85.44           H  
ATOM    812  CZ  TYR A  49      -2.312   5.368  17.477  1.00 85.44           C  
ATOM    813  N   GLU A  50      -6.186   6.667  11.595  1.00 89.25           N  
ATOM    814  H   GLU A  50      -5.427   6.007  11.499  1.00 89.25           H  
ATOM    815  CA  GLU A  50      -7.246   6.603  10.598  1.00 89.25           C  
ATOM    816  HA  GLU A  50      -7.966   7.399  10.786  1.00 89.25           H  
ATOM    817  C   GLU A  50      -7.988   5.269  10.712  1.00 89.25           C  
ATOM    818  CB  GLU A  50      -6.689   6.829   9.183  1.00 89.25           C  
ATOM    819  HB2 GLU A  50      -5.933   6.075   8.966  1.00 89.25           H  
ATOM    820  HB3 GLU A  50      -7.510   6.709   8.476  1.00 89.25           H  
ATOM    821  O   GLU A  50      -7.397   4.222  10.975  1.00 89.25           O  
ATOM    822  CG  GLU A  50      -6.081   8.234   9.005  1.00 89.25           C  
ATOM    823  HG2 GLU A  50      -5.224   8.330   9.672  1.00 89.25           H  
ATOM    824  HG3 GLU A  50      -6.817   8.979   9.306  1.00 89.25           H  
ATOM    825  CD  GLU A  50      -5.617   8.529   7.566  1.00 89.25           C  
ATOM    826  OE1 GLU A  50      -4.892   9.535   7.390  1.00 89.25           O  
ATOM    827  OE2 GLU A  50      -5.939   7.747   6.637  1.00 89.25           O  
ATOM    828  N   SER A  51      -9.304   5.306  10.518  1.00 90.69           N  
ATOM    829  H   SER A  51      -9.707   6.193  10.253  1.00 90.69           H  
ATOM    830  CA  SER A  51     -10.139   4.114  10.383  1.00 90.69           C  
ATOM    831  HA  SER A  51      -9.787   3.338  11.063  1.00 90.69           H  
ATOM    832  C   SER A  51     -10.034   3.610   8.947  1.00 90.69           C  
ATOM    833  CB  SER A  51     -11.585   4.450  10.752  1.00 90.69           C  
ATOM    834  HB2 SER A  51     -11.950   5.240  10.095  1.00 90.69           H  
ATOM    835  HB3 SER A  51     -11.627   4.819  11.777  1.00 90.69           H  
ATOM    836  O   SER A  51     -10.520   4.271   8.020  1.00 90.69           O  
ATOM    837  OG  SER A  51     -12.424   3.320  10.636  1.00 90.69           O  
ATOM    838  HG  SER A  51     -13.327   3.642  10.686  1.00 90.69           H  
ATOM    839  N   VAL A  52      -9.387   2.459   8.758  1.00 92.19           N  
ATOM    840  H   VAL A  52      -9.032   1.973   9.570  1.00 92.19           H  
ATOM    841  CA  VAL A  52      -9.147   1.859   7.438  1.00 92.19           C  
ATOM    842  HA  VAL A  52      -9.658   2.475   6.697  1.00 92.19           H  
ATOM    843  C   VAL A  52      -9.774   0.468   7.361  1.00 92.19           C  
ATOM    844  CB  VAL A  52      -7.649   1.846   7.055  1.00 92.19           C  
ATOM    845  HB  VAL A  52      -7.134   1.059   7.606  1.00 92.19           H  
ATOM    846  O   VAL A  52      -9.947  -0.205   8.379  1.00 92.19           O  
ATOM    847  CG1 VAL A  52      -7.519   1.576   5.545  1.00 92.19           C  
ATOM    848 HG11 VAL A  52      -7.616   0.510   5.342  1.00 92.19           H  
ATOM    849 HG12 VAL A  52      -8.267   2.137   4.983  1.00 92.19           H  
ATOM    850 HG13 VAL A  52      -6.545   1.896   5.175  1.00 92.19           H  
ATOM    851  CG2 VAL A  52      -6.946   3.180   7.355  1.00 92.19           C  
ATOM    852 HG21 VAL A  52      -7.470   4.005   6.873  1.00 92.19           H  
ATOM    853 HG22 VAL A  52      -5.915   3.147   7.005  1.00 92.19           H  
ATOM    854 HG23 VAL A  52      -6.919   3.352   8.431  1.00 92.19           H  
ATOM    855  N   LYS A  53     -10.143   0.046   6.144  1.00 91.81           N  
ATOM    856  H   LYS A  53      -9.868   0.610   5.353  1.00 91.81           H  
ATOM    857  CA  LYS A  53     -10.679  -1.290   5.859  1.00 91.81           C  
ATOM    858  HA  LYS A  53     -10.875  -1.775   6.815  1.00 91.81           H  
ATOM    859  C   LYS A  53      -9.656  -2.162   5.137  1.00 91.81           C  
ATOM    860  CB  LYS A  53     -12.022  -1.236   5.099  1.00 91.81           C  
ATOM    861  HB2 LYS A  53     -12.393  -2.258   5.019  1.00 91.81           H  
ATOM    862  HB3 LYS A  53     -12.744  -0.671   5.688  1.00 91.81           H  
ATOM    863  O   LYS A  53      -8.988  -1.681   4.227  1.00 91.81           O  
ATOM    864  CG  LYS A  53     -11.959  -0.629   3.683  1.00 91.81           C  
ATOM    865  HG2 LYS A  53     -11.675   0.420   3.763  1.00 91.81           H  
ATOM    866  HG3 LYS A  53     -11.205  -1.149   3.092  1.00 91.81           H  
ATOM    867  CD  LYS A  53     -13.297  -0.739   2.926  1.00 91.81           C  
ATOM    868  HD2 LYS A  53     -14.100  -0.307   3.524  1.00 91.81           H  
ATOM    869  HD3 LYS A  53     -13.524  -1.791   2.753  1.00 91.81           H  
ATOM    870  CE  LYS A  53     -13.194  -0.001   1.578  1.00 91.81           C  
ATOM    871  HE2 LYS A  53     -12.470  -0.519   0.949  1.00 91.81           H  
ATOM    872  HE3 LYS A  53     -12.804   0.999   1.765  1.00 91.81           H  
ATOM    873  NZ  LYS A  53     -14.490   0.118   0.856  1.00 91.81           N  
ATOM    874  HZ1 LYS A  53     -14.854  -0.769   0.540  1.00 91.81           H  
ATOM    875  HZ2 LYS A  53     -14.393   0.659   0.008  1.00 91.81           H  
ATOM    876  HZ3 LYS A  53     -15.197   0.612   1.381  1.00 91.81           H  
ATOM    877  N   TYR A  54      -9.632  -3.444   5.474  1.00 90.88           N  
ATOM    878  H   TYR A  54     -10.208  -3.745   6.246  1.00 90.88           H  
ATOM    879  CA  TYR A  54      -9.008  -4.495   4.678  1.00 90.88           C  
ATOM    880  HA  TYR A  54      -8.499  -4.052   3.822  1.00 90.88           H  
ATOM    881  C   TYR A  54     -10.107  -5.422   4.147  1.00 90.88           C  
ATOM    882  CB  TYR A  54      -7.942  -5.214   5.509  1.00 90.88           C  
ATOM    883  HB2 TYR A  54      -7.135  -4.514   5.726  1.00 90.88           H  
ATOM    884  HB3 TYR A  54      -8.370  -5.512   6.466  1.00 90.88           H  
ATOM    885  O   TYR A  54     -11.034  -5.793   4.873  1.00 90.88           O  
ATOM    886  CG  TYR A  54      -7.350  -6.430   4.827  1.00 90.88           C  
ATOM    887  CD1 TYR A  54      -7.679  -7.723   5.276  1.00 90.88           C  
ATOM    888  HD1 TYR A  54      -8.350  -7.851   6.112  1.00 90.88           H  
ATOM    889  CD2 TYR A  54      -6.456  -6.263   3.753  1.00 90.88           C  
ATOM    890  HD2 TYR A  54      -6.171  -5.271   3.433  1.00 90.88           H  
ATOM    891  CE1 TYR A  54      -7.093  -8.850   4.671  1.00 90.88           C  
ATOM    892  HE1 TYR A  54      -7.301  -9.837   5.057  1.00 90.88           H  
ATOM    893  CE2 TYR A  54      -5.893  -7.389   3.125  1.00 90.88           C  
ATOM    894  HE2 TYR A  54      -5.178  -7.275   2.323  1.00 90.88           H  
ATOM    895  OH  TYR A  54      -5.621  -9.769   3.016  1.00 90.88           O  
ATOM    896  HH  TYR A  54      -5.747 -10.557   3.550  1.00 90.88           H  
ATOM    897  CZ  TYR A  54      -6.205  -8.684   3.586  1.00 90.88           C  
ATOM    898  N   ILE A  55     -10.052  -5.728   2.850  1.00 87.81           N  
ATOM    899  H   ILE A  55      -9.219  -5.482   2.335  1.00 87.81           H  
ATOM    900  CA  ILE A  55     -11.041  -6.564   2.163  1.00 87.81           C  
ATOM    901  HA  ILE A  55     -11.855  -6.805   2.846  1.00 87.81           H  
ATOM    902  C   ILE A  55     -10.350  -7.862   1.775  1.00 87.81           C  
ATOM    903  CB  ILE A  55     -11.652  -5.857   0.930  1.00 87.81           C  
ATOM    904  HB  ILE A  55     -10.860  -5.684   0.201  1.00 87.81           H  
ATOM    905  O   ILE A  55      -9.404  -7.849   0.993  1.00 87.81           O  
ATOM    906  CG1 ILE A  55     -12.261  -4.487   1.315  1.00 87.81           C  
ATOM    907 HG12 ILE A  55     -13.038  -4.630   2.067  1.00 87.81           H  
ATOM    908 HG13 ILE A  55     -11.484  -3.861   1.754  1.00 87.81           H  
ATOM    909  CG2 ILE A  55     -12.717  -6.769   0.286  1.00 87.81           C  
ATOM    910 HG21 ILE A  55     -12.289  -7.736   0.025  1.00 87.81           H  
ATOM    911 HG22 ILE A  55     -13.088  -6.330  -0.640  1.00 87.81           H  
ATOM    912 HG23 ILE A  55     -13.547  -6.919   0.977  1.00 87.81           H  
ATOM    913  CD1 ILE A  55     -12.847  -3.708   0.131  1.00 87.81           C  
ATOM    914 HD11 ILE A  55     -13.122  -2.705   0.458  1.00 87.81           H  
ATOM    915 HD12 ILE A  55     -12.106  -3.629  -0.665  1.00 87.81           H  
ATOM    916 HD13 ILE A  55     -13.742  -4.202  -0.247  1.00 87.81           H  
ATOM    917  N   GLN A  56     -10.855  -8.975   2.295  1.00 88.00           N  
ATOM    918  H   GLN A  56     -11.636  -8.907   2.932  1.00 88.00           H  
ATOM    919  CA  GLN A  56     -10.343 -10.304   1.999  1.00 88.00           C  
ATOM    920  HA  GLN A  56      -9.493 -10.225   1.321  1.00 88.00           H  
ATOM    921  C   GLN A  56     -11.426 -11.140   1.324  1.00 88.00           C  
ATOM    922  CB  GLN A  56      -9.855 -10.944   3.301  1.00 88.00           C  
ATOM    923  HB2 GLN A  56      -9.262 -10.211   3.848  1.00 88.00           H  
ATOM    924  HB3 GLN A  56     -10.714 -11.213   3.916  1.00 88.00           H  
ATOM    925  O   GLN A  56     -12.576 -11.158   1.772  1.00 88.00           O  
ATOM    926  CG  GLN A  56      -8.988 -12.183   3.049  1.00 88.00           C  
ATOM    927  HG2 GLN A  56      -9.575 -12.956   2.551  1.00 88.00           H  
ATOM    928  HG3 GLN A  56      -8.155 -11.909   2.401  1.00 88.00           H  
ATOM    929  CD  GLN A  56      -8.431 -12.765   4.343  1.00 88.00           C  
ATOM    930  NE2 GLN A  56      -7.390 -13.559   4.278  1.00 88.00           N  
ATOM    931 HE21 GLN A  56      -6.889 -13.681   3.409  1.00 88.00           H  
ATOM    932 HE22 GLN A  56      -7.002 -13.851   5.163  1.00 88.00           H  
ATOM    933  OE1 GLN A  56      -8.904 -12.515   5.438  1.00 88.00           O  
ATOM    934  N   GLN A  57     -11.065 -11.852   0.258  1.00 88.56           N  
ATOM    935  H   GLN A  57     -10.114 -11.807  -0.079  1.00 88.56           H  
ATOM    936  CA  GLN A  57     -11.967 -12.827  -0.342  1.00 88.56           C  
ATOM    937  HA  GLN A  57     -12.936 -12.348  -0.481  1.00 88.56           H  
ATOM    938  C   GLN A  57     -12.149 -14.017   0.607  1.00 88.56           C  
ATOM    939  CB  GLN A  57     -11.442 -13.264  -1.718  1.00 88.56           C  
ATOM    940  HB2 GLN A  57     -11.164 -12.387  -2.302  1.00 88.56           H  
ATOM    941  HB3 GLN A  57     -10.551 -13.878  -1.585  1.00 88.56           H  
ATOM    942  O   GLN A  57     -11.175 -14.571   1.121  1.00 88.56           O  
ATOM    943  CG  GLN A  57     -12.499 -14.070  -2.491  1.00 88.56           C  
ATOM    944  HG2 GLN A  57     -12.039 -14.493  -3.384  1.00 88.56           H  
ATOM    945  HG3 GLN A  57     -12.832 -14.912  -1.885  1.00 88.56           H  
ATOM    946  CD  GLN A  57     -13.716 -13.244  -2.916  1.00 88.56           C  
ATOM    947  NE2 GLN A  57     -14.861 -13.864  -3.090  1.00 88.56           N  
ATOM    948 HE21 GLN A  57     -14.944 -14.852  -2.898  1.00 88.56           H  
ATOM    949 HE22 GLN A  57     -15.666 -13.299  -3.316  1.00 88.56           H  
ATOM    950  OE1 GLN A  57     -13.664 -12.033  -3.108  1.00 88.56           O  
ATOM    951  N   GLU A  58     -13.399 -14.415   0.832  1.00 91.81           N  
ATOM    952  H   GLU A  58     -14.170 -13.940   0.385  1.00 91.81           H  
ATOM    953  CA  GLU A  58     -13.707 -15.606   1.616  1.00 91.81           C  
ATOM    954  HA  GLU A  58     -13.101 -15.592   2.522  1.00 91.81           H  
ATOM    955  C   GLU A  58     -13.364 -16.883   0.837  1.00 91.81           C  
ATOM    956  CB  GLU A  58     -15.183 -15.608   2.026  1.00 91.81           C  
ATOM    957  HB2 GLU A  58     -15.799 -15.593   1.127  1.00 91.81           H  
ATOM    958  HB3 GLU A  58     -15.389 -16.533   2.565  1.00 91.81           H  
ATOM    959  O   GLU A  58     -13.476 -16.938  -0.391  1.00 91.81           O  
ATOM    960  CG  GLU A  58     -15.551 -14.429   2.938  1.00 91.81           C  
ATOM    961  HG2 GLU A  58     -14.927 -14.479   3.830  1.00 91.81           H  
ATOM    962  HG3 GLU A  58     -15.332 -13.488   2.434  1.00 91.81           H  
ATOM    963  CD  GLU A  58     -17.027 -14.430   3.355  1.00 91.81           C  
ATOM    964  OE1 GLU A  58     -17.326 -13.820   4.405  1.00 91.81           O  
ATOM    965  OE2 GLU A  58     -17.867 -14.988   2.602  1.00 91.81           O  
ATOM    966  N   ASN A  59     -12.968 -17.936   1.554  1.00 92.69           N  
ATOM    967  H   ASN A  59     -12.931 -17.836   2.558  1.00 92.69           H  
ATOM    968  CA  ASN A  59     -12.597 -19.215   0.958  1.00 92.69           C  
ATOM    969  HA  ASN A  59     -12.708 -19.151  -0.125  1.00 92.69           H  
ATOM    970  C   ASN A  59     -13.527 -20.343   1.430  1.00 92.69           C  
ATOM    971  CB  ASN A  59     -11.108 -19.486   1.224  1.00 92.69           C  
ATOM    972  HB2 ASN A  59     -10.940 -19.613   2.294  1.00 92.69           H  
ATOM    973  HB3 ASN A  59     -10.520 -18.634   0.882  1.00 92.69           H  
ATOM    974  O   ASN A  59     -13.334 -20.948   2.488  1.00 92.69           O  
ATOM    975  CG  ASN A  59     -10.612 -20.726   0.505  1.00 92.69           C  
ATOM    976  ND2 ASN A  59      -9.335 -20.994   0.580  1.00 92.69           N  
ATOM    977 HD21 ASN A  59      -8.992 -21.850   0.168  1.00 92.69           H  
ATOM    978 HD22 ASN A  59      -8.690 -20.351   1.018  1.00 92.69           H  
ATOM    979  OD1 ASN A  59     -11.365 -21.469  -0.111  1.00 92.69           O  
ATOM    980  N   PHE A  60     -14.527 -20.676   0.610  1.00 91.81           N  
ATOM    981  H   PHE A  60     -14.697 -20.093  -0.197  1.00 91.81           H  
ATOM    982  CA  PHE A  60     -15.464 -21.769   0.893  1.00 91.81           C  
ATOM    983  HA  PHE A  60     -15.852 -21.617   1.900  1.00 91.81           H  
ATOM    984  C   PHE A  60     -14.826 -23.171   0.875  1.00 91.81           C  
ATOM    985  CB  PHE A  60     -16.657 -21.711  -0.067  1.00 91.81           C  
ATOM    986  HB2 PHE A  60     -17.422 -22.394   0.302  1.00 91.81           H  
ATOM    987  HB3 PHE A  60     -17.102 -20.715  -0.052  1.00 91.81           H  
ATOM    988  O   PHE A  60     -15.444 -24.119   1.361  1.00 91.81           O  
ATOM    989  CG  PHE A  60     -16.332 -22.083  -1.497  1.00 91.81           C  
ATOM    990  CD1 PHE A  60     -15.864 -21.107  -2.395  1.00 91.81           C  
ATOM    991  HD1 PHE A  60     -15.732 -20.086  -2.069  1.00 91.81           H  
ATOM    992  CD2 PHE A  60     -16.505 -23.411  -1.928  1.00 91.81           C  
ATOM    993  HD2 PHE A  60     -16.848 -24.165  -1.235  1.00 91.81           H  
ATOM    994  CE1 PHE A  60     -15.558 -21.466  -3.716  1.00 91.81           C  
ATOM    995  HE1 PHE A  60     -15.154 -20.727  -4.392  1.00 91.81           H  
ATOM    996  CE2 PHE A  60     -16.229 -23.760  -3.259  1.00 91.81           C  
ATOM    997  HE2 PHE A  60     -16.347 -24.782  -3.588  1.00 91.81           H  
ATOM    998  CZ  PHE A  60     -15.752 -22.785  -4.152  1.00 91.81           C  
ATOM    999  HZ  PHE A  60     -15.482 -23.060  -5.162  1.00 91.81           H  
ATOM   1000  N   TRP A  61     -13.597 -23.336   0.365  1.00 95.06           N  
ATOM   1001  H   TRP A  61     -13.111 -22.537  -0.014  1.00 95.06           H  
ATOM   1002  CA  TRP A  61     -12.882 -24.619   0.389  1.00 95.06           C  
ATOM   1003  HA  TRP A  61     -13.607 -25.404   0.174  1.00 95.06           H  
ATOM   1004  C   TRP A  61     -12.275 -24.963   1.757  1.00 95.06           C  
ATOM   1005  CB  TRP A  61     -11.820 -24.666  -0.717  1.00 95.06           C  
ATOM   1006  HB2 TRP A  61     -11.285 -25.613  -0.644  1.00 95.06           H  
ATOM   1007  HB3 TRP A  61     -11.082 -23.879  -0.560  1.00 95.06           H  
ATOM   1008  O   TRP A  61     -11.728 -26.061   1.911  1.00 95.06           O  
ATOM   1009  CG  TRP A  61     -12.365 -24.574  -2.107  1.00 95.06           C  
ATOM   1010  CD1 TRP A  61     -12.263 -23.515  -2.941  1.00 95.06           C  
ATOM   1011  HD1 TRP A  61     -11.762 -22.588  -2.702  1.00 95.06           H  
ATOM   1012  CD2 TRP A  61     -13.117 -25.586  -2.837  1.00 95.06           C  
ATOM   1013  CE2 TRP A  61     -13.435 -25.073  -4.125  1.00 95.06           C  
ATOM   1014  CE3 TRP A  61     -13.564 -26.889  -2.534  1.00 95.06           C  
ATOM   1015  HE3 TRP A  61     -13.339 -27.296  -1.559  1.00 95.06           H  
ATOM   1016  NE1 TRP A  61     -12.874 -23.816  -4.145  1.00 95.06           N  
ATOM   1017  HE1 TRP A  61     -12.905 -23.190  -4.937  1.00 95.06           H  
ATOM   1018  CH2 TRP A  61     -14.633 -27.096  -4.711  1.00 95.06           C  
ATOM   1019  HH2 TRP A  61     -15.231 -27.666  -5.405  1.00 95.06           H  
ATOM   1020  CZ2 TRP A  61     -14.194 -25.802  -5.048  1.00 95.06           C  
ATOM   1021  HZ2 TRP A  61     -14.439 -25.355  -6.000  1.00 95.06           H  
ATOM   1022  CZ3 TRP A  61     -14.300 -27.646  -3.463  1.00 95.06           C  
ATOM   1023  HZ3 TRP A  61     -14.635 -28.642  -3.212  1.00 95.06           H  
ATOM   1024  N   ILE A  62     -12.405 -24.069   2.748  1.00 97.19           N  
ATOM   1025  H   ILE A  62     -12.860 -23.196   2.520  1.00 97.19           H  
ATOM   1026  CA  ILE A  62     -11.833 -24.192   4.097  1.00 97.19           C  
ATOM   1027  HA  ILE A  62     -12.038 -23.255   4.614  1.00 97.19           H  
ATOM   1028  C   ILE A  62     -10.309 -24.317   4.002  1.00 97.19           C  
ATOM   1029  CB  ILE A  62     -12.500 -25.322   4.923  1.00 97.19           C  
ATOM   1030  HB  ILE A  62     -12.194 -26.284   4.512  1.00 97.19           H  
ATOM   1031  O   ILE A  62      -9.724 -25.382   4.218  1.00 97.19           O  
ATOM   1032  CG1 ILE A  62     -14.043 -25.248   4.859  1.00 97.19           C  
ATOM   1033 HG12 ILE A  62     -14.367 -25.303   3.820  1.00 97.19           H  
ATOM   1034 HG13 ILE A  62     -14.380 -24.295   5.267  1.00 97.19           H  
ATOM   1035  CG2 ILE A  62     -12.018 -25.248   6.386  1.00 97.19           C  
ATOM   1036 HG21 ILE A  62     -12.395 -26.097   6.957  1.00 97.19           H  
ATOM   1037 HG22 ILE A  62     -10.930 -25.287   6.437  1.00 97.19           H  
ATOM   1038 HG23 ILE A  62     -12.360 -24.322   6.846  1.00 97.19           H  
ATOM   1039  CD1 ILE A  62     -14.752 -26.390   5.598  1.00 97.19           C  
ATOM   1040 HD11 ILE A  62     -14.636 -26.277   6.676  1.00 97.19           H  
ATOM   1041 HD12 ILE A  62     -15.816 -26.362   5.363  1.00 97.19           H  
ATOM   1042 HD13 ILE A  62     -14.344 -27.351   5.284  1.00 97.19           H  
ATOM   1043  N   GLY A  63      -9.669 -23.223   3.608  1.00 96.50           N  
ATOM   1044  H   GLY A  63     -10.190 -22.372   3.449  1.00 96.50           H  
ATOM   1045  CA  GLY A  63      -8.225 -23.153   3.442  1.00 96.50           C  
ATOM   1046  HA2 GLY A  63      -7.968 -23.560   2.464  1.00 96.50           H  
ATOM   1047  HA3 GLY A  63      -7.730 -23.751   4.206  1.00 96.50           H  
ATOM   1048  C   GLY A  63      -7.693 -21.726   3.543  1.00 96.50           C  
ATOM   1049  O   GLY A  63      -8.432 -20.829   3.956  1.00 96.50           O  
ATOM   1050  N   PRO A  64      -6.413 -21.522   3.210  1.00 95.12           N  
ATOM   1051  CA  PRO A  64      -5.730 -20.236   3.356  1.00 95.12           C  
ATOM   1052  HA  PRO A  64      -5.848 -19.859   4.372  1.00 95.12           H  
ATOM   1053  C   PRO A  64      -6.266 -19.175   2.379  1.00 95.12           C  
ATOM   1054  CB  PRO A  64      -4.254 -20.565   3.121  1.00 95.12           C  
ATOM   1055  HB2 PRO A  64      -3.685 -19.717   2.738  1.00 95.12           H  
ATOM   1056  HB3 PRO A  64      -3.805 -20.933   4.043  1.00 95.12           H  
ATOM   1057  O   PRO A  64      -7.144 -19.446   1.554  1.00 95.12           O  
ATOM   1058  CG  PRO A  64      -4.342 -21.694   2.104  1.00 95.12           C  
ATOM   1059  HG2 PRO A  64      -3.418 -22.268   2.037  1.00 95.12           H  
ATOM   1060  HG3 PRO A  64      -4.610 -21.279   1.132  1.00 95.12           H  
ATOM   1061  CD  PRO A  64      -5.517 -22.508   2.622  1.00 95.12           C  
ATOM   1062  HD2 PRO A  64      -5.178 -23.202   3.390  1.00 95.12           H  
ATOM   1063  HD3 PRO A  64      -5.983 -23.042   1.794  1.00 95.12           H  
ATOM   1064  N   SER A  65      -5.753 -17.948   2.484  1.00 92.62           N  
ATOM   1065  H   SER A  65      -4.977 -17.787   3.111  1.00 92.62           H  
ATOM   1066  CA  SER A  65      -6.171 -16.840   1.622  1.00 92.62           C  
ATOM   1067  HA  SER A  65      -7.256 -16.872   1.531  1.00 92.62           H  
ATOM   1068  C   SER A  65      -5.597 -16.937   0.202  1.00 92.62           C  
ATOM   1069  CB  SER A  65      -5.811 -15.513   2.285  1.00 92.62           C  
ATOM   1070  HB2 SER A  65      -6.400 -14.723   1.818  1.00 92.62           H  
ATOM   1071  HB3 SER A  65      -6.058 -15.565   3.345  1.00 92.62           H  
ATOM   1072  O   SER A  65      -4.659 -17.694  -0.057  1.00 92.62           O  
ATOM   1073  OG  SER A  65      -4.448 -15.193   2.140  1.00 92.62           O  
ATOM   1074  HG  SER A  65      -3.940 -15.656   2.810  1.00 92.62           H  
ATOM   1075  N   SER A  66      -6.140 -16.147  -0.733  1.00 90.25           N  
ATOM   1076  H   SER A  66      -6.879 -15.505  -0.484  1.00 90.25           H  
ATOM   1077  CA  SER A  66      -5.628 -16.063  -2.109  1.00 90.25           C  
ATOM   1078  HA  SER A  66      -5.671 -17.057  -2.553  1.00 90.25           H  
ATOM   1079  C   SER A  66      -4.163 -15.616  -2.156  1.00 90.25           C  
ATOM   1080  CB  SER A  66      -6.502 -15.114  -2.951  1.00 90.25           C  
ATOM   1081  HB2 SER A  66      -6.049 -14.979  -3.933  1.00 90.25           H  
ATOM   1082  HB3 SER A  66      -7.490 -15.554  -3.085  1.00 90.25           H  
ATOM   1083  O   SER A  66      -3.366 -16.189  -2.901  1.00 90.25           O  
ATOM   1084  OG  SER A  66      -6.660 -13.854  -2.323  1.00 90.25           O  
ATOM   1085  HG  SER A  66      -7.166 -13.291  -2.914  1.00 90.25           H  
ATOM   1086  N   ILE A  67      -3.793 -14.646  -1.316  1.00 90.62           N  
ATOM   1087  H   ILE A  67      -4.516 -14.230  -0.746  1.00 90.62           H  
ATOM   1088  CA  ILE A  67      -2.428 -14.118  -1.197  1.00 90.62           C  
ATOM   1089  HA  ILE A  67      -2.084 -13.813  -2.185  1.00 90.62           H  
ATOM   1090  C   ILE A  67      -1.468 -15.213  -0.710  1.00 90.62           C  
ATOM   1091  CB  ILE A  67      -2.416 -12.875  -0.275  1.00 90.62           C  
ATOM   1092  HB  ILE A  67      -2.835 -13.158   0.690  1.00 90.62           H  
ATOM   1093  O   ILE A  67      -0.423 -15.423  -1.325  1.00 90.62           O  
ATOM   1094  CG1 ILE A  67      -3.278 -11.738  -0.879  1.00 90.62           C  
ATOM   1095 HG12 ILE A  67      -4.235 -12.133  -1.220  1.00 90.62           H  
ATOM   1096 HG13 ILE A  67      -2.759 -11.318  -1.741  1.00 90.62           H  
ATOM   1097  CG2 ILE A  67      -0.976 -12.375  -0.052  1.00 90.62           C  
ATOM   1098 HG21 ILE A  67      -0.381 -13.135   0.456  1.00 90.62           H  
ATOM   1099 HG22 ILE A  67      -0.502 -12.130  -1.003  1.00 90.62           H  
ATOM   1100 HG23 ILE A  67      -0.970 -11.495   0.592  1.00 90.62           H  
ATOM   1101  CD1 ILE A  67      -3.592 -10.602   0.101  1.00 90.62           C  
ATOM   1102 HD11 ILE A  67      -4.278  -9.898  -0.370  1.00 90.62           H  
ATOM   1103 HD12 ILE A  67      -4.062 -11.007   0.997  1.00 90.62           H  
ATOM   1104 HD13 ILE A  67      -2.683 -10.067   0.378  1.00 90.62           H  
ATOM   1105  N   ASP A  68      -1.850 -15.971   0.321  1.00 93.31           N  
ATOM   1106  H   ASP A  68      -2.704 -15.736   0.805  1.00 93.31           H  
ATOM   1107  CA  ASP A  68      -1.022 -17.064   0.850  1.00 93.31           C  
ATOM   1108  HA  ASP A  68      -0.039 -16.675   1.117  1.00 93.31           H  
ATOM   1109  C   ASP A  68      -0.837 -18.186  -0.180  1.00 93.31           C  
ATOM   1110  CB  ASP A  68      -1.665 -17.664   2.103  1.00 93.31           C  
ATOM   1111  HB2 ASP A  68      -1.044 -18.482   2.468  1.00 93.31           H  
ATOM   1112  HB3 ASP A  68      -2.633 -18.073   1.816  1.00 93.31           H  
ATOM   1113  O   ASP A  68       0.257 -18.724  -0.339  1.00 93.31           O  
ATOM   1114  CG  ASP A  68      -1.862 -16.656   3.228  1.00 93.31           C  
ATOM   1115  OD1 ASP A  68      -0.912 -15.905   3.522  1.00 93.31           O  
ATOM   1116  OD2 ASP A  68      -3.008 -16.624   3.741  1.00 93.31           O  
ATOM   1117  N   LEU A  69      -1.891 -18.528  -0.931  1.00 95.00           N  
ATOM   1118  H   LEU A  69      -2.771 -18.067  -0.750  1.00 95.00           H  
ATOM   1119  CA  LEU A  69      -1.809 -19.531  -1.996  1.00 95.00           C  
ATOM   1120  HA  LEU A  69      -1.383 -20.443  -1.577  1.00 95.00           H  
ATOM   1121  C   LEU A  69      -0.857 -19.091  -3.114  1.00 95.00           C  
ATOM   1122  CB  LEU A  69      -3.216 -19.831  -2.547  1.00 95.00           C  
ATOM   1123  HB2 LEU A  69      -3.128 -20.390  -3.478  1.00 95.00           H  
ATOM   1124  HB3 LEU A  69      -3.711 -18.886  -2.772  1.00 95.00           H  
ATOM   1125  O   LEU A  69      -0.080 -19.912  -3.610  1.00 95.00           O  
ATOM   1126  CG  LEU A  69      -4.093 -20.639  -1.576  1.00 95.00           C  
ATOM   1127  HG  LEU A  69      -4.084 -20.148  -0.603  1.00 95.00           H  
ATOM   1128  CD1 LEU A  69      -5.535 -20.697  -2.071  1.00 95.00           C  
ATOM   1129 HD11 LEU A  69      -5.928 -19.682  -2.131  1.00 95.00           H  
ATOM   1130 HD12 LEU A  69      -5.589 -21.168  -3.053  1.00 95.00           H  
ATOM   1131 HD13 LEU A  69      -6.150 -21.244  -1.357  1.00 95.00           H  
ATOM   1132  CD2 LEU A  69      -3.599 -22.082  -1.411  1.00 95.00           C  
ATOM   1133 HD21 LEU A  69      -2.629 -22.091  -0.915  1.00 95.00           H  
ATOM   1134 HD22 LEU A  69      -4.301 -22.646  -0.795  1.00 95.00           H  
ATOM   1135 HD23 LEU A  69      -3.521 -22.564  -2.385  1.00 95.00           H  
ATOM   1136  N   ILE A  70      -0.873 -17.809  -3.496  1.00 94.12           N  
ATOM   1137  H   ILE A  70      -1.529 -17.186  -3.048  1.00 94.12           H  
ATOM   1138  CA  ILE A  70       0.108 -17.246  -4.436  1.00 94.12           C  
ATOM   1139  HA  ILE A  70       0.091 -17.831  -5.355  1.00 94.12           H  
ATOM   1140  C   ILE A  70       1.517 -17.382  -3.862  1.00 94.12           C  
ATOM   1141  CB  ILE A  70      -0.227 -15.783  -4.805  1.00 94.12           C  
ATOM   1142  HB  ILE A  70      -0.382 -15.214  -3.888  1.00 94.12           H  
ATOM   1143  O   ILE A  70       2.394 -17.896  -4.562  1.00 94.12           O  
ATOM   1144  CG1 ILE A  70      -1.516 -15.736  -5.650  1.00 94.12           C  
ATOM   1145 HG12 ILE A  70      -1.295 -16.073  -6.663  1.00 94.12           H  
ATOM   1146 HG13 ILE A  70      -2.261 -16.413  -5.230  1.00 94.12           H  
ATOM   1147  CG2 ILE A  70       0.929 -15.131  -5.593  1.00 94.12           C  
ATOM   1148 HG21 ILE A  70       0.657 -14.124  -5.910  1.00 94.12           H  
ATOM   1149 HG22 ILE A  70       1.809 -15.028  -4.958  1.00 94.12           H  
ATOM   1150 HG23 ILE A  70       1.181 -15.726  -6.471  1.00 94.12           H  
ATOM   1151  CD1 ILE A  70      -2.148 -14.340  -5.710  1.00 94.12           C  
ATOM   1152 HD11 ILE A  70      -2.345 -13.994  -4.695  1.00 94.12           H  
ATOM   1153 HD12 ILE A  70      -3.094 -14.385  -6.249  1.00 94.12           H  
ATOM   1154 HD13 ILE A  70      -1.491 -13.635  -6.218  1.00 94.12           H  
ATOM   1155  N   HIS A  71       1.723 -17.007  -2.603  1.00 93.81           N  
ATOM   1156  H   HIS A  71       0.966 -16.581  -2.087  1.00 93.81           H  
ATOM   1157  CA  HIS A  71       3.023 -17.107  -1.944  1.00 93.81           C  
ATOM   1158  HA  HIS A  71       3.739 -16.506  -2.504  1.00 93.81           H  
ATOM   1159  C   HIS A  71       3.554 -18.555  -1.893  1.00 93.81           C  
ATOM   1160  CB  HIS A  71       2.891 -16.498  -0.548  1.00 93.81           C  
ATOM   1161  HB2 HIS A  71       2.338 -17.171   0.107  1.00 93.81           H  
ATOM   1162  HB3 HIS A  71       2.341 -15.558  -0.612  1.00 93.81           H  
ATOM   1163  O   HIS A  71       4.741 -18.808  -2.083  1.00 93.81           O  
ATOM   1164  CG  HIS A  71       4.231 -16.202   0.053  1.00 93.81           C  
ATOM   1165  CD2 HIS A  71       4.883 -16.925   1.012  1.00 93.81           C  
ATOM   1166  HD2 HIS A  71       4.524 -17.832   1.474  1.00 93.81           H  
ATOM   1167  ND1 HIS A  71       5.045 -15.152  -0.296  1.00 93.81           N  
ATOM   1168  HD1 HIS A  71       4.827 -14.421  -0.958  1.00 93.81           H  
ATOM   1169  CE1 HIS A  71       6.153 -15.223   0.453  1.00 93.81           C  
ATOM   1170  HE1 HIS A  71       6.968 -14.516   0.412  1.00 93.81           H  
ATOM   1171  NE2 HIS A  71       6.100 -16.286   1.270  1.00 93.81           N  
ATOM   1172  N   LEU A  72       2.652 -19.529  -1.739  1.00 95.31           N  
ATOM   1173  H   LEU A  72       1.714 -19.236  -1.505  1.00 95.31           H  
ATOM   1174  CA  LEU A  72       2.945 -20.967  -1.685  1.00 95.31           C  
ATOM   1175  HA  LEU A  72       3.876 -21.103  -1.135  1.00 95.31           H  
ATOM   1176  C   LEU A  72       3.163 -21.647  -3.044  1.00 95.31           C  
ATOM   1177  CB  LEU A  72       1.790 -21.643  -0.934  1.00 95.31           C  
ATOM   1178  HB2 LEU A  72       0.848 -21.226  -1.292  1.00 95.31           H  
ATOM   1179  HB3 LEU A  72       1.774 -22.710  -1.154  1.00 95.31           H  
ATOM   1180  O   LEU A  72       3.454 -22.846  -3.099  1.00 95.31           O  
ATOM   1181  CG  LEU A  72       1.891 -21.463   0.585  1.00 95.31           C  
ATOM   1182  HG  LEU A  72       2.099 -20.425   0.846  1.00 95.31           H  
ATOM   1183  CD1 LEU A  72       0.558 -21.875   1.201  1.00 95.31           C  
ATOM   1184 HD11 LEU A  72      -0.213 -21.172   0.886  1.00 95.31           H  
ATOM   1185 HD12 LEU A  72       0.289 -22.883   0.885  1.00 95.31           H  
ATOM   1186 HD13 LEU A  72       0.638 -21.823   2.287  1.00 95.31           H  
ATOM   1187  CD2 LEU A  72       3.005 -22.362   1.129  1.00 95.31           C  
ATOM   1188 HD21 LEU A  72       3.981 -21.979   0.828  1.00 95.31           H  
ATOM   1189 HD22 LEU A  72       2.976 -22.356   2.218  1.00 95.31           H  
ATOM   1190 HD23 LEU A  72       2.880 -23.386   0.778  1.00 95.31           H  
ATOM   1191  N   GLY A  73       3.015 -20.918  -4.150  1.00 95.69           N  
ATOM   1192  H   GLY A  73       2.804 -19.938  -4.030  1.00 95.69           H  
ATOM   1193  CA  GLY A  73       3.259 -21.452  -5.489  1.00 95.69           C  
ATOM   1194  HA2 GLY A  73       3.911 -22.324  -5.442  1.00 95.69           H  
ATOM   1195  HA3 GLY A  73       3.766 -20.677  -6.063  1.00 95.69           H  
ATOM   1196  C   GLY A  73       2.025 -21.809  -6.304  1.00 95.69           C  
ATOM   1197  O   GLY A  73       2.134 -22.612  -7.236  1.00 95.69           O  
ATOM   1198  N   ALA A  74       0.877 -21.182  -6.030  1.00 95.81           N  
ATOM   1199  H   ALA A  74       0.805 -20.616  -5.196  1.00 95.81           H  
ATOM   1200  CA  ALA A  74      -0.241 -21.186  -6.968  1.00 95.81           C  
ATOM   1201  HA  ALA A  74      -0.594 -22.213  -7.064  1.00 95.81           H  
ATOM   1202  C   ALA A  74       0.199 -20.719  -8.361  1.00 95.81           C  
ATOM   1203  CB  ALA A  74      -1.395 -20.321  -6.447  1.00 95.81           C  
ATOM   1204  HB1 ALA A  74      -1.706 -20.668  -5.461  1.00 95.81           H  
ATOM   1205  HB2 ALA A  74      -2.247 -20.394  -7.124  1.00 95.81           H  
ATOM   1206  HB3 ALA A  74      -1.090 -19.277  -6.388  1.00 95.81           H  
ATOM   1207  O   ALA A  74       1.128 -19.913  -8.526  1.00 95.81           O  
ATOM   1208  N   LYS A  75      -0.485 -21.219  -9.390  1.00 95.50           N  
ATOM   1209  H   LYS A  75      -1.301 -21.781  -9.195  1.00 95.50           H  
ATOM   1210  CA  LYS A  75      -0.273 -20.755 -10.754  1.00 95.50           C  
ATOM   1211  HA  LYS A  75       0.798 -20.749 -10.960  1.00 95.50           H  
ATOM   1212  C   LYS A  75      -0.773 -19.314 -10.826  1.00 95.50           C  
ATOM   1213  CB  LYS A  75      -0.933 -21.740 -11.732  1.00 95.50           C  
ATOM   1214  HB2 LYS A  75      -0.348 -22.660 -11.728  1.00 95.50           H  
ATOM   1215  HB3 LYS A  75      -1.937 -21.995 -11.392  1.00 95.50           H  
ATOM   1216  O   LYS A  75      -1.964 -19.056 -10.729  1.00 95.50           O  
ATOM   1217  CG  LYS A  75      -0.982 -21.205 -13.171  1.00 95.50           C  
ATOM   1218  HG2 LYS A  75      -0.778 -22.017 -13.868  1.00 95.50           H  
ATOM   1219  HG3 LYS A  75      -0.219 -20.439 -13.311  1.00 95.50           H  
ATOM   1220  CD  LYS A  75      -2.378 -20.648 -13.470  1.00 95.50           C  
ATOM   1221  HD2 LYS A  75      -3.024 -21.469 -13.780  1.00 95.50           H  
ATOM   1222  HD3 LYS A  75      -2.835 -20.212 -12.582  1.00 95.50           H  
ATOM   1223  CE  LYS A  75      -2.329 -19.594 -14.554  1.00 95.50           C  
ATOM   1224  HE2 LYS A  75      -1.559 -18.859 -14.317  1.00 95.50           H  
ATOM   1225  HE3 LYS A  75      -2.064 -20.108 -15.478  1.00 95.50           H  
ATOM   1226  NZ  LYS A  75      -3.646 -18.927 -14.672  1.00 95.50           N  
ATOM   1227  HZ1 LYS A  75      -4.363 -19.611 -14.864  1.00 95.50           H  
ATOM   1228  HZ2 LYS A  75      -3.917 -18.453 -13.822  1.00 95.50           H  
ATOM   1229  HZ3 LYS A  75      -3.703 -18.250 -15.420  1.00 95.50           H  
ATOM   1230  N   PHE A  76       0.155 -18.380 -10.978  1.00 94.69           N  
ATOM   1231  H   PHE A  76       1.125 -18.659 -10.936  1.00 94.69           H  
ATOM   1232  CA  PHE A  76      -0.125 -16.954 -11.076  1.00 94.69           C  
ATOM   1233  HA  PHE A  76      -1.138 -16.805 -11.449  1.00 94.69           H  
ATOM   1234  C   PHE A  76       0.861 -16.349 -12.068  1.00 94.69           C  
ATOM   1235  CB  PHE A  76      -0.025 -16.316  -9.687  1.00 94.69           C  
ATOM   1236  HB2 PHE A  76      -0.676 -16.863  -9.004  1.00 94.69           H  
ATOM   1237  HB3 PHE A  76       0.995 -16.416  -9.315  1.00 94.69           H  
ATOM   1238  O   PHE A  76       2.076 -16.394 -11.869  1.00 94.69           O  
ATOM   1239  CG  PHE A  76      -0.443 -14.860  -9.653  1.00 94.69           C  
ATOM   1240  CD1 PHE A  76       0.468 -13.870  -9.251  1.00 94.69           C  
ATOM   1241  HD1 PHE A  76       1.475 -14.142  -8.970  1.00 94.69           H  
ATOM   1242  CD2 PHE A  76      -1.766 -14.494  -9.962  1.00 94.69           C  
ATOM   1243  HD2 PHE A  76      -2.494 -15.243 -10.233  1.00 94.69           H  
ATOM   1244  CE1 PHE A  76       0.069 -12.528  -9.140  1.00 94.69           C  
ATOM   1245  HE1 PHE A  76       0.762 -11.783  -8.776  1.00 94.69           H  
ATOM   1246  CE2 PHE A  76      -2.160 -13.148  -9.860  1.00 94.69           C  
ATOM   1247  HE2 PHE A  76      -3.188 -12.868 -10.036  1.00 94.69           H  
ATOM   1248  CZ  PHE A  76      -1.248 -12.165  -9.451  1.00 94.69           C  
ATOM   1249  HZ  PHE A  76      -1.567 -11.140  -9.330  1.00 94.69           H  
ATOM   1250  N   SER A  77       0.342 -15.860 -13.190  1.00 93.81           N  
ATOM   1251  H   SER A  77      -0.659 -15.749 -13.259  1.00 93.81           H  
ATOM   1252  CA  SER A  77       1.159 -15.535 -14.365  1.00 93.81           C  
ATOM   1253  HA  SER A  77       1.768 -16.410 -14.592  1.00 93.81           H  
ATOM   1254  C   SER A  77       2.135 -14.381 -14.140  1.00 93.81           C  
ATOM   1255  CB  SER A  77       0.287 -15.288 -15.589  1.00 93.81           C  
ATOM   1256  HB2 SER A  77       0.904 -15.309 -16.487  1.00 93.81           H  
ATOM   1257  HB3 SER A  77      -0.215 -14.323 -15.519  1.00 93.81           H  
ATOM   1258  O   SER A  77       3.260 -14.491 -14.629  1.00 93.81           O  
ATOM   1259  OG  SER A  77      -0.665 -16.327 -15.638  1.00 93.81           O  
ATOM   1260  HG  SER A  77      -1.452 -15.989 -15.205  1.00 93.81           H  
ATOM   1261  N   PRO A  78       1.788 -13.349 -13.346  1.00 93.06           N  
ATOM   1262  CA  PRO A  78       2.744 -12.354 -12.874  1.00 93.06           C  
ATOM   1263  HA  PRO A  78       3.006 -11.683 -13.692  1.00 93.06           H  
ATOM   1264  C   PRO A  78       4.027 -12.888 -12.241  1.00 93.06           C  
ATOM   1265  CB  PRO A  78       1.967 -11.599 -11.813  1.00 93.06           C  
ATOM   1266  HB2 PRO A  78       2.444 -10.650 -11.570  1.00 93.06           H  
ATOM   1267  HB3 PRO A  78       1.923 -12.199 -10.904  1.00 93.06           H  
ATOM   1268  O   PRO A  78       5.064 -12.265 -12.397  1.00 93.06           O  
ATOM   1269  CG  PRO A  78       0.583 -11.504 -12.449  1.00 93.06           C  
ATOM   1270  HG2 PRO A  78       0.595 -10.805 -13.285  1.00 93.06           H  
ATOM   1271  HG3 PRO A  78      -0.193 -11.237 -11.730  1.00 93.06           H  
ATOM   1272  CD  PRO A  78       0.436 -12.930 -12.962  1.00 93.06           C  
ATOM   1273  HD2 PRO A  78      -0.245 -12.941 -13.813  1.00 93.06           H  
ATOM   1274  HD3 PRO A  78       0.055 -13.554 -12.154  1.00 93.06           H  
ATOM   1275  N   CYS A  79       3.991 -14.032 -11.550  1.00 95.50           N  
ATOM   1276  H   CYS A  79       3.111 -14.514 -11.430  1.00 95.50           H  
ATOM   1277  CA  CYS A  79       5.198 -14.625 -10.964  1.00 95.50           C  
ATOM   1278  HA  CYS A  79       5.849 -13.832 -10.599  1.00 95.50           H  
ATOM   1279  C   CYS A  79       6.003 -15.461 -11.975  1.00 95.50           C  
ATOM   1280  CB  CYS A  79       4.807 -15.501  -9.771  1.00 95.50           C  
ATOM   1281  HB2 CYS A  79       4.172 -16.310 -10.133  1.00 95.50           H  
ATOM   1282  HB3 CYS A  79       5.720 -15.936  -9.366  1.00 95.50           H  
ATOM   1283  O   CYS A  79       7.151 -15.811 -11.716  1.00 95.50           O  
ATOM   1284  SG  CYS A  79       3.947 -14.684  -8.409  1.00 95.50           S  
ATOM   1285  N   ILE A  80       5.397 -15.835 -13.107  1.00 95.94           N  
ATOM   1286  H   ILE A  80       4.475 -15.460 -13.282  1.00 95.94           H  
ATOM   1287  CA  ILE A  80       5.974 -16.746 -14.109  1.00 95.94           C  
ATOM   1288  HA  ILE A  80       6.715 -17.387 -13.632  1.00 95.94           H  
ATOM   1289  C   ILE A  80       6.702 -15.977 -15.216  1.00 95.94           C  
ATOM   1290  CB  ILE A  80       4.854 -17.644 -14.695  1.00 95.94           C  
ATOM   1291  HB  ILE A  80       4.044 -17.002 -15.042  1.00 95.94           H  
ATOM   1292  O   ILE A  80       7.674 -16.477 -15.784  1.00 95.94           O  
ATOM   1293  CG1 ILE A  80       4.288 -18.586 -13.607  1.00 95.94           C  
ATOM   1294 HG12 ILE A  80       5.040 -19.335 -13.362  1.00 95.94           H  
ATOM   1295 HG13 ILE A  80       4.078 -18.014 -12.703  1.00 95.94           H  
ATOM   1296  CG2 ILE A  80       5.358 -18.448 -15.909  1.00 95.94           C  
ATOM   1297 HG21 ILE A  80       6.325 -18.898 -15.683  1.00 95.94           H  
ATOM   1298 HG22 ILE A  80       5.488 -17.783 -16.763  1.00 95.94           H  
ATOM   1299 HG23 ILE A  80       4.650 -19.225 -16.200  1.00 95.94           H  
ATOM   1300  CD1 ILE A  80       2.988 -19.306 -13.993  1.00 95.94           C  
ATOM   1301 HD11 ILE A  80       2.238 -18.583 -14.315  1.00 95.94           H  
ATOM   1302 HD12 ILE A  80       2.606 -19.843 -13.125  1.00 95.94           H  
ATOM   1303 HD13 ILE A  80       3.164 -20.026 -14.792  1.00 95.94           H  
ATOM   1304  N   ARG A  81       6.190 -14.795 -15.569  1.00 93.50           N  
ATOM   1305  H   ARG A  81       5.416 -14.429 -15.033  1.00 93.50           H  
ATOM   1306  CA  ARG A  81       6.701 -13.975 -16.665  1.00 93.50           C  
ATOM   1307  HA  ARG A  81       7.776 -14.137 -16.735  1.00 93.50           H  
ATOM   1308  C   ARG A  81       6.483 -12.497 -16.388  1.00 93.50           C  
ATOM   1309  CB  ARG A  81       6.030 -14.385 -17.989  1.00 93.50           C  
ATOM   1310  HB2 ARG A  81       6.498 -13.835 -18.805  1.00 93.50           H  
ATOM   1311  HB3 ARG A  81       6.198 -15.448 -18.163  1.00 93.50           H  
ATOM   1312  O   ARG A  81       5.602 -12.113 -15.623  1.00 93.50           O  
ATOM   1313  CG  ARG A  81       4.517 -14.104 -18.000  1.00 93.50           C  
ATOM   1314  HG2 ARG A  81       4.023 -14.727 -17.255  1.00 93.50           H  
ATOM   1315  HG3 ARG A  81       4.323 -13.056 -17.772  1.00 93.50           H  
ATOM   1316  CD  ARG A  81       3.931 -14.404 -19.373  1.00 93.50           C  
ATOM   1317  HD2 ARG A  81       4.113 -15.453 -19.607  1.00 93.50           H  
ATOM   1318  HD3 ARG A  81       4.444 -13.781 -20.106  1.00 93.50           H  
ATOM   1319  NE  ARG A  81       2.482 -14.139 -19.391  1.00 93.50           N  
ATOM   1320  HE  ARG A  81       1.991 -14.251 -18.515  1.00 93.50           H  
ATOM   1321  NH1 ARG A  81       2.312 -13.506 -21.577  1.00 93.50           N  
ATOM   1322 HH11 ARG A  81       1.769 -13.209 -22.375  1.00 93.50           H  
ATOM   1323 HH12 ARG A  81       3.202 -13.960 -21.729  1.00 93.50           H  
ATOM   1324  NH2 ARG A  81       0.510 -13.433 -20.259  1.00 93.50           N  
ATOM   1325 HH21 ARG A  81       0.075 -13.571 -19.358  1.00 93.50           H  
ATOM   1326 HH22 ARG A  81      -0.045 -13.048 -21.009  1.00 93.50           H  
ATOM   1327  CZ  ARG A  81       1.778 -13.687 -20.408  1.00 93.50           C  
ATOM   1328  N   LYS A  82       7.216 -11.667 -17.124  1.00 91.12           N  
ATOM   1329  H   LYS A  82       7.926 -12.069 -17.719  1.00 91.12           H  
ATOM   1330  CA  LYS A  82       6.978 -10.227 -17.165  1.00 91.12           C  
ATOM   1331  HA  LYS A  82       7.033  -9.859 -16.140  1.00 91.12           H  
ATOM   1332  C   LYS A  82       5.571  -9.925 -17.698  1.00 91.12           C  
ATOM   1333  CB  LYS A  82       8.082  -9.566 -17.996  1.00 91.12           C  
ATOM   1334  HB2 LYS A  82       7.921  -9.761 -19.056  1.00 91.12           H  
ATOM   1335  HB3 LYS A  82       9.045  -9.985 -17.703  1.00 91.12           H  
ATOM   1336  O   LYS A  82       5.197 -10.400 -18.770  1.00 91.12           O  
ATOM   1337  CG  LYS A  82       8.111  -8.062 -17.732  1.00 91.12           C  
ATOM   1338  HG2 LYS A  82       8.220  -7.892 -16.661  1.00 91.12           H  
ATOM   1339  HG3 LYS A  82       7.175  -7.614 -18.066  1.00 91.12           H  
ATOM   1340  CD  LYS A  82       9.279  -7.396 -18.464  1.00 91.12           C  
ATOM   1341  HD2 LYS A  82       9.129  -7.487 -19.540  1.00 91.12           H  
ATOM   1342  HD3 LYS A  82      10.221  -7.859 -18.172  1.00 91.12           H  
ATOM   1343  CE  LYS A  82       9.262  -5.930 -18.043  1.00 91.12           C  
ATOM   1344  HE2 LYS A  82       9.525  -5.854 -16.987  1.00 91.12           H  
ATOM   1345  HE3 LYS A  82       8.238  -5.573 -18.148  1.00 91.12           H  
ATOM   1346  NZ  LYS A  82      10.151  -5.083 -18.863  1.00 91.12           N  
ATOM   1347  HZ1 LYS A  82      11.127  -5.258 -18.669  1.00 91.12           H  
ATOM   1348  HZ2 LYS A  82       9.925  -4.120 -18.658  1.00 91.12           H  
ATOM   1349  HZ3 LYS A  82       9.924  -5.198 -19.841  1.00 91.12           H  
ATOM   1350  N   ASP A  83       4.825  -9.113 -16.957  1.00 87.88           N  
ATOM   1351  H   ASP A  83       5.196  -8.784 -16.077  1.00 87.88           H  
ATOM   1352  CA  ASP A  83       3.461  -8.710 -17.291  1.00 87.88           C  
ATOM   1353  HA  ASP A  83       3.142  -9.235 -18.192  1.00 87.88           H  
ATOM   1354  C   ASP A  83       3.380  -7.202 -17.571  1.00 87.88           C  
ATOM   1355  CB  ASP A  83       2.510  -9.131 -16.170  1.00 87.88           C  
ATOM   1356  HB2 ASP A  83       2.711  -8.547 -15.272  1.00 87.88           H  
ATOM   1357  HB3 ASP A  83       2.656 -10.186 -15.940  1.00 87.88           H  
ATOM   1358  O   ASP A  83       3.967  -6.392 -16.852  1.00 87.88           O  
ATOM   1359  CG  ASP A  83       1.078  -8.910 -16.633  1.00 87.88           C  
ATOM   1360  OD1 ASP A  83       0.549  -7.798 -16.407  1.00 87.88           O  
ATOM   1361  OD2 ASP A  83       0.553  -9.805 -17.324  1.00 87.88           O  
ATOM   1362  N   GLN A  84       2.653  -6.819 -18.625  1.00 84.75           N  
ATOM   1363  H   GLN A  84       2.111  -7.516 -19.115  1.00 84.75           H  
ATOM   1364  CA  GLN A  84       2.568  -5.421 -19.056  1.00 84.75           C  
ATOM   1365  HA  GLN A  84       3.575  -5.009 -19.118  1.00 84.75           H  
ATOM   1366  C   GLN A  84       1.792  -4.541 -18.073  1.00 84.75           C  
ATOM   1367  CB  GLN A  84       1.911  -5.327 -20.440  1.00 84.75           C  
ATOM   1368  HB2 GLN A  84       1.688  -4.280 -20.646  1.00 84.75           H  
ATOM   1369  HB3 GLN A  84       0.972  -5.880 -20.435  1.00 84.75           H  
ATOM   1370  O   GLN A  84       2.179  -3.392 -17.868  1.00 84.75           O  
ATOM   1371  CG  GLN A  84       2.815  -5.847 -21.565  1.00 84.75           C  
ATOM   1372  HG2 GLN A  84       3.017  -6.908 -21.416  1.00 84.75           H  
ATOM   1373  HG3 GLN A  84       3.763  -5.310 -21.534  1.00 84.75           H  
ATOM   1374  CD  GLN A  84       2.194  -5.660 -22.948  1.00 84.75           C  
ATOM   1375  NE2 GLN A  84       2.960  -5.816 -24.004  1.00 84.75           N  
ATOM   1376 HE21 GLN A  84       3.932  -6.075 -23.907  1.00 84.75           H  
ATOM   1377 HE22 GLN A  84       2.493  -5.709 -24.893  1.00 84.75           H  
ATOM   1378  OE1 GLN A  84       1.023  -5.377 -23.122  1.00 84.75           O  
ATOM   1379  N   GLN A  85       0.721  -5.055 -17.461  1.00 83.50           N  
ATOM   1380  H   GLN A  85       0.532  -6.045 -17.530  1.00 83.50           H  
ATOM   1381  CA  GLN A  85      -0.088  -4.272 -16.527  1.00 83.50           C  
ATOM   1382  HA  GLN A  85      -0.335  -3.311 -16.978  1.00 83.50           H  
ATOM   1383  C   GLN A  85       0.702  -3.978 -15.248  1.00 83.50           C  
ATOM   1384  CB  GLN A  85      -1.398  -5.008 -16.210  1.00 83.50           C  
ATOM   1385  HB2 GLN A  85      -1.900  -4.450 -15.421  1.00 83.50           H  
ATOM   1386  HB3 GLN A  85      -1.190  -6.007 -15.827  1.00 83.50           H  
ATOM   1387  O   GLN A  85       0.704  -2.850 -14.760  1.00 83.50           O  
ATOM   1388  CG  GLN A  85      -2.363  -5.087 -17.404  1.00 83.50           C  
ATOM   1389  HG2 GLN A  85      -1.944  -5.733 -18.175  1.00 83.50           H  
ATOM   1390  HG3 GLN A  85      -2.480  -4.087 -17.823  1.00 83.50           H  
ATOM   1391  CD  GLN A  85      -3.752  -5.609 -17.023  1.00 83.50           C  
ATOM   1392  NE2 GLN A  85      -4.751  -5.419 -17.858  1.00 83.50           N  
ATOM   1393 HE21 GLN A  85      -4.615  -4.841 -18.675  1.00 83.50           H  
ATOM   1394 HE22 GLN A  85      -5.664  -5.586 -17.460  1.00 83.50           H  
ATOM   1395  OE1 GLN A  85      -4.004  -6.159 -15.968  1.00 83.50           O  
ATOM   1396  N   ILE A  86       1.458  -4.961 -14.756  1.00 86.00           N  
ATOM   1397  H   ILE A  86       1.405  -5.868 -15.195  1.00 86.00           H  
ATOM   1398  CA  ILE A  86       2.330  -4.775 -13.588  1.00 86.00           C  
ATOM   1399  HA  ILE A  86       1.752  -4.303 -12.793  1.00 86.00           H  
ATOM   1400  C   ILE A  86       3.485  -3.829 -13.906  1.00 86.00           C  
ATOM   1401  CB  ILE A  86       2.830  -6.131 -13.070  1.00 86.00           C  
ATOM   1402  HB  ILE A  86       3.320  -6.666 -13.883  1.00 86.00           H  
ATOM   1403  O   ILE A  86       3.802  -2.953 -13.106  1.00 86.00           O  
ATOM   1404  CG1 ILE A  86       1.595  -6.927 -12.602  1.00 86.00           C  
ATOM   1405 HG12 ILE A  86       1.085  -6.380 -11.810  1.00 86.00           H  
ATOM   1406 HG13 ILE A  86       0.898  -7.058 -13.430  1.00 86.00           H  
ATOM   1407  CG2 ILE A  86       3.843  -5.944 -11.926  1.00 86.00           C  
ATOM   1408 HG21 ILE A  86       3.380  -5.420 -11.089  1.00 86.00           H  
ATOM   1409 HG22 ILE A  86       4.204  -6.912 -11.580  1.00 86.00           H  
ATOM   1410 HG23 ILE A  86       4.718  -5.383 -12.256  1.00 86.00           H  
ATOM   1411  CD1 ILE A  86       1.933  -8.313 -12.091  1.00 86.00           C  
ATOM   1412 HD11 ILE A  86       0.996  -8.830 -11.882  1.00 86.00           H  
ATOM   1413 HD12 ILE A  86       2.498  -8.850 -12.853  1.00 86.00           H  
ATOM   1414 HD13 ILE A  86       2.502  -8.258 -11.163  1.00 86.00           H  
ATOM   1415  N   GLU A  87       4.094  -3.939 -15.089  1.00 88.25           N  
ATOM   1416  H   GLU A  87       3.838  -4.694 -15.709  1.00 88.25           H  
ATOM   1417  CA  GLU A  87       5.146  -3.004 -15.490  1.00 88.25           C  
ATOM   1418  HA  GLU A  87       5.921  -3.016 -14.723  1.00 88.25           H  
ATOM   1419  C   GLU A  87       4.629  -1.558 -15.572  1.00 88.25           C  
ATOM   1420  CB  GLU A  87       5.771  -3.470 -16.815  1.00 88.25           C  
ATOM   1421  HB2 GLU A  87       5.008  -3.503 -17.593  1.00 88.25           H  
ATOM   1422  HB3 GLU A  87       6.177  -4.472 -16.675  1.00 88.25           H  
ATOM   1423  O   GLU A  87       5.334  -0.629 -15.175  1.00 88.25           O  
ATOM   1424  CG  GLU A  87       6.905  -2.533 -17.253  1.00 88.25           C  
ATOM   1425  HG2 GLU A  87       6.479  -1.575 -17.551  1.00 88.25           H  
ATOM   1426  HG3 GLU A  87       7.565  -2.360 -16.404  1.00 88.25           H  
ATOM   1427  CD  GLU A  87       7.741  -3.066 -18.420  1.00 88.25           C  
ATOM   1428  OE1 GLU A  87       8.923  -2.649 -18.536  1.00 88.25           O  
ATOM   1429  OE2 GLU A  87       7.277  -3.890 -19.232  1.00 88.25           O  
ATOM   1430  N   GLN A  88       3.399  -1.351 -16.050  1.00 88.81           N  
ATOM   1431  H   GLN A  88       2.859  -2.146 -16.360  1.00 88.81           H  
ATOM   1432  CA  GLN A  88       2.765  -0.031 -16.056  1.00 88.81           C  
ATOM   1433  HA  GLN A  88       3.440   0.684 -16.526  1.00 88.81           H  
ATOM   1434  C   GLN A  88       2.496   0.487 -14.639  1.00 88.81           C  
ATOM   1435  CB  GLN A  88       1.467  -0.079 -16.869  1.00 88.81           C  
ATOM   1436  HB2 GLN A  88       0.872  -0.936 -16.555  1.00 88.81           H  
ATOM   1437  HB3 GLN A  88       0.891   0.826 -16.673  1.00 88.81           H  
ATOM   1438  O   GLN A  88       2.777   1.657 -14.375  1.00 88.81           O  
ATOM   1439  CG  GLN A  88       1.737  -0.158 -18.378  1.00 88.81           C  
ATOM   1440  HG2 GLN A  88       2.220   0.764 -18.702  1.00 88.81           H  
ATOM   1441  HG3 GLN A  88       2.413  -0.985 -18.596  1.00 88.81           H  
ATOM   1442  CD  GLN A  88       0.461  -0.348 -19.192  1.00 88.81           C  
ATOM   1443  NE2 GLN A  88       0.564  -0.486 -20.496  1.00 88.81           N  
ATOM   1444 HE21 GLN A  88      -0.315  -0.631 -20.972  1.00 88.81           H  
ATOM   1445 HE22 GLN A  88       1.467  -0.540 -20.944  1.00 88.81           H  
ATOM   1446  OE1 GLN A  88      -0.651  -0.364 -18.702  1.00 88.81           O  
ATOM   1447  N   LEU A  89       2.022  -0.370 -13.727  1.00 88.12           N  
ATOM   1448  H   LEU A  89       1.781  -1.305 -14.022  1.00 88.12           H  
ATOM   1449  CA  LEU A  89       1.824  -0.025 -12.317  1.00 88.12           C  
ATOM   1450  HA  LEU A  89       1.125   0.810 -12.264  1.00 88.12           H  
ATOM   1451  C   LEU A  89       3.137   0.436 -11.668  1.00 88.12           C  
ATOM   1452  CB  LEU A  89       1.204  -1.232 -11.587  1.00 88.12           C  
ATOM   1453  HB2 LEU A  89       1.865  -2.091 -11.705  1.00 88.12           H  
ATOM   1454  HB3 LEU A  89       0.253  -1.477 -12.059  1.00 88.12           H  
ATOM   1455  O   LEU A  89       3.210   1.559 -11.175  1.00 88.12           O  
ATOM   1456  CG  LEU A  89       0.975  -1.019 -10.078  1.00 88.12           C  
ATOM   1457  HG  LEU A  89       1.915  -0.750  -9.598  1.00 88.12           H  
ATOM   1458  CD1 LEU A  89      -0.057   0.079  -9.811  1.00 88.12           C  
ATOM   1459 HD11 LEU A  89      -1.002  -0.154 -10.302  1.00 88.12           H  
ATOM   1460 HD12 LEU A  89      -0.216   0.158  -8.736  1.00 88.12           H  
ATOM   1461 HD13 LEU A  89       0.325   1.040 -10.156  1.00 88.12           H  
ATOM   1462  CD2 LEU A  89       0.478  -2.324  -9.456  1.00 88.12           C  
ATOM   1463 HD21 LEU A  89       0.348  -2.177  -8.383  1.00 88.12           H  
ATOM   1464 HD22 LEU A  89      -0.471  -2.621  -9.902  1.00 88.12           H  
ATOM   1465 HD23 LEU A  89       1.223  -3.107  -9.601  1.00 88.12           H  
ATOM   1466  N   VAL A  90       4.200  -0.368 -11.768  1.00 89.69           N  
ATOM   1467  H   VAL A  90       4.062  -1.279 -12.182  1.00 89.69           H  
ATOM   1468  CA  VAL A  90       5.517  -0.051 -11.185  1.00 89.69           C  
ATOM   1469  HA  VAL A  90       5.391   0.121 -10.116  1.00 89.69           H  
ATOM   1470  C   VAL A  90       6.106   1.229 -11.786  1.00 89.69           C  
ATOM   1471  CB  VAL A  90       6.488  -1.236 -11.373  1.00 89.69           C  
ATOM   1472  HB  VAL A  90       6.521  -1.502 -12.430  1.00 89.69           H  
ATOM   1473  O   VAL A  90       6.696   2.041 -11.075  1.00 89.69           O  
ATOM   1474  CG1 VAL A  90       7.920  -0.911 -10.919  1.00 89.69           C  
ATOM   1475 HG11 VAL A  90       7.902  -0.565  -9.885  1.00 89.69           H  
ATOM   1476 HG12 VAL A  90       8.540  -1.805 -10.984  1.00 89.69           H  
ATOM   1477 HG13 VAL A  90       8.357  -0.140 -11.552  1.00 89.69           H  
ATOM   1478  CG2 VAL A  90       6.024  -2.462 -10.576  1.00 89.69           C  
ATOM   1479 HG21 VAL A  90       6.693  -3.304 -10.751  1.00 89.69           H  
ATOM   1480 HG22 VAL A  90       5.016  -2.757 -10.867  1.00 89.69           H  
ATOM   1481 HG23 VAL A  90       6.012  -2.228  -9.511  1.00 89.69           H  
ATOM   1482  N   ARG A  91       5.944   1.459 -13.098  1.00 92.12           N  
ATOM   1483  H   ARG A  91       5.456   0.765 -13.646  1.00 92.12           H  
ATOM   1484  CA  ARG A  91       6.383   2.715 -13.733  1.00 92.12           C  
ATOM   1485  HA  ARG A  91       7.426   2.903 -13.480  1.00 92.12           H  
ATOM   1486  C   ARG A  91       5.618   3.919 -13.189  1.00 92.12           C  
ATOM   1487  CB  ARG A  91       6.235   2.640 -15.256  1.00 92.12           C  
ATOM   1488  HB2 ARG A  91       5.254   2.234 -15.501  1.00 92.12           H  
ATOM   1489  HB3 ARG A  91       6.297   3.649 -15.665  1.00 92.12           H  
ATOM   1490  O   ARG A  91       6.245   4.925 -12.870  1.00 92.12           O  
ATOM   1491  CG  ARG A  91       7.335   1.792 -15.906  1.00 92.12           C  
ATOM   1492  HG2 ARG A  91       8.304   2.265 -15.751  1.00 92.12           H  
ATOM   1493  HG3 ARG A  91       7.357   0.795 -15.465  1.00 92.12           H  
ATOM   1494  CD  ARG A  91       7.044   1.693 -17.404  1.00 92.12           C  
ATOM   1495  HD2 ARG A  91       7.132   2.691 -17.835  1.00 92.12           H  
ATOM   1496  HD3 ARG A  91       6.020   1.343 -17.531  1.00 92.12           H  
ATOM   1497  NE  ARG A  91       7.948   0.755 -18.094  1.00 92.12           N  
ATOM   1498  HE  ARG A  91       8.440   0.082 -17.523  1.00 92.12           H  
ATOM   1499  NH1 ARG A  91       7.378   1.368 -20.226  1.00 92.12           N  
ATOM   1500 HH11 ARG A  91       6.785   2.084 -19.833  1.00 92.12           H  
ATOM   1501 HH12 ARG A  91       7.441   1.229 -21.225  1.00 92.12           H  
ATOM   1502  NH2 ARG A  91       8.774  -0.333 -19.917  1.00 92.12           N  
ATOM   1503 HH21 ARG A  91       8.770  -0.499 -20.914  1.00 92.12           H  
ATOM   1504 HH22 ARG A  91       9.061  -1.096 -19.321  1.00 92.12           H  
ATOM   1505  CZ  ARG A  91       8.037   0.603 -19.401  1.00 92.12           C  
ATOM   1506  N   ARG A  92       4.295   3.807 -13.039  1.00 90.88           N  
ATOM   1507  H   ARG A  92       3.861   2.929 -13.289  1.00 90.88           H  
ATOM   1508  CA  ARG A  92       3.452   4.871 -12.481  1.00 90.88           C  
ATOM   1509  HA  ARG A  92       3.623   5.783 -13.052  1.00 90.88           H  
ATOM   1510  C   ARG A  92       3.835   5.187 -11.036  1.00 90.88           C  
ATOM   1511  CB  ARG A  92       1.980   4.456 -12.607  1.00 90.88           C  
ATOM   1512  HB2 ARG A  92       1.790   3.584 -11.982  1.00 90.88           H  
ATOM   1513  HB3 ARG A  92       1.780   4.185 -13.643  1.00 90.88           H  
ATOM   1514  O   ARG A  92       3.957   6.359 -10.694  1.00 90.88           O  
ATOM   1515  CG  ARG A  92       1.022   5.583 -12.200  1.00 90.88           C  
ATOM   1516  HG2 ARG A  92       1.191   6.446 -12.844  1.00 90.88           H  
ATOM   1517  HG3 ARG A  92       1.195   5.868 -11.163  1.00 90.88           H  
ATOM   1518  CD  ARG A  92      -0.425   5.104 -12.351  1.00 90.88           C  
ATOM   1519  HD2 ARG A  92      -0.611   4.312 -11.626  1.00 90.88           H  
ATOM   1520  HD3 ARG A  92      -0.550   4.696 -13.354  1.00 90.88           H  
ATOM   1521  NE  ARG A  92      -1.387   6.204 -12.146  1.00 90.88           N  
ATOM   1522  HE  ARG A  92      -1.032   7.041 -11.707  1.00 90.88           H  
ATOM   1523  NH1 ARG A  92      -3.238   5.124 -12.986  1.00 90.88           N  
ATOM   1524 HH11 ARG A  92      -4.231   5.090 -13.171  1.00 90.88           H  
ATOM   1525 HH12 ARG A  92      -2.706   4.273 -13.091  1.00 90.88           H  
ATOM   1526  NH2 ARG A  92      -3.424   7.223 -12.263  1.00 90.88           N  
ATOM   1527 HH21 ARG A  92      -4.409   7.166 -12.481  1.00 90.88           H  
ATOM   1528 HH22 ARG A  92      -3.047   8.055 -11.833  1.00 90.88           H  
ATOM   1529  CZ  ARG A  92      -2.671   6.178 -12.465  1.00 90.88           C  
ATOM   1530  N   GLU A  93       4.064   4.166 -10.214  1.00 91.75           N  
ATOM   1531  H   GLU A  93       3.888   3.228 -10.544  1.00 91.75           H  
ATOM   1532  CA  GLU A  93       4.536   4.329  -8.834  1.00 91.75           C  
ATOM   1533  HA  GLU A  93       3.837   4.956  -8.281  1.00 91.75           H  
ATOM   1534  C   GLU A  93       5.899   5.037  -8.787  1.00 91.75           C  
ATOM   1535  CB  GLU A  93       4.606   2.964  -8.132  1.00 91.75           C  
ATOM   1536  HB2 GLU A  93       5.156   3.083  -7.198  1.00 91.75           H  
ATOM   1537  HB3 GLU A  93       5.153   2.268  -8.767  1.00 91.75           H  
ATOM   1538  O   GLU A  93       6.050   6.012  -8.053  1.00 91.75           O  
ATOM   1539  CG  GLU A  93       3.215   2.393  -7.802  1.00 91.75           C  
ATOM   1540  HG2 GLU A  93       2.633   2.304  -8.719  1.00 91.75           H  
ATOM   1541  HG3 GLU A  93       2.699   3.102  -7.154  1.00 91.75           H  
ATOM   1542  CD  GLU A  93       3.275   1.019  -7.109  1.00 91.75           C  
ATOM   1543  OE1 GLU A  93       2.225   0.576  -6.593  1.00 91.75           O  
ATOM   1544  OE2 GLU A  93       4.352   0.383  -7.119  1.00 91.75           O  
ATOM   1545  N   ARG A  94       6.861   4.640  -9.637  1.00 93.56           N  
ATOM   1546  H   ARG A  94       6.679   3.817 -10.194  1.00 93.56           H  
ATOM   1547  CA  ARG A  94       8.173   5.309  -9.750  1.00 93.56           C  
ATOM   1548  HA  ARG A  94       8.632   5.341  -8.762  1.00 93.56           H  
ATOM   1549  C   ARG A  94       8.051   6.773 -10.192  1.00 93.56           C  
ATOM   1550  CB  ARG A  94       9.095   4.525 -10.704  1.00 93.56           C  
ATOM   1551  HB2 ARG A  94       8.554   4.303 -11.624  1.00 93.56           H  
ATOM   1552  HB3 ARG A  94       9.946   5.157 -10.958  1.00 93.56           H  
ATOM   1553  O   ARG A  94       8.742   7.636  -9.658  1.00 93.56           O  
ATOM   1554  CG  ARG A  94       9.643   3.220 -10.097  1.00 93.56           C  
ATOM   1555  HG2 ARG A  94      10.255   3.464  -9.228  1.00 93.56           H  
ATOM   1556  HG3 ARG A  94       8.820   2.585  -9.768  1.00 93.56           H  
ATOM   1557  CD  ARG A  94      10.499   2.457 -11.125  1.00 93.56           C  
ATOM   1558  HD2 ARG A  94      11.302   3.116 -11.455  1.00 93.56           H  
ATOM   1559  HD3 ARG A  94       9.867   2.214 -11.979  1.00 93.56           H  
ATOM   1560  NE  ARG A  94      11.081   1.208 -10.576  1.00 93.56           N  
ATOM   1561  HE  ARG A  94      10.815   0.968  -9.632  1.00 93.56           H  
ATOM   1562  NH1 ARG A  94      12.323   0.563 -12.408  1.00 93.56           N  
ATOM   1563 HH11 ARG A  94      12.020   1.393 -12.898  1.00 93.56           H  
ATOM   1564 HH12 ARG A  94      12.977  -0.103 -12.791  1.00 93.56           H  
ATOM   1565  NH2 ARG A  94      12.406  -0.679 -10.585  1.00 93.56           N  
ATOM   1566 HH21 ARG A  94      13.105  -1.259 -11.027  1.00 93.56           H  
ATOM   1567 HH22 ARG A  94      12.213  -0.842  -9.607  1.00 93.56           H  
ATOM   1568  CZ  ARG A  94      11.921   0.375 -11.183  1.00 93.56           C  
ATOM   1569  N   ASP A  95       7.175   7.081 -11.147  1.00 93.38           N  
ATOM   1570  H   ASP A  95       6.663   6.332 -11.591  1.00 93.38           H  
ATOM   1571  CA  ASP A  95       6.975   8.459 -11.615  1.00 93.38           C  
ATOM   1572  HA  ASP A  95       7.946   8.890 -11.858  1.00 93.38           H  
ATOM   1573  C   ASP A  95       6.366   9.357 -10.528  1.00 93.38           C  
ATOM   1574  CB  ASP A  95       6.105   8.469 -12.884  1.00 93.38           C  
ATOM   1575  HB2 ASP A  95       5.223   7.849 -12.722  1.00 93.38           H  
ATOM   1576  HB3 ASP A  95       5.767   9.489 -13.061  1.00 93.38           H  
ATOM   1577  O   ASP A  95       6.784  10.507 -10.370  1.00 93.38           O  
ATOM   1578  CG  ASP A  95       6.841   8.003 -14.148  1.00 93.38           C  
ATOM   1579  OD1 ASP A  95       8.097   8.103 -14.192  1.00 93.38           O  
ATOM   1580  OD2 ASP A  95       6.139   7.630 -15.113  1.00 93.38           O  
ATOM   1581  N   ILE A  96       5.428   8.824  -9.739  1.00 92.00           N  
ATOM   1582  H   ILE A  96       5.136   7.876  -9.925  1.00 92.00           H  
ATOM   1583  CA  ILE A  96       4.872   9.508  -8.566  1.00 92.00           C  
ATOM   1584  HA  ILE A  96       4.539  10.503  -8.864  1.00 92.00           H  
ATOM   1585  C   ILE A  96       5.963   9.700  -7.506  1.00 92.00           C  
ATOM   1586  CB  ILE A  96       3.652   8.725  -8.031  1.00 92.00           C  
ATOM   1587  HB  ILE A  96       3.931   7.680  -7.899  1.00 92.00           H  
ATOM   1588  O   ILE A  96       6.156  10.820  -7.023  1.00 92.00           O  
ATOM   1589  CG1 ILE A  96       2.482   8.814  -9.039  1.00 92.00           C  
ATOM   1590 HG12 ILE A  96       2.841   8.578 -10.041  1.00 92.00           H  
ATOM   1591 HG13 ILE A  96       2.100   9.835  -9.066  1.00 92.00           H  
ATOM   1592  CG2 ILE A  96       3.193   9.282  -6.676  1.00 92.00           C  
ATOM   1593 HG21 ILE A  96       3.983   9.185  -5.931  1.00 92.00           H  
ATOM   1594 HG22 ILE A  96       2.341   8.714  -6.300  1.00 92.00           H  
ATOM   1595 HG23 ILE A  96       2.919  10.330  -6.795  1.00 92.00           H  
ATOM   1596  CD1 ILE A  96       1.323   7.856  -8.732  1.00 92.00           C  
ATOM   1597 HD11 ILE A  96       0.813   8.146  -7.813  1.00 92.00           H  
ATOM   1598 HD12 ILE A  96       1.700   6.838  -8.636  1.00 92.00           H  
ATOM   1599 HD13 ILE A  96       0.603   7.890  -9.550  1.00 92.00           H  
ATOM   1600  N   GLU A  97       6.718   8.645  -7.193  1.00 93.94           N  
ATOM   1601  H   GLU A  97       6.502   7.754  -7.616  1.00 93.94           H  
ATOM   1602  CA  GLU A  97       7.796   8.673  -6.206  1.00 93.94           C  
ATOM   1603  HA  GLU A  97       7.371   8.943  -5.239  1.00 93.94           H  
ATOM   1604  C   GLU A  97       8.857   9.718  -6.548  1.00 93.94           C  
ATOM   1605  CB  GLU A  97       8.420   7.281  -6.063  1.00 93.94           C  
ATOM   1606  HB2 GLU A  97       7.645   6.577  -5.760  1.00 93.94           H  
ATOM   1607  HB3 GLU A  97       8.839   6.959  -7.016  1.00 93.94           H  
ATOM   1608  O   GLU A  97       9.257  10.468  -5.663  1.00 93.94           O  
ATOM   1609  CG  GLU A  97       9.523   7.296  -5.001  1.00 93.94           C  
ATOM   1610  HG2 GLU A  97      10.365   7.892  -5.351  1.00 93.94           H  
ATOM   1611  HG3 GLU A  97       9.137   7.756  -4.091  1.00 93.94           H  
ATOM   1612  CD  GLU A  97      10.008   5.886  -4.704  1.00 93.94           C  
ATOM   1613  OE1 GLU A  97       9.721   5.391  -3.600  1.00 93.94           O  
ATOM   1614  OE2 GLU A  97      10.696   5.296  -5.564  1.00 93.94           O  
ATOM   1615  N   ARG A  98       9.239   9.881  -7.822  1.00 92.00           N  
ATOM   1616  H   ARG A  98       8.902   9.207  -8.495  1.00 92.00           H  
ATOM   1617  CA  ARG A  98      10.186  10.924  -8.264  1.00 92.00           C  
ATOM   1618  HA  ARG A  98      11.151  10.726  -7.797  1.00 92.00           H  
ATOM   1619  C   ARG A  98       9.764  12.338  -7.835  1.00 92.00           C  
ATOM   1620  CB  ARG A  98      10.333  10.827  -9.791  1.00 92.00           C  
ATOM   1621  HB2 ARG A  98      10.521   9.787 -10.057  1.00 92.00           H  
ATOM   1622  HB3 ARG A  98       9.402  11.140 -10.264  1.00 92.00           H  
ATOM   1623  O   ARG A  98      10.600  13.220  -7.643  1.00 92.00           O  
ATOM   1624  CG  ARG A  98      11.495  11.685 -10.320  1.00 92.00           C  
ATOM   1625  HG2 ARG A  98      12.429  11.341  -9.875  1.00 92.00           H  
ATOM   1626  HG3 ARG A  98      11.345  12.726 -10.034  1.00 92.00           H  
ATOM   1627  CD  ARG A  98      11.615  11.647 -11.847  1.00 92.00           C  
ATOM   1628  HD2 ARG A  98      10.678  11.993 -12.285  1.00 92.00           H  
ATOM   1629  HD3 ARG A  98      12.398  12.346 -12.141  1.00 92.00           H  
ATOM   1630  NE  ARG A  98      11.981  10.307 -12.339  1.00 92.00           N  
ATOM   1631  HE  ARG A  98      12.826   9.902 -11.961  1.00 92.00           H  
ATOM   1632  NH1 ARG A  98      10.123   9.841 -13.622  1.00 92.00           N  
ATOM   1633 HH11 ARG A  98       9.685  10.693 -13.303  1.00 92.00           H  
ATOM   1634 HH12 ARG A  98       9.513   9.132 -14.003  1.00 92.00           H  
ATOM   1635  NH2 ARG A  98      11.765   8.341 -13.405  1.00 92.00           N  
ATOM   1636 HH21 ARG A  98      11.164   7.672 -13.866  1.00 92.00           H  
ATOM   1637 HH22 ARG A  98      12.649   8.091 -12.986  1.00 92.00           H  
ATOM   1638  CZ  ARG A  98      11.284   9.512 -13.126  1.00 92.00           C  
ATOM   1639  N   THR A  99       8.460  12.578  -7.682  1.00 89.94           N  
ATOM   1640  H   THR A  99       7.830  11.802  -7.824  1.00 89.94           H  
ATOM   1641  CA  THR A  99       7.914  13.872  -7.247  1.00 89.94           C  
ATOM   1642  HA  THR A  99       8.645  14.635  -7.513  1.00 89.94           H  
ATOM   1643  C   THR A  99       7.705  13.996  -5.735  1.00 89.94           C  
ATOM   1644  CB  THR A  99       6.636  14.255  -7.999  1.00 89.94           C  
ATOM   1645  HB  THR A  99       6.386  15.283  -7.735  1.00 89.94           H  
ATOM   1646  O   THR A  99       7.376  15.090  -5.268  1.00 89.94           O  
ATOM   1647  CG2 THR A  99       6.816  14.206  -9.515  1.00 89.94           C  
ATOM   1648 HG21 THR A  99       7.668  14.817  -9.812  1.00 89.94           H  
ATOM   1649 HG22 THR A  99       6.972  13.179  -9.844  1.00 89.94           H  
ATOM   1650 HG23 THR A  99       5.915  14.589  -9.995  1.00 89.94           H  
ATOM   1651  OG1 THR A  99       5.546  13.447  -7.638  1.00 89.94           O  
ATOM   1652  HG1 THR A  99       5.821  12.529  -7.568  1.00 89.94           H  
ATOM   1653  N   SER A 100       7.964  12.941  -4.964  1.00 93.44           N  
ATOM   1654  H   SER A 100       8.298  12.093  -5.399  1.00 93.44           H  
ATOM   1655  CA  SER A 100       7.862  12.948  -3.503  1.00 93.44           C  
ATOM   1656  HA  SER A 100       6.884  13.350  -3.238  1.00 93.44           H  
ATOM   1657  C   SER A 100       8.905  13.858  -2.830  1.00 93.44           C  
ATOM   1658  CB  SER A 100       7.905  11.511  -2.961  1.00 93.44           C  
ATOM   1659  HB2 SER A 100       7.644  11.516  -1.903  1.00 93.44           H  
ATOM   1660  HB3 SER A 100       7.175  10.898  -3.490  1.00 93.44           H  
ATOM   1661  O   SER A 100       9.789  14.433  -3.479  1.00 93.44           O  
ATOM   1662  OG  SER A 100       9.188  10.941  -3.099  1.00 93.44           O  
ATOM   1663  HG  SER A 100       9.317  10.696  -4.018  1.00 93.44           H  
ATOM   1664  N   GLY A 101       8.736  14.051  -1.526  1.00 94.06           N  
ATOM   1665  H   GLY A 101       7.976  13.567  -1.071  1.00 94.06           H  
ATOM   1666  CA  GLY A 101       9.647  14.756  -0.629  1.00 94.06           C  
ATOM   1667  HA2 GLY A 101      10.680  14.550  -0.909  1.00 94.06           H  
ATOM   1668  HA3 GLY A 101       9.478  15.831  -0.680  1.00 94.06           H  
ATOM   1669  C   GLY A 101       9.426  14.289   0.808  1.00 94.06           C  
ATOM   1670  O   GLY A 101       8.553  13.455   1.071  1.00 94.06           O  
ATOM   1671  N   CYS A 102      10.194  14.837   1.744  1.00 95.19           N  
ATOM   1672  H   CYS A 102      10.818  15.593   1.500  1.00 95.19           H  
ATOM   1673  CA  CYS A 102      10.081  14.445   3.141  1.00 95.19           C  
ATOM   1674  HA  CYS A 102       9.710  13.421   3.181  1.00 95.19           H  
ATOM   1675  C   CYS A 102       9.074  15.336   3.875  1.00 95.19           C  
ATOM   1676  CB  CYS A 102      11.468  14.449   3.788  1.00 95.19           C  
ATOM   1677  HB2 CYS A 102      11.851  15.469   3.818  1.00 95.19           H  
ATOM   1678  HB3 CYS A 102      12.133  13.838   3.177  1.00 95.19           H  
ATOM   1679  O   CYS A 102       9.274  16.544   3.980  1.00 95.19           O  
ATOM   1680  SG  CYS A 102      11.470  13.767   5.461  1.00 95.19           S  
ATOM   1681  N   CYS A 103       7.992  14.757   4.393  1.00 94.19           N  
ATOM   1682  H   CYS A 103       7.882  13.758   4.298  1.00 94.19           H  
ATOM   1683  CA  CYS A 103       7.040  15.459   5.248  1.00 94.19           C  
ATOM   1684  HA  CYS A 103       7.011  16.517   4.988  1.00 94.19           H  
ATOM   1685  C   CYS A 103       7.477  15.324   6.708  1.00 94.19           C  
ATOM   1686  CB  CYS A 103       5.648  14.874   5.020  1.00 94.19           C  
ATOM   1687  HB2 CYS A 103       5.647  13.830   5.335  1.00 94.19           H  
ATOM   1688  HB3 CYS A 103       5.425  14.914   3.954  1.00 94.19           H  
ATOM   1689  O   CYS A 103       7.409  14.229   7.270  1.00 94.19           O  
ATOM   1690  SG  CYS A 103       4.330  15.738   5.898  1.00 94.19           S  
ATOM   1691  N   VAL A 104       7.949  16.414   7.313  1.00 93.38           N  
ATOM   1692  H   VAL A 104       7.959  17.286   6.802  1.00 93.38           H  
ATOM   1693  CA  VAL A 104       8.440  16.443   8.699  1.00 93.38           C  
ATOM   1694  HA  VAL A 104       8.592  15.424   9.055  1.00 93.38           H  
ATOM   1695  C   VAL A 104       7.391  17.099   9.586  1.00 93.38           C  
ATOM   1696  CB  VAL A 104       9.790  17.184   8.798  1.00 93.38           C  
ATOM   1697  HB  VAL A 104       9.651  18.229   8.524  1.00 93.38           H  
ATOM   1698  O   VAL A 104       6.988  18.225   9.316  1.00 93.38           O  
ATOM   1699  CG1 VAL A 104      10.348  17.118  10.225  1.00 93.38           C  
ATOM   1700 HG11 VAL A 104       9.694  17.658  10.910  1.00 93.38           H  
ATOM   1701 HG12 VAL A 104      10.434  16.081  10.551  1.00 93.38           H  
ATOM   1702 HG13 VAL A 104      11.332  17.585  10.260  1.00 93.38           H  
ATOM   1703  CG2 VAL A 104      10.844  16.582   7.854  1.00 93.38           C  
ATOM   1704 HG21 VAL A 104      10.521  16.673   6.817  1.00 93.38           H  
ATOM   1705 HG22 VAL A 104      11.784  17.122   7.965  1.00 93.38           H  
ATOM   1706 HG23 VAL A 104      11.012  15.532   8.092  1.00 93.38           H  
ATOM   1707  N   GLN A 105       6.939  16.418  10.639  1.00 90.81           N  
ATOM   1708  H   GLN A 105       7.328  15.512  10.856  1.00 90.81           H  
ATOM   1709  CA  GLN A 105       5.960  16.991  11.567  1.00 90.81           C  
ATOM   1710  HA  GLN A 105       5.170  17.465  10.985  1.00 90.81           H  
ATOM   1711  C   GLN A 105       6.614  18.085  12.413  1.00 90.81           C  
ATOM   1712  CB  GLN A 105       5.303  15.901  12.427  1.00 90.81           C  
ATOM   1713  HB2 GLN A 105       6.052  15.387  13.031  1.00 90.81           H  
ATOM   1714  HB3 GLN A 105       4.572  16.373  13.083  1.00 90.81           H  
ATOM   1715  O   GLN A 105       7.708  17.890  12.950  1.00 90.81           O  
ATOM   1716  CG  GLN A 105       4.580  14.901  11.516  1.00 90.81           C  
ATOM   1717  HG2 GLN A 105       3.955  15.456  10.816  1.00 90.81           H  
ATOM   1718  HG3 GLN A 105       5.314  14.343  10.934  1.00 90.81           H  
ATOM   1719  CD  GLN A 105       3.682  13.898  12.219  1.00 90.81           C  
ATOM   1720  NE2 GLN A 105       3.152  12.944  11.496  1.00 90.81           N  
ATOM   1721 HE21 GLN A 105       2.205  12.749  11.788  1.00 90.81           H  
ATOM   1722 HE22 GLN A 105       3.300  13.000  10.498  1.00 90.81           H  
ATOM   1723  OE1 GLN A 105       3.421  13.883  13.399  1.00 90.81           O  
ATOM   1724  N   ASN A 106       5.951  19.236  12.527  1.00 88.50           N  
ATOM   1725  H   ASN A 106       5.041  19.323  12.098  1.00 88.50           H  
ATOM   1726  CA  ASN A 106       6.510  20.416  13.193  1.00 88.50           C  
ATOM   1727  HA  ASN A 106       7.475  20.662  12.749  1.00 88.50           H  
ATOM   1728  C   ASN A 106       6.736  20.174  14.696  1.00 88.50           C  
ATOM   1729  CB  ASN A 106       5.550  21.588  12.978  1.00 88.50           C  
ATOM   1730  HB2 ASN A 106       4.577  21.294  13.373  1.00 88.50           H  
ATOM   1731  HB3 ASN A 106       5.901  22.452  13.542  1.00 88.50           H  
ATOM   1732  O   ASN A 106       7.673  20.709  15.284  1.00 88.50           O  
ATOM   1733  CG  ASN A 106       5.362  22.029  11.538  1.00 88.50           C  
ATOM   1734  ND2 ASN A 106       4.276  22.715  11.286  1.00 88.50           N  
ATOM   1735 HD21 ASN A 106       4.018  22.951  10.338  1.00 88.50           H  
ATOM   1736 HD22 ASN A 106       3.669  22.960  12.055  1.00 88.50           H  
ATOM   1737  OD1 ASN A 106       6.165  21.773  10.647  1.00 88.50           O  
ATOM   1738  N   ASP A 107       5.938  19.291  15.302  1.00 81.31           N  
ATOM   1739  H   ASP A 107       5.206  18.863  14.752  1.00 81.31           H  
ATOM   1740  CA  ASP A 107       6.081  18.833  16.690  1.00 81.31           C  
ATOM   1741  HA  ASP A 107       6.251  19.715  17.309  1.00 81.31           H  
ATOM   1742  C   ASP A 107       7.282  17.888  16.919  1.00 81.31           C  
ATOM   1743  CB  ASP A 107       4.756  18.197  17.149  1.00 81.31           C  
ATOM   1744  HB2 ASP A 107       3.930  18.857  16.882  1.00 81.31           H  
ATOM   1745  HB3 ASP A 107       4.775  18.123  18.236  1.00 81.31           H  
ATOM   1746  O   ASP A 107       7.488  17.395  18.031  1.00 81.31           O  
ATOM   1747  CG  ASP A 107       4.483  16.796  16.577  1.00 81.31           C  
ATOM   1748  OD1 ASP A 107       5.189  16.358  15.635  1.00 81.31           O  
ATOM   1749  OD2 ASP A 107       3.593  16.107  17.116  1.00 81.31           O  
ATOM   1750  N   ARG A 108       8.082  17.622  15.873  1.00 83.31           N  
ATOM   1751  H   ARG A 108       7.812  18.048  14.998  1.00 83.31           H  
ATOM   1752  CA  ARG A 108       9.235  16.704  15.848  1.00 83.31           C  
ATOM   1753  HA  ARG A 108       9.588  16.679  14.817  1.00 83.31           H  
ATOM   1754  C   ARG A 108       8.893  15.253  16.187  1.00 83.31           C  
ATOM   1755  CB  ARG A 108      10.386  17.228  16.723  1.00 83.31           C  
ATOM   1756  HB2 ARG A 108      10.090  17.179  17.771  1.00 83.31           H  
ATOM   1757  HB3 ARG A 108      11.249  16.576  16.588  1.00 83.31           H  
ATOM   1758  O   ARG A 108       9.792  14.458  16.465  1.00 83.31           O  
ATOM   1759  CG  ARG A 108      10.814  18.660  16.390  1.00 83.31           C  
ATOM   1760  HG2 ARG A 108      11.120  18.719  15.346  1.00 83.31           H  
ATOM   1761  HG3 ARG A 108       9.987  19.348  16.564  1.00 83.31           H  
ATOM   1762  CD  ARG A 108      11.984  19.044  17.299  1.00 83.31           C  
ATOM   1763  HD2 ARG A 108      11.660  18.940  18.335  1.00 83.31           H  
ATOM   1764  HD3 ARG A 108      12.815  18.364  17.113  1.00 83.31           H  
ATOM   1765  NE  ARG A 108      12.419  20.429  17.058  1.00 83.31           N  
ATOM   1766  HE  ARG A 108      11.973  20.915  16.294  1.00 83.31           H  
ATOM   1767  NH1 ARG A 108      13.826  20.618  18.863  1.00 83.31           N  
ATOM   1768 HH11 ARG A 108      14.356  21.212  19.484  1.00 83.31           H  
ATOM   1769 HH12 ARG A 108      13.590  19.669  19.118  1.00 83.31           H  
ATOM   1770  NH2 ARG A 108      13.512  22.372  17.523  1.00 83.31           N  
ATOM   1771 HH21 ARG A 108      14.030  22.943  18.175  1.00 83.31           H  
ATOM   1772 HH22 ARG A 108      13.015  22.833  16.774  1.00 83.31           H  
ATOM   1773  CZ  ARG A 108      13.248  21.130  17.810  1.00 83.31           C  
ATOM   1774  N   SER A 109       7.623  14.861  16.132  1.00 82.62           N  
ATOM   1775  H   SER A 109       6.905  15.543  15.934  1.00 82.62           H  
ATOM   1776  CA  SER A 109       7.227  13.482  16.430  1.00 82.62           C  
ATOM   1777  HA  SER A 109       7.701  13.186  17.366  1.00 82.62           H  
ATOM   1778  C   SER A 109       7.687  12.490  15.354  1.00 82.62           C  
ATOM   1779  CB  SER A 109       5.722  13.413  16.636  1.00 82.62           C  
ATOM   1780  HB2 SER A 109       5.410  14.133  17.393  1.00 82.62           H  
ATOM   1781  HB3 SER A 109       5.444  12.410  16.959  1.00 82.62           H  
ATOM   1782  O   SER A 109       7.751  11.284  15.607  1.00 82.62           O  
ATOM   1783  OG  SER A 109       5.112  13.701  15.414  1.00 82.62           O  
ATOM   1784  HG  SER A 109       4.903  14.638  15.425  1.00 82.62           H  
ATOM   1785  N   GLY A 110       8.019  12.973  14.153  1.00 90.88           N  
ATOM   1786  H   GLY A 110       7.859  13.956  13.985  1.00 90.88           H  
ATOM   1787  CA  GLY A 110       8.715  12.210  13.124  1.00 90.88           C  
ATOM   1788  HA2 GLY A 110       8.432  11.160  13.189  1.00 90.88           H  
ATOM   1789  HA3 GLY A 110       9.788  12.272  13.305  1.00 90.88           H  
ATOM   1790  C   GLY A 110       8.448  12.707  11.708  1.00 90.88           C  
ATOM   1791  O   GLY A 110       7.906  13.791  11.504  1.00 90.88           O  
ATOM   1792  N   CYS A 111       8.838  11.904  10.725  1.00 94.06           N  
ATOM   1793  H   CYS A 111       9.316  11.047  10.964  1.00 94.06           H  
ATOM   1794  CA  CYS A 111       8.712  12.242   9.313  1.00 94.06           C  
ATOM   1795  HA  CYS A 111       7.897  12.956   9.198  1.00 94.06           H  
ATOM   1796  C   CYS A 111       8.385  11.031   8.442  1.00 94.06           C  
ATOM   1797  CB  CYS A 111      10.009  12.900   8.853  1.00 94.06           C  
ATOM   1798  HB2 CYS A 111      10.137  13.818   9.427  1.00 94.06           H  
ATOM   1799  HB3 CYS A 111       9.931  13.176   7.801  1.00 94.06           H  
ATOM   1800  O   CYS A 111       8.622   9.882   8.827  1.00 94.06           O  
ATOM   1801  SG  CYS A 111      11.477  11.872   9.097  1.00 94.06           S  
ATOM   1802  N   ILE A 112       7.841  11.293   7.256  1.00 95.25           N  
ATOM   1803  H   ILE A 112       7.661  12.256   7.010  1.00 95.25           H  
ATOM   1804  CA  ILE A 112       7.538  10.266   6.263  1.00 95.25           C  
ATOM   1805  HA  ILE A 112       8.247   9.450   6.405  1.00 95.25           H  
ATOM   1806  C   ILE A 112       7.743  10.795   4.845  1.00 95.25           C  
ATOM   1807  CB  ILE A 112       6.117   9.708   6.481  1.00 95.25           C  
ATOM   1808  HB  ILE A 112       6.011   9.479   7.542  1.00 95.25           H  
ATOM   1809  O   ILE A 112       7.432  11.950   4.544  1.00 95.25           O  
ATOM   1810  CG1 ILE A 112       5.965   8.381   5.710  1.00 95.25           C  
ATOM   1811 HG12 ILE A 112       6.826   7.748   5.923  1.00 95.25           H  
ATOM   1812 HG13 ILE A 112       5.937   8.573   4.638  1.00 95.25           H  
ATOM   1813  CG2 ILE A 112       5.033  10.736   6.109  1.00 95.25           C  
ATOM   1814 HG21 ILE A 112       4.045  10.336   6.335  1.00 95.25           H  
ATOM   1815 HG22 ILE A 112       5.062  10.964   5.043  1.00 95.25           H  
ATOM   1816 HG23 ILE A 112       5.170  11.655   6.679  1.00 95.25           H  
ATOM   1817  CD1 ILE A 112       4.712   7.597   6.093  1.00 95.25           C  
ATOM   1818 HD11 ILE A 112       4.666   7.456   7.173  1.00 95.25           H  
ATOM   1819 HD12 ILE A 112       4.728   6.624   5.603  1.00 95.25           H  
ATOM   1820 HD13 ILE A 112       3.835   8.143   5.746  1.00 95.25           H  
ATOM   1821  N   GLN A 113       8.263   9.943   3.967  1.00 95.94           N  
ATOM   1822  H   GLN A 113       8.489   9.002   4.257  1.00 95.94           H  
ATOM   1823  CA  GLN A 113       8.387  10.270   2.555  1.00 95.94           C  
ATOM   1824  HA  GLN A 113       8.770  11.286   2.464  1.00 95.94           H  
ATOM   1825  C   GLN A 113       7.005  10.194   1.904  1.00 95.94           C  
ATOM   1826  CB  GLN A 113       9.384   9.308   1.904  1.00 95.94           C  
ATOM   1827  HB2 GLN A 113       8.954   8.306   1.920  1.00 95.94           H  
ATOM   1828  HB3 GLN A 113      10.304   9.275   2.487  1.00 95.94           H  
ATOM   1829  O   GLN A 113       6.341   9.160   1.958  1.00 95.94           O  
ATOM   1830  CG  GLN A 113       9.714   9.705   0.457  1.00 95.94           C  
ATOM   1831  HG2 GLN A 113       8.799   9.842  -0.121  1.00 95.94           H  
ATOM   1832  HG3 GLN A 113      10.279   8.895  -0.005  1.00 95.94           H  
ATOM   1833  CD  GLN A 113      10.562  10.969   0.386  1.00 95.94           C  
ATOM   1834  NE2 GLN A 113      10.757  11.538  -0.778  1.00 95.94           N  
ATOM   1835 HE21 GLN A 113      10.338  11.159  -1.615  1.00 95.94           H  
ATOM   1836 HE22 GLN A 113      11.434  12.287  -0.802  1.00 95.94           H  
ATOM   1837  OE1 GLN A 113      11.086  11.459   1.375  1.00 95.94           O  
ATOM   1838  N   THR A 114       6.544  11.291   1.310  1.00 93.38           N  
ATOM   1839  H   THR A 114       7.130  12.113   1.273  1.00 93.38           H  
ATOM   1840  CA  THR A 114       5.210  11.350   0.705  1.00 93.38           C  
ATOM   1841  HA  THR A 114       5.034  10.413   0.177  1.00 93.38           H  
ATOM   1842  C   THR A 114       5.109  12.465  -0.340  1.00 93.38           C  
ATOM   1843  CB  THR A 114       4.137  11.456   1.808  1.00 93.38           C  
ATOM   1844  HB  THR A 114       4.331  10.692   2.561  1.00 93.38           H  
ATOM   1845  O   THR A 114       6.090  13.136  -0.666  1.00 93.38           O  
ATOM   1846  CG2 THR A 114       4.099  12.804   2.523  1.00 93.38           C  
ATOM   1847 HG21 THR A 114       5.065  12.972   2.999  1.00 93.38           H  
ATOM   1848 HG22 THR A 114       3.322  12.788   3.287  1.00 93.38           H  
ATOM   1849 HG23 THR A 114       3.889  13.613   1.823  1.00 93.38           H  
ATOM   1850  OG1 THR A 114       2.873  11.179   1.260  1.00 93.38           O  
ATOM   1851  HG1 THR A 114       2.729  10.231   1.314  1.00 93.38           H  
ATOM   1852  N   LEU A 115       3.930  12.645  -0.927  1.00 91.19           N  
ATOM   1853  H   LEU A 115       3.148  12.140  -0.535  1.00 91.19           H  
ATOM   1854  CA  LEU A 115       3.644  13.733  -1.854  1.00 91.19           C  
ATOM   1855  HA  LEU A 115       4.540  13.963  -2.431  1.00 91.19           H  
ATOM   1856  C   LEU A 115       3.252  14.992  -1.084  1.00 91.19           C  
ATOM   1857  CB  LEU A 115       2.521  13.304  -2.807  1.00 91.19           C  
ATOM   1858  HB2 LEU A 115       1.650  13.054  -2.201  1.00 91.19           H  
ATOM   1859  HB3 LEU A 115       2.254  14.140  -3.453  1.00 91.19           H  
ATOM   1860  O   LEU A 115       2.689  14.917   0.003  1.00 91.19           O  
ATOM   1861  CG  LEU A 115       2.886  12.095  -3.685  1.00 91.19           C  
ATOM   1862  HG  LEU A 115       3.287  11.290  -3.070  1.00 91.19           H  
ATOM   1863  CD1 LEU A 115       1.619  11.581  -4.362  1.00 91.19           C  
ATOM   1864 HD11 LEU A 115       1.834  10.632  -4.852  1.00 91.19           H  
ATOM   1865 HD12 LEU A 115       1.255  12.307  -5.089  1.00 91.19           H  
ATOM   1866 HD13 LEU A 115       0.872  11.376  -3.596  1.00 91.19           H  
ATOM   1867  CD2 LEU A 115       3.920  12.474  -4.749  1.00 91.19           C  
ATOM   1868 HD21 LEU A 115       4.839  12.825  -4.280  1.00 91.19           H  
ATOM   1869 HD22 LEU A 115       3.531  13.246  -5.413  1.00 91.19           H  
ATOM   1870 HD23 LEU A 115       4.176  11.593  -5.337  1.00 91.19           H  
ATOM   1871  N   LYS A 116       3.463  16.166  -1.687  1.00 88.81           N  
ATOM   1872  H   LYS A 116       3.974  16.172  -2.558  1.00 88.81           H  
ATOM   1873  CA  LYS A 116       3.095  17.444  -1.057  1.00 88.81           C  
ATOM   1874  HA  LYS A 116       3.663  17.540  -0.132  1.00 88.81           H  
ATOM   1875  C   LYS A 116       1.618  17.494  -0.638  1.00 88.81           C  
ATOM   1876  CB  LYS A 116       3.467  18.610  -1.984  1.00 88.81           C  
ATOM   1877  HB2 LYS A 116       2.852  18.577  -2.884  1.00 88.81           H  
ATOM   1878  HB3 LYS A 116       4.516  18.523  -2.268  1.00 88.81           H  
ATOM   1879  O   LYS A 116       1.326  17.968   0.445  1.00 88.81           O  
ATOM   1880  CG  LYS A 116       3.255  19.948  -1.263  1.00 88.81           C  
ATOM   1881  HG2 LYS A 116       3.850  19.955  -0.350  1.00 88.81           H  
ATOM   1882  HG3 LYS A 116       2.204  20.049  -0.991  1.00 88.81           H  
ATOM   1883  CD  LYS A 116       3.638  21.158  -2.118  1.00 88.81           C  
ATOM   1884  HD2 LYS A 116       4.703  21.125  -2.349  1.00 88.81           H  
ATOM   1885  HD3 LYS A 116       3.050  21.155  -3.036  1.00 88.81           H  
ATOM   1886  CE  LYS A 116       3.307  22.399  -1.281  1.00 88.81           C  
ATOM   1887  HE2 LYS A 116       3.889  22.367  -0.361  1.00 88.81           H  
ATOM   1888  HE3 LYS A 116       2.259  22.348  -0.985  1.00 88.81           H  
ATOM   1889  NZ  LYS A 116       3.556  23.669  -2.000  1.00 88.81           N  
ATOM   1890  HZ1 LYS A 116       4.536  23.779  -2.221  1.00 88.81           H  
ATOM   1891  HZ2 LYS A 116       2.985  23.717  -2.832  1.00 88.81           H  
ATOM   1892  HZ3 LYS A 116       3.273  24.428  -1.397  1.00 88.81           H  
ATOM   1893  N   LYS A 117       0.714  16.958  -1.469  1.00 82.31           N  
ATOM   1894  H   LYS A 117       1.060  16.546  -2.324  1.00 82.31           H  
ATOM   1895  CA  LYS A 117      -0.736  16.886  -1.194  1.00 82.31           C  
ATOM   1896  HA  LYS A 117      -1.107  17.880  -0.944  1.00 82.31           H  
ATOM   1897  C   LYS A 117      -1.102  16.012   0.016  1.00 82.31           C  
ATOM   1898  CB  LYS A 117      -1.474  16.386  -2.451  1.00 82.31           C  
ATOM   1899  HB2 LYS A 117      -2.546  16.451  -2.263  1.00 82.31           H  
ATOM   1900  HB3 LYS A 117      -1.237  17.032  -3.297  1.00 82.31           H  
ATOM   1901  O   LYS A 117      -2.182  16.135   0.571  1.00 82.31           O  
ATOM   1902  CG  LYS A 117      -1.113  14.930  -2.790  1.00 82.31           C  
ATOM   1903  HG2 LYS A 117      -0.056  14.863  -3.045  1.00 82.31           H  
ATOM   1904  HG3 LYS A 117      -1.301  14.311  -1.913  1.00 82.31           H  
ATOM   1905  CD  LYS A 117      -1.942  14.341  -3.930  1.00 82.31           C  
ATOM   1906  HD2 LYS A 117      -3.001  14.480  -3.712  1.00 82.31           H  
ATOM   1907  HD3 LYS A 117      -1.682  14.822  -4.873  1.00 82.31           H  
ATOM   1908  CE  LYS A 117      -1.610  12.847  -3.961  1.00 82.31           C  
ATOM   1909  HE2 LYS A 117      -0.543  12.731  -4.155  1.00 82.31           H  
ATOM   1910  HE3 LYS A 117      -1.788  12.441  -2.965  1.00 82.31           H  
ATOM   1911  NZ  LYS A 117      -2.411  12.102  -4.954  1.00 82.31           N  
ATOM   1912  HZ1 LYS A 117      -2.176  11.122  -4.884  1.00 82.31           H  
ATOM   1913  HZ2 LYS A 117      -2.238  12.435  -5.892  1.00 82.31           H  
ATOM   1914  HZ3 LYS A 117      -3.389  12.197  -4.722  1.00 82.31           H  
ATOM   1915  N   ASP A 118      -0.219  15.089   0.388  1.00 86.50           N  
ATOM   1916  H   ASP A 118       0.687  15.063  -0.058  1.00 86.50           H  
ATOM   1917  CA  ASP A 118      -0.444  14.139   1.475  1.00 86.50           C  
ATOM   1918  HA  ASP A 118      -1.507  14.123   1.717  1.00 86.50           H  
ATOM   1919  C   ASP A 118       0.274  14.563   2.766  1.00 86.50           C  
ATOM   1920  CB  ASP A 118      -0.078  12.725   0.997  1.00 86.50           C  
ATOM   1921  HB2 ASP A 118      -0.163  12.025   1.828  1.00 86.50           H  
ATOM   1922  HB3 ASP A 118       0.955  12.738   0.651  1.00 86.50           H  
ATOM   1923  O   ASP A 118       0.173  13.870   3.776  1.00 86.50           O  
ATOM   1924  CG  ASP A 118      -0.986  12.241  -0.142  1.00 86.50           C  
ATOM   1925  OD1 ASP A 118      -2.221  12.399  -0.017  1.00 86.50           O  
ATOM   1926  OD2 ASP A 118      -0.454  11.768  -1.175  1.00 86.50           O  
ATOM   1927  N   CYS A 119       0.960  15.711   2.739  1.00 89.88           N  
ATOM   1928  H   CYS A 119       0.910  16.266   1.897  1.00 89.88           H  
ATOM   1929  CA  CYS A 119       1.599  16.353   3.879  1.00 89.88           C  
ATOM   1930  HA  CYS A 119       1.684  15.647   4.705  1.00 89.88           H  
ATOM   1931  C   CYS A 119       0.757  17.556   4.319  1.00 89.88           C  
ATOM   1932  CB  CYS A 119       2.999  16.795   3.437  1.00 89.88           C  
ATOM   1933  HB2 CYS A 119       3.494  15.950   2.959  1.00 89.88           H  
ATOM   1934  HB3 CYS A 119       2.889  17.586   2.695  1.00 89.88           H  
ATOM   1935  O   CYS A 119       0.509  18.441   3.501  1.00 89.88           O  
ATOM   1936  SG  CYS A 119       4.063  17.404   4.769  1.00 89.88           S  
ATOM   1937  N   SER A 120       0.329  17.609   5.584  1.00 86.25           N  
ATOM   1938  H   SER A 120       0.533  16.857   6.226  1.00 86.25           H  
ATOM   1939  CA  SER A 120      -0.437  18.758   6.082  1.00 86.25           C  
ATOM   1940  HA  SER A 120      -1.333  18.863   5.469  1.00 86.25           H  
ATOM   1941  C   SER A 120       0.372  20.048   5.958  1.00 86.25           C  
ATOM   1942  CB  SER A 120      -0.902  18.537   7.521  1.00 86.25           C  
ATOM   1943  HB2 SER A 120      -1.700  17.794   7.500  1.00 86.25           H  
ATOM   1944  HB3 SER A 120      -0.072  18.181   8.131  1.00 86.25           H  
ATOM   1945  O   SER A 120       1.534  20.109   6.357  1.00 86.25           O  
ATOM   1946  OG  SER A 120      -1.418  19.728   8.077  1.00 86.25           O  
ATOM   1947  HG  SER A 120      -2.326  19.834   7.783  1.00 86.25           H  
ATOM   1948  N   GLU A 121      -0.254  21.091   5.410  1.00 80.88           N  
ATOM   1949  H   GLU A 121      -1.210  20.971   5.106  1.00 80.88           H  
ATOM   1950  CA  GLU A 121       0.361  22.419   5.296  1.00 80.88           C  
ATOM   1951  HA  GLU A 121       1.393  22.301   4.964  1.00 80.88           H  
ATOM   1952  C   GLU A 121       0.423  23.144   6.649  1.00 80.88           C  
ATOM   1953  CB  GLU A 121      -0.394  23.278   4.263  1.00 80.88           C  
ATOM   1954  HB2 GLU A 121       0.054  24.272   4.255  1.00 80.88           H  
ATOM   1955  HB3 GLU A 121      -1.437  23.375   4.564  1.00 80.88           H  
ATOM   1956  O   GLU A 121       1.181  24.107   6.799  1.00 80.88           O  
ATOM   1957  CG  GLU A 121      -0.317  22.712   2.833  1.00 80.88           C  
ATOM   1958  HG2 GLU A 121      -0.883  21.782   2.786  1.00 80.88           H  
ATOM   1959  HG3 GLU A 121       0.725  22.482   2.613  1.00 80.88           H  
ATOM   1960  CD  GLU A 121      -0.850  23.681   1.757  1.00 80.88           C  
ATOM   1961  OE1 GLU A 121      -0.289  23.685   0.631  1.00 80.88           O  
ATOM   1962  OE2 GLU A 121      -1.809  24.442   2.029  1.00 80.88           O  
ATOM   1963  N   THR A 122      -0.371  22.685   7.621  1.00 80.75           N  
ATOM   1964  H   THR A 122      -0.925  21.860   7.438  1.00 80.75           H  
ATOM   1965  CA  THR A 122      -0.447  23.248   8.966  1.00 80.75           C  
ATOM   1966  HA  THR A 122      -0.057  24.266   8.944  1.00 80.75           H  
ATOM   1967  C   THR A 122       0.449  22.475   9.930  1.00 80.75           C  
ATOM   1968  CB  THR A 122      -1.901  23.337   9.455  1.00 80.75           C  
ATOM   1969  HB  THR A 122      -1.898  23.703  10.482  1.00 80.75           H  
ATOM   1970  O   THR A 122       1.374  23.057  10.480  1.00 80.75           O  
ATOM   1971  CG2 THR A 122      -2.751  24.279   8.603  1.00 80.75           C  
ATOM   1972 HG21 THR A 122      -2.860  23.876   7.596  1.00 80.75           H  
ATOM   1973 HG22 THR A 122      -2.276  25.258   8.549  1.00 80.75           H  
ATOM   1974 HG23 THR A 122      -3.738  24.382   9.054  1.00 80.75           H  
ATOM   1975  OG1 THR A 122      -2.531  22.082   9.423  1.00 80.75           O  
ATOM   1976  HG1 THR A 122      -2.999  21.954   8.596  1.00 80.75           H  
ATOM   1977  N   LEU A 123       0.259  21.164  10.101  1.00 86.12           N  
ATOM   1978  H   LEU A 123      -0.495  20.729   9.588  1.00 86.12           H  
ATOM   1979  CA  LEU A 123       0.964  20.369  11.122  1.00 86.12           C  
ATOM   1980  HA  LEU A 123       1.105  20.985  12.011  1.00 86.12           H  
ATOM   1981  C   LEU A 123       2.370  19.911  10.724  1.00 86.12           C  
ATOM   1982  CB  LEU A 123       0.104  19.149  11.482  1.00 86.12           C  
ATOM   1983  HB2 LEU A 123       0.676  18.492  12.138  1.00 86.12           H  
ATOM   1984  HB3 LEU A 123      -0.119  18.594  10.571  1.00 86.12           H  
ATOM   1985  O   LEU A 123       3.122  19.395  11.559  1.00 86.12           O  
ATOM   1986  CG  LEU A 123      -1.208  19.506  12.188  1.00 86.12           C  
ATOM   1987  HG  LEU A 123      -1.789  20.179  11.557  1.00 86.12           H  
ATOM   1988  CD1 LEU A 123      -2.009  18.226  12.408  1.00 86.12           C  
ATOM   1989 HD11 LEU A 123      -2.944  18.471  12.912  1.00 86.12           H  
ATOM   1990 HD12 LEU A 123      -1.437  17.528  13.020  1.00 86.12           H  
ATOM   1991 HD13 LEU A 123      -2.232  17.769  11.444  1.00 86.12           H  
ATOM   1992  CD2 LEU A 123      -0.959  20.175  13.543  1.00 86.12           C  
ATOM   1993 HD21 LEU A 123      -0.573  21.184  13.399  1.00 86.12           H  
ATOM   1994 HD22 LEU A 123      -0.245  19.589  14.123  1.00 86.12           H  
ATOM   1995 HD23 LEU A 123      -1.888  20.242  14.109  1.00 86.12           H  
ATOM   1996  N   ALA A 124       2.732  20.059   9.455  1.00 90.12           N  
ATOM   1997  H   ALA A 124       2.098  20.505   8.807  1.00 90.12           H  
ATOM   1998  CA  ALA A 124       3.992  19.567   8.941  1.00 90.12           C  
ATOM   1999  HA  ALA A 124       4.690  19.433   9.768  1.00 90.12           H  
ATOM   2000  C   ALA A 124       4.661  20.559   7.990  1.00 90.12           C  
ATOM   2001  CB  ALA A 124       3.747  18.192   8.308  1.00 90.12           C  
ATOM   2002  HB1 ALA A 124       4.691  17.778   7.955  1.00 90.12           H  
ATOM   2003  HB2 ALA A 124       3.317  17.517   9.047  1.00 90.12           H  
ATOM   2004  HB3 ALA A 124       3.056  18.290   7.471  1.00 90.12           H  
ATOM   2005  O   ALA A 124       4.070  21.502   7.466  1.00 90.12           O  
ATOM   2006  N   THR A 125       5.946  20.320   7.767  1.00 88.94           N  
ATOM   2007  H   THR A 125       6.374  19.566   8.285  1.00 88.94           H  
ATOM   2008  CA  THR A 125       6.763  21.039   6.805  1.00 88.94           C  
ATOM   2009  HA  THR A 125       6.166  21.821   6.335  1.00 88.94           H  
ATOM   2010  C   THR A 125       7.205  20.060   5.727  1.00 88.94           C  
ATOM   2011  CB  THR A 125       7.933  21.732   7.509  1.00 88.94           C  
ATOM   2012  HB  THR A 125       8.531  21.003   8.054  1.00 88.94           H  
ATOM   2013  O   THR A 125       7.909  19.082   5.990  1.00 88.94           O  
ATOM   2014  CG2 THR A 125       8.819  22.488   6.518  1.00 88.94           C  
ATOM   2015 HG21 THR A 125       9.309  21.788   5.841  1.00 88.94           H  
ATOM   2016 HG22 THR A 125       8.222  23.198   5.945  1.00 88.94           H  
ATOM   2017 HG23 THR A 125       9.587  23.032   7.068  1.00 88.94           H  
ATOM   2018  OG1 THR A 125       7.429  22.701   8.403  1.00 88.94           O  
ATOM   2019  HG1 THR A 125       7.008  22.249   9.138  1.00 88.94           H  
ATOM   2020  N   PHE A 126       6.782  20.321   4.491  1.00 90.75           N  
ATOM   2021  H   PHE A 126       6.162  21.106   4.350  1.00 90.75           H  
ATOM   2022  CA  PHE A 126       7.191  19.536   3.332  1.00 90.75           C  
ATOM   2023  HA  PHE A 126       7.262  18.489   3.627  1.00 90.75           H  
ATOM   2024  C   PHE A 126       8.573  19.988   2.849  1.00 90.75           C  
ATOM   2025  CB  PHE A 126       6.128  19.638   2.234  1.00 90.75           C  
ATOM   2026  HB2 PHE A 126       6.051  20.671   1.896  1.00 90.75           H  
ATOM   2027  HB3 PHE A 126       5.161  19.356   2.651  1.00 90.75           H  
ATOM   2028  O   PHE A 126       8.720  21.049   2.240  1.00 90.75           O  
ATOM   2029  CG  PHE A 126       6.420  18.734   1.055  1.00 90.75           C  
ATOM   2030  CD1 PHE A 126       6.962  19.259  -0.133  1.00 90.75           C  
ATOM   2031  HD1 PHE A 126       7.187  20.313  -0.197  1.00 90.75           H  
ATOM   2032  CD2 PHE A 126       6.181  17.353   1.164  1.00 90.75           C  
ATOM   2033  HD2 PHE A 126       5.788  16.941   2.082  1.00 90.75           H  
ATOM   2034  CE1 PHE A 126       7.231  18.409  -1.221  1.00 90.75           C  
ATOM   2035  HE1 PHE A 126       7.648  18.815  -2.130  1.00 90.75           H  
ATOM   2036  CE2 PHE A 126       6.465  16.502   0.084  1.00 90.75           C  
ATOM   2037  HE2 PHE A 126       6.294  15.441   0.186  1.00 90.75           H  
ATOM   2038  CZ  PHE A 126       6.978  17.029  -1.114  1.00 90.75           C  
ATOM   2039  HZ  PHE A 126       7.196  16.369  -1.940  1.00 90.75           H  
ATOM   2040  N   VAL A 127       9.591  19.174   3.113  1.00 91.50           N  
ATOM   2041  H   VAL A 127       9.400  18.318   3.614  1.00 91.50           H  
ATOM   2042  CA  VAL A 127      10.981  19.441   2.746  1.00 91.50           C  
ATOM   2043  HA  VAL A 127      11.130  20.521   2.730  1.00 91.50           H  
ATOM   2044  C   VAL A 127      11.244  18.890   1.348  1.00 91.50           C  
ATOM   2045  CB  VAL A 127      11.966  18.864   3.783  1.00 91.50           C  
ATOM   2046  HB  VAL A 127      11.953  17.775   3.735  1.00 91.50           H  
ATOM   2047  O   VAL A 127      11.248  17.678   1.119  1.00 91.50           O  
ATOM   2048  CG1 VAL A 127      13.393  19.357   3.508  1.00 91.50           C  
ATOM   2049 HG11 VAL A 127      14.081  18.904   4.221  1.00 91.50           H  
ATOM   2050 HG12 VAL A 127      13.444  20.442   3.606  1.00 91.50           H  
ATOM   2051 HG13 VAL A 127      13.711  19.074   2.505  1.00 91.50           H  
ATOM   2052  CG2 VAL A 127      11.613  19.291   5.215  1.00 91.50           C  
ATOM   2053 HG21 VAL A 127      12.361  18.909   5.909  1.00 91.50           H  
ATOM   2054 HG22 VAL A 127      10.648  18.876   5.505  1.00 91.50           H  
ATOM   2055 HG23 VAL A 127      11.572  20.377   5.289  1.00 91.50           H  
ATOM   2056  N   LYS A 128      11.475  19.799   0.399  1.00 86.94           N  
ATOM   2057  H   LYS A 128      11.385  20.774   0.649  1.00 86.94           H  
ATOM   2058  CA  LYS A 128      11.927  19.482  -0.956  1.00 86.94           C  
ATOM   2059  HA  LYS A 128      12.521  18.570  -0.917  1.00 86.94           H  
ATOM   2060  C   LYS A 128      12.804  20.610  -1.485  1.00 86.94           C  
ATOM   2061  CB  LYS A 128      10.708  19.222  -1.850  1.00 86.94           C  
ATOM   2062  HB2 LYS A 128      10.134  20.139  -1.986  1.00 86.94           H  
ATOM   2063  HB3 LYS A 128      10.077  18.480  -1.359  1.00 86.94           H  
ATOM   2064  O   LYS A 128      12.379  21.763  -1.491  1.00 86.94           O  
ATOM   2065  CG  LYS A 128      11.152  18.668  -3.206  1.00 86.94           C  
ATOM   2066  HG2 LYS A 128      11.651  19.450  -3.779  1.00 86.94           H  
ATOM   2067  HG3 LYS A 128      11.857  17.855  -3.036  1.00 86.94           H  
ATOM   2068  CD  LYS A 128       9.965  18.127  -4.003  1.00 86.94           C  
ATOM   2069  HD2 LYS A 128       9.432  17.395  -3.397  1.00 86.94           H  
ATOM   2070  HD3 LYS A 128       9.296  18.940  -4.285  1.00 86.94           H  
ATOM   2071  CE  LYS A 128      10.540  17.441  -5.239  1.00 86.94           C  
ATOM   2072  HE2 LYS A 128      11.337  16.773  -4.911  1.00 86.94           H  
ATOM   2073  HE3 LYS A 128      10.992  18.184  -5.897  1.00 86.94           H  
ATOM   2074  NZ  LYS A 128       9.516  16.647  -5.938  1.00 86.94           N  
ATOM   2075  HZ1 LYS A 128       9.092  16.000  -5.288  1.00 86.94           H  
ATOM   2076  HZ2 LYS A 128       9.955  16.091  -6.658  1.00 86.94           H  
ATOM   2077  HZ3 LYS A 128       8.782  17.225  -6.322  1.00 86.94           H  
ATOM   2078  N   TRP A 129      14.007  20.282  -1.945  1.00 74.81           N  
ATOM   2079  H   TRP A 129      14.319  19.323  -1.893  1.00 74.81           H  
ATOM   2080  CA  TRP A 129      14.924  21.259  -2.524  1.00 74.81           C  
ATOM   2081  HA  TRP A 129      14.966  22.141  -1.886  1.00 74.81           H  
ATOM   2082  C   TRP A 129      14.412  21.691  -3.905  1.00 74.81           C  
ATOM   2083  CB  TRP A 129      16.335  20.653  -2.600  1.00 74.81           C  
ATOM   2084  HB2 TRP A 129      16.327  19.852  -3.339  1.00 74.81           H  
ATOM   2085  HB3 TRP A 129      17.017  21.420  -2.968  1.00 74.81           H  
ATOM   2086  O   TRP A 129      14.621  21.010  -4.901  1.00 74.81           O  
ATOM   2087  CG  TRP A 129      16.911  20.094  -1.331  1.00 74.81           C  
ATOM   2088  CD1 TRP A 129      17.343  18.825  -1.168  1.00 74.81           C  
ATOM   2089  HD1 TRP A 129      17.319  18.067  -1.937  1.00 74.81           H  
ATOM   2090  CD2 TRP A 129      17.199  20.755  -0.064  1.00 74.81           C  
ATOM   2091  CE2 TRP A 129      17.829  19.826   0.815  1.00 74.81           C  
ATOM   2092  CE3 TRP A 129      16.931  22.027   0.461  1.00 74.81           C  
ATOM   2093  HE3 TRP A 129      16.344  22.722  -0.122  1.00 74.81           H  
ATOM   2094  NE1 TRP A 129      17.878  18.661   0.095  1.00 74.81           N  
ATOM   2095  HE1 TRP A 129      18.256  17.782   0.415  1.00 74.81           H  
ATOM   2096  CH2 TRP A 129      17.974  21.446   2.591  1.00 74.81           C  
ATOM   2097  HH2 TRP A 129      18.197  21.697   3.618  1.00 74.81           H  
ATOM   2098  CZ2 TRP A 129      18.214  20.152   2.121  1.00 74.81           C  
ATOM   2099  HZ2 TRP A 129      18.595  19.395   2.790  1.00 74.81           H  
ATOM   2100  CZ3 TRP A 129      17.333  22.383   1.761  1.00 74.81           C  
ATOM   2101  HZ3 TRP A 129      17.097  23.365   2.142  1.00 74.81           H  
ATOM   2102  N   GLN A 130      13.706  22.815  -4.007  1.00 56.88           N  
ATOM   2103  H   GLN A 130      13.522  23.362  -3.179  1.00 56.88           H  
ATOM   2104  CA  GLN A 130      13.486  23.412  -5.327  1.00 56.88           C  
ATOM   2105  HA  GLN A 130      13.232  22.623  -6.036  1.00 56.88           H  
ATOM   2106  C   GLN A 130      14.793  24.048  -5.813  1.00 56.88           C  
ATOM   2107  CB  GLN A 130      12.318  24.402  -5.300  1.00 56.88           C  
ATOM   2108  HB2 GLN A 130      12.326  24.976  -6.226  1.00 56.88           H  
ATOM   2109  HB3 GLN A 130      12.428  25.089  -4.461  1.00 56.88           H  
ATOM   2110  O   GLN A 130      15.512  24.613  -4.995  1.00 56.88           O  
ATOM   2111  CG  GLN A 130      10.979  23.655  -5.202  1.00 56.88           C  
ATOM   2112  HG2 GLN A 130      10.931  22.909  -5.995  1.00 56.88           H  
ATOM   2113  HG3 GLN A 130      10.915  23.141  -4.243  1.00 56.88           H  
ATOM   2114  CD  GLN A 130       9.773  24.577  -5.341  1.00 56.88           C  
ATOM   2115  NE2 GLN A 130       8.602  24.043  -5.615  1.00 56.88           N  
ATOM   2116 HE21 GLN A 130       8.505  23.045  -5.735  1.00 56.88           H  
ATOM   2117 HE22 GLN A 130       7.858  24.715  -5.737  1.00 56.88           H  
ATOM   2118  OE1 GLN A 130       9.835  25.786  -5.235  1.00 56.88           O  
ATOM   2119  N   ASN A 131      15.068  23.951  -7.123  1.00 51.28           N  
ATOM   2120  H   ASN A 131      14.418  23.407  -7.673  1.00 51.28           H  
ATOM   2121  CA  ASN A 131      16.313  24.322  -7.827  1.00 51.28           C  
ATOM   2122  HA  ASN A 131      16.950  23.440  -7.892  1.00 51.28           H  
ATOM   2123  C   ASN A 131      17.181  25.432  -7.194  1.00 51.28           C  
ATOM   2124  CB  ASN A 131      15.937  24.771  -9.256  1.00 51.28           C  
ATOM   2125  HB2 ASN A 131      15.189  25.563  -9.200  1.00 51.28           H  
ATOM   2126  HB3 ASN A 131      16.821  25.200  -9.727  1.00 51.28           H  
ATOM   2127  O   ASN A 131      18.401  25.305  -7.213  1.00 51.28           O  
ATOM   2128  CG  ASN A 131      15.436  23.669 -10.173  1.00 51.28           C  
ATOM   2129  ND2 ASN A 131      14.848  24.034 -11.288  1.00 51.28           N  
ATOM   2130 HD21 ASN A 131      14.521  23.288 -11.886  1.00 51.28           H  
ATOM   2131 HD22 ASN A 131      14.768  25.017 -11.507  1.00 51.28           H  
ATOM   2132  OD1 ASN A 131      15.544  22.483  -9.919  1.00 51.28           O  
ATOM   2133  N   ASP A 132      16.571  26.496  -6.661  1.00 41.62           N  
ATOM   2134  H   ASP A 132      15.561  26.517  -6.686  1.00 41.62           H  
ATOM   2135  CA  ASP A 132      17.263  27.694  -6.166  1.00 41.62           C  
ATOM   2136  HA  ASP A 132      18.304  27.666  -6.489  1.00 41.62           H  
ATOM   2137  C   ASP A 132      17.279  27.861  -4.630  1.00 41.62           C  
ATOM   2138  CB  ASP A 132      16.614  28.929  -6.812  1.00 41.62           C  
ATOM   2139  HB2 ASP A 132      17.123  29.825  -6.456  1.00 41.62           H  
ATOM   2140  HB3 ASP A 132      15.574  28.986  -6.490  1.00 41.62           H  
ATOM   2141  O   ASP A 132      17.986  28.727  -4.121  1.00 41.62           O  
ATOM   2142  CG  ASP A 132      16.673  28.931  -8.345  1.00 41.62           C  
ATOM   2143  OD1 ASP A 132      17.680  28.455  -8.912  1.00 41.62           O  
ATOM   2144  OD2 ASP A 132      15.687  29.408  -8.951  1.00 41.62           O  
ATOM   2145  N   THR A 133      16.496  27.085  -3.870  1.00 42.00           N  
ATOM   2146  H   THR A 133      16.017  26.315  -4.315  1.00 42.00           H  
ATOM   2147  CA  THR A 133      16.270  27.290  -2.415  1.00 42.00           C  
ATOM   2148  HA  THR A 133      16.819  28.180  -2.107  1.00 42.00           H  
ATOM   2149  C   THR A 133      16.851  26.197  -1.525  1.00 42.00           C  
ATOM   2150  CB  THR A 133      14.789  27.538  -2.068  1.00 42.00           C  
ATOM   2151  HB  THR A 133      14.545  27.143  -1.082  1.00 42.00           H  
ATOM   2152  O   THR A 133      16.579  26.158  -0.324  1.00 42.00           O  
ATOM   2153  CG2 THR A 133      14.472  29.031  -2.053  1.00 42.00           C  
ATOM   2154 HG21 THR A 133      15.045  29.514  -1.262  1.00 42.00           H  
ATOM   2155 HG22 THR A 133      13.410  29.177  -1.854  1.00 42.00           H  
ATOM   2156 HG23 THR A 133      14.732  29.481  -3.011  1.00 42.00           H  
ATOM   2157  OG1 THR A 133      13.928  26.939  -3.010  1.00 42.00           O  
ATOM   2158  HG1 THR A 133      14.027  27.443  -3.821  1.00 42.00           H  
ATOM   2159  N   GLY A 134      17.688  25.321  -2.079  1.00 43.44           N  
ATOM   2160  H   GLY A 134      17.895  25.409  -3.064  1.00 43.44           H  
ATOM   2161  CA  GLY A 134      18.544  24.473  -1.255  1.00 43.44           C  
ATOM   2162  HA2 GLY A 134      17.907  23.837  -0.641  1.00 43.44           H  
ATOM   2163  HA3 GLY A 134      19.160  23.843  -1.896  1.00 43.44           H  
ATOM   2164  C   GLY A 134      19.415  25.286  -0.295  1.00 43.44           C  
ATOM   2165  O   GLY A 134      19.581  26.489  -0.518  1.00 43.44           O  
ATOM   2166  N   PRO A 135      19.989  24.701   0.778  1.00 37.44           N  
ATOM   2167  CA  PRO A 135      20.930  25.415   1.620  1.00 37.44           C  
ATOM   2168  HA  PRO A 135      20.496  26.342   1.994  1.00 37.44           H  
ATOM   2169  C   PRO A 135      22.088  25.682   0.686  1.00 37.44           C  
ATOM   2170  CB  PRO A 135      21.320  24.484   2.782  1.00 37.44           C  
ATOM   2171  HB2 PRO A 135      21.085  24.941   3.744  1.00 37.44           H  
ATOM   2172  HB3 PRO A 135      22.376  24.214   2.751  1.00 37.44           H  
ATOM   2173  O   PRO A 135      22.821  24.762   0.325  1.00 37.44           O  
ATOM   2174  CG  PRO A 135      20.456  23.251   2.554  1.00 37.44           C  
ATOM   2175  HG2 PRO A 135      19.532  23.405   3.111  1.00 37.44           H  
ATOM   2176  HG3 PRO A 135      20.958  22.333   2.857  1.00 37.44           H  
ATOM   2177  CD  PRO A 135      20.188  23.298   1.048  1.00 37.44           C  
ATOM   2178  HD2 PRO A 135      19.376  22.660   0.699  1.00 37.44           H  
ATOM   2179  HD3 PRO A 135      21.084  22.960   0.528  1.00 37.44           H  
ATOM   2180  N   SER A 136      22.173  26.906   0.182  1.00 35.97           N  
ATOM   2181  H   SER A 136      21.411  27.547   0.347  1.00 35.97           H  
ATOM   2182  CA  SER A 136      23.196  27.266  -0.768  1.00 35.97           C  
ATOM   2183  HA  SER A 136      23.241  26.516  -1.557  1.00 35.97           H  
ATOM   2184  C   SER A 136      24.503  27.246   0.009  1.00 35.97           C  
ATOM   2185  CB  SER A 136      22.878  28.623  -1.415  1.00 35.97           C  
ATOM   2186  HB2 SER A 136      23.656  28.858  -2.141  1.00 35.97           H  
ATOM   2187  HB3 SER A 136      21.923  28.561  -1.936  1.00 35.97           H  
ATOM   2188  O   SER A 136      24.921  28.268   0.553  1.00 35.97           O  
ATOM   2189  OG  SER A 136      22.819  29.651  -0.441  1.00 35.97           O  
ATOM   2190  HG  SER A 136      23.430  29.384   0.249  1.00 35.97           H  
ATOM   2191  N   ASP A 137      25.156  26.091   0.089  1.00 36.94           N  
ATOM   2192  H   ASP A 137      24.682  25.250  -0.206  1.00 36.94           H  
ATOM   2193  CA  ASP A 137      26.585  26.035   0.326  1.00 36.94           C  
ATOM   2194  HA  ASP A 137      26.821  26.700   1.158  1.00 36.94           H  
ATOM   2195  C   ASP A 137      27.188  26.625  -0.959  1.00 36.94           C  
ATOM   2196  CB  ASP A 137      27.035  24.603   0.707  1.00 36.94           C  
ATOM   2197  HB2 ASP A 137      27.509  24.114  -0.144  1.00 36.94           H  
ATOM   2198  HB3 ASP A 137      26.155  24.014   0.964  1.00 36.94           H  
ATOM   2199  O   ASP A 137      27.562  25.929  -1.899  1.00 36.94           O  
ATOM   2200  CG  ASP A 137      27.995  24.551   1.913  1.00 36.94           C  
ATOM   2201  OD1 ASP A 137      28.639  25.574   2.253  1.00 36.94           O  
ATOM   2202  OD2 ASP A 137      28.123  23.472   2.525  1.00 36.94           O  
ATOM   2203  N   LYS A 138      27.156  27.966  -1.058  1.00 34.59           N  
ATOM   2204  H   LYS A 138      26.716  28.447  -0.287  1.00 34.59           H  
ATOM   2205  CA  LYS A 138      27.580  28.749  -2.235  1.00 34.59           C  
ATOM   2206  HA  LYS A 138      26.965  28.479  -3.093  1.00 34.59           H  
ATOM   2207  C   LYS A 138      29.032  28.451  -2.628  1.00 34.59           C  
ATOM   2208  CB  LYS A 138      27.457  30.258  -1.940  1.00 34.59           C  
ATOM   2209  HB2 LYS A 138      27.990  30.480  -1.015  1.00 34.59           H  
ATOM   2210  HB3 LYS A 138      27.947  30.806  -2.745  1.00 34.59           H  
ATOM   2211  O   LYS A 138      29.482  28.877  -3.687  1.00 34.59           O  
ATOM   2212  CG  LYS A 138      26.019  30.785  -1.833  1.00 34.59           C  
ATOM   2213  HG2 LYS A 138      25.489  30.577  -2.763  1.00 34.59           H  
ATOM   2214  HG3 LYS A 138      25.510  30.282  -1.011  1.00 34.59           H  
ATOM   2215  CD  LYS A 138      26.023  32.298  -1.569  1.00 34.59           C  
ATOM   2216  HD2 LYS A 138      26.546  32.806  -2.380  1.00 34.59           H  
ATOM   2217  HD3 LYS A 138      26.542  32.489  -0.630  1.00 34.59           H  
ATOM   2218  CE  LYS A 138      24.583  32.815  -1.477  1.00 34.59           C  
ATOM   2219  HE2 LYS A 138      24.090  32.647  -2.435  1.00 34.59           H  
ATOM   2220  HE3 LYS A 138      24.051  32.219  -0.736  1.00 34.59           H  
ATOM   2221  NZ  LYS A 138      24.532  34.252  -1.109  1.00 34.59           N  
ATOM   2222  HZ1 LYS A 138      23.569  34.549  -1.046  1.00 34.59           H  
ATOM   2223  HZ2 LYS A 138      24.960  34.391  -0.205  1.00 34.59           H  
ATOM   2224  HZ3 LYS A 138      25.007  34.816  -1.799  1.00 34.59           H  
ATOM   2225  N   SER A 139      29.776  27.794  -1.743  1.00 36.47           N  
ATOM   2226  H   SER A 139      29.294  27.385  -0.956  1.00 36.47           H  
ATOM   2227  CA  SER A 139      31.189  27.463  -1.861  1.00 36.47           C  
ATOM   2228  HA  SER A 139      31.745  28.360  -2.131  1.00 36.47           H  
ATOM   2229  C   SER A 139      31.483  26.396  -2.921  1.00 36.47           C  
ATOM   2230  CB  SER A 139      31.669  26.983  -0.485  1.00 36.47           C  
ATOM   2231  HB2 SER A 139      31.568  27.793   0.237  1.00 36.47           H  
ATOM   2232  HB3 SER A 139      32.715  26.681  -0.538  1.00 36.47           H  
ATOM   2233  O   SER A 139      32.554  26.449  -3.535  1.00 36.47           O  
ATOM   2234  OG  SER A 139      30.871  25.887  -0.077  1.00 36.47           O  
ATOM   2235  HG  SER A 139      30.667  25.917   0.861  1.00 36.47           H  
ATOM   2236  N   ASP A 140      30.579  25.440  -3.167  1.00 36.31           N  
ATOM   2237  H   ASP A 140      29.735  25.414  -2.614  1.00 36.31           H  
ATOM   2238  CA  ASP A 140      30.774  24.390  -4.172  1.00 36.31           C  
ATOM   2239  HA  ASP A 140      31.728  24.594  -4.658  1.00 36.31           H  
ATOM   2240  C   ASP A 140      29.780  24.512  -5.330  1.00 36.31           C  
ATOM   2241  CB  ASP A 140      30.886  22.977  -3.538  1.00 36.31           C  
ATOM   2242  HB2 ASP A 140      30.189  22.287  -4.013  1.00 36.31           H  
ATOM   2243  HB3 ASP A 140      30.624  23.030  -2.481  1.00 36.31           H  
ATOM   2244  O   ASP A 140      28.814  23.768  -5.450  1.00 36.31           O  
ATOM   2245  CG  ASP A 140      32.296  22.383  -3.681  1.00 36.31           C  
ATOM   2246  OD1 ASP A 140      33.010  22.740  -4.656  1.00 36.31           O  
ATOM   2247  OD2 ASP A 140      32.746  21.651  -2.783  1.00 36.31           O  
ATOM   2248  N   LEU A 141      30.087  25.428  -6.260  1.00 35.88           N  
ATOM   2249  H   LEU A 141      30.840  26.066  -6.049  1.00 35.88           H  
ATOM   2250  CA  LEU A 141      29.418  25.546  -7.567  1.00 35.88           C  
ATOM   2251  HA  LEU A 141      28.394  25.889  -7.415  1.00 35.88           H  
ATOM   2252  C   LEU A 141      29.330  24.218  -8.351  1.00 35.88           C  
ATOM   2253  CB  LEU A 141      30.192  26.554  -8.453  1.00 35.88           C  
ATOM   2254  HB2 LEU A 141      30.112  26.218  -9.487  1.00 35.88           H  
ATOM   2255  HB3 LEU A 141      31.254  26.537  -8.208  1.00 35.88           H  
ATOM   2256  O   LEU A 141      28.575  24.136  -9.317  1.00 35.88           O  
ATOM   2257  CG  LEU A 141      29.668  27.998  -8.430  1.00 35.88           C  
ATOM   2258  HG  LEU A 141      28.579  27.992  -8.472  1.00 35.88           H  
ATOM   2259  CD1 LEU A 141      30.120  28.750  -7.180  1.00 35.88           C  
ATOM   2260 HD11 LEU A 141      31.208  28.775  -7.119  1.00 35.88           H  
ATOM   2261 HD12 LEU A 141      29.723  28.257  -6.294  1.00 35.88           H  
ATOM   2262 HD13 LEU A 141      29.734  29.770  -7.201  1.00 35.88           H  
ATOM   2263  CD2 LEU A 141      30.192  28.752  -9.656  1.00 35.88           C  
ATOM   2264 HD21 LEU A 141      29.820  29.776  -9.641  1.00 35.88           H  
ATOM   2265 HD22 LEU A 141      31.282  28.762  -9.653  1.00 35.88           H  
ATOM   2266 HD23 LEU A 141      29.834  28.268 -10.565  1.00 35.88           H  
ATOM   2267  N   SER A 142      30.161  23.222  -8.025  1.00 38.47           N  
ATOM   2268  H   SER A 142      30.681  23.307  -7.164  1.00 38.47           H  
ATOM   2269  CA  SER A 142      30.340  22.017  -8.843  1.00 38.47           C  
ATOM   2270  HA  SER A 142      30.265  22.305  -9.891  1.00 38.47           H  
ATOM   2271  C   SER A 142      29.285  20.933  -8.616  1.00 38.47           C  
ATOM   2272  CB  SER A 142      31.742  21.434  -8.634  1.00 38.47           C  
ATOM   2273  HB2 SER A 142      31.913  20.678  -9.400  1.00 38.47           H  
ATOM   2274  HB3 SER A 142      32.490  22.218  -8.752  1.00 38.47           H  
ATOM   2275  O   SER A 142      28.956  20.210  -9.557  1.00 38.47           O  
ATOM   2276  OG  SER A 142      31.883  20.820  -7.366  1.00 38.47           O  
ATOM   2277  HG  SER A 142      32.201  21.439  -6.704  1.00 38.47           H  
ATOM   2278  N   GLN A 143      28.738  20.810  -7.404  1.00 41.09           N  
ATOM   2279  H   GLN A 143      28.982  21.471  -6.681  1.00 41.09           H  
ATOM   2280  CA  GLN A 143      27.687  19.839  -7.114  1.00 41.09           C  
ATOM   2281  HA  GLN A 143      27.708  19.037  -7.853  1.00 41.09           H  
ATOM   2282  C   GLN A 143      26.333  20.531  -7.244  1.00 41.09           C  
ATOM   2283  CB  GLN A 143      27.897  19.183  -5.739  1.00 41.09           C  
ATOM   2284  HB2 GLN A 143      26.958  18.722  -5.432  1.00 41.09           H  
ATOM   2285  HB3 GLN A 143      28.162  19.941  -5.001  1.00 41.09           H  
ATOM   2286  O   GLN A 143      25.911  21.270  -6.356  1.00 41.09           O  
ATOM   2287  CG  GLN A 143      28.973  18.083  -5.783  1.00 41.09           C  
ATOM   2288  HG2 GLN A 143      29.940  18.531  -6.015  1.00 41.09           H  
ATOM   2289  HG3 GLN A 143      28.725  17.374  -6.572  1.00 41.09           H  
ATOM   2290  CD  GLN A 143      29.098  17.311  -4.469  1.00 41.09           C  
ATOM   2291  NE2 GLN A 143      29.776  16.183  -4.460  1.00 41.09           N  
ATOM   2292 HE21 GLN A 143      30.201  15.821  -5.302  1.00 41.09           H  
ATOM   2293 HE22 GLN A 143      29.803  15.709  -3.569  1.00 41.09           H  
ATOM   2294  OE1 GLN A 143      28.587  17.685  -3.429  1.00 41.09           O  
ATOM   2295  N   LYS A 144      25.630  20.279  -8.356  1.00 45.16           N  
ATOM   2296  H   LYS A 144      26.049  19.674  -9.048  1.00 45.16           H  
ATOM   2297  CA  LYS A 144      24.183  20.518  -8.410  1.00 45.16           C  
ATOM   2298  HA  LYS A 144      23.975  21.581  -8.287  1.00 45.16           H  
ATOM   2299  C   LYS A 144      23.563  19.776  -7.231  1.00 45.16           C  
ATOM   2300  CB  LYS A 144      23.574  19.999  -9.721  1.00 45.16           C  
ATOM   2301  HB2 LYS A 144      22.545  19.699  -9.527  1.00 45.16           H  
ATOM   2302  HB3 LYS A 144      24.116  19.116 -10.060  1.00 45.16           H  
ATOM   2303  O   LYS A 144      23.705  18.559  -7.139  1.00 45.16           O  
ATOM   2304  CG  LYS A 144      23.552  21.069 -10.815  1.00 45.16           C  
ATOM   2305  HG2 LYS A 144      24.569  21.381 -11.053  1.00 45.16           H  
ATOM   2306  HG3 LYS A 144      22.984  21.930 -10.460  1.00 45.16           H  
ATOM   2307  CD  LYS A 144      22.876  20.494 -12.062  1.00 45.16           C  
ATOM   2308  HD2 LYS A 144      23.499  19.699 -12.470  1.00 45.16           H  
ATOM   2309  HD3 LYS A 144      21.912  20.072 -11.778  1.00 45.16           H  
ATOM   2310  CE  LYS A 144      22.661  21.587 -13.109  1.00 45.16           C  
ATOM   2311  HE2 LYS A 144      22.074  22.384 -12.652  1.00 45.16           H  
ATOM   2312  HE3 LYS A 144      23.628  21.997 -13.397  1.00 45.16           H  
ATOM   2313  NZ  LYS A 144      21.948  21.031 -14.281  1.00 45.16           N  
ATOM   2314  HZ1 LYS A 144      21.750  21.753 -14.959  1.00 45.16           H  
ATOM   2315  HZ2 LYS A 144      22.498  20.297 -14.705  1.00 45.16           H  
ATOM   2316  HZ3 LYS A 144      21.078  20.621 -13.972  1.00 45.16           H  
ATOM   2317  N   GLN A 145      22.929  20.503  -6.318  1.00 48.88           N  
ATOM   2318  H   GLN A 145      22.889  21.508  -6.412  1.00 48.88           H  
ATOM   2319  CA  GLN A 145      22.181  19.857  -5.252  1.00 48.88           C  
ATOM   2320  HA  GLN A 145      22.869  19.195  -4.726  1.00 48.88           H  
ATOM   2321  C   GLN A 145      21.060  19.025  -5.870  1.00 48.88           C  
ATOM   2322  CB  GLN A 145      21.611  20.880  -4.267  1.00 48.88           C  
ATOM   2323  HB2 GLN A 145      21.322  21.790  -4.792  1.00 48.88           H  
ATOM   2324  HB3 GLN A 145      20.730  20.464  -3.778  1.00 48.88           H  
ATOM   2325  O   GLN A 145      20.367  19.529  -6.764  1.00 48.88           O  
ATOM   2326  CG  GLN A 145      22.656  21.183  -3.193  1.00 48.88           C  
ATOM   2327  HG2 GLN A 145      23.570  21.540  -3.669  1.00 48.88           H  
ATOM   2328  HG3 GLN A 145      22.889  20.265  -2.653  1.00 48.88           H  
ATOM   2329  CD  GLN A 145      22.204  22.228  -2.191  1.00 48.88           C  
ATOM   2330  NE2 GLN A 145      22.997  22.453  -1.171  1.00 48.88           N  
ATOM   2331 HE21 GLN A 145      22.770  23.256  -0.602  1.00 48.88           H  
ATOM   2332 HE22 GLN A 145      23.914  22.030  -1.141  1.00 48.88           H  
ATOM   2333  OE1 GLN A 145      21.175  22.865  -2.306  1.00 48.88           O  
ATOM   2334  N   PRO A 146      20.856  17.786  -5.398  1.00 54.72           N  
ATOM   2335  CA  PRO A 146      19.717  17.009  -5.837  1.00 54.72           C  
ATOM   2336  HA  PRO A 146      19.781  16.837  -6.912  1.00 54.72           H  
ATOM   2337  C   PRO A 146      18.449  17.798  -5.513  1.00 54.72           C  
ATOM   2338  CB  PRO A 146      19.812  15.667  -5.104  1.00 54.72           C  
ATOM   2339  HB2 PRO A 146      18.831  15.272  -4.839  1.00 54.72           H  
ATOM   2340  HB3 PRO A 146      20.351  14.956  -5.728  1.00 54.72           H  
ATOM   2341  O   PRO A 146      18.218  18.206  -4.376  1.00 54.72           O  
ATOM   2342  CG  PRO A 146      20.647  15.987  -3.864  1.00 54.72           C  
ATOM   2343  HG2 PRO A 146      21.206  15.120  -3.513  1.00 54.72           H  
ATOM   2344  HG3 PRO A 146      19.995  16.363  -3.075  1.00 54.72           H  
ATOM   2345  CD  PRO A 146      21.574  17.103  -4.333  1.00 54.72           C  
ATOM   2346  HD2 PRO A 146      21.792  17.768  -3.498  1.00 54.72           H  
ATOM   2347  HD3 PRO A 146      22.494  16.678  -4.734  1.00 54.72           H  
ATOM   2348  N   SER A 147      17.611  18.010  -6.525  1.00 65.25           N  
ATOM   2349  H   SER A 147      17.932  17.745  -7.445  1.00 65.25           H  
ATOM   2350  CA  SER A 147      16.316  18.702  -6.382  1.00 65.25           C  
ATOM   2351  HA  SER A 147      16.495  19.643  -5.861  1.00 65.25           H  
ATOM   2352  C   SER A 147      15.280  17.915  -5.555  1.00 65.25           C  
ATOM   2353  CB  SER A 147      15.752  19.028  -7.766  1.00 65.25           C  
ATOM   2354  HB2 SER A 147      16.459  19.656  -8.308  1.00 65.25           H  
ATOM   2355  HB3 SER A 147      14.820  19.583  -7.650  1.00 65.25           H  
ATOM   2356  O   SER A 147      14.140  18.338  -5.349  1.00 65.25           O  
ATOM   2357  OG  SER A 147      15.504  17.843  -8.509  1.00 65.25           O  
ATOM   2358  HG  SER A 147      16.342  17.441  -8.747  1.00 65.25           H  
ATOM   2359  N   ALA A 148      15.644  16.723  -5.094  1.00 77.88           N  
ATOM   2360  H   ALA A 148      16.613  16.455  -5.186  1.00 77.88           H  
ATOM   2361  CA  ALA A 148      14.774  15.821  -4.368  1.00 77.88           C  
ATOM   2362  HA  ALA A 148      13.802  16.290  -4.216  1.00 77.88           H  
ATOM   2363  C   ALA A 148      15.345  15.522  -2.978  1.00 77.88           C  
ATOM   2364  CB  ALA A 148      14.549  14.587  -5.238  1.00 77.88           C  
ATOM   2365  HB1 ALA A 148      15.517  14.146  -5.474  1.00 77.88           H  
ATOM   2366  HB2 ALA A 148      13.918  13.870  -4.713  1.00 77.88           H  
ATOM   2367  HB3 ALA A 148      14.061  14.875  -6.169  1.00 77.88           H  
ATOM   2368  O   ALA A 148      16.555  15.522  -2.759  1.00 77.88           O  
ATOM   2369  N   VAL A 149      14.436  15.298  -2.032  1.00 90.56           N  
ATOM   2370  H   VAL A 149      13.469  15.218  -2.312  1.00 90.56           H  
ATOM   2371  CA  VAL A 149      14.723  15.022  -0.622  1.00 90.56           C  
ATOM   2372  HA  VAL A 149      15.798  14.961  -0.456  1.00 90.56           H  
ATOM   2373  C   VAL A 149      14.090  13.689  -0.281  1.00 90.56           C  
ATOM   2374  CB  VAL A 149      14.133  16.114   0.287  1.00 90.56           C  
ATOM   2375  HB  VAL A 149      13.067  16.205   0.075  1.00 90.56           H  
ATOM   2376  O   VAL A 149      12.929  13.462  -0.631  1.00 90.56           O  
ATOM   2377  CG1 VAL A 149      14.329  15.809   1.775  1.00 90.56           C  
ATOM   2378 HG11 VAL A 149      13.944  16.630   2.379  1.00 90.56           H  
ATOM   2379 HG12 VAL A 149      13.793  14.902   2.055  1.00 90.56           H  
ATOM   2380 HG13 VAL A 149      15.391  15.675   1.984  1.00 90.56           H  
ATOM   2381  CG2 VAL A 149      14.805  17.455   0.029  1.00 90.56           C  
ATOM   2382 HG21 VAL A 149      15.817  17.387   0.428  1.00 90.56           H  
ATOM   2383 HG22 VAL A 149      14.275  18.250   0.554  1.00 90.56           H  
ATOM   2384 HG23 VAL A 149      14.834  17.681  -1.037  1.00 90.56           H  
ATOM   2385  N   VAL A 150      14.834  12.838   0.418  1.00 94.69           N  
ATOM   2386  H   VAL A 150      15.772  13.098   0.686  1.00 94.69           H  
ATOM   2387  CA  VAL A 150      14.345  11.557   0.926  1.00 94.69           C  
ATOM   2388  HA  VAL A 150      13.295  11.436   0.662  1.00 94.69           H  
ATOM   2389  C   VAL A 150      14.466  11.571   2.443  1.00 94.69           C  
ATOM   2390  CB  VAL A 150      15.099  10.377   0.294  1.00 94.69           C  
ATOM   2391  HB  VAL A 150      16.154  10.432   0.563  1.00 94.69           H  
ATOM   2392  O   VAL A 150      15.528  11.896   2.971  1.00 94.69           O  
ATOM   2393  CG1 VAL A 150      14.537   9.038   0.780  1.00 94.69           C  
ATOM   2394 HG11 VAL A 150      14.688   8.928   1.854  1.00 94.69           H  
ATOM   2395 HG12 VAL A 150      13.472   8.964   0.558  1.00 94.69           H  
ATOM   2396 HG13 VAL A 150      15.061   8.219   0.287  1.00 94.69           H  
ATOM   2397  CG2 VAL A 150      14.992  10.420  -1.237  1.00 94.69           C  
ATOM   2398 HG21 VAL A 150      13.948  10.368  -1.548  1.00 94.69           H  
ATOM   2399 HG22 VAL A 150      15.551   9.583  -1.654  1.00 94.69           H  
ATOM   2400 HG23 VAL A 150      15.442  11.333  -1.624  1.00 94.69           H  
ATOM   2401  N   CYS A 151      13.393  11.254   3.167  1.00 94.88           N  
ATOM   2402  H   CYS A 151      12.518  11.061   2.701  1.00 94.88           H  
ATOM   2403  CA  CYS A 151      13.484  11.158   4.622  1.00 94.88           C  
ATOM   2404  HA  CYS A 151      13.770  12.132   5.020  1.00 94.88           H  
ATOM   2405  C   CYS A 151      14.557  10.143   5.028  1.00 94.88           C  
ATOM   2406  CB  CYS A 151      12.155  10.747   5.254  1.00 94.88           C  
ATOM   2407  HB2 CYS A 151      12.339  10.589   6.317  1.00 94.88           H  
ATOM   2408  HB3 CYS A 151      11.853   9.788   4.833  1.00 94.88           H  
ATOM   2409  O   CYS A 151      14.548   8.999   4.575  1.00 94.88           O  
ATOM   2410  SG  CYS A 151      10.764  11.892   5.131  1.00 94.88           S  
ATOM   2411  N   HIS A 152      15.440  10.559   5.932  1.00 92.31           N  
ATOM   2412  H   HIS A 152      15.356  11.503   6.281  1.00 92.31           H  
ATOM   2413  CA  HIS A 152      16.484   9.731   6.525  1.00 92.31           C  
ATOM   2414  HA  HIS A 152      17.020  10.377   7.219  1.00 92.31           H  
ATOM   2415  C   HIS A 152      17.546   9.212   5.534  1.00 92.31           C  
ATOM   2416  CB  HIS A 152      15.806   8.635   7.360  1.00 92.31           C  
ATOM   2417  HB2 HIS A 152      15.786   7.704   6.794  1.00 92.31           H  
ATOM   2418  HB3 HIS A 152      14.772   8.912   7.563  1.00 92.31           H  
ATOM   2419  O   HIS A 152      18.307   8.307   5.871  1.00 92.31           O  
ATOM   2420  CG  HIS A 152      16.445   8.403   8.694  1.00 92.31           C  
ATOM   2421  CD2 HIS A 152      16.305   9.178   9.815  1.00 92.31           C  
ATOM   2422  HD2 HIS A 152      15.752  10.103   9.892  1.00 92.31           H  
ATOM   2423  ND1 HIS A 152      17.223   7.324   9.029  1.00 92.31           N  
ATOM   2424  HD1 HIS A 152      17.635   6.681   8.368  1.00 92.31           H  
ATOM   2425  CE1 HIS A 152      17.531   7.432  10.331  1.00 92.31           C  
ATOM   2426  HE1 HIS A 152      18.181   6.761  10.874  1.00 92.31           H  
ATOM   2427  NE2 HIS A 152      16.973   8.528  10.858  1.00 92.31           N  
ATOM   2428  N   GLN A 153      17.626   9.794   4.332  1.00 91.44           N  
ATOM   2429  H   GLN A 153      16.952  10.505   4.086  1.00 91.44           H  
ATOM   2430  CA  GLN A 153      18.644   9.471   3.338  1.00 91.44           C  
ATOM   2431  HA  GLN A 153      19.531   9.098   3.850  1.00 91.44           H  
ATOM   2432  C   GLN A 153      19.049  10.717   2.544  1.00 91.44           C  
ATOM   2433  CB  GLN A 153      18.110   8.352   2.430  1.00 91.44           C  
ATOM   2434  HB2 GLN A 153      17.892   7.487   3.056  1.00 91.44           H  
ATOM   2435  HB3 GLN A 153      17.186   8.673   1.949  1.00 91.44           H  
ATOM   2436  O   GLN A 153      18.226  11.358   1.894  1.00 91.44           O  
ATOM   2437  CG  GLN A 153      19.125   7.941   1.355  1.00 91.44           C  
ATOM   2438  HG2 GLN A 153      20.095   7.774   1.823  1.00 91.44           H  
ATOM   2439  HG3 GLN A 153      19.225   8.751   0.633  1.00 91.44           H  
ATOM   2440  CD  GLN A 153      18.734   6.670   0.609  1.00 91.44           C  
ATOM   2441  NE2 GLN A 153      19.510   6.261  -0.360  1.00 91.44           N  
ATOM   2442 HE21 GLN A 153      19.327   5.365  -0.788  1.00 91.44           H  
ATOM   2443 HE22 GLN A 153      20.346   6.763  -0.626  1.00 91.44           H  
ATOM   2444  OE1 GLN A 153      17.755   6.004   0.887  1.00 91.44           O  
ATOM   2445  N   ASP A 154      20.339  11.040   2.558  1.00 88.81           N  
ATOM   2446  H   ASP A 154      20.977  10.516   3.139  1.00 88.81           H  
ATOM   2447  CA  ASP A 154      20.893  12.149   1.782  1.00 88.81           C  
ATOM   2448  HA  ASP A 154      20.193  12.390   0.982  1.00 88.81           H  
ATOM   2449  C   ASP A 154      22.253  11.744   1.185  1.00 88.81           C  
ATOM   2450  CB  ASP A 154      20.996  13.395   2.671  1.00 88.81           C  
ATOM   2451  HB2 ASP A 154      21.828  13.293   3.369  1.00 88.81           H  
ATOM   2452  HB3 ASP A 154      20.074  13.495   3.244  1.00 88.81           H  
ATOM   2453  O   ASP A 154      23.095  11.208   1.914  1.00 88.81           O  
ATOM   2454  CG  ASP A 154      21.179  14.691   1.897  1.00 88.81           C  
ATOM   2455  OD1 ASP A 154      22.194  14.850   1.185  1.00 88.81           O  
ATOM   2456  OD2 ASP A 154      20.321  15.592   2.049  1.00 88.81           O  
ATOM   2457  N   PRO A 155      22.514  12.006  -0.112  1.00 87.69           N  
ATOM   2458  CA  PRO A 155      23.798  11.699  -0.742  1.00 87.69           C  
ATOM   2459  HA  PRO A 155      23.940  10.618  -0.749  1.00 87.69           H  
ATOM   2460  C   PRO A 155      24.990  12.361  -0.040  1.00 87.69           C  
ATOM   2461  CB  PRO A 155      23.680  12.212  -2.183  1.00 87.69           C  
ATOM   2462  HB2 PRO A 155      24.076  13.225  -2.257  1.00 87.69           H  
ATOM   2463  HB3 PRO A 155      24.189  11.554  -2.888  1.00 87.69           H  
ATOM   2464  O   PRO A 155      26.113  11.878  -0.156  1.00 87.69           O  
ATOM   2465  CG  PRO A 155      22.182  12.244  -2.452  1.00 87.69           C  
ATOM   2466  HG2 PRO A 155      21.919  12.992  -3.200  1.00 87.69           H  
ATOM   2467  HG3 PRO A 155      21.844  11.258  -2.773  1.00 87.69           H  
ATOM   2468  CD  PRO A 155      21.591  12.561  -1.086  1.00 87.69           C  
ATOM   2469  HD2 PRO A 155      20.610  12.095  -0.996  1.00 87.69           H  
ATOM   2470  HD3 PRO A 155      21.516  13.641  -0.957  1.00 87.69           H  
ATOM   2471  N   ARG A 156      24.756  13.468   0.680  1.00 82.06           N  
ATOM   2472  H   ARG A 156      23.805  13.806   0.730  1.00 82.06           H  
ATOM   2473  CA  ARG A 156      25.782  14.214   1.420  1.00 82.06           C  
ATOM   2474  HA  ARG A 156      26.692  14.276   0.823  1.00 82.06           H  
ATOM   2475  C   ARG A 156      26.187  13.549   2.731  1.00 82.06           C  
ATOM   2476  CB  ARG A 156      25.261  15.626   1.713  1.00 82.06           C  
ATOM   2477  HB2 ARG A 156      26.002  16.161   2.307  1.00 82.06           H  
ATOM   2478  HB3 ARG A 156      24.358  15.547   2.318  1.00 82.06           H  
ATOM   2479  O   ARG A 156      27.296  13.786   3.195  1.00 82.06           O  
ATOM   2480  CG  ARG A 156      24.990  16.442   0.441  1.00 82.06           C  
ATOM   2481  HG2 ARG A 156      24.334  15.896  -0.237  1.00 82.06           H  
ATOM   2482  HG3 ARG A 156      25.936  16.628  -0.068  1.00 82.06           H  
ATOM   2483  CD  ARG A 156      24.334  17.780   0.786  1.00 82.06           C  
ATOM   2484  HD2 ARG A 156      24.295  18.386  -0.119  1.00 82.06           H  
ATOM   2485  HD3 ARG A 156      24.948  18.293   1.527  1.00 82.06           H  
ATOM   2486  NE  ARG A 156      22.969  17.587   1.301  1.00 82.06           N  
ATOM   2487  HE  ARG A 156      22.613  16.641   1.296  1.00 82.06           H  
ATOM   2488  NH1 ARG A 156      22.490  19.783   1.758  1.00 82.06           N  
ATOM   2489 HH11 ARG A 156      23.433  20.030   1.496  1.00 82.06           H  
ATOM   2490 HH12 ARG A 156      21.835  20.482   2.080  1.00 82.06           H  
ATOM   2491  NH2 ARG A 156      20.954  18.222   2.115  1.00 82.06           N  
ATOM   2492 HH21 ARG A 156      20.299  18.941   2.388  1.00 82.06           H  
ATOM   2493 HH22 ARG A 156      20.692  17.246   2.092  1.00 82.06           H  
ATOM   2494  CZ  ARG A 156      22.149  18.525   1.725  1.00 82.06           C  
ATOM   2495  N   THR A 157      25.300  12.767   3.344  1.00 84.00           N  
ATOM   2496  H   THR A 157      24.399  12.622   2.911  1.00 84.00           H  
ATOM   2497  CA  THR A 157      25.522  12.160   4.666  1.00 84.00           C  
ATOM   2498  HA  THR A 157      26.435  12.561   5.106  1.00 84.00           H  
ATOM   2499  C   THR A 157      25.717  10.651   4.606  1.00 84.00           C  
ATOM   2500  CB  THR A 157      24.367  12.484   5.625  1.00 84.00           C  
ATOM   2501  HB  THR A 157      24.511  11.953   6.566  1.00 84.00           H  
ATOM   2502  O   THR A 157      26.312  10.096   5.525  1.00 84.00           O  
ATOM   2503  CG2 THR A 157      24.272  13.985   5.912  1.00 84.00           C  
ATOM   2504 HG21 THR A 157      23.486  14.155   6.648  1.00 84.00           H  
ATOM   2505 HG22 THR A 157      24.029  14.532   5.001  1.00 84.00           H  
ATOM   2506 HG23 THR A 157      25.218  14.347   6.314  1.00 84.00           H  
ATOM   2507  OG1 THR A 157      23.127  12.117   5.067  1.00 84.00           O  
ATOM   2508  HG1 THR A 157      23.026  11.162   5.054  1.00 84.00           H  
ATOM   2509  N   CYS A 158      25.225   9.984   3.559  1.00 89.81           N  
ATOM   2510  H   CYS A 158      24.709  10.489   2.853  1.00 89.81           H  
ATOM   2511  CA  CYS A 158      25.362   8.540   3.412  1.00 89.81           C  
ATOM   2512  HA  CYS A 158      24.978   8.068   4.315  1.00 89.81           H  
ATOM   2513  C   CYS A 158      26.833   8.132   3.238  1.00 89.81           C  
ATOM   2514  CB  CYS A 158      24.525   8.061   2.223  1.00 89.81           C  
ATOM   2515  HB2 CYS A 158      23.516   8.466   2.303  1.00 89.81           H  
ATOM   2516  HB3 CYS A 158      24.977   8.420   1.299  1.00 89.81           H  
ATOM   2517  O   CYS A 158      27.514   8.622   2.334  1.00 89.81           O  
ATOM   2518  SG  CYS A 158      24.426   6.258   2.171  1.00 89.81           S  
ATOM   2519  N   GLU A 159      27.317   7.212   4.075  1.00 88.44           N  
ATOM   2520  H   GLU A 159      26.703   6.796   4.760  1.00 88.44           H  
ATOM   2521  CA  GLU A 159      28.692   6.711   4.002  1.00 88.44           C  
ATOM   2522  HA  GLU A 159      29.318   7.438   3.486  1.00 88.44           H  
ATOM   2523  C   GLU A 159      28.798   5.396   3.223  1.00 88.44           C  
ATOM   2524  CB  GLU A 159      29.280   6.508   5.400  1.00 88.44           C  
ATOM   2525  HB2 GLU A 159      28.720   5.742   5.936  1.00 88.44           H  
ATOM   2526  HB3 GLU A 159      30.296   6.153   5.227  1.00 88.44           H  
ATOM   2527  O   GLU A 159      29.784   5.171   2.515  1.00 88.44           O  
ATOM   2528  CG  GLU A 159      29.363   7.780   6.256  1.00 88.44           C  
ATOM   2529  HG2 GLU A 159      29.754   8.589   5.640  1.00 88.44           H  
ATOM   2530  HG3 GLU A 159      28.361   8.053   6.585  1.00 88.44           H  
ATOM   2531  CD  GLU A 159      30.283   7.604   7.478  1.00 88.44           C  
ATOM   2532  OE1 GLU A 159      30.291   8.538   8.314  1.00 88.44           O  
ATOM   2533  OE2 GLU A 159      31.040   6.598   7.526  1.00 88.44           O  
ATOM   2534  N   GLU A 160      27.775   4.543   3.307  1.00 89.44           N  
ATOM   2535  H   GLU A 160      27.014   4.765   3.933  1.00 89.44           H  
ATOM   2536  CA  GLU A 160      27.728   3.266   2.601  1.00 89.44           C  
ATOM   2537  HA  GLU A 160      28.552   3.241   1.888  1.00 89.44           H  
ATOM   2538  C   GLU A 160      26.393   3.082   1.854  1.00 89.44           C  
ATOM   2539  CB  GLU A 160      28.010   2.112   3.568  1.00 89.44           C  
ATOM   2540  HB2 GLU A 160      28.908   2.339   4.142  1.00 89.44           H  
ATOM   2541  HB3 GLU A 160      27.165   1.982   4.244  1.00 89.44           H  
ATOM   2542  O   GLU A 160      25.354   2.916   2.498  1.00 89.44           O  
ATOM   2543  CG  GLU A 160      28.241   0.814   2.791  1.00 89.44           C  
ATOM   2544  HG2 GLU A 160      27.318   0.523   2.288  1.00 89.44           H  
ATOM   2545  HG3 GLU A 160      28.984   1.000   2.015  1.00 89.44           H  
ATOM   2546  CD  GLU A 160      28.698  -0.329   3.699  1.00 89.44           C  
ATOM   2547  OE1 GLU A 160      29.667  -1.021   3.303  1.00 89.44           O  
ATOM   2548  OE2 GLU A 160      28.026  -0.561   4.727  1.00 89.44           O  
ATOM   2549  N   PRO A 161      26.396   3.091   0.506  1.00 90.12           N  
ATOM   2550  CA  PRO A 161      27.482   3.522  -0.380  1.00 90.12           C  
ATOM   2551  HA  PRO A 161      28.442   3.103  -0.077  1.00 90.12           H  
ATOM   2552  C   PRO A 161      27.585   5.054  -0.476  1.00 90.12           C  
ATOM   2553  CB  PRO A 161      27.135   2.926  -1.742  1.00 90.12           C  
ATOM   2554  HB2 PRO A 161      27.534   1.913  -1.801  1.00 90.12           H  
ATOM   2555  HB3 PRO A 161      27.509   3.532  -2.567  1.00 90.12           H  
ATOM   2556  O   PRO A 161      26.626   5.730  -0.839  1.00 90.12           O  
ATOM   2557  CG  PRO A 161      25.610   2.882  -1.734  1.00 90.12           C  
ATOM   2558  HG2 PRO A 161      25.215   2.096  -2.378  1.00 90.12           H  
ATOM   2559  HG3 PRO A 161      25.222   3.854  -2.039  1.00 90.12           H  
ATOM   2560  CD  PRO A 161      25.254   2.637  -0.272  1.00 90.12           C  
ATOM   2561  HD2 PRO A 161      25.101   1.572  -0.097  1.00 90.12           H  
ATOM   2562  HD3 PRO A 161      24.355   3.191  -0.003  1.00 90.12           H  
ATOM   2563  N   ALA A 162      28.778   5.609  -0.279  1.00 89.94           N  
ATOM   2564  H   ALA A 162      29.501   5.067   0.173  1.00 89.94           H  
ATOM   2565  CA  ALA A 162      29.025   7.036  -0.474  1.00 89.94           C  
ATOM   2566  HA  ALA A 162      28.361   7.589   0.191  1.00 89.94           H  
ATOM   2567  C   ALA A 162      28.764   7.511  -1.920  1.00 89.94           C  
ATOM   2568  CB  ALA A 162      30.467   7.327  -0.061  1.00 89.94           C  
ATOM   2569  HB1 ALA A 162      31.140   6.655  -0.593  1.00 89.94           H  
ATOM   2570  HB2 ALA A 162      30.585   7.167   1.011  1.00 89.94           H  
ATOM   2571  HB3 ALA A 162      30.720   8.358  -0.308  1.00 89.94           H  
ATOM   2572  O   ALA A 162      29.222   6.900  -2.895  1.00 89.94           O  
ATOM   2573  N   SER A 163      28.097   8.662  -2.054  1.00 87.69           N  
ATOM   2574  H   SER A 163      27.741   9.096  -1.214  1.00 87.69           H  
ATOM   2575  CA  SER A 163      27.884   9.357  -3.330  1.00 87.69           C  
ATOM   2576  HA  SER A 163      27.742   8.617  -4.118  1.00 87.69           H  
ATOM   2577  C   SER A 163      29.099  10.217  -3.695  1.00 87.69           C  
ATOM   2578  CB  SER A 163      26.606  10.199  -3.258  1.00 87.69           C  
ATOM   2579  HB2 SER A 163      26.667  10.877  -2.407  1.00 87.69           H  
ATOM   2580  HB3 SER A 163      25.743   9.547  -3.120  1.00 87.69           H  
ATOM   2581  O   SER A 163      29.096  11.436  -3.514  1.00 87.69           O  
ATOM   2582  OG  SER A 163      26.459  10.960  -4.443  1.00 87.69           O  
ATOM   2583  HG  SER A 163      27.024  11.726  -4.318  1.00 87.69           H  
ATOM   2584  N   SER A 164      30.163   9.597  -4.210  1.00 83.56           N  
ATOM   2585  H   SER A 164      30.135   8.591  -4.297  1.00 83.56           H  
ATOM   2586  CA  SER A 164      31.400  10.314  -4.546  1.00 83.56           C  
ATOM   2587  HA  SER A 164      31.141  11.356  -4.733  1.00 83.56           H  
ATOM   2588  C   SER A 164      32.089   9.816  -5.823  1.00 83.56           C  
ATOM   2589  CB  SER A 164      32.355  10.312  -3.341  1.00 83.56           C  
ATOM   2590  HB2 SER A 164      31.805  10.154  -2.413  1.00 83.56           H  
ATOM   2591  HB3 SER A 164      32.843  11.285  -3.285  1.00 83.56           H  
ATOM   2592  O   SER A 164      31.912   8.674  -6.267  1.00 83.56           O  
ATOM   2593  OG  SER A 164      33.353   9.331  -3.490  1.00 83.56           O  
ATOM   2594  HG  SER A 164      33.186   8.602  -2.889  1.00 83.56           H  
ATOM   2595  N   GLY A 165      32.907  10.693  -6.415  1.00 78.06           N  
ATOM   2596  H   GLY A 165      32.996  11.606  -5.992  1.00 78.06           H  
ATOM   2597  CA  GLY A 165      33.750  10.385  -7.570  1.00 78.06           C  
ATOM   2598  HA2 GLY A 165      34.478   9.627  -7.279  1.00 78.06           H  
ATOM   2599  HA3 GLY A 165      34.291  11.281  -7.872  1.00 78.06           H  
ATOM   2600  C   GLY A 165      32.946   9.887  -8.773  1.00 78.06           C  
ATOM   2601  O   GLY A 165      32.062  10.576  -9.269  1.00 78.06           O  
ATOM   2602  N   ALA A 166      33.254   8.677  -9.244  1.00 80.69           N  
ATOM   2603  H   ALA A 166      33.989   8.153  -8.791  1.00 80.69           H  
ATOM   2604  CA  ALA A 166      32.545   8.046 -10.360  1.00 80.69           C  
ATOM   2605  HA  ALA A 166      32.367   8.798 -11.128  1.00 80.69           H  
ATOM   2606  C   ALA A 166      31.163   7.469  -9.983  1.00 80.69           C  
ATOM   2607  CB  ALA A 166      33.466   6.974 -10.953  1.00 80.69           C  
ATOM   2608  HB1 ALA A 166      34.405   7.432 -11.265  1.00 80.69           H  
ATOM   2609  HB2 ALA A 166      32.987   6.522 -11.821  1.00 80.69           H  
ATOM   2610  HB3 ALA A 166      33.662   6.196 -10.215  1.00 80.69           H  
ATOM   2611  O   ALA A 166      30.406   7.093 -10.872  1.00 80.69           O  
ATOM   2612  N   HIS A 167      30.830   7.404  -8.690  1.00 87.25           N  
ATOM   2613  H   HIS A 167      31.454   7.815  -8.010  1.00 87.25           H  
ATOM   2614  CA  HIS A 167      29.607   6.787  -8.162  1.00 87.25           C  
ATOM   2615  HA  HIS A 167      29.049   6.345  -8.988  1.00 87.25           H  
ATOM   2616  C   HIS A 167      28.674   7.827  -7.525  1.00 87.25           C  
ATOM   2617  CB  HIS A 167      29.968   5.652  -7.192  1.00 87.25           C  
ATOM   2618  HB2 HIS A 167      29.057   5.125  -6.907  1.00 87.25           H  
ATOM   2619  HB3 HIS A 167      30.397   6.084  -6.288  1.00 87.25           H  
ATOM   2620  O   HIS A 167      27.979   7.537  -6.553  1.00 87.25           O  
ATOM   2621  CG  HIS A 167      30.940   4.652  -7.761  1.00 87.25           C  
ATOM   2622  CD2 HIS A 167      30.650   3.583  -8.567  1.00 87.25           C  
ATOM   2623  HD2 HIS A 167      29.673   3.283  -8.917  1.00 87.25           H  
ATOM   2624  ND1 HIS A 167      32.306   4.667  -7.582  1.00 87.25           N  
ATOM   2625  HD1 HIS A 167      32.836   5.378  -7.098  1.00 87.25           H  
ATOM   2626  CE1 HIS A 167      32.826   3.627  -8.254  1.00 87.25           C  
ATOM   2627  HE1 HIS A 167      33.874   3.374  -8.314  1.00 87.25           H  
ATOM   2628  NE2 HIS A 167      31.856   2.953  -8.878  1.00 87.25           N  
ATOM   2629  N   ILE A 168      28.688   9.058  -8.043  1.00 86.62           N  
ATOM   2630  H   ILE A 168      29.271   9.232  -8.850  1.00 86.62           H  
ATOM   2631  CA  ILE A 168      27.773  10.116  -7.604  1.00 86.62           C  
ATOM   2632  HA  ILE A 168      27.859  10.218  -6.522  1.00 86.62           H  
ATOM   2633  C   ILE A 168      26.338   9.691  -7.922  1.00 86.62           C  
ATOM   2634  CB  ILE A 168      28.144  11.472  -8.244  1.00 86.62           C  
ATOM   2635  HB  ILE A 168      28.224  11.334  -9.322  1.00 86.62           H  
ATOM   2636  O   ILE A 168      26.037   9.257  -9.037  1.00 86.62           O  
ATOM   2637  CG1 ILE A 168      29.503  11.954  -7.692  1.00 86.62           C  
ATOM   2638 HG12 ILE A 168      30.209  11.123  -7.689  1.00 86.62           H  
ATOM   2639 HG13 ILE A 168      29.383  12.276  -6.658  1.00 86.62           H  
ATOM   2640  CG2 ILE A 168      27.072  12.542  -7.967  1.00 86.62           C  
ATOM   2641 HG21 ILE A 168      26.131  12.269  -8.444  1.00 86.62           H  
ATOM   2642 HG22 ILE A 168      27.366  13.506  -8.382  1.00 86.62           H  
ATOM   2643 HG23 ILE A 168      26.906  12.650  -6.895  1.00 86.62           H  
ATOM   2644  CD1 ILE A 168      30.131  13.095  -8.504  1.00 86.62           C  
ATOM   2645 HD11 ILE A 168      31.134  13.292  -8.126  1.00 86.62           H  
ATOM   2646 HD12 ILE A 168      29.540  14.006  -8.411  1.00 86.62           H  
ATOM   2647 HD13 ILE A 168      30.200  12.809  -9.554  1.00 86.62           H  
ATOM   2648  N   TRP A 169      25.455   9.808  -6.935  1.00 89.12           N  
ATOM   2649  H   TRP A 169      25.750  10.187  -6.046  1.00 89.12           H  
ATOM   2650  CA  TRP A 169      24.048   9.472  -7.098  1.00 89.12           C  
ATOM   2651  HA  TRP A 169      23.996   8.474  -7.532  1.00 89.12           H  
ATOM   2652  C   TRP A 169      23.373  10.479  -8.045  1.00 89.12           C  
ATOM   2653  CB  TRP A 169      23.354   9.430  -5.737  1.00 89.12           C  
ATOM   2654  HB2 TRP A 169      22.290   9.266  -5.907  1.00 89.12           H  
ATOM   2655  HB3 TRP A 169      23.454  10.408  -5.266  1.00 89.12           H  
ATOM   2656  O   TRP A 169      23.658  11.675  -7.977  1.00 89.12           O  
ATOM   2657  CG  TRP A 169      23.811   8.392  -4.752  1.00 89.12           C  
ATOM   2658  CD1 TRP A 169      24.908   7.595  -4.812  1.00 89.12           C  
ATOM   2659  HD1 TRP A 169      25.633   7.582  -5.613  1.00 89.12           H  
ATOM   2660  CD2 TRP A 169      23.177   8.076  -3.481  1.00 89.12           C  
ATOM   2661  CE2 TRP A 169      23.961   7.104  -2.797  1.00 89.12           C  
ATOM   2662  CE3 TRP A 169      22.021   8.543  -2.830  1.00 89.12           C  
ATOM   2663  HE3 TRP A 169      21.396   9.263  -3.338  1.00 89.12           H  
ATOM   2664  NE1 TRP A 169      25.005   6.844  -3.654  1.00 89.12           N  
ATOM   2665  HE1 TRP A 169      25.793   6.260  -3.415  1.00 89.12           H  
ATOM   2666  CH2 TRP A 169      22.490   7.161  -0.879  1.00 89.12           C  
ATOM   2667  HH2 TRP A 169      22.261   6.845   0.128  1.00 89.12           H  
ATOM   2668  CZ2 TRP A 169      23.617   6.634  -1.524  1.00 89.12           C  
ATOM   2669  HZ2 TRP A 169      24.230   5.901  -1.021  1.00 89.12           H  
ATOM   2670  CZ3 TRP A 169      21.697   8.122  -1.531  1.00 89.12           C  
ATOM   2671  HZ3 TRP A 169      20.849   8.569  -1.033  1.00 89.12           H  
ATOM   2672  N   PRO A 170      22.491  10.026  -8.950  1.00 86.94           N  
ATOM   2673  CA  PRO A 170      21.802  10.916  -9.882  1.00 86.94           C  
ATOM   2674  HA  PRO A 170      22.516  11.582 -10.367  1.00 86.94           H  
ATOM   2675  C   PRO A 170      20.735  11.763  -9.170  1.00 86.94           C  
ATOM   2676  CB  PRO A 170      21.181   9.970 -10.914  1.00 86.94           C  
ATOM   2677  HB2 PRO A 170      20.281  10.384 -11.370  1.00 86.94           H  
ATOM   2678  HB3 PRO A 170      21.921   9.731 -11.678  1.00 86.94           H  
ATOM   2679  O   PRO A 170      20.272  11.399  -8.097  1.00 86.94           O  
ATOM   2680  CG  PRO A 170      20.875   8.719 -10.090  1.00 86.94           C  
ATOM   2681  HG2 PRO A 170      19.949   8.869  -9.534  1.00 86.94           H  
ATOM   2682  HG3 PRO A 170      20.818   7.826 -10.713  1.00 86.94           H  
ATOM   2683  CD  PRO A 170      22.045   8.650  -9.114  1.00 86.94           C  
ATOM   2684  HD2 PRO A 170      22.852   8.056  -9.543  1.00 86.94           H  
ATOM   2685  HD3 PRO A 170      21.718   8.221  -8.167  1.00 86.94           H  
ATOM   2686  N   ASP A 171      20.245  12.829  -9.808  1.00 84.19           N  
ATOM   2687  H   ASP A 171      20.749  13.200 -10.601  1.00 84.19           H  
ATOM   2688  CA  ASP A 171      19.135  13.637  -9.261  1.00 84.19           C  
ATOM   2689  HA  ASP A 171      19.408  13.991  -8.267  1.00 84.19           H  
ATOM   2690  C   ASP A 171      17.815  12.847  -9.121  1.00 84.19           C  
ATOM   2691  CB  ASP A 171      18.881  14.855 -10.169  1.00 84.19           C  
ATOM   2692  HB2 ASP A 171      17.952  15.333  -9.856  1.00 84.19           H  
ATOM   2693  HB3 ASP A 171      18.745  14.511 -11.194  1.00 84.19           H  
ATOM   2694  O   ASP A 171      16.954  13.193  -8.314  1.00 84.19           O  
ATOM   2695  CG  ASP A 171      19.976  15.925 -10.131  1.00 84.19           C  
ATOM   2696  OD1 ASP A 171      20.707  15.980  -9.124  1.00 84.19           O  
ATOM   2697  OD2 ASP A 171      20.054  16.695 -11.117  1.00 84.19           O  
ATOM   2698  N   ASP A 172      17.637  11.788  -9.920  1.00 89.62           N  
ATOM   2699  H   ASP A 172      18.420  11.514 -10.497  1.00 89.62           H  
ATOM   2700  CA  ASP A 172      16.463  10.915  -9.859  1.00 89.62           C  
ATOM   2701  HA  ASP A 172      15.578  11.536  -9.724  1.00 89.62           H  
ATOM   2702  C   ASP A 172      16.561   9.963  -8.660  1.00 89.62           C  
ATOM   2703  CB  ASP A 172      16.298  10.156 -11.190  1.00 89.62           C  
ATOM   2704  HB2 ASP A 172      16.323  10.879 -12.005  1.00 89.62           H  
ATOM   2705  HB3 ASP A 172      17.136   9.473 -11.329  1.00 89.62           H  
ATOM   2706  O   ASP A 172      17.255   8.943  -8.722  1.00 89.62           O  
ATOM   2707  CG  ASP A 172      14.982   9.369 -11.295  1.00 89.62           C  
ATOM   2708  OD1 ASP A 172      14.191   9.327 -10.328  1.00 89.62           O  
ATOM   2709  OD2 ASP A 172      14.693   8.839 -12.394  1.00 89.62           O  
ATOM   2710  N   ILE A 173      15.821  10.280  -7.594  1.00 93.06           N  
ATOM   2711  H   ILE A 173      15.369  11.184  -7.590  1.00 93.06           H  
ATOM   2712  CA  ILE A 173      15.768   9.481  -6.360  1.00 93.06           C  
ATOM   2713  HA  ILE A 173      16.774   9.443  -5.941  1.00 93.06           H  
ATOM   2714  C   ILE A 173      15.361   8.029  -6.597  1.00 93.06           C  
ATOM   2715  CB  ILE A 173      14.854  10.121  -5.298  1.00 93.06           C  
ATOM   2716  HB  ILE A 173      14.769   9.424  -4.465  1.00 93.06           H  
ATOM   2717  O   ILE A 173      15.791   7.153  -5.855  1.00 93.06           O  
ATOM   2718  CG1 ILE A 173      13.434  10.428  -5.815  1.00 93.06           C  
ATOM   2719 HG12 ILE A 173      13.058   9.590  -6.403  1.00 93.06           H  
ATOM   2720 HG13 ILE A 173      13.466  11.308  -6.458  1.00 93.06           H  
ATOM   2721  CG2 ILE A 173      15.549  11.384  -4.775  1.00 93.06           C  
ATOM   2722 HG21 ILE A 173      14.925  11.914  -4.055  1.00 93.06           H  
ATOM   2723 HG22 ILE A 173      16.455  11.088  -4.246  1.00 93.06           H  
ATOM   2724 HG23 ILE A 173      15.827  12.036  -5.603  1.00 93.06           H  
ATOM   2725  CD1 ILE A 173      12.436  10.679  -4.678  1.00 93.06           C  
ATOM   2726 HD11 ILE A 173      11.527  11.108  -5.099  1.00 93.06           H  
ATOM   2727 HD12 ILE A 173      12.202   9.740  -4.177  1.00 93.06           H  
ATOM   2728 HD13 ILE A 173      12.827  11.388  -3.949  1.00 93.06           H  
ATOM   2729  N   THR A 174      14.627   7.737  -7.677  1.00 93.06           N  
ATOM   2730  H   THR A 174      14.370   8.484  -8.307  1.00 93.06           H  
ATOM   2731  CA  THR A 174      14.210   6.362  -7.998  1.00 93.06           C  
ATOM   2732  HA  THR A 174      13.775   5.950  -7.087  1.00 93.06           H  
ATOM   2733  C   THR A 174      15.369   5.440  -8.389  1.00 93.06           C  
ATOM   2734  CB  THR A 174      13.131   6.311  -9.086  1.00 93.06           C  
ATOM   2735  HB  THR A 174      12.789   5.280  -9.181  1.00 93.06           H  
ATOM   2736  O   THR A 174      15.188   4.238  -8.576  1.00 93.06           O  
ATOM   2737  CG2 THR A 174      11.919   7.181  -8.770  1.00 93.06           C  
ATOM   2738 HG21 THR A 174      11.469   6.857  -7.832  1.00 93.06           H  
ATOM   2739 HG22 THR A 174      12.199   8.232  -8.693  1.00 93.06           H  
ATOM   2740 HG23 THR A 174      11.189   7.066  -9.571  1.00 93.06           H  
ATOM   2741  OG1 THR A 174      13.631   6.727 -10.338  1.00 93.06           O  
ATOM   2742  HG1 THR A 174      13.782   7.674 -10.286  1.00 93.06           H  
ATOM   2743  N   LYS A 175      16.573   6.001  -8.549  1.00 90.69           N  
ATOM   2744  H   LYS A 175      16.634   6.998  -8.404  1.00 90.69           H  
ATOM   2745  CA  LYS A 175      17.811   5.276  -8.853  1.00 90.69           C  
ATOM   2746  HA  LYS A 175      17.577   4.233  -9.064  1.00 90.69           H  
ATOM   2747  C   LYS A 175      18.783   5.246  -7.674  1.00 90.69           C  
ATOM   2748  CB  LYS A 175      18.469   5.901 -10.087  1.00 90.69           C  
ATOM   2749  HB2 LYS A 175      19.404   5.380 -10.296  1.00 90.69           H  
ATOM   2750  HB3 LYS A 175      18.692   6.945  -9.866  1.00 90.69           H  
ATOM   2751  O   LYS A 175      19.906   4.772  -7.844  1.00 90.69           O  
ATOM   2752  CG  LYS A 175      17.579   5.830 -11.329  1.00 90.69           C  
ATOM   2753  HG2 LYS A 175      16.658   6.389 -11.160  1.00 90.69           H  
ATOM   2754  HG3 LYS A 175      17.333   4.790 -11.544  1.00 90.69           H  
ATOM   2755  CD  LYS A 175      18.320   6.442 -12.516  1.00 90.69           C  
ATOM   2756  HD2 LYS A 175      19.222   5.864 -12.719  1.00 90.69           H  
ATOM   2757  HD3 LYS A 175      18.591   7.469 -12.272  1.00 90.69           H  
ATOM   2758  CE  LYS A 175      17.395   6.427 -13.729  1.00 90.69           C  
ATOM   2759  HE2 LYS A 175      16.484   6.965 -13.466  1.00 90.69           H  
ATOM   2760  HE3 LYS A 175      17.121   5.394 -13.948  1.00 90.69           H  
ATOM   2761  NZ  LYS A 175      18.048   7.061 -14.896  1.00 90.69           N  
ATOM   2762  HZ1 LYS A 175      18.902   6.574 -15.129  1.00 90.69           H  
ATOM   2763  HZ2 LYS A 175      17.420   7.056 -15.687  1.00 90.69           H  
ATOM   2764  HZ3 LYS A 175      18.265   8.020 -14.667  1.00 90.69           H  
ATOM   2765  N   TRP A 176      18.406   5.787  -6.517  1.00 92.94           N  
ATOM   2766  H   TRP A 176      17.458   6.116  -6.403  1.00 92.94           H  
ATOM   2767  CA  TRP A 176      19.281   5.815  -5.350  1.00 92.94           C  
ATOM   2768  HA  TRP A 176      20.267   6.144  -5.677  1.00 92.94           H  
ATOM   2769  C   TRP A 176      19.404   4.415  -4.736  1.00 92.94           C  
ATOM   2770  CB  TRP A 176      18.778   6.831  -4.322  1.00 92.94           C  
ATOM   2771  HB2 TRP A 176      17.727   6.638  -4.104  1.00 92.94           H  
ATOM   2772  HB3 TRP A 176      19.331   6.673  -3.397  1.00 92.94           H  
ATOM   2773  O   TRP A 176      18.391   3.730  -4.580  1.00 92.94           O  
ATOM   2774  CG  TRP A 176      18.945   8.275  -4.690  1.00 92.94           C  
ATOM   2775  CD1 TRP A 176      19.267   8.773  -5.907  1.00 92.94           C  
ATOM   2776  HD1 TRP A 176      19.427   8.194  -6.805  1.00 92.94           H  
ATOM   2777  CD2 TRP A 176      18.816   9.435  -3.814  1.00 92.94           C  
ATOM   2778  CE2 TRP A 176      19.097  10.609  -4.573  1.00 92.94           C  
ATOM   2779  CE3 TRP A 176      18.506   9.613  -2.449  1.00 92.94           C  
ATOM   2780  HE3 TRP A 176      18.285   8.746  -1.844  1.00 92.94           H  
ATOM   2781  NE1 TRP A 176      19.356  10.144  -5.837  1.00 92.94           N  
ATOM   2782  HE1 TRP A 176      19.595  10.723  -6.629  1.00 92.94           H  
ATOM   2783  CH2 TRP A 176      18.710  12.041  -2.670  1.00 92.94           C  
ATOM   2784  HH2 TRP A 176      18.643  13.026  -2.232  1.00 92.94           H  
ATOM   2785  CZ2 TRP A 176      19.053  11.895  -4.023  1.00 92.94           C  
ATOM   2786  HZ2 TRP A 176      19.255  12.757  -4.643  1.00 92.94           H  
ATOM   2787  CZ3 TRP A 176      18.454  10.901  -1.882  1.00 92.94           C  
ATOM   2788  HZ3 TRP A 176      18.196  11.019  -0.840  1.00 92.94           H  
ATOM   2789  N   PRO A 177      20.618   3.976  -4.362  1.00 91.00           N  
ATOM   2790  CA  PRO A 177      20.804   2.726  -3.630  1.00 91.00           C  
ATOM   2791  HA  PRO A 177      20.290   1.908  -4.134  1.00 91.00           H  
ATOM   2792  C   PRO A 177      20.256   2.851  -2.200  1.00 91.00           C  
ATOM   2793  CB  PRO A 177      22.314   2.481  -3.657  1.00 91.00           C  
ATOM   2794  HB2 PRO A 177      22.590   1.991  -4.591  1.00 91.00           H  
ATOM   2795  HB3 PRO A 177      22.658   1.895  -2.805  1.00 91.00           H  
ATOM   2796  O   PRO A 177      19.962   3.950  -1.734  1.00 91.00           O  
ATOM   2797  CG  PRO A 177      22.883   3.898  -3.637  1.00 91.00           C  
ATOM   2798  HG2 PRO A 177      22.882   4.264  -2.611  1.00 91.00           H  
ATOM   2799  HG3 PRO A 177      23.883   3.941  -4.067  1.00 91.00           H  
ATOM   2800  CD  PRO A 177      21.881   4.697  -4.465  1.00 91.00           C  
ATOM   2801  HD2 PRO A 177      21.792   5.706  -4.064  1.00 91.00           H  
ATOM   2802  HD3 PRO A 177      22.201   4.726  -5.506  1.00 91.00           H  
ATOM   2803  N   ILE A 178      20.141   1.734  -1.483  1.00 92.75           N  
ATOM   2804  H   ILE A 178      20.428   0.855  -1.890  1.00 92.75           H  
ATOM   2805  CA  ILE A 178      19.835   1.755  -0.046  1.00 92.75           C  
ATOM   2806  HA  ILE A 178      19.015   2.451   0.133  1.00 92.75           H  
ATOM   2807  C   ILE A 178      21.071   2.264   0.701  1.00 92.75           C  
ATOM   2808  CB  ILE A 178      19.393   0.360   0.453  1.00 92.75           C  
ATOM   2809  HB  ILE A 178      20.177  -0.360   0.217  1.00 92.75           H  
ATOM   2810  O   ILE A 178      22.166   1.739   0.501  1.00 92.75           O  
ATOM   2811  CG1 ILE A 178      18.093  -0.065  -0.266  1.00 92.75           C  
ATOM   2812 HG12 ILE A 178      18.236   0.004  -1.345  1.00 92.75           H  
ATOM   2813 HG13 ILE A 178      17.291   0.618   0.013  1.00 92.75           H  
ATOM   2814  CG2 ILE A 178      19.188   0.372   1.979  1.00 92.75           C  
ATOM   2815 HG21 ILE A 178      18.857  -0.605   2.332  1.00 92.75           H  
ATOM   2816 HG22 ILE A 178      20.120   0.595   2.498  1.00 92.75           H  
ATOM   2817 HG23 ILE A 178      18.438   1.114   2.254  1.00 92.75           H  
ATOM   2818  CD1 ILE A 178      17.639  -1.499   0.029  1.00 92.75           C  
ATOM   2819 HD11 ILE A 178      18.456  -2.196  -0.156  1.00 92.75           H  
ATOM   2820 HD12 ILE A 178      17.305  -1.592   1.063  1.00 92.75           H  
ATOM   2821 HD13 ILE A 178      16.803  -1.753  -0.622  1.00 92.75           H  
ATOM   2822  N   CYS A 179      20.895   3.269   1.559  1.00 92.75           N  
ATOM   2823  H   CYS A 179      19.963   3.632   1.700  1.00 92.75           H  
ATOM   2824  CA  CYS A 179      21.952   3.714   2.461  1.00 92.75           C  
ATOM   2825  HA  CYS A 179      22.911   3.658   1.947  1.00 92.75           H  
ATOM   2826  C   CYS A 179      21.999   2.796   3.690  1.00 92.75           C  
ATOM   2827  CB  CYS A 179      21.709   5.172   2.857  1.00 92.75           C  
ATOM   2828  HB2 CYS A 179      21.505   5.765   1.966  1.00 92.75           H  
ATOM   2829  HB3 CYS A 179      20.847   5.226   3.523  1.00 92.75           H  
ATOM   2830  O   CYS A 179      21.097   2.846   4.527  1.00 92.75           O  
ATOM   2831  SG  CYS A 179      23.144   5.865   3.701  1.00 92.75           S  
ATOM   2832  N   THR A 180      23.016   1.938   3.787  1.00 90.19           N  
ATOM   2833  H   THR A 180      23.755   1.978   3.101  1.00 90.19           H  
ATOM   2834  CA  THR A 180      23.170   0.976   4.891  1.00 90.19           C  
ATOM   2835  HA  THR A 180      22.182   0.669   5.235  1.00 90.19           H  
ATOM   2836  C   THR A 180      23.875   1.581   6.095  1.00 90.19           C  
ATOM   2837  CB  THR A 180      23.927  -0.286   4.447  1.00 90.19           C  
ATOM   2838  HB  THR A 180      24.128  -0.914   5.315  1.00 90.19           H  
ATOM   2839  O   THR A 180      23.548   1.235   7.229  1.00 90.19           O  
ATOM   2840  CG2 THR A 180      23.087  -1.089   3.450  1.00 90.19           C  
ATOM   2841 HG21 THR A 180      22.132  -1.355   3.902  1.00 90.19           H  
ATOM   2842 HG22 THR A 180      23.624  -1.998   3.178  1.00 90.19           H  
ATOM   2843 HG23 THR A 180      22.908  -0.500   2.551  1.00 90.19           H  
ATOM   2844  OG1 THR A 180      25.140   0.007   3.792  1.00 90.19           O  
ATOM   2845  HG1 THR A 180      25.885  -0.083   4.391  1.00 90.19           H  
ATOM   2846  N   GLU A 181      24.808   2.503   5.857  1.00 88.25           N  
ATOM   2847  H   GLU A 181      25.034   2.716   4.896  1.00 88.25           H  
ATOM   2848  CA  GLU A 181      25.550   3.200   6.902  1.00 88.25           C  
ATOM   2849  HA  GLU A 181      25.110   2.954   7.869  1.00 88.25           H  
ATOM   2850  C   GLU A 181      25.446   4.712   6.701  1.00 88.25           C  
ATOM   2851  CB  GLU A 181      27.008   2.721   6.941  1.00 88.25           C  
ATOM   2852  HB2 GLU A 181      27.032   1.636   6.840  1.00 88.25           H  
ATOM   2853  HB3 GLU A 181      27.548   3.173   6.110  1.00 88.25           H  
ATOM   2854  O   GLU A 181      25.848   5.272   5.677  1.00 88.25           O  
ATOM   2855  CG  GLU A 181      27.707   3.102   8.253  1.00 88.25           C  
ATOM   2856  HG2 GLU A 181      27.663   4.185   8.373  1.00 88.25           H  
ATOM   2857  HG3 GLU A 181      27.159   2.652   9.080  1.00 88.25           H  
ATOM   2858  CD  GLU A 181      29.180   2.654   8.302  1.00 88.25           C  
ATOM   2859  OE1 GLU A 181      29.708   2.579   9.435  1.00 88.25           O  
ATOM   2860  OE2 GLU A 181      29.795   2.437   7.227  1.00 88.25           O  
ATOM   2861  N   GLN A 182      24.901   5.379   7.710  1.00 83.38           N  
ATOM   2862  H   GLN A 182      24.606   4.859   8.524  1.00 83.38           H  
ATOM   2863  CA  GLN A 182      24.859   6.827   7.818  1.00 83.38           C  
ATOM   2864  HA  GLN A 182      25.649   7.259   7.204  1.00 83.38           H  
ATOM   2865  C   GLN A 182      25.114   7.182   9.276  1.00 83.38           C  
ATOM   2866  CB  GLN A 182      23.498   7.346   7.330  1.00 83.38           C  
ATOM   2867  HB2 GLN A 182      22.705   6.989   7.987  1.00 83.38           H  
ATOM   2868  HB3 GLN A 182      23.316   6.960   6.327  1.00 83.38           H  
ATOM   2869  O   GLN A 182      24.581   6.521  10.173  1.00 83.38           O  
ATOM   2870  CG  GLN A 182      23.461   8.876   7.273  1.00 83.38           C  
ATOM   2871  HG2 GLN A 182      23.504   9.288   8.281  1.00 83.38           H  
ATOM   2872  HG3 GLN A 182      24.330   9.235   6.720  1.00 83.38           H  
ATOM   2873  CD  GLN A 182      22.212   9.380   6.569  1.00 83.38           C  
ATOM   2874  NE2 GLN A 182      21.206   9.785   7.306  1.00 83.38           N  
ATOM   2875 HE21 GLN A 182      21.259   9.747   8.313  1.00 83.38           H  
ATOM   2876 HE22 GLN A 182      20.363  10.050   6.816  1.00 83.38           H  
ATOM   2877  OE1 GLN A 182      22.132   9.446   5.349  1.00 83.38           O  
ATOM   2878  N   ALA A 183      25.912   8.221   9.515  1.00 74.44           N  
ATOM   2879  H   ALA A 183      26.363   8.692   8.743  1.00 74.44           H  
ATOM   2880  CA  ALA A 183      26.178   8.691  10.864  1.00 74.44           C  
ATOM   2881  HA  ALA A 183      26.717   7.908  11.399  1.00 74.44           H  
ATOM   2882  C   ALA A 183      24.853   8.971  11.596  1.00 74.44           C  
ATOM   2883  CB  ALA A 183      27.081   9.928  10.790  1.00 74.44           C  
ATOM   2884  HB1 ALA A 183      27.316  10.272  11.797  1.00 74.44           H  
ATOM   2885  HB2 ALA A 183      26.575  10.727  10.249  1.00 74.44           H  
ATOM   2886  HB3 ALA A 183      28.008   9.677  10.275  1.00 74.44           H  
ATOM   2887  O   ALA A 183      24.070   9.830  11.185  1.00 74.44           O  
ATOM   2888  N   GLN A 184      24.599   8.231  12.679  1.00 65.69           N  
ATOM   2889  H   GLN A 184      25.243   7.490  12.918  1.00 65.69           H  
ATOM   2890  CA  GLN A 184      23.471   8.489  13.569  1.00 65.69           C  
ATOM   2891  HA  GLN A 184      22.594   8.754  12.978  1.00 65.69           H  
ATOM   2892  C   GLN A 184      23.823   9.693  14.443  1.00 65.69           C  
ATOM   2893  CB  GLN A 184      23.127   7.247  14.413  1.00 65.69           C  
ATOM   2894  HB2 GLN A 184      24.019   6.892  14.929  1.00 65.69           H  
ATOM   2895  HB3 GLN A 184      22.393   7.545  15.162  1.00 65.69           H  
ATOM   2896  O   GLN A 184      24.316   9.541  15.560  1.00 65.69           O  
ATOM   2897  CG  GLN A 184      22.526   6.102  13.587  1.00 65.69           C  
ATOM   2898  HG2 GLN A 184      21.702   6.490  12.988  1.00 65.69           H  
ATOM   2899  HG3 GLN A 184      23.282   5.707  12.908  1.00 65.69           H  
ATOM   2900  CD  GLN A 184      21.991   4.957  14.449  1.00 65.69           C  
ATOM   2901  NE2 GLN A 184      21.358   3.975  13.846  1.00 65.69           N  
ATOM   2902 HE21 GLN A 184      21.303   3.953  12.838  1.00 65.69           H  
ATOM   2903 HE22 GLN A 184      21.062   3.212  14.439  1.00 65.69           H  
ATOM   2904  OE1 GLN A 184      22.113   4.907  15.663  1.00 65.69           O  
ATOM   2905  N   SER A 185      23.626  10.903  13.924  1.00 65.38           N  
ATOM   2906  H   SER A 185      23.287  10.983  12.976  1.00 65.38           H  
ATOM   2907  CA  SER A 185      23.698  12.122  14.724  1.00 65.38           C  
ATOM   2908  HA  SER A 185      23.963  11.852  15.747  1.00 65.38           H  
ATOM   2909  C   SER A 185      22.318  12.770  14.791  1.00 65.38           C  
ATOM   2910  CB  SER A 185      24.818  13.050  14.243  1.00 65.38           C  
ATOM   2911  HB2 SER A 185      25.713  12.459  14.044  1.00 65.38           H  
ATOM   2912  HB3 SER A 185      25.046  13.760  15.038  1.00 65.38           H  
ATOM   2913  O   SER A 185      21.601  12.845  13.800  1.00 65.38           O  
ATOM   2914  OG  SER A 185      24.463  13.773  13.092  1.00 65.38           O  
ATOM   2915  HG  SER A 185      25.255  14.133  12.686  1.00 65.38           H  
ATOM   2916  N   ASN A 186      21.919  13.208  15.987  1.00 60.94           N  
ATOM   2917  H   ASN A 186      22.522  13.055  16.783  1.00 60.94           H  
ATOM   2918  CA  ASN A 186      20.578  13.764  16.210  1.00 60.94           C  
ATOM   2919  HA  ASN A 186      19.849  13.162  15.667  1.00 60.94           H  
ATOM   2920  C   ASN A 186      20.423  15.203  15.683  1.00 60.94           C  
ATOM   2921  CB  ASN A 186      20.252  13.704  17.715  1.00 60.94           C  
ATOM   2922  HB2 ASN A 186      19.318  14.237  17.891  1.00 60.94           H  
ATOM   2923  HB3 ASN A 186      21.035  14.216  18.276  1.00 60.94           H  
ATOM   2924  O   ASN A 186      19.317  15.736  15.690  1.00 60.94           O  
ATOM   2925  CG  ASN A 186      20.072  12.299  18.262  1.00 60.94           C  
ATOM   2926  ND2 ASN A 186      20.134  12.144  19.564  1.00 60.94           N  
ATOM   2927 HD21 ASN A 186      20.029  11.192  19.887  1.00 60.94           H  
ATOM   2928 HD22 ASN A 186      20.279  12.943  20.163  1.00 60.94           H  
ATOM   2929  OD1 ASN A 186      19.875  11.322  17.566  1.00 60.94           O  
ATOM   2930  N   HIS A 187      21.529  15.858  15.317  1.00 80.56           N  
ATOM   2931  H   HIS A 187      22.379  15.323  15.216  1.00 80.56           H  
ATOM   2932  CA  HIS A 187      21.572  17.285  15.000  1.00 80.56           C  
ATOM   2933  HA  HIS A 187      20.585  17.609  14.671  1.00 80.56           H  
ATOM   2934  C   HIS A 187      22.524  17.549  13.829  1.00 80.56           C  
ATOM   2935  CB  HIS A 187      21.954  18.089  16.258  1.00 80.56           C  
ATOM   2936  HB2 HIS A 187      22.957  17.805  16.578  1.00 80.56           H  
ATOM   2937  HB3 HIS A 187      21.972  19.144  15.988  1.00 80.56           H  
ATOM   2938  O   HIS A 187      23.580  18.156  13.996  1.00 80.56           O  
ATOM   2939  CG  HIS A 187      21.005  17.927  17.420  1.00 80.56           C  
ATOM   2940  CD2 HIS A 187      21.324  17.566  18.701  1.00 80.56           C  
ATOM   2941  HD2 HIS A 187      22.321  17.369  19.067  1.00 80.56           H  
ATOM   2942  ND1 HIS A 187      19.639  18.056  17.367  1.00 80.56           N  
ATOM   2943  HD1 HIS A 187      19.103  18.095  16.511  1.00 80.56           H  
ATOM   2944  CE1 HIS A 187      19.145  17.760  18.578  1.00 80.56           C  
ATOM   2945  HE1 HIS A 187      18.093  17.698  18.811  1.00 80.56           H  
ATOM   2946  NE2 HIS A 187      20.136  17.460  19.437  1.00 80.56           N  
ATOM   2947  N   THR A 188      22.172  17.066  12.643  1.00 79.75           N  
ATOM   2948  H   THR A 188      21.303  16.553  12.583  1.00 79.75           H  
ATOM   2949  CA  THR A 188      22.855  17.379  11.380  1.00 79.75           C  
ATOM   2950  HA  THR A 188      23.932  17.350  11.544  1.00 79.75           H  
ATOM   2951  C   THR A 188      22.507  18.770  10.855  1.00 79.75           C  
ATOM   2952  CB  THR A 188      22.510  16.367  10.277  1.00 79.75           C  
ATOM   2953  HB  THR A 188      23.061  16.641   9.377  1.00 79.75           H  
ATOM   2954  O   THR A 188      23.220  19.288   9.998  1.00 79.75           O  
ATOM   2955  CG2 THR A 188      22.887  14.934  10.625  1.00 79.75           C  
ATOM   2956 HG21 THR A 188      23.963  14.877  10.795  1.00 79.75           H  
ATOM   2957 HG22 THR A 188      22.349  14.600  11.512  1.00 79.75           H  
ATOM   2958 HG23 THR A 188      22.633  14.280   9.791  1.00 79.75           H  
ATOM   2959  OG1 THR A 188      21.142  16.407   9.957  1.00 79.75           O  
ATOM   2960  HG1 THR A 188      20.650  16.102  10.723  1.00 79.75           H  
ATOM   2961  N   GLY A 189      21.419  19.382  11.340  1.00 78.44           N  
ATOM   2962  H   GLY A 189      20.815  18.847  11.948  1.00 78.44           H  
ATOM   2963  CA  GLY A 189      20.872  20.627  10.795  1.00 78.44           C  
ATOM   2964  HA2 GLY A 189      20.244  21.095  11.554  1.00 78.44           H  
ATOM   2965  HA3 GLY A 189      21.684  21.309  10.544  1.00 78.44           H  
ATOM   2966  C   GLY A 189      20.015  20.408   9.542  1.00 78.44           C  
ATOM   2967  O   GLY A 189      19.479  21.366   8.984  1.00 78.44           O  
ATOM   2968  N   LEU A 190      19.860  19.157   9.094  1.00 84.25           N  
ATOM   2969  H   LEU A 190      20.281  18.409   9.626  1.00 84.25           H  
ATOM   2970  CA  LEU A 190      18.986  18.770   7.995  1.00 84.25           C  
ATOM   2971  HA  LEU A 190      18.722  19.648   7.405  1.00 84.25           H  
ATOM   2972  C   LEU A 190      17.694  18.179   8.567  1.00 84.25           C  
ATOM   2973  CB  LEU A 190      19.715  17.770   7.080  1.00 84.25           C  
ATOM   2974  HB2 LEU A 190      19.014  17.428   6.319  1.00 84.25           H  
ATOM   2975  HB3 LEU A 190      19.991  16.899   7.676  1.00 84.25           H  
ATOM   2976  O   LEU A 190      17.676  17.056   9.064  1.00 84.25           O  
ATOM   2977  CG  LEU A 190      20.987  18.296   6.393  1.00 84.25           C  
ATOM   2978  HG  LEU A 190      21.699  18.639   7.142  1.00 84.25           H  
ATOM   2979  CD1 LEU A 190      21.637  17.160   5.600  1.00 84.25           C  
ATOM   2980 HD11 LEU A 190      20.957  16.782   4.837  1.00 84.25           H  
ATOM   2981 HD12 LEU A 190      21.887  16.347   6.281  1.00 84.25           H  
ATOM   2982 HD13 LEU A 190      22.559  17.510   5.135  1.00 84.25           H  
ATOM   2983  CD2 LEU A 190      20.687  19.448   5.428  1.00 84.25           C  
ATOM   2984 HD21 LEU A 190      21.595  19.713   4.886  1.00 84.25           H  
ATOM   2985 HD22 LEU A 190      19.898  19.156   4.734  1.00 84.25           H  
ATOM   2986 HD23 LEU A 190      20.365  20.318   6.000  1.00 84.25           H  
ATOM   2987  N   LEU A 191      16.590  18.920   8.443  1.00 85.88           N  
ATOM   2988  H   LEU A 191      16.700  19.853   8.074  1.00 85.88           H  
ATOM   2989  CA  LEU A 191      15.270  18.538   8.971  1.00 85.88           C  
ATOM   2990  HA  LEU A 191      15.302  18.556  10.061  1.00 85.88           H  
ATOM   2991  C   LEU A 191      14.821  17.123   8.571  1.00 85.88           C  
ATOM   2992  CB  LEU A 191      14.238  19.566   8.469  1.00 85.88           C  
ATOM   2993  HB2 LEU A 191      14.477  19.828   7.438  1.00 85.88           H  
ATOM   2994  HB3 LEU A 191      13.248  19.109   8.453  1.00 85.88           H  
ATOM   2995  O   LEU A 191      14.204  16.430   9.374  1.00 85.88           O  
ATOM   2996  CG  LEU A 191      14.179  20.835   9.341  1.00 85.88           C  
ATOM   2997  HG  LEU A 191      15.122  20.964   9.873  1.00 85.88           H  
ATOM   2998  CD1 LEU A 191      13.953  22.074   8.476  1.00 85.88           C  
ATOM   2999 HD11 LEU A 191      13.906  22.958   9.111  1.00 85.88           H  
ATOM   3000 HD12 LEU A 191      14.782  22.194   7.778  1.00 85.88           H  
ATOM   3001 HD13 LEU A 191      13.019  21.980   7.922  1.00 85.88           H  
ATOM   3002  CD2 LEU A 191      13.038  20.735  10.355  1.00 85.88           C  
ATOM   3003 HD21 LEU A 191      13.036  21.620  10.992  1.00 85.88           H  
ATOM   3004 HD22 LEU A 191      13.180  19.853  10.980  1.00 85.88           H  
ATOM   3005 HD23 LEU A 191      12.078  20.664   9.844  1.00 85.88           H  
ATOM   3006  N   HIS A 192      15.122  16.690   7.342  1.00 89.12           N  
ATOM   3007  H   HIS A 192      15.669  17.284   6.736  1.00 89.12           H  
ATOM   3008  CA  HIS A 192      14.746  15.366   6.830  1.00 89.12           C  
ATOM   3009  HA  HIS A 192      13.741  15.130   7.178  1.00 89.12           H  
ATOM   3010  C   HIS A 192      15.645  14.227   7.324  1.00 89.12           C  
ATOM   3011  CB  HIS A 192      14.727  15.403   5.297  1.00 89.12           C  
ATOM   3012  HB2 HIS A 192      14.369  14.444   4.921  1.00 89.12           H  
ATOM   3013  HB3 HIS A 192      14.028  16.172   4.970  1.00 89.12           H  
ATOM   3014  O   HIS A 192      15.280  13.071   7.134  1.00 89.12           O  
ATOM   3015  CG  HIS A 192      16.075  15.683   4.683  1.00 89.12           C  
ATOM   3016  CD2 HIS A 192      16.885  14.772   4.068  1.00 89.12           C  
ATOM   3017  HD2 HIS A 192      16.695  13.716   3.949  1.00 89.12           H  
ATOM   3018  ND1 HIS A 192      16.690  16.936   4.650  1.00 89.12           N  
ATOM   3019  CE1 HIS A 192      17.850  16.743   4.007  1.00 89.12           C  
ATOM   3020  HE1 HIS A 192      18.593  17.507   3.831  1.00 89.12           H  
ATOM   3021  NE2 HIS A 192      17.989  15.466   3.634  1.00 89.12           N  
ATOM   3022  HE2 HIS A 192      18.781  15.105   3.120  1.00 89.12           H  
ATOM   3023  N   ILE A 193      16.797  14.528   7.929  1.00 89.69           N  
ATOM   3024  H   ILE A 193      17.015  15.503   8.080  1.00 89.69           H  
ATOM   3025  CA  ILE A 193      17.711  13.541   8.525  1.00 89.69           C  
ATOM   3026  HA  ILE A 193      17.454  12.543   8.170  1.00 89.69           H  
ATOM   3027  C   ILE A 193      17.542  13.483  10.043  1.00 89.69           C  
ATOM   3028  CB  ILE A 193      19.173  13.839   8.119  1.00 89.69           C  
ATOM   3029  HB  ILE A 193      19.425  14.841   8.465  1.00 89.69           H  
ATOM   3030  O   ILE A 193      17.517  12.394  10.602  1.00 89.69           O  
ATOM   3031  CG1 ILE A 193      19.379  13.806   6.588  1.00 89.69           C  
ATOM   3032 HG12 ILE A 193      18.813  14.623   6.141  1.00 89.69           H  
ATOM   3033 HG13 ILE A 193      20.431  13.986   6.365  1.00 89.69           H  
ATOM   3034  CG2 ILE A 193      20.152  12.865   8.797  1.00 89.69           C  
ATOM   3035 HG21 ILE A 193      20.218  13.090   9.861  1.00 89.69           H  
ATOM   3036 HG22 ILE A 193      21.149  12.970   8.368  1.00 89.69           H  
ATOM   3037 HG23 ILE A 193      19.810  11.837   8.681  1.00 89.69           H  
ATOM   3038  CD1 ILE A 193      18.955  12.488   5.922  1.00 89.69           C  
ATOM   3039 HD11 ILE A 193      19.149  12.533   4.850  1.00 89.69           H  
ATOM   3040 HD12 ILE A 193      17.885  12.325   6.050  1.00 89.69           H  
ATOM   3041 HD13 ILE A 193      19.512  11.649   6.339  1.00 89.69           H  
ATOM   3042  N   ASP A 194      17.342  14.631  10.692  1.00 88.62           N  
ATOM   3043  H   ASP A 194      17.448  15.493  10.175  1.00 88.62           H  
ATOM   3044  CA  ASP A 194      17.207  14.729  12.154  1.00 88.62           C  
ATOM   3045  HA  ASP A 194      17.979  14.116  12.618  1.00 88.62           H  
ATOM   3046  C   ASP A 194      15.852  14.204  12.672  1.00 88.62           C  
ATOM   3047  CB  ASP A 194      17.435  16.195  12.577  1.00 88.62           C  
ATOM   3048  HB2 ASP A 194      17.221  16.292  13.641  1.00 88.62           H  
ATOM   3049  HB3 ASP A 194      16.740  16.837  12.035  1.00 88.62           H  
ATOM   3050  O   ASP A 194      15.647  14.029  13.875  1.00 88.62           O  
ATOM   3051  CG  ASP A 194      18.869  16.688  12.342  1.00 88.62           C  
ATOM   3052  OD1 ASP A 194      19.767  15.859  12.082  1.00 88.62           O  
ATOM   3053  OD2 ASP A 194      19.124  17.913  12.424  1.00 88.62           O  
ATOM   3054  N   CYS A 195      14.896  13.958  11.773  1.00 89.69           N  
ATOM   3055  H   CYS A 195      15.133  14.076  10.799  1.00 89.69           H  
ATOM   3056  CA  CYS A 195      13.572  13.459  12.112  1.00 89.69           C  
ATOM   3057  HA  CYS A 195      13.274  13.917  13.055  1.00 89.69           H  
ATOM   3058  C   CYS A 195      13.543  11.935  12.299  1.00 89.69           C  
ATOM   3059  CB  CYS A 195      12.581  13.929  11.044  1.00 89.69           C  
ATOM   3060  HB2 CYS A 195      11.569  13.660  11.347  1.00 89.69           H  
ATOM   3061  HB3 CYS A 195      12.638  15.016  10.996  1.00 89.69           H  
ATOM   3062  O   CYS A 195      14.152  11.169  11.555  1.00 89.69           O  
ATOM   3063  SG  CYS A 195      12.884  13.293   9.371  1.00 89.69           S  
ATOM   3064  N   LYS A 196      12.730  11.460  13.251  1.00 90.94           N  
ATOM   3065  H   LYS A 196      12.274  12.119  13.865  1.00 90.94           H  
ATOM   3066  CA  LYS A 196      12.468  10.024  13.400  1.00 90.94           C  
ATOM   3067  HA  LYS A 196      13.424   9.505  13.332  1.00 90.94           H  
ATOM   3068  C   LYS A 196      11.580   9.530  12.257  1.00 90.94           C  
ATOM   3069  CB  LYS A 196      11.864   9.748  14.783  1.00 90.94           C  
ATOM   3070  HB2 LYS A 196      12.512  10.188  15.541  1.00 90.94           H  
ATOM   3071  HB3 LYS A 196      10.881  10.214  14.853  1.00 90.94           H  
ATOM   3072  O   LYS A 196      10.417   9.924  12.163  1.00 90.94           O  
ATOM   3073  CG  LYS A 196      11.743   8.240  15.045  1.00 90.94           C  
ATOM   3074  HG2 LYS A 196      12.727   7.779  14.952  1.00 90.94           H  
ATOM   3075  HG3 LYS A 196      11.071   7.792  14.313  1.00 90.94           H  
ATOM   3076  CD  LYS A 196      11.194   7.985  16.451  1.00 90.94           C  
ATOM   3077  HD2 LYS A 196      10.211   8.448  16.536  1.00 90.94           H  
ATOM   3078  HD3 LYS A 196      11.865   8.431  17.184  1.00 90.94           H  
ATOM   3079  CE  LYS A 196      11.085   6.477  16.693  1.00 90.94           C  
ATOM   3080  HE2 LYS A 196      12.076   6.036  16.591  1.00 90.94           H  
ATOM   3081  HE3 LYS A 196      10.450   6.049  15.917  1.00 90.94           H  
ATOM   3082  NZ  LYS A 196      10.523   6.187  18.035  1.00 90.94           N  
ATOM   3083  HZ1 LYS A 196       9.604   6.597  18.120  1.00 90.94           H  
ATOM   3084  HZ2 LYS A 196      11.117   6.575  18.754  1.00 90.94           H  
ATOM   3085  HZ3 LYS A 196      10.445   5.190  18.175  1.00 90.94           H  
ATOM   3086  N   ILE A 197      12.098   8.638  11.416  1.00 92.00           N  
ATOM   3087  H   ILE A 197      13.087   8.440  11.476  1.00 92.00           H  
ATOM   3088  CA  ILE A 197      11.319   8.044  10.324  1.00 92.00           C  
ATOM   3089  HA  ILE A 197      10.905   8.874   9.751  1.00 92.00           H  
ATOM   3090  C   ILE A 197      10.131   7.232  10.881  1.00 92.00           C  
ATOM   3091  CB  ILE A 197      12.248   7.262   9.367  1.00 92.00           C  
ATOM   3092  HB  ILE A 197      13.078   7.924   9.121  1.00 92.00           H  
ATOM   3093  O   ILE A 197      10.310   6.327  11.698  1.00 92.00           O  
ATOM   3094  CG1 ILE A 197      11.508   6.948   8.053  1.00 92.00           C  
ATOM   3095 HG12 ILE A 197      10.745   6.195   8.248  1.00 92.00           H  
ATOM   3096 HG13 ILE A 197      11.013   7.852   7.698  1.00 92.00           H  
ATOM   3097  CG2 ILE A 197      12.842   5.987   9.998  1.00 92.00           C  
ATOM   3098 HG21 ILE A 197      13.270   6.215  10.974  1.00 92.00           H  
ATOM   3099 HG22 ILE A 197      12.073   5.222  10.110  1.00 92.00           H  
ATOM   3100 HG23 ILE A 197      13.640   5.603   9.362  1.00 92.00           H  
ATOM   3101  CD1 ILE A 197      12.423   6.450   6.925  1.00 92.00           C  
ATOM   3102 HD11 ILE A 197      13.208   7.180   6.729  1.00 92.00           H  
ATOM   3103 HD12 ILE A 197      11.836   6.318   6.016  1.00 92.00           H  
ATOM   3104 HD13 ILE A 197      12.871   5.492   7.188  1.00 92.00           H  
ATOM   3105  N   LYS A 198       8.902   7.583  10.476  1.00 92.31           N  
ATOM   3106  H   LYS A 198       8.828   8.387   9.869  1.00 92.31           H  
ATOM   3107  CA  LYS A 198       7.656   6.910  10.904  1.00 92.31           C  
ATOM   3108  HA  LYS A 198       7.828   6.392  11.847  1.00 92.31           H  
ATOM   3109  C   LYS A 198       7.185   5.839   9.928  1.00 92.31           C  
ATOM   3110  CB  LYS A 198       6.515   7.924  11.104  1.00 92.31           C  
ATOM   3111  HB2 LYS A 198       6.432   8.561  10.224  1.00 92.31           H  
ATOM   3112  HB3 LYS A 198       5.582   7.368  11.203  1.00 92.31           H  
ATOM   3113  O   LYS A 198       6.485   4.916  10.341  1.00 92.31           O  
ATOM   3114  CG  LYS A 198       6.673   8.795  12.357  1.00 92.31           C  
ATOM   3115  HG2 LYS A 198       6.877   8.161  13.219  1.00 92.31           H  
ATOM   3116  HG3 LYS A 198       7.510   9.476  12.206  1.00 92.31           H  
ATOM   3117  CD  LYS A 198       5.382   9.597  12.616  1.00 92.31           C  
ATOM   3118  HD2 LYS A 198       4.557   8.905  12.787  1.00 92.31           H  
ATOM   3119  HD3 LYS A 198       5.157  10.202  11.739  1.00 92.31           H  
ATOM   3120  CE  LYS A 198       5.537  10.515  13.834  1.00 92.31           C  
ATOM   3121  HE2 LYS A 198       6.374  11.183  13.634  1.00 92.31           H  
ATOM   3122  HE3 LYS A 198       5.796   9.923  14.711  1.00 92.31           H  
ATOM   3123  NZ  LYS A 198       4.332  11.341  14.107  1.00 92.31           N  
ATOM   3124  HZ1 LYS A 198       4.025  11.866  13.301  1.00 92.31           H  
ATOM   3125  HZ2 LYS A 198       3.550  10.817  14.474  1.00 92.31           H  
ATOM   3126  HZ3 LYS A 198       4.537  12.091  14.752  1.00 92.31           H  
ATOM   3127  N   GLY A 199       7.539   5.969   8.653  1.00 94.44           N  
ATOM   3128  H   GLY A 199       8.157   6.723   8.388  1.00 94.44           H  
ATOM   3129  CA  GLY A 199       7.100   5.046   7.618  1.00 94.44           C  
ATOM   3130  HA2 GLY A 199       6.289   5.480   7.034  1.00 94.44           H  
ATOM   3131  HA3 GLY A 199       6.731   4.142   8.102  1.00 94.44           H  
ATOM   3132  C   GLY A 199       8.215   4.628   6.676  1.00 94.44           C  
ATOM   3133  O   GLY A 199       9.153   5.384   6.435  1.00 94.44           O  
ATOM   3134  N   ARG A 200       8.099   3.406   6.166  1.00 96.81           N  
ATOM   3135  H   ARG A 200       7.239   2.910   6.351  1.00 96.81           H  
ATOM   3136  CA  ARG A 200       9.026   2.772   5.225  1.00 96.81           C  
ATOM   3137  HA  ARG A 200       9.616   3.538   4.721  1.00 96.81           H  
ATOM   3138  C   ARG A 200       8.236   2.024   4.147  1.00 96.81           C  
ATOM   3139  CB  ARG A 200       9.970   1.828   5.983  1.00 96.81           C  
ATOM   3140  HB2 ARG A 200       9.393   1.129   6.588  1.00 96.81           H  
ATOM   3141  HB3 ARG A 200      10.542   1.240   5.265  1.00 96.81           H  
ATOM   3142  O   ARG A 200       7.017   1.894   4.296  1.00 96.81           O  
ATOM   3143  CG  ARG A 200      10.972   2.589   6.854  1.00 96.81           C  
ATOM   3144  HG2 ARG A 200      10.458   3.100   7.668  1.00 96.81           H  
ATOM   3145  HG3 ARG A 200      11.495   3.322   6.239  1.00 96.81           H  
ATOM   3146  CD  ARG A 200      11.982   1.602   7.426  1.00 96.81           C  
ATOM   3147  HD2 ARG A 200      11.459   0.925   8.101  1.00 96.81           H  
ATOM   3148  HD3 ARG A 200      12.403   1.014   6.610  1.00 96.81           H  
ATOM   3149  NE  ARG A 200      13.062   2.282   8.160  1.00 96.81           N  
ATOM   3150  HE  ARG A 200      12.952   2.371   9.160  1.00 96.81           H  
ATOM   3151  NH1 ARG A 200      14.550   2.507   6.399  1.00 96.81           N  
ATOM   3152 HH11 ARG A 200      15.510   2.517   6.085  1.00 96.81           H  
ATOM   3153 HH12 ARG A 200      13.862   2.164   5.744  1.00 96.81           H  
ATOM   3154  NH2 ARG A 200      15.196   3.000   8.462  1.00 96.81           N  
ATOM   3155 HH21 ARG A 200      15.069   2.951   9.463  1.00 96.81           H  
ATOM   3156 HH22 ARG A 200      16.113   3.140   8.063  1.00 96.81           H  
ATOM   3157  CZ  ARG A 200      14.251   2.590   7.665  1.00 96.81           C  
ATOM   3158  N   PRO A 201       8.882   1.567   3.063  1.00 97.56           N  
ATOM   3159  CA  PRO A 201       8.203   0.820   2.014  1.00 97.56           C  
ATOM   3160  HA  PRO A 201       7.474   1.475   1.537  1.00 97.56           H  
ATOM   3161  C   PRO A 201       7.487  -0.422   2.563  1.00 97.56           C  
ATOM   3162  CB  PRO A 201       9.294   0.473   0.993  1.00 97.56           C  
ATOM   3163  HB2 PRO A 201       8.913   0.475  -0.029  1.00 97.56           H  
ATOM   3164  HB3 PRO A 201       9.746  -0.492   1.221  1.00 97.56           H  
ATOM   3165  O   PRO A 201       8.071  -1.233   3.284  1.00 97.56           O  
ATOM   3166  CG  PRO A 201      10.326   1.579   1.194  1.00 97.56           C  
ATOM   3167  HG2 PRO A 201      11.319   1.276   0.861  1.00 97.56           H  
ATOM   3168  HG3 PRO A 201       9.999   2.486   0.684  1.00 97.56           H  
ATOM   3169  CD  PRO A 201      10.275   1.794   2.696  1.00 97.56           C  
ATOM   3170  HD2 PRO A 201      10.908   1.046   3.175  1.00 97.56           H  
ATOM   3171  HD3 PRO A 201      10.615   2.800   2.940  1.00 97.56           H  
ATOM   3172  N   CYS A 202       6.216  -0.570   2.209  1.00 96.88           N  
ATOM   3173  H   CYS A 202       5.767   0.180   1.702  1.00 96.88           H  
ATOM   3174  CA  CYS A 202       5.395  -1.739   2.480  1.00 96.88           C  
ATOM   3175  HA  CYS A 202       5.997  -2.515   2.951  1.00 96.88           H  
ATOM   3176  C   CYS A 202       4.836  -2.270   1.160  1.00 96.88           C  
ATOM   3177  CB  CYS A 202       4.261  -1.366   3.433  1.00 96.88           C  
ATOM   3178  HB2 CYS A 202       4.675  -0.968   4.360  1.00 96.88           H  
ATOM   3179  HB3 CYS A 202       3.670  -0.583   2.957  1.00 96.88           H  
ATOM   3180  O   CYS A 202       4.202  -1.534   0.403  1.00 96.88           O  
ATOM   3181  SG  CYS A 202       3.150  -2.748   3.808  1.00 96.88           S  
ATOM   3182  N   CYS A 203       5.068  -3.550   0.892  1.00 95.81           N  
ATOM   3183  H   CYS A 203       5.605  -4.089   1.556  1.00 95.81           H  
ATOM   3184  CA  CYS A 203       4.545  -4.229  -0.285  1.00 95.81           C  
ATOM   3185  HA  CYS A 203       4.411  -3.513  -1.096  1.00 95.81           H  
ATOM   3186  C   CYS A 203       3.198  -4.870   0.040  1.00 95.81           C  
ATOM   3187  CB  CYS A 203       5.562  -5.273  -0.732  1.00 95.81           C  
ATOM   3188  HB2 CYS A 203       5.157  -5.829  -1.577  1.00 95.81           H  
ATOM   3189  HB3 CYS A 203       5.718  -5.975   0.087  1.00 95.81           H  
ATOM   3190  O   CYS A 203       3.137  -5.770   0.879  1.00 95.81           O  
ATOM   3191  SG  CYS A 203       7.162  -4.575  -1.192  1.00 95.81           S  
ATOM   3192  N   ILE A 204       2.134  -4.424  -0.624  1.00 91.25           N  
ATOM   3193  H   ILE A 204       2.277  -3.713  -1.327  1.00 91.25           H  
ATOM   3194  CA  ILE A 204       0.753  -4.834  -0.338  1.00 91.25           C  
ATOM   3195  HA  ILE A 204       0.770  -5.660   0.372  1.00 91.25           H  
ATOM   3196  C   ILE A 204       0.090  -5.347  -1.618  1.00 91.25           C  
ATOM   3197  CB  ILE A 204      -0.047  -3.680   0.319  1.00 91.25           C  
ATOM   3198  HB  ILE A 204      -0.147  -2.878  -0.412  1.00 91.25           H  
ATOM   3199  O   ILE A 204       0.393  -4.901  -2.727  1.00 91.25           O  
ATOM   3200  CG1 ILE A 204       0.707  -3.122   1.547  1.00 91.25           C  
ATOM   3201 HG12 ILE A 204       0.838  -3.909   2.291  1.00 91.25           H  
ATOM   3202 HG13 ILE A 204       1.689  -2.769   1.232  1.00 91.25           H  
ATOM   3203  CG2 ILE A 204      -1.463  -4.134   0.736  1.00 91.25           C  
ATOM   3204 HG21 ILE A 204      -1.403  -4.961   1.445  1.00 91.25           H  
ATOM   3205 HG22 ILE A 204      -2.000  -3.308   1.202  1.00 91.25           H  
ATOM   3206 HG23 ILE A 204      -2.052  -4.425  -0.133  1.00 91.25           H  
ATOM   3207  CD1 ILE A 204       0.021  -1.925   2.197  1.00 91.25           C  
ATOM   3208 HD11 ILE A 204      -0.369  -1.292   1.400  1.00 91.25           H  
ATOM   3209 HD12 ILE A 204      -0.800  -2.251   2.836  1.00 91.25           H  
ATOM   3210 HD13 ILE A 204       0.735  -1.361   2.797  1.00 91.25           H  
ATOM   3211  N   GLY A 205      -0.844  -6.283  -1.452  1.00 85.94           N  
ATOM   3212  H   GLY A 205      -1.013  -6.612  -0.512  1.00 85.94           H  
ATOM   3213  CA  GLY A 205      -1.682  -6.802  -2.526  1.00 85.94           C  
ATOM   3214  HA2 GLY A 205      -2.046  -5.971  -3.131  1.00 85.94           H  
ATOM   3215  HA3 GLY A 205      -2.545  -7.298  -2.081  1.00 85.94           H  
ATOM   3216  C   GLY A 205      -0.972  -7.796  -3.447  1.00 85.94           C  
ATOM   3217  O   GLY A 205       0.250  -7.902  -3.503  1.00 85.94           O  
ATOM   3218  N   THR A 206      -1.764  -8.526  -4.229  1.00 86.12           N  
ATOM   3219  H   THR A 206      -2.764  -8.397  -4.168  1.00 86.12           H  
ATOM   3220  CA  THR A 206      -1.280  -9.612  -5.104  1.00 86.12           C  
ATOM   3221  HA  THR A 206      -0.667 -10.292  -4.512  1.00 86.12           H  
ATOM   3222  C   THR A 206      -0.409  -9.135  -6.269  1.00 86.12           C  
ATOM   3223  CB  THR A 206      -2.467 -10.408  -5.662  1.00 86.12           C  
ATOM   3224  HB  THR A 206      -2.112 -11.143  -6.385  1.00 86.12           H  
ATOM   3225  O   THR A 206       0.303  -9.928  -6.879  1.00 86.12           O  
ATOM   3226  CG2 THR A 206      -3.221 -11.134  -4.552  1.00 86.12           C  
ATOM   3227 HG21 THR A 206      -2.525 -11.765  -3.997  1.00 86.12           H  
ATOM   3228 HG22 THR A 206      -3.687 -10.426  -3.867  1.00 86.12           H  
ATOM   3229 HG23 THR A 206      -3.994 -11.772  -4.980  1.00 86.12           H  
ATOM   3230  OG1 THR A 206      -3.395  -9.542  -6.281  1.00 86.12           O  
ATOM   3231  HG1 THR A 206      -4.245  -9.986  -6.238  1.00 86.12           H  
ATOM   3232  N   LYS A 207      -0.447  -7.837  -6.584  1.00 83.44           N  
ATOM   3233  H   LYS A 207      -1.046  -7.251  -6.020  1.00 83.44           H  
ATOM   3234  CA  LYS A 207       0.317  -7.218  -7.679  1.00 83.44           C  
ATOM   3235  HA  LYS A 207       0.564  -7.977  -8.422  1.00 83.44           H  
ATOM   3236  C   LYS A 207       1.659  -6.650  -7.229  1.00 83.44           C  
ATOM   3237  CB  LYS A 207      -0.543  -6.142  -8.348  1.00 83.44           C  
ATOM   3238  HB2 LYS A 207      -0.876  -5.433  -7.590  1.00 83.44           H  
ATOM   3239  HB3 LYS A 207       0.040  -5.603  -9.095  1.00 83.44           H  
ATOM   3240  O   LYS A 207       2.426  -6.209  -8.079  1.00 83.44           O  
ATOM   3241  CG  LYS A 207      -1.742  -6.797  -9.037  1.00 83.44           C  
ATOM   3242  HG2 LYS A 207      -1.413  -7.282  -9.955  1.00 83.44           H  
ATOM   3243  HG3 LYS A 207      -2.184  -7.552  -8.387  1.00 83.44           H  
ATOM   3244  CD  LYS A 207      -2.814  -5.765  -9.347  1.00 83.44           C  
ATOM   3245  HD2 LYS A 207      -2.453  -5.064 -10.101  1.00 83.44           H  
ATOM   3246  HD3 LYS A 207      -3.070  -5.223  -8.437  1.00 83.44           H  
ATOM   3247  CE  LYS A 207      -4.019  -6.565  -9.824  1.00 83.44           C  
ATOM   3248  HE2 LYS A 207      -4.191  -7.379  -9.119  1.00 83.44           H  
ATOM   3249  HE3 LYS A 207      -3.810  -7.012 -10.796  1.00 83.44           H  
ATOM   3250  NZ  LYS A 207      -5.225  -5.735  -9.881  1.00 83.44           N  
ATOM   3251  HZ1 LYS A 207      -5.192  -5.084 -10.653  1.00 83.44           H  
ATOM   3252  HZ2 LYS A 207      -5.417  -5.234  -9.025  1.00 83.44           H  
ATOM   3253  HZ3 LYS A 207      -6.031  -6.313 -10.072  1.00 83.44           H  
ATOM   3254  N   GLY A 208       1.933  -6.662  -5.923  1.00 87.19           N  
ATOM   3255  H   GLY A 208       1.270  -7.076  -5.284  1.00 87.19           H  
ATOM   3256  CA  GLY A 208       3.136  -6.065  -5.358  1.00 87.19           C  
ATOM   3257  HA2 GLY A 208       3.169  -6.280  -4.290  1.00 87.19           H  
ATOM   3258  HA3 GLY A 208       4.018  -6.493  -5.834  1.00 87.19           H  
ATOM   3259  C   GLY A 208       3.173  -4.549  -5.528  1.00 87.19           C  
ATOM   3260  O   GLY A 208       4.205  -4.026  -5.934  1.00 87.19           O  
ATOM   3261  N   SER A 209       2.064  -3.856  -5.246  1.00 90.25           N  
ATOM   3262  H   SER A 209       1.278  -4.335  -4.829  1.00 90.25           H  
ATOM   3263  CA  SER A 209       2.088  -2.392  -5.123  1.00 90.25           C  
ATOM   3264  HA  SER A 209       2.576  -1.964  -5.998  1.00 90.25           H  
ATOM   3265  C   SER A 209       2.890  -1.992  -3.892  1.00 90.25           C  
ATOM   3266  CB  SER A 209       0.681  -1.791  -5.031  1.00 90.25           C  
ATOM   3267  HB2 SER A 209       0.202  -1.853  -6.008  1.00 90.25           H  
ATOM   3268  HB3 SER A 209       0.756  -0.739  -4.757  1.00 90.25           H  
ATOM   3269  O   SER A 209       2.823  -2.679  -2.865  1.00 90.25           O  
ATOM   3270  OG  SER A 209      -0.124  -2.470  -4.082  1.00 90.25           O  
ATOM   3271  HG  SER A 209       0.433  -2.792  -3.370  1.00 90.25           H  
ATOM   3272  N   CYS A 210       3.622  -0.888  -3.985  1.00 94.88           N  
ATOM   3273  H   CYS A 210       3.586  -0.352  -4.841  1.00 94.88           H  
ATOM   3274  CA  CYS A 210       4.410  -0.373  -2.876  1.00 94.88           C  
ATOM   3275  HA  CYS A 210       4.392  -1.084  -2.050  1.00 94.88           H  
ATOM   3276  C   CYS A 210       3.858   0.954  -2.364  1.00 94.88           C  
ATOM   3277  CB  CYS A 210       5.864  -0.225  -3.305  1.00 94.88           C  
ATOM   3278  HB2 CYS A 210       6.205  -1.167  -3.734  1.00 94.88           H  
ATOM   3279  HB3 CYS A 210       5.927   0.532  -4.087  1.00 94.88           H  
ATOM   3280  O   CYS A 210       3.663   1.893  -3.135  1.00 94.88           O  
ATOM   3281  SG  CYS A 210       6.946   0.230  -1.928  1.00 94.88           S  
ATOM   3282  N   GLU A 211       3.695   1.068  -1.047  1.00 93.56           N  
ATOM   3283  H   GLU A 211       3.847   0.260  -0.461  1.00 93.56           H  
ATOM   3284  CA  GLU A 211       3.429   2.349  -0.400  1.00 93.56           C  
ATOM   3285  HA  GLU A 211       3.684   3.138  -1.108  1.00 93.56           H  
ATOM   3286  C   GLU A 211       4.324   2.580   0.817  1.00 93.56           C  
ATOM   3287  CB  GLU A 211       1.935   2.531  -0.096  1.00 93.56           C  
ATOM   3288  HB2 GLU A 211       1.816   3.545   0.286  1.00 93.56           H  
ATOM   3289  HB3 GLU A 211       1.390   2.469  -1.038  1.00 93.56           H  
ATOM   3290  O   GLU A 211       4.637   1.661   1.572  1.00 93.56           O  
ATOM   3291  CG  GLU A 211       1.293   1.550   0.903  1.00 93.56           C  
ATOM   3292  HG2 GLU A 211       1.808   1.625   1.861  1.00 93.56           H  
ATOM   3293  HG3 GLU A 211       1.402   0.532   0.530  1.00 93.56           H  
ATOM   3294  CD  GLU A 211      -0.204   1.877   1.107  1.00 93.56           C  
ATOM   3295  OE1 GLU A 211      -0.998   0.981   1.463  1.00 93.56           O  
ATOM   3296  OE2 GLU A 211      -0.591   3.055   0.947  1.00 93.56           O  
ATOM   3297  N   ILE A 212       4.752   3.828   1.015  1.00 96.06           N  
ATOM   3298  H   ILE A 212       4.455   4.550   0.375  1.00 96.06           H  
ATOM   3299  CA  ILE A 212       5.514   4.218   2.203  1.00 96.06           C  
ATOM   3300  HA  ILE A 212       6.148   3.381   2.496  1.00 96.06           H  
ATOM   3301  C   ILE A 212       4.518   4.478   3.324  1.00 96.06           C  
ATOM   3302  CB  ILE A 212       6.440   5.420   1.935  1.00 96.06           C  
ATOM   3303  HB  ILE A 212       5.836   6.271   1.620  1.00 96.06           H  
ATOM   3304  O   ILE A 212       3.690   5.385   3.233  1.00 96.06           O  
ATOM   3305  CG1 ILE A 212       7.420   5.051   0.798  1.00 96.06           C  
ATOM   3306 HG12 ILE A 212       6.854   4.805  -0.100  1.00 96.06           H  
ATOM   3307 HG13 ILE A 212       7.993   4.168   1.084  1.00 96.06           H  
ATOM   3308  CG2 ILE A 212       7.193   5.801   3.226  1.00 96.06           C  
ATOM   3309 HG21 ILE A 212       6.492   6.022   4.031  1.00 96.06           H  
ATOM   3310 HG22 ILE A 212       7.852   4.987   3.529  1.00 96.06           H  
ATOM   3311 HG23 ILE A 212       7.790   6.697   3.057  1.00 96.06           H  
ATOM   3312  CD1 ILE A 212       8.397   6.158   0.408  1.00 96.06           C  
ATOM   3313 HD11 ILE A 212       8.910   5.876  -0.511  1.00 96.06           H  
ATOM   3314 HD12 ILE A 212       9.146   6.277   1.192  1.00 96.06           H  
ATOM   3315 HD13 ILE A 212       7.858   7.090   0.240  1.00 96.06           H  
ATOM   3316  N   THR A 213       4.593   3.672   4.377  1.00 94.94           N  
ATOM   3317  H   THR A 213       5.282   2.934   4.375  1.00 94.94           H  
ATOM   3318  CA  THR A 213       3.609   3.694   5.459  1.00 94.94           C  
ATOM   3319  HA  THR A 213       3.318   4.729   5.638  1.00 94.94           H  
ATOM   3320  C   THR A 213       4.187   3.173   6.770  1.00 94.94           C  
ATOM   3321  CB  THR A 213       2.357   2.920   5.029  1.00 94.94           C  
ATOM   3322  HB  THR A 213       2.062   3.260   4.036  1.00 94.94           H  
ATOM   3323  O   THR A 213       5.349   2.777   6.833  1.00 94.94           O  
ATOM   3324  CG2 THR A 213       2.605   1.412   4.962  1.00 94.94           C  
ATOM   3325 HG21 THR A 213       3.571   1.215   4.498  1.00 94.94           H  
ATOM   3326 HG22 THR A 213       1.841   0.951   4.335  1.00 94.94           H  
ATOM   3327 HG23 THR A 213       2.587   0.973   5.959  1.00 94.94           H  
ATOM   3328  OG1 THR A 213       1.315   3.245   5.922  1.00 94.94           O  
ATOM   3329  HG1 THR A 213       0.999   4.107   5.643  1.00 94.94           H  
ATOM   3330  N   THR A 214       3.410   3.231   7.847  1.00 94.81           N  
ATOM   3331  H   THR A 214       2.427   3.406   7.695  1.00 94.81           H  
ATOM   3332  CA  THR A 214       3.822   2.749   9.167  1.00 94.81           C  
ATOM   3333  HA  THR A 214       4.838   3.091   9.362  1.00 94.81           H  
ATOM   3334  C   THR A 214       3.819   1.219   9.214  1.00 94.81           C  
ATOM   3335  CB  THR A 214       2.918   3.300  10.279  1.00 94.81           C  
ATOM   3336  HB  THR A 214       3.346   3.024  11.243  1.00 94.81           H  
ATOM   3337  O   THR A 214       3.126   0.548   8.445  1.00 94.81           O  
ATOM   3338  CG2 THR A 214       2.777   4.822  10.236  1.00 94.81           C  
ATOM   3339 HG21 THR A 214       3.764   5.284  10.225  1.00 94.81           H  
ATOM   3340 HG22 THR A 214       2.238   5.158  11.121  1.00 94.81           H  
ATOM   3341 HG23 THR A 214       2.223   5.129   9.348  1.00 94.81           H  
ATOM   3342  OG1 THR A 214       1.655   2.694  10.164  1.00 94.81           O  
ATOM   3343  HG1 THR A 214       0.967   3.300  10.449  1.00 94.81           H  
ATOM   3344  N   ARG A 215       4.564   0.648  10.167  1.00 95.50           N  
ATOM   3345  H   ARG A 215       5.132   1.236  10.761  1.00 95.50           H  
ATOM   3346  CA  ARG A 215       4.549  -0.804  10.392  1.00 95.50           C  
ATOM   3347  HA  ARG A 215       4.807  -1.301   9.456  1.00 95.50           H  
ATOM   3348  C   ARG A 215       3.154  -1.309  10.767  1.00 95.50           C  
ATOM   3349  CB  ARG A 215       5.588  -1.186  11.451  1.00 95.50           C  
ATOM   3350  HB2 ARG A 215       6.550  -0.761  11.164  1.00 95.50           H  
ATOM   3351  HB3 ARG A 215       5.292  -0.779  12.418  1.00 95.50           H  
ATOM   3352  O   ARG A 215       2.725  -2.314  10.220  1.00 95.50           O  
ATOM   3353  CG  ARG A 215       5.716  -2.717  11.553  1.00 95.50           C  
ATOM   3354  HG2 ARG A 215       4.739  -3.151  11.762  1.00 95.50           H  
ATOM   3355  HG3 ARG A 215       6.067  -3.115  10.601  1.00 95.50           H  
ATOM   3356  CD  ARG A 215       6.660  -3.169  12.667  1.00 95.50           C  
ATOM   3357  HD2 ARG A 215       6.237  -2.874  13.627  1.00 95.50           H  
ATOM   3358  HD3 ARG A 215       6.699  -4.258  12.642  1.00 95.50           H  
ATOM   3359  NE  ARG A 215       8.003  -2.580  12.511  1.00 95.50           N  
ATOM   3360  HE  ARG A 215       8.029  -1.612  12.223  1.00 95.50           H  
ATOM   3361  NH1 ARG A 215       9.295  -4.421  12.983  1.00 95.50           N  
ATOM   3362 HH11 ARG A 215      10.146  -4.817  12.610  1.00 95.50           H  
ATOM   3363 HH12 ARG A 215       8.461  -4.989  13.012  1.00 95.50           H  
ATOM   3364  NH2 ARG A 215      10.256  -2.484  12.519  1.00 95.50           N  
ATOM   3365 HH21 ARG A 215      11.124  -2.997  12.458  1.00 95.50           H  
ATOM   3366 HH22 ARG A 215      10.246  -1.525  12.203  1.00 95.50           H  
ATOM   3367  CZ  ARG A 215       9.167  -3.170  12.676  1.00 95.50           C  
ATOM   3368  N   GLU A 216       2.443  -0.593  11.641  1.00 94.25           N  
ATOM   3369  H   GLU A 216       2.852   0.241  12.036  1.00 94.25           H  
ATOM   3370  CA  GLU A 216       1.104  -0.994  12.101  1.00 94.25           C  
ATOM   3371  HA  GLU A 216       1.163  -1.959  12.604  1.00 94.25           H  
ATOM   3372  C   GLU A 216       0.116  -1.138  10.940  1.00 94.25           C  
ATOM   3373  CB  GLU A 216       0.528   0.048  13.071  1.00 94.25           C  
ATOM   3374  HB2 GLU A 216      -0.476  -0.280  13.339  1.00 94.25           H  
ATOM   3375  HB3 GLU A 216       0.459   1.008  12.560  1.00 94.25           H  
ATOM   3376  O   GLU A 216      -0.637  -2.107  10.874  1.00 94.25           O  
ATOM   3377  CG  GLU A 216       1.311   0.235  14.375  1.00 94.25           C  
ATOM   3378  HG2 GLU A 216       2.312   0.595  14.137  1.00 94.25           H  
ATOM   3379  HG3 GLU A 216       1.404  -0.732  14.869  1.00 94.25           H  
ATOM   3380  CD  GLU A 216       0.631   1.235  15.333  1.00 94.25           C  
ATOM   3381  OE1 GLU A 216       1.174   1.403  16.448  1.00 94.25           O  
ATOM   3382  OE2 GLU A 216      -0.402   1.848  14.956  1.00 94.25           O  
ATOM   3383  N   TYR A 217       0.128  -0.188  10.001  1.00 94.62           N  
ATOM   3384  H   TYR A 217       0.762   0.593  10.090  1.00 94.62           H  
ATOM   3385  CA  TYR A 217      -0.737  -0.253   8.829  1.00 94.62           C  
ATOM   3386  HA  TYR A 217      -1.750  -0.517   9.131  1.00 94.62           H  
ATOM   3387  C   TYR A 217      -0.299  -1.367   7.870  1.00 94.62           C  
ATOM   3388  CB  TYR A 217      -0.793   1.132   8.185  1.00 94.62           C  
ATOM   3389  HB2 TYR A 217      -1.290   1.828   8.860  1.00 94.62           H  
ATOM   3390  HB3 TYR A 217       0.222   1.496   8.026  1.00 94.62           H  
ATOM   3391  O   TYR A 217      -1.146  -2.108   7.374  1.00 94.62           O  
ATOM   3392  CG  TYR A 217      -1.514   1.123   6.863  1.00 94.62           C  
ATOM   3393  CD1 TYR A 217      -0.765   0.831   5.723  1.00 94.62           C  
ATOM   3394  HD1 TYR A 217       0.288   0.614   5.821  1.00 94.62           H  
ATOM   3395  CD2 TYR A 217      -2.905   1.309   6.763  1.00 94.62           C  
ATOM   3396  HD2 TYR A 217      -3.496   1.476   7.652  1.00 94.62           H  
ATOM   3397  CE1 TYR A 217      -1.370   0.779   4.470  1.00 94.62           C  
ATOM   3398  HE1 TYR A 217      -0.754   0.515   3.623  1.00 94.62           H  
ATOM   3399  CE2 TYR A 217      -3.518   1.256   5.493  1.00 94.62           C  
ATOM   3400  HE2 TYR A 217      -4.587   1.373   5.391  1.00 94.62           H  
ATOM   3401  OH  TYR A 217      -3.301   1.037   3.092  1.00 94.62           O  
ATOM   3402  HH  TYR A 217      -2.601   0.967   2.437  1.00 94.62           H  
ATOM   3403  CZ  TYR A 217      -2.747   1.024   4.332  1.00 94.62           C  
ATOM   3404  N   CYS A 218       1.010  -1.542   7.666  1.00 96.19           N  
ATOM   3405  H   CYS A 218       1.662  -0.913   8.111  1.00 96.19           H  
ATOM   3406  CA  CYS A 218       1.532  -2.632   6.844  1.00 96.19           C  
ATOM   3407  HA  CYS A 218       1.124  -2.528   5.838  1.00 96.19           H  
ATOM   3408  C   CYS A 218       1.111  -4.014   7.378  1.00 96.19           C  
ATOM   3409  CB  CYS A 218       3.057  -2.506   6.779  1.00 96.19           C  
ATOM   3410  HB2 CYS A 218       3.313  -1.470   6.554  1.00 96.19           H  
ATOM   3411  HB3 CYS A 218       3.475  -2.756   7.754  1.00 96.19           H  
ATOM   3412  O   CYS A 218       0.652  -4.858   6.611  1.00 96.19           O  
ATOM   3413  SG  CYS A 218       3.830  -3.561   5.530  1.00 96.19           S  
ATOM   3414  N   GLU A 219       1.199  -4.224   8.696  1.00 95.56           N  
ATOM   3415  H   GLU A 219       1.594  -3.496   9.273  1.00 95.56           H  
ATOM   3416  CA  GLU A 219       0.763  -5.455   9.365  1.00 95.56           C  
ATOM   3417  HA  GLU A 219       1.231  -6.313   8.881  1.00 95.56           H  
ATOM   3418  C   GLU A 219      -0.755  -5.660   9.257  1.00 95.56           C  
ATOM   3419  CB  GLU A 219       1.195  -5.428  10.842  1.00 95.56           C  
ATOM   3420  HB2 GLU A 219       0.900  -4.473  11.279  1.00 95.56           H  
ATOM   3421  HB3 GLU A 219       0.675  -6.225  11.374  1.00 95.56           H  
ATOM   3422  O   GLU A 219      -1.197  -6.762   8.936  1.00 95.56           O  
ATOM   3423  CG  GLU A 219       2.710  -5.637  11.025  1.00 95.56           C  
ATOM   3424  HG2 GLU A 219       3.250  -4.925  10.401  1.00 95.56           H  
ATOM   3425  HG3 GLU A 219       2.963  -6.637  10.673  1.00 95.56           H  
ATOM   3426  CD  GLU A 219       3.191  -5.480  12.481  1.00 95.56           C  
ATOM   3427  OE1 GLU A 219       4.427  -5.566  12.691  1.00 95.56           O  
ATOM   3428  OE2 GLU A 219       2.355  -5.247  13.383  1.00 95.56           O  
ATOM   3429  N   PHE A 220      -1.557  -4.604   9.453  1.00 94.44           N  
ATOM   3430  H   PHE A 220      -1.140  -3.730   9.740  1.00 94.44           H  
ATOM   3431  CA  PHE A 220      -3.015  -4.661   9.282  1.00 94.44           C  
ATOM   3432  HA  PHE A 220      -3.417  -5.429   9.943  1.00 94.44           H  
ATOM   3433  C   PHE A 220      -3.431  -5.043   7.853  1.00 94.44           C  
ATOM   3434  CB  PHE A 220      -3.623  -3.304   9.672  1.00 94.44           C  
ATOM   3435  HB2 PHE A 220      -3.112  -2.514   9.122  1.00 94.44           H  
ATOM   3436  HB3 PHE A 220      -3.448  -3.131  10.734  1.00 94.44           H  
ATOM   3437  O   PHE A 220      -4.399  -5.776   7.661  1.00 94.44           O  
ATOM   3438  CG  PHE A 220      -5.114  -3.203   9.396  1.00 94.44           C  
ATOM   3439  CD1 PHE A 220      -5.588  -2.439   8.312  1.00 94.44           C  
ATOM   3440  HD1 PHE A 220      -4.891  -1.910   7.679  1.00 94.44           H  
ATOM   3441  CD2 PHE A 220      -6.025  -3.927  10.187  1.00 94.44           C  
ATOM   3442  HD2 PHE A 220      -5.664  -4.532  11.006  1.00 94.44           H  
ATOM   3443  CE1 PHE A 220      -6.965  -2.392   8.029  1.00 94.44           C  
ATOM   3444  HE1 PHE A 220      -7.316  -1.819   7.183  1.00 94.44           H  
ATOM   3445  CE2 PHE A 220      -7.400  -3.890   9.896  1.00 94.44           C  
ATOM   3446  HE2 PHE A 220      -8.088  -4.463  10.500  1.00 94.44           H  
ATOM   3447  CZ  PHE A 220      -7.873  -3.117   8.821  1.00 94.44           C  
ATOM   3448  HZ  PHE A 220      -8.927  -3.094   8.589  1.00 94.44           H  
ATOM   3449  N   MET A 221      -2.686  -4.575   6.852  1.00 92.50           N  
ATOM   3450  H   MET A 221      -1.927  -3.949   7.080  1.00 92.50           H  
ATOM   3451  CA  MET A 221      -2.916  -4.891   5.440  1.00 92.50           C  
ATOM   3452  HA  MET A 221      -3.988  -5.000   5.279  1.00 92.50           H  
ATOM   3453  C   MET A 221      -2.287  -6.222   4.997  1.00 92.50           C  
ATOM   3454  CB  MET A 221      -2.414  -3.725   4.578  1.00 92.50           C  
ATOM   3455  HB2 MET A 221      -1.370  -3.527   4.820  1.00 92.50           H  
ATOM   3456  HB3 MET A 221      -2.471  -4.000   3.525  1.00 92.50           H  
ATOM   3457  O   MET A 221      -2.338  -6.542   3.809  1.00 92.50           O  
ATOM   3458  CG  MET A 221      -3.229  -2.441   4.782  1.00 92.50           C  
ATOM   3459  HG2 MET A 221      -2.768  -1.655   4.184  1.00 92.50           H  
ATOM   3460  HG3 MET A 221      -3.159  -2.140   5.827  1.00 92.50           H  
ATOM   3461  SD  MET A 221      -4.989  -2.534   4.335  1.00 92.50           S  
ATOM   3462  CE  MET A 221      -4.843  -2.651   2.532  1.00 92.50           C  
ATOM   3463  HE1 MET A 221      -4.345  -3.582   2.260  1.00 92.50           H  
ATOM   3464  HE2 MET A 221      -4.264  -1.806   2.159  1.00 92.50           H  
ATOM   3465  HE3 MET A 221      -5.838  -2.631   2.086  1.00 92.50           H  
ATOM   3466  N   HIS A 222      -1.688  -6.989   5.919  1.00 91.38           N  
ATOM   3467  H   HIS A 222      -1.713  -6.684   6.882  1.00 91.38           H  
ATOM   3468  CA  HIS A 222      -0.956  -8.227   5.630  1.00 91.38           C  
ATOM   3469  HA  HIS A 222      -0.436  -8.501   6.548  1.00 91.38           H  
ATOM   3470  C   HIS A 222       0.150  -8.051   4.570  1.00 91.38           C  
ATOM   3471  CB  HIS A 222      -1.942  -9.363   5.314  1.00 91.38           C  
ATOM   3472  HB2 HIS A 222      -1.379 -10.273   5.108  1.00 91.38           H  
ATOM   3473  HB3 HIS A 222      -2.508  -9.118   4.415  1.00 91.38           H  
ATOM   3474  O   HIS A 222       0.390  -8.932   3.744  1.00 91.38           O  
ATOM   3475  CG  HIS A 222      -2.901  -9.657   6.437  1.00 91.38           C  
ATOM   3476  CD2 HIS A 222      -4.179  -9.189   6.581  1.00 91.38           C  
ATOM   3477  HD2 HIS A 222      -4.676  -8.498   5.917  1.00 91.38           H  
ATOM   3478  ND1 HIS A 222      -2.640 -10.462   7.519  1.00 91.38           N  
ATOM   3479  HD1 HIS A 222      -1.765 -10.931   7.706  1.00 91.38           H  
ATOM   3480  CE1 HIS A 222      -3.739 -10.492   8.289  1.00 91.38           C  
ATOM   3481  HE1 HIS A 222      -3.831 -11.042   9.214  1.00 91.38           H  
ATOM   3482  NE2 HIS A 222      -4.718  -9.751   7.747  1.00 91.38           N  
ATOM   3483  N   GLY A 223       0.805  -6.888   4.571  1.00 93.56           N  
ATOM   3484  H   GLY A 223       0.586  -6.223   5.298  1.00 93.56           H  
ATOM   3485  CA  GLY A 223       1.896  -6.560   3.660  1.00 93.56           C  
ATOM   3486  HA2 GLY A 223       1.719  -7.034   2.695  1.00 93.56           H  
ATOM   3487  HA3 GLY A 223       1.917  -5.481   3.506  1.00 93.56           H  
ATOM   3488  C   GLY A 223       3.275  -6.990   4.166  1.00 93.56           C  
ATOM   3489  O   GLY A 223       3.453  -7.417   5.307  1.00 93.56           O  
ATOM   3490  N   TYR A 224       4.284  -6.821   3.310  1.00 94.38           N  
ATOM   3491  H   TYR A 224       4.057  -6.466   2.393  1.00 94.38           H  
ATOM   3492  CA  TYR A 224       5.691  -7.042   3.653  1.00 94.38           C  
ATOM   3493  HA  TYR A 224       5.745  -7.642   4.561  1.00 94.38           H  
ATOM   3494  C   TYR A 224       6.382  -5.704   3.924  1.00 94.38           C  
ATOM   3495  CB  TYR A 224       6.405  -7.835   2.551  1.00 94.38           C  
ATOM   3496  HB2 TYR A 224       6.440  -7.238   1.639  1.00 94.38           H  
ATOM   3497  HB3 TYR A 224       7.437  -8.002   2.859  1.00 94.38           H  
ATOM   3498  O   TYR A 224       6.567  -4.898   3.011  1.00 94.38           O  
ATOM   3499  CG  TYR A 224       5.770  -9.175   2.234  1.00 94.38           C  
ATOM   3500  CD1 TYR A 224       6.139 -10.324   2.962  1.00 94.38           C  
ATOM   3501  HD1 TYR A 224       6.869 -10.249   3.754  1.00 94.38           H  
ATOM   3502  CD2 TYR A 224       4.789  -9.263   1.227  1.00 94.38           C  
ATOM   3503  HD2 TYR A 224       4.477  -8.378   0.692  1.00 94.38           H  
ATOM   3504  CE1 TYR A 224       5.535 -11.566   2.676  1.00 94.38           C  
ATOM   3505  HE1 TYR A 224       5.802 -12.450   3.236  1.00 94.38           H  
ATOM   3506  CE2 TYR A 224       4.178 -10.498   0.949  1.00 94.38           C  
ATOM   3507  HE2 TYR A 224       3.398 -10.573   0.206  1.00 94.38           H  
ATOM   3508  OH  TYR A 224       3.946 -12.832   1.381  1.00 94.38           O  
ATOM   3509  HH  TYR A 224       4.261 -13.565   1.915  1.00 94.38           H  
ATOM   3510  CZ  TYR A 224       4.550 -11.651   1.668  1.00 94.38           C  
ATOM   3511  N   PHE A 225       6.767  -5.471   5.179  1.00 96.38           N  
ATOM   3512  H   PHE A 225       6.548  -6.159   5.885  1.00 96.38           H  
ATOM   3513  CA  PHE A 225       7.428  -4.238   5.608  1.00 96.38           C  
ATOM   3514  HA  PHE A 225       7.028  -3.411   5.022  1.00 96.38           H  
ATOM   3515  C   PHE A 225       8.945  -4.298   5.374  1.00 96.38           C  
ATOM   3516  CB  PHE A 225       7.096  -3.981   7.085  1.00 96.38           C  
ATOM   3517  HB2 PHE A 225       7.629  -4.705   7.703  1.00 96.38           H  
ATOM   3518  HB3 PHE A 225       6.032  -4.148   7.250  1.00 96.38           H  
ATOM   3519  O   PHE A 225       9.602  -5.248   5.804  1.00 96.38           O  
ATOM   3520  CG  PHE A 225       7.419  -2.577   7.550  1.00 96.38           C  
ATOM   3521  CD1 PHE A 225       8.474  -2.341   8.449  1.00 96.38           C  
ATOM   3522  HD1 PHE A 225       9.067  -3.171   8.805  1.00 96.38           H  
ATOM   3523  CD2 PHE A 225       6.652  -1.497   7.080  1.00 96.38           C  
ATOM   3524  HD2 PHE A 225       5.854  -1.663   6.372  1.00 96.38           H  
ATOM   3525  CE1 PHE A 225       8.748  -1.031   8.888  1.00 96.38           C  
ATOM   3526  HE1 PHE A 225       9.561  -0.847   9.574  1.00 96.38           H  
ATOM   3527  CE2 PHE A 225       6.925  -0.194   7.519  1.00 96.38           C  
ATOM   3528  HE2 PHE A 225       6.333   0.623   7.134  1.00 96.38           H  
ATOM   3529  CZ  PHE A 225       7.963   0.041   8.434  1.00 96.38           C  
ATOM   3530  HZ  PHE A 225       8.168   1.049   8.763  1.00 96.38           H  
ATOM   3531  N   HIS A 226       9.512  -3.275   4.732  1.00 96.56           N  
ATOM   3532  H   HIS A 226       8.921  -2.538   4.374  1.00 96.56           H  
ATOM   3533  CA  HIS A 226      10.944  -3.183   4.429  1.00 96.56           C  
ATOM   3534  HA  HIS A 226      11.420  -4.150   4.591  1.00 96.56           H  
ATOM   3535  C   HIS A 226      11.644  -2.177   5.344  1.00 96.56           C  
ATOM   3536  CB  HIS A 226      11.127  -2.838   2.952  1.00 96.56           C  
ATOM   3537  HB2 HIS A 226      12.176  -2.600   2.778  1.00 96.56           H  
ATOM   3538  HB3 HIS A 226      10.538  -1.955   2.705  1.00 96.56           H  
ATOM   3539  O   HIS A 226      11.675  -0.976   5.082  1.00 96.56           O  
ATOM   3540  CG  HIS A 226      10.748  -3.976   2.046  1.00 96.56           C  
ATOM   3541  CD2 HIS A 226       9.519  -4.251   1.509  1.00 96.56           C  
ATOM   3542  HD2 HIS A 226       8.612  -3.686   1.669  1.00 96.56           H  
ATOM   3543  ND1 HIS A 226      11.621  -4.933   1.597  1.00 96.56           N  
ATOM   3544  HD1 HIS A 226      12.610  -4.948   1.801  1.00 96.56           H  
ATOM   3545  CE1 HIS A 226      10.941  -5.763   0.794  1.00 96.56           C  
ATOM   3546  HE1 HIS A 226      11.373  -6.590   0.251  1.00 96.56           H  
ATOM   3547  NE2 HIS A 226       9.656  -5.400   0.717  1.00 96.56           N  
ATOM   3548  N   GLU A 227      12.212  -2.670   6.444  1.00 93.69           N  
ATOM   3549  H   GLU A 227      12.159  -3.666   6.603  1.00 93.69           H  
ATOM   3550  CA  GLU A 227      12.867  -1.834   7.458  1.00 93.69           C  
ATOM   3551  HA  GLU A 227      12.189  -1.023   7.727  1.00 93.69           H  
ATOM   3552  C   GLU A 227      14.183  -1.196   7.004  1.00 93.69           C  
ATOM   3553  CB  GLU A 227      13.149  -2.655   8.718  1.00 93.69           C  
ATOM   3554  HB2 GLU A 227      13.780  -3.508   8.470  1.00 93.69           H  
ATOM   3555  HB3 GLU A 227      13.682  -2.016   9.422  1.00 93.69           H  
ATOM   3556  O   GLU A 227      14.633  -0.224   7.600  1.00 93.69           O  
ATOM   3557  CG  GLU A 227      11.859  -3.145   9.372  1.00 93.69           C  
ATOM   3558  HG2 GLU A 227      11.375  -3.875   8.724  1.00 93.69           H  
ATOM   3559  HG3 GLU A 227      11.197  -2.288   9.495  1.00 93.69           H  
ATOM   3560  CD  GLU A 227      12.098  -3.758  10.749  1.00 93.69           C  
ATOM   3561  OE1 GLU A 227      11.305  -4.633  11.156  1.00 93.69           O  
ATOM   3562  OE2 GLU A 227      12.867  -3.191  11.548  1.00 93.69           O  
ATOM   3563  N   ASP A 228      14.813  -1.750   5.978  1.00 92.19           N  
ATOM   3564  H   ASP A 228      14.392  -2.545   5.519  1.00 92.19           H  
ATOM   3565  CA  ASP A 228      16.111  -1.342   5.453  1.00 92.19           C  
ATOM   3566  HA  ASP A 228      16.707  -0.927   6.265  1.00 92.19           H  
ATOM   3567  C   ASP A 228      15.997  -0.245   4.384  1.00 92.19           C  
ATOM   3568  CB  ASP A 228      16.839  -2.599   4.942  1.00 92.19           C  
ATOM   3569  HB2 ASP A 228      17.034  -3.251   5.794  1.00 92.19           H  
ATOM   3570  HB3 ASP A 228      17.804  -2.294   4.539  1.00 92.19           H  
ATOM   3571  O   ASP A 228      16.852   0.636   4.312  1.00 92.19           O  
ATOM   3572  CG  ASP A 228      16.077  -3.417   3.880  1.00 92.19           C  
ATOM   3573  OD1 ASP A 228      14.849  -3.638   4.042  1.00 92.19           O  
ATOM   3574  OD2 ASP A 228      16.738  -3.861   2.920  1.00 92.19           O  
ATOM   3575  N   ALA A 229      14.909  -0.230   3.613  1.00 96.31           N  
ATOM   3576  H   ALA A 229      14.229  -0.964   3.751  1.00 96.31           H  
ATOM   3577  CA  ALA A 229      14.687   0.730   2.534  1.00 96.31           C  
ATOM   3578  HA  ALA A 229      15.655   1.031   2.134  1.00 96.31           H  
ATOM   3579  C   ALA A 229      13.967   2.011   2.994  1.00 96.31           C  
ATOM   3580  CB  ALA A 229      13.939   0.014   1.408  1.00 96.31           C  
ATOM   3581  HB1 ALA A 229      13.791   0.697   0.571  1.00 96.31           H  
ATOM   3582  HB2 ALA A 229      12.968  -0.328   1.767  1.00 96.31           H  
ATOM   3583  HB3 ALA A 229      14.520  -0.842   1.066  1.00 96.31           H  
ATOM   3584  O   ALA A 229      13.233   2.026   3.989  1.00 96.31           O  
ATOM   3585  N   THR A 230      14.158   3.101   2.249  1.00 96.44           N  
ATOM   3586  H   THR A 230      14.795   3.037   1.468  1.00 96.44           H  
ATOM   3587  CA  THR A 230      13.473   4.396   2.446  1.00 96.44           C  
ATOM   3588  HA  THR A 230      12.842   4.354   3.334  1.00 96.44           H  
ATOM   3589  C   THR A 230      12.559   4.759   1.271  1.00 96.44           C  
ATOM   3590  CB  THR A 230      14.480   5.536   2.645  1.00 96.44           C  
ATOM   3591  HB  THR A 230      13.938   6.470   2.792  1.00 96.44           H  
ATOM   3592  O   THR A 230      11.645   5.562   1.448  1.00 96.44           O  
ATOM   3593  CG2 THR A 230      15.409   5.322   3.840  1.00 96.44           C  
ATOM   3594 HG21 THR A 230      16.058   4.463   3.669  1.00 96.44           H  
ATOM   3595 HG22 THR A 230      16.019   6.213   3.984  1.00 96.44           H  
ATOM   3596 HG23 THR A 230      14.812   5.159   4.738  1.00 96.44           H  
ATOM   3597  OG1 THR A 230      15.229   5.623   1.462  1.00 96.44           O  
ATOM   3598  HG1 THR A 230      16.148   5.837   1.639  1.00 96.44           H  
ATOM   3599  N   LEU A 231      12.766   4.145   0.099  1.00 97.25           N  
ATOM   3600  H   LEU A 231      13.565   3.531   0.033  1.00 97.25           H  
ATOM   3601  CA  LEU A 231      11.997   4.362  -1.129  1.00 97.25           C  
ATOM   3602  HA  LEU A 231      11.153   5.021  -0.927  1.00 97.25           H  
ATOM   3603  C   LEU A 231      11.425   3.049  -1.673  1.00 97.25           C  
ATOM   3604  CB  LEU A 231      12.897   5.017  -2.189  1.00 97.25           C  
ATOM   3605  HB2 LEU A 231      12.362   5.041  -3.138  1.00 97.25           H  
ATOM   3606  HB3 LEU A 231      13.772   4.382  -2.326  1.00 97.25           H  
ATOM   3607  O   LEU A 231      12.054   1.995  -1.599  1.00 97.25           O  
ATOM   3608  CG  LEU A 231      13.368   6.443  -1.865  1.00 97.25           C  
ATOM   3609  HG  LEU A 231      13.842   6.469  -0.884  1.00 97.25           H  
ATOM   3610  CD1 LEU A 231      14.400   6.857  -2.911  1.00 97.25           C  
ATOM   3611 HD11 LEU A 231      13.958   6.811  -3.907  1.00 97.25           H  
ATOM   3612 HD12 LEU A 231      14.746   7.871  -2.713  1.00 97.25           H  
ATOM   3613 HD13 LEU A 231      15.255   6.183  -2.871  1.00 97.25           H  
ATOM   3614  CD2 LEU A 231      12.214   7.448  -1.896  1.00 97.25           C  
ATOM   3615 HD21 LEU A 231      12.594   8.456  -1.728  1.00 97.25           H  
ATOM   3616 HD22 LEU A 231      11.707   7.404  -2.859  1.00 97.25           H  
ATOM   3617 HD23 LEU A 231      11.504   7.204  -1.105  1.00 97.25           H  
ATOM   3618  N   CYS A 232      10.252   3.118  -2.287  1.00 96.94           N  
ATOM   3619  H   CYS A 232       9.865   4.036  -2.453  1.00 96.94           H  
ATOM   3620  CA  CYS A 232       9.620   2.004  -2.982  1.00 96.94           C  
ATOM   3621  HA  CYS A 232       9.545   1.161  -2.294  1.00 96.94           H  
ATOM   3622  C   CYS A 232      10.429   1.523  -4.193  1.00 96.94           C  
ATOM   3623  CB  CYS A 232       8.210   2.431  -3.393  1.00 96.94           C  
ATOM   3624  HB2 CYS A 232       8.216   3.462  -3.747  1.00 96.94           H  
ATOM   3625  HB3 CYS A 232       7.874   1.800  -4.216  1.00 96.94           H  
ATOM   3626  O   CYS A 232      10.495   0.326  -4.455  1.00 96.94           O  
ATOM   3627  SG  CYS A 232       7.019   2.261  -2.049  1.00 96.94           S  
ATOM   3628  N   SER A 233      11.114   2.419  -4.906  1.00 95.50           N  
ATOM   3629  H   SER A 233      10.984   3.401  -4.708  1.00 95.50           H  
ATOM   3630  CA  SER A 233      12.037   2.034  -5.987  1.00 95.50           C  
ATOM   3631  HA  SER A 233      11.483   1.439  -6.713  1.00 95.50           H  
ATOM   3632  C   SER A 233      13.232   1.183  -5.542  1.00 95.50           C  
ATOM   3633  CB  SER A 233      12.580   3.269  -6.699  1.00 95.50           C  
ATOM   3634  HB2 SER A 233      11.791   3.716  -7.304  1.00 95.50           H  
ATOM   3635  HB3 SER A 233      13.404   2.982  -7.352  1.00 95.50           H  
ATOM   3636  O   SER A 233      13.841   0.529  -6.391  1.00 95.50           O  
ATOM   3637  OG  SER A 233      13.021   4.210  -5.749  1.00 95.50           O  
ATOM   3638  HG  SER A 233      12.233   4.718  -5.539  1.00 95.50           H  
ATOM   3639  N   GLN A 234      13.557   1.159  -4.244  1.00 95.00           N  
ATOM   3640  H   GLN A 234      13.003   1.707  -3.601  1.00 95.00           H  
ATOM   3641  CA  GLN A 234      14.638   0.343  -3.680  1.00 95.00           C  
ATOM   3642  HA  GLN A 234      15.456   0.288  -4.398  1.00 95.00           H  
ATOM   3643  C   GLN A 234      14.209  -1.102  -3.380  1.00 95.00           C  
ATOM   3644  CB  GLN A 234      15.167   1.003  -2.399  1.00 95.00           C  
ATOM   3645  HB2 GLN A 234      15.876   0.327  -1.922  1.00 95.00           H  
ATOM   3646  HB3 GLN A 234      14.335   1.138  -1.708  1.00 95.00           H  
ATOM   3647  O   GLN A 234      15.065  -1.931  -3.073  1.00 95.00           O  
ATOM   3648  CG  GLN A 234      15.880   2.344  -2.637  1.00 95.00           C  
ATOM   3649  HG2 GLN A 234      16.841   2.144  -3.111  1.00 95.00           H  
ATOM   3650  HG3 GLN A 234      15.297   2.967  -3.316  1.00 95.00           H  
ATOM   3651  CD  GLN A 234      16.117   3.135  -1.350  1.00 95.00           C  
ATOM   3652  NE2 GLN A 234      16.937   4.159  -1.398  1.00 95.00           N  
ATOM   3653 HE21 GLN A 234      17.030   4.711  -0.558  1.00 95.00           H  
ATOM   3654 HE22 GLN A 234      17.437   4.364  -2.251  1.00 95.00           H  
ATOM   3655  OE1 GLN A 234      15.563   2.866  -0.292  1.00 95.00           O  
ATOM   3656  N   VAL A 235      12.912  -1.422  -3.462  1.00 94.69           N  
ATOM   3657  H   VAL A 235      12.254  -0.720  -3.768  1.00 94.69           H  
ATOM   3658  CA  VAL A 235      12.375  -2.747  -3.125  1.00 94.69           C  
ATOM   3659  HA  VAL A 235      13.210  -3.396  -2.860  1.00 94.69           H  
ATOM   3660  C   VAL A 235      11.694  -3.406  -4.324  1.00 94.69           C  
ATOM   3661  CB  VAL A 235      11.459  -2.710  -1.884  1.00 94.69           C  
ATOM   3662  HB  VAL A 235      11.141  -3.730  -1.670  1.00 94.69           H  
ATOM   3663  O   VAL A 235      11.142  -2.754  -5.208  1.00 94.69           O  
ATOM   3664  CG1 VAL A 235      12.223  -2.185  -0.663  1.00 94.69           C  
ATOM   3665 HG11 VAL A 235      11.568  -2.192   0.208  1.00 94.69           H  
ATOM   3666 HG12 VAL A 235      13.093  -2.811  -0.466  1.00 94.69           H  
ATOM   3667 HG13 VAL A 235      12.550  -1.159  -0.834  1.00 94.69           H  
ATOM   3668  CG2 VAL A 235      10.205  -1.850  -2.055  1.00 94.69           C  
ATOM   3669 HG21 VAL A 235       9.664  -2.130  -2.959  1.00 94.69           H  
ATOM   3670 HG22 VAL A 235       9.546  -1.989  -1.199  1.00 94.69           H  
ATOM   3671 HG23 VAL A 235      10.489  -0.799  -2.116  1.00 94.69           H  
ATOM   3672  N   HIS A 236      11.721  -4.738  -4.355  1.00 92.81           N  
ATOM   3673  H   HIS A 236      12.196  -5.223  -3.607  1.00 92.81           H  
ATOM   3674  CA  HIS A 236      11.082  -5.545  -5.395  1.00 92.81           C  
ATOM   3675  HA  HIS A 236      10.717  -4.896  -6.192  1.00 92.81           H  
ATOM   3676  C   HIS A 236       9.865  -6.265  -4.810  1.00 92.81           C  
ATOM   3677  CB  HIS A 236      12.118  -6.489  -6.024  1.00 92.81           C  
ATOM   3678  HB2 HIS A 236      12.538  -7.136  -5.255  1.00 92.81           H  
ATOM   3679  HB3 HIS A 236      11.621  -7.123  -6.759  1.00 92.81           H  
ATOM   3680  O   HIS A 236       9.944  -7.417  -4.392  1.00 92.81           O  
ATOM   3681  CG  HIS A 236      13.235  -5.746  -6.715  1.00 92.81           C  
ATOM   3682  CD2 HIS A 236      14.526  -5.603  -6.279  1.00 92.81           C  
ATOM   3683  HD2 HIS A 236      14.938  -6.017  -5.371  1.00 92.81           H  
ATOM   3684  ND1 HIS A 236      13.132  -5.053  -7.898  1.00 92.81           N  
ATOM   3685  HD1 HIS A 236      12.308  -5.001  -8.479  1.00 92.81           H  
ATOM   3686  CE1 HIS A 236      14.327  -4.502  -8.165  1.00 92.81           C  
ATOM   3687  HE1 HIS A 236      14.549  -3.890  -9.026  1.00 92.81           H  
ATOM   3688  NE2 HIS A 236      15.219  -4.824  -7.217  1.00 92.81           N  
ATOM   3689  N   CYS A 237       8.726  -5.575  -4.753  1.00 94.38           N  
ATOM   3690  H   CYS A 237       8.735  -4.600  -5.017  1.00 94.38           H  
ATOM   3691  CA  CYS A 237       7.543  -6.085  -4.058  1.00 94.38           C  
ATOM   3692  HA  CYS A 237       7.823  -6.312  -3.029  1.00 94.38           H  
ATOM   3693  C   CYS A 237       6.985  -7.390  -4.632  1.00 94.38           C  
ATOM   3694  CB  CYS A 237       6.471  -4.998  -4.068  1.00 94.38           C  
ATOM   3695  HB2 CYS A 237       5.517  -5.442  -3.782  1.00 94.38           H  
ATOM   3696  HB3 CYS A 237       6.370  -4.599  -5.077  1.00 94.38           H  
ATOM   3697  O   CYS A 237       6.592  -8.273  -3.871  1.00 94.38           O  
ATOM   3698  SG  CYS A 237       6.783  -3.628  -2.941  1.00 94.38           S  
ATOM   3699  N   LEU A 238       6.986  -7.548  -5.958  1.00 94.25           N  
ATOM   3700  H   LEU A 238       7.297  -6.783  -6.539  1.00 94.25           H  
ATOM   3701  CA  LEU A 238       6.475  -8.763  -6.592  1.00 94.25           C  
ATOM   3702  HA  LEU A 238       5.454  -8.913  -6.240  1.00 94.25           H  
ATOM   3703  C   LEU A 238       7.279 -10.012  -6.193  1.00 94.25           C  
ATOM   3704  CB  LEU A 238       6.452  -8.549  -8.112  1.00 94.25           C  
ATOM   3705  HB2 LEU A 238       5.938  -7.611  -8.325  1.00 94.25           H  
ATOM   3706  HB3 LEU A 238       7.479  -8.463  -8.465  1.00 94.25           H  
ATOM   3707  O   LEU A 238       6.689 -11.070  -6.006  1.00 94.25           O  
ATOM   3708  CG  LEU A 238       5.747  -9.675  -8.890  1.00 94.25           C  
ATOM   3709  HG  LEU A 238       6.247 -10.625  -8.703  1.00 94.25           H  
ATOM   3710  CD1 LEU A 238       4.261  -9.794  -8.542  1.00 94.25           C  
ATOM   3711 HD11 LEU A 238       4.145 -10.145  -7.517  1.00 94.25           H  
ATOM   3712 HD12 LEU A 238       3.788 -10.526  -9.198  1.00 94.25           H  
ATOM   3713 HD13 LEU A 238       3.764  -8.830  -8.654  1.00 94.25           H  
ATOM   3714  CD2 LEU A 238       5.852  -9.365 -10.378  1.00 94.25           C  
ATOM   3715 HD21 LEU A 238       5.459 -10.203 -10.954  1.00 94.25           H  
ATOM   3716 HD22 LEU A 238       5.276  -8.467 -10.602  1.00 94.25           H  
ATOM   3717 HD23 LEU A 238       6.894  -9.192 -10.646  1.00 94.25           H  
ATOM   3718  N   ASP A 239       8.594  -9.882  -5.995  1.00 91.19           N  
ATOM   3719  H   ASP A 239       9.011  -8.966  -6.086  1.00 91.19           H  
ATOM   3720  CA  ASP A 239       9.462 -10.971  -5.525  1.00 91.19           C  
ATOM   3721  HA  ASP A 239       9.405 -11.813  -6.215  1.00 91.19           H  
ATOM   3722  C   ASP A 239       9.023 -11.477  -4.140  1.00 91.19           C  
ATOM   3723  CB  ASP A 239      10.908 -10.452  -5.512  1.00 91.19           C  
ATOM   3724  HB2 ASP A 239      11.165 -10.081  -6.504  1.00 91.19           H  
ATOM   3725  HB3 ASP A 239      10.991  -9.622  -4.810  1.00 91.19           H  
ATOM   3726  O   ASP A 239       8.884 -12.681  -3.918  1.00 91.19           O  
ATOM   3727  CG  ASP A 239      11.912 -11.527  -5.114  1.00 91.19           C  
ATOM   3728  OD1 ASP A 239      12.078 -12.472  -5.914  1.00 91.19           O  
ATOM   3729  OD2 ASP A 239      12.523 -11.381  -4.027  1.00 91.19           O  
ATOM   3730  N   LYS A 240       8.688 -10.554  -3.227  1.00 89.69           N  
ATOM   3731  H   LYS A 240       8.769  -9.583  -3.494  1.00 89.69           H  
ATOM   3732  CA  LYS A 240       8.178 -10.891  -1.887  1.00 89.69           C  
ATOM   3733  HA  LYS A 240       8.799 -11.683  -1.470  1.00 89.69           H  
ATOM   3734  C   LYS A 240       6.782 -11.501  -1.918  1.00 89.69           C  
ATOM   3735  CB  LYS A 240       8.208  -9.658  -0.966  1.00 89.69           C  
ATOM   3736  HB2 LYS A 240       7.594  -8.866  -1.396  1.00 89.69           H  
ATOM   3737  HB3 LYS A 240       7.765  -9.931  -0.009  1.00 89.69           H  
ATOM   3738  O   LYS A 240       6.555 -12.504  -1.246  1.00 89.69           O  
ATOM   3739  CG  LYS A 240       9.615  -9.101  -0.702  1.00 89.69           C  
ATOM   3740  HG2 LYS A 240      10.022  -8.689  -1.625  1.00 89.69           H  
ATOM   3741  HG3 LYS A 240       9.530  -8.294   0.026  1.00 89.69           H  
ATOM   3742  CD  LYS A 240      10.567 -10.174  -0.159  1.00 89.69           C  
ATOM   3743  HD2 LYS A 240      10.723 -10.927  -0.932  1.00 89.69           H  
ATOM   3744  HD3 LYS A 240      10.128 -10.643   0.722  1.00 89.69           H  
ATOM   3745  CE  LYS A 240      11.921  -9.565   0.193  1.00 89.69           C  
ATOM   3746  HE2 LYS A 240      11.814  -8.945   1.083  1.00 89.69           H  
ATOM   3747  HE3 LYS A 240      12.228  -8.925  -0.635  1.00 89.69           H  
ATOM   3748  NZ  LYS A 240      12.931 -10.629   0.391  1.00 89.69           N  
ATOM   3749  HZ1 LYS A 240      12.644 -11.269   1.118  1.00 89.69           H  
ATOM   3750  HZ2 LYS A 240      13.028 -11.146  -0.470  1.00 89.69           H  
ATOM   3751  HZ3 LYS A 240      13.831 -10.228   0.614  1.00 89.69           H  
ATOM   3752  N   VAL A 241       5.873 -10.937  -2.713  1.00 91.31           N  
ATOM   3753  H   VAL A 241       6.141 -10.106  -3.220  1.00 91.31           H  
ATOM   3754  CA  VAL A 241       4.497 -11.444  -2.843  1.00 91.31           C  
ATOM   3755  HA  VAL A 241       4.057 -11.530  -1.850  1.00 91.31           H  
ATOM   3756  C   VAL A 241       4.484 -12.848  -3.448  1.00 91.31           C  
ATOM   3757  CB  VAL A 241       3.640 -10.466  -3.668  1.00 91.31           C  
ATOM   3758  HB  VAL A 241       4.144 -10.255  -4.611  1.00 91.31           H  
ATOM   3759  O   VAL A 241       3.782 -13.725  -2.953  1.00 91.31           O  
ATOM   3760  CG1 VAL A 241       2.245 -11.020  -3.981  1.00 91.31           C  
ATOM   3761 HG11 VAL A 241       1.740 -11.307  -3.059  1.00 91.31           H  
ATOM   3762 HG12 VAL A 241       2.315 -11.885  -4.641  1.00 91.31           H  
ATOM   3763 HG13 VAL A 241       1.660 -10.253  -4.489  1.00 91.31           H  
ATOM   3764  CG2 VAL A 241       3.446  -9.147  -2.907  1.00 91.31           C  
ATOM   3765 HG21 VAL A 241       2.885  -8.446  -3.526  1.00 91.31           H  
ATOM   3766 HG22 VAL A 241       4.405  -8.697  -2.652  1.00 91.31           H  
ATOM   3767 HG23 VAL A 241       2.887  -9.324  -1.988  1.00 91.31           H  
ATOM   3768  N   CYS A 242       5.295 -13.092  -4.480  1.00 94.06           N  
ATOM   3769  H   CYS A 242       5.852 -12.339  -4.857  1.00 94.06           H  
ATOM   3770  CA  CYS A 242       5.410 -14.408  -5.096  1.00 94.06           C  
ATOM   3771  HA  CYS A 242       4.409 -14.764  -5.337  1.00 94.06           H  
ATOM   3772  C   CYS A 242       6.033 -15.441  -4.144  1.00 94.06           C  
ATOM   3773  CB  CYS A 242       6.197 -14.267  -6.405  1.00 94.06           C  
ATOM   3774  HB2 CYS A 242       7.129 -13.743  -6.196  1.00 94.06           H  
ATOM   3775  HB3 CYS A 242       6.453 -15.255  -6.787  1.00 94.06           H  
ATOM   3776  O   CYS A 242       5.583 -16.583  -4.135  1.00 94.06           O  
ATOM   3777  SG  CYS A 242       5.295 -13.362  -7.694  1.00 94.06           S  
ATOM   3778  N   GLY A 243       7.028 -15.082  -3.331  1.00 90.06           N  
ATOM   3779  H   GLY A 243       7.421 -14.154  -3.401  1.00 90.06           H  
ATOM   3780  CA  GLY A 243       7.666 -16.046  -2.429  1.00 90.06           C  
ATOM   3781  HA2 GLY A 243       8.356 -15.528  -1.763  1.00 90.06           H  
ATOM   3782  HA3 GLY A 243       6.900 -16.530  -1.823  1.00 90.06           H  
ATOM   3783  C   GLY A 243       8.437 -17.133  -3.184  1.00 90.06           C  
ATOM   3784  O   GLY A 243       8.982 -16.874  -4.258  1.00 90.06           O  
ATOM   3785  N   LEU A 244       8.466 -18.360  -2.648  1.00 90.19           N  
ATOM   3786  H   LEU A 244       7.941 -18.508  -1.797  1.00 90.19           H  
ATOM   3787  CA  LEU A 244       9.280 -19.484  -3.140  1.00 90.19           C  
ATOM   3788  HA  LEU A 244       9.206 -20.279  -2.398  1.00 90.19           H  
ATOM   3789  C   LEU A 244      10.778 -19.123  -3.222  1.00 90.19           C  
ATOM   3790  CB  LEU A 244       8.710 -20.027  -4.474  1.00 90.19           C  
ATOM   3791  HB2 LEU A 244       9.323 -20.863  -4.810  1.00 90.19           H  
ATOM   3792  HB3 LEU A 244       8.781 -19.229  -5.213  1.00 90.19           H  
ATOM   3793  O   LEU A 244      11.347 -18.556  -2.290  1.00 90.19           O  
ATOM   3794  CG  LEU A 244       7.260 -20.522  -4.418  1.00 90.19           C  
ATOM   3795  HG  LEU A 244       6.633 -19.776  -3.931  1.00 90.19           H  
ATOM   3796  CD1 LEU A 244       6.730 -20.721  -5.845  1.00 90.19           C  
ATOM   3797 HD11 LEU A 244       6.666 -21.778  -6.102  1.00 90.19           H  
ATOM   3798 HD12 LEU A 244       7.326 -20.176  -6.577  1.00 90.19           H  
ATOM   3799 HD13 LEU A 244       5.732 -20.283  -5.871  1.00 90.19           H  
ATOM   3800  CD2 LEU A 244       7.159 -21.849  -3.662  1.00 90.19           C  
ATOM   3801 HD21 LEU A 244       7.822 -22.597  -4.096  1.00 90.19           H  
ATOM   3802 HD22 LEU A 244       7.438 -21.685  -2.621  1.00 90.19           H  
ATOM   3803 HD23 LEU A 244       6.127 -22.200  -3.676  1.00 90.19           H  
ATOM   3804  N   LEU A 245      11.443 -19.474  -4.327  1.00 84.31           N  
ATOM   3805  H   LEU A 245      10.923 -19.921  -5.069  1.00 84.31           H  
ATOM   3806  CA  LEU A 245      12.764 -18.966  -4.659  1.00 84.31           C  
ATOM   3807  HA  LEU A 245      13.360 -18.925  -3.747  1.00 84.31           H  
ATOM   3808  C   LEU A 245      12.601 -17.561  -5.251  1.00 84.31           C  
ATOM   3809  CB  LEU A 245      13.459 -19.905  -5.663  1.00 84.31           C  
ATOM   3810  HB2 LEU A 245      12.854 -19.956  -6.568  1.00 84.31           H  
ATOM   3811  HB3 LEU A 245      14.419 -19.469  -5.940  1.00 84.31           H  
ATOM   3812  O   LEU A 245      11.889 -17.434  -6.247  1.00 84.31           O  
ATOM   3813  CG  LEU A 245      13.694 -21.334  -5.143  1.00 84.31           C  
ATOM   3814  HG  LEU A 245      12.754 -21.763  -4.796  1.00 84.31           H  
ATOM   3815  CD1 LEU A 245      14.222 -22.213  -6.277  1.00 84.31           C  
ATOM   3816 HD11 LEU A 245      14.371 -23.230  -5.914  1.00 84.31           H  
ATOM   3817 HD12 LEU A 245      15.168 -21.817  -6.646  1.00 84.31           H  
ATOM   3818 HD13 LEU A 245      13.497 -22.230  -7.091  1.00 84.31           H  
ATOM   3819  CD2 LEU A 245      14.708 -21.360  -3.998  1.00 84.31           C  
ATOM   3820 HD21 LEU A 245      14.881 -22.390  -3.686  1.00 84.31           H  
ATOM   3821 HD22 LEU A 245      14.316 -20.807  -3.145  1.00 84.31           H  
ATOM   3822 HD23 LEU A 245      15.651 -20.918  -4.318  1.00 84.31           H  
ATOM   3823  N   PRO A 246      13.289 -16.535  -4.718  1.00 84.75           N  
ATOM   3824  CA  PRO A 246      13.349 -15.219  -5.358  1.00 84.75           C  
ATOM   3825  HA  PRO A 246      12.369 -14.756  -5.242  1.00 84.75           H  
ATOM   3826  C   PRO A 246      13.685 -15.296  -6.861  1.00 84.75           C  
ATOM   3827  CB  PRO A 246      14.383 -14.405  -4.564  1.00 84.75           C  
ATOM   3828  HB2 PRO A 246      15.333 -14.342  -5.095  1.00 84.75           H  
ATOM   3829  HB3 PRO A 246      14.027 -13.389  -4.393  1.00 84.75           H  
ATOM   3830  O   PRO A 246      14.245 -16.296  -7.319  1.00 84.75           O  
ATOM   3831  CG  PRO A 246      14.548 -15.138  -3.227  1.00 84.75           C  
ATOM   3832  HG2 PRO A 246      15.599 -15.209  -2.945  1.00 84.75           H  
ATOM   3833  HG3 PRO A 246      13.997 -14.601  -2.456  1.00 84.75           H  
ATOM   3834  CD  PRO A 246      13.923 -16.524  -3.406  1.00 84.75           C  
ATOM   3835  HD2 PRO A 246      13.167 -16.679  -2.636  1.00 84.75           H  
ATOM   3836  HD3 PRO A 246      14.682 -17.301  -3.318  1.00 84.75           H  
ATOM   3837  N   PHE A 247      13.396 -14.266  -7.640  1.00 88.44           N  
ATOM   3838  H   PHE A 247      12.918 -13.479  -7.225  1.00 88.44           H  
ATOM   3839  CA  PHE A 247      13.707 -14.256  -9.075  1.00 88.44           C  
ATOM   3840  HA  PHE A 247      13.338 -15.182  -9.515  1.00 88.44           H  
ATOM   3841  C   PHE A 247      15.221 -14.198  -9.344  1.00 88.44           C  
ATOM   3842  CB  PHE A 247      12.977 -13.086  -9.735  1.00 88.44           C  
ATOM   3843  HB2 PHE A 247      13.446 -12.164  -9.392  1.00 88.44           H  
ATOM   3844  HB3 PHE A 247      13.119 -13.155 -10.814  1.00 88.44           H  
ATOM   3845  O   PHE A 247      15.981 -13.692  -8.518  1.00 88.44           O  
ATOM   3846  CG  PHE A 247      11.486 -13.006  -9.456  1.00 88.44           C  
ATOM   3847  CD1 PHE A 247      10.673 -14.156  -9.511  1.00 88.44           C  
ATOM   3848  HD1 PHE A 247      11.116 -15.115  -9.735  1.00 88.44           H  
ATOM   3849  CD2 PHE A 247      10.905 -11.760  -9.159  1.00 88.44           C  
ATOM   3850  HD2 PHE A 247      11.523 -10.876  -9.105  1.00 88.44           H  
ATOM   3851  CE1 PHE A 247       9.288 -14.051  -9.280  1.00 88.44           C  
ATOM   3852  HE1 PHE A 247       8.645 -14.917  -9.329  1.00 88.44           H  
ATOM   3853  CE2 PHE A 247       9.525 -11.660  -8.928  1.00 88.44           C  
ATOM   3854  HE2 PHE A 247       9.088 -10.700  -8.696  1.00 88.44           H  
ATOM   3855  CZ  PHE A 247       8.719 -12.805  -8.987  1.00 88.44           C  
ATOM   3856  HZ  PHE A 247       7.657 -12.717  -8.808  1.00 88.44           H  
ATOM   3857  N   LEU A 248      15.698 -14.706 -10.490  1.00 83.88           N  
ATOM   3858  H   LEU A 248      15.065 -15.160 -11.133  1.00 83.88           H  
ATOM   3859  CA  LEU A 248      17.114 -14.563 -10.879  1.00 83.88           C  
ATOM   3860  HA  LEU A 248      17.749 -14.943 -10.079  1.00 83.88           H  
ATOM   3861  C   LEU A 248      17.483 -13.098 -11.070  1.00 83.88           C  
ATOM   3862  CB  LEU A 248      17.404 -15.321 -12.187  1.00 83.88           C  
ATOM   3863  HB2 LEU A 248      18.368 -15.002 -12.582  1.00 83.88           H  
ATOM   3864  HB3 LEU A 248      16.647 -15.056 -12.925  1.00 83.88           H  
ATOM   3865  O   LEU A 248      18.510 -12.645 -10.575  1.00 83.88           O  
ATOM   3866  CG  LEU A 248      17.441 -16.842 -11.998  1.00 83.88           C  
ATOM   3867  HG  LEU A 248      16.633 -17.156 -11.337  1.00 83.88           H  
ATOM   3868  CD1 LEU A 248      17.285 -17.560 -13.339  1.00 83.88           C  
ATOM   3869 HD11 LEU A 248      17.330 -18.638 -13.184  1.00 83.88           H  
ATOM   3870 HD12 LEU A 248      16.313 -17.310 -13.765  1.00 83.88           H  
ATOM   3871 HD13 LEU A 248      18.073 -17.249 -14.025  1.00 83.88           H  
ATOM   3872  CD2 LEU A 248      18.777 -17.255 -11.379  1.00 83.88           C  
ATOM   3873 HD21 LEU A 248      19.578 -17.201 -12.117  1.00 83.88           H  
ATOM   3874 HD22 LEU A 248      18.696 -18.265 -10.977  1.00 83.88           H  
ATOM   3875 HD23 LEU A 248      19.036 -16.602 -10.546  1.00 83.88           H  
ATOM   3876  N   ASN A 249      16.623 -12.365 -11.775  1.00 84.25           N  
ATOM   3877  H   ASN A 249      15.782 -12.827 -12.089  1.00 84.25           H  
ATOM   3878  CA  ASN A 249      16.638 -10.914 -11.802  1.00 84.25           C  
ATOM   3879  HA  ASN A 249      17.564 -10.548 -11.358  1.00 84.25           H  
ATOM   3880  C   ASN A 249      15.428 -10.419 -10.999  1.00 84.25           C  
ATOM   3881  CB  ASN A 249      16.606 -10.428 -13.258  1.00 84.25           C  
ATOM   3882  HB2 ASN A 249      15.681 -10.762 -13.728  1.00 84.25           H  
ATOM   3883  HB3 ASN A 249      17.439 -10.873 -13.801  1.00 84.25           H  
ATOM   3884  O   ASN A 249      14.303 -10.663 -11.434  1.00 84.25           O  
ATOM   3885  CG  ASN A 249      16.684  -8.913 -13.369  1.00 84.25           C  
ATOM   3886  ND2 ASN A 249      16.985  -8.402 -14.538  1.00 84.25           N  
ATOM   3887 HD21 ASN A 249      17.155  -9.008 -15.329  1.00 84.25           H  
ATOM   3888 HD22 ASN A 249      16.986  -7.393 -14.582  1.00 84.25           H  
ATOM   3889  OD1 ASN A 249      16.476  -8.155 -12.438  1.00 84.25           O  
ATOM   3890  N   PRO A 250      15.620  -9.678  -9.897  1.00 82.69           N  
ATOM   3891  CA  PRO A 250      14.517  -9.160  -9.085  1.00 82.69           C  
ATOM   3892  HA  PRO A 250      14.007 -10.000  -8.613  1.00 82.69           H  
ATOM   3893  C   PRO A 250      13.476  -8.320  -9.852  1.00 82.69           C  
ATOM   3894  CB  PRO A 250      15.204  -8.324  -8.007  1.00 82.69           C  
ATOM   3895  HB2 PRO A 250      14.643  -8.341  -7.073  1.00 82.69           H  
ATOM   3896  HB3 PRO A 250      15.334  -7.304  -8.369  1.00 82.69           H  
ATOM   3897  O   PRO A 250      12.340  -8.182  -9.404  1.00 82.69           O  
ATOM   3898  CG  PRO A 250      16.579  -8.965  -7.849  1.00 82.69           C  
ATOM   3899  HG2 PRO A 250      16.503  -9.840  -7.203  1.00 82.69           H  
ATOM   3900  HG3 PRO A 250      17.316  -8.261  -7.462  1.00 82.69           H  
ATOM   3901  CD  PRO A 250      16.906  -9.405  -9.268  1.00 82.69           C  
ATOM   3902  HD2 PRO A 250      17.411  -8.599  -9.801  1.00 82.69           H  
ATOM   3903  HD3 PRO A 250      17.537 -10.292  -9.234  1.00 82.69           H  
ATOM   3904  N   GLU A 251      13.830  -7.756 -11.015  1.00 83.94           N  
ATOM   3905  H   GLU A 251      14.780  -7.885 -11.333  1.00 83.94           H  
ATOM   3906  CA  GLU A 251      12.905  -7.001 -11.875  1.00 83.94           C  
ATOM   3907  HA  GLU A 251      12.141  -6.541 -11.248  1.00 83.94           H  
ATOM   3908  C   GLU A 251      12.141  -7.867 -12.897  1.00 83.94           C  
ATOM   3909  CB  GLU A 251      13.660  -5.870 -12.601  1.00 83.94           C  
ATOM   3910  HB2 GLU A 251      14.464  -6.296 -13.201  1.00 83.94           H  
ATOM   3911  HB3 GLU A 251      12.964  -5.366 -13.272  1.00 83.94           H  
ATOM   3912  O   GLU A 251      11.240  -7.361 -13.571  1.00 83.94           O  
ATOM   3913  CG  GLU A 251      14.232  -4.815 -11.641  1.00 83.94           C  
ATOM   3914  HG2 GLU A 251      15.053  -5.251 -11.071  1.00 83.94           H  
ATOM   3915  HG3 GLU A 251      13.444  -4.534 -10.944  1.00 83.94           H  
ATOM   3916  CD  GLU A 251      14.732  -3.545 -12.355  1.00 83.94           C  
ATOM   3917  OE1 GLU A 251      14.597  -2.444 -11.757  1.00 83.94           O  
ATOM   3918  OE2 GLU A 251      15.234  -3.640 -13.497  1.00 83.94           O  
ATOM   3919  N   VAL A 252      12.494  -9.148 -13.060  1.00 89.75           N  
ATOM   3920  H   VAL A 252      13.161  -9.550 -12.418  1.00 89.75           H  
ATOM   3921  CA  VAL A 252      11.922 -10.034 -14.086  1.00 89.75           C  
ATOM   3922  HA  VAL A 252      11.058  -9.542 -14.532  1.00 89.75           H  
ATOM   3923  C   VAL A 252      11.469 -11.357 -13.464  1.00 89.75           C  
ATOM   3924  CB  VAL A 252      12.895 -10.292 -15.252  1.00 89.75           C  
ATOM   3925  HB  VAL A 252      13.753 -10.870 -14.908  1.00 89.75           H  
ATOM   3926  O   VAL A 252      12.302 -12.224 -13.210  1.00 89.75           O  
ATOM   3927  CG1 VAL A 252      12.190 -11.072 -16.374  1.00 89.75           C  
ATOM   3928 HG11 VAL A 252      11.879 -12.051 -16.008  1.00 89.75           H  
ATOM   3929 HG12 VAL A 252      12.878 -11.229 -17.204  1.00 89.75           H  
ATOM   3930 HG13 VAL A 252      11.314 -10.524 -16.721  1.00 89.75           H  
ATOM   3931  CG2 VAL A 252      13.415  -8.983 -15.865  1.00 89.75           C  
ATOM   3932 HG21 VAL A 252      12.576  -8.359 -16.175  1.00 89.75           H  
ATOM   3933 HG22 VAL A 252      14.053  -9.201 -16.721  1.00 89.75           H  
ATOM   3934 HG23 VAL A 252      14.007  -8.440 -15.128  1.00 89.75           H  
ATOM   3935  N   PRO A 253      10.153 -11.553 -13.289  1.00 93.44           N  
ATOM   3936  CA  PRO A 253       9.604 -12.810 -12.795  1.00 93.44           C  
ATOM   3937  HA  PRO A 253      10.026 -13.000 -11.808  1.00 93.44           H  
ATOM   3938  C   PRO A 253       9.912 -13.989 -13.721  1.00 93.44           C  
ATOM   3939  CB  PRO A 253       8.098 -12.586 -12.663  1.00 93.44           C  
ATOM   3940  HB2 PRO A 253       7.700 -13.092 -11.784  1.00 93.44           H  
ATOM   3941  HB3 PRO A 253       7.579 -12.912 -13.564  1.00 93.44           H  
ATOM   3942  O   PRO A 253       9.733 -13.889 -14.939  1.00 93.44           O  
ATOM   3943  CG  PRO A 253       7.980 -11.072 -12.530  1.00 93.44           C  
ATOM   3944  HG2 PRO A 253       7.014 -10.696 -12.865  1.00 93.44           H  
ATOM   3945  HG3 PRO A 253       8.179 -10.795 -11.495  1.00 93.44           H  
ATOM   3946  CD  PRO A 253       9.105 -10.555 -13.408  1.00 93.44           C  
ATOM   3947  HD2 PRO A 253       9.430  -9.579 -13.049  1.00 93.44           H  
ATOM   3948  HD3 PRO A 253       8.773 -10.497 -14.445  1.00 93.44           H  
ATOM   3949  N   ASP A 254      10.338 -15.107 -13.136  1.00 92.38           N  
ATOM   3950  H   ASP A 254      10.590 -15.056 -12.159  1.00 92.38           H  
ATOM   3951  CA  ASP A 254      10.847 -16.283 -13.851  1.00 92.38           C  
ATOM   3952  HA  ASP A 254      10.435 -16.276 -14.860  1.00 92.38           H  
ATOM   3953  C   ASP A 254      10.425 -17.631 -13.227  1.00 92.38           C  
ATOM   3954  CB  ASP A 254      12.377 -16.162 -13.972  1.00 92.38           C  
ATOM   3955  HB2 ASP A 254      12.612 -15.243 -14.509  1.00 92.38           H  
ATOM   3956  HB3 ASP A 254      12.754 -16.992 -14.570  1.00 92.38           H  
ATOM   3957  O   ASP A 254      10.958 -18.685 -13.584  1.00 92.38           O  
ATOM   3958  CG  ASP A 254      13.113 -16.143 -12.625  1.00 92.38           C  
ATOM   3959  OD1 ASP A 254      12.453 -16.207 -11.564  1.00 92.38           O  
ATOM   3960  OD2 ASP A 254      14.357 -16.044 -12.654  1.00 92.38           O  
ATOM   3961  N   GLN A 255       9.424 -17.648 -12.336  1.00 94.00           N  
ATOM   3962  H   GLN A 255       8.993 -16.767 -12.097  1.00 94.00           H  
ATOM   3963  CA  GLN A 255       9.010 -18.851 -11.598  1.00 94.00           C  
ATOM   3964  HA  GLN A 255       9.918 -19.404 -11.360  1.00 94.00           H  
ATOM   3965  C   GLN A 255       8.131 -19.801 -12.430  1.00 94.00           C  
ATOM   3966  CB  GLN A 255       8.355 -18.492 -10.259  1.00 94.00           C  
ATOM   3967  HB2 GLN A 255       8.092 -19.415  -9.742  1.00 94.00           H  
ATOM   3968  HB3 GLN A 255       7.436 -17.935 -10.442  1.00 94.00           H  
ATOM   3969  O   GLN A 255       7.036 -20.202 -12.026  1.00 94.00           O  
ATOM   3970  CG  GLN A 255       9.282 -17.690  -9.337  1.00 94.00           C  
ATOM   3971  HG2 GLN A 255       9.590 -16.774  -9.842  1.00 94.00           H  
ATOM   3972  HG3 GLN A 255      10.188 -18.261  -9.137  1.00 94.00           H  
ATOM   3973  CD  GLN A 255       8.603 -17.333  -8.019  1.00 94.00           C  
ATOM   3974  NE2 GLN A 255       9.325 -16.897  -7.026  1.00 94.00           N  
ATOM   3975 HE21 GLN A 255       8.923 -16.715  -6.117  1.00 94.00           H  
ATOM   3976 HE22 GLN A 255      10.333 -16.869  -7.081  1.00 94.00           H  
ATOM   3977  OE1 GLN A 255       7.399 -17.462  -7.860  1.00 94.00           O  
ATOM   3978  N   PHE A 256       8.618 -20.216 -13.601  1.00 94.12           N  
ATOM   3979  H   PHE A 256       9.507 -19.826 -13.877  1.00 94.12           H  
ATOM   3980  CA  PHE A 256       7.932 -21.138 -14.516  1.00 94.12           C  
ATOM   3981  HA  PHE A 256       7.004 -20.681 -14.857  1.00 94.12           H  
ATOM   3982  C   PHE A 256       7.539 -22.471 -13.861  1.00 94.12           C  
ATOM   3983  CB  PHE A 256       8.843 -21.373 -15.727  1.00 94.12           C  
ATOM   3984  HB2 PHE A 256       9.783 -21.809 -15.389  1.00 94.12           H  
ATOM   3985  HB3 PHE A 256       9.076 -20.410 -16.182  1.00 94.12           H  
ATOM   3986  O   PHE A 256       6.517 -23.071 -14.197  1.00 94.12           O  
ATOM   3987  CG  PHE A 256       8.232 -22.269 -16.787  1.00 94.12           C  
ATOM   3988  CD1 PHE A 256       8.548 -23.640 -16.830  1.00 94.12           C  
ATOM   3989  HD1 PHE A 256       9.233 -24.059 -16.107  1.00 94.12           H  
ATOM   3990  CD2 PHE A 256       7.333 -21.733 -17.726  1.00 94.12           C  
ATOM   3991  HD2 PHE A 256       7.074 -20.684 -17.690  1.00 94.12           H  
ATOM   3992  CE1 PHE A 256       7.969 -24.468 -17.808  1.00 94.12           C  
ATOM   3993  HE1 PHE A 256       8.210 -25.521 -17.835  1.00 94.12           H  
ATOM   3994  CE2 PHE A 256       6.777 -22.552 -18.723  1.00 94.12           C  
ATOM   3995  HE2 PHE A 256       6.096 -22.130 -19.448  1.00 94.12           H  
ATOM   3996  CZ  PHE A 256       7.087 -23.923 -18.759  1.00 94.12           C  
ATOM   3997  HZ  PHE A 256       6.648 -24.555 -19.517  1.00 94.12           H  
ATOM   3998  N   TYR A 257       8.301 -22.915 -12.862  1.00 93.81           N  
ATOM   3999  H   TYR A 257       9.088 -22.347 -12.580  1.00 93.81           H  
ATOM   4000  CA  TYR A 257       8.045 -24.153 -12.127  1.00 93.81           C  
ATOM   4001  HA  TYR A 257       7.991 -24.966 -12.851  1.00 93.81           H  
ATOM   4002  C   TYR A 257       6.701 -24.162 -11.365  1.00 93.81           C  
ATOM   4003  CB  TYR A 257       9.250 -24.422 -11.219  1.00 93.81           C  
ATOM   4004  HB2 TYR A 257       9.068 -25.334 -10.650  1.00 93.81           H  
ATOM   4005  HB3 TYR A 257      10.122 -24.604 -11.847  1.00 93.81           H  
ATOM   4006  O   TYR A 257       6.202 -25.241 -11.032  1.00 93.81           O  
ATOM   4007  CG  TYR A 257       9.568 -23.294 -10.258  1.00 93.81           C  
ATOM   4008  CD1 TYR A 257      10.603 -22.373 -10.520  1.00 93.81           C  
ATOM   4009  HD1 TYR A 257      11.204 -22.454 -11.414  1.00 93.81           H  
ATOM   4010  CD2 TYR A 257       8.810 -23.173  -9.087  1.00 93.81           C  
ATOM   4011  HD2 TYR A 257       8.014 -23.881  -8.909  1.00 93.81           H  
ATOM   4012  CE1 TYR A 257      10.875 -21.344  -9.596  1.00 93.81           C  
ATOM   4013  HE1 TYR A 257      11.665 -20.630  -9.777  1.00 93.81           H  
ATOM   4014  CE2 TYR A 257       9.090 -22.163  -8.152  1.00 93.81           C  
ATOM   4015  HE2 TYR A 257       8.539 -22.109  -7.225  1.00 93.81           H  
ATOM   4016  OH  TYR A 257      10.384 -20.253  -7.518  1.00 93.81           O  
ATOM   4017  HH  TYR A 257       9.732 -20.184  -6.816  1.00 93.81           H  
ATOM   4018  CZ  TYR A 257      10.123 -21.240  -8.408  1.00 93.81           C  
ATOM   4019  N   ARG A 258       6.049 -23.003 -11.164  1.00 95.69           N  
ATOM   4020  H   ARG A 258       6.510 -22.149 -11.446  1.00 95.69           H  
ATOM   4021  CA  ARG A 258       4.667 -22.905 -10.649  1.00 95.69           C  
ATOM   4022  HA  ARG A 258       4.617 -23.281  -9.627  1.00 95.69           H  
ATOM   4023  C   ARG A 258       3.660 -23.709 -11.463  1.00 95.69           C  
ATOM   4024  CB  ARG A 258       4.211 -21.444 -10.657  1.00 95.69           C  
ATOM   4025  HB2 ARG A 258       3.133 -21.406 -10.500  1.00 95.69           H  
ATOM   4026  HB3 ARG A 258       4.434 -20.996 -11.625  1.00 95.69           H  
ATOM   4027  O   ARG A 258       2.702 -24.230 -10.898  1.00 95.69           O  
ATOM   4028  CG  ARG A 258       4.870 -20.641  -9.541  1.00 95.69           C  
ATOM   4029  HG2 ARG A 258       4.558 -21.043  -8.577  1.00 95.69           H  
ATOM   4030  HG3 ARG A 258       5.956 -20.698  -9.616  1.00 95.69           H  
ATOM   4031  CD  ARG A 258       4.424 -19.188  -9.660  1.00 95.69           C  
ATOM   4032  HD2 ARG A 258       4.827 -18.767 -10.581  1.00 95.69           H  
ATOM   4033  HD3 ARG A 258       3.336 -19.130  -9.696  1.00 95.69           H  
ATOM   4034  NE  ARG A 258       4.936 -18.430  -8.528  1.00 95.69           N  
ATOM   4035  HE  ARG A 258       5.902 -18.135  -8.558  1.00 95.69           H  
ATOM   4036  NH1 ARG A 258       3.097 -18.421  -7.139  1.00 95.69           N  
ATOM   4037 HH11 ARG A 258       2.755 -18.168  -6.223  1.00 95.69           H  
ATOM   4038 HH12 ARG A 258       2.495 -18.889  -7.801  1.00 95.69           H  
ATOM   4039  NH2 ARG A 258       5.044 -17.605  -6.476  1.00 95.69           N  
ATOM   4040 HH21 ARG A 258       6.023 -17.431  -6.649  1.00 95.69           H  
ATOM   4041 HH22 ARG A 258       4.700 -17.427  -5.543  1.00 95.69           H  
ATOM   4042  CZ  ARG A 258       4.338 -18.153  -7.395  1.00 95.69           C  
ATOM   4043  N   ILE A 259       3.883 -23.855 -12.771  1.00 95.81           N  
ATOM   4044  H   ILE A 259       4.702 -23.415 -13.165  1.00 95.81           H  
ATOM   4045  CA  ILE A 259       2.992 -24.606 -13.670  1.00 95.81           C  
ATOM   4046  HA  ILE A 259       1.993 -24.174 -13.615  1.00 95.81           H  
ATOM   4047  C   ILE A 259       2.868 -26.073 -13.231  1.00 95.81           C  
ATOM   4048  CB  ILE A 259       3.500 -24.476 -15.124  1.00 95.81           C  
ATOM   4049  HB  ILE A 259       4.534 -24.818 -15.162  1.00 95.81           H  
ATOM   4050  O   ILE A 259       1.796 -26.661 -13.353  1.00 95.81           O  
ATOM   4051  CG1 ILE A 259       3.445 -22.994 -15.562  1.00 95.81           C  
ATOM   4052 HG12 ILE A 259       2.420 -22.627 -15.501  1.00 95.81           H  
ATOM   4053 HG13 ILE A 259       4.058 -22.390 -14.892  1.00 95.81           H  
ATOM   4054  CG2 ILE A 259       2.679 -25.337 -16.100  1.00 95.81           C  
ATOM   4055 HG21 ILE A 259       3.120 -25.312 -17.096  1.00 95.81           H  
ATOM   4056 HG22 ILE A 259       1.657 -24.962 -16.161  1.00 95.81           H  
ATOM   4057 HG23 ILE A 259       2.663 -26.379 -15.780  1.00 95.81           H  
ATOM   4058  CD1 ILE A 259       3.966 -22.766 -16.978  1.00 95.81           C  
ATOM   4059 HD11 ILE A 259       4.145 -21.702 -17.137  1.00 95.81           H  
ATOM   4060 HD12 ILE A 259       3.227 -23.110 -17.702  1.00 95.81           H  
ATOM   4061 HD13 ILE A 259       4.896 -23.320 -17.104  1.00 95.81           H  
ATOM   4062  N   TRP A 260       3.935 -26.652 -12.676  1.00 94.62           N  
ATOM   4063  H   TRP A 260       4.770 -26.096 -12.560  1.00 94.62           H  
ATOM   4064  CA  TRP A 260       3.932 -28.008 -12.125  1.00 94.62           C  
ATOM   4065  HA  TRP A 260       3.119 -28.578 -12.574  1.00 94.62           H  
ATOM   4066  C   TRP A 260       3.653 -28.019 -10.612  1.00 94.62           C  
ATOM   4067  CB  TRP A 260       5.250 -28.706 -12.522  1.00 94.62           C  
ATOM   4068  HB2 TRP A 260       5.042 -29.378 -13.355  1.00 94.62           H  
ATOM   4069  HB3 TRP A 260       5.960 -27.964 -12.887  1.00 94.62           H  
ATOM   4070  O   TRP A 260       2.918 -28.887 -10.149  1.00 94.62           O  
ATOM   4071  CG  TRP A 260       5.956 -29.484 -11.453  1.00 94.62           C  
ATOM   4072  CD1 TRP A 260       6.515 -28.945 -10.346  1.00 94.62           C  
ATOM   4073  HD1 TRP A 260       6.538 -27.890 -10.117  1.00 94.62           H  
ATOM   4074  CD2 TRP A 260       6.290 -30.905 -11.397  1.00 94.62           C  
ATOM   4075  CE2 TRP A 260       6.961 -31.159 -10.163  1.00 94.62           C  
ATOM   4076  CE3 TRP A 260       6.153 -31.996 -12.281  1.00 94.62           C  
ATOM   4077  HE3 TRP A 260       5.675 -31.834 -13.236  1.00 94.62           H  
ATOM   4078  NE1 TRP A 260       7.027 -29.936  -9.542  1.00 94.62           N  
ATOM   4079  HE1 TRP A 260       7.470 -29.758  -8.652  1.00 94.62           H  
ATOM   4080  CH2 TRP A 260       7.289 -33.487 -10.710  1.00 94.62           C  
ATOM   4081  HH2 TRP A 260       7.667 -34.467 -10.459  1.00 94.62           H  
ATOM   4082  CZ2 TRP A 260       7.440 -32.425  -9.806  1.00 94.62           C  
ATOM   4083  HZ2 TRP A 260       7.942 -32.571  -8.861  1.00 94.62           H  
ATOM   4084  CZ3 TRP A 260       6.656 -33.270 -11.945  1.00 94.62           C  
ATOM   4085  HZ3 TRP A 260       6.558 -34.093 -12.637  1.00 94.62           H  
ATOM   4086  N   LEU A 261       4.198 -27.067  -9.833  1.00 95.19           N  
ATOM   4087  H   LEU A 261       4.785 -26.365 -10.261  1.00 95.19           H  
ATOM   4088  CA  LEU A 261       4.086 -27.096  -8.363  1.00 95.19           C  
ATOM   4089  HA  LEU A 261       4.404 -28.074  -8.002  1.00 95.19           H  
ATOM   4090  C   LEU A 261       2.634 -26.930  -7.912  1.00 95.19           C  
ATOM   4091  CB  LEU A 261       4.940 -25.996  -7.701  1.00 95.19           C  
ATOM   4092  HB2 LEU A 261       4.559 -25.845  -6.691  1.00 95.19           H  
ATOM   4093  HB3 LEU A 261       4.780 -25.062  -8.240  1.00 95.19           H  
ATOM   4094  O   LEU A 261       2.192 -27.612  -6.988  1.00 95.19           O  
ATOM   4095  CG  LEU A 261       6.451 -26.252  -7.573  1.00 95.19           C  
ATOM   4096  HG  LEU A 261       6.893 -26.332  -8.567  1.00 95.19           H  
ATOM   4097  CD1 LEU A 261       7.082 -25.071  -6.839  1.00 95.19           C  
ATOM   4098 HD11 LEU A 261       8.169 -25.122  -6.902  1.00 95.19           H  
ATOM   4099 HD12 LEU A 261       6.794 -25.081  -5.788  1.00 95.19           H  
ATOM   4100 HD13 LEU A 261       6.724 -24.128  -7.252  1.00 95.19           H  
ATOM   4101  CD2 LEU A 261       6.799 -27.496  -6.752  1.00 95.19           C  
ATOM   4102 HD21 LEU A 261       6.370 -28.392  -7.202  1.00 95.19           H  
ATOM   4103 HD22 LEU A 261       7.882 -27.608  -6.707  1.00 95.19           H  
ATOM   4104 HD23 LEU A 261       6.417 -27.384  -5.737  1.00 95.19           H  
ATOM   4105  N   SER A 262       1.880 -26.080  -8.607  1.00 96.50           N  
ATOM   4106  H   SER A 262       2.313 -25.542  -9.344  1.00 96.50           H  
ATOM   4107  CA  SER A 262       0.461 -25.841  -8.331  1.00 96.50           C  
ATOM   4108  HA  SER A 262       0.373 -25.447  -7.318  1.00 96.50           H  
ATOM   4109  C   SER A 262      -0.398 -27.109  -8.397  1.00 96.50           C  
ATOM   4110  CB  SER A 262      -0.093 -24.784  -9.288  1.00 96.50           C  
ATOM   4111  HB2 SER A 262       0.368 -23.822  -9.063  1.00 96.50           H  
ATOM   4112  HB3 SER A 262      -1.171 -24.696  -9.154  1.00 96.50           H  
ATOM   4113  O   SER A 262      -1.405 -27.168  -7.700  1.00 96.50           O  
ATOM   4114  OG  SER A 262       0.198 -25.136 -10.624  1.00 96.50           O  
ATOM   4115  HG  SER A 262       1.069 -24.784 -10.817  1.00 96.50           H  
ATOM   4116  N   LEU A 263       0.018 -28.161  -9.123  1.00 97.31           N  
ATOM   4117  H   LEU A 263       0.886 -28.072  -9.631  1.00 97.31           H  
ATOM   4118  CA  LEU A 263      -0.688 -29.455  -9.179  1.00 97.31           C  
ATOM   4119  HA  LEU A 263      -1.721 -29.274  -9.479  1.00 97.31           H  
ATOM   4120  C   LEU A 263      -0.737 -30.183  -7.824  1.00 97.31           C  
ATOM   4121  CB  LEU A 263      -0.010 -30.383 -10.209  1.00 97.31           C  
ATOM   4122  HB2 LEU A 263       1.005 -30.586  -9.868  1.00 97.31           H  
ATOM   4123  HB3 LEU A 263      -0.542 -31.334 -10.216  1.00 97.31           H  
ATOM   4124  O   LEU A 263      -1.538 -31.104  -7.637  1.00 97.31           O  
ATOM   4125  CG  LEU A 263       0.047 -29.857 -11.654  1.00 97.31           C  
ATOM   4126  HG  LEU A 263       0.531 -28.881 -11.674  1.00 97.31           H  
ATOM   4127  CD1 LEU A 263       0.864 -30.819 -12.521  1.00 97.31           C  
ATOM   4128 HD11 LEU A 263       0.383 -31.797 -12.552  1.00 97.31           H  
ATOM   4129 HD12 LEU A 263       1.866 -30.918 -12.104  1.00 97.31           H  
ATOM   4130 HD13 LEU A 263       0.944 -30.417 -13.531  1.00 97.31           H  
ATOM   4131  CD2 LEU A 263      -1.349 -29.735 -12.265  1.00 97.31           C  
ATOM   4132 HD21 LEU A 263      -1.270 -29.326 -13.272  1.00 97.31           H  
ATOM   4133 HD22 LEU A 263      -1.958 -29.045 -11.679  1.00 97.31           H  
ATOM   4134 HD23 LEU A 263      -1.834 -30.710 -12.301  1.00 97.31           H  
ATOM   4135  N   PHE A 264       0.140 -29.813  -6.889  1.00 97.69           N  
ATOM   4136  H   PHE A 264       0.787 -29.071  -7.111  1.00 97.69           H  
ATOM   4137  CA  PHE A 264       0.242 -30.430  -5.566  1.00 97.69           C  
ATOM   4138  HA  PHE A 264      -0.294 -31.379  -5.576  1.00 97.69           H  
ATOM   4139  C   PHE A 264      -0.403 -29.601  -4.451  1.00 97.69           C  
ATOM   4140  CB  PHE A 264       1.707 -30.754  -5.280  1.00 97.69           C  
ATOM   4141  HB2 PHE A 264       1.783 -31.218  -4.297  1.00 97.69           H  
ATOM   4142  HB3 PHE A 264       2.268 -29.819  -5.257  1.00 97.69           H  
ATOM   4143  O   PHE A 264      -0.646 -30.127  -3.363  1.00 97.69           O  
ATOM   4144  CG  PHE A 264       2.338 -31.683  -6.298  1.00 97.69           C  
ATOM   4145  CD1 PHE A 264       2.147 -33.075  -6.206  1.00 97.69           C  
ATOM   4146  HD1 PHE A 264       1.554 -33.489  -5.404  1.00 97.69           H  
ATOM   4147  CD2 PHE A 264       3.110 -31.150  -7.347  1.00 97.69           C  
ATOM   4148  HD2 PHE A 264       3.237 -30.082  -7.437  1.00 97.69           H  
ATOM   4149  CE1 PHE A 264       2.755 -33.931  -7.143  1.00 97.69           C  
ATOM   4150  HE1 PHE A 264       2.630 -35.000  -7.057  1.00 97.69           H  
ATOM   4151  CE2 PHE A 264       3.712 -32.004  -8.285  1.00 97.69           C  
ATOM   4152  HE2 PHE A 264       4.298 -31.587  -9.090  1.00 97.69           H  
ATOM   4153  CZ  PHE A 264       3.542 -33.395  -8.179  1.00 97.69           C  
ATOM   4154  HZ  PHE A 264       4.013 -34.048  -8.899  1.00 97.69           H  
ATOM   4155  N   LEU A 265      -0.710 -28.334  -4.726  1.00 97.25           N  
ATOM   4156  H   LEU A 265      -0.582 -28.008  -5.673  1.00 97.25           H  
ATOM   4157  CA  LEU A 265      -1.345 -27.413  -3.789  1.00 97.25           C  
ATOM   4158  HA  LEU A 265      -1.069 -27.718  -2.780  1.00 97.25           H  
ATOM   4159  C   LEU A 265      -2.874 -27.492  -3.911  1.00 97.25           C  
ATOM   4160  CB  LEU A 265      -0.775 -26.008  -4.059  1.00 97.25           C  
ATOM   4161  HB2 LEU A 265      -1.146 -25.662  -5.024  1.00 97.25           H  
ATOM   4162  HB3 LEU A 265       0.310 -26.083  -4.131  1.00 97.25           H  
ATOM   4163  O   LEU A 265      -3.393 -27.772  -4.985  1.00 97.25           O  
ATOM   4164  CG  LEU A 265      -1.103 -24.948  -2.993  1.00 97.25           C  
ATOM   4165  HG  LEU A 265      -2.183 -24.811  -2.938  1.00 97.25           H  
ATOM   4166  CD1 LEU A 265      -0.571 -25.331  -1.609  1.00 97.25           C  
ATOM   4167 HD11 LEU A 265      -1.097 -26.200  -1.215  1.00 97.25           H  
ATOM   4168 HD12 LEU A 265       0.500 -25.531  -1.658  1.00 97.25           H  
ATOM   4169 HD13 LEU A 265      -0.739 -24.501  -0.923  1.00 97.25           H  
ATOM   4170  CD2 LEU A 265      -0.458 -23.619  -3.383  1.00 97.25           C  
ATOM   4171 HD21 LEU A 265       0.628 -23.702  -3.360  1.00 97.25           H  
ATOM   4172 HD22 LEU A 265      -0.763 -23.323  -4.387  1.00 97.25           H  
ATOM   4173 HD23 LEU A 265      -0.763 -22.837  -2.687  1.00 97.25           H  
ATOM   4174  N   HIS A 266      -3.611 -27.249  -2.828  1.00 97.44           N  
ATOM   4175  H   HIS A 266      -3.154 -26.949  -1.979  1.00 97.44           H  
ATOM   4176  CA  HIS A 266      -5.079 -27.228  -2.834  1.00 97.44           C  
ATOM   4177  HA  HIS A 266      -5.436 -27.214  -3.864  1.00 97.44           H  
ATOM   4178  C   HIS A 266      -5.596 -25.959  -2.159  1.00 97.44           C  
ATOM   4179  CB  HIS A 266      -5.645 -28.479  -2.138  1.00 97.44           C  
ATOM   4180  HB2 HIS A 266      -5.193 -28.580  -1.152  1.00 97.44           H  
ATOM   4181  HB3 HIS A 266      -6.719 -28.356  -1.994  1.00 97.44           H  
ATOM   4182  O   HIS A 266      -4.982 -25.475  -1.214  1.00 97.44           O  
ATOM   4183  CG  HIS A 266      -5.419 -29.747  -2.917  1.00 97.44           C  
ATOM   4184  CD2 HIS A 266      -6.312 -30.375  -3.745  1.00 97.44           C  
ATOM   4185  HD2 HIS A 266      -7.333 -30.075  -3.929  1.00 97.44           H  
ATOM   4186  ND1 HIS A 266      -4.241 -30.449  -2.986  1.00 97.44           N  
ATOM   4187  HD1 HIS A 266      -3.370 -30.201  -2.538  1.00 97.44           H  
ATOM   4188  CE1 HIS A 266      -4.416 -31.451  -3.856  1.00 97.44           C  
ATOM   4189  HE1 HIS A 266      -3.632 -32.114  -4.191  1.00 97.44           H  
ATOM   4190  NE2 HIS A 266      -5.670 -31.465  -4.337  1.00 97.44           N  
ATOM   4191  N   ALA A 267      -6.756 -25.465  -2.603  1.00 95.50           N  
ATOM   4192  H   ALA A 267      -7.168 -25.823  -3.453  1.00 95.50           H  
ATOM   4193  CA  ALA A 267      -7.385 -24.272  -2.041  1.00 95.50           C  
ATOM   4194  HA  ALA A 267      -6.651 -23.467  -2.017  1.00 95.50           H  
ATOM   4195  C   ALA A 267      -7.892 -24.468  -0.600  1.00 95.50           C  
ATOM   4196  CB  ALA A 267      -8.525 -23.854  -2.979  1.00 95.50           C  
ATOM   4197  HB1 ALA A 267      -9.285 -24.634  -3.034  1.00 95.50           H  
ATOM   4198  HB2 ALA A 267      -8.987 -22.939  -2.608  1.00 95.50           H  
ATOM   4199  HB3 ALA A 267      -8.137 -23.656  -3.978  1.00 95.50           H  
ATOM   4200  O   ALA A 267      -8.168 -23.492   0.086  1.00 95.50           O  
ATOM   4201  N   GLY A 268      -8.021 -25.712  -0.131  1.00 96.69           N  
ATOM   4202  H   GLY A 268      -7.760 -26.481  -0.732  1.00 96.69           H  
ATOM   4203  CA  GLY A 268      -8.443 -26.036   1.229  1.00 96.69           C  
ATOM   4204  HA2 GLY A 268      -9.324 -25.447   1.483  1.00 96.69           H  
ATOM   4205  HA3 GLY A 268      -7.648 -25.769   1.925  1.00 96.69           H  
ATOM   4206  C   GLY A 268      -8.766 -27.516   1.417  1.00 96.69           C  
ATOM   4207  O   GLY A 268      -8.576 -28.332   0.507  1.00 96.69           O  
ATOM   4208  N   ILE A 269      -9.276 -27.867   2.601  1.00 97.75           N  
ATOM   4209  H   ILE A 269      -9.445 -27.127   3.267  1.00 97.75           H  
ATOM   4210  CA  ILE A 269      -9.576 -29.256   2.988  1.00 97.75           C  
ATOM   4211  HA  ILE A 269      -8.661 -29.843   2.908  1.00 97.75           H  
ATOM   4212  C   ILE A 269     -10.604 -29.878   2.045  1.00 97.75           C  
ATOM   4213  CB  ILE A 269     -10.085 -29.339   4.448  1.00 97.75           C  
ATOM   4214  HB  ILE A 269     -10.992 -28.741   4.536  1.00 97.75           H  
ATOM   4215  O   ILE A 269     -10.418 -31.002   1.580  1.00 97.75           O  
ATOM   4216  CG1 ILE A 269      -9.036 -28.760   5.416  1.00 97.75           C  
ATOM   4217 HG12 ILE A 269      -8.864 -27.722   5.131  1.00 97.75           H  
ATOM   4218 HG13 ILE A 269      -8.102 -29.312   5.321  1.00 97.75           H  
ATOM   4219  CG2 ILE A 269     -10.432 -30.795   4.824  1.00 97.75           C  
ATOM   4220 HG21 ILE A 269     -11.252 -31.166   4.210  1.00 97.75           H  
ATOM   4221 HG22 ILE A 269     -10.761 -30.857   5.861  1.00 97.75           H  
ATOM   4222 HG23 ILE A 269      -9.560 -31.434   4.684  1.00 97.75           H  
ATOM   4223  CD1 ILE A 269      -9.457 -28.733   6.890  1.00 97.75           C  
ATOM   4224 HD11 ILE A 269      -9.462 -29.740   7.305  1.00 97.75           H  
ATOM   4225 HD12 ILE A 269     -10.447 -28.288   6.984  1.00 97.75           H  
ATOM   4226 HD13 ILE A 269      -8.748 -28.133   7.460  1.00 97.75           H  
ATOM   4227  N   VAL A 270     -11.680 -29.151   1.736  1.00 96.88           N  
ATOM   4228  H   VAL A 270     -11.741 -28.204   2.084  1.00 96.88           H  
ATOM   4229  CA  VAL A 270     -12.766 -29.674   0.894  1.00 96.88           C  
ATOM   4230  HA  VAL A 270     -13.087 -30.635   1.297  1.00 96.88           H  
ATOM   4231  C   VAL A 270     -12.257 -29.931  -0.526  1.00 96.88           C  
ATOM   4232  CB  VAL A 270     -13.979 -28.726   0.910  1.00 96.88           C  
ATOM   4233  HB  VAL A 270     -13.677 -27.750   0.529  1.00 96.88           H  
ATOM   4234  O   VAL A 270     -12.556 -30.972  -1.108  1.00 96.88           O  
ATOM   4235  CG1 VAL A 270     -15.129 -29.265   0.050  1.00 96.88           C  
ATOM   4236 HG11 VAL A 270     -14.819 -29.361  -0.991  1.00 96.88           H  
ATOM   4237 HG12 VAL A 270     -15.450 -30.239   0.419  1.00 96.88           H  
ATOM   4238 HG13 VAL A 270     -15.969 -28.571   0.087  1.00 96.88           H  
ATOM   4239  CG2 VAL A 270     -14.514 -28.530   2.334  1.00 96.88           C  
ATOM   4240 HG21 VAL A 270     -13.757 -28.054   2.957  1.00 96.88           H  
ATOM   4241 HG22 VAL A 270     -15.383 -27.872   2.312  1.00 96.88           H  
ATOM   4242 HG23 VAL A 270     -14.796 -29.488   2.770  1.00 96.88           H  
ATOM   4243  N   HIS A 271     -11.413 -29.040  -1.049  1.00 95.94           N  
ATOM   4244  H   HIS A 271     -11.157 -28.233  -0.498  1.00 95.94           H  
ATOM   4245  CA  HIS A 271     -10.804 -29.204  -2.368  1.00 95.94           C  
ATOM   4246  HA  HIS A 271     -11.596 -29.368  -3.098  1.00 95.94           H  
ATOM   4247  C   HIS A 271      -9.870 -30.425  -2.407  1.00 95.94           C  
ATOM   4248  CB  HIS A 271     -10.061 -27.913  -2.734  1.00 95.94           C  
ATOM   4249  HB2 HIS A 271      -9.196 -27.786  -2.083  1.00 95.94           H  
ATOM   4250  HB3 HIS A 271     -10.722 -27.059  -2.585  1.00 95.94           H  
ATOM   4251  O   HIS A 271      -9.939 -31.241  -3.327  1.00 95.94           O  
ATOM   4252  CG  HIS A 271      -9.614 -27.894  -4.169  1.00 95.94           C  
ATOM   4253  CD2 HIS A 271     -10.426 -27.999  -5.266  1.00 95.94           C  
ATOM   4254  HD2 HIS A 271     -11.501 -28.105  -5.258  1.00 95.94           H  
ATOM   4255  ND1 HIS A 271      -8.325 -27.738  -4.631  1.00 95.94           N  
ATOM   4256  HD1 HIS A 271      -7.484 -27.653  -4.080  1.00 95.94           H  
ATOM   4257  CE1 HIS A 271      -8.370 -27.722  -5.975  1.00 95.94           C  
ATOM   4258  HE1 HIS A 271      -7.532 -27.547  -6.633  1.00 95.94           H  
ATOM   4259  NE2 HIS A 271      -9.621 -27.928  -6.400  1.00 95.94           N  
ATOM   4260  N   CYS A 272      -9.046 -30.611  -1.368  1.00 97.81           N  
ATOM   4261  H   CYS A 272      -9.022 -29.914  -0.638  1.00 97.81           H  
ATOM   4262  CA  CYS A 272      -8.202 -31.798  -1.225  1.00 97.81           C  
ATOM   4263  HA  CYS A 272      -7.557 -31.888  -2.099  1.00 97.81           H  
ATOM   4264  C   CYS A 272      -9.035 -33.086  -1.161  1.00 97.81           C  
ATOM   4265  CB  CYS A 272      -7.312 -31.634   0.014  1.00 97.81           C  
ATOM   4266  HB2 CYS A 272      -6.732 -30.715  -0.066  1.00 97.81           H  
ATOM   4267  HB3 CYS A 272      -7.931 -31.578   0.909  1.00 97.81           H  
ATOM   4268  O   CYS A 272      -8.691 -34.067  -1.817  1.00 97.81           O  
ATOM   4269  SG  CYS A 272      -6.168 -33.042   0.148  1.00 97.81           S  
ATOM   4270  HG  CYS A 272      -7.044 -34.003  -0.161  1.00 97.81           H  
ATOM   4271  N   LEU A 273     -10.148 -33.101  -0.421  1.00 97.88           N  
ATOM   4272  H   LEU A 273     -10.380 -32.276   0.114  1.00 97.88           H  
ATOM   4273  CA  LEU A 273     -11.026 -34.272  -0.332  1.00 97.88           C  
ATOM   4274  HA  LEU A 273     -10.434 -35.123   0.006  1.00 97.88           H  
ATOM   4275  C   LEU A 273     -11.601 -34.673  -1.696  1.00 97.88           C  
ATOM   4276  CB  LEU A 273     -12.156 -34.003   0.677  1.00 97.88           C  
ATOM   4277  HB2 LEU A 273     -12.946 -34.738   0.524  1.00 97.88           H  
ATOM   4278  HB3 LEU A 273     -12.582 -33.021   0.473  1.00 97.88           H  
ATOM   4279  O   LEU A 273     -11.612 -35.862  -2.015  1.00 97.88           O  
ATOM   4280  CG  LEU A 273     -11.720 -34.067   2.151  1.00 97.88           C  
ATOM   4281  HG  LEU A 273     -10.859 -33.419   2.318  1.00 97.88           H  
ATOM   4282  CD1 LEU A 273     -12.872 -33.593   3.039  1.00 97.88           C  
ATOM   4283 HD11 LEU A 273     -13.742 -34.236   2.908  1.00 97.88           H  
ATOM   4284 HD12 LEU A 273     -12.560 -33.609   4.083  1.00 97.88           H  
ATOM   4285 HD13 LEU A 273     -13.135 -32.568   2.776  1.00 97.88           H  
ATOM   4286  CD2 LEU A 273     -11.346 -35.490   2.575  1.00 97.88           C  
ATOM   4287 HD21 LEU A 273     -12.159 -36.177   2.340  1.00 97.88           H  
ATOM   4288 HD22 LEU A 273     -11.154 -35.513   3.648  1.00 97.88           H  
ATOM   4289 HD23 LEU A 273     -10.438 -35.808   2.063  1.00 97.88           H  
ATOM   4290  N   VAL A 274     -12.018 -33.707  -2.521  1.00 94.56           N  
ATOM   4291  H   VAL A 274     -11.986 -32.751  -2.197  1.00 94.56           H  
ATOM   4292  CA  VAL A 274     -12.486 -33.975  -3.893  1.00 94.56           C  
ATOM   4293  HA  VAL A 274     -13.317 -34.679  -3.846  1.00 94.56           H  
ATOM   4294  C   VAL A 274     -11.384 -34.648  -4.721  1.00 94.56           C  
ATOM   4295  CB  VAL A 274     -12.997 -32.683  -4.566  1.00 94.56           C  
ATOM   4296  HB  VAL A 274     -12.226 -31.915  -4.513  1.00 94.56           H  
ATOM   4297  O   VAL A 274     -11.631 -35.685  -5.343  1.00 94.56           O  
ATOM   4298  CG1 VAL A 274     -13.362 -32.905  -6.040  1.00 94.56           C  
ATOM   4299 HG11 VAL A 274     -13.786 -31.991  -6.455  1.00 94.56           H  
ATOM   4300 HG12 VAL A 274     -14.085 -33.715  -6.135  1.00 94.56           H  
ATOM   4301 HG13 VAL A 274     -12.470 -33.144  -6.620  1.00 94.56           H  
ATOM   4302  CG2 VAL A 274     -14.260 -32.166  -3.863  1.00 94.56           C  
ATOM   4303 HG21 VAL A 274     -15.070 -32.889  -3.962  1.00 94.56           H  
ATOM   4304 HG22 VAL A 274     -14.565 -31.220  -4.311  1.00 94.56           H  
ATOM   4305 HG23 VAL A 274     -14.068 -31.994  -2.804  1.00 94.56           H  
ATOM   4306  N   SER A 275     -10.149 -34.137  -4.658  1.00 95.94           N  
ATOM   4307  H   SER A 275     -10.007 -33.266  -4.169  1.00 95.94           H  
ATOM   4308  CA  SER A 275      -8.996 -34.757  -5.326  1.00 95.94           C  
ATOM   4309  HA  SER A 275      -9.215 -34.827  -6.391  1.00 95.94           H  
ATOM   4310  C   SER A 275      -8.713 -36.176  -4.832  1.00 95.94           C  
ATOM   4311  CB  SER A 275      -7.738 -33.906  -5.133  1.00 95.94           C  
ATOM   4312  HB2 SER A 275      -6.865 -34.461  -5.478  1.00 95.94           H  
ATOM   4313  HB3 SER A 275      -7.605 -33.675  -4.076  1.00 95.94           H  
ATOM   4314  O   SER A 275      -8.495 -37.073  -5.647  1.00 95.94           O  
ATOM   4315  OG  SER A 275      -7.830 -32.708  -5.869  1.00 95.94           O  
ATOM   4316  HG  SER A 275      -7.202 -32.098  -5.475  1.00 95.94           H  
ATOM   4317  N   VAL A 276      -8.756 -36.416  -3.519  1.00 97.62           N  
ATOM   4318  H   VAL A 276      -8.921 -35.633  -2.903  1.00 97.62           H  
ATOM   4319  CA  VAL A 276      -8.531 -37.745  -2.926  1.00 97.62           C  
ATOM   4320  HA  VAL A 276      -7.568 -38.123  -3.271  1.00 97.62           H  
ATOM   4321  C   VAL A 276      -9.601 -38.741  -3.384  1.00 97.62           C  
ATOM   4322  CB  VAL A 276      -8.482 -37.652  -1.387  1.00 97.62           C  
ATOM   4323  HB  VAL A 276      -9.374 -37.134  -1.033  1.00 97.62           H  
ATOM   4324  O   VAL A 276      -9.273 -39.874  -3.745  1.00 97.62           O  
ATOM   4325  CG1 VAL A 276      -8.438 -39.034  -0.720  1.00 97.62           C  
ATOM   4326 HG11 VAL A 276      -7.635 -39.633  -1.150  1.00 97.62           H  
ATOM   4327 HG12 VAL A 276      -8.269 -38.922   0.351  1.00 97.62           H  
ATOM   4328 HG13 VAL A 276      -9.387 -39.552  -0.860  1.00 97.62           H  
ATOM   4329  CG2 VAL A 276      -7.247 -36.873  -0.911  1.00 97.62           C  
ATOM   4330 HG21 VAL A 276      -7.282 -36.742   0.170  1.00 97.62           H  
ATOM   4331 HG22 VAL A 276      -6.330 -37.396  -1.183  1.00 97.62           H  
ATOM   4332 HG23 VAL A 276      -7.200 -35.889  -1.379  1.00 97.62           H  
ATOM   4333  N   VAL A 277     -10.874 -38.333  -3.434  1.00 96.50           N  
ATOM   4334  H   VAL A 277     -11.089 -37.395  -3.129  1.00 96.50           H  
ATOM   4335  CA  VAL A 277     -11.966 -39.182  -3.941  1.00 96.50           C  
ATOM   4336  HA  VAL A 277     -11.962 -40.120  -3.385  1.00 96.50           H  
ATOM   4337  C   VAL A 277     -11.735 -39.537  -5.407  1.00 96.50           C  
ATOM   4338  CB  VAL A 277     -13.340 -38.513  -3.739  1.00 96.50           C  
ATOM   4339  HB  VAL A 277     -13.308 -37.491  -4.116  1.00 96.50           H  
ATOM   4340  O   VAL A 277     -11.819 -40.714  -5.767  1.00 96.50           O  
ATOM   4341  CG1 VAL A 277     -14.470 -39.264  -4.461  1.00 96.50           C  
ATOM   4342 HG11 VAL A 277     -15.429 -38.813  -4.209  1.00 96.50           H  
ATOM   4343 HG12 VAL A 277     -14.476 -40.313  -4.166  1.00 96.50           H  
ATOM   4344 HG13 VAL A 277     -14.345 -39.190  -5.542  1.00 96.50           H  
ATOM   4345  CG2 VAL A 277     -13.703 -38.483  -2.249  1.00 96.50           C  
ATOM   4346 HG21 VAL A 277     -14.630 -37.928  -2.108  1.00 96.50           H  
ATOM   4347 HG22 VAL A 277     -13.826 -39.497  -1.868  1.00 96.50           H  
ATOM   4348 HG23 VAL A 277     -12.919 -37.987  -1.675  1.00 96.50           H  
ATOM   4349  N   PHE A 278     -11.383 -38.560  -6.247  1.00 95.12           N  
ATOM   4350  H   PHE A 278     -11.338 -37.612  -5.904  1.00 95.12           H  
ATOM   4351  CA  PHE A 278     -11.049 -38.812  -7.650  1.00 95.12           C  
ATOM   4352  HA  PHE A 278     -11.908 -39.266  -8.144  1.00 95.12           H  
ATOM   4353  C   PHE A 278      -9.868 -39.788  -7.782  1.00 95.12           C  
ATOM   4354  CB  PHE A 278     -10.747 -37.478  -8.346  1.00 95.12           C  
ATOM   4355  HB2 PHE A 278     -11.582 -36.796  -8.183  1.00 95.12           H  
ATOM   4356  HB3 PHE A 278      -9.864 -37.019  -7.901  1.00 95.12           H  
ATOM   4357  O   PHE A 278      -9.899 -40.717  -8.591  1.00 95.12           O  
ATOM   4358  CG  PHE A 278     -10.521 -37.628  -9.836  1.00 95.12           C  
ATOM   4359  CD1 PHE A 278      -9.272 -38.056 -10.326  1.00 95.12           C  
ATOM   4360  HD1 PHE A 278      -8.458 -38.244  -9.641  1.00 95.12           H  
ATOM   4361  CD2 PHE A 278     -11.572 -37.376 -10.736  1.00 95.12           C  
ATOM   4362  HD2 PHE A 278     -12.527 -37.029 -10.370  1.00 95.12           H  
ATOM   4363  CE1 PHE A 278      -9.088 -38.263 -11.702  1.00 95.12           C  
ATOM   4364  HE1 PHE A 278      -8.138 -38.618 -12.074  1.00 95.12           H  
ATOM   4365  CE2 PHE A 278     -11.376 -37.558 -12.115  1.00 95.12           C  
ATOM   4366  HE2 PHE A 278     -12.181 -37.344 -12.803  1.00 95.12           H  
ATOM   4367  CZ  PHE A 278     -10.140 -38.018 -12.597  1.00 95.12           C  
ATOM   4368  HZ  PHE A 278      -9.991 -38.173 -13.656  1.00 95.12           H  
ATOM   4369  N   GLN A 279      -8.833 -39.631  -6.954  1.00 96.12           N  
ATOM   4370  H   GLN A 279      -8.842 -38.848  -6.317  1.00 96.12           H  
ATOM   4371  CA  GLN A 279      -7.651 -40.489  -6.993  1.00 96.12           C  
ATOM   4372  HA  GLN A 279      -7.284 -40.478  -8.020  1.00 96.12           H  
ATOM   4373  C   GLN A 279      -7.967 -41.936  -6.602  1.00 96.12           C  
ATOM   4374  CB  GLN A 279      -6.565 -39.925  -6.079  1.00 96.12           C  
ATOM   4375  HB2 GLN A 279      -5.778 -40.667  -5.942  1.00 96.12           H  
ATOM   4376  HB3 GLN A 279      -7.004 -39.709  -5.105  1.00 96.12           H  
ATOM   4377  O   GLN A 279      -7.548 -42.875  -7.278  1.00 96.12           O  
ATOM   4378  CG  GLN A 279      -5.940 -38.657  -6.667  1.00 96.12           C  
ATOM   4379  HG2 GLN A 279      -5.281 -38.925  -7.493  1.00 96.12           H  
ATOM   4380  HG3 GLN A 279      -6.711 -38.002  -7.073  1.00 96.12           H  
ATOM   4381  CD  GLN A 279      -5.140 -37.879  -5.639  1.00 96.12           C  
ATOM   4382  NE2 GLN A 279      -4.641 -36.736  -6.026  1.00 96.12           N  
ATOM   4383 HE21 GLN A 279      -4.143 -36.196  -5.333  1.00 96.12           H  
ATOM   4384 HE22 GLN A 279      -4.836 -36.364  -6.945  1.00 96.12           H  
ATOM   4385  OE1 GLN A 279      -4.944 -38.280  -4.502  1.00 96.12           O  
ATOM   4386  N   MET A 280      -8.750 -42.124  -5.541  1.00 96.19           N  
ATOM   4387  H   MET A 280      -9.039 -41.310  -5.018  1.00 96.19           H  
ATOM   4388  CA  MET A 280      -9.088 -43.447  -5.014  1.00 96.19           C  
ATOM   4389  HA  MET A 280      -8.191 -44.066  -5.050  1.00 96.19           H  
ATOM   4390  C   MET A 280     -10.139 -44.196  -5.840  1.00 96.19           C  
ATOM   4391  CB  MET A 280      -9.526 -43.304  -3.550  1.00 96.19           C  
ATOM   4392  HB2 MET A 280      -9.921 -44.255  -3.192  1.00 96.19           H  
ATOM   4393  HB3 MET A 280     -10.319 -42.559  -3.478  1.00 96.19           H  
ATOM   4394  O   MET A 280     -10.284 -45.408  -5.665  1.00 96.19           O  
ATOM   4395  CG  MET A 280      -8.350 -42.883  -2.656  1.00 96.19           C  
ATOM   4396  HG2 MET A 280      -8.714 -42.760  -1.635  1.00 96.19           H  
ATOM   4397  HG3 MET A 280      -7.984 -41.911  -2.986  1.00 96.19           H  
ATOM   4398  SD  MET A 280      -6.935 -44.029  -2.640  1.00 96.19           S  
ATOM   4399  CE  MET A 280      -7.670 -45.419  -1.750  1.00 96.19           C  
ATOM   4400  HE1 MET A 280      -8.055 -45.066  -0.793  1.00 96.19           H  
ATOM   4401  HE2 MET A 280      -8.486 -45.842  -2.335  1.00 96.19           H  
ATOM   4402  HE3 MET A 280      -6.913 -46.182  -1.564  1.00 96.19           H  
ATOM   4403  N   THR A 281     -10.849 -43.499  -6.732  1.00 93.88           N  
ATOM   4404  H   THR A 281     -10.692 -42.503  -6.785  1.00 93.88           H  
ATOM   4405  CA  THR A 281     -11.862 -44.082  -7.625  1.00 93.88           C  
ATOM   4406  HA  THR A 281     -12.117 -45.083  -7.277  1.00 93.88           H  
ATOM   4407  C   THR A 281     -11.354 -44.256  -9.054  1.00 93.88           C  
ATOM   4408  CB  THR A 281     -13.159 -43.260  -7.618  1.00 93.88           C  
ATOM   4409  HB  THR A 281     -13.832 -43.663  -8.375  1.00 93.88           H  
ATOM   4410  O   THR A 281     -11.466 -45.347  -9.598  1.00 93.88           O  
ATOM   4411  CG2 THR A 281     -13.869 -43.310  -6.264  1.00 93.88           C  
ATOM   4412 HG21 THR A 281     -13.220 -42.935  -5.473  1.00 93.88           H  
ATOM   4413 HG22 THR A 281     -14.771 -42.700  -6.308  1.00 93.88           H  
ATOM   4414 HG23 THR A 281     -14.149 -44.339  -6.039  1.00 93.88           H  
ATOM   4415  OG1 THR A 281     -12.908 -41.906  -7.909  1.00 93.88           O  
ATOM   4416  HG1 THR A 281     -12.587 -41.490  -7.106  1.00 93.88           H  
ATOM   4417  N   ILE A 282     -10.767 -43.222  -9.662  1.00 93.81           N  
ATOM   4418  H   ILE A 282     -10.717 -42.346  -9.162  1.00 93.81           H  
ATOM   4419  CA  ILE A 282     -10.404 -43.221 -11.087  1.00 93.81           C  
ATOM   4420  HA  ILE A 282     -10.907 -44.053 -11.579  1.00 93.81           H  
ATOM   4421  C   ILE A 282      -8.906 -43.467 -11.281  1.00 93.81           C  
ATOM   4422  CB  ILE A 282     -10.914 -41.927 -11.770  1.00 93.81           C  
ATOM   4423  HB  ILE A 282     -10.522 -41.063 -11.234  1.00 93.81           H  
ATOM   4424  O   ILE A 282      -8.524 -44.403 -11.984  1.00 93.81           O  
ATOM   4425  CG1 ILE A 282     -12.462 -41.892 -11.706  1.00 93.81           C  
ATOM   4426 HG12 ILE A 282     -12.789 -42.022 -10.675  1.00 93.81           H  
ATOM   4427 HG13 ILE A 282     -12.862 -42.722 -12.288  1.00 93.81           H  
ATOM   4428  CG2 ILE A 282     -10.424 -41.855 -13.230  1.00 93.81           C  
ATOM   4429 HG21 ILE A 282     -10.753 -42.736 -13.781  1.00 93.81           H  
ATOM   4430 HG22 ILE A 282      -9.335 -41.799 -13.262  1.00 93.81           H  
ATOM   4431 HG23 ILE A 282     -10.800 -40.956 -13.719  1.00 93.81           H  
ATOM   4432  CD1 ILE A 282     -13.101 -40.593 -12.201  1.00 93.81           C  
ATOM   4433 HD11 ILE A 282     -12.893 -40.440 -13.260  1.00 93.81           H  
ATOM   4434 HD12 ILE A 282     -14.182 -40.653 -12.067  1.00 93.81           H  
ATOM   4435 HD13 ILE A 282     -12.724 -39.757 -11.612  1.00 93.81           H  
ATOM   4436  N   LEU A 283      -8.040 -42.664 -10.649  1.00 96.69           N  
ATOM   4437  H   LEU A 283      -8.411 -41.946 -10.043  1.00 96.69           H  
ATOM   4438  CA  LEU A 283      -6.586 -42.756 -10.863  1.00 96.69           C  
ATOM   4439  HA  LEU A 283      -6.390 -42.634 -11.928  1.00 96.69           H  
ATOM   4440  C   LEU A 283      -6.035 -44.131 -10.455  1.00 96.69           C  
ATOM   4441  CB  LEU A 283      -5.875 -41.626 -10.096  1.00 96.69           C  
ATOM   4442  HB2 LEU A 283      -6.214 -40.657 -10.461  1.00 96.69           H  
ATOM   4443  HB3 LEU A 283      -6.153 -41.739  -9.048  1.00 96.69           H  
ATOM   4444  O   LEU A 283      -5.285 -44.737 -11.218  1.00 96.69           O  
ATOM   4445  CG  LEU A 283      -4.338 -41.682 -10.108  1.00 96.69           C  
ATOM   4446  HG  LEU A 283      -4.036 -42.658  -9.728  1.00 96.69           H  
ATOM   4447  CD1 LEU A 283      -3.680 -41.515 -11.470  1.00 96.69           C  
ATOM   4448 HD11 LEU A 283      -3.477 -40.463 -11.669  1.00 96.69           H  
ATOM   4449 HD12 LEU A 283      -4.282 -41.960 -12.261  1.00 96.69           H  
ATOM   4450 HD13 LEU A 283      -2.718 -42.025 -11.425  1.00 96.69           H  
ATOM   4451  CD2 LEU A 283      -3.757 -40.623  -9.175  1.00 96.69           C  
ATOM   4452 HD21 LEU A 283      -4.095 -40.810  -8.156  1.00 96.69           H  
ATOM   4453 HD22 LEU A 283      -4.063 -39.626  -9.494  1.00 96.69           H  
ATOM   4454 HD23 LEU A 283      -2.669 -40.686  -9.186  1.00 96.69           H  
ATOM   4455  N   ARG A 284      -6.445 -44.641  -9.288  1.00 96.31           N  
ATOM   4456  H   ARG A 284      -7.015 -44.050  -8.699  1.00 96.31           H  
ATOM   4457  CA  ARG A 284      -6.008 -45.941  -8.766  1.00 96.31           C  
ATOM   4458  HA  ARG A 284      -4.928 -45.914  -8.624  1.00 96.31           H  
ATOM   4459  C   ARG A 284      -6.307 -47.079  -9.739  1.00 96.31           C  
ATOM   4460  CB  ARG A 284      -6.709 -46.179  -7.424  1.00 96.31           C  
ATOM   4461  HB2 ARG A 284      -7.780 -46.272  -7.603  1.00 96.31           H  
ATOM   4462  HB3 ARG A 284      -6.553 -45.317  -6.775  1.00 96.31           H  
ATOM   4463  O   ARG A 284      -5.471 -47.961  -9.935  1.00 96.31           O  
ATOM   4464  CG  ARG A 284      -6.174 -47.428  -6.707  1.00 96.31           C  
ATOM   4465  HG2 ARG A 284      -5.157 -47.228  -6.368  1.00 96.31           H  
ATOM   4466  HG3 ARG A 284      -6.159 -48.287  -7.377  1.00 96.31           H  
ATOM   4467  CD  ARG A 284      -7.047 -47.767  -5.501  1.00 96.31           C  
ATOM   4468  HD2 ARG A 284      -7.146 -46.876  -4.882  1.00 96.31           H  
ATOM   4469  HD3 ARG A 284      -6.557 -48.550  -4.922  1.00 96.31           H  
ATOM   4470  NE  ARG A 284      -8.376 -48.234  -5.931  1.00 96.31           N  
ATOM   4471  HE  ARG A 284      -8.561 -48.283  -6.922  1.00 96.31           H  
ATOM   4472  NH1 ARG A 284      -9.378 -48.288  -3.863  1.00 96.31           N  
ATOM   4473 HH11 ARG A 284     -10.241 -48.317  -3.340  1.00 96.31           H  
ATOM   4474 HH12 ARG A 284      -8.537 -47.899  -3.462  1.00 96.31           H  
ATOM   4475  NH2 ARG A 284     -10.551 -48.751  -5.729  1.00 96.31           N  
ATOM   4476 HH21 ARG A 284     -10.582 -48.753  -6.738  1.00 96.31           H  
ATOM   4477 HH22 ARG A 284     -11.424 -48.745  -5.221  1.00 96.31           H  
ATOM   4478  CZ  ARG A 284      -9.430 -48.416  -5.164  1.00 96.31           C  
ATOM   4479  N   ASP A 285      -7.496 -47.069 -10.332  1.00 93.62           N  
ATOM   4480  H   ASP A 285      -8.126 -46.302 -10.146  1.00 93.62           H  
ATOM   4481  CA  ASP A 285      -7.945 -48.132 -11.226  1.00 93.62           C  
ATOM   4482  HA  ASP A 285      -7.649 -49.094 -10.807  1.00 93.62           H  
ATOM   4483  C   ASP A 285      -7.248 -48.019 -12.594  1.00 93.62           C  
ATOM   4484  CB  ASP A 285      -9.482 -48.123 -11.293  1.00 93.62           C  
ATOM   4485  HB2 ASP A 285      -9.825 -47.119 -11.544  1.00 93.62           H  
ATOM   4486  HB3 ASP A 285      -9.789 -48.792 -12.097  1.00 93.62           H  
ATOM   4487  O   ASP A 285      -6.788 -49.028 -13.133  1.00 93.62           O  
ATOM   4488  CG  ASP A 285     -10.172 -48.591  -9.990  1.00 93.62           C  
ATOM   4489  OD1 ASP A 285      -9.489 -48.863  -8.959  1.00 93.62           O  
ATOM   4490  OD2 ASP A 285     -11.410 -48.737 -10.022  1.00 93.62           O  
ATOM   4491  N   LEU A 286      -7.034 -46.796 -13.099  1.00 94.50           N  
ATOM   4492  H   LEU A 286      -7.430 -46.003 -12.614  1.00 94.50           H  
ATOM   4493  CA  LEU A 286      -6.202 -46.547 -14.283  1.00 94.50           C  
ATOM   4494  HA  LEU A 286      -6.590 -47.137 -15.113  1.00 94.50           H  
ATOM   4495  C   LEU A 286      -4.744 -46.996 -14.082  1.00 94.50           C  
ATOM   4496  CB  LEU A 286      -6.256 -45.051 -14.646  1.00 94.50           C  
ATOM   4497  HB2 LEU A 286      -5.432 -44.826 -15.323  1.00 94.50           H  
ATOM   4498  HB3 LEU A 286      -6.102 -44.465 -13.740  1.00 94.50           H  
ATOM   4499  O   LEU A 286      -4.157 -47.604 -14.978  1.00 94.50           O  
ATOM   4500  CG  LEU A 286      -7.563 -44.596 -15.322  1.00 94.50           C  
ATOM   4501  HG  LEU A 286      -8.419 -44.872 -14.707  1.00 94.50           H  
ATOM   4502  CD1 LEU A 286      -7.544 -43.076 -15.486  1.00 94.50           C  
ATOM   4503 HD11 LEU A 286      -6.728 -42.774 -16.142  1.00 94.50           H  
ATOM   4504 HD12 LEU A 286      -7.418 -42.609 -14.509  1.00 94.50           H  
ATOM   4505 HD13 LEU A 286      -8.489 -42.739 -15.912  1.00 94.50           H  
ATOM   4506  CD2 LEU A 286      -7.723 -45.211 -16.716  1.00 94.50           C  
ATOM   4507 HD21 LEU A 286      -8.572 -44.753 -17.223  1.00 94.50           H  
ATOM   4508 HD22 LEU A 286      -6.826 -45.044 -17.311  1.00 94.50           H  
ATOM   4509 HD23 LEU A 286      -7.914 -46.282 -16.635  1.00 94.50           H  
ATOM   4510  N   GLU A 287      -4.154 -46.749 -12.909  1.00 95.25           N  
ATOM   4511  H   GLU A 287      -4.655 -46.196 -12.229  1.00 95.25           H  
ATOM   4512  CA  GLU A 287      -2.782 -47.167 -12.600  1.00 95.25           C  
ATOM   4513  HA  GLU A 287      -2.123 -46.843 -13.406  1.00 95.25           H  
ATOM   4514  C   GLU A 287      -2.643 -48.689 -12.524  1.00 95.25           C  
ATOM   4515  CB  GLU A 287      -2.302 -46.497 -11.306  1.00 95.25           C  
ATOM   4516  HB2 GLU A 287      -2.835 -46.916 -10.452  1.00 95.25           H  
ATOM   4517  HB3 GLU A 287      -2.501 -45.427 -11.364  1.00 95.25           H  
ATOM   4518  O   GLU A 287      -1.684 -49.252 -13.057  1.00 95.25           O  
ATOM   4519  CG  GLU A 287      -0.791 -46.712 -11.146  1.00 95.25           C  
ATOM   4520  HG2 GLU A 287      -0.574 -47.780 -11.125  1.00 95.25           H  
ATOM   4521  HG3 GLU A 287      -0.300 -46.282 -12.019  1.00 95.25           H  
ATOM   4522  CD  GLU A 287      -0.204 -46.089  -9.880  1.00 95.25           C  
ATOM   4523  OE1 GLU A 287       0.976 -46.371  -9.584  1.00 95.25           O  
ATOM   4524  OE2 GLU A 287      -0.923 -45.397  -9.133  1.00 95.25           O  
ATOM   4525  N   LYS A 288      -3.623 -49.381 -11.934  1.00 92.69           N  
ATOM   4526  H   LYS A 288      -4.378 -48.862 -11.508  1.00 92.69           H  
ATOM   4527  CA  LYS A 288      -3.662 -50.851 -11.917  1.00 92.69           C  
ATOM   4528  HA  LYS A 288      -2.747 -51.232 -11.462  1.00 92.69           H  
ATOM   4529  C   LYS A 288      -3.744 -51.461 -13.317  1.00 92.69           C  
ATOM   4530  CB  LYS A 288      -4.867 -51.310 -11.098  1.00 92.69           C  
ATOM   4531  HB2 LYS A 288      -5.746 -50.739 -11.398  1.00 92.69           H  
ATOM   4532  HB3 LYS A 288      -5.059 -52.361 -11.318  1.00 92.69           H  
ATOM   4533  O   LYS A 288      -3.225 -52.561 -13.515  1.00 92.69           O  
ATOM   4534  CG  LYS A 288      -4.646 -51.177  -9.588  1.00 92.69           C  
ATOM   4535  HG2 LYS A 288      -4.335 -50.167  -9.319  1.00 92.69           H  
ATOM   4536  HG3 LYS A 288      -3.877 -51.883  -9.278  1.00 92.69           H  
ATOM   4537  CD  LYS A 288      -5.968 -51.521  -8.904  1.00 92.69           C  
ATOM   4538  HD2 LYS A 288      -6.679 -50.709  -9.052  1.00 92.69           H  
ATOM   4539  HD3 LYS A 288      -6.374 -52.415  -9.378  1.00 92.69           H  
ATOM   4540  CE  LYS A 288      -5.788 -51.790  -7.414  1.00 92.69           C  
ATOM   4541  HE2 LYS A 288      -4.847 -52.320  -7.270  1.00 92.69           H  
ATOM   4542  HE3 LYS A 288      -5.746 -50.841  -6.880  1.00 92.69           H  
ATOM   4543  NZ  LYS A 288      -6.911 -52.636  -6.945  1.00 92.69           N  
ATOM   4544  HZ1 LYS A 288      -6.830 -52.873  -5.966  1.00 92.69           H  
ATOM   4545  HZ2 LYS A 288      -7.795 -52.182  -7.125  1.00 92.69           H  
ATOM   4546  HZ3 LYS A 288      -6.919 -53.496  -7.473  1.00 92.69           H  
ATOM   4547  N   LEU A 289      -4.395 -50.772 -14.258  1.00 88.44           N  
ATOM   4548  H   LEU A 289      -4.840 -49.911 -13.975  1.00 88.44           H  
ATOM   4549  CA  LEU A 289      -4.560 -51.207 -15.647  1.00 88.44           C  
ATOM   4550  HA  LEU A 289      -4.720 -52.284 -15.667  1.00 88.44           H  
ATOM   4551  C   LEU A 289      -3.308 -50.941 -16.495  1.00 88.44           C  
ATOM   4552  CB  LEU A 289      -5.793 -50.504 -16.253  1.00 88.44           C  
ATOM   4553  HB2 LEU A 289      -5.774 -50.622 -17.337  1.00 88.44           H  
ATOM   4554  HB3 LEU A 289      -5.722 -49.437 -16.044  1.00 88.44           H  
ATOM   4555  O   LEU A 289      -2.802 -51.855 -17.145  1.00 88.44           O  
ATOM   4556  CG  LEU A 289      -7.146 -51.023 -15.734  1.00 88.44           C  
ATOM   4557  HG  LEU A 289      -7.121 -51.114 -14.648  1.00 88.44           H  
ATOM   4558  CD1 LEU A 289      -8.259 -50.049 -16.120  1.00 88.44           C  
ATOM   4559 HD11 LEU A 289      -8.300 -49.930 -17.203  1.00 88.44           H  
ATOM   4560 HD12 LEU A 289      -9.219 -50.419 -15.758  1.00 88.44           H  
ATOM   4561 HD13 LEU A 289      -8.071 -49.080 -15.658  1.00 88.44           H  
ATOM   4562  CD2 LEU A 289      -7.485 -52.396 -16.324  1.00 88.44           C  
ATOM   4563 HD21 LEU A 289      -6.735 -53.129 -16.029  1.00 88.44           H  
ATOM   4564 HD22 LEU A 289      -8.457 -52.719 -15.951  1.00 88.44           H  
ATOM   4565 HD23 LEU A 289      -7.525 -52.332 -17.411  1.00 88.44           H  
ATOM   4566  N   ALA A 290      -2.799 -49.707 -16.494  1.00 90.62           N  
ATOM   4567  H   ALA A 290      -3.271 -49.002 -15.945  1.00 90.62           H  
ATOM   4568  CA  ALA A 290      -1.747 -49.273 -17.417  1.00 90.62           C  
ATOM   4569  HA  ALA A 290      -1.686 -49.990 -18.236  1.00 90.62           H  
ATOM   4570  C   ALA A 290      -0.336 -49.209 -16.801  1.00 90.62           C  
ATOM   4571  CB  ALA A 290      -2.176 -47.936 -18.029  1.00 90.62           C  
ATOM   4572  HB1 ALA A 290      -2.301 -47.198 -17.236  1.00 90.62           H  
ATOM   4573  HB2 ALA A 290      -3.126 -48.055 -18.551  1.00 90.62           H  
ATOM   4574  HB3 ALA A 290      -1.422 -47.584 -18.733  1.00 90.62           H  
ATOM   4575  O   ALA A 290       0.641 -49.147 -17.551  1.00 90.62           O  
ATOM   4576  N   GLY A 291      -0.211 -49.256 -15.473  1.00 92.12           N  
ATOM   4577  H   GLY A 291      -1.050 -49.296 -14.914  1.00 92.12           H  
ATOM   4578  CA  GLY A 291       1.052 -49.143 -14.743  1.00 92.12           C  
ATOM   4579  HA2 GLY A 291       0.955 -49.703 -13.813  1.00 92.12           H  
ATOM   4580  HA3 GLY A 291       1.861 -49.590 -15.321  1.00 92.12           H  
ATOM   4581  C   GLY A 291       1.439 -47.701 -14.396  1.00 92.12           C  
ATOM   4582  O   GLY A 291       1.042 -46.740 -15.061  1.00 92.12           O  
ATOM   4583  N   TRP A 292       2.253 -47.560 -13.347  1.00 91.25           N  
ATOM   4584  H   TRP A 292       2.516 -48.388 -12.832  1.00 91.25           H  
ATOM   4585  CA  TRP A 292       2.611 -46.269 -12.748  1.00 91.25           C  
ATOM   4586  HA  TRP A 292       1.701 -45.758 -12.437  1.00 91.25           H  
ATOM   4587  C   TRP A 292       3.335 -45.321 -13.710  1.00 91.25           C  
ATOM   4588  CB  TRP A 292       3.449 -46.519 -11.486  1.00 91.25           C  
ATOM   4589  HB2 TRP A 292       2.965 -47.283 -10.878  1.00 91.25           H  
ATOM   4590  HB3 TRP A 292       3.458 -45.601 -10.899  1.00 91.25           H  
ATOM   4591  O   TRP A 292       3.073 -44.127 -13.684  1.00 91.25           O  
ATOM   4592  CG  TRP A 292       4.869 -46.925 -11.723  1.00 91.25           C  
ATOM   4593  CD1 TRP A 292       5.335 -48.192 -11.792  1.00 91.25           C  
ATOM   4594  HD1 TRP A 292       4.733 -49.078 -11.653  1.00 91.25           H  
ATOM   4595  CD2 TRP A 292       6.024 -46.059 -11.939  1.00 91.25           C  
ATOM   4596  CE2 TRP A 292       7.167 -46.881 -12.159  1.00 91.25           C  
ATOM   4597  CE3 TRP A 292       6.214 -44.660 -11.982  1.00 91.25           C  
ATOM   4598  HE3 TRP A 292       5.369 -44.011 -11.803  1.00 91.25           H  
ATOM   4599  NE1 TRP A 292       6.692 -48.171 -12.049  1.00 91.25           N  
ATOM   4600  HE1 TRP A 292       7.265 -49.001 -12.104  1.00 91.25           H  
ATOM   4601  CH2 TRP A 292       8.595 -44.951 -12.447  1.00 91.25           C  
ATOM   4602  HH2 TRP A 292       9.568 -44.519 -12.625  1.00 91.25           H  
ATOM   4603  CZ2 TRP A 292       8.438 -46.347 -12.410  1.00 91.25           C  
ATOM   4604  HZ2 TRP A 292       9.287 -46.998 -12.558  1.00 91.25           H  
ATOM   4605  CZ3 TRP A 292       7.486 -44.112 -12.234  1.00 91.25           C  
ATOM   4606  HZ3 TRP A 292       7.619 -43.040 -12.246  1.00 91.25           H  
ATOM   4607  N   HIS A 293       4.211 -45.831 -14.582  1.00 92.44           N  
ATOM   4608  H   HIS A 293       4.357 -46.831 -14.581  1.00 92.44           H  
ATOM   4609  CA  HIS A 293       5.043 -45.021 -15.482  1.00 92.44           C  
ATOM   4610  HA  HIS A 293       5.536 -44.241 -14.903  1.00 92.44           H  
ATOM   4611  C   HIS A 293       4.222 -44.315 -16.561  1.00 92.44           C  
ATOM   4612  CB  HIS A 293       6.122 -45.914 -16.119  1.00 92.44           C  
ATOM   4613  HB2 HIS A 293       6.732 -46.347 -15.327  1.00 92.44           H  
ATOM   4614  HB3 HIS A 293       6.772 -45.291 -16.734  1.00 92.44           H  
ATOM   4615  O   HIS A 293       4.451 -43.148 -16.849  1.00 92.44           O  
ATOM   4616  CG  HIS A 293       5.566 -47.037 -16.966  1.00 92.44           C  
ATOM   4617  CD2 HIS A 293       5.755 -47.209 -18.307  1.00 92.44           C  
ATOM   4618  HD2 HIS A 293       6.355 -46.577 -18.945  1.00 92.44           H  
ATOM   4619  ND1 HIS A 293       4.720 -48.049 -16.504  1.00 92.44           N  
ATOM   4620  CE1 HIS A 293       4.426 -48.812 -17.563  1.00 92.44           C  
ATOM   4621  HE1 HIS A 293       3.782 -49.678 -17.529  1.00 92.44           H  
ATOM   4622  NE2 HIS A 293       5.045 -48.339 -18.658  1.00 92.44           N  
ATOM   4623  HE2 HIS A 293       5.010 -48.766 -19.573  1.00 92.44           H  
ATOM   4624  N   ARG A 294       3.249 -45.006 -17.163  1.00 94.81           N  
ATOM   4625  H   ARG A 294       3.087 -45.951 -16.847  1.00 94.81           H  
ATOM   4626  CA  ARG A 294       2.379 -44.417 -18.194  1.00 94.81           C  
ATOM   4627  HA  ARG A 294       2.977 -43.856 -18.912  1.00 94.81           H  
ATOM   4628  C   ARG A 294       1.423 -43.408 -17.581  1.00 94.81           C  
ATOM   4629  CB  ARG A 294       1.599 -45.521 -18.913  1.00 94.81           C  
ATOM   4630  HB2 ARG A 294       1.192 -46.206 -18.170  1.00 94.81           H  
ATOM   4631  HB3 ARG A 294       0.766 -45.084 -19.464  1.00 94.81           H  
ATOM   4632  O   ARG A 294       1.274 -42.309 -18.105  1.00 94.81           O  
ATOM   4633  CG  ARG A 294       2.490 -46.275 -19.904  1.00 94.81           C  
ATOM   4634  HG2 ARG A 294       3.483 -46.421 -19.479  1.00 94.81           H  
ATOM   4635  HG3 ARG A 294       2.588 -45.695 -20.822  1.00 94.81           H  
ATOM   4636  CD  ARG A 294       1.857 -47.629 -20.201  1.00 94.81           C  
ATOM   4637  HD2 ARG A 294       0.824 -47.479 -20.516  1.00 94.81           H  
ATOM   4638  HD3 ARG A 294       1.863 -48.201 -19.273  1.00 94.81           H  
ATOM   4639  NE  ARG A 294       2.596 -48.393 -21.218  1.00 94.81           N  
ATOM   4640  HE  ARG A 294       3.351 -47.915 -21.689  1.00 94.81           H  
ATOM   4641  NH1 ARG A 294       1.104 -50.118 -21.278  1.00 94.81           N  
ATOM   4642 HH11 ARG A 294       0.813 -51.037 -21.581  1.00 94.81           H  
ATOM   4643 HH12 ARG A 294       0.552 -49.611 -20.601  1.00 94.81           H  
ATOM   4644  NH2 ARG A 294       2.964 -50.239 -22.506  1.00 94.81           N  
ATOM   4645 HH21 ARG A 294       3.812 -49.819 -22.858  1.00 94.81           H  
ATOM   4646 HH22 ARG A 294       2.648 -51.137 -22.841  1.00 94.81           H  
ATOM   4647  CZ  ARG A 294       2.217 -49.572 -21.670  1.00 94.81           C  
ATOM   4648  N   ILE A 295       0.798 -43.777 -16.465  1.00 95.25           N  
ATOM   4649  H   ILE A 295       0.990 -44.689 -16.076  1.00 95.25           H  
ATOM   4650  CA  ILE A 295      -0.192 -42.927 -15.808  1.00 95.25           C  
ATOM   4651  HA  ILE A 295      -0.871 -42.536 -16.566  1.00 95.25           H  
ATOM   4652  C   ILE A 295       0.451 -41.691 -15.178  1.00 95.25           C  
ATOM   4653  CB  ILE A 295      -1.018 -43.765 -14.814  1.00 95.25           C  
ATOM   4654  HB  ILE A 295      -0.334 -44.279 -14.139  1.00 95.25           H  
ATOM   4655  O   ILE A 295      -0.119 -40.610 -15.300  1.00 95.25           O  
ATOM   4656  CG1 ILE A 295      -1.867 -44.836 -15.536  1.00 95.25           C  
ATOM   4657 HG12 ILE A 295      -2.498 -45.327 -14.795  1.00 95.25           H  
ATOM   4658 HG13 ILE A 295      -1.204 -45.593 -15.954  1.00 95.25           H  
ATOM   4659  CG2 ILE A 295      -1.931 -42.889 -13.951  1.00 95.25           C  
ATOM   4660 HG21 ILE A 295      -1.333 -42.255 -13.296  1.00 95.25           H  
ATOM   4661 HG22 ILE A 295      -2.561 -42.255 -14.576  1.00 95.25           H  
ATOM   4662 HG23 ILE A 295      -2.564 -43.519 -13.325  1.00 95.25           H  
ATOM   4663  CD1 ILE A 295      -2.797 -44.337 -16.654  1.00 95.25           C  
ATOM   4664 HD11 ILE A 295      -2.212 -44.014 -17.515  1.00 95.25           H  
ATOM   4665 HD12 ILE A 295      -3.420 -43.515 -16.300  1.00 95.25           H  
ATOM   4666 HD13 ILE A 295      -3.450 -45.151 -16.970  1.00 95.25           H  
ATOM   4667  N   SER A 296       1.646 -41.799 -14.590  1.00 95.94           N  
ATOM   4668  H   SER A 296       2.092 -42.701 -14.500  1.00 95.94           H  
ATOM   4669  CA  SER A 296       2.355 -40.635 -14.045  1.00 95.94           C  
ATOM   4670  HA  SER A 296       1.690 -40.125 -13.348  1.00 95.94           H  
ATOM   4671  C   SER A 296       2.729 -39.629 -15.136  1.00 95.94           C  
ATOM   4672  CB  SER A 296       3.596 -41.067 -13.260  1.00 95.94           C  
ATOM   4673  HB2 SER A 296       4.032 -40.194 -12.775  1.00 95.94           H  
ATOM   4674  HB3 SER A 296       3.298 -41.777 -12.489  1.00 95.94           H  
ATOM   4675  O   SER A 296       2.512 -38.432 -14.956  1.00 95.94           O  
ATOM   4676  OG  SER A 296       4.563 -41.661 -14.106  1.00 95.94           O  
ATOM   4677  HG  SER A 296       5.158 -42.177 -13.558  1.00 95.94           H  
ATOM   4678  N   ILE A 297       3.201 -40.099 -16.297  1.00 96.69           N  
ATOM   4679  H   ILE A 297       3.429 -41.082 -16.347  1.00 96.69           H  
ATOM   4680  CA  ILE A 297       3.493 -39.241 -17.455  1.00 96.69           C  
ATOM   4681  HA  ILE A 297       4.195 -38.467 -17.144  1.00 96.69           H  
ATOM   4682  C   ILE A 297       2.226 -38.523 -17.923  1.00 96.69           C  
ATOM   4683  CB  ILE A 297       4.146 -40.058 -18.594  1.00 96.69           C  
ATOM   4684  HB  ILE A 297       3.548 -40.951 -18.769  1.00 96.69           H  
ATOM   4685  O   ILE A 297       2.253 -37.305 -18.093  1.00 96.69           O  
ATOM   4686  CG1 ILE A 297       5.576 -40.480 -18.187  1.00 96.69           C  
ATOM   4687 HG12 ILE A 297       5.562 -40.905 -17.184  1.00 96.69           H  
ATOM   4688 HG13 ILE A 297       6.219 -39.601 -18.153  1.00 96.69           H  
ATOM   4689  CG2 ILE A 297       4.208 -39.254 -19.907  1.00 96.69           C  
ATOM   4690 HG21 ILE A 297       3.207 -39.001 -20.256  1.00 96.69           H  
ATOM   4691 HG22 ILE A 297       4.782 -38.340 -19.752  1.00 96.69           H  
ATOM   4692 HG23 ILE A 297       4.676 -39.842 -20.696  1.00 96.69           H  
ATOM   4693  CD1 ILE A 297       6.204 -41.518 -19.129  1.00 96.69           C  
ATOM   4694 HD11 ILE A 297       7.134 -41.881 -18.690  1.00 96.69           H  
ATOM   4695 HD12 ILE A 297       5.525 -42.360 -19.264  1.00 96.69           H  
ATOM   4696 HD13 ILE A 297       6.432 -41.073 -20.097  1.00 96.69           H  
ATOM   4697  N   ILE A 298       1.114 -39.248 -18.100  1.00 97.44           N  
ATOM   4698  H   ILE A 298       1.153 -40.245 -17.942  1.00 97.44           H  
ATOM   4699  CA  ILE A 298      -0.154 -38.639 -18.524  1.00 97.44           C  
ATOM   4700  HA  ILE A 298       0.021 -38.099 -19.454  1.00 97.44           H  
ATOM   4701  C   ILE A 298      -0.613 -37.604 -17.494  1.00 97.44           C  
ATOM   4702  CB  ILE A 298      -1.243 -39.703 -18.794  1.00 97.44           C  
ATOM   4703  HB  ILE A 298      -1.353 -40.326 -17.907  1.00 97.44           H  
ATOM   4704  O   ILE A 298      -0.927 -36.479 -17.876  1.00 97.44           O  
ATOM   4705  CG1 ILE A 298      -0.857 -40.599 -19.995  1.00 97.44           C  
ATOM   4706 HG12 ILE A 298       0.183 -40.914 -19.908  1.00 97.44           H  
ATOM   4707 HG13 ILE A 298      -0.947 -40.025 -20.918  1.00 97.44           H  
ATOM   4708  CG2 ILE A 298      -2.588 -39.005 -19.082  1.00 97.44           C  
ATOM   4709 HG21 ILE A 298      -2.478 -38.284 -19.892  1.00 97.44           H  
ATOM   4710 HG22 ILE A 298      -2.961 -38.492 -18.195  1.00 97.44           H  
ATOM   4711 HG23 ILE A 298      -3.346 -39.733 -19.370  1.00 97.44           H  
ATOM   4712  CD1 ILE A 298      -1.716 -41.862 -20.133  1.00 97.44           C  
ATOM   4713 HD11 ILE A 298      -1.731 -42.404 -19.188  1.00 97.44           H  
ATOM   4714 HD12 ILE A 298      -1.296 -42.508 -20.904  1.00 97.44           H  
ATOM   4715 HD13 ILE A 298      -2.733 -41.602 -20.428  1.00 97.44           H  
ATOM   4716  N   PHE A 299      -0.609 -37.945 -16.203  1.00 98.00           N  
ATOM   4717  H   PHE A 299      -0.315 -38.879 -15.955  1.00 98.00           H  
ATOM   4718  CA  PHE A 299      -1.040 -37.061 -15.119  1.00 98.00           C  
ATOM   4719  HA  PHE A 299      -2.087 -36.796 -15.271  1.00 98.00           H  
ATOM   4720  C   PHE A 299      -0.237 -35.755 -15.089  1.00 98.00           C  
ATOM   4721  CB  PHE A 299      -0.914 -37.814 -13.785  1.00 98.00           C  
ATOM   4722  HB2 PHE A 299      -1.529 -38.712 -13.829  1.00 98.00           H  
ATOM   4723  HB3 PHE A 299       0.119 -38.133 -13.645  1.00 98.00           H  
ATOM   4724  O   PHE A 299      -0.815 -34.668 -15.088  1.00 98.00           O  
ATOM   4725  CG  PHE A 299      -1.336 -36.996 -12.580  1.00 98.00           C  
ATOM   4726  CD1 PHE A 299      -0.415 -36.158 -11.927  1.00 98.00           C  
ATOM   4727  HD1 PHE A 299       0.610 -36.112 -12.265  1.00 98.00           H  
ATOM   4728  CD2 PHE A 299      -2.668 -37.037 -12.138  1.00 98.00           C  
ATOM   4729  HD2 PHE A 299      -3.388 -37.638 -12.672  1.00 98.00           H  
ATOM   4730  CE1 PHE A 299      -0.827 -35.359 -10.847  1.00 98.00           C  
ATOM   4731  HE1 PHE A 299      -0.122 -34.703 -10.358  1.00 98.00           H  
ATOM   4732  CE2 PHE A 299      -3.085 -36.246 -11.054  1.00 98.00           C  
ATOM   4733  HE2 PHE A 299      -4.116 -36.264 -10.733  1.00 98.00           H  
ATOM   4734  CZ  PHE A 299      -2.163 -35.398 -10.417  1.00 98.00           C  
ATOM   4735  HZ  PHE A 299      -2.474 -34.774  -9.592  1.00 98.00           H  
ATOM   4736  N   ILE A 300       1.094 -35.849 -15.102  1.00 97.50           N  
ATOM   4737  H   ILE A 300       1.514 -36.767 -15.128  1.00 97.50           H  
ATOM   4738  CA  ILE A 300       1.970 -34.681 -15.003  1.00 97.50           C  
ATOM   4739  HA  ILE A 300       1.616 -34.042 -14.194  1.00 97.50           H  
ATOM   4740  C   ILE A 300       1.893 -33.829 -16.271  1.00 97.50           C  
ATOM   4741  CB  ILE A 300       3.411 -35.130 -14.677  1.00 97.50           C  
ATOM   4742  HB  ILE A 300       3.697 -35.897 -15.397  1.00 97.50           H  
ATOM   4743  O   ILE A 300       1.663 -32.625 -16.183  1.00 97.50           O  
ATOM   4744  CG1 ILE A 300       3.529 -35.754 -13.264  1.00 97.50           C  
ATOM   4745 HG12 ILE A 300       2.855 -36.608 -13.189  1.00 97.50           H  
ATOM   4746 HG13 ILE A 300       4.542 -36.138 -13.143  1.00 97.50           H  
ATOM   4747  CG2 ILE A 300       4.407 -33.972 -14.836  1.00 97.50           C  
ATOM   4748 HG21 ILE A 300       5.398 -34.287 -14.510  1.00 97.50           H  
ATOM   4749 HG22 ILE A 300       4.487 -33.680 -15.884  1.00 97.50           H  
ATOM   4750 HG23 ILE A 300       4.076 -33.112 -14.253  1.00 97.50           H  
ATOM   4751  CD1 ILE A 300       3.232 -34.818 -12.082  1.00 97.50           C  
ATOM   4752 HD11 ILE A 300       2.214 -34.432 -12.136  1.00 97.50           H  
ATOM   4753 HD12 ILE A 300       3.930 -33.981 -12.070  1.00 97.50           H  
ATOM   4754 HD13 ILE A 300       3.343 -35.373 -11.150  1.00 97.50           H  
ATOM   4755  N   LEU A 301       2.044 -34.428 -17.457  1.00 98.19           N  
ATOM   4756  H   LEU A 301       2.170 -35.429 -17.494  1.00 98.19           H  
ATOM   4757  CA  LEU A 301       2.083 -33.660 -18.704  1.00 98.19           C  
ATOM   4758  HA  LEU A 301       2.784 -32.834 -18.583  1.00 98.19           H  
ATOM   4759  C   LEU A 301       0.735 -33.011 -19.036  1.00 98.19           C  
ATOM   4760  CB  LEU A 301       2.554 -34.550 -19.863  1.00 98.19           C  
ATOM   4761  HB2 LEU A 301       2.387 -34.006 -20.793  1.00 98.19           H  
ATOM   4762  HB3 LEU A 301       1.931 -35.444 -19.885  1.00 98.19           H  
ATOM   4763  O   LEU A 301       0.720 -31.876 -19.514  1.00 98.19           O  
ATOM   4764  CG  LEU A 301       4.030 -34.977 -19.821  1.00 98.19           C  
ATOM   4765  HG  LEU A 301       4.216 -35.580 -18.932  1.00 98.19           H  
ATOM   4766  CD1 LEU A 301       4.328 -35.820 -21.062  1.00 98.19           C  
ATOM   4767 HD11 LEU A 301       4.200 -35.219 -21.963  1.00 98.19           H  
ATOM   4768 HD12 LEU A 301       3.641 -36.666 -21.100  1.00 98.19           H  
ATOM   4769 HD13 LEU A 301       5.351 -36.192 -21.017  1.00 98.19           H  
ATOM   4770  CD2 LEU A 301       4.990 -33.786 -19.824  1.00 98.19           C  
ATOM   4771 HD21 LEU A 301       4.907 -33.235 -18.887  1.00 98.19           H  
ATOM   4772 HD22 LEU A 301       6.018 -34.140 -19.913  1.00 98.19           H  
ATOM   4773 HD23 LEU A 301       4.767 -33.120 -20.657  1.00 98.19           H  
ATOM   4774  N   SER A 302      -0.389 -33.681 -18.759  1.00 98.06           N  
ATOM   4775  H   SER A 302      -0.328 -34.606 -18.359  1.00 98.06           H  
ATOM   4776  CA  SER A 302      -1.712 -33.066 -18.943  1.00 98.06           C  
ATOM   4777  HA  SER A 302      -1.736 -32.622 -19.938  1.00 98.06           H  
ATOM   4778  C   SER A 302      -1.962 -31.928 -17.954  1.00 98.06           C  
ATOM   4779  CB  SER A 302      -2.847 -34.090 -18.876  1.00 98.06           C  
ATOM   4780  HB2 SER A 302      -3.796 -33.569 -19.004  1.00 98.06           H  
ATOM   4781  HB3 SER A 302      -2.735 -34.810 -19.686  1.00 98.06           H  
ATOM   4782  O   SER A 302      -2.449 -30.873 -18.357  1.00 98.06           O  
ATOM   4783  OG  SER A 302      -2.859 -34.770 -17.640  1.00 98.06           O  
ATOM   4784  HG  SER A 302      -2.155 -35.422 -17.660  1.00 98.06           H  
ATOM   4785  N   GLY A 303      -1.536 -32.086 -16.696  1.00 98.00           N  
ATOM   4786  H   GLY A 303      -1.178 -32.990 -16.422  1.00 98.00           H  
ATOM   4787  CA  GLY A 303      -1.585 -31.029 -15.685  1.00 98.00           C  
ATOM   4788  HA2 GLY A 303      -2.618 -30.737 -15.498  1.00 98.00           H  
ATOM   4789  HA3 GLY A 303      -1.146 -31.401 -14.760  1.00 98.00           H  
ATOM   4790  C   GLY A 303      -0.790 -29.792 -16.081  1.00 98.00           C  
ATOM   4791  O   GLY A 303      -1.336 -28.692 -16.108  1.00 98.00           O  
ATOM   4792  N   ILE A 304       0.476 -29.979 -16.468  1.00 97.88           N  
ATOM   4793  H   ILE A 304       0.860 -30.911 -16.407  1.00 97.88           H  
ATOM   4794  CA  ILE A 304       1.344 -28.886 -16.928  1.00 97.88           C  
ATOM   4795  HA  ILE A 304       1.409 -28.144 -16.132  1.00 97.88           H  
ATOM   4796  C   ILE A 304       0.726 -28.193 -18.145  1.00 97.88           C  
ATOM   4797  CB  ILE A 304       2.765 -29.412 -17.240  1.00 97.88           C  
ATOM   4798  HB  ILE A 304       2.666 -30.263 -17.914  1.00 97.88           H  
ATOM   4799  O   ILE A 304       0.689 -26.969 -18.191  1.00 97.88           O  
ATOM   4800  CG1 ILE A 304       3.466 -29.878 -15.943  1.00 97.88           C  
ATOM   4801 HG12 ILE A 304       3.661 -29.014 -15.308  1.00 97.88           H  
ATOM   4802 HG13 ILE A 304       2.814 -30.548 -15.383  1.00 97.88           H  
ATOM   4803  CG2 ILE A 304       3.664 -28.362 -17.929  1.00 97.88           C  
ATOM   4804 HG21 ILE A 304       4.557 -28.841 -18.332  1.00 97.88           H  
ATOM   4805 HG22 ILE A 304       3.975 -27.598 -17.216  1.00 97.88           H  
ATOM   4806 HG23 ILE A 304       3.157 -27.871 -18.760  1.00 97.88           H  
ATOM   4807  CD1 ILE A 304       4.785 -30.616 -16.205  1.00 97.88           C  
ATOM   4808 HD11 ILE A 304       5.538 -29.933 -16.597  1.00 97.88           H  
ATOM   4809 HD12 ILE A 304       4.622 -31.428 -16.914  1.00 97.88           H  
ATOM   4810 HD13 ILE A 304       5.158 -31.031 -15.269  1.00 97.88           H  
ATOM   4811  N   THR A 305       0.211 -28.951 -19.119  1.00 98.25           N  
ATOM   4812  H   THR A 305       0.250 -29.956 -19.020  1.00 98.25           H  
ATOM   4813  CA  THR A 305      -0.394 -28.371 -20.331  1.00 98.25           C  
ATOM   4814  HA  THR A 305       0.323 -27.678 -20.771  1.00 98.25           H  
ATOM   4815  C   THR A 305      -1.658 -27.569 -20.005  1.00 98.25           C  
ATOM   4816  CB  THR A 305      -0.716 -29.448 -21.378  1.00 98.25           C  
ATOM   4817  HB  THR A 305      -1.532 -30.078 -21.024  1.00 98.25           H  
ATOM   4818  O   THR A 305      -1.845 -26.479 -20.547  1.00 98.25           O  
ATOM   4819  CG2 THR A 305      -1.093 -28.822 -22.720  1.00 98.25           C  
ATOM   4820 HG21 THR A 305      -2.066 -28.336 -22.650  1.00 98.25           H  
ATOM   4821 HG22 THR A 305      -1.129 -29.587 -23.495  1.00 98.25           H  
ATOM   4822 HG23 THR A 305      -0.338 -28.087 -22.999  1.00 98.25           H  
ATOM   4823  OG1 THR A 305       0.409 -30.259 -21.634  1.00 98.25           O  
ATOM   4824  HG1 THR A 305       0.541 -30.819 -20.865  1.00 98.25           H  
ATOM   4825  N   GLY A 306      -2.496 -28.068 -19.091  1.00 97.50           N  
ATOM   4826  H   GLY A 306      -2.292 -28.970 -18.684  1.00 97.50           H  
ATOM   4827  CA  GLY A 306      -3.665 -27.348 -18.585  1.00 97.50           C  
ATOM   4828  HA2 GLY A 306      -4.187 -27.977 -17.864  1.00 97.50           H  
ATOM   4829  HA3 GLY A 306      -4.345 -27.123 -19.407  1.00 97.50           H  
ATOM   4830  C   GLY A 306      -3.285 -26.037 -17.893  1.00 97.50           C  
ATOM   4831  O   GLY A 306      -3.785 -24.977 -18.264  1.00 97.50           O  
ATOM   4832  N   ASN A 307      -2.337 -26.087 -16.955  1.00 97.06           N  
ATOM   4833  H   ASN A 307      -1.980 -26.991 -16.678  1.00 97.06           H  
ATOM   4834  CA  ASN A 307      -1.867 -24.910 -16.218  1.00 97.06           C  
ATOM   4835  HA  ASN A 307      -2.728 -24.394 -15.792  1.00 97.06           H  
ATOM   4836  C   ASN A 307      -1.144 -23.896 -17.114  1.00 97.06           C  
ATOM   4837  CB  ASN A 307      -0.957 -25.378 -15.072  1.00 97.06           C  
ATOM   4838  HB2 ASN A 307      -0.402 -24.525 -14.681  1.00 97.06           H  
ATOM   4839  HB3 ASN A 307      -0.246 -26.121 -15.434  1.00 97.06           H  
ATOM   4840  O   ASN A 307      -1.242 -22.689 -16.894  1.00 97.06           O  
ATOM   4841  CG  ASN A 307      -1.732 -25.970 -13.913  1.00 97.06           C  
ATOM   4842  ND2 ASN A 307      -1.045 -26.492 -12.932  1.00 97.06           N  
ATOM   4843 HD21 ASN A 307      -0.036 -26.492 -12.945  1.00 97.06           H  
ATOM   4844 HD22 ASN A 307      -1.568 -26.731 -12.102  1.00 97.06           H  
ATOM   4845  OD1 ASN A 307      -2.947 -25.960 -13.864  1.00 97.06           O  
ATOM   4846  N   LEU A 308      -0.446 -24.367 -18.148  1.00 97.12           N  
ATOM   4847  H   LEU A 308      -0.338 -25.368 -18.234  1.00 97.12           H  
ATOM   4848  CA  LEU A 308       0.194 -23.515 -19.142  1.00 97.12           C  
ATOM   4849  HA  LEU A 308       0.814 -22.790 -18.616  1.00 97.12           H  
ATOM   4850  C   LEU A 308      -0.848 -22.733 -19.951  1.00 97.12           C  
ATOM   4851  CB  LEU A 308       1.084 -24.402 -20.026  1.00 97.12           C  
ATOM   4852  HB2 LEU A 308       1.799 -24.925 -19.391  1.00 97.12           H  
ATOM   4853  HB3 LEU A 308       0.455 -25.147 -20.512  1.00 97.12           H  
ATOM   4854  O   LEU A 308      -0.719 -21.521 -20.095  1.00 97.12           O  
ATOM   4855  CG  LEU A 308       1.866 -23.645 -21.106  1.00 97.12           C  
ATOM   4856  HG  LEU A 308       1.175 -23.058 -21.712  1.00 97.12           H  
ATOM   4857  CD1 LEU A 308       2.915 -22.711 -20.520  1.00 97.12           C  
ATOM   4858 HD11 LEU A 308       3.667 -23.278 -19.970  1.00 97.12           H  
ATOM   4859 HD12 LEU A 308       3.395 -22.152 -21.323  1.00 97.12           H  
ATOM   4860 HD13 LEU A 308       2.420 -22.004 -19.854  1.00 97.12           H  
ATOM   4861  CD2 LEU A 308       2.580 -24.660 -21.993  1.00 97.12           C  
ATOM   4862 HD21 LEU A 308       1.858 -25.358 -22.417  1.00 97.12           H  
ATOM   4863 HD22 LEU A 308       3.085 -24.135 -22.803  1.00 97.12           H  
ATOM   4864 HD23 LEU A 308       3.314 -25.220 -21.414  1.00 97.12           H  
ATOM   4865  N   ALA A 309      -1.909 -23.397 -20.420  1.00 96.56           N  
ATOM   4866  H   ALA A 309      -1.976 -24.392 -20.262  1.00 96.56           H  
ATOM   4867  CA  ALA A 309      -3.016 -22.719 -21.092  1.00 96.56           C  
ATOM   4868  HA  ALA A 309      -2.624 -22.148 -21.934  1.00 96.56           H  
ATOM   4869  C   ALA A 309      -3.722 -21.728 -20.157  1.00 96.56           C  
ATOM   4870  CB  ALA A 309      -3.981 -23.770 -21.633  1.00 96.56           C  
ATOM   4871  HB1 ALA A 309      -4.419 -24.340 -20.814  1.00 96.56           H  
ATOM   4872  HB2 ALA A 309      -3.450 -24.447 -22.302  1.00 96.56           H  
ATOM   4873  HB3 ALA A 309      -4.774 -23.269 -22.187  1.00 96.56           H  
ATOM   4874  O   ALA A 309      -3.977 -20.585 -20.530  1.00 96.56           O  
ATOM   4875  N   SER A 310      -3.955 -22.125 -18.908  1.00 94.75           N  
ATOM   4876  H   SER A 310      -3.769 -23.087 -18.662  1.00 94.75           H  
ATOM   4877  CA  SER A 310      -4.486 -21.232 -17.882  1.00 94.75           C  
ATOM   4878  HA  SER A 310      -5.488 -20.910 -18.163  1.00 94.75           H  
ATOM   4879  C   SER A 310      -3.622 -19.984 -17.674  1.00 94.75           C  
ATOM   4880  CB  SER A 310      -4.581 -22.005 -16.581  1.00 94.75           C  
ATOM   4881  HB2 SER A 310      -3.603 -22.390 -16.292  1.00 94.75           H  
ATOM   4882  HB3 SER A 310      -5.269 -22.840 -16.712  1.00 94.75           H  
ATOM   4883  O   SER A 310      -4.147 -18.885 -17.508  1.00 94.75           O  
ATOM   4884  OG  SER A 310      -5.042 -21.132 -15.585  1.00 94.75           O  
ATOM   4885  HG  SER A 310      -5.767 -21.624 -15.194  1.00 94.75           H  
ATOM   4886  N   ALA A 311      -2.291 -20.104 -17.709  1.00 94.81           N  
ATOM   4887  H   ALA A 311      -1.888 -21.023 -17.818  1.00 94.81           H  
ATOM   4888  CA  ALA A 311      -1.383 -18.963 -17.531  1.00 94.81           C  
ATOM   4889  HA  ALA A 311      -1.689 -18.394 -16.653  1.00 94.81           H  
ATOM   4890  C   ALA A 311      -1.451 -17.955 -18.686  1.00 94.81           C  
ATOM   4891  CB  ALA A 311       0.033 -19.497 -17.285  1.00 94.81           C  
ATOM   4892  HB1 ALA A 311       0.387 -20.035 -18.164  1.00 94.81           H  
ATOM   4893  HB2 ALA A 311       0.704 -18.663 -17.083  1.00 94.81           H  
ATOM   4894  HB3 ALA A 311       0.037 -20.171 -16.428  1.00 94.81           H  
ATOM   4895  O   ALA A 311      -1.098 -16.787 -18.525  1.00 94.81           O  
ATOM   4896  N   ILE A 312      -1.946 -18.395 -19.841  1.00 94.69           N  
ATOM   4897  H   ILE A 312      -2.205 -19.369 -19.906  1.00 94.69           H  
ATOM   4898  CA  ILE A 312      -2.173 -17.545 -21.007  1.00 94.69           C  
ATOM   4899  HA  ILE A 312      -1.425 -16.751 -21.025  1.00 94.69           H  
ATOM   4900  C   ILE A 312      -3.543 -16.872 -20.916  1.00 94.69           C  
ATOM   4901  CB  ILE A 312      -2.018 -18.376 -22.297  1.00 94.69           C  
ATOM   4902  HB  ILE A 312      -2.740 -19.192 -22.268  1.00 94.69           H  
ATOM   4903  O   ILE A 312      -3.633 -15.663 -21.097  1.00 94.69           O  
ATOM   4904  CG1 ILE A 312      -0.596 -18.973 -22.402  1.00 94.69           C  
ATOM   4905 HG12 ILE A 312       0.105 -18.203 -22.724  1.00 94.69           H  
ATOM   4906 HG13 ILE A 312      -0.259 -19.342 -21.433  1.00 94.69           H  
ATOM   4907  CG2 ILE A 312      -2.319 -17.526 -23.544  1.00 94.69           C  
ATOM   4908 HG21 ILE A 312      -2.193 -18.119 -24.450  1.00 94.69           H  
ATOM   4909 HG22 ILE A 312      -3.351 -17.175 -23.529  1.00 94.69           H  
ATOM   4910 HG23 ILE A 312      -1.650 -16.666 -23.588  1.00 94.69           H  
ATOM   4911  CD1 ILE A 312      -0.538 -20.153 -23.370  1.00 94.69           C  
ATOM   4912 HD11 ILE A 312      -0.669 -19.818 -24.398  1.00 94.69           H  
ATOM   4913 HD12 ILE A 312      -1.322 -20.870 -23.125  1.00 94.69           H  
ATOM   4914 HD13 ILE A 312       0.425 -20.653 -23.258  1.00 94.69           H  
ATOM   4915  N   PHE A 313      -4.602 -17.641 -20.648  1.00 93.25           N  
ATOM   4916  H   PHE A 313      -4.449 -18.631 -20.523  1.00 93.25           H  
ATOM   4917  CA  PHE A 313      -5.986 -17.161 -20.750  1.00 93.25           C  
ATOM   4918  HA  PHE A 313      -6.035 -16.381 -21.510  1.00 93.25           H  
ATOM   4919  C   PHE A 313      -6.541 -16.531 -19.467  1.00 93.25           C  
ATOM   4920  CB  PHE A 313      -6.870 -18.326 -21.204  1.00 93.25           C  
ATOM   4921  HB2 PHE A 313      -7.914 -18.018 -21.141  1.00 93.25           H  
ATOM   4922  HB3 PHE A 313      -6.738 -19.149 -20.502  1.00 93.25           H  
ATOM   4923  O   PHE A 313      -7.462 -15.723 -19.542  1.00 93.25           O  
ATOM   4924  CG  PHE A 313      -6.606 -18.799 -22.622  1.00 93.25           C  
ATOM   4925  CD1 PHE A 313      -6.877 -17.949 -23.710  1.00 93.25           C  
ATOM   4926  HD1 PHE A 313      -7.264 -16.956 -23.537  1.00 93.25           H  
ATOM   4927  CD2 PHE A 313      -6.076 -20.080 -22.862  1.00 93.25           C  
ATOM   4928  HD2 PHE A 313      -5.879 -20.749 -22.037  1.00 93.25           H  
ATOM   4929  CE1 PHE A 313      -6.615 -18.373 -25.024  1.00 93.25           C  
ATOM   4930  HE1 PHE A 313      -6.811 -17.708 -25.852  1.00 93.25           H  
ATOM   4931  CE2 PHE A 313      -5.789 -20.497 -24.172  1.00 93.25           C  
ATOM   4932  HE2 PHE A 313      -5.354 -21.471 -24.342  1.00 93.25           H  
ATOM   4933  CZ  PHE A 313      -6.061 -19.644 -25.255  1.00 93.25           C  
ATOM   4934  HZ  PHE A 313      -5.829 -19.958 -26.263  1.00 93.25           H  
ATOM   4935  N   LEU A 314      -5.986 -16.881 -18.305  1.00 90.88           N  
ATOM   4936  H   LEU A 314      -5.244 -17.567 -18.325  1.00 90.88           H  
ATOM   4937  CA  LEU A 314      -6.375 -16.370 -16.988  1.00 90.88           C  
ATOM   4938  HA  LEU A 314      -7.063 -15.532 -17.100  1.00 90.88           H
[truncated: 796,888 more chars]
