# Supplementary material for: A structural model of the iRhom–ADAM17 sheddase complex reveals functional insights into its trafficking and activity
Source: Cell Mol Life Sci. 2023 Apr 29;80(5):135. doi: 10.1007/s00018-023-04783-y (PMC10148629; doi:10.1007/s00018-023-04783-y)
Supplement: Supplementary file 4 — Supplementary file4 (PDB 1169 KB) [file 18_2023_4783_MOESM4_ESM.pdb]

ATOM      1  N   ASP A   1      -0.451 -55.852 -11.426  1.00 62.16           N  
ATOM      2  H   ASP A   1      -1.328 -55.574 -11.010  1.00 62.16           H  
ATOM      3  H2  ASP A   1      -0.486 -56.840 -11.633  1.00 62.16           H  
ATOM      4  H3  ASP A   1      -0.305 -55.328 -12.277  1.00 62.16           H  
ATOM      5  CA  ASP A   1       0.639 -55.591 -10.462  1.00 62.16           C  
ATOM      6  HA  ASP A   1       0.656 -54.529 -10.217  1.00 62.16           H  
ATOM      7  C   ASP A   1       2.006 -55.925 -11.062  1.00 62.16           C  
ATOM      8  CB  ASP A   1       0.376 -56.355  -9.151  1.00 62.16           C  
ATOM      9  HB2 ASP A   1       0.111 -57.388  -9.376  1.00 62.16           H  
ATOM     10  HB3 ASP A   1       1.279 -56.351  -8.541  1.00 62.16           H  
ATOM     11  O   ASP A   1       2.717 -56.783 -10.558  1.00 62.16           O  
ATOM     12  CG  ASP A   1      -0.717 -55.693  -8.316  1.00 62.16           C  
ATOM     13  OD1 ASP A   1      -0.795 -54.442  -8.343  1.00 62.16           O  
ATOM     14  OD2 ASP A   1      -1.495 -56.419  -7.681  1.00 62.16           O  
ATOM     15  N   SER A   2       2.383 -55.263 -12.160  1.00 65.38           N  
ATOM     16  H   SER A   2       1.822 -54.523 -12.558  1.00 65.38           H  
ATOM     17  CA  SER A   2       3.699 -55.449 -12.798  1.00 65.38           C  
ATOM     18  HA  SER A   2       4.050 -56.467 -12.626  1.00 65.38           H  
ATOM     19  C   SER A   2       4.770 -54.517 -12.224  1.00 65.38           C  
ATOM     20  CB  SER A   2       3.589 -55.249 -14.317  1.00 65.38           C  
ATOM     21  HB2 SER A   2       4.568 -55.011 -14.732  1.00 65.38           H  
ATOM     22  HB3 SER A   2       3.233 -56.174 -14.770  1.00 65.38           H  
ATOM     23  O   SER A   2       5.956 -54.830 -12.305  1.00 65.38           O  
ATOM     24  OG  SER A   2       2.667 -54.217 -14.620  1.00 65.38           O  
ATOM     25  HG  SER A   2       3.020 -53.651 -15.310  1.00 65.38           H  
ATOM     26  N   HIS A   3       4.372 -53.384 -11.636  1.00 83.25           N  
ATOM     27  H   HIS A   3       3.388 -53.156 -11.646  1.00 83.25           H  
ATOM     28  CA  HIS A   3       5.283 -52.370 -11.101  1.00 83.25           C  
ATOM     29  HA  HIS A   3       6.284 -52.794 -11.022  1.00 83.25           H  
ATOM     30  C   HIS A   3       4.872 -51.914  -9.691  1.00 83.25           C  
ATOM     31  CB  HIS A   3       5.339 -51.192 -12.085  1.00 83.25           C  
ATOM     32  HB2 HIS A   3       4.344 -50.754 -12.172  1.00 83.25           H  
ATOM     33  HB3 HIS A   3       6.006 -50.428 -11.687  1.00 83.25           H  
ATOM     34  O   HIS A   3       3.684 -51.874  -9.365  1.00 83.25           O  
ATOM     35  CG  HIS A   3       5.825 -51.587 -13.460  1.00 83.25           C  
ATOM     36  CD2 HIS A   3       5.110 -51.546 -14.629  1.00 83.25           C  
ATOM     37  HD2 HIS A   3       4.093 -51.201 -14.738  1.00 83.25           H  
ATOM     38  ND1 HIS A   3       7.052 -52.134 -13.756  1.00 83.25           N  
ATOM     39  HD1 HIS A   3       7.745 -52.434 -13.085  1.00 83.25           H  
ATOM     40  CE1 HIS A   3       7.080 -52.413 -15.069  1.00 83.25           C  
ATOM     41  HE1 HIS A   3       7.897 -52.897 -15.582  1.00 83.25           H  
ATOM     42  NE2 HIS A   3       5.921 -52.066 -15.647  1.00 83.25           N  
ATOM     43  N   ARG A   4       5.852 -51.543  -8.852  1.00 88.62           N  
ATOM     44  H   ARG A   4       6.805 -51.575  -9.186  1.00 88.62           H  
ATOM     45  CA  ARG A   4       5.604 -50.896  -7.552  1.00 88.62           C  
ATOM     46  HA  ARG A   4       4.701 -51.338  -7.131  1.00 88.62           H  
ATOM     47  C   ARG A   4       5.379 -49.385  -7.727  1.00 88.62           C  
ATOM     48  CB  ARG A   4       6.761 -51.134  -6.571  1.00 88.62           C  
ATOM     49  HB2 ARG A   4       7.709 -50.959  -7.079  1.00 88.62           H  
ATOM     50  HB3 ARG A   4       6.675 -50.414  -5.757  1.00 88.62           H  
ATOM     51  O   ARG A   4       6.119 -48.773  -8.497  1.00 88.62           O  
ATOM     52  CG  ARG A   4       6.759 -52.541  -5.962  1.00 88.62           C  
ATOM     53  HG2 ARG A   4       7.027 -53.270  -6.727  1.00 88.62           H  
ATOM     54  HG3 ARG A   4       5.770 -52.776  -5.570  1.00 88.62           H  
ATOM     55  CD  ARG A   4       7.778 -52.587  -4.820  1.00 88.62           C  
ATOM     56  HD2 ARG A   4       7.499 -51.869  -4.050  1.00 88.62           H  
ATOM     57  HD3 ARG A   4       8.750 -52.299  -5.220  1.00 88.62           H  
ATOM     58  NE  ARG A   4       7.918 -53.938  -4.268  1.00 88.62           N  
ATOM     59  HE  ARG A   4       8.547 -54.529  -4.793  1.00 88.62           H  
ATOM     60  NH1 ARG A   4       7.253 -53.616  -2.099  1.00 88.62           N  
ATOM     61 HH11 ARG A   4       7.201 -53.970  -1.155  1.00 88.62           H  
ATOM     62 HH12 ARG A   4       7.025 -52.660  -2.330  1.00 88.62           H  
ATOM     63  NH2 ARG A   4       8.129 -55.564  -2.699  1.00 88.62           N  
ATOM     64 HH21 ARG A   4       8.092 -55.886  -1.742  1.00 88.62           H  
ATOM     65 HH22 ARG A   4       8.868 -55.975  -3.251  1.00 88.62           H  
ATOM     66  CZ  ARG A   4       7.762 -54.367  -3.034  1.00 88.62           C  
ATOM     67  N   PRO A   5       4.420 -48.779  -6.997  1.00 93.38           N  
ATOM     68  CA  PRO A   5       4.059 -47.375  -7.168  1.00 93.38           C  
ATOM     69  HA  PRO A   5       4.168 -47.132  -8.225  1.00 93.38           H  
ATOM     70  C   PRO A   5       4.955 -46.421  -6.350  1.00 93.38           C  
ATOM     71  CB  PRO A   5       2.570 -47.303  -6.815  1.00 93.38           C  
ATOM     72  HB2 PRO A   5       2.260 -46.313  -6.479  1.00 93.38           H  
ATOM     73  HB3 PRO A   5       1.977 -47.606  -7.678  1.00 93.38           H  
ATOM     74  O   PRO A   5       4.532 -45.853  -5.342  1.00 93.38           O  
ATOM     75  CG  PRO A   5       2.446 -48.353  -5.717  1.00 93.38           C  
ATOM     76  HG2 PRO A   5       2.772 -47.919  -4.772  1.00 93.38           H  
ATOM     77  HG3 PRO A   5       1.428 -48.734  -5.637  1.00 93.38           H  
ATOM     78  CD  PRO A   5       3.430 -49.438  -6.155  1.00 93.38           C  
ATOM     79  HD2 PRO A   5       3.899 -49.901  -5.286  1.00 93.38           H  
ATOM     80  HD3 PRO A   5       2.894 -50.182  -6.744  1.00 93.38           H  
ATOM     81  N   TYR A   6       6.225 -46.291  -6.742  1.00 93.88           N  
ATOM     82  H   TYR A   6       6.475 -46.689  -7.635  1.00 93.88           H  
ATOM     83  CA  TYR A   6       7.197 -45.435  -6.052  1.00 93.88           C  
ATOM     84  HA  TYR A   6       7.183 -45.669  -4.987  1.00 93.88           H  
ATOM     85  C   TYR A   6       6.885 -43.942  -6.192  1.00 93.88           C  
ATOM     86  CB  TYR A   6       8.609 -45.692  -6.593  1.00 93.88           C  
ATOM     87  HB2 TYR A   6       9.288 -44.970  -6.141  1.00 93.88           H  
ATOM     88  HB3 TYR A   6       8.615 -45.508  -7.668  1.00 93.88           H  
ATOM     89  O   TYR A   6       7.057 -43.196  -5.229  1.00 93.88           O  
ATOM     90  CG  TYR A   6       9.159 -47.074  -6.314  1.00 93.88           C  
ATOM     91  CD1 TYR A   6       9.573 -47.416  -5.011  1.00 93.88           C  
ATOM     92  HD1 TYR A   6       9.478 -46.695  -4.212  1.00 93.88           H  
ATOM     93  CD2 TYR A   6       9.295 -48.001  -7.364  1.00 93.88           C  
ATOM     94  HD2 TYR A   6       8.970 -47.739  -8.360  1.00 93.88           H  
ATOM     95  CE1 TYR A   6      10.136 -48.682  -4.756  1.00 93.88           C  
ATOM     96  HE1 TYR A   6      10.472 -48.936  -3.762  1.00 93.88           H  
ATOM     97  CE2 TYR A   6       9.863 -49.264  -7.115  1.00 93.88           C  
ATOM     98  HE2 TYR A   6       9.991 -49.979  -7.914  1.00 93.88           H  
ATOM     99  OH  TYR A   6      10.829 -50.828  -5.598  1.00 93.88           O  
ATOM    100  HH  TYR A   6      11.171 -50.935  -4.707  1.00 93.88           H  
ATOM    101  CZ  TYR A   6      10.285 -49.605  -5.815  1.00 93.88           C  
ATOM    102  N   PHE A   7       6.449 -43.501  -7.374  1.00 95.94           N  
ATOM    103  H   PHE A   7       6.216 -44.176  -8.088  1.00 95.94           H  
ATOM    104  CA  PHE A   7       6.169 -42.095  -7.652  1.00 95.94           C  
ATOM    105  HA  PHE A   7       7.009 -41.488  -7.316  1.00 95.94           H  
ATOM    106  C   PHE A   7       4.937 -41.614  -6.888  1.00 95.94           C  
ATOM    107  CB  PHE A   7       6.000 -41.895  -9.161  1.00 95.94           C  
ATOM    108  HB2 PHE A   7       5.270 -42.609  -9.543  1.00 95.94           H  
ATOM    109  HB3 PHE A   7       6.950 -42.101  -9.653  1.00 95.94           H  
ATOM    110  O   PHE A   7       4.987 -40.555  -6.271  1.00 95.94           O  
ATOM    111  CG  PHE A   7       5.543 -40.503  -9.540  1.00 95.94           C  
ATOM    112  CD1 PHE A   7       4.223 -40.285  -9.979  1.00 95.94           C  
ATOM    113  HD1 PHE A   7       3.526 -41.109 -10.031  1.00 95.94           H  
ATOM    114  CD2 PHE A   7       6.439 -39.422  -9.445  1.00 95.94           C  
ATOM    115  HD2 PHE A   7       7.448 -39.580  -9.093  1.00 95.94           H  
ATOM    116  CE1 PHE A   7       3.801 -38.989 -10.324  1.00 95.94           C  
ATOM    117  HE1 PHE A   7       2.784 -38.815 -10.641  1.00 95.94           H  
ATOM    118  CE2 PHE A   7       6.022 -38.131  -9.807  1.00 95.94           C  
ATOM    119  HE2 PHE A   7       6.709 -37.301  -9.740  1.00 95.94           H  
ATOM    120  CZ  PHE A   7       4.702 -37.914 -10.237  1.00 95.94           C  
ATOM    121  HZ  PHE A   7       4.378 -36.915 -10.487  1.00 95.94           H  
ATOM    122  N   THR A   8       3.867 -42.414  -6.867  1.00 97.12           N  
ATOM    123  H   THR A   8       3.886 -43.243  -7.444  1.00 97.12           H  
ATOM    124  CA  THR A   8       2.637 -42.106  -6.131  1.00 97.12           C  
ATOM    125  HA  THR A   8       2.201 -41.191  -6.531  1.00 97.12           H  
ATOM    126  C   THR A   8       2.946 -41.875  -4.659  1.00 97.12           C  
ATOM    127  CB  THR A   8       1.600 -43.234  -6.240  1.00 97.12           C  
ATOM    128  HB  THR A   8       1.978 -44.125  -5.738  1.00 97.12           H  
ATOM    129  O   THR A   8       2.630 -40.816  -4.135  1.00 97.12           O  
ATOM    130  CG2 THR A   8       0.266 -42.836  -5.609  1.00 97.12           C  
ATOM    131 HG21 THR A   8      -0.114 -41.929  -6.078  1.00 97.12           H  
ATOM    132 HG22 THR A   8      -0.458 -43.638  -5.756  1.00 97.12           H  
ATOM    133 HG23 THR A   8       0.381 -42.663  -4.539  1.00 97.12           H  
ATOM    134  OG1 THR A   8       1.315 -43.566  -7.573  1.00 97.12           O  
ATOM    135  HG1 THR A   8       2.116 -43.889  -7.992  1.00 97.12           H  
ATOM    136  N   TYR A   9       3.617 -42.824  -3.996  1.00 95.94           N  
ATOM    137  H   TYR A   9       3.900 -43.664  -4.480  1.00 95.94           H  
ATOM    138  CA  TYR A   9       3.889 -42.703  -2.562  1.00 95.94           C  
ATOM    139  HA  TYR A   9       2.952 -42.494  -2.046  1.00 95.94           H  
ATOM    140  C   TYR A   9       4.807 -41.525  -2.223  1.00 95.94           C  
ATOM    141  CB  TYR A   9       4.472 -44.017  -2.029  1.00 95.94           C  
ATOM    142  HB2 TYR A   9       4.742 -43.867  -0.983  1.00 95.94           H  
ATOM    143  HB3 TYR A   9       5.389 -44.229  -2.578  1.00 95.94           H  
ATOM    144  O   TYR A   9       4.584 -40.865  -1.209  1.00 95.94           O  
ATOM    145  CG  TYR A   9       3.569 -45.240  -2.089  1.00 95.94           C  
ATOM    146  CD1 TYR A   9       2.164 -45.137  -1.980  1.00 95.94           C  
ATOM    147  HD1 TYR A   9       1.686 -44.174  -1.874  1.00 95.94           H  
ATOM    148  CD2 TYR A   9       4.163 -46.511  -2.201  1.00 95.94           C  
ATOM    149  HD2 TYR A   9       5.237 -46.586  -2.286  1.00 95.94           H  
ATOM    150  CE1 TYR A   9       1.361 -46.294  -2.008  1.00 95.94           C  
ATOM    151  HE1 TYR A   9       0.287 -46.206  -1.937  1.00 95.94           H  
ATOM    152  CE2 TYR A   9       3.369 -47.671  -2.196  1.00 95.94           C  
ATOM    153  HE2 TYR A   9       3.846 -48.637  -2.277  1.00 95.94           H  
ATOM    154  OH  TYR A   9       1.219 -48.705  -2.121  1.00 95.94           O  
ATOM    155  HH  TYR A   9       1.824 -49.439  -1.991  1.00 95.94           H  
ATOM    156  CZ  TYR A   9       1.965 -47.564  -2.109  1.00 95.94           C  
ATOM    157  N   TRP A  10       5.793 -41.225  -3.074  1.00 96.75           N  
ATOM    158  H   TRP A  10       5.933 -41.800  -3.892  1.00 96.75           H  
ATOM    159  CA  TRP A  10       6.626 -40.033  -2.913  1.00 96.75           C  
ATOM    160  HA  TRP A  10       7.076 -40.033  -1.920  1.00 96.75           H  
ATOM    161  C   TRP A  10       5.815 -38.744  -3.050  1.00 96.75           C  
ATOM    162  CB  TRP A  10       7.739 -40.046  -3.956  1.00 96.75           C  
ATOM    163  HB2 TRP A  10       7.306 -40.203  -4.943  1.00 96.75           H  
ATOM    164  HB3 TRP A  10       8.395 -40.893  -3.754  1.00 96.75           H  
ATOM    165  O   TRP A  10       5.885 -37.882  -2.177  1.00 96.75           O  
ATOM    166  CG  TRP A  10       8.567 -38.804  -4.000  1.00 96.75           C  
ATOM    167  CD1 TRP A  10       9.461 -38.394  -3.070  1.00 96.75           C  
ATOM    168  HD1 TRP A  10       9.705 -38.935  -2.168  1.00 96.75           H  
ATOM    169  CD2 TRP A  10       8.513 -37.749  -5.002  1.00 96.75           C  
ATOM    170  CE2 TRP A  10       9.419 -36.719  -4.616  1.00 96.75           C  
ATOM    171  CE3 TRP A  10       7.758 -37.548  -6.179  1.00 96.75           C  
ATOM    172  HE3 TRP A  10       7.035 -38.293  -6.478  1.00 96.75           H  
ATOM    173  NE1 TRP A  10       9.965 -37.157  -3.429  1.00 96.75           N  
ATOM    174  HE1 TRP A  10      10.555 -36.588  -2.838  1.00 96.75           H  
ATOM    175  CH2 TRP A  10       8.821 -35.377  -6.537  1.00 96.75           C  
ATOM    176  HH2 TRP A  10       8.919 -34.469  -7.114  1.00 96.75           H  
ATOM    177  CZ2 TRP A  10       9.580 -35.548  -5.367  1.00 96.75           C  
ATOM    178  HZ2 TRP A  10      10.264 -34.782  -5.035  1.00 96.75           H  
ATOM    179  CZ3 TRP A  10       7.910 -36.372  -6.937  1.00 96.75           C  
ATOM    180  HZ3 TRP A  10       7.305 -36.214  -7.817  1.00 96.75           H  
ATOM    181  N   LEU A  11       5.019 -38.630  -4.116  1.00 97.44           N  
ATOM    182  H   LEU A  11       4.990 -39.390  -4.781  1.00 97.44           H  
ATOM    183  CA  LEU A  11       4.201 -37.453  -4.394  1.00 97.44           C  
ATOM    184  HA  LEU A  11       4.858 -36.588  -4.488  1.00 97.44           H  
ATOM    185  C   LEU A  11       3.225 -37.181  -3.242  1.00 97.44           C  
ATOM    186  CB  LEU A  11       3.460 -37.685  -5.721  1.00 97.44           C  
ATOM    187  HB2 LEU A  11       2.815 -38.556  -5.604  1.00 97.44           H  
ATOM    188  HB3 LEU A  11       4.182 -37.909  -6.506  1.00 97.44           H  
ATOM    189  O   LEU A  11       3.157 -36.057  -2.749  1.00 97.44           O  
ATOM    190  CG  LEU A  11       2.600 -36.488  -6.160  1.00 97.44           C  
ATOM    191  HG  LEU A  11       1.985 -36.145  -5.328  1.00 97.44           H  
ATOM    192  CD1 LEU A  11       3.461 -35.329  -6.661  1.00 97.44           C  
ATOM    193 HD11 LEU A  11       4.051 -34.934  -5.834  1.00 97.44           H  
ATOM    194 HD12 LEU A  11       4.123 -35.665  -7.459  1.00 97.44           H  
ATOM    195 HD13 LEU A  11       2.822 -34.529  -7.035  1.00 97.44           H  
ATOM    196  CD2 LEU A  11       1.656 -36.923  -7.276  1.00 97.44           C  
ATOM    197 HD21 LEU A  11       0.973 -36.104  -7.503  1.00 97.44           H  
ATOM    198 HD22 LEU A  11       2.221 -37.197  -8.167  1.00 97.44           H  
ATOM    199 HD23 LEU A  11       1.065 -37.775  -6.938  1.00 97.44           H  
ATOM    200  N   THR A  12       2.526 -38.218  -2.770  1.00 97.75           N  
ATOM    201  H   THR A  12       2.601 -39.107  -3.243  1.00 97.75           H  
ATOM    202  CA  THR A  12       1.587 -38.120  -1.646  1.00 97.75           C  
ATOM    203  HA  THR A  12       0.836 -37.366  -1.881  1.00 97.75           H  
ATOM    204  C   THR A  12       2.294 -37.681  -0.363  1.00 97.75           C  
ATOM    205  CB  THR A  12       0.883 -39.467  -1.411  1.00 97.75           C  
ATOM    206  HB  THR A  12       1.583 -40.176  -0.969  1.00 97.75           H  
ATOM    207  O   THR A  12       1.800 -36.807   0.346  1.00 97.75           O  
ATOM    208  CG2 THR A  12      -0.348 -39.344  -0.526  1.00 97.75           C  
ATOM    209 HG21 THR A  12      -1.104 -38.763  -1.054  1.00 97.75           H  
ATOM    210 HG22 THR A  12      -0.743 -40.338  -0.317  1.00 97.75           H  
ATOM    211 HG23 THR A  12      -0.095 -38.856   0.415  1.00 97.75           H  
ATOM    212  OG1 THR A  12       0.388 -40.001  -2.613  1.00 97.75           O  
ATOM    213  HG1 THR A  12      -0.044 -39.272  -3.064  1.00 97.75           H  
ATOM    214  N   PHE A  13       3.475 -38.240  -0.075  1.00 97.31           N  
ATOM    215  H   PHE A  13       3.854 -38.937  -0.700  1.00 97.31           H  
ATOM    216  CA  PHE A  13       4.277 -37.842   1.083  1.00 97.31           C  
ATOM    217  HA  PHE A  13       3.681 -37.964   1.987  1.00 97.31           H  
ATOM    218  C   PHE A  13       4.686 -36.365   1.014  1.00 97.31           C  
ATOM    219  CB  PHE A  13       5.505 -38.759   1.179  1.00 97.31           C  
ATOM    220  HB2 PHE A  13       6.023 -38.776   0.220  1.00 97.31           H  
ATOM    221  HB3 PHE A  13       5.169 -39.776   1.384  1.00 97.31           H  
ATOM    222  O   PHE A  13       4.478 -35.622   1.973  1.00 97.31           O  
ATOM    223  CG  PHE A  13       6.491 -38.344   2.251  1.00 97.31           C  
ATOM    224  CD1 PHE A  13       7.648 -37.618   1.906  1.00 97.31           C  
ATOM    225  HD1 PHE A  13       7.838 -37.360   0.875  1.00 97.31           H  
ATOM    226  CD2 PHE A  13       6.231 -38.651   3.598  1.00 97.31           C  
ATOM    227  HD2 PHE A  13       5.334 -39.189   3.868  1.00 97.31           H  
ATOM    228  CE1 PHE A  13       8.547 -37.211   2.908  1.00 97.31           C  
ATOM    229  HE1 PHE A  13       9.428 -36.643   2.646  1.00 97.31           H  
ATOM    230  CE2 PHE A  13       7.133 -38.248   4.598  1.00 97.31           C  
ATOM    231  HE2 PHE A  13       6.930 -38.477   5.634  1.00 97.31           H  
ATOM    232  CZ  PHE A  13       8.293 -37.531   4.252  1.00 97.31           C  
ATOM    233  HZ  PHE A  13       8.978 -37.211   5.023  1.00 97.31           H  
ATOM    234  N   VAL A  14       5.214 -35.927  -0.133  1.00 97.88           N  
ATOM    235  H   VAL A  14       5.332 -36.591  -0.884  1.00 97.88           H  
ATOM    236  CA  VAL A  14       5.641 -34.541  -0.362  1.00 97.88           C  
ATOM    237  HA  VAL A  14       6.364 -34.263   0.406  1.00 97.88           H  
ATOM    238  C   VAL A  14       4.469 -33.570  -0.221  1.00 97.88           C  
ATOM    239  CB  VAL A  14       6.328 -34.427  -1.737  1.00 97.88           C  
ATOM    240  HB  VAL A  14       5.730 -34.947  -2.485  1.00 97.88           H  
ATOM    241  O   VAL A  14       4.597 -32.568   0.478  1.00 97.88           O  
ATOM    242  CG1 VAL A  14       6.516 -32.984  -2.206  1.00 97.88           C  
ATOM    243 HG11 VAL A  14       7.095 -32.969  -3.129  1.00 97.88           H  
ATOM    244 HG12 VAL A  14       7.033 -32.404  -1.442  1.00 97.88           H  
ATOM    245 HG13 VAL A  14       5.545 -32.541  -2.425  1.00 97.88           H  
ATOM    246  CG2 VAL A  14       7.717 -35.073  -1.677  1.00 97.88           C  
ATOM    247 HG21 VAL A  14       8.189 -35.014  -2.658  1.00 97.88           H  
ATOM    248 HG22 VAL A  14       7.636 -36.123  -1.398  1.00 97.88           H  
ATOM    249 HG23 VAL A  14       8.341 -34.554  -0.950  1.00 97.88           H  
ATOM    250  N   HIS A  15       3.311 -33.878  -0.811  1.00 98.50           N  
ATOM    251  H   HIS A  15       3.262 -34.712  -1.379  1.00 98.50           H  
ATOM    252  CA  HIS A  15       2.114 -33.039  -0.697  1.00 98.50           C  
ATOM    253  HA  HIS A  15       2.343 -32.032  -1.045  1.00 98.50           H  
ATOM    254  C   HIS A  15       1.644 -32.875   0.750  1.00 98.50           C  
ATOM    255  CB  HIS A  15       0.994 -33.629  -1.565  1.00 98.50           C  
ATOM    256  HB2 HIS A  15       0.055 -33.151  -1.287  1.00 98.50           H  
ATOM    257  HB3 HIS A  15       0.892 -34.694  -1.357  1.00 98.50           H  
ATOM    258  O   HIS A  15       1.351 -31.752   1.169  1.00 98.50           O  
ATOM    259  CG  HIS A  15       1.161 -33.437  -3.053  1.00 98.50           C  
ATOM    260  CD2 HIS A  15       1.962 -32.526  -3.685  1.00 98.50           C  
ATOM    261  HD2 HIS A  15       2.653 -31.845  -3.210  1.00 98.50           H  
ATOM    262  ND1 HIS A  15       0.326 -34.014  -4.007  1.00 98.50           N  
ATOM    263  CE1 HIS A  15       0.647 -33.458  -5.182  1.00 98.50           C  
ATOM    264  HE1 HIS A  15       0.161 -33.672  -6.123  1.00 98.50           H  
ATOM    265  NE2 HIS A  15       1.619 -32.556  -5.021  1.00 98.50           N  
ATOM    266  HE2 HIS A  15       1.913 -31.907  -5.738  1.00 98.50           H  
ATOM    267  N   ILE A  16       1.621 -33.955   1.536  1.00 98.38           N  
ATOM    268  H   ILE A  16       1.872 -34.848   1.135  1.00 98.38           H  
ATOM    269  CA  ILE A  16       1.218 -33.902   2.950  1.00 98.38           C  
ATOM    270  HA  ILE A  16       0.258 -33.391   3.017  1.00 98.38           H  
ATOM    271  C   ILE A  16       2.215 -33.068   3.767  1.00 98.38           C  
ATOM    272  CB  ILE A  16       1.037 -35.330   3.514  1.00 98.38           C  
ATOM    273  HB  ILE A  16       1.934 -35.908   3.291  1.00 98.38           H  
ATOM    274  O   ILE A  16       1.801 -32.181   4.512  1.00 98.38           O  
ATOM    275  CG1 ILE A  16      -0.181 -36.013   2.847  1.00 98.38           C  
ATOM    276 HG12 ILE A  16      -0.136 -35.878   1.767  1.00 98.38           H  
ATOM    277 HG13 ILE A  16      -1.097 -35.534   3.193  1.00 98.38           H  
ATOM    278  CG2 ILE A  16       0.845 -35.304   5.045  1.00 98.38           C  
ATOM    279 HG21 ILE A  16       0.691 -36.311   5.432  1.00 98.38           H  
ATOM    280 HG22 ILE A  16       1.732 -34.905   5.537  1.00 98.38           H  
ATOM    281 HG23 ILE A  16      -0.013 -34.684   5.303  1.00 98.38           H  
ATOM    282  CD1 ILE A  16      -0.276 -37.521   3.118  1.00 98.38           C  
ATOM    283 HD11 ILE A  16       0.655 -38.009   2.830  1.00 98.38           H  
ATOM    284 HD12 ILE A  16      -1.092 -37.937   2.527  1.00 98.38           H  
ATOM    285 HD13 ILE A  16      -0.482 -37.714   4.171  1.00 98.38           H  
ATOM    286  N   ILE A  17       3.521 -33.312   3.605  1.00 98.00           N  
ATOM    287  H   ILE A  17       3.794 -34.038   2.958  1.00 98.00           H  
ATOM    288  CA  ILE A  17       4.581 -32.604   4.344  1.00 98.00           C  
ATOM    289  HA  ILE A  17       4.393 -32.702   5.413  1.00 98.00           H  
ATOM    290  C   ILE A  17       4.567 -31.106   4.029  1.00 98.00           C  
ATOM    291  CB  ILE A  17       5.956 -33.238   4.031  1.00 98.00           C  
ATOM    292  HB  ILE A  17       6.017 -33.350   2.949  1.00 98.00           H  
ATOM    293  O   ILE A  17       4.602 -30.299   4.956  1.00 98.00           O  
ATOM    294  CG1 ILE A  17       6.069 -34.661   4.641  1.00 98.00           C  
ATOM    295 HG12 ILE A  17       6.498 -35.313   3.880  1.00 98.00           H  
ATOM    296 HG13 ILE A  17       5.076 -35.052   4.860  1.00 98.00           H  
ATOM    297  CG2 ILE A  17       7.131 -32.326   4.440  1.00 98.00           C  
ATOM    298 HG21 ILE A  17       7.056 -32.047   5.491  1.00 98.00           H  
ATOM    299 HG22 ILE A  17       8.080 -32.832   4.258  1.00 98.00           H  
ATOM    300 HG23 ILE A  17       7.134 -31.418   3.838  1.00 98.00           H  
ATOM    301  CD1 ILE A  17       6.925 -34.810   5.908  1.00 98.00           C  
ATOM    302 HD11 ILE A  17       7.978 -34.644   5.679  1.00 98.00           H  
ATOM    303 HD12 ILE A  17       6.594 -34.106   6.671  1.00 98.00           H  
ATOM    304 HD13 ILE A  17       6.815 -35.822   6.298  1.00 98.00           H  
ATOM    305  N   ILE A  18       4.485 -30.726   2.748  1.00 98.00           N  
ATOM    306  H   ILE A  18       4.463 -31.436   2.030  1.00 98.00           H  
ATOM    307  CA  ILE A  18       4.424 -29.315   2.340  1.00 98.00           C  
ATOM    308  HA  ILE A  18       5.299 -28.793   2.727  1.00 98.00           H  
ATOM    309  C   ILE A  18       3.201 -28.647   2.962  1.00 98.00           C  
ATOM    310  CB  ILE A  18       4.411 -29.178   0.801  1.00 98.00           C  
ATOM    311  HB  ILE A  18       3.668 -29.867   0.400  1.00 98.00           H  
ATOM    312  O   ILE A  18       3.334 -27.585   3.557  1.00 98.00           O  
ATOM    313  CG1 ILE A  18       5.801 -29.550   0.244  1.00 98.00           C  
ATOM    314 HG12 ILE A  18       6.145 -30.475   0.707  1.00 98.00           H  
ATOM    315 HG13 ILE A  18       6.517 -28.764   0.484  1.00 98.00           H  
ATOM    316  CG2 ILE A  18       4.033 -27.749   0.353  1.00 98.00           C  
ATOM    317 HG21 ILE A  18       4.743 -27.025   0.752  1.00 98.00           H  
ATOM    318 HG22 ILE A  18       4.013 -27.675  -0.735  1.00 98.00           H  
ATOM    319 HG23 ILE A  18       3.032 -27.484   0.692  1.00 98.00           H  
ATOM    320  CD1 ILE A  18       5.786 -29.776  -1.266  1.00 98.00           C  
ATOM    321 HD11 ILE A  18       5.456 -28.873  -1.779  1.00 98.00           H  
ATOM    322 HD12 ILE A  18       6.786 -30.037  -1.613  1.00 98.00           H  
ATOM    323 HD13 ILE A  18       5.083 -30.575  -1.504  1.00 98.00           H  
ATOM    324  N   THR A  19       2.028 -29.280   2.876  1.00 98.25           N  
ATOM    325  H   THR A  19       1.994 -30.169   2.398  1.00 98.25           H  
ATOM    326  CA  THR A  19       0.786 -28.707   3.418  1.00 98.25           C  
ATOM    327  HA  THR A  19       0.614 -27.737   2.952  1.00 98.25           H  
ATOM    328  C   THR A  19       0.895 -28.472   4.927  1.00 98.25           C  
ATOM    329  CB  THR A  19      -0.420 -29.607   3.112  1.00 98.25           C  
ATOM    330  HB  THR A  19      -0.327 -30.542   3.663  1.00 98.25           H  
ATOM    331  O   THR A  19       0.534 -27.401   5.406  1.00 98.25           O  
ATOM    332  CG2 THR A  19      -1.749 -28.944   3.474  1.00 98.25           C  
ATOM    333 HG21 THR A  19      -1.794 -28.749   4.546  1.00 98.25           H  
ATOM    334 HG22 THR A  19      -2.572 -29.608   3.209  1.00 98.25           H  
ATOM    335 HG23 THR A  19      -1.858 -28.005   2.933  1.00 98.25           H  
ATOM    336  OG1 THR A  19      -0.490 -29.900   1.733  1.00 98.25           O  
ATOM    337  HG1 THR A  19       0.234 -30.493   1.518  1.00 98.25           H  
ATOM    338  N   LEU A  20       1.439 -29.437   5.678  1.00 97.88           N  
ATOM    339  H   LEU A  20       1.741 -30.291   5.232  1.00 97.88           H  
ATOM    340  CA  LEU A  20       1.645 -29.290   7.122  1.00 97.88           C  
ATOM    341  HA  LEU A  20       0.708 -28.977   7.582  1.00 97.88           H  
ATOM    342  C   LEU A  20       2.661 -28.192   7.452  1.00 97.88           C  
ATOM    343  CB  LEU A  20       2.090 -30.635   7.722  1.00 97.88           C  
ATOM    344  HB2 LEU A  20       2.910 -31.028   7.120  1.00 97.88           H  
ATOM    345  HB3 LEU A  20       2.474 -30.457   8.726  1.00 97.88           H  
ATOM    346  O   LEU A  20       2.396 -27.368   8.323  1.00 97.88           O  
ATOM    347  CG  LEU A  20       0.975 -31.691   7.813  1.00 97.88           C  
ATOM    348  HG  LEU A  20       0.502 -31.820   6.840  1.00 97.88           H  
ATOM    349  CD1 LEU A  20       1.580 -33.030   8.239  1.00 97.88           C  
ATOM    350 HD11 LEU A  20       2.330 -33.335   7.509  1.00 97.88           H  
ATOM    351 HD12 LEU A  20       2.047 -32.934   9.219  1.00 97.88           H  
ATOM    352 HD13 LEU A  20       0.800 -33.790   8.279  1.00 97.88           H  
ATOM    353  CD2 LEU A  20      -0.099 -31.311   8.837  1.00 97.88           C  
ATOM    354 HD21 LEU A  20       0.358 -31.125   9.809  1.00 97.88           H  
ATOM    355 HD22 LEU A  20      -0.827 -32.117   8.926  1.00 97.88           H  
ATOM    356 HD23 LEU A  20      -0.626 -30.413   8.512  1.00 97.88           H  
ATOM    357  N   LEU A  21       3.797 -28.147   6.751  1.00 96.81           N  
ATOM    358  H   LEU A  21       3.954 -28.841   6.033  1.00 96.81           H  
ATOM    359  CA  LEU A  21       4.823 -27.127   6.977  1.00 96.81           C  
ATOM    360  HA  LEU A  21       5.091 -27.128   8.033  1.00 96.81           H  
ATOM    361  C   LEU A  21       4.306 -25.724   6.675  1.00 96.81           C  
ATOM    362  CB  LEU A  21       6.067 -27.428   6.125  1.00 96.81           C  
ATOM    363  HB2 LEU A  21       5.744 -27.728   5.128  1.00 96.81           H  
ATOM    364  HB3 LEU A  21       6.653 -26.515   6.017  1.00 96.81           H  
ATOM    365  O   LEU A  21       4.520 -24.825   7.482  1.00 96.81           O  
ATOM    366  CG  LEU A  21       6.975 -28.511   6.727  1.00 96.81           C  
ATOM    367  HG  LEU A  21       6.385 -29.391   6.980  1.00 96.81           H  
ATOM    368  CD1 LEU A  21       8.028 -28.912   5.696  1.00 96.81           C  
ATOM    369 HD11 LEU A  21       7.525 -29.274   4.799  1.00 96.81           H  
ATOM    370 HD12 LEU A  21       8.647 -28.053   5.439  1.00 96.81           H  
ATOM    371 HD13 LEU A  21       8.655 -29.708   6.097  1.00 96.81           H  
ATOM    372  CD2 LEU A  21       7.707 -28.017   7.979  1.00 96.81           C  
ATOM    373 HD21 LEU A  21       6.996 -27.808   8.778  1.00 96.81           H  
ATOM    374 HD22 LEU A  21       8.267 -27.109   7.753  1.00 96.81           H  
ATOM    375 HD23 LEU A  21       8.397 -28.785   8.329  1.00 96.81           H  
ATOM    376  N   VAL A  22       3.595 -25.546   5.562  1.00 96.62           N  
ATOM    377  H   VAL A  22       3.465 -26.336   4.947  1.00 96.62           H  
ATOM    378  CA  VAL A  22       2.993 -24.265   5.173  1.00 96.62           C  
ATOM    379  HA  VAL A  22       3.772 -23.507   5.099  1.00 96.62           H  
ATOM    380  C   VAL A  22       2.010 -23.781   6.238  1.00 96.62           C  
ATOM    381  CB  VAL A  22       2.327 -24.402   3.792  1.00 96.62           C  
ATOM    382  HB  VAL A  22       1.739 -25.320   3.762  1.00 96.62           H  
ATOM    383  O   VAL A  22       2.094 -22.637   6.671  1.00 96.62           O  
ATOM    384  CG1 VAL A  22       1.389 -23.239   3.472  1.00 96.62           C  
ATOM    385 HG11 VAL A  22       1.074 -23.288   2.430  1.00 96.62           H  
ATOM    386 HG12 VAL A  22       0.502 -23.296   4.102  1.00 96.62           H  
ATOM    387 HG13 VAL A  22       1.890 -22.289   3.658  1.00 96.62           H  
ATOM    388  CG2 VAL A  22       3.405 -24.473   2.700  1.00 96.62           C  
ATOM    389 HG21 VAL A  22       3.978 -23.546   2.688  1.00 96.62           H  
ATOM    390 HG22 VAL A  22       2.937 -24.626   1.728  1.00 96.62           H  
ATOM    391 HG23 VAL A  22       4.092 -25.297   2.892  1.00 96.62           H  
ATOM    392  N   ILE A  23       1.137 -24.658   6.739  1.00 96.31           N  
ATOM    393  H   ILE A  23       1.112 -25.592   6.356  1.00 96.31           H  
ATOM    394  CA  ILE A  23       0.174 -24.298   7.789  1.00 96.31           C  
ATOM    395  HA  ILE A  23      -0.342 -23.384   7.493  1.00 96.31           H  
ATOM    396  C   ILE A  23       0.875 -23.982   9.115  1.00 96.31           C  
ATOM    397  CB  ILE A  23      -0.874 -25.418   7.932  1.00 96.31           C  
ATOM    398  HB  ILE A  23      -0.356 -26.374   8.009  1.00 96.31           H  
ATOM    399  O   ILE A  23       0.485 -23.045   9.805  1.00 96.31           O  
ATOM    400  CG1 ILE A  23      -1.757 -25.421   6.665  1.00 96.31           C  
ATOM    401 HG12 ILE A  23      -2.367 -24.518   6.644  1.00 96.31           H  
ATOM    402 HG13 ILE A  23      -1.134 -25.417   5.771  1.00 96.31           H  
ATOM    403  CG2 ILE A  23      -1.735 -25.235   9.196  1.00 96.31           C  
ATOM    404 HG21 ILE A  23      -2.176 -24.238   9.189  1.00 96.31           H  
ATOM    405 HG22 ILE A  23      -1.124 -25.344  10.092  1.00 96.31           H  
ATOM    406 HG23 ILE A  23      -2.525 -25.985   9.248  1.00 96.31           H  
ATOM    407  CD1 ILE A  23      -2.669 -26.639   6.577  1.00 96.31           C  
ATOM    408 HD11 ILE A  23      -3.138 -26.660   5.593  1.00 96.31           H  
ATOM    409 HD12 ILE A  23      -3.447 -26.563   7.337  1.00 96.31           H  
ATOM    410 HD13 ILE A  23      -2.092 -27.553   6.721  1.00 96.31           H  
ATOM    411  N   CYS A  24       1.923 -24.724   9.480  1.00 95.38           N  
ATOM    412  H   CYS A  24       2.182 -25.520   8.915  1.00 95.38           H  
ATOM    413  CA  CYS A  24       2.685 -24.449  10.700  1.00 95.38           C  
ATOM    414  HA  CYS A  24       1.990 -24.316  11.529  1.00 95.38           H  
ATOM    415  C   CYS A  24       3.507 -23.153  10.630  1.00 95.38           C  
ATOM    416  CB  CYS A  24       3.604 -25.640  11.006  1.00 95.38           C  
ATOM    417  HB2 CYS A  24       4.118 -25.954  10.098  1.00 95.38           H  
ATOM    418  HB3 CYS A  24       4.348 -25.328  11.739  1.00 95.38           H  
ATOM    419  O   CYS A  24       3.816 -22.596  11.680  1.00 95.38           O  
ATOM    420  SG  CYS A  24       2.654 -27.023  11.702  1.00 95.38           S  
ATOM    421  HG  CYS A  24       2.092 -26.330  12.697  1.00 95.38           H  
ATOM    422  N   THR A  25       3.886 -22.698   9.434  1.00 92.94           N  
ATOM    423  H   THR A  25       3.587 -23.201   8.611  1.00 92.94           H  
ATOM    424  CA  THR A  25       4.751 -21.519   9.242  1.00 92.94           C  
ATOM    425  HA  THR A  25       5.297 -21.325  10.165  1.00 92.94           H  
ATOM    426  C   THR A  25       3.964 -20.240   8.960  1.00 92.94           C  
ATOM    427  CB  THR A  25       5.802 -21.755   8.145  1.00 92.94           C  
ATOM    428  HB  THR A  25       6.262 -20.804   7.876  1.00 92.94           H  
ATOM    429  O   THR A  25       4.259 -19.224   9.581  1.00 92.94           O  
ATOM    430  CG2 THR A  25       6.898 -22.720   8.597  1.00 92.94           C  
ATOM    431 HG21 THR A  25       7.430 -22.286   9.444  1.00 92.94           H  
ATOM    432 HG22 THR A  25       6.469 -23.677   8.895  1.00 92.94           H  
ATOM    433 HG23 THR A  25       7.605 -22.872   7.781  1.00 92.94           H  
ATOM    434  OG1 THR A  25       5.224 -22.330   7.003  1.00 92.94           O  
ATOM    435  HG1 THR A  25       5.015 -23.243   7.214  1.00 92.94           H  
ATOM    436  N   TYR A  26       2.948 -20.289   8.093  1.00 92.50           N  
ATOM    437  H   TYR A  26       2.795 -21.151   7.589  1.00 92.50           H  
ATOM    438  CA  TYR A  26       2.139 -19.126   7.688  1.00 92.50           C  
ATOM    439  HA  TYR A  26       2.653 -18.211   7.982  1.00 92.50           H  
ATOM    440  C   TYR A  26       0.758 -19.073   8.364  1.00 92.50           C  
ATOM    441  CB  TYR A  26       2.013 -19.096   6.155  1.00 92.50           C  
ATOM    442  HB2 TYR A  26       1.293 -18.325   5.879  1.00 92.50           H  
ATOM    443  HB3 TYR A  26       1.616 -20.047   5.801  1.00 92.50           H  
ATOM    444  O   TYR A  26       0.091 -18.043   8.339  1.00 92.50           O  
ATOM    445  CG  TYR A  26       3.320 -18.796   5.442  1.00 92.50           C  
ATOM    446  CD1 TYR A  26       3.632 -17.478   5.052  1.00 92.50           C  
ATOM    447  HD1 TYR A  26       2.926 -16.680   5.226  1.00 92.50           H  
ATOM    448  CD2 TYR A  26       4.246 -19.828   5.204  1.00 92.50           C  
ATOM    449  HD2 TYR A  26       4.002 -20.840   5.492  1.00 92.50           H  
ATOM    450  CE1 TYR A  26       4.865 -17.192   4.430  1.00 92.50           C  
ATOM    451  HE1 TYR A  26       5.091 -16.181   4.125  1.00 92.50           H  
ATOM    452  CE2 TYR A  26       5.493 -19.539   4.621  1.00 92.50           C  
ATOM    453  HE2 TYR A  26       6.238 -20.310   4.488  1.00 92.50           H  
ATOM    454  OH  TYR A  26       7.008 -17.977   3.644  1.00 92.50           O  
ATOM    455  HH  TYR A  26       7.226 -17.047   3.551  1.00 92.50           H  
ATOM    456  CZ  TYR A  26       5.802 -18.225   4.217  1.00 92.50           C  
ATOM    457  N   GLY A  27       0.320 -20.157   9.012  1.00 93.81           N  
ATOM    458  H   GLY A  27       0.886 -20.993   8.998  1.00 93.81           H  
ATOM    459  CA  GLY A  27      -0.971 -20.214   9.697  1.00 93.81           C  
ATOM    460  HA2 GLY A  27      -1.149 -19.261  10.195  1.00 93.81           H  
ATOM    461  HA3 GLY A  27      -0.935 -20.988  10.464  1.00 93.81           H  
ATOM    462  C   GLY A  27      -2.159 -20.508   8.774  1.00 93.81           C  
ATOM    463  O   GLY A  27      -2.014 -21.012   7.659  1.00 93.81           O  
ATOM    464  N   ILE A  28      -3.366 -20.245   9.286  1.00 96.44           N  
ATOM    465  H   ILE A  28      -3.410 -19.747  10.164  1.00 96.44           H  
ATOM    466  CA  ILE A  28      -4.644 -20.494   8.603  1.00 96.44           C  
ATOM    467  HA  ILE A  28      -4.446 -20.848   7.592  1.00 96.44           H  
ATOM    468  C   ILE A  28      -5.393 -19.165   8.496  1.00 96.44           C  
ATOM    469  CB  ILE A  28      -5.472 -21.583   9.335  1.00 96.44           C  
ATOM    470  HB  ILE A  28      -5.655 -21.245  10.356  1.00 96.44           H  
ATOM    471  O   ILE A  28      -5.618 -18.499   9.507  1.00 96.44           O  
ATOM    472  CG1 ILE A  28      -4.699 -22.918   9.402  1.00 96.44           C  
ATOM    473 HG12 ILE A  28      -4.545 -23.302   8.394  1.00 96.44           H  
ATOM    474 HG13 ILE A  28      -3.722 -22.731   9.848  1.00 96.44           H  
ATOM    475  CG2 ILE A  28      -6.834 -21.799   8.652  1.00 96.44           C  
ATOM    476 HG21 ILE A  28      -7.377 -22.637   9.088  1.00 96.44           H  
ATOM    477 HG22 ILE A  28      -7.454 -20.918   8.819  1.00 96.44           H  
ATOM    478 HG23 ILE A  28      -6.706 -21.957   7.581  1.00 96.44           H  
ATOM    479  CD1 ILE A  28      -5.365 -24.003  10.261  1.00 96.44           C  
ATOM    480 HD11 ILE A  28      -5.607 -23.601  11.245  1.00 96.44           H  
ATOM    481 HD12 ILE A  28      -4.674 -24.837  10.381  1.00 96.44           H  
ATOM    482 HD13 ILE A  28      -6.271 -24.379   9.785  1.00 96.44           H  
ATOM    483  N   ALA A  29      -5.785 -18.793   7.278  1.00 94.75           N  
ATOM    484  H   ALA A  29      -5.619 -19.423   6.506  1.00 94.75           H  
ATOM    485  CA  ALA A  29      -6.647 -17.644   7.035  1.00 94.75           C  
ATOM    486  HA  ALA A  29      -6.220 -16.784   7.551  1.00 94.75           H  
ATOM    487  C   ALA A  29      -8.066 -17.899   7.587  1.00 94.75           C  
ATOM    488  CB  ALA A  29      -6.651 -17.354   5.528  1.00 94.75           C  
ATOM    489  HB1 ALA A  29      -7.012 -18.225   4.982  1.00 94.75           H  
ATOM    490  HB2 ALA A  29      -7.294 -16.503   5.306  1.00 94.75           H  
ATOM    491  HB3 ALA A  29      -5.636 -17.120   5.205  1.00 94.75           H  
ATOM    492  O   ALA A  29      -8.457 -19.057   7.759  1.00 94.75           O  
ATOM    493  N   PRO A  30      -8.873 -16.855   7.852  1.00 94.31           N  
ATOM    494  CA  PRO A  30     -10.248 -17.024   8.314  1.00 94.31           C  
ATOM    495  HA  PRO A  30     -10.222 -17.399   9.337  1.00 94.31           H  
ATOM    496  C   PRO A  30     -11.028 -18.006   7.423  1.00 94.31           C  
ATOM    497  CB  PRO A  30     -10.847 -15.615   8.311  1.00 94.31           C  
ATOM    498  HB2 PRO A  30     -11.590 -15.482   9.097  1.00 94.31           H  
ATOM    499  HB3 PRO A  30     -11.278 -15.397   7.333  1.00 94.31           H  
ATOM    500  O   PRO A  30     -11.020 -17.892   6.198  1.00 94.31           O  
ATOM    501  CG  PRO A  30      -9.633 -14.710   8.508  1.00 94.31           C  
ATOM    502  HG2 PRO A  30      -9.373 -14.667   9.566  1.00 94.31           H  
ATOM    503  HG3 PRO A  30      -9.798 -13.709   8.111  1.00 94.31           H  
ATOM    504  CD  PRO A  30      -8.539 -15.444   7.739  1.00 94.31           C  
ATOM    505  HD2 PRO A  30      -8.567 -15.143   6.692  1.00 94.31           H  
ATOM    506  HD3 PRO A  30      -7.566 -15.216   8.174  1.00 94.31           H  
ATOM    507  N   VAL A  31     -11.659 -19.012   8.033  1.00 95.38           N  
ATOM    508  H   VAL A  31     -11.643 -19.051   9.042  1.00 95.38           H  
ATOM    509  CA  VAL A  31     -12.317 -20.102   7.297  1.00 95.38           C  
ATOM    510  HA  VAL A  31     -11.767 -20.273   6.371  1.00 95.38           H  
ATOM    511  C   VAL A  31     -13.742 -19.694   6.940  1.00 95.38           C  
ATOM    512  CB  VAL A  31     -12.303 -21.424   8.089  1.00 95.38           C  
ATOM    513  HB  VAL A  31     -12.851 -21.295   9.022  1.00 95.38           H  
ATOM    514  O   VAL A  31     -14.564 -19.474   7.827  1.00 95.38           O  
ATOM    515  CG1 VAL A  31     -12.952 -22.566   7.292  1.00 95.38           C  
ATOM    516 HG11 VAL A  31     -12.913 -23.488   7.872  1.00 95.38           H  
ATOM    517 HG12 VAL A  31     -12.419 -22.712   6.353  1.00 95.38           H  
ATOM    518 HG13 VAL A  31     -13.998 -22.339   7.086  1.00 95.38           H  
ATOM    519  CG2 VAL A  31     -10.871 -21.862   8.427  1.00 95.38           C  
ATOM    520 HG21 VAL A  31     -10.388 -21.118   9.061  1.00 95.38           H  
ATOM    521 HG22 VAL A  31     -10.884 -22.814   8.958  1.00 95.38           H  
ATOM    522 HG23 VAL A  31     -10.289 -21.963   7.511  1.00 95.38           H  
ATOM    523  N   GLY A  32     -14.049 -19.661   5.645  1.00 90.94           N  
ATOM    524  H   GLY A  32     -13.315 -19.781   4.962  1.00 90.94           H  
ATOM    525  CA  GLY A  32     -15.366 -19.282   5.144  1.00 90.94           C  
ATOM    526  HA2 GLY A  32     -16.082 -20.068   5.383  1.00 90.94           H  
ATOM    527  HA3 GLY A  32     -15.691 -18.373   5.651  1.00 90.94           H  
ATOM    528  C   GLY A  32     -15.385 -19.056   3.630  1.00 90.94           C  
ATOM    529  O   GLY A  32     -14.444 -19.426   2.928  1.00 90.94           O  
ATOM    530  N   PHE A  33     -16.486 -18.493   3.130  1.00 87.94           N  
ATOM    531  H   PHE A  33     -17.111 -18.066   3.798  1.00 87.94           H  
ATOM    532  CA  PHE A  33     -16.770 -18.304   1.696  1.00 87.94           C  
ATOM    533  HA  PHE A  33     -15.916 -18.648   1.113  1.00 87.94           H  
ATOM    534  C   PHE A  33     -16.976 -16.829   1.319  1.00 87.94           C  
ATOM    535  CB  PHE A  33     -17.997 -19.139   1.296  1.00 87.94           C  
ATOM    536  HB2 PHE A  33     -18.851 -18.817   1.893  1.00 87.94           H  
ATOM    537  HB3 PHE A  33     -18.242 -18.935   0.254  1.00 87.94           H  
ATOM    538  O   PHE A  33     -17.530 -16.528   0.259  1.00 87.94           O  
ATOM    539  CG  PHE A  33     -17.833 -20.637   1.425  1.00 87.94           C  
ATOM    540  CD1 PHE A  33     -17.183 -21.361   0.409  1.00 87.94           C  
ATOM    541  HD1 PHE A  33     -16.724 -20.842  -0.419  1.00 87.94           H  
ATOM    542  CD2 PHE A  33     -18.352 -21.314   2.543  1.00 87.94           C  
ATOM    543  HD2 PHE A  33     -18.835 -20.759   3.334  1.00 87.94           H  
ATOM    544  CE1 PHE A  33     -17.098 -22.761   0.483  1.00 87.94           C  
ATOM    545  HE1 PHE A  33     -16.594 -23.310  -0.299  1.00 87.94           H  
ATOM    546  CE2 PHE A  33     -18.236 -22.712   2.635  1.00 87.94           C  
ATOM    547  HE2 PHE A  33     -18.623 -23.230   3.500  1.00 87.94           H  
ATOM    548  CZ  PHE A  33     -17.619 -23.436   1.599  1.00 87.94           C  
ATOM    549  HZ  PHE A  33     -17.526 -24.510   1.669  1.00 87.94           H  
ATOM    550  N   ALA A  34     -16.611 -15.911   2.209  1.00 88.38           N  
ATOM    551  H   ALA A  34     -16.169 -16.200   3.070  1.00 88.38           H  
ATOM    552  CA  ALA A  34     -16.793 -14.483   2.027  1.00 88.38           C  
ATOM    553  HA  ALA A  34     -17.095 -14.271   1.002  1.00 88.38           H  
ATOM    554  C   ALA A  34     -15.466 -13.741   2.249  1.00 88.38           C  
ATOM    555  CB  ALA A  34     -17.936 -14.051   2.965  1.00 88.38           C  
ATOM    556  HB1 ALA A  34     -18.201 -13.008   2.789  1.00 88.38           H  
ATOM    557  HB2 ALA A  34     -17.629 -14.181   4.002  1.00 88.38           H  
ATOM    558  HB3 ALA A  34     -18.815 -14.667   2.777  1.00 88.38           H  
ATOM    559  O   ALA A  34     -14.378 -14.264   2.007  1.00 88.38           O  
ATOM    560  N   GLN A  35     -15.567 -12.486   2.675  1.00 88.00           N  
ATOM    561  H   GLN A  35     -16.481 -12.155   2.949  1.00 88.00           H  
ATOM    562  CA  GLN A  35     -14.434 -11.649   3.033  1.00 88.00           C  
ATOM    563  HA  GLN A  35     -13.499 -12.182   2.862  1.00 88.00           H  
ATOM    564  C   GLN A  35     -14.515 -11.310   4.511  1.00 88.00           C  
ATOM    565  CB  GLN A  35     -14.435 -10.382   2.177  1.00 88.00           C  
ATOM    566  HB2 GLN A  35     -13.745  -9.658   2.612  1.00 88.00           H  
ATOM    567  HB3 GLN A  35     -15.435  -9.949   2.159  1.00 88.00           H  
ATOM    568  O   GLN A  35     -15.542 -10.812   4.984  1.00 88.00           O  
ATOM    569  CG  GLN A  35     -13.968 -10.712   0.759  1.00 88.00           C  
ATOM    570  HG2 GLN A  35     -14.574 -11.512   0.335  1.00 88.00           H  
ATOM    571  HG3 GLN A  35     -12.937 -11.060   0.816  1.00 88.00           H  
ATOM    572  CD  GLN A  35     -14.019  -9.527  -0.189  1.00 88.00           C  
ATOM    573  NE2 GLN A  35     -13.369  -9.656  -1.321  1.00 88.00           N  
ATOM    574 HE21 GLN A  35     -12.890 -10.527  -1.495  1.00 88.00           H  
ATOM    575 HE22 GLN A  35     -13.331  -8.861  -1.943  1.00 88.00           H  
ATOM    576  OE1 GLN A  35     -14.657  -8.508   0.050  1.00 88.00           O  
ATOM    577  N   HIS A  36     -13.414 -11.541   5.212  1.00 88.94           N  
ATOM    578  H   HIS A  36     -12.599 -11.887   4.726  1.00 88.94           H  
ATOM    579  CA  HIS A  36     -13.249 -11.160   6.597  1.00 88.94           C  
ATOM    580  HA  HIS A  36     -14.225 -11.167   7.083  1.00 88.94           H  
ATOM    581  C   HIS A  36     -12.670  -9.745   6.666  1.00 88.94           C  
ATOM    582  CB  HIS A  36     -12.375 -12.195   7.304  1.00 88.94           C  
ATOM    583  HB2 HIS A  36     -12.809 -13.184   7.159  1.00 88.94           H  
ATOM    584  HB3 HIS A  36     -11.376 -12.190   6.869  1.00 88.94           H  
ATOM    585  O   HIS A  36     -11.675  -9.433   6.011  1.00 88.94           O  
ATOM    586  CG  HIS A  36     -12.287 -11.927   8.778  1.00 88.94           C  
ATOM    587  CD2 HIS A  36     -13.168 -12.353   9.734  1.00 88.94           C  
ATOM    588  HD2 HIS A  36     -14.039 -12.968   9.560  1.00 88.94           H  
ATOM    589  ND1 HIS A  36     -11.330 -11.168   9.407  1.00 88.94           N  
ATOM    590  HD1 HIS A  36     -10.521 -10.753   8.968  1.00 88.94           H  
ATOM    591  CE1 HIS A  36     -11.625 -11.144  10.717  1.00 88.94           C  
ATOM    592  HE1 HIS A  36     -11.034 -10.657  11.479  1.00 88.94           H  
ATOM    593  NE2 HIS A  36     -12.743 -11.843  10.966  1.00 88.94           N  
ATOM    594  N   VAL A  37     -13.301  -8.879   7.459  1.00 87.38           N  
ATOM    595  H   VAL A  37     -14.067  -9.215   8.025  1.00 87.38           H  
ATOM    596  CA  VAL A  37     -12.891  -7.479   7.608  1.00 87.38           C  
ATOM    597  HA  VAL A  37     -12.047  -7.277   6.948  1.00 87.38           H  
ATOM    598  C   VAL A  37     -12.426  -7.250   9.037  1.00 87.38           C  
ATOM    599  CB  VAL A  37     -14.014  -6.501   7.214  1.00 87.38           C  
ATOM    600  HB  VAL A  37     -14.848  -6.601   7.910  1.00 87.38           H  
ATOM    601  O   VAL A  37     -13.211  -7.387   9.976  1.00 87.38           O  
ATOM    602  CG1 VAL A  37     -13.514  -5.052   7.252  1.00 87.38           C  
ATOM    603 HG11 VAL A  37     -13.207  -4.782   8.263  1.00 87.38           H  
ATOM    604 HG12 VAL A  37     -12.659  -4.946   6.583  1.00 87.38           H  
ATOM    605 HG13 VAL A  37     -14.307  -4.372   6.940  1.00 87.38           H  
ATOM    606  CG2 VAL A  37     -14.537  -6.780   5.796  1.00 87.38           C  
ATOM    607 HG21 VAL A  37     -15.270  -6.025   5.511  1.00 87.38           H  
ATOM    608 HG22 VAL A  37     -13.709  -6.772   5.088  1.00 87.38           H  
ATOM    609 HG23 VAL A  37     -15.016  -7.758   5.762  1.00 87.38           H  
ATOM    610  N   THR A  38     -11.163  -6.871   9.201  1.00 89.12           N  
ATOM    611  H   THR A  38     -10.567  -6.778   8.391  1.00 89.12           H  
ATOM    612  CA  THR A  38     -10.613  -6.400  10.474  1.00 89.12           C  
ATOM    613  HA  THR A  38     -11.290  -6.671  11.284  1.00 89.12           H  
ATOM    614  C   THR A  38     -10.510  -4.884  10.450  1.00 89.12           C  
ATOM    615  CB  THR A  38      -9.249  -7.031  10.790  1.00 89.12           C  
ATOM    616  HB  THR A  38      -8.804  -6.520  11.645  1.00 89.12           H  
ATOM    617  O   THR A  38     -10.157  -4.290   9.437  1.00 89.12           O  
ATOM    618  CG2 THR A  38      -9.386  -8.513  11.110  1.00 89.12           C  
ATOM    619 HG21 THR A  38      -9.740  -9.043  10.226  1.00 89.12           H  
ATOM    620 HG22 THR A  38     -10.085  -8.647  11.936  1.00 89.12           H  
ATOM    621 HG23 THR A  38      -8.415  -8.914  11.398  1.00 89.12           H  
ATOM    622  OG1 THR A  38      -8.391  -6.936   9.687  1.00 89.12           O  
ATOM    623  HG1 THR A  38      -7.488  -7.104   9.967  1.00 89.12           H  
ATOM    624  N   THR A  39     -10.840  -4.239  11.565  1.00 88.06           N  
ATOM    625  H   THR A  39     -11.141  -4.765  12.373  1.00 88.06           H  
ATOM    626  CA  THR A  39     -10.743  -2.783  11.715  1.00 88.06           C  
ATOM    627  HA  THR A  39     -10.240  -2.360  10.846  1.00 88.06           H  
ATOM    628  C   THR A  39      -9.913  -2.455  12.939  1.00 88.06           C  
ATOM    629  CB  THR A  39     -12.119  -2.112  11.833  1.00 88.06           C  
ATOM    630  HB  THR A  39     -11.977  -1.044  12.000  1.00 88.06           H  
ATOM    631  O   THR A  39     -10.167  -3.019  14.007  1.00 88.06           O  
ATOM    632  CG2 THR A  39     -12.957  -2.307  10.573  1.00 88.06           C  
ATOM    633 HG21 THR A  39     -12.368  -2.017   9.702  1.00 88.06           H  
ATOM    634 HG22 THR A  39     -13.848  -1.682  10.632  1.00 88.06           H  
ATOM    635 HG23 THR A  39     -13.251  -3.352  10.474  1.00 88.06           H  
ATOM    636  OG1 THR A  39     -12.837  -2.666  12.917  1.00 88.06           O  
ATOM    637  HG1 THR A  39     -12.231  -2.683  13.662  1.00 88.06           H  
ATOM    638  N   GLN A  40      -8.961  -1.536  12.813  1.00 88.19           N  
ATOM    639  H   GLN A  40      -8.810  -1.096  11.917  1.00 88.19           H  
ATOM    640  CA  GLN A  40      -8.116  -1.117  13.927  1.00 88.19           C  
ATOM    641  HA  GLN A  40      -8.660  -1.288  14.856  1.00 88.19           H  
ATOM    642  C   GLN A  40      -7.811   0.377  13.846  1.00 88.19           C  
ATOM    643  CB  GLN A  40      -6.847  -1.983  13.954  1.00 88.19           C  
ATOM    644  HB2 GLN A  40      -7.155  -3.024  13.860  1.00 88.19           H  
ATOM    645  HB3 GLN A  40      -6.214  -1.727  13.105  1.00 88.19           H  
ATOM    646  O   GLN A  40      -7.801   0.969  12.768  1.00 88.19           O  
ATOM    647  CG  GLN A  40      -6.033  -1.844  15.251  1.00 88.19           C  
ATOM    648  HG2 GLN A  40      -6.698  -1.938  16.110  1.00 88.19           H  
ATOM    649  HG3 GLN A  40      -5.563  -0.860  15.279  1.00 88.19           H  
ATOM    650  CD  GLN A  40      -4.939  -2.901  15.388  1.00 88.19           C  
ATOM    651  NE2 GLN A  40      -4.035  -2.749  16.329  1.00 88.19           N  
ATOM    652 HE21 GLN A  40      -3.291  -3.431  16.302  1.00 88.19           H  
ATOM    653 HE22 GLN A  40      -3.952  -1.877  16.831  1.00 88.19           H  
ATOM    654  OE1 GLN A  40      -4.883  -3.894  14.690  1.00 88.19           O  
ATOM    655  N   LEU A  41      -7.574   0.979  15.012  1.00 85.88           N  
ATOM    656  H   LEU A  41      -7.579   0.416  15.850  1.00 85.88           H  
ATOM    657  CA  LEU A  41      -7.111   2.355  15.120  1.00 85.88           C  
ATOM    658  HA  LEU A  41      -7.518   2.923  14.284  1.00 85.88           H  
ATOM    659  C   LEU A  41      -5.579   2.367  15.035  1.00 85.88           C  
ATOM    660  CB  LEU A  41      -7.636   2.966  16.432  1.00 85.88           C  
ATOM    661  HB2 LEU A  41      -8.588   2.508  16.698  1.00 85.88           H  
ATOM    662  HB3 LEU A  41      -6.933   2.739  17.234  1.00 85.88           H  
ATOM    663  O   LEU A  41      -4.919   1.882  15.960  1.00 85.88           O  
ATOM    664  CG  LEU A  41      -7.831   4.488  16.307  1.00 85.88           C  
ATOM    665  HG  LEU A  41      -7.213   4.874  15.496  1.00 85.88           H  
ATOM    666  CD1 LEU A  41      -9.293   4.805  16.008  1.00 85.88           C  
ATOM    667 HD11 LEU A  41      -9.594   4.287  15.098  1.00 85.88           H  
ATOM    668 HD12 LEU A  41      -9.407   5.877  15.848  1.00 85.88           H  
ATOM    669 HD13 LEU A  41      -9.937   4.495  16.831  1.00 85.88           H  
ATOM    670  CD2 LEU A  41      -7.449   5.203  17.602  1.00 85.88           C  
ATOM    671 HD21 LEU A  41      -6.387   5.057  17.799  1.00 85.88           H  
ATOM    672 HD22 LEU A  41      -8.056   4.833  18.428  1.00 85.88           H  
ATOM    673 HD23 LEU A  41      -7.630   6.271  17.487  1.00 85.88           H  
ATOM    674  N   VAL A  42      -5.033   2.898  13.944  1.00 88.81           N  
ATOM    675  H   VAL A  42      -5.644   3.300  13.247  1.00 88.81           H  
ATOM    676  CA  VAL A  42      -3.602   2.824  13.617  1.00 88.81           C  
ATOM    677  HA  VAL A  42      -3.060   2.458  14.489  1.00 88.81           H  
ATOM    678  C   VAL A  42      -3.058   4.210  13.287  1.00 88.81           C  
ATOM    679  CB  VAL A  42      -3.332   1.850  12.449  1.00 88.81           C  
ATOM    680  HB  VAL A  42      -3.574   2.331  11.502  1.00 88.81           H  
ATOM    681  O   VAL A  42      -3.764   5.028  12.699  1.00 88.81           O  
ATOM    682  CG1 VAL A  42      -1.854   1.461  12.455  1.00 88.81           C  
ATOM    683 HG11 VAL A  42      -1.235   2.296  12.129  1.00 88.81           H  
ATOM    684 HG12 VAL A  42      -1.553   1.146  13.455  1.00 88.81           H  
ATOM    685 HG13 VAL A  42      -1.696   0.617  11.783  1.00 88.81           H  
ATOM    686  CG2 VAL A  42      -4.141   0.547  12.538  1.00 88.81           C  
ATOM    687 HG21 VAL A  42      -3.853  -0.125  11.729  1.00 88.81           H  
ATOM    688 HG22 VAL A  42      -5.204   0.757  12.423  1.00 88.81           H  
ATOM    689 HG23 VAL A  42      -3.957   0.054  13.493  1.00 88.81           H  
ATOM    690  N   LEU A  43      -1.816   4.502  13.675  1.00 84.50           N  
ATOM    691  H   LEU A  43      -1.260   3.809  14.154  1.00 84.50           H  
ATOM    692  CA  LEU A  43      -1.180   5.778  13.359  1.00 84.50           C  
ATOM    693  HA  LEU A  43      -1.863   6.585  13.626  1.00 84.50           H  
ATOM    694  C   LEU A  43      -0.876   5.861  11.858  1.00 84.50           C  
ATOM    695  CB  LEU A  43       0.098   5.894  14.206  1.00 84.50           C  
ATOM    696  HB2 LEU A  43       0.791   5.112  13.895  1.00 84.50           H  
ATOM    697  HB3 LEU A  43      -0.145   5.713  15.253  1.00 84.50           H  
ATOM    698  O   LEU A  43      -0.091   5.061  11.355  1.00 84.50           O  
ATOM    699  CG  LEU A  43       0.796   7.258  14.086  1.00 84.50           C  
ATOM    700  HG  LEU A  43       0.947   7.512  13.037  1.00 84.50           H  
ATOM    701  CD1 LEU A  43      -0.022   8.366  14.750  1.00 84.50           C  
ATOM    702 HD11 LEU A  43       0.547   9.295  14.765  1.00 84.50           H  
ATOM    703 HD12 LEU A  43      -0.942   8.531  14.190  1.00 84.50           H  
ATOM    704 HD13 LEU A  43      -0.272   8.084  15.773  1.00 84.50           H  
ATOM    705  CD2 LEU A  43       2.165   7.204  14.762  1.00 84.50           C  
ATOM    706 HD21 LEU A  43       2.667   8.167  14.672  1.00 84.50           H  
ATOM    707 HD22 LEU A  43       2.773   6.436  14.283  1.00 84.50           H  
ATOM    708 HD23 LEU A  43       2.045   6.945  15.814  1.00 84.50           H  
ATOM    709  N   LYS A  44      -1.442   6.835  11.139  1.00 83.50           N  
ATOM    710  H   LYS A  44      -2.095   7.452  11.602  1.00 83.50           H  
ATOM    711  CA  LYS A  44      -1.197   7.023   9.696  1.00 83.50           C  
ATOM    712  HA  LYS A  44      -0.693   6.134   9.314  1.00 83.50           H  
ATOM    713  C   LYS A  44      -0.246   8.198   9.419  1.00 83.50           C  
ATOM    714  CB  LYS A  44      -2.552   7.119   8.961  1.00 83.50           C  
ATOM    715  HB2 LYS A  44      -3.300   6.552   9.516  1.00 83.50           H  
ATOM    716  HB3 LYS A  44      -2.880   8.158   8.940  1.00 83.50           H  
ATOM    717  O   LYS A  44       0.291   8.839  10.324  1.00 83.50           O  
ATOM    718  CG  LYS A  44      -2.514   6.541   7.527  1.00 83.50           C  
ATOM    719  HG2 LYS A  44      -1.742   7.021   6.926  1.00 83.50           H  
ATOM    720  HG3 LYS A  44      -2.304   5.473   7.573  1.00 83.50           H  
ATOM    721  CD  LYS A  44      -3.856   6.766   6.831  1.00 83.50           C  
ATOM    722  HD2 LYS A  44      -4.084   7.832   6.859  1.00 83.50           H  
ATOM    723  HD3 LYS A  44      -4.627   6.226   7.379  1.00 83.50           H  
ATOM    724  CE  LYS A  44      -3.857   6.305   5.369  1.00 83.50           C  
ATOM    725  HE2 LYS A  44      -3.658   5.234   5.331  1.00 83.50           H  
ATOM    726  HE3 LYS A  44      -3.056   6.807   4.827  1.00 83.50           H  
ATOM    727  NZ  LYS A  44      -5.170   6.608   4.746  1.00 83.50           N  
ATOM    728  HZ1 LYS A  44      -5.193   6.315   3.780  1.00 83.50           H  
ATOM    729  HZ2 LYS A  44      -5.364   7.598   4.799  1.00 83.50           H  
ATOM    730  HZ3 LYS A  44      -5.913   6.150   5.254  1.00 83.50           H  
ATOM    731  N   ASN A  45      -0.051   8.488   8.136  1.00 74.31           N  
ATOM    732  H   ASN A  45      -0.427   7.816   7.482  1.00 74.31           H  
ATOM    733  CA  ASN A  45       0.890   9.449   7.556  1.00 74.31           C  
ATOM    734  HA  ASN A  45       1.902   9.064   7.688  1.00 74.31           H  
ATOM    735  C   ASN A  45       0.835  10.828   8.210  1.00 74.31           C  
ATOM    736  CB  ASN A  45       0.570   9.552   6.042  1.00 74.31           C  
ATOM    737  HB2 ASN A  45      -0.459   9.885   5.906  1.00 74.31           H  
ATOM    738  HB3 ASN A  45       1.217  10.291   5.570  1.00 74.31           H  
ATOM    739  O   ASN A  45       1.864  11.428   8.516  1.00 74.31           O  
ATOM    740  CG  ASN A  45       0.734   8.225   5.314  1.00 74.31           C  
ATOM    741  ND2 ASN A  45       0.428   8.157   4.043  1.00 74.31           N  
ATOM    742 HD21 ASN A  45       0.499   7.250   3.603  1.00 74.31           H  
ATOM    743 HD22 ASN A  45       0.173   8.966   3.495  1.00 74.31           H  
ATOM    744  OD1 ASN A  45       1.062   7.223   5.921  1.00 74.31           O  
ATOM    745  N   ARG A  46      -0.375  11.314   8.477  1.00 71.69           N  
ATOM    746  H   ARG A  46      -1.182  10.756   8.234  1.00 71.69           H  
ATOM    747  CA  ARG A  46      -0.597  12.660   8.994  1.00 71.69           C  
ATOM    748  HA  ARG A  46       0.173  13.315   8.585  1.00 71.69           H  
ATOM    749  C   ARG A  46      -0.419  12.774  10.518  1.00 71.69           C  
ATOM    750  CB  ARG A  46      -1.927  13.183   8.451  1.00 71.69           C  
ATOM    751  HB2 ARG A  46      -2.004  14.209   8.810  1.00 71.69           H  
ATOM    752  HB3 ARG A  46      -2.751  12.600   8.861  1.00 71.69           H  
ATOM    753  O   ARG A  46      -0.733  13.793  11.115  1.00 71.69           O  
ATOM    754  CG  ARG A  46      -2.004  13.196   6.898  1.00 71.69           C  
ATOM    755  HG2 ARG A  46      -1.185  13.789   6.492  1.00 71.69           H  
ATOM    756  HG3 ARG A  46      -1.961  12.182   6.501  1.00 71.69           H  
ATOM    757  CD  ARG A  46      -3.334  13.829   6.511  1.00 71.69           C  
ATOM    758  HD2 ARG A  46      -3.297  14.840   6.916  1.00 71.69           H  
ATOM    759  HD3 ARG A  46      -4.121  13.223   6.961  1.00 71.69           H  
ATOM    760  NE  ARG A  46      -3.664  14.023   5.093  1.00 71.69           N  
ATOM    761  HE  ARG A  46      -2.952  13.818   4.406  1.00 71.69           H  
ATOM    762  NH1 ARG A  46      -5.494  15.341   5.571  1.00 71.69           N  
ATOM    763 HH11 ARG A  46      -5.309  15.223   6.557  1.00 71.69           H  
ATOM    764 HH12 ARG A  46      -6.207  16.001   5.292  1.00 71.69           H  
ATOM    765  NH2 ARG A  46      -4.976  14.951   3.452  1.00 71.69           N  
ATOM    766 HH21 ARG A  46      -4.476  14.459   2.725  1.00 71.69           H  
ATOM    767 HH22 ARG A  46      -5.635  15.662   3.171  1.00 71.69           H  
ATOM    768  CZ  ARG A  46      -4.702  14.763   4.713  1.00 71.69           C  
ATOM    769  N   GLY A  47       0.150  11.748  11.160  1.00 69.25           N  
ATOM    770  H   GLY A  47       0.369  10.919  10.625  1.00 69.25           H  
ATOM    771  CA  GLY A  47       0.494  11.764  12.585  1.00 69.25           C  
ATOM    772  HA2 GLY A  47       0.969  12.714  12.827  1.00 69.25           H  
ATOM    773  HA3 GLY A  47       1.191  10.949  12.782  1.00 69.25           H  
ATOM    774  C   GLY A  47      -0.701  11.590  13.521  1.00 69.25           C  
ATOM    775  O   GLY A  47      -0.561  11.811  14.722  1.00 69.25           O  
ATOM    776  N   VAL A  48      -1.845  11.179  12.978  1.00 77.06           N  
ATOM    777  H   VAL A  48      -1.859  10.997  11.985  1.00 77.06           H  
ATOM    778  CA  VAL A  48      -3.095  10.950  13.701  1.00 77.06           C  
ATOM    779  HA  VAL A  48      -2.947  11.177  14.757  1.00 77.06           H  
ATOM    780  C   VAL A  48      -3.484   9.482  13.592  1.00 77.06           C  
ATOM    781  CB  VAL A  48      -4.194  11.887  13.170  1.00 77.06           C  
ATOM    782  HB  VAL A  48      -4.324  11.722  12.100  1.00 77.06           H  
ATOM    783  O   VAL A  48      -3.197   8.816  12.593  1.00 77.06           O  
ATOM    784  CG1 VAL A  48      -5.543  11.678  13.860  1.00 77.06           C  
ATOM    785 HG11 VAL A  48      -5.494  11.941  14.917  1.00 77.06           H  
ATOM    786 HG12 VAL A  48      -6.274  12.301  13.344  1.00 77.06           H  
ATOM    787 HG13 VAL A  48      -5.893  10.653  13.732  1.00 77.06           H  
ATOM    788  CG2 VAL A  48      -3.784  13.342  13.411  1.00 77.06           C  
ATOM    789 HG21 VAL A  48      -3.482  13.467  14.451  1.00 77.06           H  
ATOM    790 HG22 VAL A  48      -4.618  14.009  13.196  1.00 77.06           H  
ATOM    791 HG23 VAL A  48      -2.955  13.617  12.759  1.00 77.06           H  
ATOM    792  N   TYR A  49      -4.112   8.970  14.648  1.00 82.19           N  
ATOM    793  H   TYR A  49      -4.346   9.583  15.416  1.00 82.19           H  
ATOM    794  CA  TYR A  49      -4.699   7.641  14.634  1.00 82.19           C  
ATOM    795  HA  TYR A  49      -3.994   6.950  14.172  1.00 82.19           H  
ATOM    796  C   TYR A  49      -5.986   7.635  13.811  1.00 82.19           C  
ATOM    797  CB  TYR A  49      -4.962   7.156  16.057  1.00 82.19           C  
ATOM    798  HB2 TYR A  49      -5.526   7.908  16.609  1.00 82.19           H  
ATOM    799  HB3 TYR A  49      -5.582   6.263  15.978  1.00 82.19           H  
ATOM    800  O   TYR A  49      -6.942   8.342  14.128  1.00 82.19           O  
ATOM    801  CG  TYR A  49      -3.717   6.772  16.821  1.00 82.19           C  
ATOM    802  CD1 TYR A  49      -3.210   5.462  16.712  1.00 82.19           C  
ATOM    803  HD1 TYR A  49      -3.694   4.743  16.069  1.00 82.19           H  
ATOM    804  CD2 TYR A  49      -3.062   7.722  17.628  1.00 82.19           C  
ATOM    805  HD2 TYR A  49      -3.449   8.727  17.707  1.00 82.19           H  
ATOM    806  CE1 TYR A  49      -2.041   5.101  17.407  1.00 82.19           C  
ATOM    807  HE1 TYR A  49      -1.602   4.121  17.288  1.00 82.19           H  
ATOM    808  CE2 TYR A  49      -1.896   7.363  18.328  1.00 82.19           C  
ATOM    809  HE2 TYR A  49      -1.395   8.092  18.947  1.00 82.19           H  
ATOM    810  OH  TYR A  49      -0.286   5.690  18.920  1.00 82.19           O  
ATOM    811  HH  TYR A  49       0.146   6.435  19.344  1.00 82.19           H  
ATOM    812  CZ  TYR A  49      -1.386   6.051  18.217  1.00 82.19           C  
ATOM    813  N   GLU A  50      -6.017   6.794  12.787  1.00 87.06           N  
ATOM    814  H   GLU A  50      -5.205   6.224  12.602  1.00 87.06           H  
ATOM    815  CA  GLU A  50      -7.172   6.602  11.920  1.00 87.06           C  
ATOM    816  HA  GLU A  50      -7.961   7.295  12.211  1.00 87.06           H  
ATOM    817  C   GLU A  50      -7.726   5.186  12.093  1.00 87.06           C  
ATOM    818  CB  GLU A  50      -6.814   6.920  10.459  1.00 87.06           C  
ATOM    819  HB2 GLU A  50      -7.692   6.725   9.844  1.00 87.06           H  
ATOM    820  HB3 GLU A  50      -6.006   6.267  10.128  1.00 87.06           H  
ATOM    821  O   GLU A  50      -6.986   4.225  12.303  1.00 87.06           O  
ATOM    822  CG  GLU A  50      -6.392   8.391  10.286  1.00 87.06           C  
ATOM    823  HG2 GLU A  50      -7.114   9.025  10.800  1.00 87.06           H  
ATOM    824  HG3 GLU A  50      -5.424   8.538  10.767  1.00 87.06           H  
ATOM    825  CD  GLU A  50      -6.283   8.847   8.822  1.00 87.06           C  
ATOM    826  OE1 GLU A  50      -6.070  10.067   8.623  1.00 87.06           O  
ATOM    827  OE2 GLU A  50      -6.397   8.001   7.901  1.00 87.06           O  
ATOM    828  N   SER A  51      -9.049   5.057  12.024  1.00 87.50           N  
ATOM    829  H   SER A  51      -9.578   5.882  11.777  1.00 87.50           H  
ATOM    830  CA  SER A  51      -9.742   3.773  11.969  1.00 87.50           C  
ATOM    831  HA  SER A  51      -9.245   3.054  12.620  1.00 87.50           H  
ATOM    832  C   SER A  51      -9.700   3.268  10.531  1.00 87.50           C  
ATOM    833  CB  SER A  51     -11.182   3.945  12.456  1.00 87.50           C  
ATOM    834  HB2 SER A  51     -11.180   4.325  13.478  1.00 87.50           H  
ATOM    835  HB3 SER A  51     -11.692   4.673  11.824  1.00 87.50           H  
ATOM    836  O   SER A  51     -10.342   3.848   9.647  1.00 87.50           O  
ATOM    837  OG  SER A  51     -11.890   2.723  12.422  1.00 87.50           O  
ATOM    838  HG  SER A  51     -12.821   2.945  12.490  1.00 87.50           H  
ATOM    839  N   VAL A  52      -8.928   2.208  10.290  1.00 90.31           N  
ATOM    840  H   VAL A  52      -8.436   1.792  11.068  1.00 90.31           H  
ATOM    841  CA  VAL A  52      -8.714   1.634   8.954  1.00 90.31           C  
ATOM    842  HA  VAL A  52      -9.368   2.168   8.265  1.00 90.31           H  
ATOM    843  C   VAL A  52      -9.158   0.177   8.919  1.00 90.31           C  
ATOM    844  CB  VAL A  52      -7.261   1.796   8.441  1.00 90.31           C  
ATOM    845  HB  VAL A  52      -6.731   0.849   8.540  1.00 90.31           H  
ATOM    846  O   VAL A  52      -9.145  -0.508   9.944  1.00 90.31           O  
ATOM    847  CG1 VAL A  52      -7.323   2.174   6.952  1.00 90.31           C  
ATOM    848 HG11 VAL A  52      -7.945   3.058   6.813  1.00 90.31           H  
ATOM    849 HG12 VAL A  52      -6.330   2.410   6.571  1.00 90.31           H  
ATOM    850 HG13 VAL A  52      -7.722   1.345   6.368  1.00 90.31           H  
ATOM    851  CG2 VAL A  52      -6.432   2.866   9.168  1.00 90.31           C  
ATOM    852 HG21 VAL A  52      -6.931   3.833   9.119  1.00 90.31           H  
ATOM    853 HG22 VAL A  52      -6.293   2.583  10.212  1.00 90.31           H  
ATOM    854 HG23 VAL A  52      -5.446   2.949   8.711  1.00 90.31           H  
ATOM    855  N   LYS A  53      -9.573  -0.294   7.736  1.00 90.31           N  
ATOM    856  H   LYS A  53      -9.473   0.303   6.928  1.00 90.31           H  
ATOM    857  CA  LYS A  53      -9.971  -1.688   7.507  1.00 90.31           C  
ATOM    858  HA  LYS A  53     -10.021  -2.178   8.479  1.00 90.31           H  
ATOM    859  C   LYS A  53      -8.923  -2.446   6.701  1.00 90.31           C  
ATOM    860  CB  LYS A  53     -11.374  -1.816   6.879  1.00 90.31           C  
ATOM    861  HB2 LYS A  53     -11.614  -2.879   6.833  1.00 90.31           H  
ATOM    862  HB3 LYS A  53     -12.106  -1.344   7.534  1.00 90.31           H  
ATOM    863  O   LYS A  53      -8.413  -1.918   5.718  1.00 90.31           O  
ATOM    864  CG  LYS A  53     -11.529  -1.225   5.466  1.00 90.31           C  
ATOM    865  HG2 LYS A  53     -11.393  -0.144   5.521  1.00 90.31           H  
ATOM    866  HG3 LYS A  53     -10.770  -1.638   4.802  1.00 90.31           H  
ATOM    867  CD  LYS A  53     -12.906  -1.539   4.856  1.00 90.31           C  
ATOM    868  HD2 LYS A  53     -13.696  -1.249   5.548  1.00 90.31           H  
ATOM    869  HD3 LYS A  53     -12.983  -2.612   4.680  1.00 90.31           H  
ATOM    870  CE  LYS A  53     -13.069  -0.782   3.528  1.00 90.31           C  
ATOM    871  HE2 LYS A  53     -12.803   0.262   3.692  1.00 90.31           H  
ATOM    872  HE3 LYS A  53     -12.365  -1.186   2.801  1.00 90.31           H  
ATOM    873  NZ  LYS A  53     -14.449  -0.843   2.981  1.00 90.31           N  
ATOM    874  HZ1 LYS A  53     -14.743  -1.782   2.755  1.00 90.31           H  
ATOM    875  HZ2 LYS A  53     -14.510  -0.343   2.105  1.00 90.31           H  
ATOM    876  HZ3 LYS A  53     -15.129  -0.400   3.583  1.00 90.31           H  
ATOM    877  N   TYR A  54      -8.700  -3.700   7.066  1.00 88.88           N  
ATOM    878  H   TYR A  54      -9.157  -4.042   7.899  1.00 88.88           H  
ATOM    879  CA  TYR A  54      -8.015  -4.690   6.248  1.00 88.88           C  
ATOM    880  HA  TYR A  54      -7.626  -4.215   5.347  1.00 88.88           H  
ATOM    881  C   TYR A  54      -9.028  -5.758   5.822  1.00 88.88           C  
ATOM    882  CB  TYR A  54      -6.813  -5.252   7.012  1.00 88.88           C  
ATOM    883  HB2 TYR A  54      -6.096  -4.448   7.179  1.00 88.88           H  
ATOM    884  HB3 TYR A  54      -7.135  -5.600   7.993  1.00 88.88           H  
ATOM    885  O   TYR A  54      -9.824  -6.241   6.632  1.00 88.88           O  
ATOM    886  CG  TYR A  54      -6.110  -6.377   6.285  1.00 88.88           C  
ATOM    887  CD1 TYR A  54      -6.305  -7.713   6.684  1.00 88.88           C  
ATOM    888  HD1 TYR A  54      -6.953  -7.942   7.517  1.00 88.88           H  
ATOM    889  CD2 TYR A  54      -5.252  -6.079   5.211  1.00 88.88           C  
ATOM    890  HD2 TYR A  54      -5.077  -5.051   4.929  1.00 88.88           H  
ATOM    891  CE1 TYR A  54      -5.630  -8.751   6.015  1.00 88.88           C  
ATOM    892  HE1 TYR A  54      -5.731  -9.775   6.343  1.00 88.88           H  
ATOM    893  CE2 TYR A  54      -4.579  -7.115   4.536  1.00 88.88           C  
ATOM    894  HE2 TYR A  54      -3.888  -6.881   3.740  1.00 88.88           H  
ATOM    895  OH  TYR A  54      -4.107  -9.459   4.309  1.00 88.88           O  
ATOM    896  HH  TYR A  54      -3.465  -9.116   3.683  1.00 88.88           H  
ATOM    897  CZ  TYR A  54      -4.772  -8.455   4.936  1.00 88.88           C  
ATOM    898  N   ILE A  55      -9.054  -6.067   4.525  1.00 85.88           N  
ATOM    899  H   ILE A  55      -8.314  -5.713   3.935  1.00 85.88           H  
ATOM    900  CA  ILE A  55      -9.990  -7.022   3.927  1.00 85.88           C  
ATOM    901  HA  ILE A  55     -10.712  -7.344   4.678  1.00 85.88           H  
ATOM    902  C   ILE A  55      -9.190  -8.238   3.487  1.00 85.88           C  
ATOM    903  CB  ILE A  55     -10.782  -6.408   2.748  1.00 85.88           C  
ATOM    904  HB  ILE A  55     -10.080  -6.153   1.954  1.00 85.88           H  
ATOM    905  O   ILE A  55      -8.303  -8.125   2.645  1.00 85.88           O  
ATOM    906  CG1 ILE A  55     -11.519  -5.116   3.176  1.00 85.88           C  
ATOM    907 HG12 ILE A  55     -10.795  -4.407   3.578  1.00 85.88           H  
ATOM    908 HG13 ILE A  55     -12.234  -5.347   3.966  1.00 85.88           H  
ATOM    909  CG2 ILE A  55     -11.778  -7.452   2.202  1.00 85.88           C  
ATOM    910 HG21 ILE A  55     -11.253  -8.349   1.875  1.00 85.88           H  
ATOM    911 HG22 ILE A  55     -12.308  -7.064   1.332  1.00 85.88           H  
ATOM    912 HG23 ILE A  55     -12.497  -7.720   2.976  1.00 85.88           H  
ATOM    913  CD1 ILE A  55     -12.247  -4.405   2.029  1.00 85.88           C  
ATOM    914 HD11 ILE A  55     -13.097  -4.996   1.686  1.00 85.88           H  
ATOM    915 HD12 ILE A  55     -12.619  -3.441   2.377  1.00 85.88           H  
ATOM    916 HD13 ILE A  55     -11.559  -4.237   1.200  1.00 85.88           H  
ATOM    917  N   GLN A  56      -9.542  -9.398   4.029  1.00 87.25           N  
ATOM    918  H   GLN A  56     -10.281  -9.410   4.718  1.00 87.25           H  
ATOM    919  CA  GLN A  56      -8.925 -10.670   3.687  1.00 87.25           C  
ATOM    920  HA  GLN A  56      -8.146 -10.508   2.941  1.00 87.25           H  
ATOM    921  C   GLN A  56      -9.973 -11.611   3.100  1.00 87.25           C  
ATOM    922  CB  GLN A  56      -8.270 -11.249   4.943  1.00 87.25           C  
ATOM    923  HB2 GLN A  56      -7.717 -10.457   5.448  1.00 87.25           H  
ATOM    924  HB3 GLN A  56      -9.043 -11.610   5.622  1.00 87.25           H  
ATOM    925  O   GLN A  56     -11.066 -11.755   3.653  1.00 87.25           O  
ATOM    926  CG  GLN A  56      -7.298 -12.388   4.612  1.00 87.25           C  
ATOM    927  HG2 GLN A  56      -6.541 -12.019   3.920  1.00 87.25           H  
ATOM    928  HG3 GLN A  56      -7.834 -13.209   4.136  1.00 87.25           H  
ATOM    929  CD  GLN A  56      -6.599 -12.930   5.853  1.00 87.25           C  
ATOM    930  NE2 GLN A  56      -5.547 -13.696   5.691  1.00 87.25           N  
ATOM    931 HE21 GLN A  56      -5.111 -13.754   4.782  1.00 87.25           H  
ATOM    932 HE22 GLN A  56      -5.042 -13.923   6.536  1.00 87.25           H  
ATOM    933  OE1 GLN A  56      -6.978 -12.692   6.987  1.00 87.25           O  
ATOM    934  N   GLN A  57      -9.648 -12.271   1.989  1.00 88.56           N  
ATOM    935  H   GLN A  57      -8.743 -12.123   1.564  1.00 88.56           H  
ATOM    936  CA  GLN A  57     -10.495 -13.335   1.463  1.00 88.56           C  
ATOM    937  HA  GLN A  57     -11.520 -12.967   1.426  1.00 88.56           H  
ATOM    938  C   GLN A  57     -10.449 -14.540   2.410  1.00 88.56           C  
ATOM    939  CB  GLN A  57     -10.063 -13.709   0.036  1.00 88.56           C  
ATOM    940  HB2 GLN A  57      -9.920 -12.804  -0.555  1.00 88.56           H  
ATOM    941  HB3 GLN A  57      -9.111 -14.237   0.076  1.00 88.56           H  
ATOM    942  O   GLN A  57      -9.373 -14.982   2.818  1.00 88.56           O  
ATOM    943  CG  GLN A  57     -11.106 -14.602  -0.658  1.00 88.56           C  
ATOM    944  HG2 GLN A  57     -10.687 -14.971  -1.594  1.00 88.56           H  
ATOM    945  HG3 GLN A  57     -11.311 -15.475  -0.038  1.00 88.56           H  
ATOM    946  CD  GLN A  57     -12.421 -13.884  -0.972  1.00 88.56           C  
ATOM    947  NE2 GLN A  57     -13.518 -14.601  -1.056  1.00 88.56           N  
ATOM    948 HE21 GLN A  57     -13.500 -15.596  -0.887  1.00 88.56           H  
ATOM    949 HE22 GLN A  57     -14.385 -14.108  -1.216  1.00 88.56           H  
ATOM    950  OE1 GLN A  57     -12.489 -12.675  -1.161  1.00 88.56           O  
ATOM    951  N   GLU A  58     -11.615 -15.075   2.756  1.00 92.44           N  
ATOM    952  H   GLU A  58     -12.477 -14.696   2.389  1.00 92.44           H  
ATOM    953  CA  GLU A  58     -11.703 -16.286   3.563  1.00 92.44           C  
ATOM    954  HA  GLU A  58     -11.009 -16.195   4.399  1.00 92.44           H  
ATOM    955  C   GLU A  58     -11.299 -17.522   2.746  1.00 92.44           C  
ATOM    956  CB  GLU A  58     -13.116 -16.449   4.130  1.00 92.44           C  
ATOM    957  HB2 GLU A  58     -13.821 -16.520   3.302  1.00 92.44           H  
ATOM    958  HB3 GLU A  58     -13.154 -17.381   4.693  1.00 92.44           H  
ATOM    959  O   GLU A  58     -11.548 -17.604   1.540  1.00 92.44           O  
ATOM    960  CG  GLU A  58     -13.523 -15.305   5.070  1.00 92.44           C  
ATOM    961  HG2 GLU A  58     -13.484 -14.355   4.536  1.00 92.44           H  
ATOM    962  HG3 GLU A  58     -12.800 -15.255   5.885  1.00 92.44           H  
ATOM    963  CD  GLU A  58     -14.930 -15.484   5.652  1.00 92.44           C  
ATOM    964  OE1 GLU A  58     -15.166 -14.954   6.760  1.00 92.44           O  
ATOM    965  OE2 GLU A  58     -15.786 -16.107   4.970  1.00 92.44           O  
ATOM    966  N   ASN A  59     -10.689 -18.508   3.406  1.00 93.44           N  
ATOM    967  H   ASN A  59     -10.546 -18.391   4.399  1.00 93.44           H  
ATOM    968  CA  ASN A  59     -10.230 -19.738   2.768  1.00 93.44           C  
ATOM    969  HA  ASN A  59     -10.469 -19.700   1.705  1.00 93.44           H  
ATOM    970  C   ASN A  59     -10.954 -20.968   3.337  1.00 93.44           C  
ATOM    971  CB  ASN A  59      -8.697 -19.823   2.864  1.00 93.44           C  
ATOM    972  HB2 ASN A  59      -8.259 -18.913   2.454  1.00 93.44           H  
ATOM    973  HB3 ASN A  59      -8.396 -19.911   3.908  1.00 93.44           H  
ATOM    974  O   ASN A  59     -10.557 -21.547   4.353  1.00 93.44           O  
ATOM    975  CG  ASN A  59      -8.137 -21.008   2.097  1.00 93.44           C  
ATOM    976  ND2 ASN A  59      -6.835 -21.136   2.048  1.00 93.44           N  
ATOM    977 HD21 ASN A  59      -6.227 -20.421   2.420  1.00 93.44           H  
ATOM    978 HD22 ASN A  59      -6.443 -21.944   1.585  1.00 93.44           H  
ATOM    979  OD1 ASN A  59      -8.859 -21.833   1.552  1.00 93.44           O  
ATOM    980  N   PHE A  60     -12.004 -21.417   2.645  1.00 93.12           N  
ATOM    981  H   PHE A  60     -12.346 -20.854   1.880  1.00 93.12           H  
ATOM    982  CA  PHE A  60     -12.760 -22.616   3.027  1.00 93.12           C  
ATOM    983  HA  PHE A  60     -13.038 -22.508   4.075  1.00 93.12           H  
ATOM    984  C   PHE A  60     -11.965 -23.931   2.915  1.00 93.12           C  
ATOM    985  CB  PHE A  60     -14.062 -22.709   2.221  1.00 93.12           C  
ATOM    986  HB2 PHE A  60     -14.620 -21.776   2.297  1.00 93.12           H  
ATOM    987  HB3 PHE A  60     -14.688 -23.476   2.678  1.00 93.12           H  
ATOM    988  O   PHE A  60     -12.399 -24.943   3.465  1.00 93.12           O  
ATOM    989  CG  PHE A  60     -13.873 -23.053   0.760  1.00 93.12           C  
ATOM    990  CD1 PHE A  60     -13.625 -22.037  -0.181  1.00 93.12           C  
ATOM    991  HD1 PHE A  60     -13.571 -21.005   0.133  1.00 93.12           H  
ATOM    992  CD2 PHE A  60     -13.942 -24.396   0.344  1.00 93.12           C  
ATOM    993  HD2 PHE A  60     -14.112 -25.178   1.069  1.00 93.12           H  
ATOM    994  CE1 PHE A  60     -13.432 -22.370  -1.530  1.00 93.12           C  
ATOM    995  HE1 PHE A  60     -13.191 -21.595  -2.242  1.00 93.12           H  
ATOM    996  CE2 PHE A  60     -13.776 -24.723  -1.011  1.00 93.12           C  
ATOM    997  HE2 PHE A  60     -13.807 -25.755  -1.328  1.00 93.12           H  
ATOM    998  CZ  PHE A  60     -13.520 -23.708  -1.948  1.00 93.12           C  
ATOM    999  HZ  PHE A  60     -13.335 -23.960  -2.982  1.00 93.12           H  
ATOM   1000  N   TRP A  61     -10.797 -23.951   2.256  1.00 96.00           N  
ATOM   1001  H   TRP A  61     -10.457 -23.101   1.830  1.00 96.00           H  
ATOM   1002  CA  TRP A  61      -9.938 -25.142   2.180  1.00 96.00           C  
ATOM   1003  HA  TRP A  61     -10.586 -26.007   2.044  1.00 96.00           H  
ATOM   1004  C   TRP A  61      -9.138 -25.410   3.462  1.00 96.00           C  
ATOM   1005  CB  TRP A  61      -9.015 -25.068   0.957  1.00 96.00           C  
ATOM   1006  HB2 TRP A  61      -8.361 -25.940   0.965  1.00 96.00           H  
ATOM   1007  HB3 TRP A  61      -8.369 -24.193   1.027  1.00 96.00           H  
ATOM   1008  O   TRP A  61      -8.459 -26.440   3.540  1.00 96.00           O  
ATOM   1009  CG  TRP A  61      -9.726 -25.068  -0.358  1.00 96.00           C  
ATOM   1010  CD1 TRP A  61      -9.849 -24.020  -1.202  1.00 96.00           C  
ATOM   1011  HD1 TRP A  61      -9.439 -23.037  -1.024  1.00 96.00           H  
ATOM   1012  CD2 TRP A  61     -10.420 -26.179  -0.998  1.00 96.00           C  
ATOM   1013  CE2 TRP A  61     -10.939 -25.732  -2.244  1.00 96.00           C  
ATOM   1014  CE3 TRP A  61     -10.655 -27.525  -0.648  1.00 96.00           C  
ATOM   1015  HE3 TRP A  61     -10.270 -27.886   0.294  1.00 96.00           H  
ATOM   1016  NE1 TRP A  61     -10.543 -24.418  -2.330  1.00 96.00           N  
ATOM   1017  HE1 TRP A  61     -10.711 -23.825  -3.131  1.00 96.00           H  
ATOM   1018  CH2 TRP A  61     -11.909 -27.904  -2.701  1.00 96.00           C  
ATOM   1019  HH2 TRP A  61     -12.486 -28.560  -3.336  1.00 96.00           H  
ATOM   1020  CZ2 TRP A  61     -11.685 -26.569  -3.084  1.00 96.00           C  
ATOM   1021  HZ2 TRP A  61     -12.071 -26.178  -4.013  1.00 96.00           H  
ATOM   1022  CZ3 TRP A  61     -11.379 -28.386  -1.493  1.00 96.00           C  
ATOM   1023  HZ3 TRP A  61     -11.545 -29.416  -1.212  1.00 96.00           H  
ATOM   1024  N   ILE A  62      -9.247 -24.532   4.469  1.00 97.44           N  
ATOM   1025  H   ILE A  62      -9.820 -23.716   4.306  1.00 97.44           H  
ATOM   1026  CA  ILE A  62      -8.518 -24.594   5.744  1.00 97.44           C  
ATOM   1027  HA  ILE A  62      -8.773 -23.690   6.297  1.00 97.44           H  
ATOM   1028  C   ILE A  62      -7.010 -24.540   5.480  1.00 97.44           C  
ATOM   1029  CB  ILE A  62      -8.955 -25.798   6.618  1.00 97.44           C  
ATOM   1030  HB  ILE A  62      -8.573 -26.715   6.168  1.00 97.44           H  
ATOM   1031  O   ILE A  62      -6.285 -25.531   5.613  1.00 97.44           O  
ATOM   1032  CG1 ILE A  62     -10.495 -25.923   6.708  1.00 97.44           C  
ATOM   1033 HG12 ILE A  62     -10.912 -26.017   5.705  1.00 97.44           H  
ATOM   1034 HG13 ILE A  62     -10.908 -25.023   7.162  1.00 97.44           H  
ATOM   1035  CG2 ILE A  62      -8.341 -25.663   8.025  1.00 97.44           C  
ATOM   1036 HG21 ILE A  62      -7.258 -25.560   7.965  1.00 97.44           H  
ATOM   1037 HG22 ILE A  62      -8.751 -24.787   8.529  1.00 97.44           H  
ATOM   1038 HG23 ILE A  62      -8.548 -26.552   8.621  1.00 97.44           H  
ATOM   1039  CD1 ILE A  62     -10.976 -27.150   7.493  1.00 97.44           C  
ATOM   1040 HD11 ILE A  62     -12.053 -27.256   7.364  1.00 97.44           H  
ATOM   1041 HD12 ILE A  62     -10.484 -28.049   7.123  1.00 97.44           H  
ATOM   1042 HD13 ILE A  62     -10.768 -27.028   8.556  1.00 97.44           H  
ATOM   1043  N   GLY A  63      -6.548 -23.377   5.037  1.00 96.88           N  
ATOM   1044  H   GLY A  63      -7.179 -22.594   4.948  1.00 96.88           H  
ATOM   1045  CA  GLY A  63      -5.150 -23.135   4.714  1.00 96.88           C  
ATOM   1046  HA2 GLY A  63      -4.505 -23.675   5.408  1.00 96.88           H  
ATOM   1047  HA3 GLY A  63      -4.956 -23.500   3.706  1.00 96.88           H  
ATOM   1048  C   GLY A  63      -4.783 -21.654   4.786  1.00 96.88           C  
ATOM   1049  O   GLY A  63      -5.571 -20.857   5.301  1.00 96.88           O  
ATOM   1050  N   PRO A  64      -3.585 -21.291   4.313  1.00 94.94           N  
ATOM   1051  CA  PRO A  64      -3.053 -19.931   4.407  1.00 94.94           C  
ATOM   1052  HA  PRO A  64      -3.121 -19.568   5.433  1.00 94.94           H  
ATOM   1053  C   PRO A  64      -3.802 -18.944   3.493  1.00 94.94           C  
ATOM   1054  CB  PRO A  64      -1.576 -20.083   4.037  1.00 94.94           C  
ATOM   1055  HB2 PRO A  64      -1.008 -20.407   4.909  1.00 94.94           H  
ATOM   1056  HB3 PRO A  64      -1.146 -19.169   3.627  1.00 94.94           H  
ATOM   1057  O   PRO A  64      -4.724 -19.323   2.762  1.00 94.94           O  
ATOM   1058  CG  PRO A  64      -1.625 -21.204   3.008  1.00 94.94           C  
ATOM   1059  HG2 PRO A  64      -2.027 -20.813   2.073  1.00 94.94           H  
ATOM   1060  HG3 PRO A  64      -0.651 -21.664   2.846  1.00 94.94           H  
ATOM   1061  CD  PRO A  64      -2.645 -22.157   3.613  1.00 94.94           C  
ATOM   1062  HD2 PRO A  64      -2.156 -22.820   4.326  1.00 94.94           H  
ATOM   1063  HD3 PRO A  64      -3.129 -22.727   2.820  1.00 94.94           H  
ATOM   1064  N   SER A  65      -3.425 -17.665   3.549  1.00 92.38           N  
ATOM   1065  H   SER A  65      -2.612 -17.412   4.092  1.00 92.38           H  
ATOM   1066  CA  SER A  65      -4.050 -16.615   2.737  1.00 92.38           C  
ATOM   1067  HA  SER A  65      -5.129 -16.762   2.763  1.00 92.38           H  
ATOM   1068  C   SER A  65      -3.618 -16.663   1.264  1.00 92.38           C  
ATOM   1069  CB  SER A  65      -3.760 -15.247   3.356  1.00 92.38           C  
ATOM   1070  HB2 SER A  65      -4.468 -14.523   2.952  1.00 92.38           H  
ATOM   1071  HB3 SER A  65      -3.889 -15.304   4.437  1.00 92.38           H  
ATOM   1072  O   SER A  65      -2.637 -17.320   0.906  1.00 92.38           O  
ATOM   1073  OG  SER A  65      -2.455 -14.805   3.066  1.00 92.38           O  
ATOM   1074  HG  SER A  65      -1.841 -15.199   3.690  1.00 92.38           H  
ATOM   1075  N   SER A  66      -4.331 -15.940   0.391  1.00 90.81           N  
ATOM   1076  H   SER A  66      -5.102 -15.375   0.717  1.00 90.81           H  
ATOM   1077  CA  SER A  66      -3.973 -15.816  -1.030  1.00 90.81           C  
ATOM   1078  HA  SER A  66      -3.949 -16.813  -1.470  1.00 90.81           H  
ATOM   1079  C   SER A  66      -2.582 -15.205  -1.229  1.00 90.81           C  
ATOM   1080  CB  SER A  66      -5.033 -14.985  -1.775  1.00 90.81           C  
ATOM   1081  HB2 SER A  66      -5.976 -15.532  -1.784  1.00 90.81           H  
ATOM   1082  HB3 SER A  66      -4.716 -14.831  -2.806  1.00 90.81           H  
ATOM   1083  O   SER A  66      -1.814 -15.680  -2.068  1.00 90.81           O  
ATOM   1084  OG  SER A  66      -5.247 -13.731  -1.153  1.00 90.81           O  
ATOM   1085  HG  SER A  66      -5.863 -13.236  -1.699  1.00 90.81           H  
ATOM   1086  N   ILE A  67      -2.228 -14.204  -0.418  1.00 89.94           N  
ATOM   1087  H   ILE A  67      -2.920 -13.877   0.240  1.00 89.94           H  
ATOM   1088  CA  ILE A  67      -0.920 -13.534  -0.443  1.00 89.94           C  
ATOM   1089  HA  ILE A  67      -0.720 -13.197  -1.460  1.00 89.94           H  
ATOM   1090  C   ILE A  67       0.196 -14.518  -0.070  1.00 89.94           C  
ATOM   1091  CB  ILE A  67      -0.938 -12.295   0.484  1.00 89.94           C  
ATOM   1092  HB  ILE A  67      -1.235 -12.614   1.483  1.00 89.94           H  
ATOM   1093  O   ILE A  67       1.188 -14.615  -0.791  1.00 89.94           O  
ATOM   1094  CG1 ILE A  67      -1.954 -11.247  -0.029  1.00 89.94           C  
ATOM   1095 HG12 ILE A  67      -2.895 -11.731  -0.289  1.00 89.94           H  
ATOM   1096 HG13 ILE A  67      -1.550 -10.781  -0.929  1.00 89.94           H  
ATOM   1097  CG2 ILE A  67       0.463 -11.658   0.573  1.00 89.94           C  
ATOM   1098 HG21 ILE A  67       0.444 -10.776   1.214  1.00 89.94           H  
ATOM   1099 HG22 ILE A  67       1.170 -12.354   1.024  1.00 89.94           H  
ATOM   1100 HG23 ILE A  67       0.821 -11.378  -0.418  1.00 89.94           H  
ATOM   1101  CD1 ILE A  67      -2.285 -10.139   0.977  1.00 89.94           C  
ATOM   1102 HD11 ILE A  67      -3.072  -9.505   0.568  1.00 89.94           H  
ATOM   1103 HD12 ILE A  67      -1.409  -9.521   1.174  1.00 89.94           H  
ATOM   1104 HD13 ILE A  67      -2.636 -10.580   1.910  1.00 89.94           H  
ATOM   1105  N   ASP A  68       0.009 -15.307   0.991  1.00 92.62           N  
ATOM   1106  H   ASP A  68      -0.811 -15.165   1.564  1.00 92.62           H  
ATOM   1107  CA  ASP A  68       1.006 -16.294   1.429  1.00 92.62           C  
ATOM   1108  HA  ASP A  68       1.960 -15.795   1.598  1.00 92.62           H  
ATOM   1109  C   ASP A  68       1.211 -17.390   0.377  1.00 92.62           C  
ATOM   1110  CB  ASP A  68       0.564 -16.957   2.736  1.00 92.62           C  
ATOM   1111  HB2 ASP A  68      -0.372 -17.481   2.542  1.00 92.62           H  
ATOM   1112  HB3 ASP A  68       1.311 -17.690   3.037  1.00 92.62           H  
ATOM   1113  O   ASP A  68       2.338 -17.798   0.099  1.00 92.62           O  
ATOM   1114  CG  ASP A  68       0.354 -15.968   3.876  1.00 92.62           C  
ATOM   1115  OD1 ASP A  68       1.212 -15.082   4.055  1.00 92.62           O  
ATOM   1116  OD2 ASP A  68      -0.721 -16.087   4.514  1.00 92.62           O  
ATOM   1117  N   LEU A  69       0.132 -17.848  -0.268  1.00 95.19           N  
ATOM   1118  H   LEU A  69      -0.772 -17.491   0.009  1.00 95.19           H  
ATOM   1119  CA  LEU A  69       0.220 -18.835  -1.347  1.00 95.19           C  
ATOM   1120  HA  LEU A  69       0.788 -19.692  -0.982  1.00 95.19           H  
ATOM   1121  C   LEU A  69       0.999 -18.291  -2.551  1.00 95.19           C  
ATOM   1122  CB  LEU A  69      -1.193 -19.294  -1.751  1.00 95.19           C  
ATOM   1123  HB2 LEU A  69      -1.137 -19.853  -2.686  1.00 95.19           H  
ATOM   1124  HB3 LEU A  69      -1.808 -18.411  -1.926  1.00 95.19           H  
ATOM   1125  O   LEU A  69       1.796 -19.025  -3.142  1.00 95.19           O  
ATOM   1126  CG  LEU A  69      -1.870 -20.178  -0.691  1.00 95.19           C  
ATOM   1127  HG  LEU A  69      -1.803 -19.681   0.276  1.00 95.19           H  
ATOM   1128  CD1 LEU A  69      -3.346 -20.386  -1.018  1.00 95.19           C  
ATOM   1129 HD11 LEU A  69      -3.463 -20.872  -1.987  1.00 95.19           H  
ATOM   1130 HD12 LEU A  69      -3.842 -19.416  -1.030  1.00 95.19           H  
ATOM   1131 HD13 LEU A  69      -3.817 -20.985  -0.238  1.00 95.19           H  
ATOM   1132  CD2 LEU A  69      -1.218 -21.563  -0.586  1.00 95.19           C  
ATOM   1133 HD21 LEU A  69      -1.782 -22.186   0.108  1.00 95.19           H  
ATOM   1134 HD22 LEU A  69      -0.201 -21.468  -0.206  1.00 95.19           H  
ATOM   1135 HD23 LEU A  69      -1.205 -22.046  -1.563  1.00 95.19           H  
ATOM   1136  N   ILE A  70       0.818 -17.013  -2.903  1.00 94.19           N  
ATOM   1137  H   ILE A  70       0.159 -16.461  -2.373  1.00 94.19           H  
ATOM   1138  CA  ILE A  70       1.631 -16.350  -3.934  1.00 94.19           C  
ATOM   1139  HA  ILE A  70       1.584 -16.938  -4.851  1.00 94.19           H  
ATOM   1140  C   ILE A  70       3.099 -16.328  -3.512  1.00 94.19           C  
ATOM   1141  CB  ILE A  70       1.099 -14.936  -4.257  1.00 94.19           C  
ATOM   1142  HB  ILE A  70       0.970 -14.383  -3.327  1.00 94.19           H  
ATOM   1143  O   ILE A  70       3.952 -16.717  -4.315  1.00 94.19           O  
ATOM   1144  CG1 ILE A  70      -0.265 -15.048  -4.971  1.00 94.19           C  
ATOM   1145 HG12 ILE A  70      -0.104 -15.393  -5.992  1.00 94.19           H  
ATOM   1146 HG13 ILE A  70      -0.889 -15.785  -4.466  1.00 94.19           H  
ATOM   1147  CG2 ILE A  70       2.084 -14.157  -5.155  1.00 94.19           C  
ATOM   1148 HG21 ILE A  70       2.291 -14.711  -6.070  1.00 94.19           H  
ATOM   1149 HG22 ILE A  70       1.674 -13.180  -5.413  1.00 94.19           H  
ATOM   1150 HG23 ILE A  70       3.016 -13.970  -4.622  1.00 94.19           H  
ATOM   1151  CD1 ILE A  70      -1.048 -13.730  -5.002  1.00 94.19           C  
ATOM   1152 HD11 ILE A  70      -2.036 -13.903  -5.428  1.00 94.19           H  
ATOM   1153 HD12 ILE A  70      -1.169 -13.358  -3.984  1.00 94.19           H  
ATOM   1154 HD13 ILE A  70      -0.534 -12.984  -5.608  1.00 94.19           H  
ATOM   1155  N   HIS A  71       3.385 -15.951  -2.269  1.00 92.19           N  
ATOM   1156  H   HIS A  71       2.636 -15.635  -1.669  1.00 92.19           H  
ATOM   1157  CA  HIS A  71       4.744 -15.900  -1.737  1.00 92.19           C  
ATOM   1158  HA  HIS A  71       5.329 -15.222  -2.359  1.00 92.19           H  
ATOM   1159  C   HIS A  71       5.438 -17.277  -1.752  1.00 92.19           C  
ATOM   1160  CB  HIS A  71       4.681 -15.314  -0.325  1.00 92.19           C  
ATOM   1161  HB2 HIS A  71       3.964 -14.493  -0.303  1.00 92.19           H  
ATOM   1162  HB3 HIS A  71       4.351 -16.072   0.385  1.00 92.19           H  
ATOM   1163  O   HIS A  71       6.621 -17.392  -2.055  1.00 92.19           O  
ATOM   1164  CG  HIS A  71       6.009 -14.764   0.101  1.00 92.19           C  
ATOM   1165  CD2 HIS A  71       6.888 -15.317   0.990  1.00 92.19           C  
ATOM   1166  HD2 HIS A  71       6.755 -16.249   1.520  1.00 92.19           H  
ATOM   1167  ND1 HIS A  71       6.574 -13.604  -0.372  1.00 92.19           N  
ATOM   1168  HD1 HIS A  71       6.167 -12.971  -1.045  1.00 92.19           H  
ATOM   1169  CE1 HIS A  71       7.759 -13.449   0.237  1.00 92.19           C  
ATOM   1170  HE1 HIS A  71       8.432 -12.620   0.076  1.00 92.19           H  
ATOM   1171  NE2 HIS A  71       7.999 -14.471   1.069  1.00 92.19           N  
ATOM   1172  N   LEU A  72       4.668 -18.345  -1.522  1.00 95.12           N  
ATOM   1173  H   LEU A  72       3.731 -18.158  -1.194  1.00 95.12           H  
ATOM   1174  CA  LEU A  72       5.123 -19.740  -1.506  1.00 95.12           C  
ATOM   1175  HA  LEU A  72       6.123 -19.765  -1.073  1.00 95.12           H  
ATOM   1176  C   LEU A  72       5.254 -20.399  -2.889  1.00 95.12           C  
ATOM   1177  CB  LEU A  72       4.155 -20.531  -0.615  1.00 95.12           C  
ATOM   1178  HB2 LEU A  72       4.266 -21.599  -0.800  1.00 95.12           H  
ATOM   1179  HB3 LEU A  72       3.134 -20.259  -0.885  1.00 95.12           H  
ATOM   1180  O   LEU A  72       5.626 -21.573  -2.987  1.00 95.12           O  
ATOM   1181  CG  LEU A  72       4.380 -20.272   0.881  1.00 95.12           C  
ATOM   1182  HG  LEU A  72       4.475 -19.205   1.085  1.00 95.12           H  
ATOM   1183  CD1 LEU A  72       3.178 -20.817   1.648  1.00 95.12           C  
ATOM   1184 HD11 LEU A  72       3.019 -21.867   1.405  1.00 95.12           H  
ATOM   1185 HD12 LEU A  72       3.353 -20.692   2.717  1.00 95.12           H  
ATOM   1186 HD13 LEU A  72       2.293 -20.240   1.383  1.00 95.12           H  
ATOM   1187  CD2 LEU A  72       5.646 -20.995   1.346  1.00 95.12           C  
ATOM   1188 HD21 LEU A  72       6.530 -20.530   0.909  1.00 95.12           H  
ATOM   1189 HD22 LEU A  72       5.607 -22.052   1.082  1.00 95.12           H  
ATOM   1190 HD23 LEU A  72       5.739 -20.899   2.428  1.00 95.12           H  
ATOM   1191  N   GLY A  73       4.948 -19.677  -3.968  1.00 95.94           N  
ATOM   1192  H   GLY A  73       4.679 -18.715  -3.815  1.00 95.94           H  
ATOM   1193  CA  GLY A  73       5.126 -20.171  -5.333  1.00 95.94           C  
ATOM   1194  HA2 GLY A  73       5.882 -20.957  -5.359  1.00 95.94           H  
ATOM   1195  HA3 GLY A  73       5.477 -19.337  -5.941  1.00 95.94           H  
ATOM   1196  C   GLY A  73       3.872 -20.673  -6.033  1.00 95.94           C  
ATOM   1197  O   GLY A  73       3.982 -21.479  -6.962  1.00 95.94           O  
ATOM   1198  N   ALA A  74       2.694 -20.161  -5.667  1.00 96.62           N  
ATOM   1199  H   ALA A  74       2.634 -19.597  -4.831  1.00 96.62           H  
ATOM   1200  CA  ALA A  74       1.507 -20.298  -6.505  1.00 96.62           C  
ATOM   1201  HA  ALA A  74       1.264 -21.359  -6.564  1.00 96.62           H  
ATOM   1202  C   ALA A  74       1.765 -19.808  -7.936  1.00 96.62           C  
ATOM   1203  CB  ALA A  74       0.315 -19.561  -5.885  1.00 96.62           C  
ATOM   1204  HB1 ALA A  74      -0.580 -19.736  -6.482  1.00 96.62           H  
ATOM   1205  HB2 ALA A  74       0.133 -19.928  -4.874  1.00 96.62           H  
ATOM   1206  HB3 ALA A  74       0.508 -18.489  -5.855  1.00 96.62           H  
ATOM   1207  O   ALA A  74       2.585 -18.911  -8.192  1.00 96.62           O  
ATOM   1208  N   LYS A  75       1.041 -20.393  -8.892  1.00 95.94           N  
ATOM   1209  H   LYS A  75       0.312 -21.034  -8.615  1.00 95.94           H  
ATOM   1210  CA  LYS A  75       1.094 -19.963 -10.283  1.00 95.94           C  
ATOM   1211  HA  LYS A  75       2.138 -19.829 -10.568  1.00 95.94           H  
ATOM   1212  C   LYS A  75       0.409 -18.603 -10.374  1.00 95.94           C  
ATOM   1213  CB  LYS A  75       0.511 -21.068 -11.181  1.00 95.94           C  
ATOM   1214  HB2 LYS A  75      -0.413 -21.457 -10.752  1.00 95.94           H  
ATOM   1215  HB3 LYS A  75       1.226 -21.890 -11.200  1.00 95.94           H  
ATOM   1216  O   LYS A  75      -0.806 -18.497 -10.275  1.00 95.94           O  
ATOM   1217  CG  LYS A  75       0.275 -20.610 -12.628  1.00 95.94           C  
ATOM   1218  HG2 LYS A  75       0.571 -21.404 -13.313  1.00 95.94           H  
ATOM   1219  HG3 LYS A  75       0.888 -19.735 -12.844  1.00 95.94           H  
ATOM   1220  CD  LYS A  75      -1.212 -20.308 -12.853  1.00 95.94           C  
ATOM   1221  HD2 LYS A  75      -1.694 -19.997 -11.926  1.00 95.94           H  
ATOM   1222  HD3 LYS A  75      -1.717 -21.215 -13.184  1.00 95.94           H  
ATOM   1223  CE  LYS A  75      -1.388 -19.212 -13.884  1.00 95.94           C  
ATOM   1224  HE2 LYS A  75      -0.725 -18.380 -13.646  1.00 95.94           H  
ATOM   1225  HE3 LYS A  75      -1.100 -19.635 -14.846  1.00 95.94           H  
ATOM   1226  NZ  LYS A  75      -2.794 -18.741 -13.896  1.00 95.94           N  
ATOM   1227  HZ1 LYS A  75      -3.430 -19.509 -14.057  1.00 95.94           H  
ATOM   1228  HZ2 LYS A  75      -3.062 -18.331 -13.013  1.00 95.94           H  
ATOM   1229  HZ3 LYS A  75      -2.997 -18.053 -14.607  1.00 95.94           H  
ATOM   1230  N   PHE A  76       1.214 -17.562 -10.553  1.00 94.81           N  
ATOM   1231  H   PHE A  76       2.211 -17.718 -10.515  1.00 94.81           H  
ATOM   1232  CA  PHE A  76       0.755 -16.184 -10.633  1.00 94.81           C  
ATOM   1233  HA  PHE A  76      -0.297 -16.172 -10.921  1.00 94.81           H  
ATOM   1234  C   PHE A  76       1.556 -15.455 -11.705  1.00 94.81           C  
ATOM   1235  CB  PHE A  76       0.882 -15.528  -9.255  1.00 94.81           C  
ATOM   1236  HB2 PHE A  76       0.389 -16.158  -8.516  1.00 94.81           H  
ATOM   1237  HB3 PHE A  76       1.935 -15.459  -8.980  1.00 94.81           H  
ATOM   1238  O   PHE A  76       2.780 -15.335 -11.619  1.00 94.81           O  
ATOM   1239  CG  PHE A  76       0.241 -14.160  -9.192  1.00 94.81           C  
ATOM   1240  CD1 PHE A  76       1.002 -13.033  -8.836  1.00 94.81           C  
ATOM   1241  HD1 PHE A  76       2.048 -13.138  -8.588  1.00 94.81           H  
ATOM   1242  CD2 PHE A  76      -1.133 -14.018  -9.462  1.00 94.81           C  
ATOM   1243  HD2 PHE A  76      -1.738 -14.879  -9.704  1.00 94.81           H  
ATOM   1244  CE1 PHE A  76       0.401 -11.769  -8.753  1.00 94.81           C  
ATOM   1245  HE1 PHE A  76       0.977 -10.908  -8.448  1.00 94.81           H  
ATOM   1246  CE2 PHE A  76      -1.732 -12.752  -9.389  1.00 94.81           C  
ATOM   1247  HE2 PHE A  76      -2.791 -12.637  -9.562  1.00 94.81           H  
ATOM   1248  CZ  PHE A  76      -0.962 -11.634  -9.046  1.00 94.81           C  
ATOM   1249  HZ  PHE A  76      -1.428 -10.661  -8.993  1.00 94.81           H  
ATOM   1250  N   SER A  77       0.871 -15.030 -12.762  1.00 93.88           N  
ATOM   1251  H   SER A  77      -0.139 -15.063 -12.742  1.00 93.88           H  
ATOM   1252  CA  SER A  77       1.523 -14.589 -14.000  1.00 93.88           C  
ATOM   1253  HA  SER A  77       2.214 -15.374 -14.305  1.00 93.88           H  
ATOM   1254  C   SER A  77       2.360 -13.321 -13.837  1.00 93.88           C  
ATOM   1255  CB  SER A  77       0.509 -14.449 -15.126  1.00 93.88           C  
ATOM   1256  HB2 SER A  77       1.032 -14.307 -16.072  1.00 93.88           H  
ATOM   1257  HB3 SER A  77      -0.156 -13.604 -14.949  1.00 93.88           H  
ATOM   1258  O   SER A  77       3.445 -13.287 -14.420  1.00 93.88           O  
ATOM   1259  OG  SER A  77      -0.226 -15.652 -15.166  1.00 93.88           O  
ATOM   1260  HG  SER A  77      -1.101 -15.460 -14.820  1.00 93.88           H  
ATOM   1261  N   PRO A  78       1.959 -12.346 -12.999  1.00 92.06           N  
ATOM   1262  CA  PRO A  78       2.814 -11.226 -12.623  1.00 92.06           C  
ATOM   1263  HA  PRO A  78       2.947 -10.570 -13.484  1.00 92.06           H  
ATOM   1264  C   PRO A  78       4.190 -11.590 -12.066  1.00 92.06           C  
ATOM   1265  CB  PRO A  78       2.020 -10.502 -11.548  1.00 92.06           C  
ATOM   1266  HB2 PRO A  78       2.131 -11.021 -10.596  1.00 92.06           H  
ATOM   1267  HB3 PRO A  78       2.361  -9.473 -11.431  1.00 92.06           H  
ATOM   1268  O   PRO A  78       5.126 -10.830 -12.263  1.00 92.06           O  
ATOM   1269  CG  PRO A  78       0.590 -10.642 -12.060  1.00 92.06           C  
ATOM   1270  HG2 PRO A  78       0.434  -9.991 -12.920  1.00 92.06           H  
ATOM   1271  HG3 PRO A  78      -0.153 -10.444 -11.288  1.00 92.06           H  
ATOM   1272  CD  PRO A  78       0.603 -12.099 -12.505  1.00 92.06           C  
ATOM   1273  HD2 PRO A  78      -0.141 -12.237 -13.290  1.00 92.06           H  
ATOM   1274  HD3 PRO A  78       0.386 -12.738 -11.648  1.00 92.06           H  
ATOM   1275  N   CYS A  79       4.344 -12.737 -11.399  1.00 94.75           N  
ATOM   1276  H   CYS A  79       3.544 -13.333 -11.243  1.00 94.75           H  
ATOM   1277  CA  CYS A  79       5.652 -13.185 -10.908  1.00 94.75           C  
ATOM   1278  HA  CYS A  79       6.238 -12.319 -10.602  1.00 94.75           H  
ATOM   1279  C   CYS A  79       6.467 -13.938 -11.976  1.00 94.75           C  
ATOM   1280  CB  CYS A  79       5.455 -14.076  -9.680  1.00 94.75           C  
ATOM   1281  HB2 CYS A  79       4.880 -14.953  -9.975  1.00 94.75           H  
ATOM   1282  HB3 CYS A  79       6.441 -14.406  -9.351  1.00 94.75           H  
ATOM   1283  O   CYS A  79       7.665 -14.148 -11.808  1.00 94.75           O  
ATOM   1284  SG  CYS A  79       4.638 -13.317  -8.258  1.00 94.75           S  
ATOM   1285  N   ILE A  80       5.824 -14.388 -13.059  1.00 95.69           N  
ATOM   1286  H   ILE A  80       4.852 -14.132 -13.157  1.00 95.69           H  
ATOM   1287  CA  ILE A  80       6.428 -15.226 -14.108  1.00 95.69           C  
ATOM   1288  HA  ILE A  80       7.282 -15.764 -13.697  1.00 95.69           H  
ATOM   1289  C   ILE A  80       6.959 -14.382 -15.272  1.00 95.69           C  
ATOM   1290  CB  ILE A  80       5.389 -16.266 -14.599  1.00 95.69           C  
ATOM   1291  HB  ILE A  80       4.470 -15.738 -14.853  1.00 95.69           H  
ATOM   1292  O   ILE A  80       7.946 -14.755 -15.909  1.00 95.69           O  
ATOM   1293  CG1 ILE A  80       5.068 -17.291 -13.489  1.00 95.69           C  
ATOM   1294 HG12 ILE A  80       5.903 -17.987 -13.400  1.00 95.69           H  
ATOM   1295 HG13 ILE A  80       4.956 -16.777 -12.534  1.00 95.69           H  
ATOM   1296  CG2 ILE A  80       5.874 -16.991 -15.870  1.00 95.69           C  
ATOM   1297 HG21 ILE A  80       5.808 -16.320 -16.726  1.00 95.69           H  
ATOM   1298 HG22 ILE A  80       5.267 -17.871 -16.085  1.00 95.69           H  
ATOM   1299 HG23 ILE A  80       6.916 -17.289 -15.755  1.00 95.69           H  
ATOM   1300  CD1 ILE A  80       3.782 -18.098 -13.721  1.00 95.69           C  
ATOM   1301 HD11 ILE A  80       3.613 -18.756 -12.869  1.00 95.69           H  
ATOM   1302 HD12 ILE A  80       2.930 -17.423 -13.812  1.00 95.69           H  
ATOM   1303 HD13 ILE A  80       3.856 -18.708 -14.621  1.00 95.69           H  
ATOM   1304  N   ARG A  81       6.268 -13.284 -15.594  1.00 93.12           N  
ATOM   1305  H   ARG A  81       5.494 -13.015 -15.004  1.00 93.12           H  
ATOM   1306  CA  ARG A  81       6.589 -12.417 -16.728  1.00 93.12           C  
ATOM   1307  HA  ARG A  81       7.663 -12.483 -16.907  1.00 93.12           H  
ATOM   1308  C   ARG A  81       6.281 -10.964 -16.408  1.00 93.12           C  
ATOM   1309  CB  ARG A  81       5.829 -12.878 -17.989  1.00 93.12           C  
ATOM   1310  HB2 ARG A  81       6.192 -12.305 -18.843  1.00 93.12           H  
ATOM   1311  HB3 ARG A  81       6.050 -13.929 -18.175  1.00 93.12           H  
ATOM   1312  O   ARG A  81       5.441 -10.661 -15.566  1.00 93.12           O  
ATOM   1313  CG  ARG A  81       4.303 -12.689 -17.881  1.00 93.12           C  
ATOM   1314  HG2 ARG A  81       3.918 -13.316 -17.077  1.00 93.12           H  
ATOM   1315  HG3 ARG A  81       4.066 -11.649 -17.661  1.00 93.12           H  
ATOM   1316  CD  ARG A  81       3.605 -13.067 -19.187  1.00 93.12           C  
ATOM   1317  HD2 ARG A  81       3.990 -12.436 -19.987  1.00 93.12           H  
ATOM   1318  HD3 ARG A  81       3.839 -14.110 -19.401  1.00 93.12           H  
ATOM   1319  NE  ARG A  81       2.141 -12.909 -19.078  1.00 93.12           N  
ATOM   1320  HE  ARG A  81       1.781 -12.750 -18.148  1.00 93.12           H  
ATOM   1321  NH1 ARG A  81       1.579 -13.036 -21.306  1.00 93.12           N  
ATOM   1322 HH11 ARG A  81       0.894 -13.126 -22.043  1.00 93.12           H  
ATOM   1323 HH12 ARG A  81       2.554 -13.208 -21.507  1.00 93.12           H  
ATOM   1324  NH2 ARG A  81      -0.020 -12.910 -19.777  1.00 93.12           N  
ATOM   1325 HH21 ARG A  81      -0.320 -12.862 -18.814  1.00 93.12           H  
ATOM   1326 HH22 ARG A  81      -0.720 -13.047 -20.493  1.00 93.12           H  
ATOM   1327  CZ  ARG A  81       1.251 -12.946 -20.054  1.00 93.12           C  
ATOM   1328  N   LYS A  82       6.882 -10.070 -17.189  1.00 89.75           N  
ATOM   1329  H   LYS A  82       7.570 -10.407 -17.846  1.00 89.75           H  
ATOM   1330  CA  LYS A  82       6.521  -8.655 -17.188  1.00 89.75           C  
ATOM   1331  HA  LYS A  82       6.628  -8.293 -16.166  1.00 89.75           H  
ATOM   1332  C   LYS A  82       5.058  -8.472 -17.606  1.00 89.75           C  
ATOM   1333  CB  LYS A  82       7.491  -7.894 -18.097  1.00 89.75           C  
ATOM   1334  HB2 LYS A  82       7.230  -8.056 -19.143  1.00 89.75           H  
ATOM   1335  HB3 LYS A  82       8.502  -8.263 -17.927  1.00 89.75           H  
ATOM   1336  O   LYS A  82       4.644  -8.967 -18.654  1.00 89.75           O  
ATOM   1337  CG  LYS A  82       7.459  -6.403 -17.766  1.00 89.75           C  
ATOM   1338  HG2 LYS A  82       7.693  -6.272 -16.710  1.00 89.75           H  
ATOM   1339  HG3 LYS A  82       6.463  -6.005 -17.959  1.00 89.75           H  
ATOM   1340  CD  LYS A  82       8.481  -5.636 -18.605  1.00 89.75           C  
ATOM   1341  HD2 LYS A  82       8.181  -5.670 -19.652  1.00 89.75           H  
ATOM   1342  HD3 LYS A  82       9.475  -6.068 -18.483  1.00 89.75           H  
ATOM   1343  CE  LYS A  82       8.473  -4.200 -18.090  1.00 89.75           C  
ATOM   1344  HE2 LYS A  82       7.431  -3.903 -17.973  1.00 89.75           H  
ATOM   1345  HE3 LYS A  82       8.936  -4.164 -17.104  1.00 89.75           H  
ATOM   1346  NZ  LYS A  82       9.135  -3.263 -19.019  1.00 89.75           N  
ATOM   1347  HZ1 LYS A  82       8.709  -3.346 -19.931  1.00 89.75           H  
ATOM   1348  HZ2 LYS A  82       8.897  -2.324 -18.731  1.00 89.75           H  
ATOM   1349  HZ3 LYS A  82      10.137  -3.385 -19.040  1.00 89.75           H  
ATOM   1350  N   ASP A  83       4.303  -7.737 -16.799  1.00 86.19           N  
ATOM   1351  H   ASP A  83       4.706  -7.386 -15.942  1.00 86.19           H  
ATOM   1352  CA  ASP A  83       2.887  -7.460 -17.025  1.00 86.19           C  
ATOM   1353  HA  ASP A  83       2.535  -8.051 -17.871  1.00 86.19           H  
ATOM   1354  C   ASP A  83       2.660  -5.977 -17.348  1.00 86.19           C  
ATOM   1355  CB  ASP A  83       2.080  -7.905 -15.805  1.00 86.19           C  
ATOM   1356  HB2 ASP A  83       2.337  -8.934 -15.551  1.00 86.19           H  
ATOM   1357  HB3 ASP A  83       2.314  -7.267 -14.953  1.00 86.19           H  
ATOM   1358  O   ASP A  83       3.183  -5.094 -16.668  1.00 86.19           O  
ATOM   1359  CG  ASP A  83       0.599  -7.823 -16.136  1.00 86.19           C  
ATOM   1360  OD1 ASP A  83       0.005  -6.737 -15.950  1.00 86.19           O  
ATOM   1361  OD2 ASP A  83       0.081  -8.814 -16.686  1.00 86.19           O  
ATOM   1362  N   GLN A  84       1.877  -5.694 -18.393  1.00 82.50           N  
ATOM   1363  H   GLN A  84       1.401  -6.452 -18.861  1.00 82.50           H  
ATOM   1364  CA  GLN A  84       1.646  -4.320 -18.846  1.00 82.50           C  
ATOM   1365  HA  GLN A  84       2.606  -3.808 -18.925  1.00 82.50           H  
ATOM   1366  C   GLN A  84       0.795  -3.505 -17.868  1.00 82.50           C  
ATOM   1367  CB  GLN A  84       0.973  -4.315 -20.225  1.00 82.50           C  
ATOM   1368  HB2 GLN A  84       0.093  -4.957 -20.204  1.00 82.50           H  
ATOM   1369  HB3 GLN A  84       0.647  -3.298 -20.443  1.00 82.50           H  
ATOM   1370  O   GLN A  84       1.031  -2.305 -17.733  1.00 82.50           O  
ATOM   1371  CG  GLN A  84       1.916  -4.755 -21.354  1.00 82.50           C  
ATOM   1372  HG2 GLN A  84       2.217  -5.792 -21.206  1.00 82.50           H  
ATOM   1373  HG3 GLN A  84       2.810  -4.131 -21.330  1.00 82.50           H  
ATOM   1374  CD  GLN A  84       1.274  -4.618 -22.733  1.00 82.50           C  
ATOM   1375  NE2 GLN A  84       2.044  -4.706 -23.795  1.00 82.50           N  
ATOM   1376 HE21 GLN A  84       1.567  -4.631 -24.682  1.00 82.50           H  
ATOM   1377 HE22 GLN A  84       3.032  -4.896 -23.703  1.00 82.50           H  
ATOM   1378  OE1 GLN A  84       0.083  -4.418 -22.900  1.00 82.50           O  
ATOM   1379  N   GLN A  85      -0.182  -4.119 -17.193  1.00 82.06           N  
ATOM   1380  H   GLN A  85      -0.235  -5.128 -17.191  1.00 82.06           H  
ATOM   1381  CA  GLN A  85      -1.055  -3.397 -16.265  1.00 82.06           C  
ATOM   1382  HA  GLN A  85      -1.382  -2.469 -16.736  1.00 82.06           H  
ATOM   1383  C   GLN A  85      -0.276  -3.003 -15.005  1.00 82.06           C  
ATOM   1384  CB  GLN A  85      -2.311  -4.225 -15.933  1.00 82.06           C  
ATOM   1385  HB2 GLN A  85      -2.927  -3.634 -15.255  1.00 82.06           H  
ATOM   1386  HB3 GLN A  85      -2.034  -5.149 -15.427  1.00 82.06           H  
ATOM   1387  O   GLN A  85      -0.370  -1.862 -14.554  1.00 82.06           O  
ATOM   1388  CG  GLN A  85      -3.162  -4.543 -17.173  1.00 82.06           C  
ATOM   1389  HG2 GLN A  85      -3.278  -3.629 -17.756  1.00 82.06           H  
ATOM   1390  HG3 GLN A  85      -2.646  -5.276 -17.792  1.00 82.06           H  
ATOM   1391  CD  GLN A  85      -4.554  -5.088 -16.840  1.00 82.06           C  
ATOM   1392  NE2 GLN A  85      -5.591  -4.630 -17.504  1.00 82.06           N  
ATOM   1393 HE21 GLN A  85      -6.489  -4.919 -17.144  1.00 82.06           H  
ATOM   1394 HE22 GLN A  85      -5.485  -3.868 -18.158  1.00 82.06           H  
ATOM   1395  OE1 GLN A  85      -4.780  -5.928 -15.995  1.00 82.06           O  
ATOM   1396  N   ILE A  86       0.579  -3.899 -14.508  1.00 83.50           N  
ATOM   1397  H   ILE A  86       0.585  -4.825 -14.913  1.00 83.50           H  
ATOM   1398  CA  ILE A  86       1.470  -3.605 -13.377  1.00 83.50           C  
ATOM   1399  HA  ILE A  86       0.878  -3.162 -12.576  1.00 83.50           H  
ATOM   1400  C   ILE A  86       2.528  -2.570 -13.764  1.00 83.50           C  
ATOM   1401  CB  ILE A  86       2.102  -4.899 -12.832  1.00 83.50           C  
ATOM   1402  HB  ILE A  86       2.632  -5.399 -13.643  1.00 83.50           H  
ATOM   1403  O   ILE A  86       2.782  -1.640 -13.005  1.00 83.50           O  
ATOM   1404  CG1 ILE A  86       0.969  -5.814 -12.319  1.00 83.50           C  
ATOM   1405 HG12 ILE A  86       0.252  -6.003 -13.119  1.00 83.50           H  
ATOM   1406 HG13 ILE A  86       0.441  -5.320 -11.503  1.00 83.50           H  
ATOM   1407  CG2 ILE A  86       3.114  -4.589 -11.712  1.00 83.50           C  
ATOM   1408 HG21 ILE A  86       3.546  -5.510 -11.321  1.00 83.50           H  
ATOM   1409 HG22 ILE A  86       2.622  -4.062 -10.894  1.00 83.50           H  
ATOM   1410 HG23 ILE A  86       3.938  -3.980 -12.083  1.00 83.50           H  
ATOM   1411  CD1 ILE A  86       1.452  -7.172 -11.838  1.00 83.50           C  
ATOM   1412 HD11 ILE A  86       2.029  -7.075 -10.918  1.00 83.50           H  
ATOM   1413 HD12 ILE A  86       2.060  -7.634 -12.616  1.00 83.50           H  
ATOM   1414 HD13 ILE A  86       0.583  -7.796 -11.630  1.00 83.50           H  
ATOM   1415  N   GLU A  87       3.111  -2.657 -14.963  1.00 85.06           N  
ATOM   1416  H   GLU A  87       2.925  -3.460 -15.546  1.00 85.06           H  
ATOM   1417  CA  GLU A  87       4.071  -1.646 -15.417  1.00 85.06           C  
ATOM   1418  HA  GLU A  87       4.860  -1.568 -14.668  1.00 85.06           H  
ATOM   1419  C   GLU A  87       3.428  -0.254 -15.530  1.00 85.06           C  
ATOM   1420  CB  GLU A  87       4.707  -2.087 -16.746  1.00 85.06           C  
ATOM   1421  HB2 GLU A  87       3.939  -2.158 -17.516  1.00 85.06           H  
ATOM   1422  HB3 GLU A  87       5.164  -3.067 -16.607  1.00 85.06           H  
ATOM   1423  O   GLU A  87       4.055   0.747 -15.183  1.00 85.06           O  
ATOM   1424  CG  GLU A  87       5.792  -1.097 -17.193  1.00 85.06           C  
ATOM   1425  HG2 GLU A  87       6.479  -0.931 -16.362  1.00 85.06           H  
ATOM   1426  HG3 GLU A  87       5.325  -0.143 -17.438  1.00 85.06           H  
ATOM   1427  CD  GLU A  87       6.602  -1.547 -18.412  1.00 85.06           C  
ATOM   1428  OE1 GLU A  87       7.703  -0.978 -18.625  1.00 85.06           O  
ATOM   1429  OE2 GLU A  87       6.200  -2.454 -19.168  1.00 85.06           O  
ATOM   1430  N   GLN A  88       2.174  -0.172 -15.983  1.00 86.44           N  
ATOM   1431  H   GLN A  88       1.698  -1.021 -16.252  1.00 86.44           H  
ATOM   1432  CA  GLN A  88       1.433   1.089 -15.997  1.00 86.44           C  
ATOM   1433  HA  GLN A  88       2.036   1.846 -16.498  1.00 86.44           H  
ATOM   1434  C   GLN A  88       1.160   1.612 -14.585  1.00 86.44           C  
ATOM   1435  CB  GLN A  88       0.117   0.930 -16.762  1.00 86.44           C  
ATOM   1436  HB2 GLN A  88      -0.517   1.791 -16.549  1.00 86.44           H  
ATOM   1437  HB3 GLN A  88      -0.400   0.033 -16.422  1.00 86.44           H  
ATOM   1438  O   GLN A  88       1.334   2.808 -14.363  1.00 86.44           O  
ATOM   1439  CG  GLN A  88       0.335   0.860 -18.279  1.00 86.44           C  
ATOM   1440  HG2 GLN A  88       0.779   1.794 -18.622  1.00 86.44           H  
ATOM   1441  HG3 GLN A  88       1.024   0.051 -18.523  1.00 86.44           H  
ATOM   1442  CD  GLN A  88      -0.972   0.643 -19.032  1.00 86.44           C  
ATOM   1443  NE2 GLN A  88      -0.916   0.300 -20.299  1.00 86.44           N  
ATOM   1444 HE21 GLN A  88      -0.033   0.062 -20.727  1.00 86.44           H  
ATOM   1445 HE22 GLN A  88      -1.808   0.133 -20.742  1.00 86.44           H  
ATOM   1446  OE1 GLN A  88      -2.067   0.823 -18.522  1.00 86.44           O  
ATOM   1447  N   LEU A  89       0.784   0.743 -13.642  1.00 85.06           N  
ATOM   1448  H   LEU A  89       0.634  -0.223 -13.897  1.00 85.06           H  
ATOM   1449  CA  LEU A  89       0.592   1.114 -12.238  1.00 85.06           C  
ATOM   1450  HA  LEU A  89      -0.172   1.890 -12.187  1.00 85.06           H  
ATOM   1451  C   LEU A  89       1.880   1.704 -11.644  1.00 85.06           C  
ATOM   1452  CB  LEU A  89       0.097  -0.117 -11.455  1.00 85.06           C  
ATOM   1453  HB2 LEU A  89       0.832  -0.916 -11.555  1.00 85.06           H  
ATOM   1454  HB3 LEU A  89      -0.836  -0.467 -11.897  1.00 85.06           H  
ATOM   1455  O   LEU A  89       1.872   2.846 -11.196  1.00 85.06           O  
ATOM   1456  CG  LEU A  89      -0.123   0.135  -9.951  1.00 85.06           C  
ATOM   1457  HG  LEU A  89       0.789   0.533  -9.507  1.00 85.06           H  
ATOM   1458  CD1 LEU A  89      -1.271   1.117  -9.707  1.00 85.06           C  
ATOM   1459 HD11 LEU A  89      -1.414   1.229  -8.632  1.00 85.06           H  
ATOM   1460 HD12 LEU A  89      -1.015   2.099 -10.105  1.00 85.06           H  
ATOM   1461 HD13 LEU A  89      -2.193   0.752 -10.158  1.00 85.06           H  
ATOM   1462  CD2 LEU A  89      -0.452  -1.188  -9.258  1.00 85.06           C  
ATOM   1463 HD21 LEU A  89      -1.375  -1.607  -9.658  1.00 85.06           H  
ATOM   1464 HD22 LEU A  89       0.370  -1.889  -9.398  1.00 85.06           H  
ATOM   1465 HD23 LEU A  89      -0.564  -1.006  -8.189  1.00 85.06           H  
ATOM   1466  N   VAL A  90       3.004   0.988 -11.754  1.00 86.19           N  
ATOM   1467  H   VAL A  90       2.930   0.053 -12.129  1.00 86.19           H  
ATOM   1468  CA  VAL A  90       4.309   1.432 -11.230  1.00 86.19           C  
ATOM   1469  HA  VAL A  90       4.208   1.620 -10.161  1.00 86.19           H  
ATOM   1470  C   VAL A  90       4.763   2.741 -11.882  1.00 86.19           C  
ATOM   1471  CB  VAL A  90       5.369   0.329 -11.429  1.00 86.19           C  
ATOM   1472  HB  VAL A  90       5.386   0.041 -12.480  1.00 86.19           H  
ATOM   1473  O   VAL A  90       5.330   3.608 -11.218  1.00 86.19           O  
ATOM   1474  CG1 VAL A  90       6.784   0.784 -11.037  1.00 86.19           C  
ATOM   1475 HG11 VAL A  90       7.133   1.570 -11.706  1.00 86.19           H  
ATOM   1476 HG12 VAL A  90       7.475  -0.056 -11.104  1.00 86.19           H  
ATOM   1477 HG13 VAL A  90       6.775   1.156 -10.013  1.00 86.19           H  
ATOM   1478  CG2 VAL A  90       5.040  -0.911 -10.588  1.00 86.19           C  
ATOM   1479 HG21 VAL A  90       5.052  -0.653  -9.529  1.00 86.19           H  
ATOM   1480 HG22 VAL A  90       4.049  -1.295 -10.829  1.00 86.19           H  
ATOM   1481 HG23 VAL A  90       5.770  -1.698 -10.773  1.00 86.19           H  
ATOM   1482  N   ARG A  91       4.510   2.933 -13.185  1.00 88.75           N  
ATOM   1483  H   ARG A  91       4.057   2.189 -13.697  1.00 88.75           H  
ATOM   1484  CA  ARG A  91       4.811   4.209 -13.858  1.00 88.75           C  
ATOM   1485  HA  ARG A  91       5.841   4.492 -13.641  1.00 88.75           H  
ATOM   1486  C   ARG A  91       3.968   5.357 -13.307  1.00 88.75           C  
ATOM   1487  CB  ARG A  91       4.633   4.091 -15.374  1.00 88.75           C  
ATOM   1488  HB2 ARG A  91       3.690   3.588 -15.587  1.00 88.75           H  
ATOM   1489  HB3 ARG A  91       4.588   5.094 -15.799  1.00 88.75           H  
ATOM   1490  O   ARG A  91       4.534   6.405 -13.017  1.00 88.75           O  
ATOM   1491  CG  ARG A  91       5.796   3.342 -16.037  1.00 88.75           C  
ATOM   1492  HG2 ARG A  91       5.912   2.353 -15.592  1.00 88.75           H  
ATOM   1493  HG3 ARG A  91       6.721   3.900 -15.896  1.00 88.75           H  
ATOM   1494  CD  ARG A  91       5.496   3.212 -17.531  1.00 88.75           C  
ATOM   1495  HD2 ARG A  91       4.498   2.789 -17.644  1.00 88.75           H  
ATOM   1496  HD3 ARG A  91       5.508   4.211 -17.968  1.00 88.75           H  
ATOM   1497  NE  ARG A  91       6.457   2.337 -18.225  1.00 88.75           N  
ATOM   1498  HE  ARG A  91       7.007   1.710 -17.656  1.00 88.75           H  
ATOM   1499  NH1 ARG A  91       5.833   2.898 -20.357  1.00 88.75           N  
ATOM   1500 HH11 ARG A  91       5.209   3.588 -19.963  1.00 88.75           H  
ATOM   1501 HH12 ARG A  91       5.910   2.767 -21.355  1.00 88.75           H  
ATOM   1502  NH2 ARG A  91       7.346   1.297 -20.045  1.00 88.75           N  
ATOM   1503 HH21 ARG A  91       7.362   1.130 -21.041  1.00 88.75           H  
ATOM   1504 HH22 ARG A  91       7.694   0.565 -19.442  1.00 88.75           H  
ATOM   1505  CZ  ARG A  91       6.548   2.184 -19.532  1.00 88.75           C  
ATOM   1506  N   ARG A  92       2.657   5.157 -13.115  1.00 88.00           N  
ATOM   1507  H   ARG A  92       2.279   4.243 -13.319  1.00 88.00           H  
ATOM   1508  CA  ARG A  92       1.777   6.173 -12.509  1.00 88.00           C  
ATOM   1509  HA  ARG A  92       1.856   7.102 -13.074  1.00 88.00           H  
ATOM   1510  C   ARG A  92       2.219   6.509 -11.085  1.00 88.00           C  
ATOM   1511  CB  ARG A  92       0.314   5.705 -12.493  1.00 88.00           C  
ATOM   1512  HB2 ARG A  92       0.267   4.724 -12.021  1.00 88.00           H  
ATOM   1513  HB3 ARG A  92      -0.258   6.396 -11.874  1.00 88.00           H  
ATOM   1514  O   ARG A  92       2.296   7.685 -10.748  1.00 88.00           O  
ATOM   1515  CG  ARG A  92      -0.363   5.637 -13.871  1.00 88.00           C  
ATOM   1516  HG2 ARG A  92       0.199   4.972 -14.526  1.00 88.00           H  
ATOM   1517  HG3 ARG A  92      -0.391   6.629 -14.324  1.00 88.00           H  
ATOM   1518  CD  ARG A  92      -1.797   5.110 -13.686  1.00 88.00           C  
ATOM   1519  HD2 ARG A  92      -2.460   5.946 -13.462  1.00 88.00           H  
ATOM   1520  HD3 ARG A  92      -1.802   4.440 -12.826  1.00 88.00           H  
ATOM   1521  NE  ARG A  92      -2.303   4.360 -14.857  1.00 88.00           N  
ATOM   1522  HE  ARG A  92      -1.888   4.567 -15.754  1.00 88.00           H  
ATOM   1523  NH1 ARG A  92      -3.839   3.053 -13.718  1.00 88.00           N  
ATOM   1524 HH11 ARG A  92      -4.605   2.395 -13.684  1.00 88.00           H  
ATOM   1525 HH12 ARG A  92      -3.637   3.524 -12.848  1.00 88.00           H  
ATOM   1526  NH2 ARG A  92      -3.560   2.754 -15.898  1.00 88.00           N  
ATOM   1527 HH21 ARG A  92      -3.072   2.862 -16.775  1.00 88.00           H  
ATOM   1528 HH22 ARG A  92      -4.277   2.048 -15.801  1.00 88.00           H  
ATOM   1529  CZ  ARG A  92      -3.226   3.402 -14.819  1.00 88.00           C  
ATOM   1530  N   GLU A  93       2.554   5.503 -10.278  1.00 88.31           N  
ATOM   1531  H   GLU A  93       2.413   4.555 -10.597  1.00 88.31           H  
ATOM   1532  CA  GLU A  93       3.072   5.699  -8.918  1.00 88.31           C  
ATOM   1533  HA  GLU A  93       2.349   6.268  -8.333  1.00 88.31           H  
ATOM   1534  C   GLU A  93       4.374   6.516  -8.927  1.00 88.31           C  
ATOM   1535  CB  GLU A  93       3.284   4.344  -8.224  1.00 88.31           C  
ATOM   1536  HB2 GLU A  93       3.850   3.690  -8.888  1.00 88.31           H  
ATOM   1537  HB3 GLU A  93       3.873   4.508  -7.321  1.00 88.31           H  
ATOM   1538  O   GLU A  93       4.479   7.499  -8.196  1.00 88.31           O  
ATOM   1539  CG  GLU A  93       1.964   3.662  -7.817  1.00 88.31           C  
ATOM   1540  HG2 GLU A  93       1.342   3.524  -8.701  1.00 88.31           H  
ATOM   1541  HG3 GLU A  93       1.430   4.329  -7.140  1.00 88.31           H  
ATOM   1542  CD  GLU A  93       2.170   2.297  -7.129  1.00 88.31           C  
ATOM   1543  OE1 GLU A  93       1.172   1.743  -6.614  1.00 88.31           O  
ATOM   1544  OE2 GLU A  93       3.310   1.778  -7.145  1.00 88.31           O  
ATOM   1545  N   ARG A  94       5.327   6.198  -9.817  1.00 90.50           N  
ATOM   1546  H   ARG A  94       5.192   5.362 -10.367  1.00 90.50           H  
ATOM   1547  CA  ARG A  94       6.566   6.983  -9.991  1.00 90.50           C  
ATOM   1548  HA  ARG A  94       7.059   7.073  -9.023  1.00 90.50           H  
ATOM   1549  C   ARG A  94       6.290   8.419 -10.450  1.00 90.50           C  
ATOM   1550  CB  ARG A  94       7.517   6.274 -10.974  1.00 90.50           C  
ATOM   1551  HB2 ARG A  94       6.961   5.987 -11.866  1.00 90.50           H  
ATOM   1552  HB3 ARG A  94       8.294   6.979 -11.271  1.00 90.50           H  
ATOM   1553  O   ARG A  94       6.942   9.348  -9.981  1.00 90.50           O  
ATOM   1554  CG  ARG A  94       8.208   5.036 -10.373  1.00 90.50           C  
ATOM   1555  HG2 ARG A  94       7.461   4.337  -9.998  1.00 90.50           H  
ATOM   1556  HG3 ARG A  94       8.835   5.350  -9.538  1.00 90.50           H  
ATOM   1557  CD  ARG A  94       9.081   4.337 -11.432  1.00 90.50           C  
ATOM   1558  HD2 ARG A  94       8.440   4.051 -12.266  1.00 90.50           H  
ATOM   1559  HD3 ARG A  94       9.829   5.047 -11.784  1.00 90.50           H  
ATOM   1560  NE  ARG A  94       9.760   3.130 -10.905  1.00 90.50           N  
ATOM   1561  HE  ARG A  94       9.571   2.895  -9.941  1.00 90.50           H  
ATOM   1562  NH1 ARG A  94      10.929   2.504 -12.799  1.00 90.50           N  
ATOM   1563 HH11 ARG A  94      11.628   1.880 -13.176  1.00 90.50           H  
ATOM   1564 HH12 ARG A  94      10.553   3.294 -13.304  1.00 90.50           H  
ATOM   1565  NH2 ARG A  94      11.202   1.339 -10.957  1.00 90.50           N  
ATOM   1566 HH21 ARG A  94      11.930   0.831 -11.438  1.00 90.50           H  
ATOM   1567 HH22 ARG A  94      11.097   1.198  -9.963  1.00 90.50           H  
ATOM   1568  CZ  ARG A  94      10.610   2.337 -11.547  1.00 90.50           C  
ATOM   1569  N   ASP A  95       5.336   8.631 -11.353  1.00 90.69           N  
ATOM   1570  H   ASP A  95       4.858   7.832 -11.745  1.00 90.69           H  
ATOM   1571  CA  ASP A  95       4.991   9.974 -11.834  1.00 90.69           C  
ATOM   1572  HA  ASP A  95       5.907  10.480 -12.138  1.00 90.69           H  
ATOM   1573  C   ASP A  95       4.376  10.842 -10.728  1.00 90.69           C  
ATOM   1574  CB  ASP A  95       4.059   9.882 -13.054  1.00 90.69           C  
ATOM   1575  HB2 ASP A  95       3.667  10.878 -13.263  1.00 90.69           H  
ATOM   1576  HB3 ASP A  95       3.215   9.234 -12.819  1.00 90.69           H  
ATOM   1577  O   ASP A  95       4.714  12.022 -10.609  1.00 90.69           O  
ATOM   1578  CG  ASP A  95       4.755   9.382 -14.328  1.00 90.69           C  
ATOM   1579  OD1 ASP A  95       6.004   9.525 -14.427  1.00 90.69           O  
ATOM   1580  OD2 ASP A  95       4.033   8.927 -15.242  1.00 90.69           O  
ATOM   1581  N   ILE A  96       3.535  10.248  -9.880  1.00 89.56           N  
ATOM   1582  H   ILE A  96       3.300   9.279 -10.046  1.00 89.56           H  
ATOM   1583  CA  ILE A  96       2.989  10.897  -8.685  1.00 89.56           C  
ATOM   1584  HA  ILE A  96       2.559  11.857  -8.972  1.00 89.56           H  
ATOM   1585  C   ILE A  96       4.115  11.186  -7.687  1.00 89.56           C  
ATOM   1586  CB  ILE A  96       1.869  10.019  -8.086  1.00 89.56           C  
ATOM   1587  HB  ILE A  96       2.245   9.003  -7.963  1.00 89.56           H  
ATOM   1588  O   ILE A  96       4.253  12.325  -7.229  1.00 89.56           O  
ATOM   1589  CG1 ILE A  96       0.647   9.994  -9.034  1.00 89.56           C  
ATOM   1590 HG12 ILE A  96       0.974   9.781 -10.052  1.00 89.56           H  
ATOM   1591 HG13 ILE A  96       0.174  10.976  -9.045  1.00 89.56           H  
ATOM   1592  CG2 ILE A  96       1.436  10.544  -6.711  1.00 89.56           C  
ATOM   1593 HG21 ILE A  96       1.080  11.570  -6.810  1.00 89.56           H  
ATOM   1594 HG22 ILE A  96       0.646   9.916  -6.298  1.00 89.56           H  
ATOM   1595 HG23 ILE A  96       2.265  10.503  -6.006  1.00 89.56           H  
ATOM   1596  CD1 ILE A  96      -0.402   8.938  -8.663  1.00 89.56           C  
ATOM   1597 HD11 ILE A  96       0.071   7.960  -8.576  1.00 89.56           H  
ATOM   1598 HD12 ILE A  96      -0.894   9.192  -7.725  1.00 89.56           H  
ATOM   1599 HD13 ILE A  96      -1.158   8.893  -9.448  1.00 89.56           H  
ATOM   1600  N   GLU A  97       4.961  10.193  -7.403  1.00 91.88           N  
ATOM   1601  H   GLU A  97       4.784   9.281  -7.797  1.00 91.88           H  
ATOM   1602  CA  GLU A  97       6.085  10.319  -6.476  1.00 91.88           C  
ATOM   1603  HA  GLU A  97       5.692  10.556  -5.487  1.00 91.88           H  
ATOM   1604  C   GLU A  97       7.032  11.448  -6.880  1.00 91.88           C  
ATOM   1605  CB  GLU A  97       6.841   8.990  -6.371  1.00 91.88           C  
ATOM   1606  HB2 GLU A  97       6.148   8.211  -6.051  1.00 91.88           H  
ATOM   1607  HB3 GLU A  97       7.255   8.722  -7.342  1.00 91.88           H  
ATOM   1608  O   GLU A  97       7.424  12.232  -6.020  1.00 91.88           O  
ATOM   1609  CG  GLU A  97       7.972   9.101  -5.344  1.00 91.88           C  
ATOM   1610  HG2 GLU A  97       7.564   9.470  -4.402  1.00 91.88           H  
ATOM   1611  HG3 GLU A  97       8.720   9.813  -5.692  1.00 91.88           H  
ATOM   1612  CD  GLU A  97       8.652   7.759  -5.126  1.00 91.88           C  
ATOM   1613  OE1 GLU A  97       8.614   7.257  -3.989  1.00 91.88           O  
ATOM   1614  OE2 GLU A  97       9.266   7.237  -6.082  1.00 91.88           O  
ATOM   1615  N   ARG A  98       7.317  11.632  -8.175  1.00 90.06           N  
ATOM   1616  H   ARG A  98       6.984  10.934  -8.824  1.00 90.06           H  
ATOM   1617  CA  ARG A  98       8.166  12.729  -8.678  1.00 90.06           C  
ATOM   1618  HA  ARG A  98       9.160  12.605  -8.249  1.00 90.06           H  
ATOM   1619  C   ARG A  98       7.675  14.119  -8.247  1.00 90.06           C  
ATOM   1620  CB  ARG A  98       8.256  12.609 -10.209  1.00 90.06           C  
ATOM   1621  HB2 ARG A  98       7.324  12.950 -10.659  1.00 90.06           H  
ATOM   1622  HB3 ARG A  98       8.397  11.559 -10.466  1.00 90.06           H  
ATOM   1623  O   ARG A  98       8.459  15.062  -8.156  1.00 90.06           O  
ATOM   1624  CG  ARG A  98       9.438  13.406 -10.783  1.00 90.06           C  
ATOM   1625  HG2 ARG A  98      10.362  13.069 -10.313  1.00 90.06           H  
ATOM   1626  HG3 ARG A  98       9.308  14.463 -10.550  1.00 90.06           H  
ATOM   1627  CD  ARG A  98       9.570  13.276 -12.306  1.00 90.06           C  
ATOM   1628  HD2 ARG A  98      10.381  13.929 -12.628  1.00 90.06           H  
ATOM   1629  HD3 ARG A  98       8.652  13.629 -12.776  1.00 90.06           H  
ATOM   1630  NE  ARG A  98       9.896  11.899 -12.721  1.00 90.06           N  
ATOM   1631  HE  ARG A  98      10.805  11.562 -12.439  1.00 90.06           H  
ATOM   1632  NH1 ARG A  98       7.889  11.338 -13.700  1.00 90.06           N  
ATOM   1633 HH11 ARG A  98       7.269  10.625 -14.058  1.00 90.06           H  
ATOM   1634 HH12 ARG A  98       7.499  12.234 -13.447  1.00 90.06           H  
ATOM   1635  NH2 ARG A  98       9.498   9.822 -13.546  1.00 90.06           N  
ATOM   1636 HH21 ARG A  98       8.804   9.167 -13.876  1.00 90.06           H  
ATOM   1637 HH22 ARG A  98      10.365   9.529 -13.118  1.00 90.06           H  
ATOM   1638  CZ  ARG A  98       9.099  11.036 -13.325  1.00 90.06           C  
ATOM   1639  N   THR A  99       6.379  14.267  -7.965  1.00 88.12           N  
ATOM   1640  H   THR A  99       5.797  13.443  -8.026  1.00 88.12           H  
ATOM   1641  CA  THR A  99       5.782  15.528  -7.498  1.00 88.12           C  
ATOM   1642  HA  THR A  99       6.436  16.336  -7.828  1.00 88.12           H  
ATOM   1643  C   THR A  99       5.691  15.662  -5.975  1.00 88.12           C  
ATOM   1644  CB  THR A  99       4.423  15.805  -8.149  1.00 88.12           C  
ATOM   1645  HB  THR A  99       4.118  16.814  -7.873  1.00 88.12           H  
ATOM   1646  O   THR A  99       5.342  16.746  -5.496  1.00 88.12           O  
ATOM   1647  CG2 THR A  99       4.484  15.749  -9.675  1.00 88.12           C  
ATOM   1648 HG21 THR A  99       3.522  16.058 -10.083  1.00 88.12           H  
ATOM   1649 HG22 THR A  99       5.262  16.418 -10.044  1.00 88.12           H  
ATOM   1650 HG23 THR A  99       4.691  14.733 -10.009  1.00 88.12           H  
ATOM   1651  OG1 THR A  99       3.429  14.920  -7.697  1.00 88.12           O  
ATOM   1652  HG1 THR A  99       3.765  14.021  -7.680  1.00 88.12           H  
ATOM   1653  N   SER A 100       6.057  14.624  -5.222  1.00 91.69           N  
ATOM   1654  H   SER A 100       6.402  13.795  -5.682  1.00 91.69           H  
ATOM   1655  CA  SER A 100       6.060  14.623  -3.756  1.00 91.69           C  
ATOM   1656  HA  SER A 100       5.077  14.949  -3.419  1.00 91.69           H  
ATOM   1657  C   SER A 100       7.078  15.604  -3.152  1.00 91.69           C  
ATOM   1658  CB  SER A 100       6.257  13.195  -3.219  1.00 91.69           C  
ATOM   1659  HB2 SER A 100       5.544  12.522  -3.695  1.00 91.69           H  
ATOM   1660  HB3 SER A 100       6.071  13.185  -2.145  1.00 91.69           H  
ATOM   1661  O   SER A 100       7.896  16.217  -3.847  1.00 91.69           O  
ATOM   1662  OG  SER A 100       7.572  12.732  -3.445  1.00 91.69           O  
ATOM   1663  HG  SER A 100       7.645  12.479  -4.368  1.00 91.69           H  
ATOM   1664  N   GLY A 101       6.965  15.806  -1.843  1.00 92.44           N  
ATOM   1665  H   GLY A 101       6.269  15.277  -1.338  1.00 92.44           H  
ATOM   1666  CA  GLY A 101       7.877  16.593  -1.022  1.00 92.44           C  
ATOM   1667  HA2 GLY A 101       7.613  17.650  -1.066  1.00 92.44           H  
ATOM   1668  HA3 GLY A 101       8.899  16.475  -1.384  1.00 92.44           H  
ATOM   1669  C   GLY A 101       7.818  16.130   0.431  1.00 92.44           C  
ATOM   1670  O   GLY A 101       7.048  15.227   0.776  1.00 92.44           O  
ATOM   1671  N   CYS A 102       8.613  16.760   1.290  1.00 94.31           N  
ATOM   1672  H   CYS A 102       9.146  17.560   0.982  1.00 94.31           H  
ATOM   1673  CA  CYS A 102       8.661  16.385   2.696  1.00 94.31           C  
ATOM   1674  HA  CYS A 102       8.409  15.327   2.774  1.00 94.31           H  
ATOM   1675  C   CYS A 102       7.623  17.176   3.501  1.00 94.31           C  
ATOM   1676  CB  CYS A 102      10.089  16.553   3.223  1.00 94.31           C  
ATOM   1677  HB2 CYS A 102      10.767  16.012   2.563  1.00 94.31           H  
ATOM   1678  HB3 CYS A 102      10.358  17.609   3.211  1.00 94.31           H  
ATOM   1679  O   CYS A 102       7.712  18.398   3.600  1.00 94.31           O  
ATOM   1680  SG  CYS A 102      10.297  15.908   4.898  1.00 94.31           S  
ATOM   1681  N   CYS A 103       6.639  16.494   4.084  1.00 92.94           N  
ATOM   1682  H   CYS A 103       6.620  15.489   3.989  1.00 92.94           H  
ATOM   1683  CA  CYS A 103       5.674  17.100   4.996  1.00 92.94           C  
ATOM   1684  HA  CYS A 103       5.521  18.148   4.738  1.00 92.94           H  
ATOM   1685  C   CYS A 103       6.216  17.020   6.423  1.00 92.94           C  
ATOM   1686  CB  CYS A 103       4.339  16.376   4.848  1.00 92.94           C  
ATOM   1687  HB2 CYS A 103       4.055  16.405   3.796  1.00 92.94           H  
ATOM   1688  HB3 CYS A 103       4.465  15.336   5.149  1.00 92.94           H  
ATOM   1689  O   CYS A 103       6.298  15.930   6.994  1.00 92.94           O  
ATOM   1690  SG  CYS A 103       2.979  17.086   5.794  1.00 92.94           S  
ATOM   1691  N   VAL A 104       6.622  18.159   6.984  1.00 92.25           N  
ATOM   1692  H   VAL A 104       6.510  19.021   6.471  1.00 92.25           H  
ATOM   1693  CA  VAL A 104       7.192  18.246   8.334  1.00 92.25           C  
ATOM   1694  HA  VAL A 104       7.472  17.250   8.675  1.00 92.25           H  
ATOM   1695  C   VAL A 104       6.135  18.787   9.283  1.00 92.25           C  
ATOM   1696  CB  VAL A 104       8.461  19.122   8.361  1.00 92.25           C  
ATOM   1697  HB  VAL A 104       8.203  20.154   8.124  1.00 92.25           H  
ATOM   1698  O   VAL A 104       5.614  19.874   9.059  1.00 92.25           O  
ATOM   1699  CG1 VAL A 104       9.101  19.074   9.755  1.00 92.25           C  
ATOM   1700 HG11 VAL A 104       9.232  18.041  10.076  1.00 92.25           H  
ATOM   1701 HG12 VAL A 104      10.075  19.563   9.736  1.00 92.25           H  
ATOM   1702 HG13 VAL A 104       8.468  19.595  10.473  1.00 92.25           H  
ATOM   1703  CG2 VAL A 104       9.505  18.644   7.340  1.00 92.25           C  
ATOM   1704 HG21 VAL A 104       9.779  17.606   7.533  1.00 92.25           H  
ATOM   1705 HG22 VAL A 104      10.399  19.262   7.411  1.00 92.25           H  
ATOM   1706 HG23 VAL A 104       9.111  18.731   6.327  1.00 92.25           H  
ATOM   1707  N   GLN A 105       5.817  18.045  10.340  1.00 88.88           N  
ATOM   1708  H   GLN A 105       6.309  17.179  10.510  1.00 88.88           H  
ATOM   1709  CA  GLN A 105       4.862  18.500  11.347  1.00 88.88           C  
ATOM   1710  HA  GLN A 105       3.951  18.835  10.852  1.00 88.88           H  
ATOM   1711  C   GLN A 105       5.440  19.689  12.119  1.00 88.88           C  
ATOM   1712  CB  GLN A 105       4.506  17.349  12.296  1.00 88.88           C  
ATOM   1713  HB2 GLN A 105       3.851  17.738  13.075  1.00 88.88           H  
ATOM   1714  HB3 GLN A 105       5.417  16.980  12.768  1.00 88.88           H  
ATOM   1715  O   GLN A 105       6.592  19.644  12.566  1.00 88.88           O  
ATOM   1716  CG  GLN A 105       3.784  16.181  11.603  1.00 88.88           C  
ATOM   1717  HG2 GLN A 105       4.337  15.863  10.719  1.00 88.88           H  
ATOM   1718  HG3 GLN A 105       3.753  15.341  12.297  1.00 88.88           H  
ATOM   1719  CD  GLN A 105       2.345  16.507  11.207  1.00 88.88           C  
ATOM   1720  NE2 GLN A 105       1.634  15.573  10.619  1.00 88.88           N  
ATOM   1721 HE21 GLN A 105       0.655  15.790  10.500  1.00 88.88           H  
ATOM   1722 HE22 GLN A 105       2.028  14.684  10.346  1.00 88.88           H  
ATOM   1723  OE1 GLN A 105       1.822  17.578  11.434  1.00 88.88           O  
ATOM   1724  N   ASN A 106       4.646  20.745  12.285  1.00 86.38           N  
ATOM   1725  H   ASN A 106       3.699  20.702  11.937  1.00 86.38           H  
ATOM   1726  CA  ASN A 106       5.091  21.991  12.913  1.00 86.38           C  
ATOM   1727  HA  ASN A 106       5.972  22.370  12.395  1.00 86.38           H  
ATOM   1728  C   ASN A 106       5.465  21.786  14.392  1.00 86.38           C  
ATOM   1729  CB  ASN A 106       3.960  23.011  12.789  1.00 86.38           C  
ATOM   1730  HB2 ASN A 106       3.071  22.568  13.239  1.00 86.38           H  
ATOM   1731  HB3 ASN A 106       4.221  23.910  13.348  1.00 86.38           H  
ATOM   1732  O   ASN A 106       6.378  22.430  14.904  1.00 86.38           O  
ATOM   1733  CG  ASN A 106       3.604  23.441  11.379  1.00 86.38           C  
ATOM   1734  ND2 ASN A 106       2.437  24.016  11.235  1.00 86.38           N  
ATOM   1735 HD21 ASN A 106       2.059  24.198  10.316  1.00 86.38           H  
ATOM   1736 HD22 ASN A 106       1.865  24.163  12.054  1.00 86.38           H  
ATOM   1737  OD1 ASN A 106       4.350  23.283  10.419  1.00 86.38           O  
ATOM   1738  N   ASP A 107       4.828  20.819  15.059  1.00 80.25           N  
ATOM   1739  H   ASP A 107       4.101  20.315  14.571  1.00 80.25           H  
ATOM   1740  CA  ASP A 107       5.125  20.400  16.436  1.00 80.25           C  
ATOM   1741  HA  ASP A 107       5.242  21.304  17.034  1.00 80.25           H  
ATOM   1742  C   ASP A 107       6.439  19.598  16.577  1.00 80.25           C  
ATOM   1743  CB  ASP A 107       3.919  19.628  17.004  1.00 80.25           C  
ATOM   1744  HB2 ASP A 107       4.033  19.569  18.087  1.00 80.25           H  
ATOM   1745  HB3 ASP A 107       3.007  20.191  16.803  1.00 80.25           H  
ATOM   1746  O   ASP A 107       6.776  19.133  17.668  1.00 80.25           O  
ATOM   1747  CG  ASP A 107       3.756  18.200  16.460  1.00 80.25           C  
ATOM   1748  OD1 ASP A 107       4.428  17.831  15.465  1.00 80.25           O  
ATOM   1749  OD2 ASP A 107       2.996  17.414  17.063  1.00 80.25           O  
ATOM   1750  N   ARG A 108       7.184  19.413  15.476  1.00 81.62           N  
ATOM   1751  H   ARG A 108       6.817  19.810  14.623  1.00 81.62           H  
ATOM   1752  CA  ARG A 108       8.415  18.608  15.378  1.00 81.62           C  
ATOM   1753  HA  ARG A 108       8.693  18.598  14.324  1.00 81.62           H  
ATOM   1754  C   ARG A 108       8.226  17.137  15.758  1.00 81.62           C  
ATOM   1755  CB  ARG A 108       9.571  19.258  16.159  1.00 81.62           C  
ATOM   1756  HB2 ARG A 108      10.485  18.700  15.956  1.00 81.62           H  
ATOM   1757  HB3 ARG A 108       9.365  19.187  17.227  1.00 81.62           H  
ATOM   1758  O   ARG A 108       9.209  16.430  15.983  1.00 81.62           O  
ATOM   1759  CG  ARG A 108       9.813  20.727  15.794  1.00 81.62           C  
ATOM   1760  HG2 ARG A 108       8.930  21.321  16.031  1.00 81.62           H  
ATOM   1761  HG3 ARG A 108      10.025  20.810  14.728  1.00 81.62           H  
ATOM   1762  CD  ARG A 108      10.999  21.259  16.601  1.00 81.62           C  
ATOM   1763  HD2 ARG A 108      11.891  20.692  16.337  1.00 81.62           H  
ATOM   1764  HD3 ARG A 108      10.784  21.117  17.660  1.00 81.62           H  
ATOM   1765  NE  ARG A 108      11.226  22.690  16.336  1.00 81.62           N  
ATOM   1766  HE  ARG A 108      10.641  23.114  15.630  1.00 81.62           H  
ATOM   1767  NH1 ARG A 108      12.784  23.061  17.980  1.00 81.62           N  
ATOM   1768 HH11 ARG A 108      13.302  23.719  18.546  1.00 81.62           H  
ATOM   1769 HH12 ARG A 108      12.718  22.087  18.239  1.00 81.62           H  
ATOM   1770  NH2 ARG A 108      12.086  24.764  16.719  1.00 81.62           N  
ATOM   1771 HH21 ARG A 108      11.456  25.154  16.033  1.00 81.62           H  
ATOM   1772 HH22 ARG A 108      12.581  25.404  17.323  1.00 81.62           H  
ATOM   1773  CZ  ARG A 108      12.030  23.495  17.007  1.00 81.62           C  
ATOM   1774  N   SER A 109       6.990  16.636  15.784  1.00 81.31           N  
ATOM   1775  H   SER A 109       6.210  17.261  15.638  1.00 81.31           H  
ATOM   1776  CA  SER A 109       6.717  15.228  16.087  1.00 81.31           C  
ATOM   1777  HA  SER A 109       7.208  14.985  17.029  1.00 81.31           H  
ATOM   1778  C   SER A 109       7.283  14.290  15.022  1.00 81.31           C  
ATOM   1779  CB  SER A 109       5.217  14.993  16.269  1.00 81.31           C  
ATOM   1780  HB2 SER A 109       5.057  13.958  16.573  1.00 81.31           H  
ATOM   1781  HB3 SER A 109       4.843  15.639  17.064  1.00 81.31           H  
ATOM   1782  O   SER A 109       7.547  13.119  15.304  1.00 81.31           O  
ATOM   1783  OG  SER A 109       4.510  15.250  15.070  1.00 81.31           O  
ATOM   1784  HG  SER A 109       4.298  16.184  15.126  1.00 81.31           H  
ATOM   1785  N   GLY A 110       7.471  14.783  13.796  1.00 89.81           N  
ATOM   1786  H   GLY A 110       7.166  15.729  13.616  1.00 89.81           H  
ATOM   1787  CA  GLY A 110       8.194  14.094  12.739  1.00 89.81           C  
ATOM   1788  HA2 GLY A 110       9.263  14.252  12.881  1.00 89.81           H  
ATOM   1789  HA3 GLY A 110       8.003  13.022  12.805  1.00 89.81           H  
ATOM   1790  C   GLY A 110       7.826  14.570  11.341  1.00 89.81           C  
ATOM   1791  O   GLY A 110       7.177  15.599  11.169  1.00 89.81           O  
ATOM   1792  N   CYS A 111       8.244  13.809  10.340  1.00 93.06           N  
ATOM   1793  H   CYS A 111       8.807  12.998  10.552  1.00 93.06           H  
ATOM   1794  CA  CYS A 111       7.996  14.112   8.937  1.00 93.06           C  
ATOM   1795  HA  CYS A 111       7.115  14.750   8.871  1.00 93.06           H  
ATOM   1796  C   CYS A 111       7.714  12.860   8.111  1.00 93.06           C  
ATOM   1797  CB  CYS A 111       9.193  14.872   8.378  1.00 93.06           C  
ATOM   1798  HB2 CYS A 111       9.025  15.101   7.326  1.00 93.06           H  
ATOM   1799  HB3 CYS A 111       9.260  15.820   8.913  1.00 93.06           H  
ATOM   1800  O   CYS A 111       8.093  11.746   8.488  1.00 93.06           O  
ATOM   1801  SG  CYS A 111      10.769  14.002   8.562  1.00 93.06           S  
ATOM   1802  N   ILE A 112       7.046  13.055   6.979  1.00 94.31           N  
ATOM   1803  H   ILE A 112       6.751  13.992   6.745  1.00 94.31           H  
ATOM   1804  CA  ILE A 112       6.750  11.993   6.023  1.00 94.31           C  
ATOM   1805  HA  ILE A 112       7.540  11.246   6.104  1.00 94.31           H  
ATOM   1806  C   ILE A 112       6.782  12.526   4.591  1.00 94.31           C  
ATOM   1807  CB  ILE A 112       5.411  11.315   6.376  1.00 94.31           C  
ATOM   1808  HB  ILE A 112       5.430  11.087   7.442  1.00 94.31           H  
ATOM   1809  O   ILE A 112       6.348  13.648   4.320  1.00 94.31           O  
ATOM   1810  CG1 ILE A 112       5.314   9.974   5.624  1.00 94.31           C  
ATOM   1811 HG12 ILE A 112       6.253   9.432   5.741  1.00 94.31           H  
ATOM   1812 HG13 ILE A 112       5.150  10.152   4.561  1.00 94.31           H  
ATOM   1813  CG2 ILE A 112       4.203  12.234   6.114  1.00 94.31           C  
ATOM   1814 HG21 ILE A 112       3.289  11.763   6.476  1.00 94.31           H  
ATOM   1815 HG22 ILE A 112       4.327  13.182   6.636  1.00 94.31           H  
ATOM   1816 HG23 ILE A 112       4.088  12.424   5.047  1.00 94.31           H  
ATOM   1817  CD1 ILE A 112       4.197   9.074   6.145  1.00 94.31           C  
ATOM   1818 HD11 ILE A 112       3.238   9.522   5.886  1.00 94.31           H  
ATOM   1819 HD12 ILE A 112       4.259   8.097   5.664  1.00 94.31           H  
ATOM   1820 HD13 ILE A 112       4.279   8.950   7.225  1.00 94.31           H  
ATOM   1821  N   GLN A 113       7.301  11.717   3.672  1.00 94.69           N  
ATOM   1822  H   GLN A 113       7.620  10.797   3.940  1.00 94.69           H  
ATOM   1823  CA  GLN A 113       7.279  12.039   2.252  1.00 94.69           C  
ATOM   1824  HA  GLN A 113       7.562  13.084   2.125  1.00 94.69           H  
ATOM   1825  C   GLN A 113       5.861  11.832   1.715  1.00 94.69           C  
ATOM   1826  CB  GLN A 113       8.298  11.158   1.523  1.00 94.69           C  
ATOM   1827  HB2 GLN A 113       7.948  10.127   1.560  1.00 94.69           H  
ATOM   1828  HB3 GLN A 113       9.257  11.194   2.039  1.00 94.69           H  
ATOM   1829  O   GLN A 113       5.304  10.744   1.836  1.00 94.69           O  
ATOM   1830  CG  GLN A 113       8.490  11.583   0.059  1.00 94.69           C  
ATOM   1831  HG2 GLN A 113       7.527  11.661  -0.445  1.00 94.69           H  
ATOM   1832  HG3 GLN A 113       9.070  10.814  -0.451  1.00 94.69           H  
ATOM   1833  CD  GLN A 113       9.245  12.901  -0.066  1.00 94.69           C  
ATOM   1834  NE2 GLN A 113       9.297  13.497  -1.234  1.00 94.69           N  
ATOM   1835 HE21 GLN A 113       9.898  14.306  -1.303  1.00 94.69           H  
ATOM   1836 HE22 GLN A 113       8.829  13.099  -2.036  1.00 94.69           H  
ATOM   1837  OE1 GLN A 113       9.820  13.413   0.884  1.00 94.69           O  
ATOM   1838  N   THR A 114       5.260  12.874   1.147  1.00 92.00           N  
ATOM   1839  H   THR A 114       5.770  13.741   1.052  1.00 92.00           H  
ATOM   1840  CA  THR A 114       3.876  12.819   0.659  1.00 92.00           C  
ATOM   1841  HA  THR A 114       3.713  11.851   0.186  1.00 92.00           H  
ATOM   1842  C   THR A 114       3.613  13.888  -0.406  1.00 92.00           C  
ATOM   1843  CB  THR A 114       2.896  12.904   1.847  1.00 92.00           C  
ATOM   1844  HB  THR A 114       3.177  12.153   2.586  1.00 92.00           H  
ATOM   1845  O   THR A 114       4.499  14.660  -0.781  1.00 92.00           O  
ATOM   1846  CG2 THR A 114       2.876  14.262   2.539  1.00 92.00           C  
ATOM   1847 HG21 THR A 114       3.886  14.475   2.889  1.00 92.00           H  
ATOM   1848 HG22 THR A 114       2.554  15.044   1.851  1.00 92.00           H  
ATOM   1849 HG23 THR A 114       2.201  14.233   3.394  1.00 92.00           H  
ATOM   1850  OG1 THR A 114       1.595  12.607   1.418  1.00 92.00           O  
ATOM   1851  HG1 THR A 114       1.003  12.715   2.167  1.00 92.00           H  
ATOM   1852  N   LEU A 115       2.399  13.930  -0.944  1.00 88.69           N  
ATOM   1853  H   LEU A 115       1.702  13.327  -0.532  1.00 88.69           H  
ATOM   1854  CA  LEU A 115       1.954  14.978  -1.858  1.00 88.69           C  
ATOM   1855  HA  LEU A 115       2.786  15.273  -2.497  1.00 88.69           H  
ATOM   1856  C   LEU A 115       1.507  16.214  -1.079  1.00 88.69           C  
ATOM   1857  CB  LEU A 115       0.813  14.439  -2.731  1.00 88.69           C  
ATOM   1858  HB2 LEU A 115       0.007  14.125  -2.067  1.00 88.69           H  
ATOM   1859  HB3 LEU A 115       0.433  15.238  -3.367  1.00 88.69           H  
ATOM   1860  O   LEU A 115       1.043  16.118   0.053  1.00 88.69           O  
ATOM   1861  CG  LEU A 115       1.225  13.252  -3.616  1.00 88.69           C  
ATOM   1862  HG  LEU A 115       1.722  12.489  -3.017  1.00 88.69           H  
ATOM   1863  CD1 LEU A 115      -0.028  12.630  -4.223  1.00 88.69           C  
ATOM   1864 HD11 LEU A 115      -0.470  13.299  -4.961  1.00 88.69           H  
ATOM   1865 HD12 LEU A 115      -0.731  12.402  -3.421  1.00 88.69           H  
ATOM   1866 HD13 LEU A 115       0.235  11.678  -4.683  1.00 88.69           H  
ATOM   1867  CD2 LEU A 115       2.166  13.698  -4.739  1.00 88.69           C  
ATOM   1868 HD21 LEU A 115       3.090  14.101  -4.325  1.00 88.69           H  
ATOM   1869 HD22 LEU A 115       1.690  14.445  -5.374  1.00 88.69           H  
ATOM   1870 HD23 LEU A 115       2.436  12.834  -5.347  1.00 88.69           H  
ATOM   1871  N   LYS A 116       1.563  17.387  -1.719  1.00 86.06           N  
ATOM   1872  H   LYS A 116       1.992  17.411  -2.633  1.00 86.06           H  
ATOM   1873  CA  LYS A 116       1.134  18.644  -1.088  1.00 86.06           C  
ATOM   1874  HA  LYS A 116       1.748  18.804  -0.201  1.00 86.06           H  
ATOM   1875  C   LYS A 116      -0.314  18.589  -0.579  1.00 86.06           C  
ATOM   1876  CB  LYS A 116       1.358  19.815  -2.056  1.00 86.06           C  
ATOM   1877  HB2 LYS A 116       2.391  19.801  -2.402  1.00 86.06           H  
ATOM   1878  HB3 LYS A 116       0.696  19.711  -2.916  1.00 86.06           H  
ATOM   1879  O   LYS A 116      -0.576  19.086   0.503  1.00 86.06           O  
ATOM   1880  CG  LYS A 116       1.085  21.152  -1.355  1.00 86.06           C  
ATOM   1881  HG2 LYS A 116       0.047  21.182  -1.024  1.00 86.06           H  
ATOM   1882  HG3 LYS A 116       1.731  21.235  -0.481  1.00 86.06           H  
ATOM   1883  CD  LYS A 116       1.323  22.355  -2.270  1.00 86.06           C  
ATOM   1884  HD2 LYS A 116       2.371  22.391  -2.567  1.00 86.06           H  
ATOM   1885  HD3 LYS A 116       0.684  22.271  -3.150  1.00 86.06           H  
ATOM   1886  CE  LYS A 116       0.949  23.606  -1.466  1.00 86.06           C  
ATOM   1887  HE2 LYS A 116      -0.064  23.477  -1.084  1.00 86.06           H  
ATOM   1888  HE3 LYS A 116       1.605  23.672  -0.598  1.00 86.06           H  
ATOM   1889  NZ  LYS A 116       1.025  24.848  -2.269  1.00 86.06           N  
ATOM   1890  HZ1 LYS A 116       0.383  24.797  -3.047  1.00 86.06           H  
ATOM   1891  HZ2 LYS A 116       1.967  25.014  -2.595  1.00 86.06           H  
ATOM   1892  HZ3 LYS A 116       0.738  25.624  -1.690  1.00 86.06           H  
ATOM   1893  N   LYS A 117      -1.220  17.957  -1.335  1.00 78.88           N  
ATOM   1894  H   LYS A 117      -0.898  17.541  -2.197  1.00 78.88           H  
ATOM   1895  CA  LYS A 117      -2.637  17.766  -0.959  1.00 78.88           C  
ATOM   1896  HA  LYS A 117      -3.077  18.727  -0.692  1.00 78.88           H  
ATOM   1897  C   LYS A 117      -2.827  16.887   0.287  1.00 78.88           C  
ATOM   1898  CB  LYS A 117      -3.421  17.186  -2.153  1.00 78.88           C  
ATOM   1899  HB2 LYS A 117      -4.476  17.146  -1.879  1.00 78.88           H  
ATOM   1900  HB3 LYS A 117      -3.320  17.849  -3.012  1.00 78.88           H  
ATOM   1901  O   LYS A 117      -3.819  16.994   0.988  1.00 78.88           O  
ATOM   1902  CG  LYS A 117      -2.951  15.771  -2.532  1.00 78.88           C  
ATOM   1903  HG2 LYS A 117      -1.910  15.804  -2.855  1.00 78.88           H  
ATOM   1904  HG3 LYS A 117      -3.024  15.135  -1.649  1.00 78.88           H  
ATOM   1905  CD  LYS A 117      -3.793  15.114  -3.625  1.00 78.88           C  
ATOM   1906  HD2 LYS A 117      -3.655  15.633  -4.573  1.00 78.88           H  
ATOM   1907  HD3 LYS A 117      -4.842  15.139  -3.329  1.00 78.88           H  
ATOM   1908  CE  LYS A 117      -3.312  13.663  -3.714  1.00 78.88           C  
ATOM   1909  HE2 LYS A 117      -2.261  13.660  -4.001  1.00 78.88           H  
ATOM   1910  HE3 LYS A 117      -3.364  13.229  -2.715  1.00 78.88           H  
ATOM   1911  NZ  LYS A 117      -4.114  12.844  -4.648  1.00 78.88           N  
ATOM   1912  HZ1 LYS A 117      -4.056  13.193  -5.594  1.00 78.88           H  
ATOM   1913  HZ2 LYS A 117      -5.074  12.838  -4.334  1.00 78.88           H  
ATOM   1914  HZ3 LYS A 117      -3.780  11.892  -4.609  1.00 78.88           H  
ATOM   1915  N   ASP A 118      -1.864  16.008   0.559  1.00 83.56           N  
ATOM   1916  H   ASP A 118      -1.023  16.008  -0.001  1.00 83.56           H  
ATOM   1917  CA  ASP A 118      -1.934  15.043   1.652  1.00 83.56           C  
ATOM   1918  HA  ASP A 118      -2.976  14.940   1.955  1.00 83.56           H  
ATOM   1919  C   ASP A 118      -1.168  15.516   2.896  1.00 83.56           C  
ATOM   1920  CB  ASP A 118      -1.478  13.669   1.143  1.00 83.56           C  
ATOM   1921  HB2 ASP A 118      -1.429  12.964   1.973  1.00 83.56           H  
ATOM   1922  HB3 ASP A 118      -0.483  13.783   0.712  1.00 83.56           H  
ATOM   1923  O   ASP A 118      -1.118  14.799   3.895  1.00 83.56           O  
ATOM   1924  CG  ASP A 118      -2.420  13.105   0.075  1.00 83.56           C  
ATOM   1925  OD1 ASP A 118      -3.648  13.156   0.296  1.00 83.56           O  
ATOM   1926  OD2 ASP A 118      -1.920  12.697  -1.000  1.00 83.56           O  
ATOM   1927  N   CYS A 119      -0.586  16.715   2.838  1.00 88.38           N  
ATOM   1928  H   CYS A 119      -0.759  17.275   2.015  1.00 88.38           H  
ATOM   1929  CA  CYS A 119       0.067  17.399   3.942  1.00 88.38           C  
ATOM   1930  HA  CYS A 119       0.285  16.692   4.743  1.00 88.38           H  
ATOM   1931  C   CYS A 119      -0.866  18.491   4.469  1.00 88.38           C  
ATOM   1932  CB  CYS A 119       1.378  17.995   3.417  1.00 88.38           C  
ATOM   1933  HB2 CYS A 119       1.130  18.777   2.699  1.00 88.38           H  
ATOM   1934  HB3 CYS A 119       1.926  17.213   2.891  1.00 88.38           H  
ATOM   1935  O   CYS A 119      -1.274  19.357   3.697  1.00 88.38           O  
ATOM   1936  SG  CYS A 119       2.462  18.705   4.682  1.00 88.38           S  
ATOM   1937  N   SER A 120      -1.196  18.466   5.764  1.00 83.44           N  
ATOM   1938  H   SER A 120      -0.850  17.726   6.358  1.00 83.44           H  
ATOM   1939  CA  SER A 120      -2.044  19.501   6.367  1.00 83.44           C  
ATOM   1940  HA  SER A 120      -3.017  19.489   5.876  1.00 83.44           H  
ATOM   1941  C   SER A 120      -1.416  20.885   6.178  1.00 83.44           C  
ATOM   1942  CB  SER A 120      -2.262  19.221   7.856  1.00 83.44           C  
ATOM   1943  HB2 SER A 120      -2.815  18.290   7.984  1.00 83.44           H  
ATOM   1944  HB3 SER A 120      -1.295  19.136   8.351  1.00 83.44           H  
ATOM   1945  O   SER A 120      -0.257  21.096   6.530  1.00 83.44           O  
ATOM   1946  OG  SER A 120      -2.982  20.283   8.444  1.00 83.44           O  
ATOM   1947  HG  SER A 120      -3.897  20.238   8.156  1.00 83.44           H  
ATOM   1948  N   GLU A 121      -2.180  21.840   5.639  1.00 77.94           N  
ATOM   1949  H   GLU A 121      -3.118  21.600   5.352  1.00 77.94           H  
ATOM   1950  CA  GLU A 121      -1.724  23.232   5.498  1.00 77.94           C  
ATOM   1951  HA  GLU A 121      -0.711  23.229   5.096  1.00 77.94           H  
ATOM   1952  C   GLU A 121      -1.650  23.966   6.848  1.00 77.94           C  
ATOM   1953  CB  GLU A 121      -2.634  24.016   4.530  1.00 77.94           C  
ATOM   1954  HB2 GLU A 121      -2.307  25.055   4.541  1.00 77.94           H  
ATOM   1955  HB3 GLU A 121      -3.662  23.981   4.891  1.00 77.94           H  
ATOM   1956  O   GLU A 121      -1.018  25.025   6.939  1.00 77.94           O  
ATOM   1957  CG  GLU A 121      -2.588  23.521   3.071  1.00 77.94           C  
ATOM   1958  HG2 GLU A 121      -3.041  22.532   3.017  1.00 77.94           H  
ATOM   1959  HG3 GLU A 121      -1.544  23.436   2.769  1.00 77.94           H  
ATOM   1960  CD  GLU A 121      -3.305  24.462   2.078  1.00 77.94           C  
ATOM   1961  OE1 GLU A 121      -3.265  24.207   0.852  1.00 77.94           O  
ATOM   1962  OE2 GLU A 121      -3.864  25.506   2.481  1.00 77.94           O  
ATOM   1963  N   THR A 122      -2.298  23.414   7.880  1.00 78.19           N  
ATOM   1964  H   THR A 122      -2.742  22.517   7.738  1.00 78.19           H  
ATOM   1965  CA  THR A 122      -2.330  23.966   9.236  1.00 78.19           C  
ATOM   1966  HA  THR A 122      -2.053  25.020   9.197  1.00 78.19           H  
ATOM   1967  C   THR A 122      -1.303  23.296  10.139  1.00 78.19           C  
ATOM   1968  CB  THR A 122      -3.729  23.883   9.864  1.00 78.19           C  
ATOM   1969  HB  THR A 122      -3.637  24.154  10.916  1.00 78.19           H  
ATOM   1970  O   THR A 122      -0.443  23.988  10.668  1.00 78.19           O  
ATOM   1971  CG2 THR A 122      -4.731  24.834   9.218  1.00 78.19           C  
ATOM   1972 HG21 THR A 122      -4.861  24.577   8.167  1.00 78.19           H  
ATOM   1973 HG22 THR A 122      -5.686  24.741   9.735  1.00 78.19           H  
ATOM   1974 HG23 THR A 122      -4.372  25.859   9.307  1.00 78.19           H  
ATOM   1975  OG1 THR A 122      -4.272  22.589   9.782  1.00 78.19           O  
ATOM   1976  HG1 THR A 122      -4.710  22.444   8.941  1.00 78.19           H  
ATOM   1977  N   LEU A 123      -1.339  21.971  10.299  1.00 82.69           N  
ATOM   1978  H   LEU A 123      -2.072  21.458   9.829  1.00 82.69           H  
ATOM   1979  CA  LEU A 123      -0.488  21.253  11.262  1.00 82.69           C  
ATOM   1980  HA  LEU A 123      -0.366  21.872  12.151  1.00 82.69           H  
ATOM   1981  C   LEU A 123       0.933  20.981  10.767  1.00 82.69           C  
ATOM   1982  CB  LEU A 123      -1.171  19.935  11.661  1.00 82.69           C  
ATOM   1983  HB2 LEU A 123      -1.385  19.359  10.760  1.00 82.69           H  
ATOM   1984  HB3 LEU A 123      -0.478  19.351  12.267  1.00 82.69           H  
ATOM   1985  O   LEU A 123       1.819  20.663  11.565  1.00 82.69           O  
ATOM   1986  CG  LEU A 123      -2.468  20.127  12.456  1.00 82.69           C  
ATOM   1987  HG  LEU A 123      -3.170  20.710  11.860  1.00 82.69           H  
ATOM   1988  CD1 LEU A 123      -3.088  18.762  12.748  1.00 82.69           C  
ATOM   1989 HD11 LEU A 123      -4.005  18.893  13.323  1.00 82.69           H  
ATOM   1990 HD12 LEU A 123      -3.328  18.262  11.810  1.00 82.69           H  
ATOM   1991 HD13 LEU A 123      -2.391  18.149  13.320  1.00 82.69           H  
ATOM   1992  CD2 LEU A 123      -2.214  20.850  13.784  1.00 82.69           C  
ATOM   1993 HD21 LEU A 123      -1.371  20.391  14.302  1.00 82.69           H  
ATOM   1994 HD22 LEU A 123      -2.002  21.903  13.601  1.00 82.69           H  
ATOM   1995 HD23 LEU A 123      -3.092  20.782  14.426  1.00 82.69           H  
ATOM   1996  N   ALA A 124       1.169  21.116   9.466  1.00 87.81           N  
ATOM   1997  H   ALA A 124       0.424  21.419   8.856  1.00 87.81           H  
ATOM   1998  CA  ALA A 124       2.444  20.789   8.864  1.00 87.81           C  
ATOM   1999  HA  ALA A 124       3.206  20.734   9.641  1.00 87.81           H  
ATOM   2000  C   ALA A 124       2.920  21.859   7.881  1.00 87.81           C  
ATOM   2001  CB  ALA A 124       2.328  19.399   8.231  1.00 87.81           C  
ATOM   2002  HB1 ALA A 124       1.586  19.419   7.433  1.00 87.81           H  
ATOM   2003  HB2 ALA A 124       3.296  19.100   7.828  1.00 87.81           H  
ATOM   2004  HB3 ALA A 124       2.020  18.675   8.985  1.00 87.81           H  
ATOM   2005  O   ALA A 124       2.183  22.716   7.392  1.00 87.81           O  
ATOM   2006  N   THR A 125       4.209  21.786   7.580  1.00 87.38           N  
ATOM   2007  H   THR A 125       4.760  21.097   8.073  1.00 87.38           H  
ATOM   2008  CA  THR A 125       4.873  22.601   6.578  1.00 87.38           C  
ATOM   2009  HA  THR A 125       4.159  23.307   6.153  1.00 87.38           H  
ATOM   2010  C   THR A 125       5.366  21.688   5.464  1.00 87.38           C  
ATOM   2011  CB  THR A 125       5.991  23.429   7.218  1.00 87.38           C  
ATOM   2012  HB  THR A 125       6.704  22.776   7.721  1.00 87.38           H  
ATOM   2013  O   THR A 125       6.185  20.791   5.677  1.00 87.38           O  
ATOM   2014  CG2 THR A 125       6.721  24.289   6.184  1.00 87.38           C  
ATOM   2015 HG21 THR A 125       7.448  24.919   6.696  1.00 87.38           H  
ATOM   2016 HG22 THR A 125       6.009  24.923   5.656  1.00 87.38           H  
ATOM   2017 HG23 THR A 125       7.251  23.656   5.473  1.00 87.38           H  
ATOM   2018  OG1 THR A 125       5.431  24.331   8.146  1.00 87.38           O  
ATOM   2019  HG1 THR A 125       5.084  23.833   8.889  1.00 87.38           H  
ATOM   2020  N   PHE A 126       4.856  21.916   4.253  1.00 88.62           N  
ATOM   2021  H   PHE A 126       4.150  22.632   4.156  1.00 88.62           H  
ATOM   2022  CA  PHE A 126       5.271  21.177   3.066  1.00 88.62           C  
ATOM   2023  HA  PHE A 126       5.463  20.143   3.351  1.00 88.62           H  
ATOM   2024  C   PHE A 126       6.568  21.761   2.498  1.00 88.62           C  
ATOM   2025  CB  PHE A 126       4.138  21.167   2.036  1.00 88.62           C  
ATOM   2026  HB2 PHE A 126       3.942  22.185   1.699  1.00 88.62           H  
ATOM   2027  HB3 PHE A 126       3.230  20.798   2.512  1.00 88.62           H  
ATOM   2028  O   PHE A 126       6.574  22.836   1.894  1.00 88.62           O  
ATOM   2029  CG  PHE A 126       4.444  20.283   0.845  1.00 88.62           C  
ATOM   2030  CD1 PHE A 126       4.872  20.844  -0.373  1.00 88.62           C  
ATOM   2031  HD1 PHE A 126       5.000  21.913  -0.452  1.00 88.62           H  
ATOM   2032  CD2 PHE A 126       4.334  18.887   0.972  1.00 88.62           C  
ATOM   2033  HD2 PHE A 126       4.030  18.450   1.911  1.00 88.62           H  
ATOM   2034  CE1 PHE A 126       5.152  20.012  -1.471  1.00 88.62           C  
ATOM   2035  HE1 PHE A 126       5.480  20.445  -2.405  1.00 88.62           H  
ATOM   2036  CE2 PHE A 126       4.629  18.057  -0.120  1.00 88.62           C  
ATOM   2037  HE2 PHE A 126       4.555  16.986  -0.006  1.00 88.62           H  
ATOM   2038  CZ  PHE A 126       5.025  18.617  -1.347  1.00 88.62           C  
ATOM   2039  HZ  PHE A 126       5.250  17.972  -2.183  1.00 88.62           H  
ATOM   2040  N   VAL A 127       7.671  21.040   2.679  1.00 89.69           N  
ATOM   2041  H   VAL A 127       7.593  20.167   3.181  1.00 89.69           H  
ATOM   2042  CA  VAL A 127       9.002  21.433   2.220  1.00 89.69           C  
ATOM   2043  HA  VAL A 127       9.043  22.521   2.177  1.00 89.69           H  
ATOM   2044  C   VAL A 127       9.239  20.879   0.818  1.00 89.69           C  
ATOM   2045  CB  VAL A 127      10.100  20.978   3.201  1.00 89.69           C  
ATOM   2046  HB  VAL A 127      10.169  19.890   3.195  1.00 89.69           H  
ATOM   2047  O   VAL A 127       9.311  19.667   0.602  1.00 89.69           O  
ATOM   2048  CG1 VAL A 127      11.462  21.560   2.797  1.00 89.69           C  
ATOM   2049 HG11 VAL A 127      11.432  22.649   2.829  1.00 89.69           H  
ATOM   2050 HG12 VAL A 127      11.731  21.234   1.793  1.00 89.69           H  
ATOM   2051 HG13 VAL A 127      12.229  21.204   3.484  1.00 89.69           H  
ATOM   2052  CG2 VAL A 127       9.810  21.437   4.637  1.00 89.69           C  
ATOM   2053 HG21 VAL A 127       8.903  20.960   5.009  1.00 89.69           H  
ATOM   2054 HG22 VAL A 127       9.686  22.519   4.673  1.00 89.69           H  
ATOM   2055 HG23 VAL A 127      10.632  21.145   5.291  1.00 89.69           H  
ATOM   2056  N   LYS A 128       9.388  21.788  -0.146  1.00 84.56           N  
ATOM   2057  H   LYS A 128       9.277  22.761   0.103  1.00 84.56           H  
ATOM   2058  CA  LYS A 128       9.804  21.485  -1.516  1.00 84.56           C  
ATOM   2059  HA  LYS A 128      10.422  20.587  -1.496  1.00 84.56           H  
ATOM   2060  C   LYS A 128      10.646  22.632  -2.055  1.00 84.56           C  
ATOM   2061  CB  LYS A 128       8.559  21.210  -2.374  1.00 84.56           C  
ATOM   2062  HB2 LYS A 128       7.978  22.125  -2.495  1.00 84.56           H  
ATOM   2063  HB3 LYS A 128       7.948  20.473  -1.853  1.00 84.56           H  
ATOM   2064  O   LYS A 128      10.314  23.794  -1.828  1.00 84.56           O  
ATOM   2065  CG  LYS A 128       8.937  20.643  -3.746  1.00 84.56           C  
ATOM   2066  HG2 LYS A 128       9.647  19.828  -3.604  1.00 84.56           H  
ATOM   2067  HG3 LYS A 128       9.410  21.419  -4.349  1.00 84.56           H  
ATOM   2068  CD  LYS A 128       7.710  20.101  -4.484  1.00 84.56           C  
ATOM   2069  HD2 LYS A 128       7.207  19.371  -3.850  1.00 84.56           H  
ATOM   2070  HD3 LYS A 128       7.029  20.916  -4.728  1.00 84.56           H  
ATOM   2071  CE  LYS A 128       8.198  19.407  -5.755  1.00 84.56           C  
ATOM   2072  HE2 LYS A 128       8.658  20.141  -6.417  1.00 84.56           H  
ATOM   2073  HE3 LYS A 128       8.978  18.699  -5.473  1.00 84.56           H  
ATOM   2074  NZ  LYS A 128       7.108  18.676  -6.431  1.00 84.56           N  
ATOM   2075  HZ1 LYS A 128       6.387  19.301  -6.761  1.00 84.56           H  
ATOM   2076  HZ2 LYS A 128       7.496  18.150  -7.201  1.00 84.56           H  
ATOM   2077  HZ3 LYS A 128       6.695  18.008  -5.796  1.00 84.56           H  
ATOM   2078  N   TRP A 129      11.717  22.314  -2.773  1.00 68.62           N  
ATOM   2079  H   TRP A 129      11.950  21.342  -2.920  1.00 68.62           H  
ATOM   2080  CA  TRP A 129      12.539  23.308  -3.454  1.00 68.62           C  
ATOM   2081  HA  TRP A 129      12.765  24.130  -2.774  1.00 68.62           H  
ATOM   2082  C   TRP A 129      11.737  23.895  -4.620  1.00 68.62           C  
ATOM   2083  CB  TRP A 129      13.870  22.660  -3.867  1.00 68.62           C  
ATOM   2084  HB2 TRP A 129      13.658  21.809  -4.515  1.00 68.62           H  
ATOM   2085  HB3 TRP A 129      14.439  23.382  -4.452  1.00 68.62           H  
ATOM   2086  O   TRP A 129      11.615  23.300  -5.684  1.00 68.62           O  
ATOM   2087  CG  TRP A 129      14.745  22.190  -2.736  1.00 68.62           C  
ATOM   2088  CD1 TRP A 129      14.793  22.735  -1.497  1.00 68.62           C  
ATOM   2089  HD1 TRP A 129      14.205  23.579  -1.167  1.00 68.62           H  
ATOM   2090  CD2 TRP A 129      15.713  21.089  -2.711  1.00 68.62           C  
ATOM   2091  CE2 TRP A 129      16.341  21.071  -1.433  1.00 68.62           C  
ATOM   2092  CE3 TRP A 129      16.070  20.034  -3.574  1.00 68.62           C  
ATOM   2093  HE3 TRP A 129      15.491  19.880  -4.472  1.00 68.62           H  
ATOM   2094  NE1 TRP A 129      15.714  22.064  -0.721  1.00 68.62           N  
ATOM   2095  HE1 TRP A 129      15.875  22.268   0.255  1.00 68.62           H  
ATOM   2096  CH2 TRP A 129      17.704  19.153  -1.996  1.00 68.62           C  
ATOM   2097  HH2 TRP A 129      18.424  18.400  -1.712  1.00 68.62           H  
ATOM   2098  CZ2 TRP A 129      17.302  20.125  -1.076  1.00 68.62           C  
ATOM   2099  HZ2 TRP A 129      17.681  20.104  -0.065  1.00 68.62           H  
ATOM   2100  CZ3 TRP A 129      17.056  19.091  -3.231  1.00 68.62           C  
ATOM   2101  HZ3 TRP A 129      17.238  18.234  -3.862  1.00 68.62           H  
ATOM   2102  N   GLN A 130      11.093  25.040  -4.397  1.00 53.66           N  
ATOM   2103  H   GLN A 130      11.174  25.471  -3.487  1.00 53.66           H  
ATOM   2104  CA  GLN A 130      10.550  25.835  -5.497  1.00 53.66           C  
ATOM   2105  HA  GLN A 130      10.049  25.175  -6.206  1.00 53.66           H  
ATOM   2106  C   GLN A 130      11.708  26.521  -6.232  1.00 53.66           C  
ATOM   2107  CB  GLN A 130       9.534  26.861  -4.978  1.00 53.66           C  
ATOM   2108  HB2 GLN A 130       9.985  27.440  -4.172  1.00 53.66           H  
ATOM   2109  HB3 GLN A 130       9.285  27.543  -5.791  1.00 53.66           H  
ATOM   2110  O   GLN A 130      12.707  26.864  -5.605  1.00 53.66           O  
ATOM   2111  CG  GLN A 130       8.235  26.209  -4.479  1.00 53.66           C  
ATOM   2112  HG2 GLN A 130       7.818  25.590  -5.273  1.00 53.66           H  
ATOM   2113  HG3 GLN A 130       8.454  25.570  -3.624  1.00 53.66           H  
ATOM   2114  CD  GLN A 130       7.183  27.234  -4.060  1.00 53.66           C  
ATOM   2115  NE2 GLN A 130       5.993  26.804  -3.705  1.00 53.66           N  
ATOM   2116 HE21 GLN A 130       5.821  25.813  -3.612  1.00 53.66           H  
ATOM   2117 HE22 GLN A 130       5.375  27.534  -3.379  1.00 53.66           H  
ATOM   2118  OE1 GLN A 130       7.383  28.434  -4.037  1.00 53.66           O  
ATOM   2119  N   ASN A 131      11.559  26.757  -7.540  1.00 46.97           N  
ATOM   2120  H   ASN A 131      10.741  26.388  -8.003  1.00 46.97           H  
ATOM   2121  CA  ASN A 131      12.600  27.365  -8.383  1.00 46.97           C  
ATOM   2122  HA  ASN A 131      13.411  26.651  -8.522  1.00 46.97           H  
ATOM   2123  C   ASN A 131      13.229  28.647  -7.795  1.00 46.97           C  
ATOM   2124  CB  ASN A 131      11.989  27.724  -9.753  1.00 46.97           C  
ATOM   2125  HB2 ASN A 131      11.085  28.315  -9.602  1.00 46.97           H  
ATOM   2126  HB3 ASN A 131      12.697  28.356 -10.288  1.00 46.97           H  
ATOM   2127  O   ASN A 131      14.430  28.844  -7.946  1.00 46.97           O  
ATOM   2128  CG  ASN A 131      11.679  26.549 -10.660  1.00 46.97           C  
ATOM   2129  ND2 ASN A 131      10.916  26.782 -11.702  1.00 46.97           N  
ATOM   2130 HD21 ASN A 131      10.716  25.986 -12.291  1.00 46.97           H  
ATOM   2131 HD22 ASN A 131      10.577  27.719 -11.871  1.00 46.97           H  
ATOM   2132  OD1 ASN A 131      12.095  25.422 -10.473  1.00 46.97           O  
ATOM   2133  N   ASP A 132      12.425  29.521  -7.175  1.00 40.53           N  
ATOM   2134  H   ASP A 132      11.442  29.298  -7.108  1.00 40.53           H  
ATOM   2135  CA  ASP A 132      12.828  30.903  -6.863  1.00 40.53           C  
ATOM   2136  HA  ASP A 132      13.657  31.191  -7.510  1.00 40.53           H  
ATOM   2137  C   ASP A 132      13.304  31.134  -5.418  1.00 40.53           C  
ATOM   2138  CB  ASP A 132      11.654  31.853  -7.160  1.00 40.53           C  
ATOM   2139  HB2 ASP A 132      10.779  31.518  -6.603  1.00 40.53           H  
ATOM   2140  HB3 ASP A 132      11.911  32.851  -6.802  1.00 40.53           H  
ATOM   2141  O   ASP A 132      14.077  32.059  -5.172  1.00 40.53           O  
ATOM   2142  CG  ASP A 132      11.304  31.973  -8.647  1.00 40.53           C  
ATOM   2143  OD1 ASP A 132      12.224  31.895  -9.491  1.00 40.53           O  
ATOM   2144  OD2 ASP A 132      10.098  32.139  -8.938  1.00 40.53           O  
ATOM   2145  N   THR A 133      12.828  30.350  -4.446  1.00 39.47           N  
ATOM   2146  H   THR A 133      12.189  29.608  -4.695  1.00 39.47           H  
ATOM   2147  CA  THR A 133      13.028  30.614  -3.003  1.00 39.47           C  
ATOM   2148  HA  THR A 133      13.445  31.614  -2.887  1.00 39.47           H  
ATOM   2149  C   THR A 133      14.034  29.702  -2.320  1.00 39.47           C  
ATOM   2150  CB  THR A 133      11.708  30.578  -2.218  1.00 39.47           C  
ATOM   2151  HB  THR A 133      11.892  30.346  -1.169  1.00 39.47           H  
ATOM   2152  O   THR A 133      14.307  29.892  -1.133  1.00 39.47           O  
ATOM   2153  CG2 THR A 133      10.998  31.927  -2.268  1.00 39.47           C  
ATOM   2154 HG21 THR A 133      11.635  32.691  -1.822  1.00 39.47           H  
ATOM   2155 HG22 THR A 133      10.786  32.196  -3.302  1.00 39.47           H  
ATOM   2156 HG23 THR A 133      10.066  31.876  -1.705  1.00 39.47           H  
ATOM   2157  OG1 THR A 133      10.836  29.605  -2.752  1.00 39.47           O  
ATOM   2158  HG1 THR A 133       9.959  29.775  -2.398  1.00 39.47           H  
ATOM   2159  N   GLY A 134      14.632  28.742  -3.031  1.00 41.16           N  
ATOM   2160  H   GLY A 134      14.394  28.638  -4.008  1.00 41.16           H  
ATOM   2161  CA  GLY A 134      15.858  28.121  -2.531  1.00 41.16           C  
ATOM   2162  HA2 GLY A 134      15.623  27.543  -1.637  1.00 41.16           H  
ATOM   2163  HA3 GLY A 134      16.284  27.461  -3.286  1.00 41.16           H  
ATOM   2164  C   GLY A 134      16.873  29.223  -2.199  1.00 41.16           C  
ATOM   2165  O   GLY A 134      16.869  30.252  -2.882  1.00 41.16           O  
ATOM   2166  N   PRO A 135      17.713  29.081  -1.153  1.00 35.81           N  
ATOM   2167  CA  PRO A 135      18.752  30.061  -0.879  1.00 35.81           C  
ATOM   2168  HA  PRO A 135      18.299  30.999  -0.558  1.00 35.81           H  
ATOM   2169  C   PRO A 135      19.520  30.275  -2.176  1.00 35.81           C  
ATOM   2170  CB  PRO A 135      19.610  29.495   0.258  1.00 35.81           C  
ATOM   2171  HB2 PRO A 135      20.674  29.674   0.104  1.00 35.81           H  
ATOM   2172  HB3 PRO A 135      19.288  29.935   1.202  1.00 35.81           H  
ATOM   2173  O   PRO A 135      20.164  29.354  -2.687  1.00 35.81           O  
ATOM   2174  CG  PRO A 135      19.281  28.003   0.261  1.00 35.81           C  
ATOM   2175  HG2 PRO A 135      19.955  27.485  -0.422  1.00 35.81           H  
ATOM   2176  HG3 PRO A 135      19.352  27.576   1.261  1.00 35.81           H  
ATOM   2177  CD  PRO A 135      17.856  27.929  -0.285  1.00 35.81           C  
ATOM   2178  HD2 PRO A 135      17.713  26.995  -0.829  1.00 35.81           H  
ATOM   2179  HD3 PRO A 135      17.139  28.005   0.533  1.00 35.81           H  
ATOM   2180  N   SER A 136      19.342  31.473  -2.741  1.00 34.41           N  
ATOM   2181  H   SER A 136      18.612  32.050  -2.349  1.00 34.41           H  
ATOM   2182  CA  SER A 136      19.955  31.882  -3.994  1.00 34.41           C  
ATOM   2183  HA  SER A 136      19.882  31.048  -4.692  1.00 34.41           H  
ATOM   2184  C   SER A 136      21.429  32.123  -3.724  1.00 34.41           C  
ATOM   2185  CB  SER A 136      19.225  33.072  -4.640  1.00 34.41           C  
ATOM   2186  HB2 SER A 136      19.652  33.245  -5.628  1.00 34.41           H  
ATOM   2187  HB3 SER A 136      18.176  32.807  -4.770  1.00 34.41           H  
ATOM   2188  O   SER A 136      21.923  33.248  -3.735  1.00 34.41           O  
ATOM   2189  OG  SER A 136      19.307  34.277  -3.895  1.00 34.41           O  
ATOM   2190  HG  SER A 136      19.067  34.086  -2.986  1.00 34.41           H  
ATOM   2191  N   ASP A 137      22.157  31.048  -3.453  1.00 35.66           N  
ATOM   2192  H   ASP A 137      21.694  30.156  -3.359  1.00 35.66           H  
ATOM   2193  CA  ASP A 137      23.596  31.065  -3.564  1.00 35.66           C  
ATOM   2194  HA  ASP A 137      23.947  31.983  -3.093  1.00 35.66           H  
ATOM   2195  C   ASP A 137      23.897  31.157  -5.068  1.00 35.66           C  
ATOM   2196  CB  ASP A 137      24.219  29.884  -2.798  1.00 35.66           C  
ATOM   2197  HB2 ASP A 137      24.406  29.043  -3.466  1.00 35.66           H  
ATOM   2198  HB3 ASP A 137      23.519  29.549  -2.032  1.00 35.66           H  
ATOM   2199  O   ASP A 137      24.200  30.183  -5.752  1.00 35.66           O  
ATOM   2200  CG  ASP A 137      25.516  30.297  -2.096  1.00 35.66           C  
ATOM   2201  OD1 ASP A 137      26.146  31.275  -2.570  1.00 35.66           O  
ATOM   2202  OD2 ASP A 137      25.869  29.636  -1.095  1.00 35.66           O  
ATOM   2203  N   LYS A 138      23.699  32.368  -5.617  1.00 35.41           N  
ATOM   2204  H   LYS A 138      23.340  33.065  -4.981  1.00 35.41           H  
ATOM   2205  CA  LYS A 138      23.835  32.723  -7.039  1.00 35.41           C  
ATOM   2206  HA  LYS A 138      23.115  32.156  -7.630  1.00 35.41           H  
ATOM   2207  C   LYS A 138      25.218  32.385  -7.591  1.00 35.41           C  
ATOM   2208  CB  LYS A 138      23.618  34.238  -7.220  1.00 35.41           C  
ATOM   2209  HB2 LYS A 138      23.947  34.516  -8.222  1.00 35.41           H  
ATOM   2210  HB3 LYS A 138      24.247  34.772  -6.507  1.00 35.41           H  
ATOM   2211  O   LYS A 138      25.424  32.472  -8.799  1.00 35.41           O  
ATOM   2212  CG  LYS A 138      22.168  34.709  -7.071  1.00 35.41           C  
ATOM   2213  HG2 LYS A 138      21.543  34.187  -7.796  1.00 35.41           H  
ATOM   2214  HG3 LYS A 138      21.810  34.487  -6.066  1.00 35.41           H  
ATOM   2215  CD  LYS A 138      22.092  36.222  -7.318  1.00 35.41           C  
ATOM   2216  HD2 LYS A 138      22.706  36.730  -6.574  1.00 35.41           H  
ATOM   2217  HD3 LYS A 138      22.472  36.447  -8.315  1.00 35.41           H  
ATOM   2218  CE  LYS A 138      20.641  36.694  -7.199  1.00 35.41           C  
ATOM   2219  HE2 LYS A 138      20.261  36.384  -6.225  1.00 35.41           H  
ATOM   2220  HE3 LYS A 138      20.045  36.186  -7.956  1.00 35.41           H  
ATOM   2221  NZ  LYS A 138      20.531  38.166  -7.346  1.00 35.41           N  
ATOM   2222  HZ1 LYS A 138      20.875  38.458  -8.250  1.00 35.41           H  
ATOM   2223  HZ2 LYS A 138      21.060  38.621  -6.617  1.00 35.41           H  
ATOM   2224  HZ3 LYS A 138      19.563  38.441  -7.253  1.00 35.41           H  
ATOM   2225  N   SER A 139      26.181  32.110  -6.711  1.00 36.16           N  
ATOM   2226  H   SER A 139      25.909  31.967  -5.749  1.00 36.16           H  
ATOM   2227  CA  SER A 139      27.568  31.886  -7.079  1.00 36.16           C  
ATOM   2228  HA  SER A 139      27.885  32.714  -7.714  1.00 36.16           H  
ATOM   2229  C   SER A 139      27.749  30.609  -7.901  1.00 36.16           C  
ATOM   2230  CB  SER A 139      28.456  31.905  -5.827  1.00 36.16           C  
ATOM   2231  HB2 SER A 139      29.497  31.897  -6.148  1.00 36.16           H  
ATOM   2232  HB3 SER A 139      28.280  32.825  -5.269  1.00 36.16           H  
ATOM   2233  O   SER A 139      28.432  30.657  -8.922  1.00 36.16           O  
ATOM   2234  OG  SER A 139      28.242  30.793  -4.973  1.00 36.16           O  
ATOM   2235  HG  SER A 139      27.652  31.018  -4.250  1.00 36.16           H  
ATOM   2236  N   ASP A 140      27.120  29.492  -7.521  1.00 36.12           N  
ATOM   2237  H   ASP A 140      26.534  29.512  -6.699  1.00 36.12           H  
ATOM   2238  CA  ASP A 140      27.204  28.238  -8.280  1.00 36.12           C  
ATOM   2239  HA  ASP A 140      28.074  28.296  -8.933  1.00 36.12           H  
ATOM   2240  C   ASP A 140      26.037  28.100  -9.261  1.00 36.12           C  
ATOM   2241  CB  ASP A 140      27.442  27.011  -7.374  1.00 36.12           C  
ATOM   2242  HB2 ASP A 140      26.840  27.097  -6.470  1.00 36.12           H  
ATOM   2243  HB3 ASP A 140      27.136  26.110  -7.905  1.00 36.12           H  
ATOM   2244  O   ASP A 140      25.145  27.274  -9.116  1.00 36.12           O  
ATOM   2245  CG  ASP A 140      28.926  26.835  -7.017  1.00 36.12           C  
ATOM   2246  OD1 ASP A 140      29.813  27.263  -7.790  1.00 36.12           O  
ATOM   2247  OD2 ASP A 140      29.253  26.384  -5.902  1.00 36.12           O  
ATOM   2248  N   LEU A 141      26.110  28.888 -10.338  1.00 34.88           N  
ATOM   2249  H   LEU A 141      26.826  29.600 -10.316  1.00 34.88           H  
ATOM   2250  CA  LEU A 141      25.268  28.785 -11.542  1.00 34.88           C  
ATOM   2251  HA  LEU A 141      24.262  29.135 -11.311  1.00 34.88           H  
ATOM   2252  C   LEU A 141      25.125  27.359 -12.115  1.00 34.88           C  
ATOM   2253  CB  LEU A 141      25.920  29.671 -12.629  1.00 34.88           C  
ATOM   2254  HB2 LEU A 141      26.987  29.760 -12.427  1.00 34.88           H  
ATOM   2255  HB3 LEU A 141      25.847  29.172 -13.596  1.00 34.88           H  
ATOM   2256  O   LEU A 141      24.173  27.091 -12.843  1.00 34.88           O  
ATOM   2257  CG  LEU A 141      25.290  31.071 -12.756  1.00 34.88           C  
ATOM   2258  HG  LEU A 141      24.665  31.283 -11.889  1.00 34.88           H  
ATOM   2259  CD1 LEU A 141      26.372  32.148 -12.838  1.00 34.88           C  
ATOM   2260 HD11 LEU A 141      26.972  32.121 -11.929  1.00 34.88           H  
ATOM   2261 HD12 LEU A 141      25.905  33.130 -12.912  1.00 34.88           H  
ATOM   2262 HD13 LEU A 141      27.012  31.977 -13.703  1.00 34.88           H  
ATOM   2263  CD2 LEU A 141      24.435  31.157 -14.025  1.00 34.88           C  
ATOM   2264 HD21 LEU A 141      23.957  32.135 -14.077  1.00 34.88           H  
ATOM   2265 HD22 LEU A 141      25.053  31.005 -14.910  1.00 34.88           H  
ATOM   2266 HD23 LEU A 141      23.662  30.390 -13.988  1.00 34.88           H  
ATOM   2267  N   SER A 142      26.109  26.483 -11.888  1.00 36.38           N  
ATOM   2268  H   SER A 142      26.824  26.758 -11.230  1.00 36.38           H  
ATOM   2269  CA  SER A 142      26.215  25.177 -12.559  1.00 36.38           C  
ATOM   2270  HA  SER A 142      25.961  25.296 -13.612  1.00 36.38           H  
ATOM   2271  C   SER A 142      25.277  24.116 -11.982  1.00 36.38           C  
ATOM   2272  CB  SER A 142      27.661  24.682 -12.470  1.00 36.38           C  
ATOM   2273  HB2 SER A 142      28.318  25.395 -12.967  1.00 36.38           H  
ATOM   2274  HB3 SER A 142      27.950  24.606 -11.422  1.00 36.38           H  
ATOM   2275  O   SER A 142      24.654  23.361 -12.729  1.00 36.38           O  
ATOM   2276  OG  SER A 142      27.796  23.415 -13.080  1.00 36.38           O  
ATOM   2277  HG  SER A 142      28.667  23.061 -12.886  1.00 36.38           H  
ATOM   2278  N   GLN A 143      25.162  24.040 -10.655  1.00 38.94           N  
ATOM   2279  H   GLN A 143      25.567  24.762 -10.076  1.00 38.94           H  
ATOM   2280  CA  GLN A 143      24.257  23.088 -10.027  1.00 38.94           C  
ATOM   2281  HA  GLN A 143      24.148  22.205 -10.655  1.00 38.94           H  
ATOM   2282  C   GLN A 143      22.885  23.742  -9.933  1.00 38.94           C  
ATOM   2283  CB  GLN A 143      24.802  22.613  -8.669  1.00 38.94           C  
ATOM   2284  HB2 GLN A 143      23.977  22.200  -8.088  1.00 38.94           H  
ATOM   2285  HB3 GLN A 143      25.219  23.458  -8.120  1.00 38.94           H  
ATOM   2286  O   GLN A 143      22.598  24.471  -8.987  1.00 38.94           O  
ATOM   2287  CG  GLN A 143      25.859  21.508  -8.840  1.00 38.94           C  
ATOM   2288  HG2 GLN A 143      26.705  21.897  -9.408  1.00 38.94           H  
ATOM   2289  HG3 GLN A 143      25.420  20.682  -9.399  1.00 38.94           H  
ATOM   2290  CD  GLN A 143      26.382  20.965  -7.510  1.00 38.94           C  
ATOM   2291  NE2 GLN A 143      27.034  19.822  -7.507  1.00 38.94           N  
ATOM   2292 HE21 GLN A 143      27.136  19.275  -8.350  1.00 38.94           H  
ATOM   2293 HE22 GLN A 143      27.317  19.496  -6.594  1.00 38.94           H  
ATOM   2294  OE1 GLN A 143      26.225  21.543  -6.452  1.00 38.94           O  
ATOM   2295  N   LYS A 144      22.014  23.461 -10.914  1.00 43.81           N  
ATOM   2296  H   LYS A 144      22.349  22.915 -11.695  1.00 43.81           H  
ATOM   2297  CA  LYS A 144      20.570  23.570 -10.678  1.00 43.81           C  
ATOM   2298  HA  LYS A 144      20.287  24.614 -10.542  1.00 43.81           H  
ATOM   2299  C   LYS A 144      20.292  22.826  -9.374  1.00 43.81           C  
ATOM   2300  CB  LYS A 144      19.757  22.935 -11.818  1.00 43.81           C  
ATOM   2301  HB2 LYS A 144      20.254  22.031 -12.170  1.00 43.81           H  
ATOM   2302  HB3 LYS A 144      18.787  22.644 -11.415  1.00 43.81           H  
ATOM   2303  O   LYS A 144      20.511  21.615  -9.320  1.00 43.81           O  
ATOM   2304  CG  LYS A 144      19.511  23.896 -12.985  1.00 43.81           C  
ATOM   2305  HG2 LYS A 144      20.459  24.161 -13.453  1.00 43.81           H  
ATOM   2306  HG3 LYS A 144      19.030  24.800 -12.609  1.00 43.81           H  
ATOM   2307  CD  LYS A 144      18.592  23.222 -14.010  1.00 43.81           C  
ATOM   2308  HD2 LYS A 144      17.701  22.861 -13.497  1.00 43.81           H  
ATOM   2309  HD3 LYS A 144      19.113  22.371 -14.449  1.00 43.81           H  
ATOM   2310  CE  LYS A 144      18.181  24.210 -15.100  1.00 43.81           C  
ATOM   2311  HE2 LYS A 144      17.718  25.073 -14.622  1.00 43.81           H  
ATOM   2312  HE3 LYS A 144      19.076  24.550 -15.622  1.00 43.81           H  
ATOM   2313  NZ  LYS A 144      17.230  23.571 -16.039  1.00 43.81           N  
ATOM   2314  HZ1 LYS A 144      16.937  24.221 -16.754  1.00 43.81           H  
ATOM   2315  HZ2 LYS A 144      16.417  23.261 -15.526  1.00 43.81           H  
ATOM   2316  HZ3 LYS A 144      17.654  22.759 -16.464  1.00 43.81           H  
ATOM   2317  N   GLN A 145      19.884  23.548  -8.327  1.00 46.00           N  
ATOM   2318  H   GLN A 145      19.804  24.551  -8.414  1.00 46.00           H  
ATOM   2319  CA  GLN A 145      19.369  22.894  -7.130  1.00 46.00           C  
ATOM   2320  HA  GLN A 145      20.182  22.327  -6.676  1.00 46.00           H  
ATOM   2321  C   GLN A 145      18.263  21.944  -7.584  1.00 46.00           C  
ATOM   2322  CB  GLN A 145      18.819  23.898  -6.106  1.00 46.00           C  
ATOM   2323  HB2 GLN A 145      18.294  24.703  -6.620  1.00 46.00           H  
ATOM   2324  HB3 GLN A 145      18.108  23.384  -5.460  1.00 46.00           H  
ATOM   2325  O   GLN A 145      17.487  22.323  -8.472  1.00 46.00           O  
ATOM   2326  CG  GLN A 145      19.933  24.469  -5.218  1.00 46.00           C  
ATOM   2327  HG2 GLN A 145      20.669  24.972  -5.845  1.00 46.00           H  
ATOM   2328  HG3 GLN A 145      20.431  23.650  -4.698  1.00 46.00           H  
ATOM   2329  CD  GLN A 145      19.428  25.464  -4.172  1.00 46.00           C  
ATOM   2330  NE2 GLN A 145      20.310  26.019  -3.368  1.00 46.00           N  
ATOM   2331 HE21 GLN A 145      21.296  25.883  -3.539  1.00 46.00           H  
ATOM   2332 HE22 GLN A 145      19.977  26.828  -2.863  1.00 46.00           H  
ATOM   2333  OE1 GLN A 145      18.258  25.784  -4.054  1.00 46.00           O  
ATOM   2334  N   PRO A 146      18.198  20.722  -7.038  1.00 50.72           N  
ATOM   2335  CA  PRO A 146      17.120  19.835  -7.406  1.00 50.72           C  
ATOM   2336  HA  PRO A 146      17.182  19.656  -8.480  1.00 50.72           H  
ATOM   2337  C   PRO A 146      15.785  20.525  -7.088  1.00 50.72           C  
ATOM   2338  CB  PRO A 146      17.357  18.515  -6.670  1.00 50.72           C  
ATOM   2339  HB2 PRO A 146      16.630  18.400  -5.866  1.00 50.72           H  
ATOM   2340  HB3 PRO A 146      17.268  17.671  -7.354  1.00 50.72           H  
ATOM   2341  O   PRO A 146      15.680  21.363  -6.195  1.00 50.72           O  
ATOM   2342  CG  PRO A 146      18.793  18.634  -6.136  1.00 50.72           C  
ATOM   2343  HG2 PRO A 146      19.475  18.223  -6.881  1.00 50.72           H  
ATOM   2344  HG3 PRO A 146      18.941  18.116  -5.189  1.00 50.72           H  
ATOM   2345  CD  PRO A 146      19.044  20.131  -6.020  1.00 50.72           C  
ATOM   2346  HD2 PRO A 146      20.102  20.332  -6.191  1.00 50.72           H  
ATOM   2347  HD3 PRO A 146      18.736  20.491  -5.038  1.00 50.72           H  
ATOM   2348  N   SER A 147      14.757  20.201  -7.847  1.00 59.94           N  
ATOM   2349  H   SER A 147      14.934  19.548  -8.597  1.00 59.94           H  
ATOM   2350  CA  SER A 147      13.414  20.768  -7.720  1.00 59.94           C  
ATOM   2351  HA  SER A 147      13.492  21.810  -7.410  1.00 59.94           H  
ATOM   2352  C   SER A 147      12.557  20.044  -6.669  1.00 59.94           C  
ATOM   2353  CB  SER A 147      12.757  20.734  -9.100  1.00 59.94           C  
ATOM   2354  HB2 SER A 147      13.330  21.360  -9.784  1.00 59.94           H  
ATOM   2355  HB3 SER A 147      11.745  21.133  -9.026  1.00 59.94           H  
ATOM   2356  O   SER A 147      11.423  20.438  -6.380  1.00 59.94           O  
ATOM   2357  OG  SER A 147      12.712  19.410  -9.610  1.00 59.94           O  
ATOM   2358  HG  SER A 147      13.602  19.132  -9.836  1.00 59.94           H  
ATOM   2359  N   ALA A 148      13.070  18.957  -6.087  1.00 73.50           N  
ATOM   2360  H   ALA A 148      14.008  18.682  -6.340  1.00 73.50           H  
ATOM   2361  CA  ALA A 148      12.328  18.094  -5.178  1.00 73.50           C  
ATOM   2362  HA  ALA A 148      11.443  18.625  -4.827  1.00 73.50           H  
ATOM   2363  C   ALA A 148      13.140  17.731  -3.928  1.00 73.50           C  
ATOM   2364  CB  ALA A 148      11.841  16.875  -5.962  1.00 73.50           C  
ATOM   2365  HB1 ALA A 148      11.379  16.154  -5.288  1.00 73.50           H  
ATOM   2366  HB2 ALA A 148      11.109  17.186  -6.708  1.00 73.50           H  
ATOM   2367  HB3 ALA A 148      12.685  16.421  -6.480  1.00 73.50           H  
ATOM   2368  O   ALA A 148      14.350  17.538  -3.981  1.00 73.50           O  
ATOM   2369  N   VAL A 149      12.430  17.648  -2.801  1.00 88.06           N  
ATOM   2370  H   VAL A 149      11.423  17.685  -2.877  1.00 88.06           H  
ATOM   2371  CA  VAL A 149      12.965  17.378  -1.462  1.00 88.06           C  
ATOM   2372  HA  VAL A 149      14.054  17.349  -1.495  1.00 88.06           H  
ATOM   2373  C   VAL A 149      12.453  16.025  -1.001  1.00 88.06           C  
ATOM   2374  CB  VAL A 149      12.530  18.474  -0.470  1.00 88.06           C  
ATOM   2375  HB  VAL A 149      11.446  18.579  -0.509  1.00 88.06           H  
ATOM   2376  O   VAL A 149      11.273  15.718  -1.190  1.00 88.06           O  
ATOM   2377  CG1 VAL A 149      12.947  18.173   0.971  1.00 88.06           C  
ATOM   2378 HG11 VAL A 149      12.415  17.301   1.351  1.00 88.06           H  
ATOM   2379 HG12 VAL A 149      12.713  19.021   1.615  1.00 88.06           H  
ATOM   2380 HG13 VAL A 149      14.020  17.984   1.004  1.00 88.06           H  
ATOM   2381  CG2 VAL A 149      13.167  19.809  -0.845  1.00 88.06           C  
ATOM   2382 HG21 VAL A 149      12.976  20.048  -1.891  1.00 88.06           H  
ATOM   2383 HG22 VAL A 149      14.243  19.722  -0.697  1.00 88.06           H  
ATOM   2384 HG23 VAL A 149      12.780  20.607  -0.212  1.00 88.06           H  
ATOM   2385  N   VAL A 150      13.326  15.245  -0.370  1.00 93.50           N  
ATOM   2386  H   VAL A 150      14.272  15.570  -0.228  1.00 93.50           H  
ATOM   2387  CA  VAL A 150      12.989  13.946   0.210  1.00 93.50           C  
ATOM   2388  HA  VAL A 150      11.931  13.743   0.043  1.00 93.50           H  
ATOM   2389  C   VAL A 150      13.238  14.002   1.713  1.00 93.50           C  
ATOM   2390  CB  VAL A 150      13.764  12.813  -0.481  1.00 93.50           C  
ATOM   2391  HB  VAL A 150      14.832  12.965  -0.319  1.00 93.50           H  
ATOM   2392  O   VAL A 150      14.293  14.460   2.153  1.00 93.50           O  
ATOM   2393  CG1 VAL A 150      13.362  11.439   0.067  1.00 93.50           C  
ATOM   2394 HG11 VAL A 150      13.903  10.659  -0.469  1.00 93.50           H  
ATOM   2395 HG12 VAL A 150      12.291  11.277  -0.051  1.00 93.50           H  
ATOM   2396 HG13 VAL A 150      13.623  11.360   1.123  1.00 93.50           H  
ATOM   2397  CG2 VAL A 150      13.514  12.816  -1.995  1.00 93.50           C  
ATOM   2398 HG21 VAL A 150      12.459  12.644  -2.208  1.00 93.50           H  
ATOM   2399 HG22 VAL A 150      13.821  13.766  -2.433  1.00 93.50           H  
ATOM   2400 HG23 VAL A 150      14.127  12.041  -2.454  1.00 93.50           H  
ATOM   2401  N   CYS A 151      12.274  13.572   2.528  1.00 93.81           N  
ATOM   2402  H   CYS A 151      11.397  13.261   2.136  1.00 93.81           H  
ATOM   2403  CA  CYS A 151      12.496  13.495   3.973  1.00 93.81           C  
ATOM   2404  HA  CYS A 151      12.726  14.493   4.348  1.00 93.81           H  
ATOM   2405  C   CYS A 151      13.689  12.581   4.286  1.00 93.81           C  
ATOM   2406  CB  CYS A 151      11.262  12.969   4.707  1.00 93.81           C  
ATOM   2407  HB2 CYS A 151      11.535  12.857   5.757  1.00 93.81           H  
ATOM   2408  HB3 CYS A 151      11.030  11.975   4.326  1.00 93.81           H  
ATOM   2409  O   CYS A 151      13.756  11.458   3.788  1.00 93.81           O  
ATOM   2410  SG  CYS A 151       9.753  13.963   4.660  1.00 93.81           S  
ATOM   2411  N   HIS A 152      14.600  13.044   5.146  1.00 90.62           N  
ATOM   2412  H   HIS A 152      14.465  13.972   5.522  1.00 90.62           H  
ATOM   2413  CA  HIS A 152      15.811  12.319   5.556  1.00 90.62           C  
ATOM   2414  HA  HIS A 152      16.383  12.984   6.202  1.00 90.62           H  
ATOM   2415  C   HIS A 152      16.799  11.991   4.434  1.00 90.62           C  
ATOM   2416  CB  HIS A 152      15.428  11.086   6.401  1.00 90.62           C  
ATOM   2417  HB2 HIS A 152      14.412  10.760   6.180  1.00 90.62           H  
ATOM   2418  HB3 HIS A 152      16.083  10.245   6.173  1.00 90.62           H  
ATOM   2419  O   HIS A 152      17.734  11.226   4.654  1.00 90.62           O  
ATOM   2420  CG  HIS A 152      15.528  11.344   7.871  1.00 90.62           C  
ATOM   2421  CD2 HIS A 152      15.136  12.486   8.497  1.00 90.62           C  
ATOM   2422  HD2 HIS A 152      14.668  13.351   8.051  1.00 90.62           H  
ATOM   2423  ND1 HIS A 152      16.166  10.508   8.789  1.00 90.62           N  
ATOM   2424  CE1 HIS A 152      16.194  11.194   9.939  1.00 90.62           C  
ATOM   2425  HE1 HIS A 152      16.673  10.858  10.847  1.00 90.62           H  
ATOM   2426  NE2 HIS A 152      15.585  12.376   9.785  1.00 90.62           N  
ATOM   2427  HE2 HIS A 152      15.505  13.113  10.471  1.00 90.62           H  
ATOM   2428  N   GLN A 153      16.645  12.587   3.252  1.00 88.88           N  
ATOM   2429  H   GLN A 153      15.858  13.199   3.092  1.00 88.88           H  
ATOM   2430  CA  GLN A 153      17.564  12.346   2.153  1.00 88.88           C  
ATOM   2431  HA  GLN A 153      18.525  12.035   2.562  1.00 88.88           H  
ATOM   2432  C   GLN A 153      17.804  13.610   1.338  1.00 88.88           C  
ATOM   2433  CB  GLN A 153      17.020  11.195   1.307  1.00 88.88           C  
ATOM   2434  HB2 GLN A 153      16.128  11.515   0.769  1.00 88.88           H  
ATOM   2435  HB3 GLN A 153      16.755  10.363   1.960  1.00 88.88           H  
ATOM   2436  O   GLN A 153      16.887  14.211   0.781  1.00 88.88           O  
ATOM   2437  CG  GLN A 153      18.082  10.716   0.322  1.00 88.88           C  
ATOM   2438  HG2 GLN A 153      18.983  10.453   0.876  1.00 88.88           H  
ATOM   2439  HG3 GLN A 153      18.324  11.518  -0.375  1.00 88.88           H  
ATOM   2440  CD  GLN A 153      17.623   9.511  -0.475  1.00 88.88           C  
ATOM   2441  NE2 GLN A 153      18.545   8.801  -1.066  1.00 88.88           N  
ATOM   2442 HE21 GLN A 153      18.274   8.045  -1.678  1.00 88.88           H  
ATOM   2443 HE22 GLN A 153      19.515   9.082  -1.053  1.00 88.88           H  
ATOM   2444  OE1 GLN A 153      16.452   9.208  -0.608  1.00 88.88           O  
ATOM   2445  N   ASP A 154      19.069  13.996   1.238  1.00 86.69           N  
ATOM   2446  H   ASP A 154      19.783  13.499   1.751  1.00 86.69           H  
ATOM   2447  CA  ASP A 154      19.480  15.173   0.488  1.00 86.69           C  
ATOM   2448  HA  ASP A 154      18.706  15.412  -0.241  1.00 86.69           H  
ATOM   2449  C   ASP A 154      20.814  14.885  -0.222  1.00 86.69           C  
ATOM   2450  CB  ASP A 154      19.548  16.355   1.456  1.00 86.69           C  
ATOM   2451  HB2 ASP A 154      20.359  16.210   2.170  1.00 86.69           H  
ATOM   2452  HB3 ASP A 154      18.608  16.386   2.008  1.00 86.69           H  
ATOM   2453  O   ASP A 154      21.772  14.466   0.436  1.00 86.69           O  
ATOM   2454  CG  ASP A 154      19.712  17.711   0.796  1.00 86.69           C  
ATOM   2455  OD1 ASP A 154      20.533  17.879  -0.133  1.00 86.69           O  
ATOM   2456  OD2 ASP A 154      19.011  18.645   1.244  1.00 86.69           O  
ATOM   2457  N   PRO A 155      20.916  15.110  -1.548  1.00 85.50           N  
ATOM   2458  CA  PRO A 155      22.145  14.869  -2.303  1.00 85.50           C  
ATOM   2459  HA  PRO A 155      22.370  13.803  -2.285  1.00 85.50           H  
ATOM   2460  C   PRO A 155      23.348  15.650  -1.756  1.00 85.50           C  
ATOM   2461  CB  PRO A 155      21.836  15.307  -3.741  1.00 85.50           C  
ATOM   2462  HB2 PRO A 155      22.169  16.332  -3.904  1.00 85.50           H  
ATOM   2463  HB3 PRO A 155      22.298  14.641  -4.470  1.00 85.50           H  
ATOM   2464  O   PRO A 155      24.490  15.262  -1.982  1.00 85.50           O  
ATOM   2465  CG  PRO A 155      20.317  15.258  -3.843  1.00 85.50           C  
ATOM   2466  HG2 PRO A 155      19.935  15.981  -4.565  1.00 85.50           H  
ATOM   2467  HG3 PRO A 155      19.997  14.251  -4.110  1.00 85.50           H  
ATOM   2468  CD  PRO A 155      19.858  15.573  -2.428  1.00 85.50           C  
ATOM   2469  HD2 PRO A 155      19.732  16.650  -2.314  1.00 85.50           H  
ATOM   2470  HD3 PRO A 155      18.923  15.051  -2.226  1.00 85.50           H  
ATOM   2471  N   ARG A 156      23.101  16.759  -1.045  1.00 80.94           N  
ATOM   2472  H   ARG A 156      22.137  17.003  -0.870  1.00 80.94           H  
ATOM   2473  CA  ARG A 156      24.136  17.635  -0.483  1.00 80.94           C  
ATOM   2474  HA  ARG A 156      24.965  17.715  -1.186  1.00 80.94           H  
ATOM   2475  C   ARG A 156      24.733  17.093   0.816  1.00 80.94           C  
ATOM   2476  CB  ARG A 156      23.534  19.026  -0.240  1.00 80.94           C  
ATOM   2477  HB2 ARG A 156      22.776  18.942   0.539  1.00 80.94           H  
ATOM   2478  HB3 ARG A 156      24.315  19.691   0.130  1.00 80.94           H  
ATOM   2479  O   ARG A 156      25.850  17.470   1.155  1.00 80.94           O  
ATOM   2480  CG  ARG A 156      22.928  19.657  -1.507  1.00 80.94           C  
ATOM   2481  HG2 ARG A 156      23.730  19.866  -2.216  1.00 80.94           H  
ATOM   2482  HG3 ARG A 156      22.222  18.976  -1.982  1.00 80.94           H  
ATOM   2483  CD  ARG A 156      22.185  20.959  -1.194  1.00 80.94           C  
ATOM   2484  HD2 ARG A 156      22.877  21.644  -0.703  1.00 80.94           H  
ATOM   2485  HD3 ARG A 156      21.857  21.401  -2.134  1.00 80.94           H  
ATOM   2486  NE  ARG A 156      21.011  20.721  -0.336  1.00 80.94           N  
ATOM   2487  HE  ARG A 156      20.748  19.760  -0.174  1.00 80.94           H  
ATOM   2488  NH1 ARG A 156      20.514  22.917   0.106  1.00 80.94           N  
ATOM   2489 HH11 ARG A 156      19.944  23.600   0.584  1.00 80.94           H  
ATOM   2490 HH12 ARG A 156      21.175  23.188  -0.608  1.00 80.94           H  
ATOM   2491  NH2 ARG A 156      19.443  21.309   1.196  1.00 80.94           N  
ATOM   2492 HH21 ARG A 156      19.042  21.983   1.832  1.00 80.94           H  
ATOM   2493 HH22 ARG A 156      19.291  20.319   1.326  1.00 80.94           H  
ATOM   2494  CZ  ARG A 156      20.324  21.642   0.308  1.00 80.94           C  
ATOM   2495  N   THR A 157      23.998  16.255   1.549  1.00 82.75           N  
ATOM   2496  H   THR A 157      23.086  15.989   1.208  1.00 82.75           H  
ATOM   2497  CA  THR A 157      24.420  15.724   2.858  1.00 82.75           C  
ATOM   2498  HA  THR A 157      25.360  16.190   3.154  1.00 82.75           H  
ATOM   2499  C   THR A 157      24.686  14.228   2.848  1.00 82.75           C  
ATOM   2500  CB  THR A 157      23.397  16.034   3.960  1.00 82.75           C  
ATOM   2501  HB  THR A 157      23.743  15.611   4.903  1.00 82.75           H  
ATOM   2502  O   THR A 157      25.395  13.749   3.728  1.00 82.75           O  
ATOM   2503  CG2 THR A 157      23.208  17.541   4.140  1.00 82.75           C  
ATOM   2504 HG21 THR A 157      22.735  17.972   3.258  1.00 82.75           H  
ATOM   2505 HG22 THR A 157      22.571  17.720   5.006  1.00 82.75           H  
ATOM   2506 HG23 THR A 157      24.176  18.016   4.303  1.00 82.75           H  
ATOM   2507  OG1 THR A 157      22.132  15.503   3.650  1.00 82.75           O  
ATOM   2508  HG1 THR A 157      22.117  14.550   3.769  1.00 82.75           H  
ATOM   2509  N   CYS A 158      24.132  13.491   1.884  1.00 88.19           N  
ATOM   2510  H   CYS A 158      23.506  13.928   1.223  1.00 88.19           H  
ATOM   2511  CA  CYS A 158      24.360  12.058   1.774  1.00 88.19           C  
ATOM   2512  HA  CYS A 158      24.086  11.592   2.720  1.00 88.19           H  
ATOM   2513  C   CYS A 158      25.838  11.761   1.492  1.00 88.19           C  
ATOM   2514  CB  CYS A 158      23.474  11.478   0.670  1.00 88.19           C  
ATOM   2515  HB2 CYS A 158      23.815  11.847  -0.298  1.00 88.19           H  
ATOM   2516  HB3 CYS A 158      22.443  11.792   0.827  1.00 88.19           H  
ATOM   2517  O   CYS A 158      26.388  12.257   0.506  1.00 88.19           O  
ATOM   2518  SG  CYS A 158      23.545   9.675   0.675  1.00 88.19           S  
ATOM   2519  N   GLU A 159      26.479  10.949   2.333  1.00 85.88           N  
ATOM   2520  H   GLU A 159      25.973  10.514   3.092  1.00 85.88           H  
ATOM   2521  CA  GLU A 159      27.888  10.590   2.156  1.00 85.88           C  
ATOM   2522  HA  GLU A 159      28.393  11.373   1.590  1.00 85.88           H  
ATOM   2523  C   GLU A 159      28.064   9.291   1.369  1.00 85.88           C  
ATOM   2524  CB  GLU A 159      28.608  10.458   3.496  1.00 85.88           C  
ATOM   2525  HB2 GLU A 159      29.642  10.246   3.226  1.00 85.88           H  
ATOM   2526  HB3 GLU A 159      28.203   9.619   4.062  1.00 85.88           H  
ATOM   2527  O   GLU A 159      29.008   9.159   0.586  1.00 85.88           O  
ATOM   2528  CG  GLU A 159      28.608  11.718   4.370  1.00 85.88           C  
ATOM   2529  HG2 GLU A 159      28.836  12.578   3.741  1.00 85.88           H  
ATOM   2530  HG3 GLU A 159      27.614  11.857   4.796  1.00 85.88           H  
ATOM   2531  CD  GLU A 159      29.653  11.644   5.500  1.00 85.88           C  
ATOM   2532  OE1 GLU A 159      29.651  12.586   6.326  1.00 85.88           O  
ATOM   2533  OE2 GLU A 159      30.504  10.715   5.483  1.00 85.88           O  
ATOM   2534  N   GLU A 160      27.141   8.345   1.536  1.00 87.00           N  
ATOM   2535  H   GLU A 160      26.416   8.494   2.224  1.00 87.00           H  
ATOM   2536  CA  GLU A 160      27.172   7.060   0.850  1.00 87.00           C  
ATOM   2537  HA  GLU A 160      27.946   7.094   0.083  1.00 87.00           H  
ATOM   2538  C   GLU A 160      25.814   6.749   0.196  1.00 87.00           C  
ATOM   2539  CB  GLU A 160      27.623   5.966   1.821  1.00 87.00           C  
ATOM   2540  HB2 GLU A 160      28.514   6.303   2.351  1.00 87.00           H  
ATOM   2541  HB3 GLU A 160      26.830   5.759   2.539  1.00 87.00           H  
ATOM   2542  O   GLU A 160      24.847   6.471   0.908  1.00 87.00           O  
ATOM   2543  CG  GLU A 160      27.969   4.692   1.051  1.00 87.00           C  
ATOM   2544  HG2 GLU A 160      28.690   4.939   0.272  1.00 87.00           H  
ATOM   2545  HG3 GLU A 160      27.075   4.312   0.558  1.00 87.00           H  
ATOM   2546  CD  GLU A 160      28.537   3.607   1.966  1.00 87.00           C  
ATOM   2547  OE1 GLU A 160      29.594   3.046   1.591  1.00 87.00           O  
ATOM   2548  OE2 GLU A 160      27.854   3.270   2.956  1.00 87.00           O  
ATOM   2549  N   PRO A 161      25.711   6.789  -1.149  1.00 87.19           N  
ATOM   2550  CA  PRO A 161      26.685   7.317  -2.111  1.00 87.19           C  
ATOM   2551  HA  PRO A 161      27.701   7.003  -1.872  1.00 87.19           H  
ATOM   2552  C   PRO A 161      26.626   8.848  -2.236  1.00 87.19           C  
ATOM   2553  CB  PRO A 161      26.311   6.665  -3.441  1.00 87.19           C  
ATOM   2554  HB2 PRO A 161      26.577   7.283  -4.298  1.00 87.19           H  
ATOM   2555  HB3 PRO A 161      26.800   5.694  -3.511  1.00 87.19           H  
ATOM   2556  O   PRO A 161      25.595   9.416  -2.580  1.00 87.19           O  
ATOM   2557  CG  PRO A 161      24.801   6.470  -3.332  1.00 87.19           C  
ATOM   2558  HG2 PRO A 161      24.452   5.630  -3.933  1.00 87.19           H  
ATOM   2559  HG3 PRO A 161      24.298   7.389  -3.633  1.00 87.19           H  
ATOM   2560  CD  PRO A 161      24.562   6.230  -1.844  1.00 87.19           C  
ATOM   2561  HD2 PRO A 161      24.507   5.160  -1.644  1.00 87.19           H  
ATOM   2562  HD3 PRO A 161      23.641   6.716  -1.525  1.00 87.19           H  
ATOM   2563  N   ALA A 162      27.760   9.527  -2.092  1.00 86.75           N  
ATOM   2564  H   ALA A 162      28.550   9.074  -1.656  1.00 86.75           H  
ATOM   2565  CA  ALA A 162      27.844  10.967  -2.317  1.00 86.75           C  
ATOM   2566  HA  ALA A 162      27.146  11.456  -1.637  1.00 86.75           H  
ATOM   2567  C   ALA A 162      27.466  11.393  -3.754  1.00 86.75           C  
ATOM   2568  CB  ALA A 162      29.258  11.413  -1.948  1.00 86.75           C  
ATOM   2569  HB1 ALA A 162      29.981  10.759  -2.434  1.00 86.75           H  
ATOM   2570  HB2 ALA A 162      29.425  12.441  -2.270  1.00 86.75           H  
ATOM   2571  HB3 ALA A 162      29.396  11.341  -0.869  1.00 86.75           H  
ATOM   2572  O   ALA A 162      27.924  10.812  -4.746  1.00 86.75           O  
ATOM   2573  N   SER A 163      26.674  12.465  -3.864  1.00 84.75           N  
ATOM   2574  H   SER A 163      26.319  12.873  -3.012  1.00 84.75           H  
ATOM   2575  CA  SER A 163      26.310  13.103  -5.136  1.00 84.75           C  
ATOM   2576  HA  SER A 163      26.209  12.336  -5.904  1.00 84.75           H  
ATOM   2577  C   SER A 163      27.393  14.091  -5.584  1.00 84.75           C  
ATOM   2578  CB  SER A 163      24.954  13.800  -4.999  1.00 84.75           C  
ATOM   2579  HB2 SER A 163      24.178  13.069  -4.772  1.00 84.75           H  
ATOM   2580  HB3 SER A 163      25.005  14.517  -4.180  1.00 84.75           H  
ATOM   2581  O   SER A 163      27.253  15.306  -5.423  1.00 84.75           O  
ATOM   2582  OG  SER A 163      24.642  14.504  -6.187  1.00 84.75           O  
ATOM   2583  HG  SER A 163      25.143  15.320  -6.125  1.00 84.75           H  
ATOM   2584  N   SER A 164      28.489  13.590  -6.155  1.00 78.62           N  
ATOM   2585  H   SER A 164      28.576  12.587  -6.231  1.00 78.62           H  
ATOM   2586  CA  SER A 164      29.612  14.438  -6.574  1.00 78.62           C  
ATOM   2587  HA  SER A 164      29.238  15.452  -6.715  1.00 78.62           H  
ATOM   2588  C   SER A 164      30.234  14.023  -7.912  1.00 78.62           C  
ATOM   2589  CB  SER A 164      30.661  14.511  -5.454  1.00 78.62           C  
ATOM   2590  HB2 SER A 164      31.152  15.483  -5.498  1.00 78.62           H  
ATOM   2591  HB3 SER A 164      30.188  14.408  -4.478  1.00 78.62           H  
ATOM   2592  O   SER A 164      30.142  12.871  -8.349  1.00 78.62           O  
ATOM   2593  OG  SER A 164      31.641  13.515  -5.630  1.00 78.62           O  
ATOM   2594  HG  SER A 164      31.561  12.850  -4.942  1.00 78.62           H  
ATOM   2595  N   GLY A 165      30.890  14.985  -8.573  1.00 73.69           N  
ATOM   2596  H   GLY A 165      30.910  15.907  -8.161  1.00 73.69           H  
ATOM   2597  CA  GLY A 165      31.660  14.761  -9.797  1.00 73.69           C  
ATOM   2598  HA2 GLY A 165      32.508  14.118  -9.565  1.00 73.69           H  
ATOM   2599  HA3 GLY A 165      32.044  15.713 -10.163  1.00 73.69           H  
ATOM   2600  C   GLY A 165      30.835  14.124 -10.918  1.00 73.69           C  
ATOM   2601  O   GLY A 165      29.827  14.673 -11.350  1.00 73.69           O  
ATOM   2602  N   ALA A 166      31.265  12.955 -11.392  1.00 76.25           N  
ATOM   2603  H   ALA A 166      32.094  12.541 -10.988  1.00 76.25           H  
ATOM   2604  CA  ALA A 166      30.566  12.206 -12.438  1.00 76.25           C  
ATOM   2605  HA  ALA A 166      30.232  12.907 -13.203  1.00 76.25           H  
ATOM   2606  C   ALA A 166      29.309  11.460 -11.944  1.00 76.25           C  
ATOM   2607  CB  ALA A 166      31.573  11.247 -13.079  1.00 76.25           C  
ATOM   2608  HB1 ALA A 166      31.094  10.712 -13.899  1.00 76.25           H  
ATOM   2609  HB2 ALA A 166      32.417  11.815 -13.471  1.00 76.25           H  
ATOM   2610  HB3 ALA A 166      31.925  10.524 -12.343  1.00 76.25           H  
ATOM   2611  O   ALA A 166      28.528  10.984 -12.763  1.00 76.25           O  
ATOM   2612  N   HIS A 167      29.102  11.363 -10.627  1.00 82.56           N  
ATOM   2613  H   HIS A 167      29.736  11.842 -10.002  1.00 82.56           H  
ATOM   2614  CA  HIS A 167      28.002  10.624  -9.998  1.00 82.56           C  
ATOM   2615  HA  HIS A 167      27.441  10.101 -10.773  1.00 82.56           H  
ATOM   2616  C   HIS A 167      27.002  11.568  -9.314  1.00 82.56           C  
ATOM   2617  CB  HIS A 167      28.558   9.560  -9.040  1.00 82.56           C  
ATOM   2618  HB2 HIS A 167      27.734   8.951  -8.668  1.00 82.56           H  
ATOM   2619  HB3 HIS A 167      29.014  10.060  -8.186  1.00 82.56           H  
ATOM   2620  O   HIS A 167      26.419  11.227  -8.287  1.00 82.56           O  
ATOM   2621  CG  HIS A 167      29.578   8.650  -9.673  1.00 82.56           C  
ATOM   2622  CD2 HIS A 167      30.935   8.790  -9.586  1.00 82.56           C  
ATOM   2623  HD2 HIS A 167      31.458   9.575  -9.060  1.00 82.56           H  
ATOM   2624  ND1 HIS A 167      29.340   7.547 -10.464  1.00 82.56           N  
ATOM   2625  HD1 HIS A 167      28.448   7.135 -10.696  1.00 82.56           H  
ATOM   2626  CE1 HIS A 167      30.524   7.029 -10.827  1.00 82.56           C  
ATOM   2627  HE1 HIS A 167      30.655   6.132 -11.413  1.00 82.56           H  
ATOM   2628  NE2 HIS A 167      31.526   7.763 -10.320  1.00 82.56           N  
ATOM   2629  N   ILE A 168      26.822  12.772  -9.865  1.00 82.75           N  
ATOM   2630  H   ILE A 168      27.328  12.995 -10.710  1.00 82.75           H  
ATOM   2631  CA  ILE A 168      25.805  13.715  -9.390  1.00 82.75           C  
ATOM   2632  HA  ILE A 168      25.958  13.870  -8.322  1.00 82.75           H  
ATOM   2633  C   ILE A 168      24.423  13.087  -9.578  1.00 82.75           C  
ATOM   2634  CB  ILE A 168      25.931  15.082 -10.096  1.00 82.75           C  
ATOM   2635  HB  ILE A 168      25.955  14.915 -11.173  1.00 82.75           H  
ATOM   2636  O   ILE A 168      24.091  12.590 -10.657  1.00 82.75           O  
ATOM   2637  CG1 ILE A 168      27.241  15.774  -9.660  1.00 82.75           C  
ATOM   2638 HG12 ILE A 168      28.054  15.049  -9.663  1.00 82.75           H  
ATOM   2639 HG13 ILE A 168      27.139  16.133  -8.636  1.00 82.75           H  
ATOM   2640  CG2 ILE A 168      24.741  16.003  -9.769  1.00 82.75           C  
ATOM   2641 HG21 ILE A 168      23.819  15.584 -10.172  1.00 82.75           H  
ATOM   2642 HG22 ILE A 168      24.868  16.984 -10.227  1.00 82.75           H  
ATOM   2643 HG23 ILE A 168      24.633  16.121  -8.690  1.00 82.75           H  
ATOM   2644  CD1 ILE A 168      27.649  16.945 -10.565  1.00 82.75           C  
ATOM   2645 HD11 ILE A 168      28.631  17.306 -10.259  1.00 82.75           H  
ATOM   2646 HD12 ILE A 168      26.937  17.766 -10.482  1.00 82.75           H  
ATOM   2647 HD13 ILE A 168      27.704  16.612 -11.602  1.00 82.75           H  
ATOM   2648  N   TRP A 169      23.619  13.111  -8.521  1.00 86.56           N  
ATOM   2649  H   TRP A 169      23.935  13.549  -7.667  1.00 86.56           H  
ATOM   2650  CA  TRP A 169      22.262  12.594  -8.556  1.00 86.56           C  
ATOM   2651  HA  TRP A 169      22.307  11.575  -8.940  1.00 86.56           H  
ATOM   2652  C   TRP A 169      21.402  13.461  -9.490  1.00 86.56           C  
ATOM   2653  CB  TRP A 169      21.680  12.543  -7.144  1.00 86.56           C  
ATOM   2654  HB2 TRP A 169      20.633  12.251  -7.223  1.00 86.56           H  
ATOM   2655  HB3 TRP A 169      21.700  13.548  -6.723  1.00 86.56           H  
ATOM   2656  O   TRP A 169      21.512  14.689  -9.470  1.00 86.56           O  
ATOM   2657  CG  TRP A 169      22.328  11.613  -6.157  1.00 86.56           C  
ATOM   2658  CD1 TRP A 169      23.523  10.975  -6.254  1.00 86.56           C  
ATOM   2659  HD1 TRP A 169      24.205  11.039  -7.089  1.00 86.56           H  
ATOM   2660  CD2 TRP A 169      21.800  11.245  -4.851  1.00 86.56           C  
ATOM   2661  CE2 TRP A 169      22.744  10.411  -4.187  1.00 86.56           C  
ATOM   2662  CE3 TRP A 169      20.609  11.540  -4.163  1.00 86.56           C  
ATOM   2663  HE3 TRP A 169      19.862  12.147  -4.652  1.00 86.56           H  
ATOM   2664  NE1 TRP A 169      23.780  10.285  -5.082  1.00 86.56           N  
ATOM   2665  HE1 TRP A 169      24.654   9.829  -4.860  1.00 86.56           H  
ATOM   2666  CH2 TRP A 169      21.340  10.258  -2.224  1.00 86.56           C  
ATOM   2667  HH2 TRP A 169      21.189   9.912  -1.213  1.00 86.56           H  
ATOM   2668  CZ2 TRP A 169      22.520   9.916  -2.896  1.00 86.56           C  
ATOM   2669  HZ2 TRP A 169      23.246   9.285  -2.407  1.00 86.56           H  
ATOM   2670  CZ3 TRP A 169      20.381  11.063  -2.861  1.00 86.56           C  
ATOM   2671  HZ3 TRP A 169      19.465  11.326  -2.352  1.00 86.56           H  
ATOM   2672  N   PRO A 170      20.554  12.853 -10.334  1.00 83.50           N  
ATOM   2673  CA  PRO A 170      19.735  13.600 -11.282  1.00 83.50           C  
ATOM   2674  HA  PRO A 170      20.366  14.265 -11.872  1.00 83.50           H  
ATOM   2675  C   PRO A 170      18.666  14.438 -10.569  1.00 83.50           C  
ATOM   2676  CB  PRO A 170      19.119  12.532 -12.190  1.00 83.50           C  
ATOM   2677  HB2 PRO A 170      19.801  12.317 -13.013  1.00 83.50           H  
ATOM   2678  HB3 PRO A 170      18.141  12.825 -12.571  1.00 83.50           H  
ATOM   2679  O   PRO A 170      18.233  14.099  -9.470  1.00 83.50           O  
ATOM   2680  CG  PRO A 170      19.026  11.312 -11.273  1.00 83.50           C  
ATOM   2681  HG2 PRO A 170      18.146  11.407 -10.637  1.00 83.50           H  
ATOM   2682  HG3 PRO A 170      19.006  10.379 -11.836  1.00 83.50           H  
ATOM   2683  CD  PRO A 170      20.278  11.427 -10.412  1.00 83.50           C  
ATOM   2684  HD2 PRO A 170      20.093  11.000  -9.427  1.00 83.50           H  
ATOM   2685  HD3 PRO A 170      21.112  10.922 -10.898  1.00 83.50           H  
ATOM   2686  N   ASP A 171      18.153  15.475 -11.236  1.00 82.75           N  
ATOM   2687  H   ASP A 171      18.571  15.740 -12.116  1.00 82.75           H  
ATOM   2688  CA  ASP A 171      16.984  16.254 -10.785  1.00 82.75           C  
ATOM   2689  HA  ASP A 171      17.070  16.395  -9.707  1.00 82.75           H  
ATOM   2690  C   ASP A 171      15.661  15.491 -11.023  1.00 82.75           C  
ATOM   2691  CB  ASP A 171      17.016  17.650 -11.425  1.00 82.75           C  
ATOM   2692  HB2 ASP A 171      16.868  17.556 -12.501  1.00 82.75           H  
ATOM   2693  HB3 ASP A 171      18.000  18.089 -11.258  1.00 82.75           H  
ATOM   2694  O   ASP A 171      14.730  15.948 -11.681  1.00 82.75           O  
ATOM   2695  CG  ASP A 171      15.966  18.603 -10.841  1.00 82.75           C  
ATOM   2696  OD1 ASP A 171      15.458  18.341  -9.726  1.00 82.75           O  
ATOM   2697  OD2 ASP A 171      15.690  19.631 -11.497  1.00 82.75           O  
ATOM   2698  N   ASP A 172      15.631  14.242 -10.569  1.00 86.88           N  
ATOM   2699  H   ASP A 172      16.443  13.937 -10.051  1.00 86.88           H  
ATOM   2700  CA  ASP A 172      14.483  13.348 -10.576  1.00 86.88           C  
ATOM   2701  HA  ASP A 172      13.567  13.926 -10.452  1.00 86.88           H  
ATOM   2702  C   ASP A 172      14.649  12.402  -9.389  1.00 86.88           C  
ATOM   2703  CB  ASP A 172      14.410  12.584 -11.910  1.00 86.88           C  
ATOM   2704  HB2 ASP A 172      14.361  13.307 -12.725  1.00 86.88           H  
ATOM   2705  HB3 ASP A 172      15.320  11.998 -12.045  1.00 86.88           H  
ATOM   2706  O   ASP A 172      15.431  11.447  -9.451  1.00 86.88           O  
ATOM   2707  CG  ASP A 172      13.195  11.656 -12.027  1.00 86.88           C  
ATOM   2708  OD1 ASP A 172      12.387  11.545 -11.074  1.00 86.88           O  
ATOM   2709  OD2 ASP A 172      13.035  11.040 -13.107  1.00 86.88           O  
ATOM   2710  N   ILE A 173      13.919  12.676  -8.305  1.00 91.56           N  
ATOM   2711  H   ILE A 173      13.334  13.499  -8.309  1.00 91.56           H  
ATOM   2712  CA  ILE A 173      14.008  11.894  -7.063  1.00 91.56           C  
ATOM   2713  HA  ILE A 173      15.037  11.942  -6.707  1.00 91.56           H  
ATOM   2714  C   ILE A 173      13.707  10.414  -7.293  1.00 91.56           C  
ATOM   2715  CB  ILE A 173      13.112  12.475  -5.951  1.00 91.56           C  
ATOM   2716  HB  ILE A 173      13.232  11.838  -5.074  1.00 91.56           H  
ATOM   2717  O   ILE A 173      14.255   9.567  -6.598  1.00 91.56           O  
ATOM   2718  CG1 ILE A 173      11.615  12.481  -6.325  1.00 91.56           C  
ATOM   2719 HG12 ILE A 173      11.432  13.184  -7.138  1.00 91.56           H  
ATOM   2720 HG13 ILE A 173      11.318  11.485  -6.654  1.00 91.56           H  
ATOM   2721  CG2 ILE A 173      13.630  13.869  -5.570  1.00 91.56           C  
ATOM   2722 HG21 ILE A 173      14.644  13.773  -5.182  1.00 91.56           H  
ATOM   2723 HG22 ILE A 173      13.655  14.523  -6.441  1.00 91.56           H  
ATOM   2724 HG23 ILE A 173      13.027  14.314  -4.778  1.00 91.56           H  
ATOM   2725  CD1 ILE A 173      10.722  12.842  -5.136  1.00 91.56           C  
ATOM   2726 HD11 ILE A 173      10.851  13.886  -4.851  1.00 91.56           H  
ATOM   2727 HD12 ILE A 173      10.947  12.199  -4.286  1.00 91.56           H  
ATOM   2728 HD13 ILE A 173       9.679  12.696  -5.421  1.00 91.56           H  
ATOM   2729  N   THR A 174      12.935  10.083  -8.337  1.00 91.12           N  
ATOM   2730  H   THR A 174      12.592  10.819  -8.937  1.00 91.12           H  
ATOM   2731  CA  THR A 174      12.603   8.690  -8.677  1.00 91.12           C  
ATOM   2732  HA  THR A 174      12.276   8.222  -7.749  1.00 91.12           H  
ATOM   2733  C   THR A 174      13.799   7.875  -9.176  1.00 91.12           C  
ATOM   2734  CB  THR A 174      11.440   8.579  -9.673  1.00 91.12           C  
ATOM   2735  HB  THR A 174      11.149   7.530  -9.738  1.00 91.12           H  
ATOM   2736  O   THR A 174      13.695   6.670  -9.400  1.00 91.12           O  
ATOM   2737  CG2 THR A 174      10.215   9.375  -9.239  1.00 91.12           C  
ATOM   2738 HG21 THR A 174       9.418   9.209  -9.963  1.00 91.12           H  
ATOM   2739 HG22 THR A 174      10.437  10.441  -9.192  1.00 91.12           H  
ATOM   2740 HG23 THR A 174       9.881   9.029  -8.260  1.00 91.12           H  
ATOM   2741  OG1 THR A 174      11.781   9.015 -10.975  1.00 91.12           O  
ATOM   2742  HG1 THR A 174      12.012   9.946 -10.924  1.00 91.12           H  
ATOM   2743  N   LYS A 175      14.945   8.530  -9.382  1.00 88.62           N  
ATOM   2744  H   LYS A 175      14.942   9.524  -9.204  1.00 88.62           H  
ATOM   2745  CA  LYS A 175      16.212   7.919  -9.796  1.00 88.62           C  
ATOM   2746  HA  LYS A 175      16.064   6.850  -9.950  1.00 88.62           H  
ATOM   2747  C   LYS A 175      17.295   8.032  -8.724  1.00 88.62           C  
ATOM   2748  CB  LYS A 175      16.666   8.558 -11.111  1.00 88.62           C  
ATOM   2749  HB2 LYS A 175      17.631   8.141 -11.401  1.00 88.62           H  
ATOM   2750  HB3 LYS A 175      16.780   9.630 -10.949  1.00 88.62           H  
ATOM   2751  O   LYS A 175      18.445   7.696  -9.004  1.00 88.62           O  
ATOM   2752  CG  LYS A 175      15.672   8.332 -12.251  1.00 88.62           C  
ATOM   2753  HG2 LYS A 175      14.706   8.765 -11.991  1.00 88.62           H  
ATOM   2754  HG3 LYS A 175      15.551   7.263 -12.426  1.00 88.62           H  
ATOM   2755  CD  LYS A 175      16.194   9.011 -13.515  1.00 88.62           C  
ATOM   2756  HD2 LYS A 175      16.370  10.064 -13.299  1.00 88.62           H  
ATOM   2757  HD3 LYS A 175      17.123   8.539 -13.832  1.00 88.62           H  
ATOM   2758  CE  LYS A 175      15.128   8.881 -14.598  1.00 88.62           C  
ATOM   2759  HE2 LYS A 175      15.010   7.830 -14.861  1.00 88.62           H  
ATOM   2760  HE3 LYS A 175      14.186   9.234 -14.179  1.00 88.62           H  
ATOM   2761  NZ  LYS A 175      15.482   9.699 -15.777  1.00 88.62           N  
ATOM   2762  HZ1 LYS A 175      16.378   9.424 -16.152  1.00 88.62           H  
ATOM   2763  HZ2 LYS A 175      14.760   9.619 -16.478  1.00 88.62           H  
ATOM   2764  HZ3 LYS A 175      15.517  10.665 -15.484  1.00 88.62           H  
ATOM   2765  N   TRP A 176      16.969   8.539  -7.535  1.00 91.00           N  
ATOM   2766  H   TRP A 176      16.003   8.753  -7.331  1.00 91.00           H  
ATOM   2767  CA  TRP A 176      17.939   8.674  -6.453  1.00 91.00           C  
ATOM   2768  HA  TRP A 176      18.854   9.088  -6.876  1.00 91.00           H  
ATOM   2769  C   TRP A 176      18.256   7.305  -5.840  1.00 91.00           C  
ATOM   2770  CB  TRP A 176      17.439   9.663  -5.397  1.00 91.00           C  
ATOM   2771  HB2 TRP A 176      18.081   9.573  -4.521  1.00 91.00           H  
ATOM   2772  HB3 TRP A 176      16.432   9.383  -5.085  1.00 91.00           H  
ATOM   2773  O   TRP A 176      17.336   6.520  -5.598  1.00 91.00           O  
ATOM   2774  CG  TRP A 176      17.445  11.108  -5.799  1.00 91.00           C  
ATOM   2775  CD1 TRP A 176      17.660  11.605  -7.040  1.00 91.00           C  
ATOM   2776  HD1 TRP A 176      17.833  11.021  -7.931  1.00 91.00           H  
ATOM   2777  CD2 TRP A 176      17.242  12.272  -4.941  1.00 91.00           C  
ATOM   2778  CE2 TRP A 176      17.364  13.449  -5.738  1.00 91.00           C  
ATOM   2779  CE3 TRP A 176      16.976  12.450  -3.567  1.00 91.00           C  
ATOM   2780  HE3 TRP A 176      16.871  11.582  -2.934  1.00 91.00           H  
ATOM   2781  NE1 TRP A 176      17.625  12.981  -7.003  1.00 91.00           N  
ATOM   2782  HE1 TRP A 176      17.788  13.556  -7.817  1.00 91.00           H  
ATOM   2783  CH2 TRP A 176      16.911  14.879  -3.847  1.00 91.00           C  
ATOM   2784  HH2 TRP A 176      16.748  15.861  -3.426  1.00 91.00           H  
ATOM   2785  CZ2 TRP A 176      17.207  14.737  -5.212  1.00 91.00           C  
ATOM   2786  HZ2 TRP A 176      17.283  15.603  -5.854  1.00 91.00           H  
ATOM   2787  CZ3 TRP A 176      16.813  13.740  -3.025  1.00 91.00           C  
ATOM   2788  HZ3 TRP A 176      16.590  13.856  -1.975  1.00 91.00           H  
ATOM   2789  N   PRO A 177      19.538   6.999  -5.572  1.00 89.31           N  
ATOM   2790  CA  PRO A 177      19.915   5.790  -4.846  1.00 89.31           C  
ATOM   2791  HA  PRO A 177      19.458   4.911  -5.301  1.00 89.31           H  
ATOM   2792  C   PRO A 177      19.461   5.884  -3.383  1.00 89.31           C  
ATOM   2793  CB  PRO A 177      21.437   5.712  -4.982  1.00 89.31           C  
ATOM   2794  HB2 PRO A 177      21.905   5.182  -4.153  1.00 89.31           H  
ATOM   2795  HB3 PRO A 177      21.697   5.241  -5.930  1.00 89.31           H  
ATOM   2796  O   PRO A 177      19.064   6.950  -2.923  1.00 89.31           O  
ATOM   2797  CG  PRO A 177      21.844   7.183  -5.015  1.00 89.31           C  
ATOM   2798  HG2 PRO A 177      22.800   7.331  -5.518  1.00 89.31           H  
ATOM   2799  HG3 PRO A 177      21.876   7.561  -3.993  1.00 89.31           H  
ATOM   2800  CD  PRO A 177      20.702   7.854  -5.771  1.00 89.31           C  
ATOM   2801  HD2 PRO A 177      20.530   8.853  -5.370  1.00 89.31           H  
ATOM   2802  HD3 PRO A 177      20.940   7.905  -6.834  1.00 89.31           H  
ATOM   2803  N   ILE A 178      19.536   4.786  -2.634  1.00 90.69           N  
ATOM   2804  H   ILE A 178      19.905   3.939  -3.043  1.00 90.69           H  
ATOM   2805  CA  ILE A 178      19.323   4.805  -1.180  1.00 90.69           C  
ATOM   2806  HA  ILE A 178      18.450   5.416  -0.953  1.00 90.69           H  
ATOM   2807  C   ILE A 178      20.547   5.446  -0.520  1.00 90.69           C  
ATOM   2808  CB  ILE A 178      19.060   3.378  -0.649  1.00 90.69           C  
ATOM   2809  HB  ILE A 178      19.883   2.734  -0.961  1.00 90.69           H  
ATOM   2810  O   ILE A 178      21.674   5.055  -0.818  1.00 90.69           O  
ATOM   2811  CG1 ILE A 178      17.743   2.833  -1.248  1.00 90.69           C  
ATOM   2812 HG12 ILE A 178      16.906   3.418  -0.866  1.00 90.69           H  
ATOM   2813 HG13 ILE A 178      17.761   2.942  -2.333  1.00 90.69           H  
ATOM   2814  CG2 ILE A 178      18.994   3.370   0.888  1.00 90.69           C  
ATOM   2815 HG21 ILE A 178      19.932   3.711   1.326  1.00 90.69           H  
ATOM   2816 HG22 ILE A 178      18.186   4.016   1.229  1.00 90.69           H  
ATOM   2817 HG23 ILE A 178      18.824   2.361   1.263  1.00 90.69           H  
ATOM   2818  CD1 ILE A 178      17.480   1.351  -0.957  1.00 90.69           C  
ATOM   2819 HD11 ILE A 178      16.574   1.038  -1.474  1.00 90.69           H  
ATOM   2820 HD12 ILE A 178      18.317   0.749  -1.313  1.00 90.69           H  
ATOM   2821 HD13 ILE A 178      17.337   1.185   0.111  1.00 90.69           H  
ATOM   2822  N   CYS A 179      20.327   6.410   0.375  1.00 90.50           N  
ATOM   2823  H   CYS A 179      19.375   6.650   0.610  1.00 90.50           H  
ATOM   2824  CA  CYS A 179      21.399   6.955   1.201  1.00 90.50           C  
ATOM   2825  HA  CYS A 179      22.314   7.009   0.611  1.00 90.50           H  
ATOM   2826  C   CYS A 179      21.646   6.032   2.401  1.00 90.50           C  
ATOM   2827  CB  CYS A 179      21.040   8.373   1.652  1.00 90.50           C  
ATOM   2828  HB2 CYS A 179      20.255   8.328   2.407  1.00 90.50           H  
ATOM   2829  HB3 CYS A 179      20.683   8.948   0.798  1.00 90.50           H  
ATOM   2830  O   CYS A 179      20.824   5.988   3.316  1.00 90.50           O  
ATOM   2831  SG  CYS A 179      22.474   9.216   2.342  1.00 90.50           S  
ATOM   2832  N   THR A 180      22.741   5.271   2.385  1.00 87.25           N  
ATOM   2833  H   THR A 180      23.409   5.386   1.637  1.00 87.25           H  
ATOM   2834  CA  THR A 180      23.082   4.317   3.454  1.00 87.25           C  
ATOM   2835  HA  THR A 180      22.161   3.903   3.866  1.00 87.25           H  
ATOM   2836  C   THR A 180      23.808   4.976   4.614  1.00 87.25           C  
ATOM   2837  CB  THR A 180      23.932   3.149   2.930  1.00 87.25           C  
ATOM   2838  HB  THR A 180      24.296   2.559   3.772  1.00 87.25           H  
ATOM   2839  O   THR A 180      23.609   4.577   5.760  1.00 87.25           O  
ATOM   2840  CG2 THR A 180      23.091   2.242   2.030  1.00 87.25           C  
ATOM   2841 HG21 THR A 180      23.690   1.384   1.725  1.00 87.25           H  
ATOM   2842 HG22 THR A 180      22.211   1.895   2.572  1.00 87.25           H  
ATOM   2843 HG23 THR A 180      22.775   2.790   1.142  1.00 87.25           H  
ATOM   2844  OG1 THR A 180      25.027   3.573   2.150  1.00 87.25           O  
ATOM   2845  HG1 THR A 180      25.838   3.542   2.663  1.00 87.25           H  
ATOM   2846  N   GLU A 181      24.613   5.999   4.332  1.00 84.12           N  
ATOM   2847  H   GLU A 181      24.745   6.251   3.363  1.00 84.12           H  
ATOM   2848  CA  GLU A 181      25.350   6.748   5.342  1.00 84.12           C  
ATOM   2849  HA  GLU A 181      24.974   6.468   6.326  1.00 84.12           H  
ATOM   2850  C   GLU A 181      25.123   8.249   5.158  1.00 84.12           C  
ATOM   2851  CB  GLU A 181      26.840   6.376   5.313  1.00 84.12           C  
ATOM   2852  HB2 GLU A 181      26.940   5.299   5.185  1.00 84.12           H  
ATOM   2853  HB3 GLU A 181      27.313   6.883   4.472  1.00 84.12           H  
ATOM   2854  O   GLU A 181      25.408   8.840   4.111  1.00 84.12           O  
ATOM   2855  CG  GLU A 181      27.555   6.777   6.611  1.00 84.12           C  
ATOM   2856  HG2 GLU A 181      27.069   6.272   7.445  1.00 84.12           H  
ATOM   2857  HG3 GLU A 181      27.441   7.851   6.758  1.00 84.12           H  
ATOM   2858  CD  GLU A 181      29.056   6.432   6.602  1.00 84.12           C  
ATOM   2859  OE1 GLU A 181      29.617   6.328   7.717  1.00 84.12           O  
ATOM   2860  OE2 GLU A 181      29.654   6.334   5.501  1.00 84.12           O  
ATOM   2861  N   GLN A 182      24.606   8.871   6.210  1.00 80.19           N  
ATOM   2862  H   GLN A 182      24.401   8.327   7.036  1.00 80.19           H  
ATOM   2863  CA  GLN A 182      24.485  10.312   6.335  1.00 80.19           C  
ATOM   2864  HA  GLN A 182      25.184  10.794   5.652  1.00 80.19           H  
ATOM   2865  C   GLN A 182      24.863  10.681   7.763  1.00 80.19           C  
ATOM   2866  CB  GLN A 182      23.056  10.751   5.977  1.00 80.19           C  
ATOM   2867  HB2 GLN A 182      22.828  10.397   4.972  1.00 80.19           H  
ATOM   2868  HB3 GLN A 182      22.344  10.308   6.672  1.00 80.19           H  
ATOM   2869  O   GLN A 182      24.427  10.021   8.711  1.00 80.19           O  
ATOM   2870  CG  GLN A 182      22.914  12.278   6.000  1.00 80.19           C  
ATOM   2871  HG2 GLN A 182      23.003  12.638   7.025  1.00 80.19           H  
ATOM   2872  HG3 GLN A 182      23.715  12.725   5.411  1.00 80.19           H  
ATOM   2873  CD  GLN A 182      21.587  12.735   5.415  1.00 80.19           C  
ATOM   2874  NE2 GLN A 182      20.665  13.191   6.228  1.00 80.19           N  
ATOM   2875 HE21 GLN A 182      19.776  13.418   5.805  1.00 80.19           H  
ATOM   2876 HE22 GLN A 182      20.816  13.202   7.226  1.00 80.19           H  
ATOM   2877  OE1 GLN A 182      21.372  12.739   4.212  1.00 80.19           O  
ATOM   2878  N   ALA A 183      25.662  11.736   7.920  1.00 71.06           N  
ATOM   2879  H   ALA A 183      26.039  12.202   7.107  1.00 71.06           H  
ATOM   2880  CA  ALA A 183      26.033  12.232   9.234  1.00 71.06           C  
ATOM   2881  HA  ALA A 183      26.614  11.462   9.741  1.00 71.06           H  
ATOM   2882  C   ALA A 183      24.768  12.524  10.058  1.00 71.06           C  
ATOM   2883  CB  ALA A 183      26.922  13.469   9.064  1.00 71.06           C  
ATOM   2884  HB1 ALA A 183      27.812  13.207   8.492  1.00 71.06           H  
ATOM   2885  HB2 ALA A 183      27.228  13.839  10.043  1.00 71.06           H  
ATOM   2886  HB3 ALA A 183      26.377  14.253   8.539  1.00 71.06           H  
ATOM   2887  O   ALA A 183      23.965  13.394   9.710  1.00 71.06           O  
ATOM   2888  N   GLN A 184      24.582  11.780  11.150  1.00 64.31           N  
ATOM   2889  H   GLN A 184      25.229  11.029  11.343  1.00 64.31           H  
ATOM   2890  CA  GLN A 184      23.515  12.052  12.105  1.00 64.31           C  
ATOM   2891  HA  GLN A 184      22.603  12.310  11.567  1.00 64.31           H  
ATOM   2892  C   GLN A 184      23.929  13.263  12.940  1.00 64.31           C  
ATOM   2893  CB  GLN A 184      23.222  10.822  12.980  1.00 64.31           C  
ATOM   2894  HB2 GLN A 184      22.562  11.133  13.789  1.00 64.31           H  
ATOM   2895  HB3 GLN A 184      24.148  10.447  13.417  1.00 64.31           H  
ATOM   2896  O   GLN A 184      24.681  13.136  13.905  1.00 64.31           O  
ATOM   2897  CG  GLN A 184      22.527   9.697  12.198  1.00 64.31           C  
ATOM   2898  HG2 GLN A 184      21.659  10.106  11.682  1.00 64.31           H  
ATOM   2899  HG3 GLN A 184      23.211   9.299  11.448  1.00 64.31           H  
ATOM   2900  CD  GLN A 184      22.055   8.550  13.090  1.00 64.31           C  
ATOM   2901  NE2 GLN A 184      21.345   7.591  12.538  1.00 64.31           N  
ATOM   2902 HE21 GLN A 184      21.184   7.591  11.541  1.00 64.31           H  
ATOM   2903 HE22 GLN A 184      21.096   6.821  13.142  1.00 64.31           H  
ATOM   2904  OE1 GLN A 184      22.295   8.480  14.285  1.00 64.31           O  
ATOM   2905  N   SER A 185      23.465  14.449  12.553  1.00 64.38           N  
ATOM   2906  H   SER A 185      22.902  14.508  11.717  1.00 64.38           H  
ATOM   2907  CA  SER A 185      23.562  15.644  13.386  1.00 64.38           C  
ATOM   2908  HA  SER A 185      24.139  15.403  14.278  1.00 64.38           H  
ATOM   2909  C   SER A 185      22.168  16.051  13.862  1.00 64.38           C  
ATOM   2910  CB  SER A 185      24.336  16.755  12.673  1.00 64.38           C  
ATOM   2911  HB2 SER A 185      25.172  16.321  12.125  1.00 64.38           H  
ATOM   2912  HB3 SER A 185      24.735  17.437  13.424  1.00 64.38           H  
ATOM   2913  O   SER A 185      21.177  15.859  13.163  1.00 64.38           O  
ATOM   2914  OG  SER A 185      23.516  17.482  11.796  1.00 64.38           O  
ATOM   2915  HG  SER A 185      24.071  17.952  11.170  1.00 64.38           H  
ATOM   2916  N   ASN A 186      22.077  16.573  15.088  1.00 60.69           N  
ATOM   2917  H   ASN A 186      22.914  16.652  15.648  1.00 60.69           H  
ATOM   2918  CA  ASN A 186      20.782  16.920  15.681  1.00 60.69           C  
ATOM   2919  HA  ASN A 186      20.081  16.104  15.503  1.00 60.69           H  
ATOM   2920  C   ASN A 186      20.151  18.168  15.038  1.00 60.69           C  
ATOM   2921  CB  ASN A 186      20.954  17.103  17.201  1.00 60.69           C  
ATOM   2922  HB2 ASN A 186      21.767  17.804  17.393  1.00 60.69           H  
ATOM   2923  HB3 ASN A 186      20.038  17.535  17.605  1.00 60.69           H  
ATOM   2924  O   ASN A 186      18.939  18.337  15.131  1.00 60.69           O  
ATOM   2925  CG  ASN A 186      21.205  15.806  17.952  1.00 60.69           C  
ATOM   2926  ND2 ASN A 186      21.775  15.882  19.132  1.00 60.69           N  
ATOM   2927 HD21 ASN A 186      22.051  16.778  19.508  1.00 60.69           H  
ATOM   2928 HD22 ASN A 186      21.950  14.995  19.582  1.00 60.69           H  
ATOM   2929  OD1 ASN A 186      20.901  14.710  17.521  1.00 60.69           O  
ATOM   2930  N   HIS A 187      20.966  19.047  14.438  1.00 76.88           N  
ATOM   2931  H   HIS A 187      21.932  18.782  14.311  1.00 76.88           H  
ATOM   2932  CA  HIS A 187      20.541  20.342  13.900  1.00 76.88           C  
ATOM   2933  HA  HIS A 187      19.511  20.267  13.553  1.00 76.88           H  
ATOM   2934  C   HIS A 187      21.403  20.748  12.692  1.00 76.88           C  
ATOM   2935  CB  HIS A 187      20.608  21.407  15.015  1.00 76.88           C  
ATOM   2936  HB2 HIS A 187      21.631  21.483  15.384  1.00 76.88           H  
ATOM   2937  HB3 HIS A 187      20.336  22.373  14.589  1.00 76.88           H  
ATOM   2938  O   HIS A 187      22.413  21.439  12.842  1.00 76.88           O  
ATOM   2939  CG  HIS A 187      19.689  21.139  16.182  1.00 76.88           C  
ATOM   2940  CD2 HIS A 187      20.053  20.909  17.481  1.00 76.88           C  
ATOM   2941  HD2 HIS A 187      21.063  20.936  17.862  1.00 76.88           H  
ATOM   2942  ND1 HIS A 187      18.327  20.972  16.109  1.00 76.88           N  
ATOM   2943  HD1 HIS A 187      17.806  20.874  15.249  1.00 76.88           H  
ATOM   2944  CE1 HIS A 187      17.888  20.618  17.327  1.00 76.88           C  
ATOM   2945  HE1 HIS A 187      16.871  20.332  17.552  1.00 76.88           H  
ATOM   2946  NE2 HIS A 187      18.901  20.584  18.210  1.00 76.88           N  
ATOM   2947  N   THR A 188      21.009  20.318  11.494  1.00 76.19           N  
ATOM   2948  H   THR A 188      20.185  19.735  11.457  1.00 76.19           H  
ATOM   2949  CA  THR A 188      21.579  20.745  10.205  1.00 76.19           C  
ATOM   2950  HA  THR A 188      22.658  20.859  10.316  1.00 76.19           H  
ATOM   2951  C   THR A 188      21.023  22.084   9.723  1.00 76.19           C  
ATOM   2952  CB  THR A 188      21.317  19.727   9.081  1.00 76.19           C  
ATOM   2953  HB  THR A 188      21.781  20.103   8.169  1.00 76.19           H  
ATOM   2954  O   THR A 188      21.606  22.691   8.827  1.00 76.19           O  
ATOM   2955  CG2 THR A 188      21.896  18.344   9.339  1.00 76.19           C  
ATOM   2956 HG21 THR A 188      21.444  17.907  10.230  1.00 76.19           H  
ATOM   2957 HG22 THR A 188      22.977  18.423   9.452  1.00 76.19           H  
ATOM   2958 HG23 THR A 188      21.684  17.701   8.485  1.00 76.19           H  
ATOM   2959  OG1 THR A 188      19.944  19.588   8.819  1.00 76.19           O  
ATOM   2960  HG1 THR A 188      19.529  19.213   9.599  1.00 76.19           H  
ATOM   2961  N   GLY A 189      19.898  22.551  10.271  1.00 75.38           N  
ATOM   2962  H   GLY A 189      19.401  21.946  10.908  1.00 75.38           H  
ATOM   2963  CA  GLY A 189      19.171  23.720   9.767  1.00 75.38           C  
ATOM   2964  HA2 GLY A 189      19.878  24.506   9.500  1.00 75.38           H  
ATOM   2965  HA3 GLY A 189      18.519  24.093  10.557  1.00 75.38           H  
ATOM   2966  C   GLY A 189      18.299  23.414   8.541  1.00 75.38           C  
ATOM   2967  O   GLY A 189      17.613  24.303   8.037  1.00 75.38           O  
ATOM   2968  N   LEU A 190      18.291  22.167   8.059  1.00 80.94           N  
ATOM   2969  H   LEU A 190      18.835  21.467   8.544  1.00 80.94           H  
ATOM   2970  CA  LEU A 190      17.411  21.699   6.994  1.00 80.94           C  
ATOM   2971  HA  LEU A 190      17.030  22.548   6.426  1.00 80.94           H  
ATOM   2972  C   LEU A 190      16.215  20.970   7.614  1.00 80.94           C  
ATOM   2973  CB  LEU A 190      18.196  20.783   6.037  1.00 80.94           C  
ATOM   2974  HB2 LEU A 190      17.501  20.369   5.308  1.00 80.94           H  
ATOM   2975  HB3 LEU A 190      18.593  19.948   6.614  1.00 80.94           H  
ATOM   2976  O   LEU A 190      16.350  19.852   8.106  1.00 80.94           O  
ATOM   2977  CG  LEU A 190      19.370  21.442   5.294  1.00 80.94           C  
ATOM   2978  HG  LEU A 190      20.074  21.866   6.010  1.00 80.94           H  
ATOM   2979  CD1 LEU A 190      20.103  20.378   4.476  1.00 80.94           C  
ATOM   2980 HD11 LEU A 190      20.945  20.822   3.946  1.00 80.94           H  
ATOM   2981 HD12 LEU A 190      19.426  19.898   3.770  1.00 80.94           H  
ATOM   2982 HD13 LEU A 190      20.492  19.616   5.152  1.00 80.94           H  
ATOM   2983  CD2 LEU A 190      18.902  22.550   4.343  1.00 80.94           C  
ATOM   2984 HD21 LEU A 190      18.121  22.173   3.683  1.00 80.94           H  
ATOM   2985 HD22 LEU A 190      18.505  23.377   4.932  1.00 80.94           H  
ATOM   2986 HD23 LEU A 190      19.754  22.922   3.774  1.00 80.94           H  
ATOM   2987  N   LEU A 191      15.026  21.578   7.547  1.00 82.56           N  
ATOM   2988  H   LEU A 191      15.001  22.519   7.181  1.00 82.56           H  
ATOM   2989  CA  LEU A 191      13.800  21.032   8.153  1.00 82.56           C  
ATOM   2990  HA  LEU A 191      13.925  21.022   9.236  1.00 82.56           H  
ATOM   2991  C   LEU A 191      13.503  19.577   7.755  1.00 82.56           C  
ATOM   2992  CB  LEU A 191      12.596  21.922   7.775  1.00 82.56           C  
ATOM   2993  HB2 LEU A 191      12.786  22.420   6.824  1.00 82.56           H  
ATOM   2994  HB3 LEU A 191      11.736  21.275   7.602  1.00 82.56           H  
ATOM   2995  O   LEU A 191      13.041  18.802   8.588  1.00 82.56           O  
ATOM   2996  CG  LEU A 191      12.208  22.951   8.859  1.00 82.56           C  
ATOM   2997  HG  LEU A 191      12.858  22.849   9.728  1.00 82.56           H  
ATOM   2998  CD1 LEU A 191      12.335  24.379   8.334  1.00 82.56           C  
ATOM   2999 HD11 LEU A 191      13.363  24.566   8.024  1.00 82.56           H  
ATOM   3000 HD12 LEU A 191      12.080  25.084   9.125  1.00 82.56           H  
ATOM   3001 HD13 LEU A 191      11.663  24.533   7.490  1.00 82.56           H  
ATOM   3002  CD2 LEU A 191      10.763  22.737   9.313  1.00 82.56           C  
ATOM   3003 HD21 LEU A 191      10.670  21.758   9.784  1.00 82.56           H  
ATOM   3004 HD22 LEU A 191      10.489  23.495  10.046  1.00 82.56           H  
ATOM   3005 HD23 LEU A 191      10.080  22.801   8.466  1.00 82.56           H  
ATOM   3006  N   HIS A 192      13.761  19.198   6.499  1.00 88.00           N  
ATOM   3007  H   HIS A 192      14.181  19.863   5.865  1.00 88.00           H  
ATOM   3008  CA  HIS A 192      13.510  17.843   5.992  1.00 88.00           C  
ATOM   3009  HA  HIS A 192      12.554  17.495   6.383  1.00 88.00           H  
ATOM   3010  C   HIS A 192      14.550  16.806   6.435  1.00 88.00           C  
ATOM   3011  CB  HIS A 192      13.414  17.885   4.461  1.00 88.00           C  
ATOM   3012  HB2 HIS A 192      12.608  18.561   4.176  1.00 88.00           H  
ATOM   3013  HB3 HIS A 192      13.159  16.891   4.092  1.00 88.00           H  
ATOM   3014  O   HIS A 192      14.296  15.613   6.285  1.00 88.00           O  
ATOM   3015  CG  HIS A 192      14.686  18.338   3.788  1.00 88.00           C  
ATOM   3016  CD2 HIS A 192      15.581  17.539   3.136  1.00 88.00           C  
ATOM   3017  HD2 HIS A 192      15.519  16.467   3.013  1.00 88.00           H  
ATOM   3018  ND1 HIS A 192      15.120  19.664   3.717  1.00 88.00           N  
ATOM   3019  CE1 HIS A 192      16.260  19.626   3.012  1.00 88.00           C  
ATOM   3020  HE1 HIS A 192      16.862  20.489   2.769  1.00 88.00           H  
ATOM   3021  NE2 HIS A 192      16.563  18.373   2.651  1.00 88.00           N  
ATOM   3022  HE2 HIS A 192      17.386  18.113   2.127  1.00 88.00           H  
ATOM   3023  N   ILE A 193      15.697  17.235   6.968  1.00 87.69           N  
ATOM   3024  H   ILE A 193      15.821  18.229   7.092  1.00 87.69           H  
ATOM   3025  CA  ILE A 193      16.739  16.357   7.523  1.00 87.69           C  
ATOM   3026  HA  ILE A 193      16.583  15.337   7.170  1.00 87.69           H  
ATOM   3027  C   ILE A 193      16.640  16.282   9.050  1.00 87.69           C  
ATOM   3028  CB  ILE A 193      18.138  16.820   7.054  1.00 87.69           C  
ATOM   3029  HB  ILE A 193      18.274  17.856   7.363  1.00 87.69           H  
ATOM   3030  O   ILE A 193      16.757  15.199   9.615  1.00 87.69           O  
ATOM   3031  CG1 ILE A 193      18.303  16.763   5.518  1.00 87.69           C  
ATOM   3032 HG12 ILE A 193      17.665  17.522   5.065  1.00 87.69           H  
ATOM   3033 HG13 ILE A 193      19.332  17.018   5.263  1.00 87.69           H  
ATOM   3034  CG2 ILE A 193      19.252  16.002   7.728  1.00 87.69           C  
ATOM   3035 HG21 ILE A 193      19.030  14.936   7.677  1.00 87.69           H  
ATOM   3036 HG22 ILE A 193      19.333  16.288   8.776  1.00 87.69           H  
ATOM   3037 HG23 ILE A 193      20.212  16.201   7.251  1.00 87.69           H  
ATOM   3038  CD1 ILE A 193      17.969  15.399   4.895  1.00 87.69           C  
ATOM   3039 HD11 ILE A 193      18.445  14.591   5.450  1.00 87.69           H  
ATOM   3040 HD12 ILE A 193      16.890  15.244   4.891  1.00 87.69           H  
ATOM   3041 HD13 ILE A 193      18.328  15.361   3.867  1.00 87.69           H  
ATOM   3042  N   ASP A 194      16.356  17.405   9.712  1.00 86.75           N  
ATOM   3043  H   ASP A 194      16.340  18.271   9.193  1.00 86.75           H  
ATOM   3044  CA  ASP A 194      16.310  17.489  11.179  1.00 86.75           C  
ATOM   3045  HA  ASP A 194      17.163  16.950  11.591  1.00 86.75           H  
ATOM   3046  C   ASP A 194      15.046  16.851  11.786  1.00 86.75           C  
ATOM   3047  CB  ASP A 194      16.425  18.966  11.599  1.00 86.75           C  
ATOM   3048  HB2 ASP A 194      15.654  19.545  11.091  1.00 86.75           H  
ATOM   3049  HB3 ASP A 194      16.248  19.040  12.672  1.00 86.75           H  
ATOM   3050  O   ASP A 194      14.984  16.565  12.983  1.00 86.75           O  
ATOM   3051  CG  ASP A 194      17.797  19.580  11.311  1.00 86.75           C  
ATOM   3052  OD1 ASP A 194      18.745  18.840  10.974  1.00 86.75           O  
ATOM   3053  OD2 ASP A 194      17.953  20.815  11.447  1.00 86.75           O  
ATOM   3054  N   CYS A 195      14.010  16.623  10.977  1.00 88.44           N  
ATOM   3055  H   CYS A 195      14.112  16.864  10.001  1.00 88.44           H  
ATOM   3056  CA  CYS A 195      12.770  15.995  11.419  1.00 88.44           C  
ATOM   3057  HA  CYS A 195      12.460  16.475  12.347  1.00 88.44           H  
ATOM   3058  C   CYS A 195      12.945  14.494  11.695  1.00 88.44           C  
ATOM   3059  CB  CYS A 195      11.696  16.260  10.363  1.00 88.44           C  
ATOM   3060  HB2 CYS A 195      11.602  17.340  10.250  1.00 88.44           H  
ATOM   3061  HB3 CYS A 195      10.740  15.878  10.720  1.00 88.44           H  
ATOM   3062  O   CYS A 195      13.724  13.816  11.040  1.00 88.44           O  
ATOM   3063  SG  CYS A 195      12.034  15.567   8.718  1.00 88.44           S  
ATOM   3064  N   LYS A 196      12.177  13.914  12.625  1.00 89.31           N  
ATOM   3065  H   LYS A 196      11.570  14.497  13.184  1.00 89.31           H  
ATOM   3066  CA  LYS A 196      12.152  12.452  12.807  1.00 89.31           C  
ATOM   3067  HA  LYS A 196      13.167  12.075  12.683  1.00 89.31           H  
ATOM   3068  C   LYS A 196      11.276  11.803  11.733  1.00 89.31           C  
ATOM   3069  CB  LYS A 196      11.690  12.117  14.232  1.00 89.31           C  
ATOM   3070  HB2 LYS A 196      12.312  12.666  14.939  1.00 89.31           H  
ATOM   3071  HB3 LYS A 196      10.655  12.434  14.364  1.00 89.31           H  
ATOM   3072  O   LYS A 196      10.071  12.051  11.703  1.00 89.31           O  
ATOM   3073  CG  LYS A 196      11.811  10.615  14.530  1.00 89.31           C  
ATOM   3074  HG2 LYS A 196      11.172  10.053  13.848  1.00 89.31           H  
ATOM   3075  HG3 LYS A 196      12.845  10.301  14.388  1.00 89.31           H  
ATOM   3076  CD  LYS A 196      11.382  10.320  15.972  1.00 89.31           C  
ATOM   3077  HD2 LYS A 196      12.022  10.877  16.656  1.00 89.31           H  
ATOM   3078  HD3 LYS A 196      10.349  10.640  16.106  1.00 89.31           H  
ATOM   3079  CE  LYS A 196      11.502   8.819  16.254  1.00 89.31           C  
ATOM   3080  HE2 LYS A 196      12.539   8.519  16.106  1.00 89.31           H  
ATOM   3081  HE3 LYS A 196      10.895   8.282  15.524  1.00 89.31           H  
ATOM   3082  NZ  LYS A 196      11.060   8.490  17.631  1.00 89.31           N  
ATOM   3083  HZ1 LYS A 196      11.136   7.497  17.797  1.00 89.31           H  
ATOM   3084  HZ2 LYS A 196      10.096   8.762  17.761  1.00 89.31           H  
ATOM   3085  HZ3 LYS A 196      11.627   8.979  18.309  1.00 89.31           H  
ATOM   3086  N   ILE A 197      11.841  10.948  10.881  1.00 90.62           N  
ATOM   3087  H   ILE A 197      12.846  10.850  10.878  1.00 90.62           H  
ATOM   3088  CA  ILE A 197      11.057  10.240   9.860  1.00 90.62           C  
ATOM   3089  HA  ILE A 197      10.515  11.003   9.301  1.00 90.62           H  
ATOM   3090  C   ILE A 197      10.005   9.321  10.515  1.00 90.62           C  
ATOM   3091  CB  ILE A 197      11.984   9.532   8.846  1.00 90.62           C  
ATOM   3092  HB  ILE A 197      12.691  10.280   8.487  1.00 90.62           H  
ATOM   3093  O   ILE A 197      10.333   8.475  11.348  1.00 90.62           O  
ATOM   3094  CG1 ILE A 197      11.166   9.046   7.632  1.00 90.62           C  
ATOM   3095 HG12 ILE A 197      10.582   8.173   7.922  1.00 90.62           H  
ATOM   3096 HG13 ILE A 197      10.473   9.831   7.328  1.00 90.62           H  
ATOM   3097  CG2 ILE A 197      12.794   8.378   9.470  1.00 90.62           C  
ATOM   3098 HG21 ILE A 197      13.305   8.721  10.369  1.00 90.62           H  
ATOM   3099 HG22 ILE A 197      12.142   7.540   9.718  1.00 90.62           H  
ATOM   3100 HG23 ILE A 197      13.555   8.049   8.763  1.00 90.62           H  
ATOM   3101  CD1 ILE A 197      12.019   8.688   6.407  1.00 90.62           C  
ATOM   3102 HD11 ILE A 197      11.370   8.328   5.609  1.00 90.62           H  
ATOM   3103 HD12 ILE A 197      12.739   7.905   6.648  1.00 90.62           H  
ATOM   3104 HD13 ILE A 197      12.541   9.575   6.049  1.00 90.62           H  
ATOM   3105  N   LYS A 198       8.725   9.520  10.172  1.00 90.75           N  
ATOM   3106  H   LYS A 198       8.530  10.284   9.541  1.00 90.75           H  
ATOM   3107  CA  LYS A 198       7.587   8.731  10.688  1.00 90.75           C  
ATOM   3108  HA  LYS A 198       7.872   8.232  11.614  1.00 90.75           H  
ATOM   3109  C   LYS A 198       7.148   7.621   9.746  1.00 90.75           C  
ATOM   3110  CB  LYS A 198       6.375   9.635  10.961  1.00 90.75           C  
ATOM   3111  HB2 LYS A 198       5.481   9.013  11.002  1.00 90.75           H  
ATOM   3112  HB3 LYS A 198       6.249  10.344  10.143  1.00 90.75           H  
ATOM   3113  O   LYS A 198       6.605   6.622  10.212  1.00 90.75           O  
ATOM   3114  CG  LYS A 198       6.480  10.383  12.293  1.00 90.75           C  
ATOM   3115  HG2 LYS A 198       7.303  11.095  12.239  1.00 90.75           H  
ATOM   3116  HG3 LYS A 198       6.675   9.671  13.094  1.00 90.75           H  
ATOM   3117  CD  LYS A 198       5.157  11.110  12.579  1.00 90.75           C  
ATOM   3118  HD2 LYS A 198       4.345  10.385  12.625  1.00 90.75           H  
ATOM   3119  HD3 LYS A 198       4.960  11.811  11.768  1.00 90.75           H  
ATOM   3120  CE  LYS A 198       5.237  11.876  13.899  1.00 90.75           C  
ATOM   3121  HE2 LYS A 198       5.454  11.187  14.715  1.00 90.75           H  
ATOM   3122  HE3 LYS A 198       6.077  12.565  13.808  1.00 90.75           H  
ATOM   3123  NZ  LYS A 198       4.002  12.653  14.182  1.00 90.75           N  
ATOM   3124  HZ1 LYS A 198       3.730  13.205  13.382  1.00 90.75           H  
ATOM   3125  HZ2 LYS A 198       3.228  12.071  14.467  1.00 90.75           H  
ATOM   3126  HZ3 LYS A 198       4.166  13.351  14.893  1.00 90.75           H  
ATOM   3127  N   GLY A 199       7.354   7.809   8.446  1.00 93.44           N  
ATOM   3128  H   GLY A 199       7.847   8.635   8.137  1.00 93.44           H  
ATOM   3129  CA  GLY A 199       6.938   6.845   7.441  1.00 93.44           C  
ATOM   3130  HA2 GLY A 199       6.710   5.908   7.948  1.00 93.44           H  
ATOM   3131  HA3 GLY A 199       6.040   7.185   6.924  1.00 93.44           H  
ATOM   3132  C   GLY A 199       8.017   6.551   6.417  1.00 93.44           C  
ATOM   3133  O   GLY A 199       8.835   7.411   6.099  1.00 93.44           O  
ATOM   3134  N   ARG A 200       8.012   5.314   5.933  1.00 96.25           N  
ATOM   3135  H   ARG A 200       7.235   4.723   6.190  1.00 96.25           H  
ATOM   3136  CA  ARG A 200       8.927   4.779   4.922  1.00 96.25           C  
ATOM   3137  HA  ARG A 200       9.363   5.601   4.354  1.00 96.25           H  
ATOM   3138  C   ARG A 200       8.140   3.906   3.938  1.00 96.25           C  
ATOM   3139  CB  ARG A 200      10.054   3.987   5.603  1.00 96.25           C  
ATOM   3140  HB2 ARG A 200      10.644   3.473   4.844  1.00 96.25           H  
ATOM   3141  HB3 ARG A 200       9.629   3.220   6.251  1.00 96.25           H  
ATOM   3142  O   ARG A 200       6.966   3.632   4.199  1.00 96.25           O  
ATOM   3143  CG  ARG A 200      11.014   4.881   6.392  1.00 96.25           C  
ATOM   3144  HG2 ARG A 200      11.388   5.666   5.734  1.00 96.25           H  
ATOM   3145  HG3 ARG A 200      10.500   5.334   7.240  1.00 96.25           H  
ATOM   3146  CD  ARG A 200      12.188   4.046   6.896  1.00 96.25           C  
ATOM   3147  HD2 ARG A 200      12.619   3.496   6.060  1.00 96.25           H  
ATOM   3148  HD3 ARG A 200      11.817   3.318   7.618  1.00 96.25           H  
ATOM   3149  NE  ARG A 200      13.220   4.885   7.533  1.00 96.25           N  
ATOM   3150  HE  ARG A 200      13.183   4.981   8.537  1.00 96.25           H  
ATOM   3151  NH1 ARG A 200      14.509   5.268   5.652  1.00 96.25           N  
ATOM   3152 HH11 ARG A 200      13.851   4.756   5.082  1.00 96.25           H  
ATOM   3153 HH12 ARG A 200      15.415   5.471   5.253  1.00 96.25           H  
ATOM   3154  NH2 ARG A 200      15.208   5.992   7.628  1.00 96.25           N  
ATOM   3155 HH21 ARG A 200      16.025   6.343   7.148  1.00 96.25           H  
ATOM   3156 HH22 ARG A 200      15.147   6.040   8.635  1.00 96.25           H  
ATOM   3157  CZ  ARG A 200      14.300   5.367   6.933  1.00 96.25           C  
ATOM   3158  N   PRO A 201       8.738   3.497   2.808  1.00 96.50           N  
ATOM   3159  CA  PRO A 201       8.064   2.657   1.827  1.00 96.50           C  
ATOM   3160  HA  PRO A 201       7.229   3.216   1.404  1.00 96.50           H  
ATOM   3161  C   PRO A 201       7.543   1.349   2.440  1.00 96.50           C  
ATOM   3162  CB  PRO A 201       9.104   2.416   0.725  1.00 96.50           C  
ATOM   3163  HB2 PRO A 201       8.650   2.344  -0.263  1.00 96.50           H  
ATOM   3164  HB3 PRO A 201       9.687   1.518   0.933  1.00 96.50           H  
ATOM   3165  O   PRO A 201       8.290   0.596   3.068  1.00 96.50           O  
ATOM   3166  CG  PRO A 201      10.007   3.640   0.823  1.00 96.50           C  
ATOM   3167  HG2 PRO A 201       9.532   4.491   0.334  1.00 96.50           H  
ATOM   3168  HG3 PRO A 201      10.999   3.450   0.413  1.00 96.50           H  
ATOM   3169  CD  PRO A 201      10.057   3.877   2.321  1.00 96.50           C  
ATOM   3170  HD2 PRO A 201      10.295   4.921   2.525  1.00 96.50           H  
ATOM   3171  HD3 PRO A 201      10.811   3.217   2.749  1.00 96.50           H  
ATOM   3172  N   CYS A 202       6.258   1.076   2.237  1.00 95.56           N  
ATOM   3173  H   CYS A 202       5.683   1.780   1.798  1.00 95.56           H  
ATOM   3174  CA  CYS A 202       5.592  -0.168   2.590  1.00 95.56           C  
ATOM   3175  HA  CYS A 202       6.311  -0.861   3.026  1.00 95.56           H  
ATOM   3176  C   CYS A 202       4.991  -0.793   1.331  1.00 95.56           C  
ATOM   3177  CB  CYS A 202       4.504   0.104   3.626  1.00 95.56           C  
ATOM   3178  HB2 CYS A 202       3.791   0.800   3.183  1.00 95.56           H  
ATOM   3179  HB3 CYS A 202       4.948   0.573   4.504  1.00 95.56           H  
ATOM   3180  O   CYS A 202       4.179  -0.172   0.642  1.00 95.56           O  
ATOM   3181  SG  CYS A 202       3.594  -1.378   4.128  1.00 95.56           S  
ATOM   3182  N   CYS A 203       5.377  -2.031   1.041  1.00 93.94           N  
ATOM   3183  H   CYS A 203       6.048  -2.478   1.649  1.00 93.94           H  
ATOM   3184  CA  CYS A 203       4.817  -2.802  -0.061  1.00 93.94           C  
ATOM   3185  HA  CYS A 203       4.533  -2.132  -0.872  1.00 93.94           H  
ATOM   3186  C   CYS A 203       3.578  -3.557   0.418  1.00 93.94           C  
ATOM   3187  CB  CYS A 203       5.886  -3.758  -0.580  1.00 93.94           C  
ATOM   3188  HB2 CYS A 203       6.180  -4.421   0.234  1.00 93.94           H  
ATOM   3189  HB3 CYS A 203       5.458  -4.373  -1.372  1.00 93.94           H  
ATOM   3190  O   CYS A 203       3.695  -4.428   1.282  1.00 93.94           O  
ATOM   3191  SG  CYS A 203       7.368  -2.937  -1.207  1.00 93.94           S  
ATOM   3192  N   ILE A 204       2.409  -3.238  -0.137  1.00 88.31           N  
ATOM   3193  H   ILE A 204       2.405  -2.547  -0.874  1.00 88.31           H  
ATOM   3194  CA  ILE A 204       1.117  -3.787   0.302  1.00 88.31           C  
ATOM   3195  HA  ILE A 204       1.299  -4.554   1.054  1.00 88.31           H  
ATOM   3196  C   ILE A 204       0.411  -4.466  -0.876  1.00 88.31           C  
ATOM   3197  CB  ILE A 204       0.231  -2.700   0.968  1.00 88.31           C  
ATOM   3198  HB  ILE A 204      -0.022  -1.956   0.212  1.00 88.31           H  
ATOM   3199  O   ILE A 204       0.475  -4.004  -2.017  1.00 88.31           O  
ATOM   3200  CG1 ILE A 204       0.977  -1.983   2.118  1.00 88.31           C  
ATOM   3201 HG12 ILE A 204       1.924  -1.596   1.741  1.00 88.31           H  
ATOM   3202 HG13 ILE A 204       1.191  -2.700   2.911  1.00 88.31           H  
ATOM   3203  CG2 ILE A 204      -1.078  -3.314   1.508  1.00 88.31           C  
ATOM   3204 HG21 ILE A 204      -1.680  -3.719   0.695  1.00 88.31           H  
ATOM   3205 HG22 ILE A 204      -1.688  -2.545   1.983  1.00 88.31           H  
ATOM   3206 HG23 ILE A 204      -0.859  -4.095   2.236  1.00 88.31           H  
ATOM   3207  CD1 ILE A 204       0.239  -0.778   2.719  1.00 88.31           C  
ATOM   3208 HD11 ILE A 204       0.901  -0.253   3.407  1.00 88.31           H  
ATOM   3209 HD12 ILE A 204      -0.642  -1.099   3.276  1.00 88.31           H  
ATOM   3210 HD13 ILE A 204      -0.057  -0.090   1.928  1.00 88.31           H  
ATOM   3211  N   GLY A 205      -0.309  -5.550  -0.580  1.00 81.00           N  
ATOM   3212  H   GLY A 205      -0.280  -5.885   0.373  1.00 81.00           H  
ATOM   3213  CA  GLY A 205      -1.196  -6.227  -1.521  1.00 81.00           C  
ATOM   3214  HA2 GLY A 205      -1.855  -6.892  -0.963  1.00 81.00           H  
ATOM   3215  HA3 GLY A 205      -1.815  -5.482  -2.021  1.00 81.00           H  
ATOM   3216  C   GLY A 205      -0.479  -7.052  -2.592  1.00 81.00           C  
ATOM   3217  O   GLY A 205       0.741  -7.074  -2.723  1.00 81.00           O  
ATOM   3218  N   THR A 206      -1.270  -7.745  -3.407  1.00 81.06           N  
ATOM   3219  H   THR A 206      -2.270  -7.700  -3.272  1.00 81.06           H  
ATOM   3220  CA  THR A 206      -0.786  -8.707  -4.414  1.00 81.06           C  
ATOM   3221  HA  THR A 206       0.041  -9.276  -3.989  1.00 81.06           H  
ATOM   3222  C   THR A 206      -0.269  -8.065  -5.704  1.00 81.06           C  
ATOM   3223  CB  THR A 206      -1.909  -9.690  -4.759  1.00 81.06           C  
ATOM   3224  HB  THR A 206      -1.613 -10.315  -5.601  1.00 81.06           H  
ATOM   3225  O   THR A 206       0.275  -8.756  -6.565  1.00 81.06           O  
ATOM   3226  CG2 THR A 206      -2.277 -10.593  -3.589  1.00 81.06           C  
ATOM   3227 HG21 THR A 206      -2.996 -11.345  -3.915  1.00 81.06           H  
ATOM   3228 HG22 THR A 206      -2.719 -10.012  -2.780  1.00 81.06           H  
ATOM   3229 HG23 THR A 206      -1.384 -11.101  -3.228  1.00 81.06           H  
ATOM   3230  OG1 THR A 206      -3.071  -8.958  -5.075  1.00 81.06           O  
ATOM   3231  HG1 THR A 206      -3.820  -9.546  -4.951  1.00 81.06           H  
ATOM   3232  N   LYS A 207      -0.448  -6.750  -5.875  1.00 80.44           N  
ATOM   3233  H   LYS A 207      -0.915  -6.251  -5.132  1.00 80.44           H  
ATOM   3234  CA  LYS A 207       0.014  -5.990  -7.054  1.00 80.44           C  
ATOM   3235  HA  LYS A 207       0.062  -6.639  -7.928  1.00 80.44           H  
ATOM   3236  C   LYS A 207       1.423  -5.427  -6.895  1.00 80.44           C  
ATOM   3237  CB  LYS A 207      -0.957  -4.843  -7.347  1.00 80.44           C  
ATOM   3238  HB2 LYS A 207      -0.582  -4.261  -8.189  1.00 80.44           H  
ATOM   3239  HB3 LYS A 207      -0.974  -4.193  -6.472  1.00 80.44           H  
ATOM   3240  O   LYS A 207       1.986  -4.948  -7.874  1.00 80.44           O  
ATOM   3241  CG  LYS A 207      -2.378  -5.310  -7.679  1.00 80.44           C  
ATOM   3242  HG2 LYS A 207      -2.389  -5.771  -8.666  1.00 80.44           H  
ATOM   3243  HG3 LYS A 207      -2.734  -6.012  -6.925  1.00 80.44           H  
ATOM   3244  CD  LYS A 207      -3.286  -4.090  -7.709  1.00 80.44           C  
ATOM   3245  HD2 LYS A 207      -2.993  -3.416  -6.904  1.00 80.44           H  
ATOM   3246  HD3 LYS A 207      -3.163  -3.557  -8.652  1.00 80.44           H  
ATOM   3247  CE  LYS A 207      -4.740  -4.474  -7.494  1.00 80.44           C  
ATOM   3248  HE2 LYS A 207      -5.152  -4.917  -8.401  1.00 80.44           H  
ATOM   3249  HE3 LYS A 207      -4.810  -5.208  -6.691  1.00 80.44           H  
ATOM   3250  NZ  LYS A 207      -5.459  -3.244  -7.106  1.00 80.44           N  
ATOM   3251  HZ1 LYS A 207      -5.330  -2.500  -7.777  1.00 80.44           H  
ATOM   3252  HZ2 LYS A 207      -5.174  -2.897  -6.201  1.00 80.44           H  
ATOM   3253  HZ3 LYS A 207      -6.456  -3.404  -7.078  1.00 80.44           H  
ATOM   3254  N   GLY A 208       1.973  -5.459  -5.680  1.00 80.25           N  
ATOM   3255  H   GLY A 208       1.466  -5.897  -4.924  1.00 80.25           H  
ATOM   3256  CA  GLY A 208       3.225  -4.780  -5.368  1.00 80.25           C  
ATOM   3257  HA2 GLY A 208       3.997  -5.088  -6.073  1.00 80.25           H  
ATOM   3258  HA3 GLY A 208       3.537  -5.059  -4.361  1.00 80.25           H  
ATOM   3259  C   GLY A 208       3.100  -3.256  -5.414  1.00 80.25           C  
ATOM   3260  O   GLY A 208       4.039  -2.600  -5.851  1.00 80.25           O  
ATOM   3261  N   SER A 209       1.957  -2.701  -4.997  1.00 86.50           N  
ATOM   3262  H   SER A 209       1.242  -3.285  -4.588  1.00 86.50           H  
ATOM   3263  CA  SER A 209       1.814  -1.254  -4.797  1.00 86.50           C  
ATOM   3264  HA  SER A 209       2.168  -0.730  -5.684  1.00 86.50           H  
ATOM   3265  C   SER A 209       2.658  -0.800  -3.611  1.00 86.50           C  
ATOM   3266  CB  SER A 209       0.352  -0.854  -4.568  1.00 86.50           C  
ATOM   3267  HB2 SER A 209       0.308   0.178  -4.220  1.00 86.50           H  
ATOM   3268  HB3 SER A 209      -0.184  -0.916  -5.515  1.00 86.50           H  
ATOM   3269  O   SER A 209       2.763  -1.521  -2.610  1.00 86.50           O  
ATOM   3270  OG  SER A 209      -0.282  -1.707  -3.627  1.00 86.50           O  
ATOM   3271  HG  SER A 209       0.323  -1.887  -2.903  1.00 86.50           H  
ATOM   3272  N   CYS A 210       3.225   0.398  -3.716  1.00 93.19           N  
ATOM   3273  H   CYS A 210       3.059   0.941  -4.551  1.00 93.19           H  
ATOM   3274  CA  CYS A 210       4.026   0.997  -2.659  1.00 93.19           C  
ATOM   3275  HA  CYS A 210       4.142   0.288  -1.839  1.00 93.19           H  
ATOM   3276  C   CYS A 210       3.365   2.258  -2.100  1.00 93.19           C  
ATOM   3277  CB  CYS A 210       5.418   1.295  -3.198  1.00 93.19           C  
ATOM   3278  HB2 CYS A 210       5.335   2.025  -4.003  1.00 93.19           H  
ATOM   3279  HB3 CYS A 210       5.837   0.381  -3.621  1.00 93.19           H  
ATOM   3280  O   CYS A 210       2.992   3.157  -2.851  1.00 93.19           O  
ATOM   3281  SG  CYS A 210       6.539   1.924  -1.929  1.00 93.19           S  
ATOM   3282  N   GLU A 211       3.285   2.352  -0.774  1.00 91.56           N  
ATOM   3283  H   GLU A 211       3.598   1.573  -0.213  1.00 91.56           H  
ATOM   3284  CA  GLU A 211       2.855   3.562  -0.071  1.00 91.56           C  
ATOM   3285  HA  GLU A 211       2.783   4.383  -0.784  1.00 91.56           H  
ATOM   3286  C   GLU A 211       3.890   3.946   0.991  1.00 91.56           C  
ATOM   3287  CB  GLU A 211       1.458   3.350   0.541  1.00 91.56           C  
ATOM   3288  HB2 GLU A 211       1.529   2.612   1.339  1.00 91.56           H  
ATOM   3289  HB3 GLU A 211       0.787   2.970  -0.230  1.00 91.56           H  
ATOM   3290  O   GLU A 211       4.401   3.089   1.711  1.00 91.56           O  
ATOM   3291  CG  GLU A 211       0.873   4.659   1.100  1.00 91.56           C  
ATOM   3292  HG2 GLU A 211       1.579   5.082   1.814  1.00 91.56           H  
ATOM   3293  HG3 GLU A 211       0.766   5.370   0.280  1.00 91.56           H  
ATOM   3294  CD  GLU A 211      -0.479   4.501   1.817  1.00 91.56           C  
ATOM   3295  OE1 GLU A 211      -0.902   5.502   2.447  1.00 91.56           O  
ATOM   3296  OE2 GLU A 211      -1.072   3.396   1.792  1.00 91.56           O  
ATOM   3297  N   ILE A 212       4.194   5.240   1.122  1.00 95.19           N  
ATOM   3298  H   ILE A 212       3.721   5.915   0.539  1.00 95.19           H  
ATOM   3299  CA  ILE A 212       5.005   5.736   2.238  1.00 95.19           C  
ATOM   3300  HA  ILE A 212       5.745   4.976   2.490  1.00 95.19           H  
ATOM   3301  C   ILE A 212       4.099   5.917   3.448  1.00 95.19           C  
ATOM   3302  CB  ILE A 212       5.785   7.013   1.874  1.00 95.19           C  
ATOM   3303  HB  ILE A 212       5.088   7.786   1.550  1.00 95.19           H  
ATOM   3304  O   ILE A 212       3.210   6.764   3.451  1.00 95.19           O  
ATOM   3305  CG1 ILE A 212       6.738   6.662   0.709  1.00 95.19           C  
ATOM   3306 HG12 ILE A 212       6.148   6.416  -0.174  1.00 95.19           H  
ATOM   3307 HG13 ILE A 212       7.326   5.784   0.975  1.00 95.19           H  
ATOM   3308  CG2 ILE A 212       6.561   7.526   3.104  1.00 95.19           C  
ATOM   3309 HG21 ILE A 212       5.883   7.702   3.939  1.00 95.19           H  
ATOM   3310 HG22 ILE A 212       7.036   8.479   2.872  1.00 95.19           H  
ATOM   3311 HG23 ILE A 212       7.323   6.804   3.395  1.00 95.19           H  
ATOM   3312  CD1 ILE A 212       7.707   7.768   0.310  1.00 95.19           C  
ATOM   3313 HD11 ILE A 212       8.260   7.453  -0.575  1.00 95.19           H  
ATOM   3314 HD12 ILE A 212       7.148   8.670   0.062  1.00 95.19           H  
ATOM   3315 HD13 ILE A 212       8.415   7.960   1.117  1.00 95.19           H  
ATOM   3316  N   THR A 213       4.338   5.114   4.480  1.00 93.69           N  
ATOM   3317  H   THR A 213       5.090   4.444   4.406  1.00 93.69           H  
ATOM   3318  CA  THR A 213       3.454   5.029   5.644  1.00 93.69           C  
ATOM   3319  HA  THR A 213       3.038   6.019   5.833  1.00 93.69           H  
ATOM   3320  C   THR A 213       4.204   4.625   6.904  1.00 93.69           C  
ATOM   3321  CB  THR A 213       2.288   4.083   5.333  1.00 93.69           C  
ATOM   3322  HB  THR A 213       1.837   4.391   4.390  1.00 93.69           H  
ATOM   3323  O   THR A 213       5.404   4.359   6.864  1.00 93.69           O  
ATOM   3324  CG2 THR A 213       2.752   2.630   5.203  1.00 93.69           C  
ATOM   3325 HG21 THR A 213       3.702   2.590   4.670  1.00 93.69           H  
ATOM   3326 HG22 THR A 213       2.025   2.069   4.615  1.00 93.69           H  
ATOM   3327 HG23 THR A 213       2.876   2.175   6.185  1.00 93.69           H  
ATOM   3328  OG1 THR A 213       1.313   4.187   6.346  1.00 93.69           O  
ATOM   3329  HG1 THR A 213       0.462   4.183   5.901  1.00 93.69           H  
ATOM   3330  N   THR A 214       3.528   4.632   8.048  1.00 93.94           N  
ATOM   3331  H   THR A 214       2.524   4.714   7.980  1.00 93.94           H  
ATOM   3332  CA  THR A 214       4.106   4.238   9.336  1.00 93.94           C  
ATOM   3333  HA  THR A 214       5.084   4.711   9.433  1.00 93.94           H  
ATOM   3334  C   THR A 214       4.306   2.723   9.414  1.00 93.94           C  
ATOM   3335  CB  THR A 214       3.240   4.703  10.516  1.00 93.94           C  
ATOM   3336  HB  THR A 214       3.793   4.534  11.440  1.00 93.94           H  
ATOM   3337  O   THR A 214       3.650   1.943   8.719  1.00 93.94           O  
ATOM   3338  CG2 THR A 214       2.873   6.186  10.442  1.00 93.94           C  
ATOM   3339 HG21 THR A 214       3.776   6.784  10.314  1.00 93.94           H  
ATOM   3340 HG22 THR A 214       2.378   6.481  11.367  1.00 93.94           H  
ATOM   3341 HG23 THR A 214       2.197   6.367   9.606  1.00 93.94           H  
ATOM   3342  OG1 THR A 214       2.079   3.914  10.545  1.00 93.94           O  
ATOM   3343  HG1 THR A 214       1.341   4.419  10.892  1.00 93.94           H  
ATOM   3344  N   ARG A 215       5.195   2.287  10.314  1.00 94.50           N  
ATOM   3345  H   ARG A 215       5.723   2.968  10.841  1.00 94.50           H  
ATOM   3346  CA  ARG A 215       5.402   0.857  10.578  1.00 94.50           C  
ATOM   3347  HA  ARG A 215       5.654   0.365   9.639  1.00 94.50           H  
ATOM   3348  C   ARG A 215       4.124   0.178  11.074  1.00 94.50           C  
ATOM   3349  CB  ARG A 215       6.566   0.670  11.557  1.00 94.50           C  
ATOM   3350  HB2 ARG A 215       7.433   1.201  11.166  1.00 94.50           H  
ATOM   3351  HB3 ARG A 215       6.301   1.089  12.528  1.00 94.50           H  
ATOM   3352  O   ARG A 215       3.780  -0.877  10.562  1.00 94.50           O  
ATOM   3353  CG  ARG A 215       6.913  -0.820  11.721  1.00 94.50           C  
ATOM   3354  HG2 ARG A 215       6.036  -1.356  12.083  1.00 94.50           H  
ATOM   3355  HG3 ARG A 215       7.194  -1.238  10.755  1.00 94.50           H  
ATOM   3356  CD  ARG A 215       8.047  -1.062  12.721  1.00 94.50           C  
ATOM   3357  HD2 ARG A 215       8.213  -2.138  12.769  1.00 94.50           H  
ATOM   3358  HD3 ARG A 215       7.724  -0.727  13.707  1.00 94.50           H  
ATOM   3359  NE  ARG A 215       9.283  -0.352  12.330  1.00 94.50           N  
ATOM   3360  HE  ARG A 215       9.158   0.513  11.823  1.00 94.50           H  
ATOM   3361  NH1 ARG A 215      10.832  -1.907  13.012  1.00 94.50           N  
ATOM   3362 HH11 ARG A 215      11.681  -2.285  12.618  1.00 94.50           H  
ATOM   3363 HH12 ARG A 215      10.078  -2.543  13.229  1.00 94.50           H  
ATOM   3364  NH2 ARG A 215      11.518  -0.030  12.088  1.00 94.50           N  
ATOM   3365 HH21 ARG A 215      12.413  -0.495  12.014  1.00 94.50           H  
ATOM   3366 HH22 ARG A 215      11.372   0.819  11.560  1.00 94.50           H  
ATOM   3367  CZ  ARG A 215      10.525  -0.764  12.488  1.00 94.50           C  
ATOM   3368  N   GLU A 216       3.404   0.805  12.005  1.00 93.06           N  
ATOM   3369  H   GLU A 216       3.735   1.689  12.366  1.00 93.06           H  
ATOM   3370  CA  GLU A 216       2.170   0.245  12.577  1.00 93.06           C  
ATOM   3371  HA  GLU A 216       2.388  -0.708  13.057  1.00 93.06           H  
ATOM   3372  C   GLU A 216       1.104  -0.015  11.505  1.00 93.06           C  
ATOM   3373  CB  GLU A 216       1.575   1.208  13.617  1.00 93.06           C  
ATOM   3374  HB2 GLU A 216       1.374   2.166  13.137  1.00 93.06           H  
ATOM   3375  HB3 GLU A 216       0.631   0.782  13.956  1.00 93.06           H  
ATOM   3376  O   GLU A 216       0.466  -1.066  11.505  1.00 93.06           O  
ATOM   3377  CG  GLU A 216       2.450   1.438  14.856  1.00 93.06           C  
ATOM   3378  HG2 GLU A 216       3.397   1.875  14.541  1.00 93.06           H  
ATOM   3379  HG3 GLU A 216       2.656   0.474  15.321  1.00 93.06           H  
ATOM   3380  CD  GLU A 216       1.784   2.369  15.888  1.00 93.06           C  
ATOM   3381  OE1 GLU A 216       2.439   2.619  16.925  1.00 93.06           O  
ATOM   3382  OE2 GLU A 216       0.652   2.855  15.638  1.00 93.06           O  
ATOM   3383  N   TYR A 217       0.924   0.919  10.564  1.00 93.44           N  
ATOM   3384  H   TYR A 217       1.467   1.771  10.597  1.00 93.44           H  
ATOM   3385  CA  TYR A 217      -0.011   0.728   9.457  1.00 93.44           C  
ATOM   3386  HA  TYR A 217      -0.975   0.393   9.840  1.00 93.44           H  
ATOM   3387  C   TYR A 217       0.463  -0.362   8.498  1.00 93.44           C  
ATOM   3388  CB  TYR A 217      -0.231   2.055   8.734  1.00 93.44           C  
ATOM   3389  HB2 TYR A 217      -0.678   2.769   9.425  1.00 93.44           H  
ATOM   3390  HB3 TYR A 217       0.734   2.456   8.422  1.00 93.44           H  
ATOM   3391  O   TYR A 217      -0.332  -1.211   8.098  1.00 93.44           O  
ATOM   3392  CG  TYR A 217      -1.127   1.916   7.521  1.00 93.44           C  
ATOM   3393  CD1 TYR A 217      -0.554   1.796   6.244  1.00 93.44           C  
ATOM   3394  HD1 TYR A 217       0.521   1.752   6.156  1.00 93.44           H  
ATOM   3395  CD2 TYR A 217      -2.524   1.851   7.666  1.00 93.44           C  
ATOM   3396  HD2 TYR A 217      -2.968   1.881   8.650  1.00 93.44           H  
ATOM   3397  CE1 TYR A 217      -1.358   1.738   5.093  1.00 93.44           C  
ATOM   3398  HE1 TYR A 217      -0.911   1.712   4.111  1.00 93.44           H  
ATOM   3399  CE2 TYR A 217      -3.333   1.716   6.522  1.00 93.44           C  
ATOM   3400  HE2 TYR A 217      -4.404   1.614   6.617  1.00 93.44           H  
ATOM   3401  OH  TYR A 217      -3.542   1.671   4.126  1.00 93.44           O  
ATOM   3402  HH  TYR A 217      -3.012   1.809   3.338  1.00 93.44           H  
ATOM   3403  CZ  TYR A 217      -2.758   1.705   5.233  1.00 93.44           C  
ATOM   3404  N   CYS A 218       1.756  -0.379   8.170  1.00 94.50           N  
ATOM   3405  H   CYS A 218       2.363   0.339   8.538  1.00 94.50           H  
ATOM   3406  CA  CYS A 218       2.325  -1.414   7.314  1.00 94.50           C  
ATOM   3407  HA  CYS A 218       1.807  -1.384   6.355  1.00 94.50           H  
ATOM   3408  C   CYS A 218       2.133  -2.821   7.905  1.00 94.50           C  
ATOM   3409  CB  CYS A 218       3.806  -1.102   7.090  1.00 94.50           C  
ATOM   3410  HB2 CYS A 218       4.352  -1.287   8.016  1.00 94.50           H  
ATOM   3411  HB3 CYS A 218       3.910  -0.046   6.839  1.00 94.50           H  
ATOM   3412  O   CYS A 218       1.726  -3.737   7.193  1.00 94.50           O  
ATOM   3413  SG  CYS A 218       4.559  -2.073   5.764  1.00 94.50           S  
ATOM   3414  N   GLU A 219       2.354  -2.978   9.214  1.00 93.88           N  
ATOM   3415  H   GLU A 219       2.701  -2.190   9.741  1.00 93.88           H  
ATOM   3416  CA  GLU A 219       2.133  -4.231   9.944  1.00 93.88           C  
ATOM   3417  HA  GLU A 219       2.667  -5.038   9.442  1.00 93.88           H  
ATOM   3418  C   GLU A 219       0.650  -4.629   9.967  1.00 93.88           C  
ATOM   3419  CB  GLU A 219       2.677  -4.100  11.378  1.00 93.88           C  
ATOM   3420  HB2 GLU A 219       2.308  -3.172  11.813  1.00 93.88           H  
ATOM   3421  HB3 GLU A 219       2.300  -4.933  11.972  1.00 93.88           H  
ATOM   3422  O   GLU A 219       0.329  -5.784   9.689  1.00 93.88           O  
ATOM   3423  CG  GLU A 219       4.216  -4.128  11.435  1.00 93.88           C  
ATOM   3424  HG2 GLU A 219       4.616  -3.385  10.744  1.00 93.88           H  
ATOM   3425  HG3 GLU A 219       4.554  -5.106  11.093  1.00 93.88           H  
ATOM   3426  CD  GLU A 219       4.793  -3.860  12.839  1.00 93.88           C  
ATOM   3427  OE1 GLU A 219       6.043  -3.792  12.944  1.00 93.88           O  
ATOM   3428  OE2 GLU A 219       4.011  -3.697  13.802  1.00 93.88           O  
ATOM   3429  N   PHE A 220      -0.263  -3.682  10.223  1.00 92.75           N  
ATOM   3430  H   PHE A 220       0.059  -2.757  10.470  1.00 92.75           H  
ATOM   3431  CA  PHE A 220      -1.710  -3.933  10.186  1.00 92.75           C  
ATOM   3432  HA  PHE A 220      -1.945  -4.742  10.878  1.00 92.75           H  
ATOM   3433  C   PHE A 220      -2.201  -4.378   8.800  1.00 92.75           C  
ATOM   3434  CB  PHE A 220      -2.457  -2.667  10.632  1.00 92.75           C  
ATOM   3435  HB2 PHE A 220      -2.202  -2.455  11.671  1.00 92.75           H  
ATOM   3436  HB3 PHE A 220      -2.119  -1.823  10.032  1.00 92.75           H  
ATOM   3437  O   PHE A 220      -3.075  -5.235   8.690  1.00 92.75           O  
ATOM   3438  CG  PHE A 220      -3.966  -2.784  10.512  1.00 92.75           C  
ATOM   3439  CD1 PHE A 220      -4.656  -2.107   9.487  1.00 92.75           C  
ATOM   3440  HD1 PHE A 220      -4.113  -1.488   8.788  1.00 92.75           H  
ATOM   3441  CD2 PHE A 220      -4.675  -3.625  11.388  1.00 92.75           C  
ATOM   3442  HD2 PHE A 220      -4.148  -4.165  12.160  1.00 92.75           H  
ATOM   3443  CE1 PHE A 220      -6.047  -2.258   9.353  1.00 92.75           C  
ATOM   3444  HE1 PHE A 220      -6.566  -1.748   8.555  1.00 92.75           H  
ATOM   3445  CE2 PHE A 220      -6.065  -3.787  11.246  1.00 92.75           C  
ATOM   3446  HE2 PHE A 220      -6.595  -4.448  11.915  1.00 92.75           H  
ATOM   3447  CZ  PHE A 220      -6.753  -3.096  10.233  1.00 92.75           C  
ATOM   3448  HZ  PHE A 220      -7.820  -3.223  10.116  1.00 92.75           H  
ATOM   3449  N   MET A 221      -1.618  -3.823   7.737  1.00 90.44           N  
ATOM   3450  H   MET A 221      -0.932  -3.099   7.897  1.00 90.44           H  
ATOM   3451  CA  MET A 221      -1.928  -4.190   6.354  1.00 90.44           C  
ATOM   3452  HA  MET A 221      -2.991  -4.425   6.292  1.00 90.44           H  
ATOM   3453  C   MET A 221      -1.194  -5.453   5.877  1.00 90.44           C  
ATOM   3454  CB  MET A 221      -1.645  -2.992   5.435  1.00 90.44           C  
ATOM   3455  HB2 MET A 221      -0.615  -2.663   5.577  1.00 90.44           H  
ATOM   3456  HB3 MET A 221      -1.760  -3.296   4.394  1.00 90.44           H  
ATOM   3457  O   MET A 221      -1.325  -5.816   4.706  1.00 90.44           O  
ATOM   3458  CG  MET A 221      -2.594  -1.817   5.698  1.00 90.44           C  
ATOM   3459  HG2 MET A 221      -2.483  -1.498   6.735  1.00 90.44           H  
ATOM   3460  HG3 MET A 221      -2.283  -0.983   5.069  1.00 90.44           H  
ATOM   3461  SD  MET A 221      -4.357  -2.136   5.392  1.00 90.44           S  
ATOM   3462  CE  MET A 221      -4.353  -2.262   3.584  1.00 90.44           C  
ATOM   3463  HE1 MET A 221      -3.797  -3.147   3.275  1.00 90.44           H  
ATOM   3464  HE2 MET A 221      -5.381  -2.338   3.228  1.00 90.44           H  
ATOM   3465  HE3 MET A 221      -3.892  -1.370   3.159  1.00 90.44           H  
ATOM   3466  N   HIS A 222      -0.425  -6.115   6.752  1.00 88.12           N  
ATOM   3467  H   HIS A 222      -0.398  -5.787   7.707  1.00 88.12           H  
ATOM   3468  CA  HIS A 222       0.418  -7.268   6.422  1.00 88.12           C  
ATOM   3469  HA  HIS A 222       1.061  -7.439   7.285  1.00 88.12           H  
ATOM   3470  C   HIS A 222       1.377  -7.001   5.244  1.00 88.12           C  
ATOM   3471  CB  HIS A 222      -0.454  -8.523   6.251  1.00 88.12           C  
ATOM   3472  HB2 HIS A 222       0.185  -9.363   5.977  1.00 88.12           H  
ATOM   3473  HB3 HIS A 222      -1.163  -8.371   5.437  1.00 88.12           H  
ATOM   3474  O   HIS A 222       1.614  -7.867   4.401  1.00 88.12           O  
ATOM   3475  CG  HIS A 222      -1.205  -8.907   7.500  1.00 88.12           C  
ATOM   3476  CD2 HIS A 222      -2.525  -8.677   7.783  1.00 88.12           C  
ATOM   3477  HD2 HIS A 222      -3.223  -8.143   7.155  1.00 88.12           H  
ATOM   3478  ND1 HIS A 222      -0.670  -9.568   8.579  1.00 88.12           N  
ATOM   3479  HD1 HIS A 222       0.294  -9.849   8.679  1.00 88.12           H  
ATOM   3480  CE1 HIS A 222      -1.646  -9.745   9.483  1.00 88.12           C  
ATOM   3481  HE1 HIS A 222      -1.522 -10.231  10.439  1.00 88.12           H  
ATOM   3482  NE2 HIS A 222      -2.804  -9.236   9.038  1.00 88.12           N  
ATOM   3483  N   GLY A 223       1.903  -5.776   5.161  1.00 90.69           N  
ATOM   3484  H   GLY A 223       1.700  -5.126   5.906  1.00 90.69           H  
ATOM   3485  CA  GLY A 223       2.856  -5.355   4.137  1.00 90.69           C  
ATOM   3486  HA2 GLY A 223       2.728  -4.289   3.952  1.00 90.69           H  
ATOM   3487  HA3 GLY A 223       2.648  -5.883   3.207  1.00 90.69           H  
ATOM   3488  C   GLY A 223       4.318  -5.601   4.518  1.00 90.69           C  
ATOM   3489  O   GLY A 223       4.644  -5.996   5.638  1.00 90.69           O  
ATOM   3490  N   TYR A 224       5.224  -5.325   3.578  1.00 91.06           N  
ATOM   3491  H   TYR A 224       4.881  -4.997   2.686  1.00 91.06           H  
ATOM   3492  CA  TYR A 224       6.669  -5.346   3.817  1.00 91.06           C  
ATOM   3493  HA  TYR A 224       6.868  -5.907   4.730  1.00 91.06           H  
ATOM   3494  C   TYR A 224       7.199  -3.922   4.014  1.00 91.06           C  
ATOM   3495  CB  TYR A 224       7.391  -6.085   2.682  1.00 91.06           C  
ATOM   3496  HB2 TYR A 224       7.335  -5.494   1.768  1.00 91.06           H  
ATOM   3497  HB3 TYR A 224       6.876  -7.027   2.495  1.00 91.06           H  
ATOM   3498  O   TYR A 224       7.199  -3.120   3.078  1.00 91.06           O  
ATOM   3499  CG  TYR A 224       8.849  -6.381   2.986  1.00 91.06           C  
ATOM   3500  CD1 TYR A 224       9.827  -5.388   2.794  1.00 91.06           C  
ATOM   3501  HD1 TYR A 224       9.530  -4.412   2.440  1.00 91.06           H  
ATOM   3502  CD2 TYR A 224       9.224  -7.642   3.486  1.00 91.06           C  
ATOM   3503  HD2 TYR A 224       8.471  -8.398   3.647  1.00 91.06           H  
ATOM   3504  CE1 TYR A 224      11.176  -5.644   3.100  1.00 91.06           C  
ATOM   3505  HE1 TYR A 224      11.904  -4.854   2.986  1.00 91.06           H  
ATOM   3506  CE2 TYR A 224      10.577  -7.914   3.770  1.00 91.06           C  
ATOM   3507  HE2 TYR A 224      10.863  -8.883   4.152  1.00 91.06           H  
ATOM   3508  OH  TYR A 224      12.862  -7.181   3.845  1.00 91.06           O  
ATOM   3509  HH  TYR A 224      13.353  -6.359   3.920  1.00 91.06           H  
ATOM   3510  CZ  TYR A 224      11.554  -6.913   3.583  1.00 91.06           C  
ATOM   3511  N   PHE A 225       7.666  -3.617   5.226  1.00 94.31           N  
ATOM   3512  H   PHE A 225       7.624  -4.322   5.948  1.00 94.31           H  
ATOM   3513  CA  PHE A 225       8.208  -2.306   5.582  1.00 94.31           C  
ATOM   3514  HA  PHE A 225       7.677  -1.542   5.014  1.00 94.31           H  
ATOM   3515  C   PHE A 225       9.701  -2.207   5.240  1.00 94.31           C  
ATOM   3516  CB  PHE A 225       7.957  -2.048   7.074  1.00 94.31           C  
ATOM   3517  HB2 PHE A 225       6.925  -2.300   7.317  1.00 94.31           H  
ATOM   3518  HB3 PHE A 225       8.591  -2.709   7.665  1.00 94.31           H  
ATOM   3519  O   PHE A 225      10.501  -3.026   5.695  1.00 94.31           O  
ATOM   3520  CG  PHE A 225       8.194  -0.612   7.491  1.00 94.31           C  
ATOM   3521  CD1 PHE A 225       9.353  -0.256   8.204  1.00 94.31           C  
ATOM   3522  HD1 PHE A 225      10.086  -1.014   8.439  1.00 94.31           H  
ATOM   3523  CD2 PHE A 225       7.253   0.375   7.155  1.00 94.31           C  
ATOM   3524  HD2 PHE A 225       6.374   0.117   6.582  1.00 94.31           H  
ATOM   3525  CE1 PHE A 225       9.558   1.080   8.599  1.00 94.31           C  
ATOM   3526  HE1 PHE A 225      10.459   1.357   9.125  1.00 94.31           H  
ATOM   3527  CE2 PHE A 225       7.453   1.703   7.557  1.00 94.31           C  
ATOM   3528  HE2 PHE A 225       6.722   2.449   7.284  1.00 94.31           H  
ATOM   3529  CZ  PHE A 225       8.596   2.058   8.292  1.00 94.31           C  
ATOM   3530  HZ  PHE A 225       8.746   3.086   8.585  1.00 94.31           H  
ATOM   3531  N   HIS A 226      10.093  -1.193   4.468  1.00 94.69           N  
ATOM   3532  H   HIS A 226       9.397  -0.556   4.108  1.00 94.69           H  
ATOM   3533  CA  HIS A 226      11.487  -0.945   4.099  1.00 94.69           C  
ATOM   3534  HA  HIS A 226      12.070  -1.858   4.222  1.00 94.69           H  
ATOM   3535  C   HIS A 226      12.110   0.123   5.003  1.00 94.69           C  
ATOM   3536  CB  HIS A 226      11.557  -0.558   2.620  1.00 94.69           C  
ATOM   3537  HB2 HIS A 226      12.566  -0.206   2.402  1.00 94.69           H  
ATOM   3538  HB3 HIS A 226      10.870   0.265   2.423  1.00 94.69           H  
ATOM   3539  O   HIS A 226      11.927   1.319   4.789  1.00 94.69           O  
ATOM   3540  CG  HIS A 226      11.256  -1.706   1.693  1.00 94.69           C  
ATOM   3541  CD2 HIS A 226      10.040  -2.063   1.174  1.00 94.69           C  
ATOM   3542  HD2 HIS A 226       9.093  -1.586   1.381  1.00 94.69           H  
ATOM   3543  ND1 HIS A 226      12.198  -2.553   1.159  1.00 94.69           N  
ATOM   3544  HD1 HIS A 226      13.194  -2.481   1.308  1.00 94.69           H  
ATOM   3545  CE1 HIS A 226      11.570  -3.396   0.327  1.00 94.69           C  
ATOM   3546  HE1 HIS A 226      12.053  -4.151  -0.277  1.00 94.69           H  
ATOM   3547  NE2 HIS A 226      10.256  -3.145   0.308  1.00 94.69           N  
ATOM   3548  N   GLU A 227      12.864  -0.301   6.019  1.00 91.56           N  
ATOM   3549  H   GLU A 227      13.021  -1.293   6.128  1.00 91.56           H  
ATOM   3550  CA  GLU A 227      13.490   0.607   6.996  1.00 91.56           C  
ATOM   3551  HA  GLU A 227      12.734   1.301   7.362  1.00 91.56           H  
ATOM   3552  C   GLU A 227      14.627   1.452   6.409  1.00 91.56           C  
ATOM   3553  CB  GLU A 227      14.036  -0.188   8.190  1.00 91.56           C  
ATOM   3554  HB2 GLU A 227      14.772  -0.915   7.847  1.00 91.56           H  
ATOM   3555  HB3 GLU A 227      14.529   0.521   8.855  1.00 91.56           H  
ATOM   3556  O   GLU A 227      14.931   2.531   6.906  1.00 91.56           O  
ATOM   3557  CG  GLU A 227      12.924  -0.909   8.962  1.00 91.56           C  
ATOM   3558  HG2 GLU A 227      12.122  -0.193   9.142  1.00 91.56           H  
ATOM   3559  HG3 GLU A 227      12.530  -1.724   8.354  1.00 91.56           H  
ATOM   3560  CD  GLU A 227      13.371  -1.450  10.326  1.00 91.56           C  
ATOM   3561  OE1 GLU A 227      12.625  -2.264  10.916  1.00 91.56           O  
ATOM   3562  OE2 GLU A 227      14.262  -0.856  10.961  1.00 91.56           O  
ATOM   3563  N   ASP A 228      15.248   0.953   5.354  1.00 90.25           N  
ATOM   3564  H   ASP A 228      15.040  -0.012   5.143  1.00 90.25           H  
ATOM   3565  CA  ASP A 228      16.450   1.485   4.727  1.00 90.25           C  
ATOM   3566  HA  ASP A 228      16.989   2.079   5.466  1.00 90.25           H  
ATOM   3567  C   ASP A 228      16.132   2.457   3.578  1.00 90.25           C  
ATOM   3568  CB  ASP A 228      17.387   0.311   4.338  1.00 90.25           C  
ATOM   3569  HB2 ASP A 228      17.986   0.606   3.476  1.00 90.25           H  
ATOM   3570  HB3 ASP A 228      18.080   0.161   5.166  1.00 90.25           H  
ATOM   3571  O   ASP A 228      16.912   3.366   3.311  1.00 90.25           O  
ATOM   3572  CG  ASP A 228      16.713  -1.054   4.064  1.00 90.25           C  
ATOM   3573  OD1 ASP A 228      15.990  -1.569   4.952  1.00 90.25           O  
ATOM   3574  OD2 ASP A 228      16.904  -1.597   2.957  1.00 90.25           O  
ATOM   3575  N   ALA A 229      14.952   2.352   2.959  1.00 95.06           N  
ATOM   3576  H   ALA A 229      14.304   1.657   3.299  1.00 95.06           H  
ATOM   3577  CA  ALA A 229      14.524   3.231   1.869  1.00 95.06           C  
ATOM   3578  HA  ALA A 229      15.410   3.639   1.382  1.00 95.06           H  
ATOM   3579  C   ALA A 229      13.687   4.426   2.361  1.00 95.06           C  
ATOM   3580  CB  ALA A 229      13.785   2.395   0.822  1.00 95.06           C  
ATOM   3581  HB1 ALA A 229      13.519   3.022  -0.029  1.00 95.06           H  
ATOM   3582  HB2 ALA A 229      12.876   1.976   1.254  1.00 95.06           H  
ATOM   3583  HB3 ALA A 229      14.428   1.586   0.474  1.00 95.06           H  
ATOM   3584  O   ALA A 229      13.054   4.384   3.420  1.00 95.06           O  
ATOM   3585  N   THR A 230      13.666   5.498   1.573  1.00 95.50           N  
ATOM   3586  H   THR A 230      14.262   5.505   0.757  1.00 95.50           H  
ATOM   3587  CA  THR A 230      12.882   6.727   1.818  1.00 95.50           C  
ATOM   3588  HA  THR A 230      12.309   6.633   2.740  1.00 95.50           H  
ATOM   3589  C   THR A 230      11.877   7.008   0.699  1.00 95.50           C  
ATOM   3590  CB  THR A 230      13.806   7.945   1.950  1.00 95.50           C  
ATOM   3591  HB  THR A 230      13.217   8.862   1.957  1.00 95.50           H  
ATOM   3592  O   THR A 230      10.945   7.777   0.917  1.00 95.50           O  
ATOM   3593  CG2 THR A 230      14.678   7.892   3.205  1.00 95.50           C  
ATOM   3594 HG21 THR A 230      14.043   7.808   4.087  1.00 95.50           H  
ATOM   3595 HG22 THR A 230      15.357   7.040   3.156  1.00 95.50           H  
ATOM   3596 HG23 THR A 230      15.259   8.811   3.278  1.00 95.50           H  
ATOM   3597  OG1 THR A 230      14.642   7.913   0.826  1.00 95.50           O  
ATOM   3598  HG1 THR A 230      15.128   8.734   0.715  1.00 95.50           H  
ATOM   3599  N   LEU A 231      12.032   6.371  -0.468  1.00 96.31           N  
ATOM   3600  H   LEU A 231      12.856   5.797  -0.581  1.00 96.31           H  
ATOM   3601  CA  LEU A 231      11.153   6.499  -1.634  1.00 96.31           C  
ATOM   3602  HA  LEU A 231      10.266   7.073  -1.365  1.00 96.31           H  
ATOM   3603  C   LEU A 231      10.670   5.134  -2.135  1.00 96.31           C  
ATOM   3604  CB  LEU A 231      11.891   7.239  -2.758  1.00 96.31           C  
ATOM   3605  HB2 LEU A 231      12.813   6.698  -2.970  1.00 96.31           H  
ATOM   3606  HB3 LEU A 231      11.281   7.207  -3.661  1.00 96.31           H  
ATOM   3607  O   LEU A 231      11.398   4.144  -2.099  1.00 96.31           O  
ATOM   3608  CG  LEU A 231      12.233   8.706  -2.459  1.00 96.31           C  
ATOM   3609  HG  LEU A 231      12.771   8.782  -1.514  1.00 96.31           H  
ATOM   3610  CD1 LEU A 231      13.136   9.220  -3.574  1.00 96.31           C  
ATOM   3611 HD11 LEU A 231      12.629   9.127  -4.535  1.00 96.31           H  
ATOM   3612 HD12 LEU A 231      14.058   8.639  -3.601  1.00 96.31           H  
ATOM   3613 HD13 LEU A 231      13.390  10.265  -3.395  1.00 96.31           H  
ATOM   3614  CD2 LEU A 231      10.981   9.585  -2.405  1.00 96.31           C  
ATOM   3615 HD21 LEU A 231      10.350   9.261  -1.577  1.00 96.31           H  
ATOM   3616 HD22 LEU A 231      10.420   9.496  -3.336  1.00 96.31           H  
ATOM   3617 HD23 LEU A 231      11.263  10.625  -2.243  1.00 96.31           H  
ATOM   3618  N   CYS A 232       9.456   5.089  -2.668  1.00 95.69           N  
ATOM   3619  H   CYS A 232       8.975   5.966  -2.810  1.00 95.69           H  
ATOM   3620  CA  CYS A 232       8.883   3.916  -3.315  1.00 95.69           C  
ATOM   3621  HA  CYS A 232       8.960   3.070  -2.632  1.00 95.69           H  
ATOM   3622  C   CYS A 232       9.627   3.524  -4.596  1.00 95.69           C  
ATOM   3623  CB  CYS A 232       7.404   4.191  -3.593  1.00 95.69           C  
ATOM   3624  HB2 CYS A 232       7.056   3.508  -4.368  1.00 95.69           H  
ATOM   3625  HB3 CYS A 232       7.273   5.208  -3.963  1.00 95.69           H  
ATOM   3626  O   CYS A 232       9.798   2.340  -4.875  1.00 95.69           O  
ATOM   3627  SG  CYS A 232       6.370   3.942  -2.135  1.00 95.69           S  
ATOM   3628  N   SER A 233      10.148   4.488  -5.355  1.00 93.75           N  
ATOM   3629  H   SER A 233       9.918   5.449  -5.142  1.00 93.75           H  
ATOM   3630  CA  SER A 233      11.019   4.211  -6.510  1.00 93.75           C  
ATOM   3631  HA  SER A 233      10.475   3.567  -7.202  1.00 93.75           H  
ATOM   3632  C   SER A 233      12.327   3.487  -6.172  1.00 93.75           C  
ATOM   3633  CB  SER A 233      11.377   5.500  -7.243  1.00 93.75           C  
ATOM   3634  HB2 SER A 233      10.518   5.840  -7.822  1.00 93.75           H  
ATOM   3635  HB3 SER A 233      12.204   5.313  -7.928  1.00 93.75           H  
ATOM   3636  O   SER A 233      12.923   2.895  -7.073  1.00 93.75           O  
ATOM   3637  OG  SER A 233      11.731   6.497  -6.314  1.00 93.75           O  
ATOM   3638  HG  SER A 233      10.891   6.897  -6.075  1.00 93.75           H  
ATOM   3639  N   GLN A 234      12.765   3.500  -4.908  1.00 93.12           N  
ATOM   3640  H   GLN A 234      12.215   3.990  -4.216  1.00 93.12           H  
ATOM   3641  CA  GLN A 234      13.976   2.809  -4.449  1.00 93.12           C  
ATOM   3642  HA  GLN A 234      14.729   2.844  -5.236  1.00 93.12           H  
ATOM   3643  C   GLN A 234      13.741   1.328  -4.122  1.00 93.12           C  
ATOM   3644  CB  GLN A 234      14.537   3.522  -3.211  1.00 93.12           C  
ATOM   3645  HB2 GLN A 234      15.347   2.925  -2.791  1.00 93.12           H  
ATOM   3646  HB3 GLN A 234      13.752   3.578  -2.456  1.00 93.12           H  
ATOM   3647  O   GLN A 234      14.706   0.599  -3.891  1.00 93.12           O  
ATOM   3648  CG  GLN A 234      15.088   4.924  -3.507  1.00 93.12           C  
ATOM   3649  HG2 GLN A 234      14.395   5.476  -4.141  1.00 93.12           H  
ATOM   3650  HG3 GLN A 234      16.027   4.819  -4.050  1.00 93.12           H  
ATOM   3651  CD  GLN A 234      15.334   5.747  -2.243  1.00 93.12           C  
ATOM   3652  NE2 GLN A 234      16.006   6.868  -2.370  1.00 93.12           N  
ATOM   3653 HE21 GLN A 234      16.028   7.485  -1.571  1.00 93.12           H  
ATOM   3654 HE22 GLN A 234      16.381   7.130  -3.270  1.00 93.12           H  
ATOM   3655  OE1 GLN A 234      14.907   5.419  -1.143  1.00 93.12           O  
ATOM   3656  N   VAL A 235      12.485   0.871  -4.085  1.00 93.12           N  
ATOM   3657  H   VAL A 235      11.730   1.494  -4.334  1.00 93.12           H  
ATOM   3658  CA  VAL A 235      12.128  -0.497  -3.695  1.00 93.12           C  
ATOM   3659  HA  VAL A 235      13.049  -1.054  -3.518  1.00 93.12           H  
ATOM   3660  C   VAL A 235      11.405  -1.231  -4.822  1.00 93.12           C  
ATOM   3661  CB  VAL A 235      11.347  -0.538  -2.366  1.00 93.12           C  
ATOM   3662  HB  VAL A 235      11.154  -1.582  -2.122  1.00 93.12           H  
ATOM   3663  O   VAL A 235      10.704  -0.645  -5.645  1.00 93.12           O  
ATOM   3664  CG1 VAL A 235      12.180   0.072  -1.231  1.00 93.12           C  
ATOM   3665 HG11 VAL A 235      12.393   1.120  -1.438  1.00 93.12           H  
ATOM   3666 HG12 VAL A 235      11.619   0.020  -0.298  1.00 93.12           H  
ATOM   3667 HG13 VAL A 235      13.119  -0.471  -1.122  1.00 93.12           H  
ATOM   3668  CG2 VAL A 235      10.005   0.195  -2.409  1.00 93.12           C  
ATOM   3669 HG21 VAL A 235       9.403  -0.149  -3.251  1.00 93.12           H  
ATOM   3670 HG22 VAL A 235      10.178   1.267  -2.505  1.00 93.12           H  
ATOM   3671 HG23 VAL A 235       9.454   0.006  -1.488  1.00 93.12           H  
ATOM   3672  N   HIS A 236      11.570  -2.552  -4.863  1.00 90.94           N  
ATOM   3673  H   HIS A 236      12.165  -2.981  -4.169  1.00 90.94           H  
ATOM   3674  CA  HIS A 236      10.931  -3.423  -5.848  1.00 90.94           C  
ATOM   3675  HA  HIS A 236      10.411  -2.819  -6.591  1.00 90.94           H  
ATOM   3676  C   HIS A 236       9.874  -4.287  -5.158  1.00 90.94           C  
ATOM   3677  CB  HIS A 236      12.000  -4.228  -6.599  1.00 90.94           C  
ATOM   3678  HB2 HIS A 236      11.510  -4.906  -7.298  1.00 90.94           H  
ATOM   3679  HB3 HIS A 236      12.568  -4.833  -5.891  1.00 90.94           H  
ATOM   3680  O   HIS A 236      10.120  -5.435  -4.796  1.00 90.94           O  
ATOM   3681  CG  HIS A 236      12.948  -3.347  -7.374  1.00 90.94           C  
ATOM   3682  CD2 HIS A 236      14.256  -3.078  -7.070  1.00 90.94           C  
ATOM   3683  HD2 HIS A 236      14.804  -3.476  -6.229  1.00 90.94           H  
ATOM   3684  ND1 HIS A 236      12.643  -2.625  -8.504  1.00 90.94           N  
ATOM   3685  HD1 HIS A 236      11.753  -2.622  -8.980  1.00 90.94           H  
ATOM   3686  CE1 HIS A 236      13.737  -1.936  -8.867  1.00 90.94           C  
ATOM   3687  HE1 HIS A 236      13.797  -1.261  -9.708  1.00 90.94           H  
ATOM   3688  NE2 HIS A 236      14.758  -2.198  -8.037  1.00 90.94           N  
ATOM   3689  N   CYS A 237       8.684  -3.724  -4.949  1.00 92.75           N  
ATOM   3690  H   CYS A 237       8.562  -2.748  -5.177  1.00 92.75           H  
ATOM   3691  CA  CYS A 237       7.641  -4.377  -4.157  1.00 92.75           C  
ATOM   3692  HA  CYS A 237       8.044  -4.592  -3.168  1.00 92.75           H  
ATOM   3693  C   CYS A 237       7.173  -5.721  -4.723  1.00 92.75           C  
ATOM   3694  CB  CYS A 237       6.462  -3.414  -4.024  1.00 92.75           C  
ATOM   3695  HB2 CYS A 237       6.216  -3.016  -5.008  1.00 92.75           H  
ATOM   3696  HB3 CYS A 237       5.597  -3.964  -3.653  1.00 92.75           H  
ATOM   3697  O   CYS A 237       6.919  -6.648  -3.957  1.00 92.75           O  
ATOM   3698  SG  CYS A 237       6.740  -2.028  -2.905  1.00 92.75           S  
ATOM   3699  N   LEU A 238       7.098  -5.866  -6.049  1.00 92.12           N  
ATOM   3700  H   LEU A 238       7.303  -5.071  -6.638  1.00 92.12           H  
ATOM   3701  CA  LEU A 238       6.676  -7.124  -6.667  1.00 92.12           C  
ATOM   3702  HA  LEU A 238       5.712  -7.391  -6.235  1.00 92.12           H  
ATOM   3703  C   LEU A 238       7.644  -8.281  -6.359  1.00 92.12           C  
ATOM   3704  CB  LEU A 238       6.499  -6.896  -8.176  1.00 92.12           C  
ATOM   3705  HB2 LEU A 238       7.484  -6.748  -8.619  1.00 92.12           H  
ATOM   3706  HB3 LEU A 238       5.918  -5.987  -8.330  1.00 92.12           H  
ATOM   3707  O   LEU A 238       7.187  -9.397  -6.141  1.00 92.12           O  
ATOM   3708  CG  LEU A 238       5.789  -8.051  -8.907  1.00 92.12           C  
ATOM   3709  HG  LEU A 238       6.339  -8.980  -8.760  1.00 92.12           H  
ATOM   3710  CD1 LEU A 238       4.338  -8.233  -8.451  1.00 92.12           C  
ATOM   3711 HD11 LEU A 238       3.797  -7.289  -8.519  1.00 92.12           H  
ATOM   3712 HD12 LEU A 238       3.846  -8.976  -9.078  1.00 92.12           H  
ATOM   3713 HD13 LEU A 238       4.312  -8.594  -7.422  1.00 92.12           H  
ATOM   3714  CD2 LEU A 238       5.768  -7.736 -10.400  1.00 92.12           C  
ATOM   3715 HD21 LEU A 238       6.783  -7.533 -10.744  1.00 92.12           H  
ATOM   3716 HD22 LEU A 238       5.155  -6.853 -10.583  1.00 92.12           H  
ATOM   3717 HD23 LEU A 238       5.361  -8.584 -10.949  1.00 92.12           H  
ATOM   3718  N   ASP A 239       8.951  -8.012  -6.264  1.00 89.19           N  
ATOM   3719  H   ASP A 239       9.262  -7.057  -6.372  1.00 89.19           H  
ATOM   3720  CA  ASP A 239       9.967  -9.007  -5.879  1.00 89.19           C  
ATOM   3721  HA  ASP A 239       9.925  -9.860  -6.556  1.00 89.19           H  
ATOM   3722  C   ASP A 239       9.705  -9.539  -4.459  1.00 89.19           C  
ATOM   3723  CB  ASP A 239      11.358  -8.357  -6.006  1.00 89.19           C  
ATOM   3724  HB2 ASP A 239      11.465  -7.946  -7.010  1.00 89.19           H  
ATOM   3725  HB3 ASP A 239      11.432  -7.531  -5.299  1.00 89.19           H  
ATOM   3726  O   ASP A 239       9.704 -10.747  -4.223  1.00 89.19           O  
ATOM   3727  CG  ASP A 239      12.520  -9.324  -5.754  1.00 89.19           C  
ATOM   3728  OD1 ASP A 239      12.625 -10.327  -6.494  1.00 89.19           O  
ATOM   3729  OD2 ASP A 239      13.338  -9.024  -4.853  1.00 89.19           O  
ATOM   3730  N   LYS A 240       9.350  -8.646  -3.524  1.00 87.25           N  
ATOM   3731  H   LYS A 240       9.321  -7.674  -3.796  1.00 87.25           H  
ATOM   3732  CA  LYS A 240       8.984  -9.022  -2.150  1.00 87.25           C  
ATOM   3733  HA  LYS A 240       9.715  -9.746  -1.790  1.00 87.25           H  
ATOM   3734  C   LYS A 240       7.660  -9.774  -2.062  1.00 87.25           C  
ATOM   3735  CB  LYS A 240       8.970  -7.782  -1.237  1.00 87.25           C  
ATOM   3736  HB2 LYS A 240       8.318  -7.023  -1.668  1.00 87.25           H  
ATOM   3737  HB3 LYS A 240       8.554  -8.059  -0.268  1.00 87.25           H  
ATOM   3738  O   LYS A 240       7.580 -10.746  -1.318  1.00 87.25           O  
ATOM   3739  CG  LYS A 240      10.359  -7.169  -1.008  1.00 87.25           C  
ATOM   3740  HG2 LYS A 240      10.241  -6.265  -0.410  1.00 87.25           H  
ATOM   3741  HG3 LYS A 240      10.800  -6.891  -1.965  1.00 87.25           H  
ATOM   3742  CD  LYS A 240      11.295  -8.134  -0.267  1.00 87.25           C  
ATOM   3743  HD2 LYS A 240      10.852  -8.398   0.693  1.00 87.25           H  
ATOM   3744  HD3 LYS A 240      11.438  -9.037  -0.861  1.00 87.25           H  
ATOM   3745  CE  LYS A 240      12.659  -7.485  -0.054  1.00 87.25           C  
ATOM   3746  HE2 LYS A 240      12.533  -6.604   0.576  1.00 87.25           H  
ATOM   3747  HE3 LYS A 240      13.037  -7.164  -1.025  1.00 87.25           H  
ATOM   3748  NZ  LYS A 240      13.601  -8.445   0.566  1.00 87.25           N  
ATOM   3749  HZ1 LYS A 240      14.521  -8.034   0.641  1.00 87.25           H  
ATOM   3750  HZ2 LYS A 240      13.273  -8.699   1.486  1.00 87.25           H  
ATOM   3751  HZ3 LYS A 240      13.664  -9.273  -0.009  1.00 87.25           H  
ATOM   3752  N   VAL A 241       6.642  -9.365  -2.819  1.00 88.31           N  
ATOM   3753  H   VAL A 241       6.777  -8.538  -3.382  1.00 88.31           H  
ATOM   3754  CA  VAL A 241       5.336 -10.048  -2.841  1.00 88.31           C  
ATOM   3755  HA  VAL A 241       4.971 -10.154  -1.819  1.00 88.31           H  
ATOM   3756  C   VAL A 241       5.473 -11.458  -3.413  1.00 88.31           C  
ATOM   3757  CB  VAL A 241       4.308  -9.224  -3.638  1.00 88.31           C  
ATOM   3758  HB  VAL A 241       4.729  -8.974  -4.612  1.00 88.31           H  
ATOM   3759  O   VAL A 241       4.956 -12.413  -2.838  1.00 88.31           O  
ATOM   3760  CG1 VAL A 241       2.986  -9.969  -3.865  1.00 88.31           C  
ATOM   3761 HG11 VAL A 241       3.144 -10.848  -4.490  1.00 88.31           H  
ATOM   3762 HG12 VAL A 241       2.560 -10.276  -2.910  1.00 88.31           H  
ATOM   3763 HG13 VAL A 241       2.286  -9.311  -4.380  1.00 88.31           H  
ATOM   3764  CG2 VAL A 241       3.973  -7.921  -2.900  1.00 88.31           C  
ATOM   3765 HG21 VAL A 241       4.876  -7.357  -2.670  1.00 88.31           H  
ATOM   3766 HG22 VAL A 241       3.455  -8.142  -1.967  1.00 88.31           H  
ATOM   3767 HG23 VAL A 241       3.325  -7.304  -3.522  1.00 88.31           H  
ATOM   3768  N   CYS A 242       6.206 -11.605  -4.517  1.00 92.25           N  
ATOM   3769  H   CYS A 242       6.615 -10.788  -4.949  1.00 92.25           H  
ATOM   3770  CA  CYS A 242       6.434 -12.898  -5.145  1.00 92.25           C  
ATOM   3771  HA  CYS A 242       5.470 -13.384  -5.290  1.00 92.25           H  
ATOM   3772  C   CYS A 242       7.273 -13.830  -4.253  1.00 92.25           C  
ATOM   3773  CB  CYS A 242       7.059 -12.656  -6.524  1.00 92.25           C  
ATOM   3774  HB2 CYS A 242       7.937 -12.022  -6.402  1.00 92.25           H  
ATOM   3775  HB3 CYS A 242       7.395 -13.602  -6.948  1.00 92.25           H  
ATOM   3776  O   CYS A 242       6.964 -15.017  -4.187  1.00 92.25           O  
ATOM   3777  SG  CYS A 242       5.922 -11.860  -7.696  1.00 92.25           S  
ATOM   3778  N   GLY A 243       8.284 -13.336  -3.537  1.00 87.88           N  
ATOM   3779  H   GLY A 243       8.565 -12.374  -3.662  1.00 87.88           H  
ATOM   3780  CA  GLY A 243       9.110 -14.198  -2.684  1.00 87.88           C  
ATOM   3781  HA2 GLY A 243       8.465 -14.766  -2.014  1.00 87.88           H  
ATOM   3782  HA3 GLY A 243       9.782 -13.588  -2.081  1.00 87.88           H  
ATOM   3783  C   GLY A 243       9.948 -15.188  -3.496  1.00 87.88           C  
ATOM   3784  O   GLY A 243      10.392 -14.860  -4.596  1.00 87.88           O  
ATOM   3785  N   LEU A 244      10.138 -16.409  -2.980  1.00 89.19           N  
ATOM   3786  H   LEU A 244       9.689 -16.618  -2.100  1.00 89.19           H  
ATOM   3787  CA  LEU A 244      11.010 -17.448  -3.556  1.00 89.19           C  
ATOM   3788  HA  LEU A 244      11.082 -18.249  -2.821  1.00 89.19           H  
ATOM   3789  C   LEU A 244      12.454 -16.950  -3.772  1.00 89.19           C  
ATOM   3790  CB  LEU A 244      10.372 -18.040  -4.835  1.00 89.19           C  
ATOM   3791  HB2 LEU A 244      11.041 -18.783  -5.268  1.00 89.19           H  
ATOM   3792  HB3 LEU A 244      10.258 -17.230  -5.556  1.00 89.19           H  
ATOM   3793  O   LEU A 244      13.045 -16.333  -2.885  1.00 89.19           O  
ATOM   3794  CG  LEU A 244       9.018 -18.725  -4.626  1.00 89.19           C  
ATOM   3795  HG  LEU A 244       8.381 -18.098  -4.003  1.00 89.19           H  
ATOM   3796  CD1 LEU A 244       8.313 -18.907  -5.977  1.00 89.19           C  
ATOM   3797 HD11 LEU A 244       7.312 -18.492  -5.858  1.00 89.19           H  
ATOM   3798 HD12 LEU A 244       8.250 -19.958  -6.258  1.00 89.19           H  
ATOM   3799 HD13 LEU A 244       8.798 -18.327  -6.762  1.00 89.19           H  
ATOM   3800  CD2 LEU A 244       9.186 -20.091  -3.953  1.00 89.19           C  
ATOM   3801 HD21 LEU A 244       9.851 -20.729  -4.537  1.00 89.19           H  
ATOM   3802 HD22 LEU A 244       9.609 -19.950  -2.958  1.00 89.19           H  
ATOM   3803 HD23 LEU A 244       8.211 -20.563  -3.838  1.00 89.19           H  
ATOM   3804  N   LEU A 245      13.052 -17.250  -4.930  1.00 81.94           N  
ATOM   3805  H   LEU A 245      12.494 -17.711  -5.635  1.00 81.94           H  
ATOM   3806  CA  LEU A 245      14.318 -16.660  -5.343  1.00 81.94           C  
ATOM   3807  HA  LEU A 245      14.941 -16.551  -4.455  1.00 81.94           H  
ATOM   3808  C   LEU A 245      14.041 -15.286  -5.954  1.00 81.94           C  
ATOM   3809  CB  LEU A 245      15.054 -17.552  -6.354  1.00 81.94           C  
ATOM   3810  HB2 LEU A 245      15.938 -17.020  -6.706  1.00 81.94           H  
ATOM   3811  HB3 LEU A 245      14.408 -17.713  -7.218  1.00 81.94           H  
ATOM   3812  O   LEU A 245      13.200 -15.204  -6.857  1.00 81.94           O  
ATOM   3813  CG  LEU A 245      15.490 -18.913  -5.794  1.00 81.94           C  
ATOM   3814  HG  LEU A 245      14.638 -19.425  -5.346  1.00 81.94           H  
ATOM   3815  CD1 LEU A 245      16.021 -19.777  -6.939  1.00 81.94           C  
ATOM   3816 HD11 LEU A 245      15.235 -19.925  -7.680  1.00 81.94           H  
ATOM   3817 HD12 LEU A 245      16.876 -19.291  -7.408  1.00 81.94           H  
ATOM   3818 HD13 LEU A 245      16.325 -20.749  -6.551  1.00 81.94           H  
ATOM   3819  CD2 LEU A 245      16.598 -18.764  -4.751  1.00 81.94           C  
ATOM   3820 HD21 LEU A 245      16.224 -18.208  -3.892  1.00 81.94           H  
ATOM   3821 HD22 LEU A 245      17.452 -18.236  -5.175  1.00 81.94           H  
ATOM   3822 HD23 LEU A 245      16.917 -19.749  -4.411  1.00 81.94           H  
ATOM   3823  N   PRO A 246      14.765 -14.239  -5.529  1.00 81.12           N  
ATOM   3824  CA  PRO A 246      14.541 -12.902  -6.058  1.00 81.12           C  
ATOM   3825  HA  PRO A 246      13.499 -12.630  -5.889  1.00 81.12           H  
ATOM   3826  C   PRO A 246      14.786 -12.855  -7.576  1.00 81.12           C  
ATOM   3827  CB  PRO A 246      15.416 -11.985  -5.197  1.00 81.12           C  
ATOM   3828  HB2 PRO A 246      15.832 -11.148  -5.757  1.00 81.12           H  
ATOM   3829  HB3 PRO A 246      14.790 -11.578  -4.402  1.00 81.12           H  
ATOM   3830  O   PRO A 246      15.484 -13.708  -8.129  1.00 81.12           O  
ATOM   3831  CG  PRO A 246      16.472 -12.895  -4.557  1.00 81.12           C  
ATOM   3832  HG2 PRO A 246      16.756 -12.545  -3.564  1.00 81.12           H  
ATOM   3833  HG3 PRO A 246      17.354 -12.978  -5.192  1.00 81.12           H  
ATOM   3834  CD  PRO A 246      15.792 -14.254  -4.497  1.00 81.12           C  
ATOM   3835  HD2 PRO A 246      16.525 -15.041  -4.673  1.00 81.12           H  
ATOM   3836  HD3 PRO A 246      15.319 -14.386  -3.524  1.00 81.12           H  
ATOM   3837  N   PHE A 247      14.211 -11.887  -8.284  1.00 85.44           N  
ATOM   3838  H   PHE A 247      13.604 -11.243  -7.796  1.00 85.44           H  
ATOM   3839  CA  PHE A 247      14.320 -11.796  -9.752  1.00 85.44           C  
ATOM   3840  HA  PHE A 247      14.045 -12.757 -10.187  1.00 85.44           H  
ATOM   3841  C   PHE A 247      15.744 -11.461 -10.207  1.00 85.44           C  
ATOM   3842  CB  PHE A 247      13.371 -10.724 -10.285  1.00 85.44           C  
ATOM   3843  HB2 PHE A 247      13.747  -9.754  -9.958  1.00 85.44           H  
ATOM   3844  HB3 PHE A 247      13.409 -10.743 -11.375  1.00 85.44           H  
ATOM   3845  O   PHE A 247      16.445 -10.736  -9.497  1.00 85.44           O  
ATOM   3846  CG  PHE A 247      11.921 -10.838  -9.871  1.00 85.44           C  
ATOM   3847  CD1 PHE A 247      11.264 -12.083  -9.852  1.00 85.44           C  
ATOM   3848  HD1 PHE A 247      11.809 -12.981 -10.102  1.00 85.44           H  
ATOM   3849  CD2 PHE A 247      11.208  -9.669  -9.553  1.00 85.44           C  
ATOM   3850  HD2 PHE A 247      11.707  -8.711  -9.564  1.00 85.44           H  
ATOM   3851  CE1 PHE A 247       9.897 -12.147  -9.519  1.00 85.44           C  
ATOM   3852  HE1 PHE A 247       9.361 -13.084  -9.510  1.00 85.44           H  
ATOM   3853  CE2 PHE A 247       9.848  -9.738  -9.221  1.00 85.44           C  
ATOM   3854  HE2 PHE A 247       9.308  -8.835  -8.974  1.00 85.44           H  
ATOM   3855  CZ  PHE A 247       9.195 -10.977  -9.202  1.00 85.44           C  
ATOM   3856  HZ  PHE A 247       8.146 -11.020  -8.949  1.00 85.44           H  
ATOM   3857  N   LEU A 248      16.206 -11.967 -11.361  1.00 80.00           N  
ATOM   3858  H   LEU A 248      15.598 -12.548 -11.920  1.00 80.00           H  
ATOM   3859  CA  LEU A 248      17.553 -11.658 -11.888  1.00 80.00           C  
ATOM   3860  HA  LEU A 248      18.311 -11.965 -11.167  1.00 80.00           H  
ATOM   3861  C   LEU A 248      17.736 -10.161 -12.112  1.00 80.00           C  
ATOM   3862  CB  LEU A 248      17.786 -12.378 -13.229  1.00 80.00           C  
ATOM   3863  HB2 LEU A 248      18.650 -11.940 -13.730  1.00 80.00           H  
ATOM   3864  HB3 LEU A 248      16.923 -12.207 -13.873  1.00 80.00           H  
ATOM   3865  O   LEU A 248      18.765  -9.592 -11.758  1.00 80.00           O  
ATOM   3866  CG  LEU A 248      18.034 -13.883 -13.075  1.00 80.00           C  
ATOM   3867  HG  LEU A 248      17.377 -14.291 -12.307  1.00 80.00           H  
ATOM   3868  CD1 LEU A 248      17.767 -14.615 -14.390  1.00 80.00           C  
ATOM   3869 HD11 LEU A 248      16.733 -14.447 -14.693  1.00 80.00           H  
ATOM   3870 HD12 LEU A 248      17.913 -15.686 -14.252  1.00 80.00           H  
ATOM   3871 HD13 LEU A 248      18.433 -14.244 -15.169  1.00 80.00           H  
ATOM   3872  CD2 LEU A 248      19.488 -14.137 -12.674  1.00 80.00           C  
ATOM   3873 HD21 LEU A 248      20.149 -13.978 -13.526  1.00 80.00           H  
ATOM   3874 HD22 LEU A 248      19.595 -15.159 -12.310  1.00 80.00           H  
ATOM   3875 HD23 LEU A 248      19.789 -13.464 -11.872  1.00 80.00           H  
ATOM   3876  N   ASN A 249      16.712  -9.535 -12.686  1.00 81.69           N  
ATOM   3877  H   ASN A 249      15.900 -10.095 -12.904  1.00 81.69           H  
ATOM   3878  CA  ASN A 249      16.542  -8.097 -12.674  1.00 81.69           C  
ATOM   3879  HA  ASN A 249      17.445  -7.622 -12.289  1.00 81.69           H  
ATOM   3880  C   ASN A 249      15.344  -7.781 -11.766  1.00 81.69           C  
ATOM   3881  CB  ASN A 249      16.345  -7.599 -14.111  1.00 81.69           C  
ATOM   3882  HB2 ASN A 249      17.201  -7.904 -14.712  1.00 81.69           H  
ATOM   3883  HB3 ASN A 249      15.450  -8.058 -14.534  1.00 81.69           H  
ATOM   3884  O   ASN A 249      14.230  -8.159 -12.124  1.00 81.69           O  
ATOM   3885  CG  ASN A 249      16.196  -6.089 -14.190  1.00 81.69           C  
ATOM   3886  ND2 ASN A 249      16.296  -5.527 -15.369  1.00 81.69           N  
ATOM   3887 HD21 ASN A 249      16.467  -6.091 -16.189  1.00 81.69           H  
ATOM   3888 HD22 ASN A 249      16.153  -4.527 -15.384  1.00 81.69           H  
ATOM   3889  OD1 ASN A 249      15.984  -5.382 -13.220  1.00 81.69           O  
ATOM   3890  N   PRO A 250      15.528  -7.058 -10.650  1.00 80.38           N  
ATOM   3891  CA  PRO A 250      14.439  -6.695  -9.741  1.00 80.38           C  
ATOM   3892  HA  PRO A 250      14.075  -7.598  -9.250  1.00 80.38           H  
ATOM   3893  C   PRO A 250      13.244  -5.977 -10.399  1.00 80.38           C  
ATOM   3894  CB  PRO A 250      15.103  -5.797  -8.699  1.00 80.38           C  
ATOM   3895  HB2 PRO A 250      14.618  -5.884  -7.727  1.00 80.38           H  
ATOM   3896  HB3 PRO A 250      15.091  -4.766  -9.053  1.00 80.38           H  
ATOM   3897  O   PRO A 250      12.140  -5.993  -9.860  1.00 80.38           O  
ATOM   3898  CG  PRO A 250      16.548  -6.281  -8.656  1.00 80.38           C  
ATOM   3899  HG2 PRO A 250      16.617  -7.173  -8.033  1.00 80.38           H  
ATOM   3900  HG3 PRO A 250      17.227  -5.506  -8.300  1.00 80.38           H  
ATOM   3901  CD  PRO A 250      16.816  -6.648 -10.108  1.00 80.38           C  
ATOM   3902  HD2 PRO A 250      17.548  -7.455 -10.149  1.00 80.38           H  
ATOM   3903  HD3 PRO A 250      17.181  -5.777 -10.652  1.00 80.38           H  
ATOM   3904  N   GLU A 251      13.431  -5.355 -11.570  1.00 81.81           N  
ATOM   3905  H   GLU A 251      14.361  -5.350 -11.964  1.00 81.81           H  
ATOM   3906  CA  GLU A 251      12.350  -4.713 -12.333  1.00 81.81           C  
ATOM   3907  HA  GLU A 251      11.601  -4.339 -11.635  1.00 81.81           H  
ATOM   3908  C   GLU A 251      11.599  -5.656 -13.292  1.00 81.81           C  
ATOM   3909  CB  GLU A 251      12.902  -3.513 -13.124  1.00 81.81           C  
ATOM   3910  HB2 GLU A 251      13.690  -3.847 -13.798  1.00 81.81           H  
ATOM   3911  HB3 GLU A 251      12.093  -3.098 -13.725  1.00 81.81           H  
ATOM   3912  O   GLU A 251      10.590  -5.255 -13.879  1.00 81.81           O  
ATOM   3913  CG  GLU A 251      13.432  -2.393 -12.219  1.00 81.81           C  
ATOM   3914  HG2 GLU A 251      14.376  -2.700 -11.768  1.00 81.81           H  
ATOM   3915  HG3 GLU A 251      12.701  -2.237 -11.426  1.00 81.81           H  
ATOM   3916  CD  GLU A 251      13.623  -1.063 -12.968  1.00 81.81           C  
ATOM   3917  OE1 GLU A 251      13.313  -0.003 -12.362  1.00 81.81           O  
ATOM   3918  OE2 GLU A 251      14.020  -1.083 -14.155  1.00 81.81           O  
ATOM   3919  N   VAL A 252      12.084  -6.884 -13.505  1.00 88.00           N  
ATOM   3920  H   VAL A 252      12.852  -7.206 -12.933  1.00 88.00           H  
ATOM   3921  CA  VAL A 252      11.541  -7.817 -14.501  1.00 88.00           C  
ATOM   3922  HA  VAL A 252      10.587  -7.430 -14.858  1.00 88.00           H  
ATOM   3923  C   VAL A 252      11.311  -9.196 -13.876  1.00 88.00           C  
ATOM   3924  CB  VAL A 252      12.432  -7.925 -15.751  1.00 88.00           C  
ATOM   3925  HB  VAL A 252      13.384  -8.392 -15.500  1.00 88.00           H  
ATOM   3926  O   VAL A 252      12.262  -9.958 -13.721  1.00 88.00           O  
ATOM   3927  CG1 VAL A 252      11.728  -8.770 -16.825  1.00 88.00           C  
ATOM   3928 HG11 VAL A 252      11.625  -9.798 -16.477  1.00 88.00           H  
ATOM   3929 HG12 VAL A 252      12.324  -8.784 -17.738  1.00 88.00           H  
ATOM   3930 HG13 VAL A 252      10.739  -8.363 -17.037  1.00 88.00           H  
ATOM   3931  CG2 VAL A 252      12.720  -6.548 -16.367  1.00 88.00           C  
ATOM   3932 HG21 VAL A 252      13.305  -5.948 -15.670  1.00 88.00           H  
ATOM   3933 HG22 VAL A 252      13.298  -6.664 -17.284  1.00 88.00           H  
ATOM   3934 HG23 VAL A 252      11.783  -6.031 -16.578  1.00 88.00           H  
ATOM   3935  N   PRO A 253      10.049  -9.552 -13.587  1.00 91.88           N  
ATOM   3936  CA  PRO A 253       9.697 -10.868 -13.069  1.00 91.88           C  
ATOM   3937  HA  PRO A 253      10.220 -11.014 -12.124  1.00 91.88           H  
ATOM   3938  C   PRO A 253      10.065 -11.989 -14.040  1.00 91.88           C  
ATOM   3939  CB  PRO A 253       8.191 -10.832 -12.811  1.00 91.88           C  
ATOM   3940  HB2 PRO A 253       7.642 -11.223 -13.668  1.00 91.88           H  
ATOM   3941  HB3 PRO A 253       7.932 -11.380 -11.905  1.00 91.88           H  
ATOM   3942  O   PRO A 253       9.761 -11.913 -15.236  1.00 91.88           O  
ATOM   3943  CG  PRO A 253       7.897  -9.345 -12.660  1.00 91.88           C  
ATOM   3944  HG2 PRO A 253       6.869  -9.092 -12.921  1.00 91.88           H  
ATOM   3945  HG3 PRO A 253       8.134  -9.045 -11.639  1.00 91.88           H  
ATOM   3946  CD  PRO A 253       8.881  -8.691 -13.611  1.00 91.88           C  
ATOM   3947  HD2 PRO A 253       8.467  -8.667 -14.619  1.00 91.88           H  
ATOM   3948  HD3 PRO A 253       9.111  -7.684 -13.262  1.00 91.88           H  
ATOM   3949  N   ASP A 254      10.687 -13.039 -13.512  1.00 90.94           N  
ATOM   3950  H   ASP A 254      11.019 -12.956 -12.561  1.00 90.94           H  
ATOM   3951  CA  ASP A 254      11.275 -14.139 -14.282  1.00 90.94           C  
ATOM   3952  HA  ASP A 254      10.780 -14.185 -15.252  1.00 90.94           H  
ATOM   3953  C   ASP A 254      11.076 -15.524 -13.631  1.00 90.94           C  
ATOM   3954  CB  ASP A 254      12.762 -13.827 -14.528  1.00 90.94           C  
ATOM   3955  HB2 ASP A 254      12.835 -12.882 -15.067  1.00 90.94           H  
ATOM   3956  HB3 ASP A 254      13.187 -14.600 -15.168  1.00 90.94           H  
ATOM   3957  O   ASP A 254      11.706 -16.507 -14.035  1.00 90.94           O  
ATOM   3958  CG  ASP A 254      13.599 -13.725 -13.245  1.00 90.94           C  
ATOM   3959  OD1 ASP A 254      13.046 -13.878 -12.133  1.00 90.94           O  
ATOM   3960  OD2 ASP A 254      14.816 -13.475 -13.371  1.00 90.94           O  
ATOM   3961  N   GLN A 255      10.163 -15.656 -12.659  1.00 93.12           N  
ATOM   3962  H   GLN A 255       9.647 -14.833 -12.383  1.00 93.12           H  
ATOM   3963  CA  GLN A 255       9.959 -16.897 -11.896  1.00 93.12           C  
ATOM   3964  HA  GLN A 255      10.942 -17.344 -11.748  1.00 93.12           H  
ATOM   3965  C   GLN A 255       9.126 -17.940 -12.659  1.00 93.12           C  
ATOM   3966  CB  GLN A 255       9.394 -16.615 -10.498  1.00 93.12           C  
ATOM   3967  HB2 GLN A 255       9.289 -17.562  -9.968  1.00 93.12           H  
ATOM   3968  HB3 GLN A 255       8.404 -16.169 -10.588  1.00 93.12           H  
ATOM   3969  O   GLN A 255       8.120 -18.462 -12.169  1.00 93.12           O  
ATOM   3970  CG  GLN A 255      10.307 -15.709  -9.663  1.00 93.12           C  
ATOM   3971  HG2 GLN A 255      10.469 -14.773 -10.199  1.00 93.12           H  
ATOM   3972  HG3 GLN A 255      11.285 -16.176  -9.547  1.00 93.12           H  
ATOM   3973  CD  GLN A 255       9.717 -15.407  -8.289  1.00 93.12           C  
ATOM   3974  NE2 GLN A 255      10.478 -14.872  -7.373  1.00 93.12           N  
ATOM   3975 HE21 GLN A 255      11.467 -14.725  -7.514  1.00 93.12           H  
ATOM   3976 HE22 GLN A 255      10.146 -14.746  -6.427  1.00 93.12           H  
ATOM   3977  OE1 GLN A 255       8.546 -15.649  -8.030  1.00 93.12           O  
ATOM   3978  N   PHE A 256       9.563 -18.297 -13.869  1.00 93.81           N  
ATOM   3979  H   PHE A 256      10.374 -17.803 -14.213  1.00 93.81           H  
ATOM   3980  CA  PHE A 256       8.929 -19.302 -14.732  1.00 93.81           C  
ATOM   3981  HA  PHE A 256       7.931 -18.959 -15.006  1.00 93.81           H  
ATOM   3982  C   PHE A 256       8.751 -20.664 -14.044  1.00 93.81           C  
ATOM   3983  CB  PHE A 256       9.773 -19.438 -16.006  1.00 93.81           C  
ATOM   3984  HB2 PHE A 256      10.778 -19.763 -15.736  1.00 93.81           H  
ATOM   3985  HB3 PHE A 256       9.863 -18.457 -16.472  1.00 93.81           H  
ATOM   3986  O   PHE A 256       7.784 -21.386 -14.295  1.00 93.81           O  
ATOM   3987  CG  PHE A 256       9.196 -20.402 -17.026  1.00 93.81           C  
ATOM   3988  CD1 PHE A 256       9.663 -21.728 -17.099  1.00 93.81           C  
ATOM   3989  HD1 PHE A 256      10.443 -22.064 -16.431  1.00 93.81           H  
ATOM   3990  CD2 PHE A 256       8.177 -19.975 -17.896  1.00 93.81           C  
ATOM   3991  HD2 PHE A 256       7.801 -18.965 -17.832  1.00 93.81           H  
ATOM   3992  CE1 PHE A 256       9.110 -22.621 -18.035  1.00 93.81           C  
ATOM   3993  HE1 PHE A 256       9.467 -23.639 -18.085  1.00 93.81           H  
ATOM   3994  CE2 PHE A 256       7.641 -20.859 -18.849  1.00 93.81           C  
ATOM   3995  HE2 PHE A 256       6.862 -20.521 -19.517  1.00 93.81           H  
ATOM   3996  CZ  PHE A 256       8.099 -22.186 -18.911  1.00 93.81           C  
ATOM   3997  HZ  PHE A 256       7.677 -22.868 -19.634  1.00 93.81           H  
ATOM   3998  N   TYR A 257       9.640 -21.000 -13.108  1.00 93.56           N  
ATOM   3999  H   TYR A 257      10.372 -20.336 -12.900  1.00 93.56           H  
ATOM   4000  CA  TYR A 257       9.603 -22.248 -12.348  1.00 93.56           C  
ATOM   4001  HA  TYR A 257       9.634 -23.076 -13.056  1.00 93.56           H  
ATOM   4002  C   TYR A 257       8.321 -22.442 -11.513  1.00 93.56           C  
ATOM   4003  CB  TYR A 257      10.874 -22.323 -11.498  1.00 93.56           C  
ATOM   4004  HB2 TYR A 257      11.726 -22.431 -12.170  1.00 93.56           H  
ATOM   4005  HB3 TYR A 257      10.842 -23.226 -10.888  1.00 93.56           H  
ATOM   4006  O   TYR A 257       7.981 -23.582 -11.182  1.00 93.56           O  
ATOM   4007  CG  TYR A 257      11.123 -21.128 -10.594  1.00 93.56           C  
ATOM   4008  CD1 TYR A 257      12.113 -20.174 -10.910  1.00 93.56           C  
ATOM   4009  HD1 TYR A 257      12.689 -20.262 -11.820  1.00 93.56           H  
ATOM   4010  CD2 TYR A 257      10.377 -20.978  -9.413  1.00 93.56           C  
ATOM   4011  HD2 TYR A 257       9.554 -21.640  -9.188  1.00 93.56           H  
ATOM   4012  CE1 TYR A 257      12.381 -19.108 -10.025  1.00 93.56           C  
ATOM   4013  HE1 TYR A 257      13.140 -18.378 -10.263  1.00 93.56           H  
ATOM   4014  CE2 TYR A 257      10.688 -19.961  -8.502  1.00 93.56           C  
ATOM   4015  HE2 TYR A 257      10.168 -19.889  -7.558  1.00 93.56           H  
ATOM   4016  OH  TYR A 257      11.930 -18.034  -7.897  1.00 93.56           O  
ATOM   4017  HH  TYR A 257      12.573 -17.377  -8.176  1.00 93.56           H  
ATOM   4018  CZ  TYR A 257      11.684 -19.017  -8.800  1.00 93.56           C  
ATOM   4019  N   ARG A 258       7.549 -21.376 -11.242  1.00 96.44           N  
ATOM   4020  H   ARG A 258       7.881 -20.468 -11.536  1.00 96.44           H  
ATOM   4021  CA  ARG A 258       6.217 -21.451 -10.607  1.00 96.44           C  
ATOM   4022  HA  ARG A 258       6.304 -21.832  -9.590  1.00 96.44           H  
ATOM   4023  C   ARG A 258       5.245 -22.370 -11.340  1.00 96.44           C  
ATOM   4024  CB  ARG A 258       5.596 -20.053 -10.556  1.00 96.44           C  
ATOM   4025  HB2 ARG A 258       5.673 -19.585 -11.537  1.00 96.44           H  
ATOM   4026  HB3 ARG A 258       4.541 -20.140 -10.297  1.00 96.44           H  
ATOM   4027  O   ARG A 258       4.393 -22.984 -10.703  1.00 96.44           O  
ATOM   4028  CG  ARG A 258       6.264 -19.174  -9.502  1.00 96.44           C  
ATOM   4029  HG2 ARG A 258       6.080 -19.593  -8.514  1.00 96.44           H  
ATOM   4030  HG3 ARG A 258       7.340 -19.116  -9.671  1.00 96.44           H  
ATOM   4031  CD  ARG A 258       5.660 -17.776  -9.590  1.00 96.44           C  
ATOM   4032  HD2 ARG A 258       4.573 -17.833  -9.543  1.00 96.44           H  
ATOM   4033  HD3 ARG A 258       5.947 -17.326 -10.540  1.00 96.44           H  
ATOM   4034  NE  ARG A 258       6.172 -16.950  -8.505  1.00 96.44           N  
ATOM   4035  HE  ARG A 258       7.102 -16.568  -8.601  1.00 96.44           H  
ATOM   4036  NH1 ARG A 258       4.426 -17.070  -6.995  1.00 96.44           N  
ATOM   4037 HH11 ARG A 258       3.851 -17.654  -7.586  1.00 96.44           H  
ATOM   4038 HH12 ARG A 258       4.141 -16.858  -6.050  1.00 96.44           H  
ATOM   4039  NH2 ARG A 258       6.310 -16.022  -6.504  1.00 96.44           N  
ATOM   4040 HH21 ARG A 258       7.257 -15.766  -6.747  1.00 96.44           H  
ATOM   4041 HH22 ARG A 258       6.033 -15.890  -5.541  1.00 96.44           H  
ATOM   4042  CZ  ARG A 258       5.613 -16.685  -7.348  1.00 96.44           C  
ATOM   4043  N   ILE A 259       5.385 -22.511 -12.660  1.00 96.56           N  
ATOM   4044  H   ILE A 259       6.117 -21.985 -13.117  1.00 96.56           H  
ATOM   4045  CA  ILE A 259       4.508 -23.355 -13.488  1.00 96.56           C  
ATOM   4046  HA  ILE A 259       3.478 -23.025 -13.358  1.00 96.56           H  
ATOM   4047  C   ILE A 259       4.564 -24.824 -13.044  1.00 96.56           C  
ATOM   4048  CB  ILE A 259       4.890 -23.187 -14.975  1.00 96.56           C  
ATOM   4049  HB  ILE A 259       5.954 -23.397 -15.080  1.00 96.56           H  
ATOM   4050  O   ILE A 259       3.552 -25.516 -13.092  1.00 96.56           O  
ATOM   4051  CG1 ILE A 259       4.610 -21.734 -15.420  1.00 96.56           C  
ATOM   4052 HG12 ILE A 259       3.535 -21.568 -15.496  1.00 96.56           H  
ATOM   4053 HG13 ILE A 259       5.007 -21.028 -14.691  1.00 96.56           H  
ATOM   4054  CG2 ILE A 259       4.115 -24.157 -15.886  1.00 96.56           C  
ATOM   4055 HG21 ILE A 259       4.270 -25.190 -15.573  1.00 96.56           H  
ATOM   4056 HG22 ILE A 259       4.459 -24.076 -16.917  1.00 96.56           H  
ATOM   4057 HG23 ILE A 259       3.049 -23.933 -15.856  1.00 96.56           H  
ATOM   4058  CD1 ILE A 259       5.268 -21.403 -16.754  1.00 96.56           C  
ATOM   4059 HD11 ILE A 259       4.853 -22.022 -17.549  1.00 96.56           H  
ATOM   4060 HD12 ILE A 259       5.105 -20.352 -16.993  1.00 96.56           H  
ATOM   4061 HD13 ILE A 259       6.338 -21.595 -16.663  1.00 96.56           H  
ATOM   4062  N   TRP A 260       5.720 -25.294 -12.571  1.00 95.00           N  
ATOM   4063  H   TRP A 260       6.507 -24.662 -12.522  1.00 95.00           H  
ATOM   4064  CA  TRP A 260       5.884 -26.647 -12.032  1.00 95.00           C  
ATOM   4065  HA  TRP A 260       5.078 -27.283 -12.396  1.00 95.00           H  
ATOM   4066  C   TRP A 260       5.772 -26.675 -10.498  1.00 95.00           C  
ATOM   4067  CB  TRP A 260       7.206 -27.234 -12.565  1.00 95.00           C  
ATOM   4068  HB2 TRP A 260       6.959 -28.010 -13.290  1.00 95.00           H  
ATOM   4069  HB3 TRP A 260       7.765 -26.468 -13.103  1.00 95.00           H  
ATOM   4070  O   TRP A 260       5.209 -27.616  -9.946  1.00 95.00           O  
ATOM   4071  CG  TRP A 260       8.134 -27.825 -11.549  1.00 95.00           C  
ATOM   4072  CD1 TRP A 260       8.774 -27.140 -10.575  1.00 95.00           C  
ATOM   4073  HD1 TRP A 260       8.712 -26.072 -10.424  1.00 95.00           H  
ATOM   4074  CD2 TRP A 260       8.601 -29.200 -11.422  1.00 95.00           C  
ATOM   4075  CE2 TRP A 260       9.414 -29.295 -10.254  1.00 95.00           C  
ATOM   4076  CE3 TRP A 260       8.493 -30.355 -12.219  1.00 95.00           C  
ATOM   4077  HE3 TRP A 260       7.949 -30.291 -13.150  1.00 95.00           H  
ATOM   4078  NE1 TRP A 260       9.459 -28.014  -9.760  1.00 95.00           N  
ATOM   4079  HE1 TRP A 260       9.976 -27.724  -8.942  1.00 95.00           H  
ATOM   4080  CH2 TRP A 260       9.895 -31.623 -10.666  1.00 95.00           C  
ATOM   4081  HH2 TRP A 260      10.400 -32.540 -10.401  1.00 95.00           H  
ATOM   4082  CZ2 TRP A 260      10.019 -30.491  -9.848  1.00 95.00           C  
ATOM   4083  HZ2 TRP A 260      10.616 -30.522  -8.949  1.00 95.00           H  
ATOM   4084  CZ3 TRP A 260       9.172 -31.536 -11.868  1.00 95.00           C  
ATOM   4085  HZ3 TRP A 260       9.178 -32.375 -12.547  1.00 95.00           H  
ATOM   4086  N   LEU A 261       6.280 -25.647  -9.803  1.00 95.50           N  
ATOM   4087  H   LEU A 261       6.722 -24.895 -10.312  1.00 95.50           H  
ATOM   4088  CA  LEU A 261       6.361 -25.627  -8.334  1.00 95.50           C  
ATOM   4089  HA  LEU A 261       6.829 -26.552  -7.998  1.00 95.50           H  
ATOM   4090  C   LEU A 261       4.968 -25.606  -7.697  1.00 95.50           C  
ATOM   4091  CB  LEU A 261       7.228 -24.427  -7.890  1.00 95.50           C  
ATOM   4092  HB2 LEU A 261       6.753 -23.917  -7.052  1.00 95.50           H  
ATOM   4093  HB3 LEU A 261       7.289 -23.700  -8.699  1.00 95.50           H  
ATOM   4094  O   LEU A 261       4.718 -26.317  -6.724  1.00 95.50           O  
ATOM   4095  CG  LEU A 261       8.650 -24.855  -7.475  1.00 95.50           C  
ATOM   4096  HG  LEU A 261       8.950 -25.738  -8.040  1.00 95.50           H  
ATOM   4097  CD1 LEU A 261       9.682 -23.777  -7.741  1.00 95.50           C  
ATOM   4098 HD11 LEU A 261      10.649 -24.066  -7.328  1.00 95.50           H  
ATOM   4099 HD12 LEU A 261       9.370 -22.839  -7.282  1.00 95.50           H  
ATOM   4100 HD13 LEU A 261       9.795 -23.681  -8.821  1.00 95.50           H  
ATOM   4101  CD2 LEU A 261       8.708 -25.189  -5.995  1.00 95.50           C  
ATOM   4102 HD21 LEU A 261       9.717 -25.486  -5.710  1.00 95.50           H  
ATOM   4103 HD22 LEU A 261       8.401 -24.326  -5.404  1.00 95.50           H  
ATOM   4104 HD23 LEU A 261       8.032 -26.027  -5.826  1.00 95.50           H  
ATOM   4105  N   SER A 262       4.036 -24.883  -8.317  1.00 97.31           N  
ATOM   4106  H   SER A 262       4.316 -24.318  -9.106  1.00 97.31           H  
ATOM   4107  CA  SER A 262       2.631 -24.820  -7.903  1.00 97.31           C  
ATOM   4108  HA  SER A 262       2.591 -24.420  -6.890  1.00 97.31           H  
ATOM   4109  C   SER A 262       1.921 -26.180  -7.880  1.00 97.31           C  
ATOM   4110  CB  SER A 262       1.865 -23.859  -8.813  1.00 97.31           C  
ATOM   4111  HB2 SER A 262       0.801 -23.896  -8.577  1.00 97.31           H  
ATOM   4112  HB3 SER A 262       2.226 -22.845  -8.646  1.00 97.31           H  
ATOM   4113  O   SER A 262       0.982 -26.336  -7.106  1.00 97.31           O  
ATOM   4114  OG  SER A 262       2.069 -24.206 -10.168  1.00 97.31           O  
ATOM   4115  HG  SER A 262       2.861 -23.746 -10.453  1.00 97.31           H  
ATOM   4116  N   LEU A 263       2.388 -27.192  -8.630  1.00 97.94           N  
ATOM   4117  H   LEU A 263       3.200 -27.021  -9.207  1.00 97.94           H  
ATOM   4118  CA  LEU A 263       1.813 -28.550  -8.623  1.00 97.94           C  
ATOM   4119  HA  LEU A 263       0.742 -28.475  -8.816  1.00 97.94           H  
ATOM   4120  C   LEU A 263       1.973 -29.269  -7.271  1.00 97.94           C  
ATOM   4121  CB  LEU A 263       2.472 -29.408  -9.723  1.00 97.94           C  
ATOM   4122  HB2 LEU A 263       3.534 -29.498  -9.493  1.00 97.94           H  
ATOM   4123  HB3 LEU A 263       2.049 -30.412  -9.676  1.00 97.94           H  
ATOM   4124  O   LEU A 263       1.305 -30.276  -7.016  1.00 97.94           O  
ATOM   4125  CG  LEU A 263       2.315 -28.892 -11.164  1.00 97.94           C  
ATOM   4126  HG  LEU A 263       2.661 -27.860 -11.229  1.00 97.94           H  
ATOM   4127  CD1 LEU A 263       3.161 -29.744 -12.115  1.00 97.94           C  
ATOM   4128 HD11 LEU A 263       3.086 -29.342 -13.125  1.00 97.94           H  
ATOM   4129 HD12 LEU A 263       2.813 -30.777 -12.103  1.00 97.94           H  
ATOM   4130 HD13 LEU A 263       4.204 -29.706 -11.801  1.00 97.94           H  
ATOM   4131  CD2 LEU A 263       0.860 -28.962 -11.631  1.00 97.94           C  
ATOM   4132 HD21 LEU A 263       0.505 -29.993 -11.611  1.00 97.94           H  
ATOM   4133 HD22 LEU A 263       0.230 -28.346 -10.990  1.00 97.94           H  
ATOM   4134 HD23 LEU A 263       0.783 -28.567 -12.644  1.00 97.94           H  
ATOM   4135  N   PHE A 264       2.883 -28.792  -6.418  1.00 98.06           N  
ATOM   4136  H   PHE A 264       3.418 -27.983  -6.699  1.00 98.06           H  
ATOM   4137  CA  PHE A 264       3.179 -29.386  -5.113  1.00 98.06           C  
ATOM   4138  HA  PHE A 264       2.757 -30.390  -5.078  1.00 98.06           H  
ATOM   4139  C   PHE A 264       2.549 -28.634  -3.937  1.00 98.06           C  
ATOM   4140  CB  PHE A 264       4.692 -29.539  -4.965  1.00 98.06           C  
ATOM   4141  HB2 PHE A 264       4.912 -29.959  -3.984  1.00 98.06           H  
ATOM   4142  HB3 PHE A 264       5.148 -28.551  -5.021  1.00 98.06           H  
ATOM   4143  O   PHE A 264       2.474 -29.178  -2.834  1.00 98.06           O  
ATOM   4144  CG  PHE A 264       5.317 -30.429  -6.019  1.00 98.06           C  
ATOM   4145  CD1 PHE A 264       5.309 -31.829  -5.863  1.00 98.06           C  
ATOM   4146  HD1 PHE A 264       4.860 -32.275  -4.988  1.00 98.06           H  
ATOM   4147  CD2 PHE A 264       5.901 -29.855  -7.163  1.00 98.06           C  
ATOM   4148  HD2 PHE A 264       5.889 -28.783  -7.299  1.00 98.06           H  
ATOM   4149  CE1 PHE A 264       5.913 -32.647  -6.836  1.00 98.06           C  
ATOM   4150  HE1 PHE A 264       5.934 -33.718  -6.704  1.00 98.06           H  
ATOM   4151  CE2 PHE A 264       6.500 -30.672  -8.136  1.00 98.06           C  
ATOM   4152  HE2 PHE A 264       6.944 -30.224  -9.012  1.00 98.06           H  
ATOM   4153  CZ  PHE A 264       6.513 -32.068  -7.969  1.00 98.06           C  
ATOM   4154  HZ  PHE A 264       6.982 -32.692  -8.715  1.00 98.06           H  
ATOM   4155  N   LEU A 265       2.069 -27.414  -4.176  1.00 97.69           N  
ATOM   4156  H   LEU A 265       2.071 -27.079  -5.129  1.00 97.69           H  
ATOM   4157  CA  LEU A 265       1.419 -26.573  -3.179  1.00 97.69           C  
ATOM   4158  HA  LEU A 265       1.815 -26.845  -2.200  1.00 97.69           H  
ATOM   4159  C   LEU A 265      -0.096 -26.832  -3.169  1.00 97.69           C  
ATOM   4160  CB  LEU A 265       1.802 -25.113  -3.483  1.00 97.69           C  
ATOM   4161  HB2 LEU A 265       2.873 -25.065  -3.679  1.00 97.69           H  
ATOM   4162  HB3 LEU A 265       1.287 -24.802  -4.392  1.00 97.69           H  
ATOM   4163  O   LEU A 265      -0.675 -27.157  -4.200  1.00 97.69           O  
ATOM   4164  CG  LEU A 265       1.487 -24.106  -2.363  1.00 97.69           C  
ATOM   4165  HG  LEU A 265       0.417 -24.117  -2.156  1.00 97.69           H  
ATOM   4166  CD1 LEU A 265       2.257 -24.410  -1.075  1.00 97.69           C  
ATOM   4167 HD11 LEU A 265       2.062 -23.618  -0.352  1.00 97.69           H  
ATOM   4168 HD12 LEU A 265       3.328 -24.440  -1.273  1.00 97.69           H  
ATOM   4169 HD13 LEU A 265       1.929 -25.352  -0.636  1.00 97.69           H  
ATOM   4170  CD2 LEU A 265       1.886 -22.701  -2.812  1.00 97.69           C  
ATOM   4171 HD21 LEU A 265       1.563 -21.968  -2.074  1.00 97.69           H  
ATOM   4172 HD22 LEU A 265       1.423 -22.455  -3.768  1.00 97.69           H  
ATOM   4173 HD23 LEU A 265       2.968 -22.631  -2.924  1.00 97.69           H  
ATOM   4174  N   HIS A 266      -0.752 -26.696  -2.017  1.00 98.12           N  
ATOM   4175  H   HIS A 266      -0.254 -26.356  -1.207  1.00 98.12           H  
ATOM   4176  CA  HIS A 266      -2.205 -26.850  -1.886  1.00 98.12           C  
ATOM   4177  HA  HIS A 266      -2.659 -26.867  -2.877  1.00 98.12           H  
ATOM   4178  C   HIS A 266      -2.798 -25.660  -1.132  1.00 98.12           C  
ATOM   4179  CB  HIS A 266      -2.553 -28.167  -1.168  1.00 98.12           C  
ATOM   4180  HB2 HIS A 266      -3.612 -28.164  -0.908  1.00 98.12           H  
ATOM   4181  HB3 HIS A 266      -1.989 -28.231  -0.237  1.00 98.12           H  
ATOM   4182  O   HIS A 266      -2.169 -25.144  -0.213  1.00 98.12           O  
ATOM   4183  CG  HIS A 266      -2.281 -29.395  -1.995  1.00 98.12           C  
ATOM   4184  CD2 HIS A 266      -3.192 -30.109  -2.729  1.00 98.12           C  
ATOM   4185  HD2 HIS A 266      -4.252 -29.911  -2.797  1.00 98.12           H  
ATOM   4186  ND1 HIS A 266      -1.052 -29.976  -2.200  1.00 98.12           N  
ATOM   4187  HD1 HIS A 266      -0.166 -29.637  -1.855  1.00 98.12           H  
ATOM   4188  CE1 HIS A 266      -1.223 -30.995  -3.053  1.00 98.12           C  
ATOM   4189  HE1 HIS A 266      -0.421 -31.586  -3.471  1.00 98.12           H  
ATOM   4190  NE2 HIS A 266      -2.513 -31.131  -3.398  1.00 98.12           N  
ATOM   4191  N   ALA A 267      -4.031 -25.274  -1.476  1.00 96.56           N  
ATOM   4192  H   ALA A 267      -4.451 -25.628  -2.324  1.00 96.56           H  
ATOM   4193  CA  ALA A 267      -4.741 -24.167  -0.837  1.00 96.56           C  
ATOM   4194  HA  ALA A 267      -4.104 -23.283  -0.860  1.00 96.56           H  
ATOM   4195  C   ALA A 267      -5.103 -24.426   0.637  1.00 96.56           C  
ATOM   4196  CB  ALA A 267      -5.996 -23.878  -1.670  1.00 96.56           C  
ATOM   4197  HB1 ALA A 267      -5.713 -23.629  -2.693  1.00 96.56           H  
ATOM   4198  HB2 ALA A 267      -6.664 -24.739  -1.676  1.00 96.56           H  
ATOM   4199  HB3 ALA A 267      -6.526 -23.024  -1.248  1.00 96.56           H  
ATOM   4200  O   ALA A 267      -5.427 -23.489   1.356  1.00 96.56           O  
ATOM   4201  N   GLY A 268      -5.057 -25.680   1.098  1.00 97.62           N  
ATOM   4202  H   GLY A 268      -4.772 -26.415   0.467  1.00 97.62           H  
ATOM   4203  CA  GLY A 268      -5.314 -26.050   2.488  1.00 97.62           C  
ATOM   4204  HA2 GLY A 268      -6.235 -25.571   2.822  1.00 97.62           H  
ATOM   4205  HA3 GLY A 268      -4.502 -25.680   3.113  1.00 97.62           H  
ATOM   4206  C   GLY A 268      -5.431 -27.558   2.700  1.00 97.62           C  
ATOM   4207  O   GLY A 268      -5.235 -28.352   1.771  1.00 97.62           O  
ATOM   4208  N   ILE A 269      -5.763 -27.961   3.930  1.00 98.06           N  
ATOM   4209  H   ILE A 269      -5.949 -27.242   4.614  1.00 98.06           H  
ATOM   4210  CA  ILE A 269      -5.842 -29.373   4.346  1.00 98.06           C  
ATOM   4211  HA  ILE A 269      -4.873 -29.842   4.173  1.00 98.06           H  
ATOM   4212  C   ILE A 269      -6.876 -30.135   3.520  1.00 98.06           C  
ATOM   4213  CB  ILE A 269      -6.185 -29.497   5.852  1.00 98.06           C  
ATOM   4214  HB  ILE A 269      -7.147 -29.016   6.030  1.00 98.06           H  
ATOM   4215  O   ILE A 269      -6.605 -31.243   3.054  1.00 98.06           O  
ATOM   4216  CG1 ILE A 269      -5.122 -28.777   6.702  1.00 98.06           C  
ATOM   4217 HG12 ILE A 269      -4.140 -29.205   6.502  1.00 98.06           H  
ATOM   4218 HG13 ILE A 269      -5.118 -27.730   6.402  1.00 98.06           H  
ATOM   4219  CG2 ILE A 269      -6.301 -30.976   6.276  1.00 98.06           C  
ATOM   4220 HG21 ILE A 269      -6.570 -31.051   7.330  1.00 98.06           H  
ATOM   4221 HG22 ILE A 269      -5.354 -31.488   6.107  1.00 98.06           H  
ATOM   4222 HG23 ILE A 269      -7.088 -31.481   5.715  1.00 98.06           H  
ATOM   4223  CD1 ILE A 269      -5.373 -28.788   8.215  1.00 98.06           C  
ATOM   4224 HD11 ILE A 269      -4.664 -28.119   8.704  1.00 98.06           H  
ATOM   4225 HD12 ILE A 269      -6.385 -28.443   8.426  1.00 98.06           H  
ATOM   4226 HD13 ILE A 269      -5.230 -29.789   8.621  1.00 98.06           H  
ATOM   4227  N   VAL A 270      -8.056 -29.545   3.316  1.00 97.56           N  
ATOM   4228  H   VAL A 270      -8.194 -28.608   3.666  1.00 97.56           H  
ATOM   4229  CA  VAL A 270      -9.151 -30.208   2.595  1.00 97.56           C  
ATOM   4230  HA  VAL A 270      -9.299 -31.200   3.022  1.00 97.56           H  
ATOM   4231  C   VAL A 270      -8.774 -30.401   1.126  1.00 97.56           C  
ATOM   4232  CB  VAL A 270     -10.468 -29.425   2.757  1.00 97.56           C  
ATOM   4233  HB  VAL A 270     -10.338 -28.418   2.359  1.00 97.56           H  
ATOM   4234  O   VAL A 270      -9.003 -31.472   0.567  1.00 97.56           O  
ATOM   4235  CG1 VAL A 270     -11.627 -30.111   2.025  1.00 97.56           C  
ATOM   4236 HG11 VAL A 270     -11.422 -30.178   0.956  1.00 97.56           H  
ATOM   4237 HG12 VAL A 270     -12.539 -29.528   2.156  1.00 97.56           H  
ATOM   4238 HG13 VAL A 270     -11.781 -31.115   2.421  1.00 97.56           H  
ATOM   4239  CG2 VAL A 270     -10.858 -29.295   4.234  1.00 97.56           C  
ATOM   4240 HG21 VAL A 270     -10.961 -30.280   4.689  1.00 97.56           H  
ATOM   4241 HG22 VAL A 270     -10.104 -28.721   4.773  1.00 97.56           H  
ATOM   4242 HG23 VAL A 270     -11.803 -28.757   4.318  1.00 97.56           H  
ATOM   4243  N   HIS A 271      -8.108 -29.412   0.526  1.00 96.94           N  
ATOM   4244  H   HIS A 271      -7.899 -28.577   1.055  1.00 96.94           H  
ATOM   4245  CA  HIS A 271      -7.627 -29.502  -0.851  1.00 96.94           C  
ATOM   4246  HA  HIS A 271      -8.469 -29.758  -1.494  1.00 96.94           H  
ATOM   4247  C   HIS A 271      -6.569 -30.609  -1.003  1.00 96.94           C  
ATOM   4248  CB  HIS A 271      -7.084 -28.131  -1.277  1.00 96.94           C  
ATOM   4249  HB2 HIS A 271      -6.190 -27.893  -0.702  1.00 96.94           H  
ATOM   4250  HB3 HIS A 271      -7.832 -27.366  -1.068  1.00 96.94           H  
ATOM   4251  O   HIS A 271      -6.638 -31.425  -1.922  1.00 96.94           O  
ATOM   4252  CG  HIS A 271      -6.764 -28.063  -2.745  1.00 96.94           C  
ATOM   4253  CD2 HIS A 271      -7.611 -28.379  -3.773  1.00 96.94           C  
ATOM   4254  HD2 HIS A 271      -8.632 -28.719  -3.681  1.00 96.94           H  
ATOM   4255  ND1 HIS A 271      -5.582 -27.640  -3.312  1.00 96.94           N  
ATOM   4256  HD1 HIS A 271      -4.746 -27.349  -2.824  1.00 96.94           H  
ATOM   4257  CE1 HIS A 271      -5.726 -27.672  -4.648  1.00 96.94           C  
ATOM   4258  HE1 HIS A 271      -4.997 -27.338  -5.371  1.00 96.94           H  
ATOM   4259  NE2 HIS A 271      -6.927 -28.167  -4.969  1.00 96.94           N  
ATOM   4260  N   CYS A 272      -5.629 -30.701  -0.054  1.00 98.19           N  
ATOM   4261  H   CYS A 272      -5.616 -30.006   0.678  1.00 98.19           H  
ATOM   4262  CA  CYS A 272      -4.632 -31.773  -0.010  1.00 98.19           C  
ATOM   4263  HA  CYS A 272      -4.086 -31.793  -0.953  1.00 98.19           H  
ATOM   4264  C   CYS A 272      -5.280 -33.159   0.146  1.00 98.19           C  
ATOM   4265  CB  CYS A 272      -3.638 -31.444   1.110  1.00 98.19           C  
ATOM   4266  HB2 CYS A 272      -3.220 -30.453   0.930  1.00 98.19           H  
ATOM   4267  HB3 CYS A 272      -4.146 -31.438   2.075  1.00 98.19           H  
ATOM   4268  O   CYS A 272      -4.932 -34.085  -0.584  1.00 98.19           O  
ATOM   4269  SG  CYS A 272      -2.280 -32.648   1.138  1.00 98.19           S  
ATOM   4270  HG  CYS A 272      -1.385 -31.805   1.662  1.00 98.19           H  
ATOM   4271  N   LEU A 273      -6.284 -33.302   1.018  1.00 98.06           N  
ATOM   4272  H   LEU A 273      -6.527 -32.510   1.596  1.00 98.06           H  
ATOM   4273  CA  LEU A 273      -7.036 -34.551   1.187  1.00 98.06           C  
ATOM   4274  HA  LEU A 273      -6.336 -35.332   1.481  1.00 98.06           H  
ATOM   4275  C   LEU A 273      -7.692 -35.026  -0.117  1.00 98.06           C  
ATOM   4276  CB  LEU A 273      -8.093 -34.362   2.293  1.00 98.06           C  
ATOM   4277  HB2 LEU A 273      -9.021 -34.857   2.007  1.00 98.06           H  
ATOM   4278  HB3 LEU A 273      -8.320 -33.301   2.395  1.00 98.06           H  
ATOM   4279  O   LEU A 273      -7.593 -36.209  -0.445  1.00 98.06           O  
ATOM   4280  CG  LEU A 273      -7.641 -34.921   3.650  1.00 98.06           C  
ATOM   4281  HG  LEU A 273      -6.601 -34.651   3.831  1.00 98.06           H  
ATOM   4282  CD1 LEU A 273      -8.497 -34.332   4.770  1.00 98.06           C  
ATOM   4283 HD11 LEU A 273      -8.391 -33.247   4.773  1.00 98.06           H  
ATOM   4284 HD12 LEU A 273      -9.545 -34.588   4.617  1.00 98.06           H  
ATOM   4285 HD13 LEU A 273      -8.163 -34.718   5.733  1.00 98.06           H  
ATOM   4286  CD2 LEU A 273      -7.787 -36.447   3.690  1.00 98.06           C  
ATOM   4287 HD21 LEU A 273      -8.830 -36.728   3.546  1.00 98.06           H  
ATOM   4288 HD22 LEU A 273      -7.183 -36.900   2.903  1.00 98.06           H  
ATOM   4289 HD23 LEU A 273      -7.442 -36.820   4.654  1.00 98.06           H  
ATOM   4290  N   VAL A 274      -8.312 -34.122  -0.883  1.00 95.25           N  
ATOM   4291  H   VAL A 274      -8.360 -33.167  -0.556  1.00 95.25           H  
ATOM   4292  CA  VAL A 274      -8.905 -34.453  -2.192  1.00 95.25           C  
ATOM   4293  HA  VAL A 274      -9.626 -35.259  -2.053  1.00 95.25           H  
ATOM   4294  C   VAL A 274      -7.835 -34.981  -3.155  1.00 95.25           C  
ATOM   4295  CB  VAL A 274      -9.657 -33.241  -2.782  1.00 95.25           C  
ATOM   4296  HB  VAL A 274      -8.994 -32.375  -2.799  1.00 95.25           H  
ATOM   4297  O   VAL A 274      -8.023 -36.040  -3.762  1.00 95.25           O  
ATOM   4298  CG1 VAL A 274     -10.153 -33.504  -4.210  1.00 95.25           C  
ATOM   4299 HG11 VAL A 274     -10.745 -32.656  -4.555  1.00 95.25           H  
ATOM   4300 HG12 VAL A 274     -10.762 -34.407  -4.240  1.00 95.25           H  
ATOM   4301 HG13 VAL A 274      -9.308 -33.612  -4.890  1.00 95.25           H  
ATOM   4302  CG2 VAL A 274     -10.891 -32.901  -1.933  1.00 95.25           C  
ATOM   4303 HG21 VAL A 274     -11.602 -33.727  -1.956  1.00 95.25           H  
ATOM   4304 HG22 VAL A 274     -10.606 -32.711  -0.898  1.00 95.25           H  
ATOM   4305 HG23 VAL A 274     -11.368 -32.003  -2.325  1.00 95.25           H  
ATOM   4306  N   SER A 275      -6.677 -34.318  -3.230  1.00 96.56           N  
ATOM   4307  H   SER A 275      -6.587 -33.440  -2.740  1.00 96.56           H  
ATOM   4308  CA  SER A 275      -5.538 -34.788  -4.029  1.00 96.56           C  
ATOM   4309  HA  SER A 275      -5.858 -34.881  -5.067  1.00 96.56           H  
ATOM   4310  C   SER A 275      -5.026 -36.161  -3.585  1.00 96.56           C  
ATOM   4311  CB  SER A 275      -4.386 -33.781  -3.962  1.00 96.56           C  
ATOM   4312  HB2 SER A 275      -4.189 -33.511  -2.925  1.00 96.56           H  
ATOM   4313  HB3 SER A 275      -3.485 -34.229  -4.381  1.00 96.56           H  
ATOM   4314  O   SER A 275      -4.787 -37.023  -4.431  1.00 96.56           O  
ATOM   4315  OG  SER A 275      -4.696 -32.622  -4.702  1.00 96.56           O  
ATOM   4316  HG  SER A 275      -4.126 -31.925  -4.368  1.00 96.56           H  
ATOM   4317  N   VAL A 276      -4.893 -36.408  -2.279  1.00 97.81           N  
ATOM   4318  H   VAL A 276      -5.084 -35.651  -1.637  1.00 97.81           H  
ATOM   4319  CA  VAL A 276      -4.435 -37.696  -1.727  1.00 97.81           C  
ATOM   4320  HA  VAL A 276      -3.472 -37.946  -2.170  1.00 97.81           H  
ATOM   4321  C   VAL A 276      -5.408 -38.825  -2.082  1.00 97.81           C  
ATOM   4322  CB  VAL A 276      -4.247 -37.591  -0.198  1.00 97.81           C  
ATOM   4323  HB  VAL A 276      -5.154 -37.177   0.241  1.00 97.81           H  
ATOM   4324  O   VAL A 276      -4.977 -39.906  -2.490  1.00 97.81           O  
ATOM   4325  CG1 VAL A 276      -3.987 -38.955   0.460  1.00 97.81           C  
ATOM   4326 HG11 VAL A 276      -4.884 -39.573   0.411  1.00 97.81           H  
ATOM   4327 HG12 VAL A 276      -3.170 -39.468  -0.047  1.00 97.81           H  
ATOM   4328 HG13 VAL A 276      -3.730 -38.815   1.510  1.00 97.81           H  
ATOM   4329  CG2 VAL A 276      -3.073 -36.671   0.170  1.00 97.81           C  
ATOM   4330 HG21 VAL A 276      -3.084 -36.470   1.241  1.00 97.81           H  
ATOM   4331 HG22 VAL A 276      -2.119 -37.125  -0.096  1.00 97.81           H  
ATOM   4332 HG23 VAL A 276      -3.141 -35.718  -0.355  1.00 97.81           H  
ATOM   4333  N   VAL A 277      -6.721 -38.584  -1.992  1.00 96.62           N  
ATOM   4334  H   VAL A 277      -7.020 -37.682  -1.650  1.00 96.62           H  
ATOM   4335  CA  VAL A 277      -7.745 -39.567  -2.388  1.00 96.62           C  
ATOM   4336  HA  VAL A 277      -7.561 -40.497  -1.850  1.00 96.62           H  
ATOM   4337  C   VAL A 277      -7.636 -39.890  -3.877  1.00 96.62           C  
ATOM   4338  CB  VAL A 277      -9.161 -39.077  -2.024  1.00 96.62           C  
ATOM   4339  HB  VAL A 277      -9.303 -38.064  -2.400  1.00 96.62           H  
ATOM   4340  O   VAL A 277      -7.622 -41.067  -4.245  1.00 96.62           O  
ATOM   4341  CG1 VAL A 277     -10.261 -39.974  -2.612  1.00 96.62           C  
ATOM   4342 HG11 VAL A 277     -11.235 -39.647  -2.248  1.00 96.62           H  
ATOM   4343 HG12 VAL A 277     -10.097 -41.012  -2.322  1.00 96.62           H  
ATOM   4344 HG13 VAL A 277     -10.272 -39.898  -3.700  1.00 96.62           H  
ATOM   4345  CG2 VAL A 277      -9.350 -39.076  -0.502  1.00 96.62           C  
ATOM   4346 HG21 VAL A 277     -10.318 -38.642  -0.253  1.00 96.62           H  
ATOM   4347 HG22 VAL A 277      -8.576 -38.479  -0.020  1.00 96.62           H  
ATOM   4348 HG23 VAL A 277      -9.299 -40.093  -0.114  1.00 96.62           H  
ATOM   4349  N   PHE A 278      -7.490 -38.876  -4.734  1.00 95.19           N  
ATOM   4350  H   PHE A 278      -7.520 -37.930  -4.382  1.00 95.19           H  
ATOM   4351  CA  PHE A 278      -7.281 -39.081  -6.169  1.00 95.19           C  
ATOM   4352  HA  PHE A 278      -8.124 -39.642  -6.573  1.00 95.19           H  
ATOM   4353  C   PHE A 278      -6.007 -39.898  -6.444  1.00 95.19           C  
ATOM   4354  CB  PHE A 278      -7.234 -37.715  -6.869  1.00 95.19           C  
ATOM   4355  HB2 PHE A 278      -8.128 -37.150  -6.601  1.00 95.19           H  
ATOM   4356  HB3 PHE A 278      -6.374 -37.148  -6.513  1.00 95.19           H  
ATOM   4357  O   PHE A 278      -6.006 -40.822  -7.259  1.00 95.19           O  
ATOM   4358  CG  PHE A 278      -7.157 -37.822  -8.377  1.00 95.19           C  
ATOM   4359  CD1 PHE A 278      -5.925 -38.084  -9.004  1.00 95.19           C  
ATOM   4360  HD1 PHE A 278      -5.025 -38.177  -8.415  1.00 95.19           H  
ATOM   4361  CD2 PHE A 278      -8.322 -37.694  -9.156  1.00 95.19           C  
ATOM   4362  HD2 PHE A 278      -9.268 -37.475  -8.683  1.00 95.19           H  
ATOM   4363  CE1 PHE A 278      -5.867 -38.256 -10.396  1.00 95.19           C  
ATOM   4364  HE1 PHE A 278      -4.928 -38.495 -10.873  1.00 95.19           H  
ATOM   4365  CE2 PHE A 278      -8.256 -37.838 -10.552  1.00 95.19           C  
ATOM   4366  HE2 PHE A 278      -9.150 -37.727 -11.148  1.00 95.19           H  
ATOM   4367  CZ  PHE A 278      -7.030 -38.136 -11.170  1.00 95.19           C  
ATOM   4368  HZ  PHE A 278      -6.973 -38.266 -12.240  1.00 95.19           H  
ATOM   4369  N   GLN A 279      -4.917 -39.611  -5.731  1.00 96.12           N  
ATOM   4370  H   GLN A 279      -4.957 -38.838  -5.083  1.00 96.12           H  
ATOM   4371  CA  GLN A 279      -3.648 -40.314  -5.910  1.00 96.12           C  
ATOM   4372  HA  GLN A 279      -3.394 -40.262  -6.969  1.00 96.12           H  
ATOM   4373  C   GLN A 279      -3.733 -41.790  -5.506  1.00 96.12           C  
ATOM   4374  CB  GLN A 279      -2.550 -39.616  -5.109  1.00 96.12           C  
ATOM   4375  HB2 GLN A 279      -1.664 -40.250  -5.075  1.00 96.12           H  
ATOM   4376  HB3 GLN A 279      -2.899 -39.463  -4.087  1.00 96.12           H  
ATOM   4377  O   GLN A 279      -3.257 -42.666  -6.230  1.00 96.12           O  
ATOM   4378  CG  GLN A 279      -2.160 -38.272  -5.733  1.00 96.12           C  
ATOM   4379  HG2 GLN A 279      -3.049 -37.705  -6.012  1.00 96.12           H  
ATOM   4380  HG3 GLN A 279      -1.591 -38.443  -6.646  1.00 96.12           H  
ATOM   4381  CD  GLN A 279      -1.323 -37.431  -4.786  1.00 96.12           C  
ATOM   4382  NE2 GLN A 279      -1.134 -36.180  -5.114  1.00 96.12           N  
ATOM   4383 HE21 GLN A 279      -0.593 -35.614  -4.475  1.00 96.12           H  
ATOM   4384 HE22 GLN A 279      -1.605 -35.772  -5.909  1.00 96.12           H  
ATOM   4385  OE1 GLN A 279      -0.818 -37.884  -3.771  1.00 96.12           O  
ATOM   4386  N   MET A 280      -4.378 -42.082  -4.377  1.00 96.12           N  
ATOM   4387  H   MET A 280      -4.727 -41.317  -3.818  1.00 96.12           H  
ATOM   4388  CA  MET A 280      -4.483 -43.443  -3.844  1.00 96.12           C  
ATOM   4389  HA  MET A 280      -3.518 -43.933  -3.979  1.00 96.12           H  
ATOM   4390  C   MET A 280      -5.493 -44.325  -4.584  1.00 96.12           C  
ATOM   4391  CB  MET A 280      -4.790 -43.377  -2.342  1.00 96.12           C  
ATOM   4392  HB2 MET A 280      -5.646 -42.725  -2.171  1.00 96.12           H  
ATOM   4393  HB3 MET A 280      -5.045 -44.372  -1.977  1.00 96.12           H  
ATOM   4394  O   MET A 280      -5.447 -45.546  -4.415  1.00 96.12           O  
ATOM   4395  CG  MET A 280      -3.583 -42.856  -1.550  1.00 96.12           C  
ATOM   4396  HG2 MET A 280      -3.857 -42.793  -0.497  1.00 96.12           H  
ATOM   4397  HG3 MET A 280      -3.354 -41.844  -1.886  1.00 96.12           H  
ATOM   4398  SD  MET A 280      -2.063 -43.850  -1.698  1.00 96.12           S  
ATOM   4399  CE  MET A 280      -2.556 -45.339  -0.797  1.00 96.12           C  
ATOM   4400  HE1 MET A 280      -1.707 -46.017  -0.720  1.00 96.12           H  
ATOM   4401  HE2 MET A 280      -3.374 -45.834  -1.320  1.00 96.12           H  
ATOM   4402  HE3 MET A 280      -2.881 -45.061   0.206  1.00 96.12           H  
ATOM   4403  N   THR A 281      -6.367 -43.727  -5.399  1.00 93.31           N  
ATOM   4404  H   THR A 281      -6.346 -42.719  -5.454  1.00 93.31           H  
ATOM   4405  CA  THR A 281      -7.382 -44.433  -6.195  1.00 93.31           C  
ATOM   4406  HA  THR A 281      -7.470 -45.460  -5.842  1.00 93.31           H  
ATOM   4407  C   THR A 281      -7.013 -44.530  -7.673  1.00 93.31           C  
ATOM   4408  CB  THR A 281      -8.765 -43.780  -6.045  1.00 93.31           C  
ATOM   4409  HB  THR A 281      -9.453 -44.253  -6.745  1.00 93.31           H  
ATOM   4410  O   THR A 281      -7.075 -45.614  -8.235  1.00 93.31           O  
ATOM   4411  CG2 THR A 281      -9.328 -43.938  -4.632  1.00 93.31           C  
ATOM   4412 HG21 THR A 281     -10.301 -43.451  -4.575  1.00 93.31           H  
ATOM   4413 HG22 THR A 281      -8.658 -43.491  -3.897  1.00 93.31           H  
ATOM   4414 HG23 THR A 281      -9.449 -44.997  -4.407  1.00 93.31           H  
ATOM   4415  OG1 THR A 281      -8.712 -42.400  -6.323  1.00 93.31           O  
ATOM   4416  HG1 THR A 281      -8.385 -41.956  -5.537  1.00 93.31           H  
ATOM   4417  N   ILE A 282      -6.600 -43.431  -8.311  1.00 94.00           N  
ATOM   4418  H   ILE A 282      -6.602 -42.559  -7.802  1.00 94.00           H  
ATOM   4419  CA  ILE A 282      -6.379 -43.382  -9.765  1.00 94.00           C  
ATOM   4420  HA  ILE A 282      -6.834 -44.260 -10.225  1.00 94.00           H  
ATOM   4421  C   ILE A 282      -4.889 -43.460 -10.106  1.00 94.00           C  
ATOM   4422  CB  ILE A 282      -7.088 -42.144 -10.369  1.00 94.00           C  
ATOM   4423  HB  ILE A 282      -6.766 -41.253  -9.831  1.00 94.00           H  
ATOM   4424  O   ILE A 282      -4.474 -44.321 -10.885  1.00 94.00           O  
ATOM   4425  CG1 ILE A 282      -8.620 -42.299 -10.205  1.00 94.00           C  
ATOM   4426 HG12 ILE A 282      -8.856 -42.551  -9.171  1.00 94.00           H  
ATOM   4427 HG13 ILE A 282      -8.964 -43.123 -10.831  1.00 94.00           H  
ATOM   4428  CG2 ILE A 282      -6.713 -41.974 -11.855  1.00 94.00           C  
ATOM   4429 HG21 ILE A 282      -5.652 -41.740 -11.950  1.00 94.00           H  
ATOM   4430 HG22 ILE A 282      -7.261 -41.145 -12.302  1.00 94.00           H  
ATOM   4431 HG23 ILE A 282      -6.927 -42.892 -12.403  1.00 94.00           H  
ATOM   4432  CD1 ILE A 282      -9.434 -41.048 -10.543  1.00 94.00           C  
ATOM   4433 HD11 ILE A 282      -9.290 -40.755 -11.583  1.00 94.00           H  
ATOM   4434 HD12 ILE A 282      -9.139 -40.240  -9.874  1.00 94.00           H  
ATOM   4435 HD13 ILE A 282     -10.493 -41.258 -10.386  1.00 94.00           H  
ATOM   4436  N   LEU A 283      -4.061 -42.590  -9.516  1.00 97.06           N  
ATOM   4437  H   LEU A 283      -4.450 -41.942  -8.845  1.00 97.06           H  
ATOM   4438  CA  LEU A 283      -2.632 -42.515  -9.854  1.00 97.06           C  
ATOM   4439  HA  LEU A 283      -2.546 -42.377 -10.931  1.00 97.06           H  
ATOM   4440  C   LEU A 283      -1.897 -43.820  -9.506  1.00 97.06           C  
ATOM   4441  CB  LEU A 283      -2.005 -41.298  -9.150  1.00 97.06           C  
ATOM   4442  HB2 LEU A 283      -2.172 -41.422  -8.080  1.00 97.06           H  
ATOM   4443  HB3 LEU A 283      -2.497 -40.385  -9.485  1.00 97.06           H  
ATOM   4444  O   LEU A 283      -1.140 -44.335 -10.329  1.00 97.06           O  
ATOM   4445  CG  LEU A 283      -0.484 -41.154  -9.307  1.00 97.06           C  
ATOM   4446  HG  LEU A 283      -0.022 -42.055  -8.904  1.00 97.06           H  
ATOM   4447  CD1 LEU A 283       0.010 -40.997 -10.736  1.00 97.06           C  
ATOM   4448 HD11 LEU A 283       1.083 -41.187 -10.728  1.00 97.06           H  
ATOM   4449 HD12 LEU A 283      -0.143 -39.980 -11.096  1.00 97.06           H  
ATOM   4450 HD13 LEU A 283      -0.473 -41.718 -11.396  1.00 97.06           H  
ATOM   4451  CD2 LEU A 283       0.032 -39.962  -8.503  1.00 97.06           C  
ATOM   4452 HD21 LEU A 283      -0.208 -40.099  -7.449  1.00 97.06           H  
ATOM   4453 HD22 LEU A 283      -0.415 -39.037  -8.865  1.00 97.06           H  
ATOM   4454 HD23 LEU A 283       1.116 -39.899  -8.597  1.00 97.06           H  
ATOM   4455  N   ARG A 284      -2.166 -44.382  -8.322  1.00 96.56           N  
ATOM   4456  H   ARG A 284      -2.755 -43.861  -7.687  1.00 96.56           H  
ATOM   4457  CA  ARG A 284      -1.560 -45.633  -7.849  1.00 96.56           C  
ATOM   4458  HA  ARG A 284      -0.483 -45.481  -7.768  1.00 96.56           H  
ATOM   4459  C   ARG A 284      -1.784 -46.795  -8.818  1.00 96.56           C  
ATOM   4460  CB  ARG A 284      -2.151 -45.964  -6.472  1.00 96.56           C  
ATOM   4461  HB2 ARG A 284      -2.089 -45.091  -5.823  1.00 96.56           H  
ATOM   4462  HB3 ARG A 284      -3.206 -46.215  -6.588  1.00 96.56           H  
ATOM   4463  O   ARG A 284      -0.856 -47.563  -9.079  1.00 96.56           O  
ATOM   4464  CG  ARG A 284      -1.420 -47.130  -5.798  1.00 96.56           C  
ATOM   4465  HG2 ARG A 284      -1.475 -48.019  -6.426  1.00 96.56           H  
ATOM   4466  HG3 ARG A 284      -0.377 -46.860  -5.632  1.00 96.56           H  
ATOM   4467  CD  ARG A 284      -2.101 -47.420  -4.463  1.00 96.56           C  
ATOM   4468  HD2 ARG A 284      -3.158 -47.596  -4.659  1.00 96.56           H  
ATOM   4469  HD3 ARG A 284      -2.011 -46.543  -3.822  1.00 96.56           H  
ATOM   4470  NE  ARG A 284      -1.508 -48.592  -3.791  1.00 96.56           N  
ATOM   4471  HE  ARG A 284      -0.522 -48.748  -3.944  1.00 96.56           H  
ATOM   4472  NH1 ARG A 284      -3.295 -49.020  -2.427  1.00 96.56           N  
ATOM   4473 HH11 ARG A 284      -3.770 -49.576  -1.730  1.00 96.56           H  
ATOM   4474 HH12 ARG A 284      -3.782 -48.248  -2.860  1.00 96.56           H  
ATOM   4475  NH2 ARG A 284      -1.516 -50.360  -2.355  1.00 96.56           N  
ATOM   4476 HH21 ARG A 284      -0.522 -50.458  -2.504  1.00 96.56           H  
ATOM   4477 HH22 ARG A 284      -1.972 -50.861  -1.606  1.00 96.56           H  
ATOM   4478  CZ  ARG A 284      -2.108 -49.319  -2.868  1.00 96.56           C  
ATOM   4479  N   ASP A 285      -3.001 -46.927  -9.337  1.00 94.06           N  
ATOM   4480  H   ASP A 285      -3.714 -46.260  -9.078  1.00 94.06           H  
ATOM   4481  CA  ASP A 285      -3.380 -48.028 -10.224  1.00 94.06           C  
ATOM   4482  HA  ASP A 285      -2.957 -48.956  -9.840  1.00 94.06           H  
ATOM   4483  C   ASP A 285      -2.792 -47.844 -11.627  1.00 94.06           C  
ATOM   4484  CB  ASP A 285      -4.909 -48.179 -10.237  1.00 94.06           C  
ATOM   4485  HB2 ASP A 285      -5.373 -47.202 -10.374  1.00 94.06           H  
ATOM   4486  HB3 ASP A 285      -5.185 -48.805 -11.085  1.00 94.06           H  
ATOM   4487  O   ASP A 285      -2.249 -48.797 -12.195  1.00 94.06           O  
ATOM   4488  CG  ASP A 285      -5.460 -48.846  -8.964  1.00 94.06           C  
ATOM   4489  OD1 ASP A 285      -4.643 -49.321  -8.129  1.00 94.06           O  
ATOM   4490  OD2 ASP A 285      -6.699 -48.952  -8.866  1.00 94.06           O  
ATOM   4491  N   LEU A 286      -2.780 -46.609 -12.141  1.00 94.56           N  
ATOM   4492  H   LEU A 286      -3.242 -45.873 -11.627  1.00 94.56           H  
ATOM   4493  CA  LEU A 286      -2.081 -46.266 -13.383  1.00 94.56           C  
ATOM   4494  HA  LEU A 286      -2.465 -46.895 -14.186  1.00 94.56           H  
ATOM   4495  C   LEU A 286      -0.573 -46.551 -13.289  1.00 94.56           C  
ATOM   4496  CB  LEU A 286      -2.345 -44.785 -13.717  1.00 94.56           C  
ATOM   4497  HB2 LEU A 286      -1.551 -44.419 -14.369  1.00 94.56           H  
ATOM   4498  HB3 LEU A 286      -2.298 -44.205 -12.796  1.00 94.56           H  
ATOM   4499  O   LEU A 286       0.012 -47.104 -14.224  1.00 94.56           O  
ATOM   4500  CG  LEU A 286      -3.693 -44.532 -14.416  1.00 94.56           C  
ATOM   4501  HG  LEU A 286      -4.491 -45.043 -13.878  1.00 94.56           H  
ATOM   4502  CD1 LEU A 286      -3.994 -43.034 -14.428  1.00 94.56           C  
ATOM   4503 HD11 LEU A 286      -4.974 -42.858 -14.873  1.00 94.56           H  
ATOM   4504 HD12 LEU A 286      -3.238 -42.499 -15.002  1.00 94.56           H  
ATOM   4505 HD13 LEU A 286      -4.006 -42.660 -13.404  1.00 94.56           H  
ATOM   4506  CD2 LEU A 286      -3.669 -45.010 -15.873  1.00 94.56           C  
ATOM   4507 HD21 LEU A 286      -4.608 -44.747 -16.360  1.00 94.56           H  
ATOM   4508 HD22 LEU A 286      -3.557 -46.094 -15.914  1.00 94.56           H  
ATOM   4509 HD23 LEU A 286      -2.846 -44.541 -16.412  1.00 94.56           H  
ATOM   4510  N   GLU A 287       0.065 -46.239 -12.158  1.00 95.69           N  
ATOM   4511  H   GLU A 287      -0.443 -45.741 -11.441  1.00 95.69           H  
ATOM   4512  CA  GLU A 287       1.494 -46.501 -11.954  1.00 95.69           C  
ATOM   4513  HA  GLU A 287       2.045 -46.109 -12.810  1.00 95.69           H  
ATOM   4514  C   GLU A 287       1.817 -47.997 -11.894  1.00 95.69           C  
ATOM   4515  CB  GLU A 287       1.993 -45.771 -10.702  1.00 95.69           C  
ATOM   4516  HB2 GLU A 287       1.617 -46.266  -9.807  1.00 95.69           H  
ATOM   4517  HB3 GLU A 287       1.639 -44.740 -10.721  1.00 95.69           H  
ATOM   4518  O   GLU A 287       2.812 -48.440 -12.469  1.00 95.69           O  
ATOM   4519  CG  GLU A 287       3.527 -45.763 -10.704  1.00 95.69           C  
ATOM   4520  HG2 GLU A 287       3.898 -46.787 -10.737  1.00 95.69           H  
ATOM   4521  HG3 GLU A 287       3.853 -45.254 -11.611  1.00 95.69           H  
ATOM   4522  CD  GLU A 287       4.150 -45.077  -9.491  1.00 95.69           C  
ATOM   4523  OE1 GLU A 287       5.374 -45.233  -9.304  1.00 95.69           O  
ATOM   4524  OE2 GLU A 287       3.432 -44.463  -8.678  1.00 95.69           O  
ATOM   4525  N   LYS A 288       0.960 -48.807 -11.268  1.00 93.25           N  
ATOM   4526  H   LYS A 288       0.164 -48.388 -10.809  1.00 93.25           H  
ATOM   4527  CA  LYS A 288       1.112 -50.271 -11.256  1.00 93.25           C  
ATOM   4528  HA  LYS A 288       2.100 -50.532 -10.878  1.00 93.25           H  
ATOM   4529  C   LYS A 288       0.985 -50.905 -12.642  1.00 93.25           C  
ATOM   4530  CB  LYS A 288       0.040 -50.865 -10.351  1.00 93.25           C  
ATOM   4531  HB2 LYS A 288      -0.919 -50.405 -10.589  1.00 93.25           H  
ATOM   4532  HB3 LYS A 288      -0.042 -51.933 -10.554  1.00 93.25           H  
ATOM   4533  O   LYS A 288       1.558 -51.976 -12.858  1.00 93.25           O  
ATOM   4534  CG  LYS A 288       0.344 -50.695  -8.860  1.00 93.25           C  
ATOM   4535  HG2 LYS A 288       0.614 -49.667  -8.619  1.00 93.25           H  
ATOM   4536  HG3 LYS A 288       1.163 -51.360  -8.587  1.00 93.25           H  
ATOM   4537  CD  LYS A 288      -0.930 -51.092  -8.117  1.00 93.25           C  
ATOM   4538  HD2 LYS A 288      -1.391 -51.923  -8.650  1.00 93.25           H  
ATOM   4539  HD3 LYS A 288      -1.639 -50.264  -8.137  1.00 93.25           H  
ATOM   4540  CE  LYS A 288      -0.668 -51.514  -6.677  1.00 93.25           C  
ATOM   4541  HE2 LYS A 288      -0.775 -50.646  -6.025  1.00 93.25           H  
ATOM   4542  HE3 LYS A 288       0.346 -51.908  -6.608  1.00 93.25           H  
ATOM   4543  NZ  LYS A 288      -1.635 -52.582  -6.340  1.00 93.25           N  
ATOM   4544  HZ1 LYS A 288      -1.532 -52.947  -5.404  1.00 93.25           H  
ATOM   4545  HZ2 LYS A 288      -1.488 -53.348  -6.981  1.00 93.25           H  
ATOM   4546  HZ3 LYS A 288      -2.581 -52.268  -6.501  1.00 93.25           H  
ATOM   4547  N   LEU A 289       0.218 -50.278 -13.537  1.00 88.75           N  
ATOM   4548  H   LEU A 289      -0.265 -49.449 -13.221  1.00 88.75           H  
ATOM   4549  CA  LEU A 289      -0.024 -50.714 -14.915  1.00 88.75           C  
ATOM   4550  HA  LEU A 289      -0.072 -51.803 -14.940  1.00 88.75           H  
ATOM   4551  C   LEU A 289       1.119 -50.313 -15.853  1.00 88.75           C  
ATOM   4552  CB  LEU A 289      -1.380 -50.133 -15.383  1.00 88.75           C  
ATOM   4553  HB2 LEU A 289      -1.268 -49.645 -16.351  1.00 88.75           H  
ATOM   4554  HB3 LEU A 289      -1.698 -49.354 -14.690  1.00 88.75           H  
ATOM   4555  O   LEU A 289       1.686 -51.165 -16.538  1.00 88.75           O  
ATOM   4556  CG  LEU A 289      -2.486 -51.198 -15.490  1.00 88.75           C  
ATOM   4557  HG  LEU A 289      -2.307 -51.988 -14.761  1.00 88.75           H  
ATOM   4558  CD1 LEU A 289      -3.857 -50.598 -15.195  1.00 88.75           C  
ATOM   4559 HD11 LEU A 289      -4.073 -49.796 -15.901  1.00 88.75           H  
ATOM   4560 HD12 LEU A 289      -3.872 -50.193 -14.183  1.00 88.75           H  
ATOM   4561 HD13 LEU A 289      -4.627 -51.365 -15.279  1.00 88.75           H  
ATOM   4562  CD2 LEU A 289      -2.505 -51.806 -16.894  1.00 88.75           C  
ATOM   4563 HD21 LEU A 289      -1.532 -52.239 -17.125  1.00 88.75           H  
ATOM   4564 HD22 LEU A 289      -3.267 -52.584 -16.949  1.00 88.75           H  
ATOM   4565 HD23 LEU A 289      -2.738 -51.039 -17.632  1.00 88.75           H  
ATOM   4566  N   ALA A 290       1.476 -49.027 -15.875  1.00 91.19           N  
ATOM   4567  H   ALA A 290       0.955 -48.383 -15.297  1.00 91.19           H  
ATOM   4568  CA  ALA A 290       2.417 -48.470 -16.848  1.00 91.19           C  
ATOM   4569  HA  ALA A 290       2.502 -49.163 -17.685  1.00 91.19           H  
ATOM   4570  C   ALA A 290       3.845 -48.271 -16.306  1.00 91.19           C  
ATOM   4571  CB  ALA A 290       1.812 -47.174 -17.395  1.00 91.19           C  
ATOM   4572  HB1 ALA A 290       0.843 -47.382 -17.848  1.00 91.19           H  
ATOM   4573  HB2 ALA A 290       2.472 -46.739 -18.146  1.00 91.19           H  
ATOM   4574  HB3 ALA A 290       1.673 -46.461 -16.582  1.00 91.19           H  
ATOM   4575  O   ALA A 290       4.774 -48.122 -17.100  1.00 91.19           O  
ATOM   4576  N   GLY A 291       4.042 -48.300 -14.987  1.00 93.06           N  
ATOM   4577  H   GLY A 291       3.238 -48.417 -14.386  1.00 93.06           H  
ATOM   4578  CA  GLY A 291       5.321 -48.065 -14.318  1.00 93.06           C  
ATOM   4579  HA2 GLY A 291       5.310 -48.601 -13.369  1.00 93.06           H  
ATOM   4580  HA3 GLY A 291       6.136 -48.465 -14.921  1.00 93.06           H  
ATOM   4581  C   GLY A 291       5.599 -46.588 -14.026  1.00 93.06           C  
ATOM   4582  O   GLY A 291       5.102 -45.690 -14.709  1.00 93.06           O  
ATOM   4583  N   TRP A 292       6.450 -46.349 -13.023  1.00 92.19           N  
ATOM   4584  H   TRP A 292       6.761 -47.132 -12.466  1.00 92.19           H  
ATOM   4585  CA  TRP A 292       6.725 -45.014 -12.483  1.00 92.19           C  
ATOM   4586  HA  TRP A 292       5.800 -44.608 -12.075  1.00 92.19           H  
ATOM   4587  C   TRP A 292       7.183 -44.014 -13.552  1.00 92.19           C  
ATOM   4588  CB  TRP A 292       7.704 -45.129 -11.305  1.00 92.19           C  
ATOM   4589  HB2 TRP A 292       7.656 -44.201 -10.736  1.00 92.19           H  
ATOM   4590  HB3 TRP A 292       7.374 -45.928 -10.642  1.00 92.19           H  
ATOM   4591  O   TRP A 292       6.575 -42.962 -13.677  1.00 92.19           O  
ATOM   4592  CG  TRP A 292       9.134 -45.375 -11.656  1.00 92.19           C  
ATOM   4593  CD1 TRP A 292       9.741 -46.579 -11.748  1.00 92.19           C  
ATOM   4594  HD1 TRP A 292       9.263 -47.527 -11.548  1.00 92.19           H  
ATOM   4595  CD2 TRP A 292      10.158 -44.379 -11.948  1.00 92.19           C  
ATOM   4596  CE2 TRP A 292      11.375 -45.062 -12.239  1.00 92.19           C  
ATOM   4597  CE3 TRP A 292      10.171 -42.969 -12.008  1.00 92.19           C  
ATOM   4598  HE3 TRP A 292       9.269 -42.417 -11.791  1.00 92.19           H  
ATOM   4599  NE1 TRP A 292      11.066 -46.398 -12.097  1.00 92.19           N  
ATOM   4600  HE1 TRP A 292      11.738 -47.150 -12.156  1.00 92.19           H  
ATOM   4601  CH2 TRP A 292      12.537 -42.976 -12.620  1.00 92.19           C  
ATOM   4602  HH2 TRP A 292      13.437 -42.430 -12.861  1.00 92.19           H  
ATOM   4603  CZ2 TRP A 292      12.553 -44.381 -12.572  1.00 92.19           C  
ATOM   4604  HZ2 TRP A 292      13.465 -44.924 -12.773  1.00 92.19           H  
ATOM   4605  CZ3 TRP A 292      11.350 -42.275 -12.340  1.00 92.19           C  
ATOM   4606  HZ3 TRP A 292      11.345 -41.196 -12.369  1.00 92.19           H  
ATOM   4607  N   HIS A 293       8.163 -44.355 -14.403  1.00 92.50           N  
ATOM   4608  H   HIS A 293       8.678 -45.200 -14.201  1.00 92.50           H  
ATOM   4609  CA  HIS A 293       8.751 -43.368 -15.323  1.00 92.50           C  
ATOM   4610  HA  HIS A 293       9.107 -42.540 -14.710  1.00 92.50           H  
ATOM   4611  C   HIS A 293       7.735 -42.769 -16.314  1.00 92.50           C  
ATOM   4612  CB  HIS A 293       9.973 -43.951 -16.055  1.00 92.50           C  
ATOM   4613  HB2 HIS A 293      10.494 -44.655 -15.406  1.00 92.50           H  
ATOM   4614  HB3 HIS A 293      10.662 -43.128 -16.245  1.00 92.50           H  
ATOM   4615  O   HIS A 293       7.741 -41.563 -16.539  1.00 92.50           O  
ATOM   4616  CG  HIS A 293       9.674 -44.606 -17.385  1.00 92.50           C  
ATOM   4617  CD2 HIS A 293       9.916 -44.081 -18.630  1.00 92.50           C  
ATOM   4618  HD2 HIS A 293      10.349 -43.114 -18.836  1.00 92.50           H  
ATOM   4619  ND1 HIS A 293       9.105 -45.844 -17.572  1.00 92.50           N  
ATOM   4620  HD1 HIS A 293       8.849 -46.495 -16.844  1.00 92.50           H  
ATOM   4621  CE1 HIS A 293       9.064 -46.084 -18.891  1.00 92.50           C  
ATOM   4622  HE1 HIS A 293       8.713 -47.004 -19.334  1.00 92.50           H  
ATOM   4623  NE2 HIS A 293       9.520 -45.030 -19.584  1.00 92.50           N  
ATOM   4624  N   ARG A 294       6.838 -43.589 -16.887  1.00 95.19           N  
ATOM   4625  H   ARG A 294       6.828 -44.554 -16.589  1.00 95.19           H  
ATOM   4626  CA  ARG A 294       5.820 -43.128 -17.852  1.00 95.19           C  
ATOM   4627  HA  ARG A 294       6.287 -42.519 -18.626  1.00 95.19           H  
ATOM   4628  C   ARG A 294       4.808 -42.229 -17.168  1.00 95.19           C  
ATOM   4629  CB  ARG A 294       5.091 -44.321 -18.490  1.00 95.19           C  
ATOM   4630  HB2 ARG A 294       4.860 -45.049 -17.713  1.00 95.19           H  
ATOM   4631  HB3 ARG A 294       4.150 -43.987 -18.929  1.00 95.19           H  
ATOM   4632  O   ARG A 294       4.503 -41.152 -17.671  1.00 95.19           O  
ATOM   4633  CG  ARG A 294       5.926 -44.964 -19.597  1.00 95.19           C  
ATOM   4634  HG2 ARG A 294       5.806 -44.413 -20.530  1.00 95.19           H  
ATOM   4635  HG3 ARG A 294       6.976 -44.909 -19.308  1.00 95.19           H  
ATOM   4636  CD  ARG A 294       5.510 -46.418 -19.784  1.00 95.19           C  
ATOM   4637  HD2 ARG A 294       5.634 -46.910 -18.819  1.00 95.19           H  
ATOM   4638  HD3 ARG A 294       4.459 -46.454 -20.070  1.00 95.19           H  
ATOM   4639  NE  ARG A 294       6.344 -47.140 -20.759  1.00 95.19           N  
ATOM   4640  HE  ARG A 294       7.103 -46.623 -21.179  1.00 95.19           H  
ATOM   4641  NH1 ARG A 294       5.073 -49.036 -20.736  1.00 95.19           N  
ATOM   4642 HH11 ARG A 294       4.444 -48.552 -20.111  1.00 95.19           H  
ATOM   4643 HH12 ARG A 294       4.924 -50.011 -20.954  1.00 95.19           H  
ATOM   4644  NH2 ARG A 294       6.984 -49.017 -21.885  1.00 95.19           N  
ATOM   4645 HH21 ARG A 294       7.807 -48.528 -22.207  1.00 95.19           H  
ATOM   4646 HH22 ARG A 294       6.805 -49.976 -22.149  1.00 95.19           H  
ATOM   4647  CZ  ARG A 294       6.128 -48.386 -21.132  1.00 95.19           C  
ATOM   4648  N   ILE A 295       4.316 -42.666 -16.013  1.00 95.69           N  
ATOM   4649  H   ILE A 295       4.658 -43.539 -15.637  1.00 95.69           H  
ATOM   4650  CA  ILE A 295       3.303 -41.933 -15.262  1.00 95.69           C  
ATOM   4651  HA  ILE A 295       2.512 -41.627 -15.947  1.00 95.69           H  
ATOM   4652  C   ILE A 295       3.862 -40.628 -14.694  1.00 95.69           C  
ATOM   4653  CB  ILE A 295       2.692 -42.862 -14.198  1.00 95.69           C  
ATOM   4654  HB  ILE A 295       3.501 -43.309 -13.620  1.00 95.69           H  
ATOM   4655  O   ILE A 295       3.184 -39.609 -14.782  1.00 95.69           O  
ATOM   4656  CG1 ILE A 295       1.875 -44.008 -14.838  1.00 95.69           C  
ATOM   4657 HG12 ILE A 295       2.561 -44.697 -15.330  1.00 95.69           H  
ATOM   4658 HG13 ILE A 295       1.376 -44.556 -14.039  1.00 95.69           H  
ATOM   4659  CG2 ILE A 295       1.811 -42.092 -13.214  1.00 95.69           C  
ATOM   4660 HG21 ILE A 295       1.043 -41.528 -13.742  1.00 95.69           H  
ATOM   4661 HG22 ILE A 295       2.418 -41.403 -12.626  1.00 95.69           H  
ATOM   4662 HG23 ILE A 295       1.337 -42.794 -12.528  1.00 95.69           H  
ATOM   4663  CD1 ILE A 295       0.789 -43.600 -15.845  1.00 95.69           C  
ATOM   4664 HD11 ILE A 295       0.124 -42.850 -15.416  1.00 95.69           H  
ATOM   4665 HD12 ILE A 295       0.200 -44.479 -16.110  1.00 95.69           H  
ATOM   4666 HD13 ILE A 295       1.244 -43.213 -16.757  1.00 95.69           H  
ATOM   4667  N   SER A 296       5.106 -40.610 -14.207  1.00 96.31           N  
ATOM   4668  H   SER A 296       5.607 -41.480 -14.094  1.00 96.31           H  
ATOM   4669  CA  SER A 296       5.772 -39.381 -13.763  1.00 96.31           C  
ATOM   4670  HA  SER A 296       5.187 -38.928 -12.962  1.00 96.31           H  
ATOM   4671  C   SER A 296       5.887 -38.356 -14.893  1.00 96.31           C  
ATOM   4672  CB  SER A 296       7.177 -39.684 -13.231  1.00 96.31           C  
ATOM   4673  HB2 SER A 296       7.787 -40.104 -14.031  1.00 96.31           H  
ATOM   4674  HB3 SER A 296       7.637 -38.757 -12.890  1.00 96.31           H  
ATOM   4675  O   SER A 296       5.578 -37.185 -14.686  1.00 96.31           O  
ATOM   4676  OG  SER A 296       7.136 -40.599 -12.159  1.00 96.31           O  
ATOM   4677  HG  SER A 296       6.566 -40.240 -11.475  1.00 96.31           H  
ATOM   4678  N   ILE A 297       6.276 -38.787 -16.101  1.00 96.94           N  
ATOM   4679  H   ILE A 297       6.523 -39.760 -16.213  1.00 96.94           H  
ATOM   4680  CA  ILE A 297       6.366 -37.901 -17.272  1.00 96.94           C  
ATOM   4681  HA  ILE A 297       7.004 -37.053 -17.021  1.00 96.94           H  
ATOM   4682  C   ILE A 297       4.990 -37.324 -17.618  1.00 96.94           C  
ATOM   4683  CB  ILE A 297       7.001 -38.646 -18.470  1.00 96.94           C  
ATOM   4684  HB  ILE A 297       6.492 -39.601 -18.596  1.00 96.94           H  
ATOM   4685  O   ILE A 297       4.868 -36.112 -17.795  1.00 96.94           O  
ATOM   4686  CG1 ILE A 297       8.500 -38.907 -18.198  1.00 96.94           C  
ATOM   4687 HG12 ILE A 297       9.049 -37.966 -18.253  1.00 96.94           H  
ATOM   4688 HG13 ILE A 297       8.632 -39.293 -17.187  1.00 96.94           H  
ATOM   4689  CG2 ILE A 297       6.859 -37.848 -19.779  1.00 96.94           C  
ATOM   4690 HG21 ILE A 297       7.319 -38.387 -20.607  1.00 96.94           H  
ATOM   4691 HG22 ILE A 297       5.810 -37.710 -20.038  1.00 96.94           H  
ATOM   4692 HG23 ILE A 297       7.341 -36.876 -19.671  1.00 96.94           H  
ATOM   4693  CD1 ILE A 297       9.136 -39.912 -19.169  1.00 96.94           C  
ATOM   4694 HD11 ILE A 297       9.194 -39.496 -20.174  1.00 96.94           H  
ATOM   4695 HD12 ILE A 297      10.147 -40.141 -18.833  1.00 96.94           H  
ATOM   4696 HD13 ILE A 297       8.553 -40.833 -19.187  1.00 96.94           H  
ATOM   4697  N   ILE A 298       3.951 -38.166 -17.675  1.00 97.75           N  
ATOM   4698  H   ILE A 298       4.117 -39.150 -17.517  1.00 97.75           H  
ATOM   4699  CA  ILE A 298       2.588 -37.716 -17.983  1.00 97.75           C  
ATOM   4700  HA  ILE A 298       2.611 -37.174 -18.928  1.00 97.75           H  
ATOM   4701  C   ILE A 298       2.097 -36.730 -16.921  1.00 97.75           C  
ATOM   4702  CB  ILE A 298       1.622 -38.911 -18.147  1.00 97.75           C  
ATOM   4703  HB  ILE A 298       1.683 -39.536 -17.255  1.00 97.75           H  
ATOM   4704  O   ILE A 298       1.618 -35.658 -17.279  1.00 97.75           O  
ATOM   4705  CG1 ILE A 298       2.002 -39.760 -19.383  1.00 97.75           C  
ATOM   4706 HG12 ILE A 298       1.740 -39.213 -20.289  1.00 97.75           H  
ATOM   4707 HG13 ILE A 298       3.078 -39.932 -19.403  1.00 97.75           H  
ATOM   4708  CG2 ILE A 298       0.178 -38.395 -18.292  1.00 97.75           C  
ATOM   4709 HG21 ILE A 298      -0.499 -39.220 -18.514  1.00 97.75           H  
ATOM   4710 HG22 ILE A 298       0.110 -37.664 -19.098  1.00 97.75           H  
ATOM   4711 HG23 ILE A 298      -0.170 -37.941 -17.363  1.00 97.75           H  
ATOM   4712  CD1 ILE A 298       1.313 -41.128 -19.437  1.00 97.75           C  
ATOM   4713 HD11 ILE A 298       0.245 -41.013 -19.621  1.00 97.75           H  
ATOM   4714 HD12 ILE A 298       1.471 -41.659 -18.498  1.00 97.75           H  
ATOM   4715 HD13 ILE A 298       1.735 -41.718 -20.250  1.00 97.75           H  
ATOM   4716  N   PHE A 299       2.251 -37.053 -15.634  1.00 98.19           N  
ATOM   4717  H   PHE A 299       2.668 -37.945 -15.409  1.00 98.19           H  
ATOM   4718  CA  PHE A 299       1.814 -36.208 -14.521  1.00 98.19           C  
ATOM   4719  HA  PHE A 299       0.732 -36.086 -14.567  1.00 98.19           H  
ATOM   4720  C   PHE A 299       2.443 -34.813 -14.589  1.00 98.19           C  
ATOM   4721  CB  PHE A 299       2.179 -36.897 -13.196  1.00 98.19           C  
ATOM   4722  HB2 PHE A 299       1.708 -37.880 -13.171  1.00 98.19           H  
ATOM   4723  HB3 PHE A 299       3.257 -37.054 -13.152  1.00 98.19           H  
ATOM   4724  O   PHE A 299       1.739 -33.806 -14.524  1.00 98.19           O  
ATOM   4725  CG  PHE A 299       1.749 -36.122 -11.966  1.00 98.19           C  
ATOM   4726  CD1 PHE A 299       2.586 -35.147 -11.394  1.00 98.19           C  
ATOM   4727  HD1 PHE A 299       3.560 -34.948 -11.818  1.00 98.19           H  
ATOM   4728  CD2 PHE A 299       0.480 -36.350 -11.412  1.00 98.19           C  
ATOM   4729  HD2 PHE A 299      -0.180 -37.062 -11.886  1.00 98.19           H  
ATOM   4730  CE1 PHE A 299       2.156 -34.409 -10.278  1.00 98.19           C  
ATOM   4731  HE1 PHE A 299       2.795 -33.652  -9.848  1.00 98.19           H  
ATOM   4732  CE2 PHE A 299       0.044 -35.619 -10.294  1.00 98.19           C  
ATOM   4733  HE2 PHE A 299      -0.940 -35.789  -9.882  1.00 98.19           H  
ATOM   4734  CZ  PHE A 299       0.884 -34.642  -9.732  1.00 98.19           C  
ATOM   4735  HZ  PHE A 299       0.557 -34.068  -8.878  1.00 98.19           H  
ATOM   4736  N   ILE A 300       3.764 -34.748 -14.757  1.00 97.94           N  
ATOM   4737  H   ILE A 300       4.289 -35.608 -14.824  1.00 97.94           H  
ATOM   4738  CA  ILE A 300       4.493 -33.481 -14.715  1.00 97.94           C  
ATOM   4739  HA  ILE A 300       4.093 -32.883 -13.896  1.00 97.94           H  
ATOM   4740  C   ILE A 300       4.243 -32.661 -15.980  1.00 97.94           C  
ATOM   4741  CB  ILE A 300       5.985 -33.738 -14.415  1.00 97.94           C  
ATOM   4742  HB  ILE A 300       6.380 -34.464 -15.126  1.00 97.94           H  
ATOM   4743  O   ILE A 300       3.891 -31.489 -15.880  1.00 97.94           O  
ATOM   4744  CG1 ILE A 300       6.074 -34.327 -12.985  1.00 97.94           C  
ATOM   4745 HG12 ILE A 300       5.502 -33.697 -12.305  1.00 97.94           H  
ATOM   4746 HG13 ILE A 300       5.606 -35.311 -12.982  1.00 97.94           H  
ATOM   4747  CG2 ILE A 300       6.790 -32.440 -14.562  1.00 97.94           C  
ATOM   4748 HG21 ILE A 300       6.375 -31.681 -13.897  1.00 97.94           H  
ATOM   4749 HG22 ILE A 300       7.839 -32.612 -14.324  1.00 97.94           H  
ATOM   4750 HG23 ILE A 300       6.750 -32.079 -15.590  1.00 97.94           H  
ATOM   4751  CD1 ILE A 300       7.464 -34.497 -12.376  1.00 97.94           C  
ATOM   4752 HD11 ILE A 300       8.220 -34.628 -13.151  1.00 97.94           H  
ATOM   4753 HD12 ILE A 300       7.679 -33.636 -11.743  1.00 97.94           H  
ATOM   4754 HD13 ILE A 300       7.465 -35.376 -11.733  1.00 97.94           H  
ATOM   4755  N   LEU A 301       4.358 -33.256 -17.171  1.00 98.38           N  
ATOM   4756  H   LEU A 301       4.591 -34.238 -17.216  1.00 98.38           H  
ATOM   4757  CA  LEU A 301       4.182 -32.508 -18.418  1.00 98.38           C  
ATOM   4758  HA  LEU A 301       4.782 -31.600 -18.367  1.00 98.38           H  
ATOM   4759  C   LEU A 301       2.738 -32.035 -18.625  1.00 98.38           C  
ATOM   4760  CB  LEU A 301       4.652 -33.351 -19.612  1.00 98.38           C  
ATOM   4761  HB2 LEU A 301       4.176 -34.330 -19.552  1.00 98.38           H  
ATOM   4762  HB3 LEU A 301       4.303 -32.870 -20.525  1.00 98.38           H  
ATOM   4763  O   LEU A 301       2.541 -30.919 -19.108  1.00 98.38           O  
ATOM   4764  CG  LEU A 301       6.173 -33.540 -19.730  1.00 98.38           C  
ATOM   4765  HG  LEU A 301       6.557 -34.023 -18.831  1.00 98.38           H  
ATOM   4766  CD1 LEU A 301       6.463 -34.437 -20.934  1.00 98.38           C  
ATOM   4767 HD11 LEU A 301       6.151 -33.941 -21.853  1.00 98.38           H  
ATOM   4768 HD12 LEU A 301       5.909 -35.371 -20.834  1.00 98.38           H  
ATOM   4769 HD13 LEU A 301       7.530 -34.655 -20.984  1.00 98.38           H  
ATOM   4770  CD2 LEU A 301       6.912 -32.217 -19.951  1.00 98.38           C  
ATOM   4771 HD21 LEU A 301       6.490 -31.683 -20.802  1.00 98.38           H  
ATOM   4772 HD22 LEU A 301       6.840 -31.593 -19.061  1.00 98.38           H  
ATOM   4773 HD23 LEU A 301       7.968 -32.412 -20.138  1.00 98.38           H  
ATOM   4774  N   SER A 302       1.732 -32.829 -18.237  1.00 98.38           N  
ATOM   4775  H   SER A 302       1.939 -33.733 -17.838  1.00 98.38           H  
ATOM   4776  CA  SER A 302       0.333 -32.376 -18.296  1.00 98.38           C  
ATOM   4777  HA  SER A 302       0.162 -31.947 -19.284  1.00 98.38           H  
ATOM   4778  C   SER A 302       0.042 -31.266 -17.285  1.00 98.38           C  
ATOM   4779  CB  SER A 302      -0.663 -33.526 -18.128  1.00 98.38           C  
ATOM   4780  HB2 SER A 302      -1.675 -33.124 -18.174  1.00 98.38           H  
ATOM   4781  HB3 SER A 302      -0.536 -34.239 -18.943  1.00 98.38           H  
ATOM   4782  O   SER A 302      -0.608 -30.283 -17.637  1.00 98.38           O  
ATOM   4783  OG  SER A 302      -0.485 -34.186 -16.893  1.00 98.38           O  
ATOM   4784  HG  SER A 302       0.291 -34.746 -16.970  1.00 98.38           H  
ATOM   4785  N   GLY A 303       0.602 -31.357 -16.073  1.00 98.50           N  
ATOM   4786  H   GLY A 303       1.088 -32.210 -15.833  1.00 98.50           H  
ATOM   4787  CA  GLY A 303       0.523 -30.302 -15.060  1.00 98.50           C  
ATOM   4788  HA2 GLY A 303      -0.517 -30.128 -14.781  1.00 98.50           H  
ATOM   4789  HA3 GLY A 303       1.080 -30.614 -14.177  1.00 98.50           H  
ATOM   4790  C   GLY A 303       1.132 -28.985 -15.525  1.00 98.50           C  
ATOM   4791  O   GLY A 303       0.465 -27.954 -15.494  1.00 98.50           O  
ATOM   4792  N   ILE A 304       2.366 -29.029 -16.037  1.00 98.31           N  
ATOM   4793  H   ILE A 304       2.858 -29.910 -16.018  1.00 98.31           H  
ATOM   4794  CA  ILE A 304       3.054 -27.849 -16.582  1.00 98.31           C  
ATOM   4795  HA  ILE A 304       3.108 -27.092 -15.799  1.00 98.31           H  
ATOM   4796  C   ILE A 304       2.243 -27.251 -17.734  1.00 98.31           C  
ATOM   4797  CB  ILE A 304       4.492 -28.213 -17.024  1.00 98.31           C  
ATOM   4798  HB  ILE A 304       4.430 -29.079 -17.683  1.00 98.31           H  
ATOM   4799  O   ILE A 304       2.048 -26.042 -17.771  1.00 98.31           O  
ATOM   4800  CG1 ILE A 304       5.359 -28.576 -15.797  1.00 98.31           C  
ATOM   4801 HG12 ILE A 304       5.504 -27.687 -15.183  1.00 98.31           H  
ATOM   4802 HG13 ILE A 304       4.846 -29.310 -15.176  1.00 98.31           H  
ATOM   4803  CG2 ILE A 304       5.199 -27.077 -17.796  1.00 98.31           C  
ATOM   4804 HG21 ILE A 304       4.557 -26.642 -18.563  1.00 98.31           H  
ATOM   4805 HG22 ILE A 304       5.507 -26.285 -17.114  1.00 98.31           H  
ATOM   4806 HG23 ILE A 304       6.088 -27.465 -18.294  1.00 98.31           H  
ATOM   4807  CD1 ILE A 304       6.731 -29.153 -16.172  1.00 98.31           C  
ATOM   4808 HD11 ILE A 304       6.606 -29.987 -16.863  1.00 98.31           H  
ATOM   4809 HD12 ILE A 304       7.231 -29.509 -15.271  1.00 98.31           H  
ATOM   4810 HD13 ILE A 304       7.357 -28.388 -16.630  1.00 98.31           H  
ATOM   4811  N   THR A 305       1.734 -28.075 -18.656  1.00 98.56           N  
ATOM   4812  H   THR A 305       1.905 -29.067 -18.565  1.00 98.56           H  
ATOM   4813  CA  THR A 305       0.953 -27.583 -19.805  1.00 98.56           C  
ATOM   4814  HA  THR A 305       1.536 -26.811 -20.308  1.00 98.56           H  
ATOM   4815  C   THR A 305      -0.364 -26.937 -19.364  1.00 98.56           C  
ATOM   4816  CB  THR A 305       0.671 -28.700 -20.821  1.00 98.56           C  
ATOM   4817  HB  THR A 305      -0.022 -29.424 -20.394  1.00 98.56           H  
ATOM   4818  O   THR A 305      -0.732 -25.884 -19.886  1.00 98.56           O  
ATOM   4819  CG2 THR A 305       0.093 -28.138 -22.120  1.00 98.56           C  
ATOM   4820 HG21 THR A 305       0.715 -27.312 -22.465  1.00 98.56           H  
ATOM   4821 HG22 THR A 305      -0.925 -27.786 -21.958  1.00 98.56           H  
ATOM   4822 HG23 THR A 305       0.089 -28.911 -22.889  1.00 98.56           H  
ATOM   4823  OG1 THR A 305       1.860 -29.366 -21.184  1.00 98.56           O  
ATOM   4824  HG1 THR A 305       2.128 -29.903 -20.435  1.00 98.56           H  
ATOM   4825  N   GLY A 306      -1.048 -27.524 -18.376  1.00 98.25           N  
ATOM   4826  H   GLY A 306      -0.700 -28.390 -17.990  1.00 98.25           H  
ATOM   4827  CA  GLY A 306      -2.244 -26.944 -17.762  1.00 98.25           C  
ATOM   4828  HA2 GLY A 306      -2.615 -27.621 -16.994  1.00 98.25           H  
ATOM   4829  HA3 GLY A 306      -3.020 -26.812 -18.516  1.00 98.25           H  
ATOM   4830  C   GLY A 306      -1.960 -25.588 -17.111  1.00 98.25           C  
ATOM   4831  O   GLY A 306      -2.622 -24.600 -17.427  1.00 98.25           O  
ATOM   4832  N   ASN A 307      -0.921 -25.512 -16.277  1.00 97.88           N  
ATOM   4833  H   ASN A 307      -0.431 -26.362 -16.038  1.00 97.88           H  
ATOM   4834  CA  ASN A 307      -0.529 -24.280 -15.587  1.00 97.88           C  
ATOM   4835  HA  ASN A 307      -1.400 -23.870 -15.077  1.00 97.88           H  
ATOM   4836  C   ASN A 307      -0.030 -23.191 -16.546  1.00 97.88           C  
ATOM   4837  CB  ASN A 307       0.538 -24.624 -14.535  1.00 97.88           C  
ATOM   4838  HB2 ASN A 307       1.295 -25.281 -14.965  1.00 97.88           H  
ATOM   4839  HB3 ASN A 307       1.025 -23.709 -14.200  1.00 97.88           H  
ATOM   4840  O   ASN A 307      -0.263 -22.006 -16.312  1.00 97.88           O  
ATOM   4841  CG  ASN A 307      -0.047 -25.291 -13.306  1.00 97.88           C  
ATOM   4842  ND2 ASN A 307       0.785 -25.709 -12.391  1.00 97.88           N  
ATOM   4843 HD21 ASN A 307       1.781 -25.587 -12.501  1.00 97.88           H  
ATOM   4844 HD22 ASN A 307       0.376 -26.000 -11.515  1.00 97.88           H  
ATOM   4845  OD1 ASN A 307      -1.245 -25.429 -13.145  1.00 97.88           O  
ATOM   4846  N   LEU A 308       0.618 -23.580 -17.645  1.00 97.56           N  
ATOM   4847  H   LEU A 308       0.840 -24.561 -17.741  1.00 97.56           H  
ATOM   4848  CA  LEU A 308       1.063 -22.669 -18.696  1.00 97.56           C  
ATOM   4849  HA  LEU A 308       1.646 -21.872 -18.234  1.00 97.56           H  
ATOM   4850  C   LEU A 308      -0.134 -22.022 -19.407  1.00 97.56           C  
ATOM   4851  CB  LEU A 308       1.956 -23.468 -19.658  1.00 97.56           C  
ATOM   4852  HB2 LEU A 308       2.705 -24.008 -19.080  1.00 97.56           H  
ATOM   4853  HB3 LEU A 308       1.333 -24.202 -20.170  1.00 97.56           H  
ATOM   4854  O   LEU A 308      -0.168 -20.804 -19.560  1.00 97.56           O  
ATOM   4855  CG  LEU A 308       2.702 -22.627 -20.700  1.00 97.56           C  
ATOM   4856  HG  LEU A 308       2.014 -21.937 -21.189  1.00 97.56           H  
ATOM   4857  CD1 LEU A 308       3.865 -21.856 -20.086  1.00 97.56           C  
ATOM   4858 HD11 LEU A 308       3.498 -21.244 -19.261  1.00 97.56           H  
ATOM   4859 HD12 LEU A 308       4.625 -22.545 -19.718  1.00 97.56           H  
ATOM   4860 HD13 LEU A 308       4.305 -21.203 -20.839  1.00 97.56           H  
ATOM   4861  CD2 LEU A 308       3.299 -23.572 -21.737  1.00 97.56           C  
ATOM   4862 HD21 LEU A 308       2.526 -24.228 -22.136  1.00 97.56           H  
ATOM   4863 HD22 LEU A 308       3.734 -22.987 -22.547  1.00 97.56           H  
ATOM   4864 HD23 LEU A 308       4.073 -24.194 -21.288  1.00 97.56           H  
ATOM   4865  N   ALA A 309      -1.147 -22.812 -19.778  1.00 97.19           N  
ATOM   4866  H   ALA A 309      -1.079 -23.807 -19.614  1.00 97.19           H  
ATOM   4867  CA  ALA A 309      -2.383 -22.280 -20.348  1.00 97.19           C  
ATOM   4868  HA  ALA A 309      -2.141 -21.670 -21.217  1.00 97.19           H  
ATOM   4869  C   ALA A 309      -3.123 -21.382 -19.348  1.00 97.19           C  
ATOM   4870  CB  ALA A 309      -3.256 -23.446 -20.804  1.00 97.19           C  
ATOM   4871  HB1 ALA A 309      -2.712 -24.054 -21.528  1.00 97.19           H  
ATOM   4872  HB2 ALA A 309      -4.157 -23.053 -21.275  1.00 97.19           H  
ATOM   4873  HB3 ALA A 309      -3.537 -24.065 -19.952  1.00 97.19           H  
ATOM   4874  O   ALA A 309      -3.542 -20.276 -19.687  1.00 97.19           O  
ATOM   4875  N   SER A 310      -3.206 -21.808 -18.090  1.00 95.81           N  
ATOM   4876  H   SER A 310      -2.884 -22.739 -17.867  1.00 95.81           H  
ATOM   4877  CA  SER A 310      -3.764 -20.985 -17.023  1.00 95.81           C  
ATOM   4878  HA  SER A 310      -4.806 -20.760 -17.252  1.00 95.81           H  
ATOM   4879  C   SER A 310      -3.023 -19.652 -16.861  1.00 95.81           C  
ATOM   4880  CB  SER A 310      -3.733 -21.782 -15.730  1.00 95.81           C  
ATOM   4881  HB2 SER A 310      -4.367 -22.662 -15.833  1.00 95.81           H  
ATOM   4882  HB3 SER A 310      -2.714 -22.094 -15.500  1.00 95.81           H  
ATOM   4883  O   SER A 310      -3.649 -18.622 -16.632  1.00 95.81           O  
ATOM   4884  OG  SER A 310      -4.214 -20.962 -14.701  1.00 95.81           O  
ATOM   4885  HG  SER A 310      -4.730 -21.559 -14.154  1.00 95.81           H  
ATOM   4886  N   ALA A 311      -1.696 -19.607 -17.016  1.00 95.75           N  
ATOM   4887  H   ALA A 311      -1.193 -20.469 -17.175  1.00 95.75           H  
ATOM   4888  CA  ALA A 311      -0.925 -18.359 -16.908  1.00 95.75           C  
ATOM   4889  HA  ALA A 311      -1.209 -17.839 -15.993  1.00 95.75           H  
ATOM   4890  C   ALA A 311      -1.235 -17.364 -18.035  1.00 95.75           C  
ATOM   4891  CB  ALA A 311       0.566 -18.705 -16.816  1.00 95.75           C  
ATOM   4892  HB1 ALA A 311       0.896 -19.185 -17.737  1.00 95.75           H  
ATOM   4893  HB2 ALA A 311       1.140 -17.790 -16.666  1.00 95.75           H  
ATOM   4894  HB3 ALA A 311       0.750 -19.377 -15.977  1.00 95.75           H  
ATOM   4895  O   ALA A 311      -1.070 -16.154 -17.878  1.00 95.75           O  
ATOM   4896  N   ILE A 312      -1.733 -17.865 -19.162  1.00 95.31           N  
ATOM   4897  H   ILE A 312      -1.840 -18.867 -19.233  1.00 95.31           H  
ATOM   4898  CA  ILE A 312      -2.157 -17.041 -20.291  1.00 95.31           C  
ATOM   4899  HA  ILE A 312      -1.509 -16.167 -20.358  1.00 95.31           H  
ATOM   4900  C   ILE A 312      -3.582 -16.529 -20.075  1.00 95.31           C  
ATOM   4901  CB  ILE A 312      -2.015 -17.838 -21.603  1.00 95.31           C  
ATOM   4902  HB  ILE A 312      -2.619 -18.742 -21.523  1.00 95.31           H  
ATOM   4903  O   ILE A 312      -3.823 -15.339 -20.254  1.00 95.31           O  
ATOM   4904  CG1 ILE A 312      -0.541 -18.241 -21.839  1.00 95.31           C  
ATOM   4905 HG12 ILE A 312      -0.076 -18.571 -20.911  1.00 95.31           H  
ATOM   4906 HG13 ILE A 312       0.024 -17.384 -22.206  1.00 95.31           H  
ATOM   4907  CG2 ILE A 312      -2.534 -17.028 -22.804  1.00 95.31           C  
ATOM   4908 HG21 ILE A 312      -1.990 -16.087 -22.891  1.00 95.31           H  
ATOM   4909 HG22 ILE A 312      -2.412 -17.594 -23.728  1.00 95.31           H  
ATOM   4910 HG23 ILE A 312      -3.598 -16.818 -22.694  1.00 95.31           H  
ATOM   4911  CD1 ILE A 312      -0.416 -19.398 -22.829  1.00 95.31           C  
ATOM   4912 HD11 ILE A 312      -1.050 -20.224 -22.508  1.00 95.31           H  
ATOM   4913 HD12 ILE A 312      -0.710 -19.086 -23.831  1.00 95.31           H  
ATOM   4914 HD13 ILE A 312       0.618 -19.744 -22.835  1.00 95.31           H  
ATOM   4915  N   PHE A 313      -4.515 -17.410 -19.701  1.00 94.25           N  
ATOM   4916  H   PHE A 313      -4.238 -18.374 -19.589  1.00 94.25           H  
ATOM   4917  CA  PHE A 313      -5.949 -17.093 -19.657  1.00 94.25           C  
ATOM   4918  HA  PHE A 313      -6.162 -16.314 -20.388  1.00 94.25           H  
ATOM   4919  C   PHE A 313      -6.443 -16.550 -18.309  1.00 94.25           C  
ATOM   4920  CB  PHE A 313      -6.738 -18.345 -20.053  1.00 94.25           C  
ATOM   4921  HB2 PHE A 313      -7.799 -18.152 -19.894  1.00 94.25           H  
ATOM   4922  HB3 PHE A 313      -6.451 -19.162 -19.391  1.00 94.25           H  
ATOM   4923  O   PHE A 313      -7.458 -15.861 -18.270  1.00 94.25           O  
ATOM   4924  CG  PHE A 313      -6.576 -18.761 -21.501  1.00 94.25           C  
ATOM   4925  CD1 PHE A 313      -7.108 -17.954 -22.523  1.00 94.25           C  
ATOM   4926  HD1 PHE A 313      -7.627 -17.040 -22.274  1.00 94.25           H  
ATOM   4927  CD2 PHE A 313      -5.903 -19.950 -21.835  1.00 94.25           C  
ATOM   4928  HD2 PHE A 313      -5.521 -20.594 -21.056  1.00 94.25           H  
ATOM   4929  CE1 PHE A 313      -6.949 -18.322 -23.870  1.00 94.25           C  
ATOM   4930  HE1 PHE A 313      -7.346 -17.689 -24.651  1.00 94.25           H  
ATOM   4931  CE2 PHE A 313      -5.725 -20.311 -23.181  1.00 94.25           C  
ATOM   4932  HE2 PHE A 313      -5.186 -21.213 -23.429  1.00 94.25           H  
ATOM   4933  CZ  PHE A 313      -6.247 -19.495 -24.200  1.00 94.25           C  
ATOM   4934  HZ  PHE A 313      -6.102 -19.764 -25.235  1.00 94.25           H  
ATOM   4935  N   LEU A 314      -5.730 -16.843 -17.220  1.00 92.00           N  
ATOM   4936  H   LEU A 314      -4.921 -17.436 -17.335  1.00 92.00           H  
ATOM   4937  CA  LEU A 314      -6.013 -16.384 -15.857  1.00 92.00           C  
ATOM   4938  HA  LEU A 314      -6.807 -15.638 -15.870  1.00 92.00           H
[truncated: 796,888 more chars]
