# Supplementary material for: A structural model of the iRhom–ADAM17 sheddase complex reveals functional insights into its trafficking and activity
Source: Cell Mol Life Sci. 2023 Apr 29;80(5):135. doi: 10.1007/s00018-023-04783-y (PMC10148629; doi:10.1007/s00018-023-04783-y)
Supplement: Supplementary file 5 — Supplementary file5 (PDB 1169 KB) [file 18_2023_4783_MOESM5_ESM.pdb]

ATOM      1  N   ASP A   1      -2.069  49.182  33.373  1.00 45.19           N  
ATOM      2  H   ASP A   1      -2.427  49.276  32.434  1.00 45.19           H  
ATOM      3  H2  ASP A   1      -1.072  49.344  33.387  1.00 45.19           H  
ATOM      4  H3  ASP A   1      -2.534  49.835  33.987  1.00 45.19           H  
ATOM      5  CA  ASP A   1      -2.378  47.830  33.867  1.00 45.19           C  
ATOM      6  HA  ASP A   1      -2.021  47.739  34.892  1.00 45.19           H  
ATOM      7  C   ASP A   1      -1.675  46.788  33.031  1.00 45.19           C  
ATOM      8  CB  ASP A   1      -3.900  47.626  33.900  1.00 45.19           C  
ATOM      9  HB2 ASP A   1      -4.117  46.604  34.212  1.00 45.19           H  
ATOM     10  HB3 ASP A   1      -4.316  47.792  32.907  1.00 45.19           H  
ATOM     11  O   ASP A   1      -1.984  46.653  31.856  1.00 45.19           O  
ATOM     12  CG  ASP A   1      -4.523  48.597  34.899  1.00 45.19           C  
ATOM     13  OD1 ASP A   1      -3.717  49.119  35.701  1.00 45.19           O  
ATOM     14  OD2 ASP A   1      -5.715  48.915  34.745  1.00 45.19           O  
ATOM     15  N   SER A   2      -0.679  46.109  33.600  1.00 62.47           N  
ATOM     16  H   SER A   2      -0.474  46.218  34.583  1.00 62.47           H  
ATOM     17  CA  SER A   2      -0.062  44.948  32.960  1.00 62.47           C  
ATOM     18  HA  SER A   2       0.055  45.138  31.893  1.00 62.47           H  
ATOM     19  C   SER A   2      -0.981  43.740  33.132  1.00 62.47           C  
ATOM     20  CB  SER A   2       1.331  44.673  33.543  1.00 62.47           C  
ATOM     21  HB2 SER A   2       2.032  45.407  33.145  1.00 62.47           H  
ATOM     22  HB3 SER A   2       1.658  43.679  33.238  1.00 62.47           H  
ATOM     23  O   SER A   2      -1.301  43.345  34.253  1.00 62.47           O  
ATOM     24  OG  SER A   2       1.331  44.768  34.957  1.00 62.47           O  
ATOM     25  HG  SER A   2       1.901  44.089  35.327  1.00 62.47           H  
ATOM     26  N   HIS A   3      -1.422  43.143  32.026  1.00 80.25           N  
ATOM     27  H   HIS A   3      -1.155  43.507  31.123  1.00 80.25           H  
ATOM     28  CA  HIS A   3      -2.207  41.913  32.083  1.00 80.25           C  
ATOM     29  HA  HIS A   3      -2.965  42.022  32.859  1.00 80.25           H  
ATOM     30  C   HIS A   3      -1.314  40.723  32.467  1.00 80.25           C  
ATOM     31  CB  HIS A   3      -2.925  41.697  30.747  1.00 80.25           C  
ATOM     32  HB2 HIS A   3      -2.187  41.678  29.945  1.00 80.25           H  
ATOM     33  HB3 HIS A   3      -3.424  40.728  30.764  1.00 80.25           H  
ATOM     34  O   HIS A   3      -0.145  40.660  32.081  1.00 80.25           O  
ATOM     35  CG  HIS A   3      -3.955  42.759  30.449  1.00 80.25           C  
ATOM     36  CD2 HIS A   3      -3.881  43.732  29.485  1.00 80.25           C  
ATOM     37  HD2 HIS A   3      -3.063  43.887  28.797  1.00 80.25           H  
ATOM     38  ND1 HIS A   3      -5.148  42.939  31.114  1.00 80.25           N  
ATOM     39  HD1 HIS A   3      -5.459  42.435  31.932  1.00 80.25           H  
ATOM     40  CE1 HIS A   3      -5.778  43.988  30.563  1.00 80.25           C  
ATOM     41  HE1 HIS A   3      -6.723  44.392  30.895  1.00 80.25           H  
ATOM     42  NE2 HIS A   3      -5.058  44.488  29.551  1.00 80.25           N  
ATOM     43  N   ARG A   4      -1.850  39.751  33.217  1.00 87.94           N  
ATOM     44  H   ARG A   4      -2.813  39.835  33.510  1.00 87.94           H  
ATOM     45  CA  ARG A   4      -1.148  38.478  33.445  1.00 87.94           C  
ATOM     46  HA  ARG A   4      -0.099  38.713  33.625  1.00 87.94           H  
ATOM     47  C   ARG A   4      -1.242  37.588  32.198  1.00 87.94           C  
ATOM     48  CB  ARG A   4      -1.684  37.736  34.673  1.00 87.94           C  
ATOM     49  HB2 ARG A   4      -1.356  36.698  34.613  1.00 87.94           H  
ATOM     50  HB3 ARG A   4      -2.774  37.748  34.667  1.00 87.94           H  
ATOM     51  O   ARG A   4      -2.339  37.470  31.651  1.00 87.94           O  
ATOM     52  CG  ARG A   4      -1.164  38.329  35.988  1.00 87.94           C  
ATOM     53  HG2 ARG A   4      -1.644  39.289  36.175  1.00 87.94           H  
ATOM     54  HG3 ARG A   4      -0.085  38.470  35.932  1.00 87.94           H  
ATOM     55  CD  ARG A   4      -1.476  37.357  37.128  1.00 87.94           C  
ATOM     56  HD2 ARG A   4      -0.990  36.402  36.931  1.00 87.94           H  
ATOM     57  HD3 ARG A   4      -2.554  37.195  37.157  1.00 87.94           H  
ATOM     58  NE  ARG A   4      -1.079  37.899  38.431  1.00 87.94           N  
ATOM     59  HE  ARG A   4      -1.721  38.582  38.807  1.00 87.94           H  
ATOM     60  NH1 ARG A   4       0.126  36.130  39.258  1.00 87.94           N  
ATOM     61 HH11 ARG A   4       0.537  35.679  40.063  1.00 87.94           H  
ATOM     62 HH12 ARG A   4      -0.091  35.614  38.417  1.00 87.94           H  
ATOM     63  NH2 ARG A   4      -0.280  37.877  40.555  1.00 87.94           N  
ATOM     64 HH21 ARG A   4       0.150  37.382  41.323  1.00 87.94           H  
ATOM     65 HH22 ARG A   4      -1.086  38.411  40.849  1.00 87.94           H  
ATOM     66  CZ  ARG A   4      -0.411  37.307  39.400  1.00 87.94           C  
ATOM     67  N   PRO A   5      -0.139  36.941  31.773  1.00 92.81           N  
ATOM     68  CA  PRO A   5      -0.099  36.177  30.532  1.00 92.81           C  
ATOM     69  HA  PRO A   5      -0.737  36.690  29.812  1.00 92.81           H  
ATOM     70  C   PRO A   5      -0.613  34.733  30.706  1.00 92.81           C  
ATOM     71  CB  PRO A   5       1.349  36.285  30.045  1.00 92.81           C  
ATOM     72  HB2 PRO A   5       1.491  37.234  29.529  1.00 92.81           H  
ATOM     73  HB3 PRO A   5       1.643  35.460  29.397  1.00 92.81           H  
ATOM     74  O   PRO A   5       0.147  33.766  30.625  1.00 92.81           O  
ATOM     75  CG  PRO A   5       2.121  36.297  31.360  1.00 92.81           C  
ATOM     76  HG2 PRO A   5       3.103  36.758  31.253  1.00 92.81           H  
ATOM     77  HG3 PRO A   5       2.211  35.274  31.726  1.00 92.81           H  
ATOM     78  CD  PRO A   5       1.214  37.099  32.291  1.00 92.81           C  
ATOM     79  HD2 PRO A   5       1.292  36.725  33.312  1.00 92.81           H  
ATOM     80  HD3 PRO A   5       1.498  38.150  32.244  1.00 92.81           H  
ATOM     81  N   TYR A   6      -1.901  34.583  31.022  1.00 93.38           N  
ATOM     82  H   TYR A   6      -2.488  35.404  30.978  1.00 93.38           H  
ATOM     83  CA  TYR A   6      -2.527  33.277  31.258  1.00 93.38           C  
ATOM     84  HA  TYR A   6      -1.951  32.739  32.011  1.00 93.38           H  
ATOM     85  C   TYR A   6      -2.561  32.399  30.004  1.00 93.38           C  
ATOM     86  CB  TYR A   6      -3.961  33.465  31.768  1.00 93.38           C  
ATOM     87  HB2 TYR A   6      -4.518  34.065  31.048  1.00 93.38           H  
ATOM     88  HB3 TYR A   6      -4.443  32.488  31.811  1.00 93.38           H  
ATOM     89  O   TYR A   6      -2.350  31.191  30.107  1.00 93.38           O  
ATOM     90  CG  TYR A   6      -4.073  34.087  33.144  1.00 93.38           C  
ATOM     91  CD1 TYR A   6      -3.625  33.371  34.270  1.00 93.38           C  
ATOM     92  HD1 TYR A   6      -3.192  32.389  34.150  1.00 93.38           H  
ATOM     93  CD2 TYR A   6      -4.663  35.357  33.302  1.00 93.38           C  
ATOM     94  HD2 TYR A   6      -5.004  35.902  32.434  1.00 93.38           H  
ATOM     95  CE1 TYR A   6      -3.769  33.922  35.556  1.00 93.38           C  
ATOM     96  HE1 TYR A   6      -3.449  33.374  36.430  1.00 93.38           H  
ATOM     97  CE2 TYR A   6      -4.824  35.904  34.590  1.00 93.38           C  
ATOM     98  HE2 TYR A   6      -5.294  36.868  34.714  1.00 93.38           H  
ATOM     99  OH  TYR A   6      -4.516  35.694  36.968  1.00 93.38           O  
ATOM    100  HH  TYR A   6      -4.977  36.534  37.000  1.00 93.38           H  
ATOM    101  CZ  TYR A   6      -4.377  35.183  35.719  1.00 93.38           C  
ATOM    102  N   PHE A   7      -2.828  32.988  28.837  1.00 95.56           N  
ATOM    103  H   PHE A   7      -2.875  33.996  28.798  1.00 95.56           H  
ATOM    104  CA  PHE A   7      -2.931  32.255  27.579  1.00 95.56           C  
ATOM    105  HA  PHE A   7      -3.588  31.397  27.716  1.00 95.56           H  
ATOM    106  C   PHE A   7      -1.572  31.713  27.141  1.00 95.56           C  
ATOM    107  CB  PHE A   7      -3.537  33.164  26.505  1.00 95.56           C  
ATOM    108  HB2 PHE A   7      -2.990  34.106  26.473  1.00 95.56           H  
ATOM    109  HB3 PHE A   7      -4.569  33.390  26.774  1.00 95.56           H  
ATOM    110  O   PHE A   7      -1.477  30.543  26.782  1.00 95.56           O  
ATOM    111  CG  PHE A   7      -3.513  32.562  25.119  1.00 95.56           C  
ATOM    112  CD1 PHE A   7      -2.609  33.043  24.152  1.00 95.56           C  
ATOM    113  HD1 PHE A   7      -1.921  33.837  24.399  1.00 95.56           H  
ATOM    114  CD2 PHE A   7      -4.391  31.510  24.801  1.00 95.56           C  
ATOM    115  HD2 PHE A   7      -5.077  31.129  25.544  1.00 95.56           H  
ATOM    116  CE1 PHE A   7      -2.588  32.473  22.867  1.00 95.56           C  
ATOM    117  HE1 PHE A   7      -1.887  32.827  22.126  1.00 95.56           H  
ATOM    118  CE2 PHE A   7      -4.378  30.952  23.513  1.00 95.56           C  
ATOM    119  HE2 PHE A   7      -5.052  30.145  23.267  1.00 95.56           H  
ATOM    120  CZ  PHE A   7      -3.472  31.428  22.551  1.00 95.56           C  
ATOM    121  HZ  PHE A   7      -3.446  30.974  21.572  1.00 95.56           H  
ATOM    122  N   THR A   8      -0.517  32.527  27.231  1.00 96.81           N  
ATOM    123  H   THR A   8      -0.682  33.489  27.491  1.00 96.81           H  
ATOM    124  CA  THR A   8       0.849  32.117  26.889  1.00 96.81           C  
ATOM    125  HA  THR A   8       0.881  31.831  25.837  1.00 96.81           H  
ATOM    126  C   THR A   8       1.266  30.910  27.718  1.00 96.81           C  
ATOM    127  CB  THR A   8       1.867  33.241  27.127  1.00 96.81           C  
ATOM    128  HB  THR A   8       1.936  33.453  28.194  1.00 96.81           H  
ATOM    129  O   THR A   8       1.697  29.910  27.160  1.00 96.81           O  
ATOM    130  CG2 THR A   8       3.250  32.857  26.603  1.00 96.81           C  
ATOM    131 HG21 THR A   8       3.928  33.704  26.709  1.00 96.81           H  
ATOM    132 HG22 THR A   8       3.185  32.588  25.549  1.00 96.81           H  
ATOM    133 HG23 THR A   8       3.655  32.014  27.163  1.00 96.81           H  
ATOM    134  OG1 THR A   8       1.515  34.425  26.460  1.00 96.81           O  
ATOM    135  HG1 THR A   8       0.678  34.738  26.812  1.00 96.81           H  
ATOM    136  N   TYR A   9       1.095  30.968  29.044  1.00 96.00           N  
ATOM    137  H   TYR A   9       0.706  31.804  29.457  1.00 96.00           H  
ATOM    138  CA  TYR A   9       1.511  29.871  29.919  1.00 96.00           C  
ATOM    139  HA  TYR A   9       2.539  29.601  29.678  1.00 96.00           H  
ATOM    140  C   TYR A   9       0.704  28.591  29.697  1.00 96.00           C  
ATOM    141  CB  TYR A   9       1.440  30.319  31.383  1.00 96.00           C  
ATOM    142  HB2 TYR A   9       1.673  29.460  32.012  1.00 96.00           H  
ATOM    143  HB3 TYR A   9       0.415  30.621  31.598  1.00 96.00           H  
ATOM    144  O   TYR A   9       1.288  27.509  29.710  1.00 96.00           O  
ATOM    145  CG  TYR A   9       2.375  31.445  31.795  1.00 96.00           C  
ATOM    146  CD1 TYR A   9       3.607  31.658  31.139  1.00 96.00           C  
ATOM    147  HD1 TYR A   9       3.910  31.038  30.308  1.00 96.00           H  
ATOM    148  CD2 TYR A   9       2.021  32.260  32.887  1.00 96.00           C  
ATOM    149  HD2 TYR A   9       1.079  32.094  33.389  1.00 96.00           H  
ATOM    150  CE1 TYR A   9       4.463  32.691  31.557  1.00 96.00           C  
ATOM    151  HE1 TYR A   9       5.396  32.858  31.039  1.00 96.00           H  
ATOM    152  CE2 TYR A   9       2.889  33.276  33.330  1.00 96.00           C  
ATOM    153  HE2 TYR A   9       2.609  33.887  34.175  1.00 96.00           H  
ATOM    154  OH  TYR A   9       4.944  34.491  33.064  1.00 96.00           O  
ATOM    155  HH  TYR A   9       4.634  34.854  33.897  1.00 96.00           H  
ATOM    156  CZ  TYR A   9       4.111  33.496  32.656  1.00 96.00           C  
ATOM    157  N   TRP A  10      -0.603  28.703  29.444  1.00 96.75           N  
ATOM    158  H   TRP A  10      -1.035  29.616  29.454  1.00 96.75           H  
ATOM    159  CA  TRP A  10      -1.426  27.550  29.079  1.00 96.75           C  
ATOM    160  HA  TRP A  10      -1.359  26.790  29.857  1.00 96.75           H  
ATOM    161  C   TRP A  10      -0.963  26.919  27.766  1.00 96.75           C  
ATOM    162  CB  TRP A  10      -2.881  27.986  28.936  1.00 96.75           C  
ATOM    163  HB2 TRP A  10      -3.251  28.342  29.898  1.00 96.75           H  
ATOM    164  HB3 TRP A  10      -2.934  28.833  28.251  1.00 96.75           H  
ATOM    165  O   TRP A  10      -0.735  25.714  27.708  1.00 96.75           O  
ATOM    166  CG  TRP A  10      -3.798  26.922  28.433  1.00 96.75           C  
ATOM    167  CD1 TRP A  10      -4.174  25.797  29.086  1.00 96.75           C  
ATOM    168  HD1 TRP A  10      -3.866  25.532  30.086  1.00 96.75           H  
ATOM    169  CD2 TRP A  10      -4.390  26.838  27.107  1.00 96.75           C  
ATOM    170  CE2 TRP A  10      -5.134  25.626  27.025  1.00 96.75           C  
ATOM    171  CE3 TRP A  10      -4.339  27.656  25.957  1.00 96.75           C  
ATOM    172  HE3 TRP A  10      -3.753  28.563  25.978  1.00 96.75           H  
ATOM    173  NE1 TRP A  10      -4.964  25.023  28.253  1.00 96.75           N  
ATOM    174  HE1 TRP A  10      -5.274  24.087  28.469  1.00 96.75           H  
ATOM    175  CH2 TRP A  10      -5.752  26.084  24.732  1.00 96.75           C  
ATOM    176  HH2 TRP A  10      -6.254  25.793  23.822  1.00 96.75           H  
ATOM    177  CZ2 TRP A  10      -5.812  25.248  25.860  1.00 96.75           C  
ATOM    178  HZ2 TRP A  10      -6.355  24.315  25.829  1.00 96.75           H  
ATOM    179  CZ3 TRP A  10      -5.014  27.281  24.780  1.00 96.75           C  
ATOM    180  HZ3 TRP A  10      -4.949  27.902  23.899  1.00 96.75           H  
ATOM    181  N   LEU A  11      -0.784  27.739  26.729  1.00 97.50           N  
ATOM    182  H   LEU A  11      -0.972  28.723  26.855  1.00 97.50           H  
ATOM    183  CA  LEU A  11      -0.383  27.290  25.401  1.00 97.50           C  
ATOM    184  HA  LEU A  11      -1.118  26.570  25.043  1.00 97.50           H  
ATOM    185  C   LEU A  11       0.979  26.586  25.444  1.00 97.50           C  
ATOM    186  CB  LEU A  11      -0.368  28.516  24.474  1.00 97.50           C  
ATOM    187  HB2 LEU A  11      -1.351  28.988  24.488  1.00 97.50           H  
ATOM    188  HB3 LEU A  11       0.353  29.233  24.866  1.00 97.50           H  
ATOM    189  O   LEU A  11       1.115  25.485  24.916  1.00 97.50           O  
ATOM    190  CG  LEU A  11       0.002  28.184  23.021  1.00 97.50           C  
ATOM    191  HG  LEU A  11       0.924  27.603  22.997  1.00 97.50           H  
ATOM    192  CD1 LEU A  11      -1.108  27.399  22.322  1.00 97.50           C  
ATOM    193 HD11 LEU A  11      -2.057  27.926  22.413  1.00 97.50           H  
ATOM    194 HD12 LEU A  11      -1.192  26.410  22.773  1.00 97.50           H  
ATOM    195 HD13 LEU A  11      -0.867  27.271  21.266  1.00 97.50           H  
ATOM    196  CD2 LEU A  11       0.254  29.481  22.255  1.00 97.50           C  
ATOM    197 HD21 LEU A  11      -0.667  30.057  22.173  1.00 97.50           H  
ATOM    198 HD22 LEU A  11       1.009  30.070  22.776  1.00 97.50           H  
ATOM    199 HD23 LEU A  11       0.631  29.238  21.262  1.00 97.50           H  
ATOM    200  N   THR A  12       1.964  27.184  26.123  1.00 97.88           N  
ATOM    201  H   THR A  12       1.799  28.104  26.506  1.00 97.88           H  
ATOM    202  CA  THR A  12       3.295  26.593  26.309  1.00 97.88           C  
ATOM    203  HA  THR A  12       3.736  26.393  25.332  1.00 97.88           H  
ATOM    204  C   THR A  12       3.219  25.262  27.054  1.00 97.88           C  
ATOM    205  CB  THR A  12       4.212  27.558  27.081  1.00 97.88           C  
ATOM    206  HB  THR A  12       3.830  27.699  28.092  1.00 97.88           H  
ATOM    207  O   THR A  12       3.868  24.298  26.652  1.00 97.88           O  
ATOM    208  CG2 THR A  12       5.657  27.083  27.147  1.00 97.88           C  
ATOM    209 HG21 THR A  12       5.721  26.106  27.626  1.00 97.88           H  
ATOM    210 HG22 THR A  12       6.247  27.798  27.720  1.00 97.88           H  
ATOM    211 HG23 THR A  12       6.051  27.027  26.132  1.00 97.88           H  
ATOM    212  OG1 THR A  12       4.280  28.807  26.441  1.00 97.88           O  
ATOM    213  HG1 THR A  12       4.400  28.619  25.507  1.00 97.88           H  
ATOM    214  N   PHE A  13       2.407  25.179  28.112  1.00 97.44           N  
ATOM    215  H   PHE A  13       1.874  25.990  28.392  1.00 97.44           H  
ATOM    216  CA  PHE A  13       2.208  23.935  28.854  1.00 97.44           C  
ATOM    217  HA  PHE A  13       3.175  23.569  29.198  1.00 97.44           H  
ATOM    218  C   PHE A  13       1.607  22.838  27.965  1.00 97.44           C  
ATOM    219  CB  PHE A  13       1.331  24.215  30.081  1.00 97.44           C  
ATOM    220  HB2 PHE A  13       0.418  24.722  29.769  1.00 97.44           H  
ATOM    221  HB3 PHE A  13       1.865  24.891  30.748  1.00 97.44           H  
ATOM    222  O   PHE A  13       2.153  21.739  27.895  1.00 97.44           O  
ATOM    223  CG  PHE A  13       0.954  22.967  30.849  1.00 97.44           C  
ATOM    224  CD1 PHE A  13      -0.310  22.375  30.663  1.00 97.44           C  
ATOM    225  HD1 PHE A  13      -1.017  22.813  29.974  1.00 97.44           H  
ATOM    226  CD2 PHE A  13       1.885  22.374  31.721  1.00 97.44           C  
ATOM    227  HD2 PHE A  13       2.864  22.811  31.846  1.00 97.44           H  
ATOM    228  CE1 PHE A  13      -0.647  21.202  31.361  1.00 97.44           C  
ATOM    229  HE1 PHE A  13      -1.612  20.741  31.210  1.00 97.44           H  
ATOM    230  CE2 PHE A  13       1.547  21.201  32.420  1.00 97.44           C  
ATOM    231  HE2 PHE A  13       2.265  20.740  33.081  1.00 97.44           H  
ATOM    232  CZ  PHE A  13       0.279  20.619  32.244  1.00 97.44           C  
ATOM    233  HZ  PHE A  13       0.024  19.713  32.773  1.00 97.44           H  
ATOM    234  N   VAL A  14       0.528  23.147  27.241  1.00 97.69           N  
ATOM    235  H   VAL A  14       0.148  24.079  27.328  1.00 97.69           H  
ATOM    236  CA  VAL A  14      -0.142  22.206  26.334  1.00 97.69           C  
ATOM    237  HA  VAL A  14      -0.442  21.324  26.901  1.00 97.69           H  
ATOM    238  C   VAL A  14       0.807  21.713  25.242  1.00 97.69           C  
ATOM    239  CB  VAL A  14      -1.409  22.855  25.744  1.00 97.69           C  
ATOM    240  HB  VAL A  14      -1.172  23.861  25.397  1.00 97.69           H  
ATOM    241  O   VAL A  14       0.883  20.510  25.013  1.00 97.69           O  
ATOM    242  CG1 VAL A  14      -1.994  22.078  24.562  1.00 97.69           C  
ATOM    243 HG11 VAL A  14      -2.186  21.043  24.847  1.00 97.69           H  
ATOM    244 HG12 VAL A  14      -1.304  22.105  23.718  1.00 97.69           H  
ATOM    245 HG13 VAL A  14      -2.923  22.546  24.238  1.00 97.69           H  
ATOM    246  CG2 VAL A  14      -2.499  22.944  26.818  1.00 97.69           C  
ATOM    247 HG21 VAL A  14      -3.383  23.425  26.401  1.00 97.69           H  
ATOM    248 HG22 VAL A  14      -2.766  21.946  27.165  1.00 97.69           H  
ATOM    249 HG23 VAL A  14      -2.153  23.539  27.664  1.00 97.69           H  
ATOM    250  N   HIS A  15       1.578  22.606  24.615  1.00 98.38           N  
ATOM    251  H   HIS A  15       1.469  23.584  24.844  1.00 98.38           H  
ATOM    252  CA  HIS A  15       2.551  22.239  23.579  1.00 98.38           C  
ATOM    253  HA  HIS A  15       2.050  21.703  22.772  1.00 98.38           H  
ATOM    254  C   HIS A  15       3.630  21.282  24.090  1.00 98.38           C  
ATOM    255  CB  HIS A  15       3.188  23.518  23.019  1.00 98.38           C  
ATOM    256  HB2 HIS A  15       4.064  23.237  22.434  1.00 98.38           H  
ATOM    257  HB3 HIS A  15       3.532  24.144  23.842  1.00 98.38           H  
ATOM    258  O   HIS A  15       3.925  20.281  23.433  1.00 98.38           O  
ATOM    259  CG  HIS A  15       2.296  24.343  22.121  1.00 98.38           C  
ATOM    260  CD2 HIS A  15       1.180  23.910  21.460  1.00 98.38           C  
ATOM    261  HD2 HIS A  15       0.740  22.926  21.532  1.00 98.38           H  
ATOM    262  ND1 HIS A  15       2.632  25.606  21.626  1.00 98.38           N  
ATOM    263  CE1 HIS A  15       1.705  25.907  20.707  1.00 98.38           C  
ATOM    264  HE1 HIS A  15       1.685  26.812  20.119  1.00 98.38           H  
ATOM    265  NE2 HIS A  15       0.828  24.907  20.576  1.00 98.38           N  
ATOM    266  HE2 HIS A  15       0.145  24.840  19.835  1.00 98.38           H  
ATOM    267  N   ILE A  16       4.181  21.540  25.280  1.00 98.44           N  
ATOM    268  H   ILE A  16       3.892  22.372  25.775  1.00 98.44           H  
ATOM    269  CA  ILE A  16       5.189  20.663  25.890  1.00 98.44           C  
ATOM    270  HA  ILE A  16       5.987  20.498  25.166  1.00 98.44           H  
ATOM    271  C   ILE A  16       4.586  19.288  26.199  1.00 98.44           C  
ATOM    272  CB  ILE A  16       5.803  21.334  27.141  1.00 98.44           C  
ATOM    273  HB  ILE A  16       4.992  21.673  27.785  1.00 98.44           H  
ATOM    274  O   ILE A  16       5.177  18.269  25.844  1.00 98.44           O  
ATOM    275  CG1 ILE A  16       6.655  22.555  26.721  1.00 98.44           C  
ATOM    276 HG12 ILE A  16       6.091  23.176  26.024  1.00 98.44           H  
ATOM    277 HG13 ILE A  16       7.546  22.212  26.196  1.00 98.44           H  
ATOM    278  CG2 ILE A  16       6.671  20.340  27.940  1.00 98.44           C  
ATOM    279 HG21 ILE A  16       7.455  19.932  27.303  1.00 98.44           H  
ATOM    280 HG22 ILE A  16       6.062  19.520  28.321  1.00 98.44           H  
ATOM    281 HG23 ILE A  16       7.123  20.827  28.804  1.00 98.44           H  
ATOM    282  CD1 ILE A  16       7.080  23.450  27.893  1.00 98.44           C  
ATOM    283 HD11 ILE A  16       7.791  22.932  28.537  1.00 98.44           H  
ATOM    284 HD12 ILE A  16       6.204  23.742  28.473  1.00 98.44           H  
ATOM    285 HD13 ILE A  16       7.561  24.346  27.501  1.00 98.44           H  
ATOM    286  N   ILE A  17       3.406  19.242  26.824  1.00 98.06           N  
ATOM    287  H   ILE A  17       2.954  20.113  27.066  1.00 98.06           H  
ATOM    288  CA  ILE A  17       2.754  17.980  27.200  1.00 98.06           C  
ATOM    289  HA  ILE A  17       3.471  17.374  27.754  1.00 98.06           H  
ATOM    290  C   ILE A  17       2.380  17.152  25.969  1.00 98.06           C  
ATOM    291  CB  ILE A  17       1.535  18.252  28.109  1.00 98.06           C  
ATOM    292  HB  ILE A  17       0.908  18.996  27.618  1.00 98.06           H  
ATOM    293  O   ILE A  17       2.669  15.959  25.946  1.00 98.06           O  
ATOM    294  CG1 ILE A  17       1.951  18.828  29.483  1.00 98.06           C  
ATOM    295 HG12 ILE A  17       1.044  19.096  30.024  1.00 98.06           H  
ATOM    296 HG13 ILE A  17       2.521  19.745  29.338  1.00 98.06           H  
ATOM    297  CG2 ILE A  17       0.671  16.993  28.312  1.00 98.06           C  
ATOM    298 HG21 ILE A  17      -0.105  17.186  29.053  1.00 98.06           H  
ATOM    299 HG22 ILE A  17       0.179  16.720  27.378  1.00 98.06           H  
ATOM    300 HG23 ILE A  17       1.285  16.154  28.639  1.00 98.06           H  
ATOM    301  CD1 ILE A  17       2.788  17.905  30.381  1.00 98.06           C  
ATOM    302 HD11 ILE A  17       2.991  18.416  31.323  1.00 98.06           H  
ATOM    303 HD12 ILE A  17       3.740  17.669  29.906  1.00 98.06           H  
ATOM    304 HD13 ILE A  17       2.247  16.984  30.598  1.00 98.06           H  
ATOM    305  N   ILE A  18       1.795  17.766  24.935  1.00 98.06           N  
ATOM    306  H   ILE A  18       1.591  18.753  25.003  1.00 98.06           H  
ATOM    307  CA  ILE A  18       1.460  17.068  23.685  1.00 98.06           C  
ATOM    308  HA  ILE A  18       0.813  16.222  23.917  1.00 98.06           H  
ATOM    309  C   ILE A  18       2.725  16.486  23.055  1.00 98.06           C  
ATOM    310  CB  ILE A  18       0.707  18.000  22.708  1.00 98.06           C  
ATOM    311  HB  ILE A  18       1.242  18.947  22.647  1.00 98.06           H  
ATOM    312  O   ILE A  18       2.743  15.303  22.732  1.00 98.06           O  
ATOM    313  CG1 ILE A  18      -0.716  18.255  23.252  1.00 98.06           C  
ATOM    314 HG12 ILE A  18      -1.288  17.327  23.227  1.00 98.06           H  
ATOM    315 HG13 ILE A  18      -0.652  18.582  24.289  1.00 98.06           H  
ATOM    316  CG2 ILE A  18       0.629  17.402  21.288  1.00 98.06           C  
ATOM    317 HG21 ILE A  18       0.102  16.448  21.303  1.00 98.06           H  
ATOM    318 HG22 ILE A  18       1.626  17.253  20.873  1.00 98.06           H  
ATOM    319 HG23 ILE A  18       0.122  18.089  20.612  1.00 98.06           H  
ATOM    320  CD1 ILE A  18      -1.483  19.331  22.482  1.00 98.06           C  
ATOM    321 HD11 ILE A  18      -1.683  18.999  21.463  1.00 98.06           H  
ATOM    322 HD12 ILE A  18      -0.891  20.245  22.451  1.00 98.06           H  
ATOM    323 HD13 ILE A  18      -2.436  19.522  22.975  1.00 98.06           H  
ATOM    324  N   THR A  19       3.795  17.278  22.934  1.00 98.25           N  
ATOM    325  H   THR A  19       3.719  18.243  23.220  1.00 98.25           H  
ATOM    326  CA  THR A  19       5.052  16.817  22.323  1.00 98.25           C  
ATOM    327  HA  THR A  19       4.845  16.489  21.304  1.00 98.25           H  
ATOM    328  C   THR A  19       5.640  15.621  23.076  1.00 98.25           C  
ATOM    329  CB  THR A  19       6.083  17.954  22.257  1.00 98.25           C  
ATOM    330  HB  THR A  19       6.342  18.278  23.265  1.00 98.25           H  
ATOM    331  O   THR A  19       6.046  14.642  22.453  1.00 98.25           O  
ATOM    332  CG2 THR A  19       7.358  17.543  21.518  1.00 98.25           C  
ATOM    333 HG21 THR A  19       7.884  16.767  22.075  1.00 98.25           H  
ATOM    334 HG22 THR A  19       8.017  18.406  21.420  1.00 98.25           H  
ATOM    335 HG23 THR A  19       7.107  17.170  20.525  1.00 98.25           H  
ATOM    336  OG1 THR A  19       5.558  19.050  21.546  1.00 98.25           O  
ATOM    337  HG1 THR A  19       4.962  19.534  22.123  1.00 98.25           H  
ATOM    338  N   LEU A  20       5.651  15.662  24.414  1.00 98.00           N  
ATOM    339  H   LEU A  20       5.286  16.482  24.877  1.00 98.00           H  
ATOM    340  CA  LEU A  20       6.147  14.552  25.232  1.00 98.00           C  
ATOM    341  HA  LEU A  20       7.139  14.269  24.880  1.00 98.00           H  
ATOM    342  C   LEU A  20       5.278  13.298  25.086  1.00 98.00           C  
ATOM    343  CB  LEU A  20       6.230  14.987  26.706  1.00 98.00           C  
ATOM    344  HB2 LEU A  20       6.402  14.102  27.317  1.00 98.00           H  
ATOM    345  HB3 LEU A  20       5.268  15.408  26.997  1.00 98.00           H  
ATOM    346  O   LEU A  20       5.814  12.211  24.892  1.00 98.00           O  
ATOM    347  CG  LEU A  20       7.341  16.008  27.010  1.00 98.00           C  
ATOM    348  HG  LEU A  20       7.234  16.883  26.368  1.00 98.00           H  
ATOM    349  CD1 LEU A  20       7.224  16.459  28.468  1.00 98.00           C  
ATOM    350 HD11 LEU A  20       7.350  15.606  29.134  1.00 98.00           H  
ATOM    351 HD12 LEU A  20       7.987  17.208  28.682  1.00 98.00           H  
ATOM    352 HD13 LEU A  20       6.242  16.904  28.629  1.00 98.00           H  
ATOM    353  CD2 LEU A  20       8.742  15.431  26.798  1.00 98.00           C  
ATOM    354 HD21 LEU A  20       9.493  16.159  27.108  1.00 98.00           H  
ATOM    355 HD22 LEU A  20       8.900  15.210  25.743  1.00 98.00           H  
ATOM    356 HD23 LEU A  20       8.862  14.516  27.379  1.00 98.00           H  
ATOM    357  N   LEU A  21       3.951  13.440  25.136  1.00 97.12           N  
ATOM    358  H   LEU A  21       3.565  14.364  25.270  1.00 97.12           H  
ATOM    359  CA  LEU A  21       3.031  12.309  24.993  1.00 97.12           C  
ATOM    360  HA  LEU A  21       3.307  11.537  25.711  1.00 97.12           H  
ATOM    361  C   LEU A  21       3.137  11.658  23.615  1.00 97.12           C  
ATOM    362  CB  LEU A  21       1.589  12.768  25.259  1.00 97.12           C  
ATOM    363  HB2 LEU A  21       0.907  11.992  24.914  1.00 97.12           H  
ATOM    364  HB3 LEU A  21       1.395  13.664  24.669  1.00 97.12           H  
ATOM    365  O   LEU A  21       3.191  10.435  23.534  1.00 97.12           O  
ATOM    366  CG  LEU A  21       1.282  13.055  26.738  1.00 97.12           C  
ATOM    367  HG  LEU A  21       1.987  13.786  27.135  1.00 97.12           H  
ATOM    368  CD1 LEU A  21      -0.128  13.631  26.845  1.00 97.12           C  
ATOM    369 HD11 LEU A  21      -0.353  13.874  27.884  1.00 97.12           H  
ATOM    370 HD12 LEU A  21      -0.182  14.542  26.249  1.00 97.12           H  
ATOM    371 HD13 LEU A  21      -0.857  12.912  26.472  1.00 97.12           H  
ATOM    372  CD2 LEU A  21       1.353  11.798  27.609  1.00 97.12           C  
ATOM    373 HD21 LEU A  21       0.719  11.017  27.191  1.00 97.12           H  
ATOM    374 HD22 LEU A  21       2.380  11.437  27.665  1.00 97.12           H  
ATOM    375 HD23 LEU A  21       1.019  12.030  28.620  1.00 97.12           H  
ATOM    376  N   VAL A  22       3.218  12.457  22.550  1.00 96.38           N  
ATOM    377  H   VAL A  22       3.158  13.455  22.697  1.00 96.38           H  
ATOM    378  CA  VAL A  22       3.382  11.972  21.174  1.00 96.38           C  
ATOM    379  HA  VAL A  22       2.563  11.294  20.930  1.00 96.38           H  
ATOM    380  C   VAL A  22       4.674  11.168  21.026  1.00 96.38           C  
ATOM    381  CB  VAL A  22       3.326  13.159  20.197  1.00 96.38           C  
ATOM    382  HB  VAL A  22       3.946  13.971  20.579  1.00 96.38           H  
ATOM    383  O   VAL A  22       4.647  10.058  20.507  1.00 96.38           O  
ATOM    384  CG1 VAL A  22       3.837  12.802  18.802  1.00 96.38           C  
ATOM    385 HG11 VAL A  22       4.917  12.653  18.829  1.00 96.38           H  
ATOM    386 HG12 VAL A  22       3.364  11.884  18.452  1.00 96.38           H  
ATOM    387 HG13 VAL A  22       3.620  13.614  18.108  1.00 96.38           H  
ATOM    388  CG2 VAL A  22       1.882  13.661  20.068  1.00 96.38           C  
ATOM    389 HG21 VAL A  22       1.257  12.884  19.627  1.00 96.38           H  
ATOM    390 HG22 VAL A  22       1.856  14.550  19.437  1.00 96.38           H  
ATOM    391 HG23 VAL A  22       1.475  13.916  21.046  1.00 96.38           H  
ATOM    392  N   ILE A  23       5.794  11.668  21.553  1.00 96.38           N  
ATOM    393  H   ILE A  23       5.764  12.583  21.981  1.00 96.38           H  
ATOM    394  CA  ILE A  23       7.080  10.957  21.489  1.00 96.38           C  
ATOM    395  HA  ILE A  23       7.256  10.646  20.459  1.00 96.38           H  
ATOM    396  C   ILE A  23       7.054   9.674  22.327  1.00 96.38           C  
ATOM    397  CB  ILE A  23       8.220  11.906  21.907  1.00 96.38           C  
ATOM    398  HB  ILE A  23       7.951  12.380  22.851  1.00 96.38           H  
ATOM    399  O   ILE A  23       7.591   8.655  21.902  1.00 96.38           O  
ATOM    400  CG1 ILE A  23       8.373  12.992  20.819  1.00 96.38           C  
ATOM    401 HG12 ILE A  23       8.762  12.541  19.906  1.00 96.38           H  
ATOM    402 HG13 ILE A  23       7.402  13.427  20.582  1.00 96.38           H  
ATOM    403  CG2 ILE A  23       9.548  11.150  22.107  1.00 96.38           C  
ATOM    404 HG21 ILE A  23       9.468  10.454  22.942  1.00 96.38           H  
ATOM    405 HG22 ILE A  23      10.362  11.838  22.334  1.00 96.38           H  
ATOM    406 HG23 ILE A  23       9.784  10.590  21.202  1.00 96.38           H  
ATOM    407  CD1 ILE A  23       9.290  14.136  21.242  1.00 96.38           C  
ATOM    408 HD11 ILE A  23       9.220  14.934  20.503  1.00 96.38           H  
ATOM    409 HD12 ILE A  23       8.989  14.520  22.216  1.00 96.38           H  
ATOM    410 HD13 ILE A  23      10.319  13.778  21.281  1.00 96.38           H  
ATOM    411  N   CYS A  24       6.416   9.687  23.500  1.00 95.88           N  
ATOM    412  H   CYS A  24       6.033  10.557  23.840  1.00 95.88           H  
ATOM    413  CA  CYS A  24       6.292   8.492  24.335  1.00 95.88           C  
ATOM    414  HA  CYS A  24       7.273   8.028  24.436  1.00 95.88           H  
ATOM    415  C   CYS A  24       5.375   7.414  23.736  1.00 95.88           C  
ATOM    416  CB  CYS A  24       5.789   8.900  25.727  1.00 95.88           C  
ATOM    417  HB2 CYS A  24       4.930   9.563  25.628  1.00 95.88           H  
ATOM    418  HB3 CYS A  24       5.477   8.004  26.265  1.00 95.88           H  
ATOM    419  O   CYS A  24       5.535   6.248  24.083  1.00 95.88           O  
ATOM    420  SG  CYS A  24       7.105   9.721  26.673  1.00 95.88           S  
ATOM    421  HG  CYS A  24       8.015   8.753  26.530  1.00 95.88           H  
ATOM    422  N   THR A  25       4.418   7.789  22.882  1.00 93.38           N  
ATOM    423  H   THR A  25       4.353   8.765  22.632  1.00 93.38           H  
ATOM    424  CA  THR A  25       3.418   6.867  22.311  1.00 93.38           C  
ATOM    425  HA  THR A  25       3.364   5.973  22.933  1.00 93.38           H  
ATOM    426  C   THR A  25       3.793   6.365  20.916  1.00 93.38           C  
ATOM    427  CB  THR A  25       2.011   7.487  22.301  1.00 93.38           C  
ATOM    428  HB  THR A  25       1.351   6.876  21.685  1.00 93.38           H  
ATOM    429  O   THR A  25       3.696   5.166  20.679  1.00 93.38           O  
ATOM    430  CG2 THR A  25       1.415   7.593  23.705  1.00 93.38           C  
ATOM    431 HG21 THR A  25       2.066   8.174  24.357  1.00 93.38           H  
ATOM    432 HG22 THR A  25       0.436   8.068  23.647  1.00 93.38           H  
ATOM    433 HG23 THR A  25       1.295   6.592  24.119  1.00 93.38           H  
ATOM    434  OG1 THR A  25       2.032   8.797  21.799  1.00 93.38           O  
ATOM    435  HG1 THR A  25       2.427   9.356  22.472  1.00 93.38           H  
ATOM    436  N   TYR A  26       4.268   7.241  20.025  1.00 92.56           N  
ATOM    437  H   TYR A  26       4.280   8.219  20.278  1.00 92.56           H  
ATOM    438  CA  TYR A  26       4.618   6.907  18.632  1.00 92.56           C  
ATOM    439  HA  TYR A  26       4.188   5.938  18.377  1.00 92.56           H  
ATOM    440  C   TYR A  26       6.132   6.779  18.396  1.00 92.56           C  
ATOM    441  CB  TYR A  26       3.994   7.941  17.680  1.00 92.56           C  
ATOM    442  HB2 TYR A  26       4.314   8.942  17.970  1.00 92.56           H  
ATOM    443  HB3 TYR A  26       4.374   7.761  16.674  1.00 92.56           H  
ATOM    444  O   TYR A  26       6.560   6.249  17.374  1.00 92.56           O  
ATOM    445  CG  TYR A  26       2.477   7.894  17.626  1.00 92.56           C  
ATOM    446  CD1 TYR A  26       1.819   7.198  16.592  1.00 92.56           C  
ATOM    447  HD1 TYR A  26       2.388   6.713  15.813  1.00 92.56           H  
ATOM    448  CD2 TYR A  26       1.719   8.523  18.629  1.00 92.56           C  
ATOM    449  HD2 TYR A  26       2.226   9.076  19.406  1.00 92.56           H  
ATOM    450  CE1 TYR A  26       0.411   7.145  16.561  1.00 92.56           C  
ATOM    451  HE1 TYR A  26      -0.098   6.630  15.760  1.00 92.56           H  
ATOM    452  CE2 TYR A  26       0.316   8.413  18.640  1.00 92.56           C  
ATOM    453  HE2 TYR A  26      -0.262   8.845  19.443  1.00 92.56           H  
ATOM    454  OH  TYR A  26      -1.701   7.693  17.566  1.00 92.56           O  
ATOM    455  HH  TYR A  26      -2.114   8.066  18.349  1.00 92.56           H  
ATOM    456  CZ  TYR A  26      -0.344   7.747  17.589  1.00 92.56           C  
ATOM    457  N   GLY A  27       6.969   7.227  19.336  1.00 94.25           N  
ATOM    458  H   GLY A  27       6.583   7.671  20.158  1.00 94.25           H  
ATOM    459  CA  GLY A  27       8.425   7.153  19.215  1.00 94.25           C  
ATOM    460  HA2 GLY A  27       8.870   7.200  20.209  1.00 94.25           H  
ATOM    461  HA3 GLY A  27       8.693   6.192  18.776  1.00 94.25           H  
ATOM    462  C   GLY A  27       9.043   8.265  18.358  1.00 94.25           C  
ATOM    463  O   GLY A  27       8.447   9.318  18.123  1.00 94.25           O  
ATOM    464  N   ILE A  28      10.294   8.044  17.939  1.00 96.56           N  
ATOM    465  H   ILE A  28      10.687   7.126  18.090  1.00 96.56           H  
ATOM    466  CA  ILE A  28      11.098   8.986  17.147  1.00 96.56           C  
ATOM    467  HA  ILE A  28      10.488   9.856  16.903  1.00 96.56           H  
ATOM    468  C   ILE A  28      11.485   8.304  15.832  1.00 96.56           C  
ATOM    469  CB  ILE A  28      12.335   9.484  17.942  1.00 96.56           C  
ATOM    470  HB  ILE A  28      12.943   8.619  18.205  1.00 96.56           H  
ATOM    471  O   ILE A  28      12.076   7.224  15.846  1.00 96.56           O  
ATOM    472  CG1 ILE A  28      11.912  10.191  19.250  1.00 96.56           C  
ATOM    473 HG12 ILE A  28      11.342  11.088  19.012  1.00 96.56           H  
ATOM    474 HG13 ILE A  28      11.266   9.520  19.816  1.00 96.56           H  
ATOM    475  CG2 ILE A  28      13.195  10.432  17.087  1.00 96.56           C  
ATOM    476 HG21 ILE A  28      12.582  11.228  16.664  1.00 96.56           H  
ATOM    477 HG22 ILE A  28      13.658   9.862  16.282  1.00 96.56           H  
ATOM    478 HG23 ILE A  28      14.013  10.862  17.664  1.00 96.56           H  
ATOM    479  CD1 ILE A  28      13.074  10.563  20.183  1.00 96.56           C  
ATOM    480 HD11 ILE A  28      13.673  11.369  19.760  1.00 96.56           H  
ATOM    481 HD12 ILE A  28      13.703   9.690  20.360  1.00 96.56           H  
ATOM    482 HD13 ILE A  28      12.669  10.905  21.136  1.00 96.56           H  
ATOM    483  N   ALA A  29      11.164   8.941  14.707  1.00 94.12           N  
ATOM    484  H   ALA A  29      10.728   9.849  14.780  1.00 94.12           H  
ATOM    485  CA  ALA A  29      11.595   8.507  13.383  1.00 94.12           C  
ATOM    486  HA  ALA A  29      11.360   7.447  13.280  1.00 94.12           H  
ATOM    487  C   ALA A  29      13.118   8.693  13.208  1.00 94.12           C  
ATOM    488  CB  ALA A  29      10.791   9.291  12.338  1.00 94.12           C  
ATOM    489  HB1 ALA A  29       9.729   9.079  12.471  1.00 94.12           H  
ATOM    490  HB2 ALA A  29      10.964  10.360  12.459  1.00 94.12           H  
ATOM    491  HB3 ALA A  29      11.083   8.995  11.331  1.00 94.12           H  
ATOM    492  O   ALA A  29      13.724   9.487  13.933  1.00 94.12           O  
ATOM    493  N   PRO A  30      13.763   8.009  12.244  1.00 93.75           N  
ATOM    494  CA  PRO A  30      15.187   8.198  11.968  1.00 93.75           C  
ATOM    495  HA  PRO A  30      15.754   7.772  12.795  1.00 93.75           H  
ATOM    496  C   PRO A  30      15.546   9.686  11.809  1.00 93.75           C  
ATOM    497  CB  PRO A  30      15.460   7.381  10.702  1.00 93.75           C  
ATOM    498  HB2 PRO A  30      16.475   6.982  10.680  1.00 93.75           H  
ATOM    499  HB3 PRO A  30      15.265   7.988   9.817  1.00 93.75           H  
ATOM    500  O   PRO A  30      14.893  10.419  11.065  1.00 93.75           O  
ATOM    501  CG  PRO A  30      14.409   6.275  10.760  1.00 93.75           C  
ATOM    502  HG2 PRO A  30      14.186   5.872   9.772  1.00 93.75           H  
ATOM    503  HG3 PRO A  30      14.741   5.485  11.433  1.00 93.75           H  
ATOM    504  CD  PRO A  30      13.204   6.994  11.361  1.00 93.75           C  
ATOM    505  HD2 PRO A  30      12.634   7.473  10.565  1.00 93.75           H  
ATOM    506  HD3 PRO A  30      12.578   6.282  11.899  1.00 93.75           H  
ATOM    507  N   VAL A  31      16.552  10.149  12.555  1.00 95.12           N  
ATOM    508  H   VAL A  31      17.063   9.496  13.132  1.00 95.12           H  
ATOM    509  CA  VAL A  31      16.911  11.574  12.622  1.00 95.12           C  
ATOM    510  HA  VAL A  31      16.002  12.164  12.502  1.00 95.12           H  
ATOM    511  C   VAL A  31      17.864  11.923  11.486  1.00 95.12           C  
ATOM    512  CB  VAL A  31      17.527  11.952  13.984  1.00 95.12           C  
ATOM    513  HB  VAL A  31      18.435  11.372  14.146  1.00 95.12           H  
ATOM    514  O   VAL A  31      18.970  11.393  11.421  1.00 95.12           O  
ATOM    515  CG1 VAL A  31      17.881  13.447  14.050  1.00 95.12           C  
ATOM    516 HG11 VAL A  31      18.643  13.689  13.309  1.00 95.12           H  
ATOM    517 HG12 VAL A  31      18.279  13.688  15.036  1.00 95.12           H  
ATOM    518 HG13 VAL A  31      16.991  14.048  13.865  1.00 95.12           H  
ATOM    519  CG2 VAL A  31      16.559  11.660  15.139  1.00 95.12           C  
ATOM    520 HG21 VAL A  31      17.006  11.954  16.089  1.00 95.12           H  
ATOM    521 HG22 VAL A  31      15.628  12.208  14.988  1.00 95.12           H  
ATOM    522 HG23 VAL A  31      16.329  10.595  15.179  1.00 95.12           H  
ATOM    523  N   GLY A  32      17.465  12.872  10.642  1.00 89.31           N  
ATOM    524  H   GLY A  32      16.517  13.214  10.701  1.00 89.31           H  
ATOM    525  CA  GLY A  32      18.275  13.341   9.523  1.00 89.31           C  
ATOM    526  HA2 GLY A  32      18.736  12.485   9.031  1.00 89.31           H  
ATOM    527  HA3 GLY A  32      19.077  13.975   9.902  1.00 89.31           H  
ATOM    528  C   GLY A  32      17.467  14.143   8.503  1.00 89.31           C  
ATOM    529  O   GLY A  32      16.347  14.573   8.782  1.00 89.31           O  
ATOM    530  N   PHE A  33      18.066  14.383   7.336  1.00 81.19           N  
ATOM    531  H   PHE A  33      18.910  13.860   7.153  1.00 81.19           H  
ATOM    532  CA  PHE A  33      17.506  15.206   6.250  1.00 81.19           C  
ATOM    533  HA  PHE A  33      16.547  15.619   6.563  1.00 81.19           H  
ATOM    534  C   PHE A  33      17.244  14.406   4.967  1.00 81.19           C  
ATOM    535  CB  PHE A  33      18.464  16.368   5.946  1.00 81.19           C  
ATOM    536  HB2 PHE A  33      19.417  15.961   5.610  1.00 81.19           H  
ATOM    537  HB3 PHE A  33      18.056  16.953   5.121  1.00 81.19           H  
ATOM    538  O   PHE A  33      16.799  14.967   3.962  1.00 81.19           O  
ATOM    539  CG  PHE A  33      18.709  17.314   7.102  1.00 81.19           C  
ATOM    540  CD1 PHE A  33      17.791  18.343   7.373  1.00 81.19           C  
ATOM    541  HD1 PHE A  33      16.892  18.438   6.782  1.00 81.19           H  
ATOM    542  CD2 PHE A  33      19.855  17.170   7.907  1.00 81.19           C  
ATOM    543  HD2 PHE A  33      20.556  16.372   7.712  1.00 81.19           H  
ATOM    544  CE1 PHE A  33      18.025  19.242   8.426  1.00 81.19           C  
ATOM    545  HE1 PHE A  33      17.308  20.024   8.630  1.00 81.19           H  
ATOM    546  CE2 PHE A  33      20.082  18.059   8.972  1.00 81.19           C  
ATOM    547  HE2 PHE A  33      20.956  17.941   9.596  1.00 81.19           H  
ATOM    548  CZ  PHE A  33      19.170  19.098   9.229  1.00 81.19           C  
ATOM    549  HZ  PHE A  33      19.338  19.778  10.050  1.00 81.19           H  
ATOM    550  N   ALA A  34      17.590  13.121   4.968  1.00 80.56           N  
ATOM    551  H   ALA A  34      17.829  12.675   5.842  1.00 80.56           H  
ATOM    552  CA  ALA A  34      17.505  12.244   3.818  1.00 80.56           C  
ATOM    553  HA  ALA A  34      17.362  12.838   2.915  1.00 80.56           H  
ATOM    554  C   ALA A  34      16.289  11.311   3.935  1.00 80.56           C  
ATOM    555  CB  ALA A  34      18.855  11.518   3.690  1.00 80.56           C  
ATOM    556  HB1 ALA A  34      18.892  10.932   2.772  1.00 80.56           H  
ATOM    557  HB2 ALA A  34      18.996  10.853   4.542  1.00 80.56           H  
ATOM    558  HB3 ALA A  34      19.666  12.245   3.674  1.00 80.56           H  
ATOM    559  O   ALA A  34      15.353  11.542   4.700  1.00 80.56           O  
ATOM    560  N   GLN A  35      16.289  10.272   3.109  1.00 81.81           N  
ATOM    561  H   GLN A  35      17.131  10.090   2.582  1.00 81.81           H  
ATOM    562  CA  GLN A  35      15.345   9.170   3.197  1.00 81.81           C  
ATOM    563  HA  GLN A  35      14.523   9.417   3.869  1.00 81.81           H  
ATOM    564  C   GLN A  35      16.088   7.968   3.771  1.00 81.81           C  
ATOM    565  CB  GLN A  35      14.766   8.876   1.810  1.00 81.81           C  
ATOM    566  HB2 GLN A  35      15.581   8.801   1.091  1.00 81.81           H  
ATOM    567  HB3 GLN A  35      14.244   7.919   1.842  1.00 81.81           H  
ATOM    568  O   GLN A  35      17.159   7.606   3.276  1.00 81.81           O  
ATOM    569  CG  GLN A  35      13.767   9.959   1.372  1.00 81.81           C  
ATOM    570  HG2 GLN A  35      14.216  10.948   1.462  1.00 81.81           H  
ATOM    571  HG3 GLN A  35      12.902   9.916   2.034  1.00 81.81           H  
ATOM    572  CD  GLN A  35      13.288   9.788  -0.064  1.00 81.81           C  
ATOM    573  NE2 GLN A  35      12.172  10.381  -0.426  1.00 81.81           N  
ATOM    574 HE21 GLN A  35      11.818  10.198  -1.354  1.00 81.81           H  
ATOM    575 HE22 GLN A  35      11.642  10.950   0.219  1.00 81.81           H  
ATOM    576  OE1 GLN A  35      13.940   9.174  -0.897  1.00 81.81           O  
ATOM    577  N   HIS A  36      15.512   7.354   4.795  1.00 84.75           N  
ATOM    578  H   HIS A  36      14.609   7.680   5.109  1.00 84.75           H  
ATOM    579  CA  HIS A  36      16.015   6.129   5.387  1.00 84.75           C  
ATOM    580  HA  HIS A  36      17.092   6.072   5.230  1.00 84.75           H  
ATOM    581  C   HIS A  36      15.351   4.931   4.703  1.00 84.75           C  
ATOM    582  CB  HIS A  36      15.772   6.162   6.897  1.00 84.75           C  
ATOM    583  HB2 HIS A  36      14.701   6.211   7.094  1.00 84.75           H  
ATOM    584  HB3 HIS A  36      16.237   7.055   7.312  1.00 84.75           H  
ATOM    585  O   HIS A  36      14.125   4.862   4.605  1.00 84.75           O  
ATOM    586  CG  HIS A  36      16.351   4.960   7.588  1.00 84.75           C  
ATOM    587  CD2 HIS A  36      17.640   4.814   8.024  1.00 84.75           C  
ATOM    588  HD2 HIS A  36      18.419   5.557   7.946  1.00 84.75           H  
ATOM    589  ND1 HIS A  36      15.683   3.795   7.878  1.00 84.75           N  
ATOM    590  HD1 HIS A  36      14.705   3.612   7.703  1.00 84.75           H  
ATOM    591  CE1 HIS A  36      16.549   2.968   8.486  1.00 84.75           C  
ATOM    592  HE1 HIS A  36      16.308   1.988   8.871  1.00 84.75           H  
ATOM    593  NE2 HIS A  36      17.759   3.539   8.589  1.00 84.75           N  
ATOM    594  N   VAL A  37      16.162   3.987   4.222  1.00 85.25           N  
ATOM    595  H   VAL A  37      17.155   4.081   4.378  1.00 85.25           H  
ATOM    596  CA  VAL A  37      15.686   2.793   3.514  1.00 85.25           C  
ATOM    597  HA  VAL A  37      14.608   2.865   3.371  1.00 85.25           H  
ATOM    598  C   VAL A  37      15.963   1.560   4.362  1.00 85.25           C  
ATOM    599  CB  VAL A  37      16.317   2.661   2.113  1.00 85.25           C  
ATOM    600  HB  VAL A  37      17.390   2.500   2.212  1.00 85.25           H  
ATOM    601  O   VAL A  37      17.117   1.266   4.676  1.00 85.25           O  
ATOM    602  CG1 VAL A  37      15.710   1.476   1.349  1.00 85.25           C  
ATOM    603 HG11 VAL A  37      14.631   1.608   1.268  1.00 85.25           H  
ATOM    604 HG12 VAL A  37      16.145   1.415   0.351  1.00 85.25           H  
ATOM    605 HG13 VAL A  37      15.917   0.541   1.870  1.00 85.25           H  
ATOM    606  CG2 VAL A  37      16.099   3.928   1.273  1.00 85.25           C  
ATOM    607 HG21 VAL A  37      16.473   3.777   0.260  1.00 85.25           H  
ATOM    608 HG22 VAL A  37      15.037   4.173   1.235  1.00 85.25           H  
ATOM    609 HG23 VAL A  37      16.636   4.768   1.713  1.00 85.25           H  
ATOM    610  N   THR A  38      14.913   0.818   4.699  1.00 88.00           N  
ATOM    611  H   THR A  38      13.991   1.115   4.416  1.00 88.00           H  
ATOM    612  CA  THR A  38      15.010  -0.504   5.328  1.00 88.00           C  
ATOM    613  HA  THR A  38      16.034  -0.673   5.661  1.00 88.00           H  
ATOM    614  C   THR A  38      14.676  -1.576   4.304  1.00 88.00           C  
ATOM    615  CB  THR A  38      14.103  -0.632   6.559  1.00 88.00           C  
ATOM    616  HB  THR A  38      14.116  -1.664   6.912  1.00 88.00           H  
ATOM    617  O   THR A  38      13.808  -1.393   3.454  1.00 88.00           O  
ATOM    618  CG2 THR A  38      14.565   0.286   7.683  1.00 88.00           C  
ATOM    619 HG21 THR A  38      15.605   0.070   7.925  1.00 88.00           H  
ATOM    620 HG22 THR A  38      14.460   1.324   7.369  1.00 88.00           H  
ATOM    621 HG23 THR A  38      13.950   0.118   8.568  1.00 88.00           H  
ATOM    622  OG1 THR A  38      12.788  -0.262   6.245  1.00 88.00           O  
ATOM    623  HG1 THR A  38      12.195  -0.560   6.939  1.00 88.00           H  
ATOM    624  N   THR A  39      15.377  -2.705   4.362  1.00 87.75           N  
ATOM    625  H   THR A  39      16.101  -2.810   5.059  1.00 87.75           H  
ATOM    626  CA  THR A  39      15.134  -3.847   3.474  1.00 87.75           C  
ATOM    627  HA  THR A  39      14.213  -3.684   2.915  1.00 87.75           H  
ATOM    628  C   THR A  39      14.960  -5.107   4.299  1.00 87.75           C  
ATOM    629  CB  THR A  39      16.266  -4.050   2.457  1.00 87.75           C  
ATOM    630  HB  THR A  39      16.035  -4.923   1.847  1.00 87.75           H  
ATOM    631  O   THR A  39      15.773  -5.365   5.190  1.00 87.75           O  
ATOM    632  CG2 THR A  39      16.444  -2.844   1.535  1.00 87.75           C  
ATOM    633 HG21 THR A  39      17.169  -3.090   0.758  1.00 87.75           H  
ATOM    634 HG22 THR A  39      15.489  -2.599   1.071  1.00 87.75           H  
ATOM    635 HG23 THR A  39      16.800  -1.981   2.098  1.00 87.75           H  
ATOM    636  OG1 THR A  39      17.485  -4.265   3.138  1.00 87.75           O  
ATOM    637  HG1 THR A  39      17.301  -4.909   3.827  1.00 87.75           H  
ATOM    638  N   GLN A  40      13.948  -5.910   3.990  1.00 88.06           N  
ATOM    639  H   GLN A  40      13.325  -5.655   3.237  1.00 88.06           H  
ATOM    640  CA  GLN A  40      13.693  -7.167   4.686  1.00 88.06           C  
ATOM    641  HA  GLN A  40      14.635  -7.538   5.090  1.00 88.06           H  
ATOM    642  C   GLN A  40      13.159  -8.219   3.718  1.00 88.06           C  
ATOM    643  CB  GLN A  40      12.738  -6.916   5.863  1.00 88.06           C  
ATOM    644  HB2 GLN A  40      11.749  -6.666   5.480  1.00 88.06           H  
ATOM    645  HB3 GLN A  40      13.119  -6.064   6.427  1.00 88.06           H  
ATOM    646  O   GLN A  40      12.492  -7.903   2.734  1.00 88.06           O  
ATOM    647  CG  GLN A  40      12.619  -8.114   6.820  1.00 88.06           C  
ATOM    648  HG2 GLN A  40      12.076  -8.919   6.325  1.00 88.06           H  
ATOM    649  HG3 GLN A  40      13.614  -8.473   7.081  1.00 88.06           H  
ATOM    650  CD  GLN A  40      11.890  -7.772   8.119  1.00 88.06           C  
ATOM    651  NE2 GLN A  40      11.477  -8.754   8.887  1.00 88.06           N  
ATOM    652 HE21 GLN A  40      10.931  -8.459   9.684  1.00 88.06           H  
ATOM    653 HE22 GLN A  40      11.499  -9.712   8.570  1.00 88.06           H  
ATOM    654  OE1 GLN A  40      11.705  -6.630   8.493  1.00 88.06           O  
ATOM    655  N   LEU A  41      13.463  -9.483   4.016  1.00 87.25           N  
ATOM    656  H   LEU A  41      14.002  -9.660   4.852  1.00 87.25           H  
ATOM    657  CA  LEU A  41      12.920 -10.626   3.297  1.00 87.25           C  
ATOM    658  HA  LEU A  41      12.746 -10.334   2.262  1.00 87.25           H  
ATOM    659  C   LEU A  41      11.575 -11.023   3.924  1.00 87.25           C  
ATOM    660  CB  LEU A  41      13.959 -11.762   3.311  1.00 87.25           C  
ATOM    661  HB2 LEU A  41      14.956 -11.346   3.164  1.00 87.25           H  
ATOM    662  HB3 LEU A  41      13.952 -12.241   4.290  1.00 87.25           H  
ATOM    663  O   LEU A  41      11.552 -11.541   5.046  1.00 87.25           O  
ATOM    664  CG  LEU A  41      13.681 -12.785   2.195  1.00 87.25           C  
ATOM    665  HG  LEU A  41      12.615 -12.777   1.970  1.00 87.25           H  
ATOM    666  CD1 LEU A  41      14.439 -12.411   0.927  1.00 87.25           C  
ATOM    667 HD11 LEU A  41      14.136 -13.070   0.113  1.00 87.25           H  
ATOM    668 HD12 LEU A  41      15.514 -12.497   1.082  1.00 87.25           H  
ATOM    669 HD13 LEU A  41      14.191 -11.386   0.651  1.00 87.25           H  
ATOM    670  CD2 LEU A  41      14.102 -14.200   2.591  1.00 87.25           C  
ATOM    671 HD21 LEU A  41      15.085 -14.194   3.064  1.00 87.25           H  
ATOM    672 HD22 LEU A  41      13.334 -14.634   3.231  1.00 87.25           H  
ATOM    673 HD23 LEU A  41      14.153 -14.828   1.702  1.00 87.25           H  
ATOM    674  N   VAL A  42      10.478 -10.780   3.211  1.00 89.06           N  
ATOM    675  H   VAL A  42      10.583 -10.396   2.283  1.00 89.06           H  
ATOM    676  CA  VAL A  42       9.105 -10.908   3.721  1.00 89.06           C  
ATOM    677  HA  VAL A  42       9.129 -11.405   4.691  1.00 89.06           H  
ATOM    678  C   VAL A  42       8.262 -11.768   2.784  1.00 89.06           C  
ATOM    679  CB  VAL A  42       8.454  -9.525   3.922  1.00 89.06           C  
ATOM    680  HB  VAL A  42       8.256  -9.063   2.955  1.00 89.06           H  
ATOM    681  O   VAL A  42       8.466 -11.751   1.572  1.00 89.06           O  
ATOM    682  CG1 VAL A  42       7.139  -9.686   4.683  1.00 89.06           C  
ATOM    683 HG11 VAL A  42       6.836  -8.722   5.091  1.00 89.06           H  
ATOM    684 HG12 VAL A  42       7.274 -10.371   5.521  1.00 89.06           H  
ATOM    685 HG13 VAL A  42       6.355 -10.058   4.024  1.00 89.06           H  
ATOM    686  CG2 VAL A  42       9.336  -8.572   4.743  1.00 89.06           C  
ATOM    687 HG21 VAL A  42       9.567  -9.014   5.712  1.00 89.06           H  
ATOM    688 HG22 VAL A  42      10.256  -8.352   4.202  1.00 89.06           H  
ATOM    689 HG23 VAL A  42       8.818  -7.625   4.897  1.00 89.06           H  
ATOM    690  N   LEU A  43       7.331 -12.550   3.332  1.00 87.00           N  
ATOM    691  H   LEU A  43       7.173 -12.525   4.329  1.00 87.00           H  
ATOM    692  CA  LEU A  43       6.428 -13.368   2.528  1.00 87.00           C  
ATOM    693  HA  LEU A  43       7.015 -13.929   1.801  1.00 87.00           H  
ATOM    694  C   LEU A  43       5.433 -12.469   1.783  1.00 87.00           C  
ATOM    695  CB  LEU A  43       5.706 -14.344   3.470  1.00 87.00           C  
ATOM    696  HB2 LEU A  43       5.070 -13.769   4.143  1.00 87.00           H  
ATOM    697  HB3 LEU A  43       6.439 -14.866   4.084  1.00 87.00           H  
ATOM    698  O   LEU A  43       4.670 -11.754   2.427  1.00 87.00           O  
ATOM    699  CG  LEU A  43       4.847 -15.385   2.735  1.00 87.00           C  
ATOM    700  HG  LEU A  43       4.188 -14.893   2.020  1.00 87.00           H  
ATOM    701  CD1 LEU A  43       5.719 -16.394   1.990  1.00 87.00           C  
ATOM    702 HD11 LEU A  43       6.214 -15.908   1.149  1.00 87.00           H  
ATOM    703 HD12 LEU A  43       6.474 -16.805   2.660  1.00 87.00           H  
ATOM    704 HD13 LEU A  43       5.105 -17.212   1.614  1.00 87.00           H  
ATOM    705  CD2 LEU A  43       3.983 -16.145   3.738  1.00 87.00           C  
ATOM    706 HD21 LEU A  43       3.360 -16.873   3.218  1.00 87.00           H  
ATOM    707 HD22 LEU A  43       4.619 -16.656   4.461  1.00 87.00           H  
ATOM    708 HD23 LEU A  43       3.341 -15.443   4.270  1.00 87.00           H  
ATOM    709  N   LYS A  44       5.399 -12.515   0.448  1.00 83.81           N  
ATOM    710  H   LYS A  44       6.070 -13.101  -0.028  1.00 83.81           H  
ATOM    711  CA  LYS A  44       4.473 -11.701  -0.360  1.00 83.81           C  
ATOM    712  HA  LYS A  44       4.020 -10.954   0.293  1.00 83.81           H  
ATOM    713  C   LYS A  44       3.300 -12.520  -0.919  1.00 83.81           C  
ATOM    714  CB  LYS A  44       5.274 -10.932  -1.430  1.00 83.81           C  
ATOM    715  HB2 LYS A  44       6.302 -10.796  -1.095  1.00 83.81           H  
ATOM    716  HB3 LYS A  44       5.300 -11.508  -2.355  1.00 83.81           H  
ATOM    717  O   LYS A  44       3.086 -13.677  -0.558  1.00 83.81           O  
ATOM    718  CG  LYS A  44       4.677  -9.534  -1.680  1.00 83.81           C  
ATOM    719  HG2 LYS A  44       3.607  -9.591  -1.880  1.00 83.81           H  
ATOM    720  HG3 LYS A  44       4.819  -8.921  -0.790  1.00 83.81           H  
ATOM    721  CD  LYS A  44       5.350  -8.857  -2.869  1.00 83.81           C  
ATOM    722  HD2 LYS A  44       6.393  -8.657  -2.623  1.00 83.81           H  
ATOM    723  HD3 LYS A  44       5.308  -9.520  -3.733  1.00 83.81           H  
ATOM    724  CE  LYS A  44       4.623  -7.550  -3.192  1.00 83.81           C  
ATOM    725  HE2 LYS A  44       3.572  -7.760  -3.392  1.00 83.81           H  
ATOM    726  HE3 LYS A  44       4.658  -6.892  -2.324  1.00 83.81           H  
ATOM    727  NZ  LYS A  44       5.240  -6.895  -4.362  1.00 83.81           N  
ATOM    728  HZ1 LYS A  44       4.731  -6.048  -4.571  1.00 83.81           H  
ATOM    729  HZ2 LYS A  44       6.210  -6.692  -4.168  1.00 83.81           H  
ATOM    730  HZ3 LYS A  44       5.203  -7.523  -5.152  1.00 83.81           H  
ATOM    731  N   ASN A  45       2.528 -11.906  -1.813  1.00 74.06           N  
ATOM    732  H   ASN A  45       2.821 -10.987  -2.112  1.00 74.06           H  
ATOM    733  CA  ASN A  45       1.326 -12.441  -2.448  1.00 74.06           C  
ATOM    734  HA  ASN A  45       0.599 -12.632  -1.658  1.00 74.06           H  
ATOM    735  C   ASN A  45       1.539 -13.789  -3.156  1.00 74.06           C  
ATOM    736  CB  ASN A  45       0.749 -11.365  -3.398  1.00 74.06           C  
ATOM    737  HB2 ASN A  45      -0.117 -11.779  -3.915  1.00 74.06           H  
ATOM    738  HB3 ASN A  45       0.409 -10.513  -2.810  1.00 74.06           H  
ATOM    739  O   ASN A  45       0.735 -14.700  -2.987  1.00 74.06           O  
ATOM    740  CG  ASN A  45       1.692 -10.840  -4.470  1.00 74.06           C  
ATOM    741  ND2 ASN A  45       1.190 -10.028  -5.367  1.00 74.06           N  
ATOM    742 HD21 ASN A  45       1.816  -9.669  -6.074  1.00 74.06           H  
ATOM    743 HD22 ASN A  45       0.246  -9.681  -5.270  1.00 74.06           H  
ATOM    744  OD1 ASN A  45       2.877 -11.131  -4.507  1.00 74.06           O  
ATOM    745  N   ARG A  46       2.655 -13.968  -3.866  1.00 73.25           N  
ATOM    746  H   ARG A  46       3.241 -13.160  -4.023  1.00 73.25           H  
ATOM    747  CA  ARG A  46       3.006 -15.232  -4.539  1.00 73.25           C  
ATOM    748  HA  ARG A  46       2.130 -15.601  -5.074  1.00 73.25           H  
ATOM    749  C   ARG A  46       3.365 -16.374  -3.569  1.00 73.25           C  
ATOM    750  CB  ARG A  46       4.090 -14.938  -5.593  1.00 73.25           C  
ATOM    751  HB2 ARG A  46       4.875 -14.329  -5.145  1.00 73.25           H  
ATOM    752  HB3 ARG A  46       4.539 -15.872  -5.932  1.00 73.25           H  
ATOM    753  O   ARG A  46       3.676 -17.479  -3.989  1.00 73.25           O  
ATOM    754  CG  ARG A  46       3.490 -14.216  -6.817  1.00 73.25           C  
ATOM    755  HG2 ARG A  46       2.986 -14.953  -7.442  1.00 73.25           H  
ATOM    756  HG3 ARG A  46       2.757 -13.474  -6.499  1.00 73.25           H  
ATOM    757  CD  ARG A  46       4.559 -13.498  -7.645  1.00 73.25           C  
ATOM    758  HD2 ARG A  46       5.393 -14.175  -7.832  1.00 73.25           H  
ATOM    759  HD3 ARG A  46       4.954 -12.677  -7.047  1.00 73.25           H  
ATOM    760  NE  ARG A  46       4.008 -12.941  -8.902  1.00 73.25           N  
ATOM    761  HE  ARG A  46       3.091 -12.520  -8.841  1.00 73.25           H  
ATOM    762  NH1 ARG A  46       5.501 -13.859 -10.380  1.00 73.25           N  
ATOM    763 HH11 ARG A  46       5.624 -14.642  -9.754  1.00 73.25           H  
ATOM    764 HH12 ARG A  46       5.808 -14.016 -11.330  1.00 73.25           H  
ATOM    765  NH2 ARG A  46       4.092 -12.299 -11.098  1.00 73.25           N  
ATOM    766 HH21 ARG A  46       3.369 -11.608 -10.955  1.00 73.25           H  
ATOM    767 HH22 ARG A  46       4.356 -12.512 -12.049  1.00 73.25           H  
ATOM    768  CZ  ARG A  46       4.532 -13.038 -10.114  1.00 73.25           C  
ATOM    769  N   GLY A  47       3.289 -16.151  -2.252  1.00 70.94           N  
ATOM    770  H   GLY A  47       2.983 -15.237  -1.948  1.00 70.94           H  
ATOM    771  CA  GLY A  47       3.638 -17.129  -1.212  1.00 70.94           C  
ATOM    772  HA2 GLY A  47       3.067 -18.050  -1.327  1.00 70.94           H  
ATOM    773  HA3 GLY A  47       3.392 -16.691  -0.244  1.00 70.94           H  
ATOM    774  C   GLY A  47       5.120 -17.485  -1.189  1.00 70.94           C  
ATOM    775  O   GLY A  47       5.498 -18.537  -0.679  1.00 70.94           O  
ATOM    776  N   VAL A  48       5.940 -16.587  -1.725  1.00 78.81           N  
ATOM    777  H   VAL A  48       5.528 -15.747  -2.107  1.00 78.81           H  
ATOM    778  CA  VAL A  48       7.394 -16.659  -1.737  1.00 78.81           C  
ATOM    779  HA  VAL A  48       7.716 -17.570  -1.234  1.00 78.81           H  
ATOM    780  C   VAL A  48       7.944 -15.476  -0.957  1.00 78.81           C  
ATOM    781  CB  VAL A  48       7.907 -16.707  -3.184  1.00 78.81           C  
ATOM    782  HB  VAL A  48       7.530 -15.842  -3.730  1.00 78.81           H  
ATOM    783  O   VAL A  48       7.343 -14.398  -0.910  1.00 78.81           O  
ATOM    784  CG1 VAL A  48       9.431 -16.714  -3.290  1.00 78.81           C  
ATOM    785 HG11 VAL A  48       9.866 -15.840  -2.805  1.00 78.81           H  
ATOM    786 HG12 VAL A  48       9.851 -17.633  -2.880  1.00 78.81           H  
ATOM    787 HG13 VAL A  48       9.669 -16.621  -4.349  1.00 78.81           H  
ATOM    788  CG2 VAL A  48       7.392 -17.986  -3.850  1.00 78.81           C  
ATOM    789 HG21 VAL A  48       7.524 -18.831  -3.173  1.00 78.81           H  
ATOM    790 HG22 VAL A  48       6.334 -17.886  -4.090  1.00 78.81           H  
ATOM    791 HG23 VAL A  48       7.934 -18.181  -4.775  1.00 78.81           H  
ATOM    792  N   TYR A  49       9.076 -15.704  -0.303  1.00 83.94           N  
ATOM    793  H   TYR A  49       9.518 -16.607  -0.404  1.00 83.94           H  
ATOM    794  CA  TYR A  49       9.817 -14.657   0.376  1.00 83.94           C  
ATOM    795  HA  TYR A  49       9.121 -14.050   0.954  1.00 83.94           H  
ATOM    796  C   TYR A  49      10.506 -13.747  -0.643  1.00 83.94           C  
ATOM    797  CB  TYR A  49      10.809 -15.298   1.347  1.00 83.94           C  
ATOM    798  HB2 TYR A  49      11.558 -14.550   1.609  1.00 83.94           H  
ATOM    799  HB3 TYR A  49      11.332 -16.120   0.859  1.00 83.94           H  
ATOM    800  O   TYR A  49      11.376 -14.186  -1.393  1.00 83.94           O  
ATOM    801  CG  TYR A  49      10.168 -15.772   2.633  1.00 83.94           C  
ATOM    802  CD1 TYR A  49       9.832 -14.836   3.630  1.00 83.94           C  
ATOM    803  HD1 TYR A  49      10.044 -13.788   3.474  1.00 83.94           H  
ATOM    804  CD2 TYR A  49       9.865 -17.134   2.816  1.00 83.94           C  
ATOM    805  HD2 TYR A  49      10.106 -17.855   2.050  1.00 83.94           H  
ATOM    806  CE1 TYR A  49       9.152 -15.251   4.792  1.00 83.94           C  
ATOM    807  HE1 TYR A  49       8.813 -14.527   5.518  1.00 83.94           H  
ATOM    808  CE2 TYR A  49       9.226 -17.560   3.996  1.00 83.94           C  
ATOM    809  HE2 TYR A  49       8.984 -18.602   4.142  1.00 83.94           H  
ATOM    810  OH  TYR A  49       8.198 -17.022   6.094  1.00 83.94           O  
ATOM    811  HH  TYR A  49       7.774 -16.299   6.563  1.00 83.94           H  
ATOM    812  CZ  TYR A  49       8.849 -16.616   4.975  1.00 83.94           C  
ATOM    813  N   GLU A  50      10.144 -12.470  -0.635  1.00 88.25           N  
ATOM    814  H   GLU A  50       9.432 -12.173   0.017  1.00 88.25           H  
ATOM    815  CA  GLU A  50      10.737 -11.439  -1.481  1.00 88.25           C  
ATOM    816  HA  GLU A  50      11.466 -11.897  -2.150  1.00 88.25           H  
ATOM    817  C   GLU A  50      11.481 -10.419  -0.615  1.00 88.25           C  
ATOM    818  CB  GLU A  50       9.674 -10.771  -2.371  1.00 88.25           C  
ATOM    819  HB2 GLU A  50       8.915 -10.302  -1.746  1.00 88.25           H  
ATOM    820  HB3 GLU A  50      10.168  -9.995  -2.957  1.00 88.25           H  
ATOM    821  O   GLU A  50      11.050 -10.070   0.484  1.00 88.25           O  
ATOM    822  CG  GLU A  50       9.005 -11.774  -3.329  1.00 88.25           C  
ATOM    823  HG2 GLU A  50       8.373 -12.446  -2.749  1.00 88.25           H  
ATOM    824  HG3 GLU A  50       9.783 -12.377  -3.799  1.00 88.25           H  
ATOM    825  CD  GLU A  50       8.151 -11.122  -4.430  1.00 88.25           C  
ATOM    826  OE1 GLU A  50       7.757 -11.872  -5.356  1.00 88.25           O  
ATOM    827  OE2 GLU A  50       7.898  -9.893  -4.369  1.00 88.25           O  
ATOM    828  N   SER A  51      12.620  -9.935  -1.107  1.00 88.69           N  
ATOM    829  H   SER A  51      12.862 -10.213  -2.048  1.00 88.69           H  
ATOM    830  CA  SER A  51      13.329  -8.804  -0.511  1.00 88.69           C  
ATOM    831  HA  SER A  51      13.220  -8.858   0.572  1.00 88.69           H  
ATOM    832  C   SER A  51      12.686  -7.513  -0.995  1.00 88.69           C  
ATOM    833  CB  SER A  51      14.829  -8.839  -0.814  1.00 88.69           C  
ATOM    834  HB2 SER A  51      15.005  -8.648  -1.872  1.00 88.69           H  
ATOM    835  HB3 SER A  51      15.225  -9.822  -0.559  1.00 88.69           H  
ATOM    836  O   SER A  51      12.730  -7.190  -2.188  1.00 88.69           O  
ATOM    837  OG  SER A  51      15.502  -7.870  -0.036  1.00 88.69           O  
ATOM    838  HG  SER A  51      16.444  -7.954  -0.205  1.00 88.69           H  
ATOM    839  N   VAL A  52      12.071  -6.799  -0.058  1.00 89.94           N  
ATOM    840  H   VAL A  52      12.106  -7.147   0.890  1.00 89.94           H  
ATOM    841  CA  VAL A  52      11.315  -5.564  -0.282  1.00 89.94           C  
ATOM    842  HA  VAL A  52      11.370  -5.304  -1.339  1.00 89.94           H  
ATOM    843  C   VAL A  52      11.946  -4.411   0.493  1.00 89.94           C  
ATOM    844  CB  VAL A  52       9.823  -5.749   0.069  1.00 89.94           C  
ATOM    845  HB  VAL A  52       9.338  -4.775   0.019  1.00 89.94           H  
ATOM    846  O   VAL A  52      12.562  -4.620   1.541  1.00 89.94           O  
ATOM    847  CG1 VAL A  52       9.141  -6.668  -0.955  1.00 89.94           C  
ATOM    848 HG11 VAL A  52       8.080  -6.764  -0.723  1.00 89.94           H  
ATOM    849 HG12 VAL A  52       9.589  -7.661  -0.928  1.00 89.94           H  
ATOM    850 HG13 VAL A  52       9.251  -6.256  -1.958  1.00 89.94           H  
ATOM    851  CG2 VAL A  52       9.598  -6.331   1.470  1.00 89.94           C  
ATOM    852 HG21 VAL A  52       8.544  -6.262   1.738  1.00 89.94           H  
ATOM    853 HG22 VAL A  52       9.902  -7.378   1.503  1.00 89.94           H  
ATOM    854 HG23 VAL A  52      10.182  -5.782   2.210  1.00 89.94           H  
ATOM    855  N   LYS A  53      11.806  -3.187  -0.034  1.00 89.38           N  
ATOM    856  H   LYS A  53      11.229  -3.087  -0.857  1.00 89.38           H  
ATOM    857  CA  LYS A  53      12.266  -1.955   0.619  1.00 89.38           C  
ATOM    858  HA  LYS A  53      12.887  -2.240   1.468  1.00 89.38           H  
ATOM    859  C   LYS A  53      11.093  -1.167   1.189  1.00 89.38           C  
ATOM    860  CB  LYS A  53      13.147  -1.080  -0.299  1.00 89.38           C  
ATOM    861  HB2 LYS A  53      14.013  -1.658  -0.621  1.00 89.38           H  
ATOM    862  HB3 LYS A  53      13.518  -0.245   0.296  1.00 89.38           H  
ATOM    863  O   LYS A  53      10.062  -1.054   0.533  1.00 89.38           O  
ATOM    864  CG  LYS A  53      12.444  -0.507  -1.546  1.00 89.38           C  
ATOM    865  HG2 LYS A  53      12.120  -1.335  -2.176  1.00 89.38           H  
ATOM    866  HG3 LYS A  53      11.567   0.066  -1.245  1.00 89.38           H  
ATOM    867  CD  LYS A  53      13.357   0.425  -2.367  1.00 89.38           C  
ATOM    868  HD2 LYS A  53      13.592   1.314  -1.781  1.00 89.38           H  
ATOM    869  HD3 LYS A  53      14.289  -0.089  -2.599  1.00 89.38           H  
ATOM    870  CE  LYS A  53      12.656   0.832  -3.676  1.00 89.38           C  
ATOM    871  HE2 LYS A  53      12.203  -0.059  -4.111  1.00 89.38           H  
ATOM    872  HE3 LYS A  53      11.849   1.529  -3.451  1.00 89.38           H  
ATOM    873  NZ  LYS A  53      13.577   1.423  -4.681  1.00 89.38           N  
ATOM    874  HZ1 LYS A  53      13.924   2.340  -4.439  1.00 89.38           H  
ATOM    875  HZ2 LYS A  53      14.356   0.823  -4.914  1.00 89.38           H  
ATOM    876  HZ3 LYS A  53      13.125   1.576  -5.571  1.00 89.38           H  
ATOM    877  N   TYR A  54      11.300  -0.561   2.349  1.00 87.88           N  
ATOM    878  H   TYR A  54      12.171  -0.733   2.830  1.00 87.88           H  
ATOM    879  CA  TYR A  54      10.445   0.484   2.895  1.00 87.88           C  
ATOM    880  HA  TYR A  54       9.602   0.655   2.225  1.00 87.88           H  
ATOM    881  C   TYR A  54      11.251   1.784   2.980  1.00 87.88           C  
ATOM    882  CB  TYR A  54       9.865   0.033   4.237  1.00 87.88           C  
ATOM    883  HB2 TYR A  54       9.199  -0.813   4.066  1.00 87.88           H  
ATOM    884  HB3 TYR A  54      10.671  -0.321   4.880  1.00 87.88           H  
ATOM    885  O   TYR A  54      12.392   1.795   3.449  1.00 87.88           O  
ATOM    886  CG  TYR A  54       9.088   1.115   4.956  1.00 87.88           C  
ATOM    887  CD1 TYR A  54       9.634   1.739   6.093  1.00 87.88           C  
ATOM    888  HD1 TYR A  54      10.608   1.443   6.456  1.00 87.88           H  
ATOM    889  CD2 TYR A  54       7.812   1.484   4.492  1.00 87.88           C  
ATOM    890  HD2 TYR A  54       7.373   0.973   3.647  1.00 87.88           H  
ATOM    891  CE1 TYR A  54       8.893   2.713   6.786  1.00 87.88           C  
ATOM    892  HE1 TYR A  54       9.290   3.145   7.693  1.00 87.88           H  
ATOM    893  CE2 TYR A  54       7.081   2.482   5.164  1.00 87.88           C  
ATOM    894  HE2 TYR A  54       6.082   2.744   4.847  1.00 87.88           H  
ATOM    895  OH  TYR A  54       6.894   4.017   6.996  1.00 87.88           O  
ATOM    896  HH  TYR A  54       7.255   4.168   7.873  1.00 87.88           H  
ATOM    897  CZ  TYR A  54       7.618   3.093   6.315  1.00 87.88           C  
ATOM    898  N   ILE A  55      10.680   2.869   2.453  1.00 83.62           N  
ATOM    899  H   ILE A  55       9.720   2.801   2.148  1.00 83.62           H  
ATOM    900  CA  ILE A  55      11.319   4.186   2.392  1.00 83.62           C  
ATOM    901  HA  ILE A  55      12.352   4.107   2.729  1.00 83.62           H  
ATOM    902  C   ILE A  55      10.578   5.107   3.351  1.00 83.62           C  
ATOM    903  CB  ILE A  55      11.339   4.761   0.956  1.00 83.62           C  
ATOM    904  HB  ILE A  55      10.312   4.926   0.632  1.00 83.62           H  
ATOM    905  O   ILE A  55       9.398   5.396   3.146  1.00 83.62           O  
ATOM    906  CG1 ILE A  55      12.004   3.774  -0.035  1.00 83.62           C  
ATOM    907 HG12 ILE A  55      13.037   3.596   0.263  1.00 83.62           H  
ATOM    908 HG13 ILE A  55      11.477   2.821  -0.001  1.00 83.62           H  
ATOM    909  CG2 ILE A  55      12.076   6.116   0.956  1.00 83.62           C  
ATOM    910 HG21 ILE A  55      13.118   5.971   1.243  1.00 83.62           H  
ATOM    911 HG22 ILE A  55      11.604   6.814   1.647  1.00 83.62           H  
ATOM    912 HG23 ILE A  55      12.037   6.575  -0.032  1.00 83.62           H  
ATOM    913  CD1 ILE A  55      11.979   4.243  -1.496  1.00 83.62           C  
ATOM    914 HD11 ILE A  55      10.959   4.494  -1.787  1.00 83.62           H  
ATOM    915 HD12 ILE A  55      12.342   3.443  -2.140  1.00 83.62           H  
ATOM    916 HD13 ILE A  55      12.624   5.111  -1.632  1.00 83.62           H  
ATOM    917  N   GLN A  56      11.290   5.591   4.364  1.00 82.62           N  
ATOM    918  H   GLN A  56      12.255   5.307   4.455  1.00 82.62           H  
ATOM    919  CA  GLN A  56      10.772   6.527   5.351  1.00 82.62           C  
ATOM    920  HA  GLN A  56       9.719   6.717   5.147  1.00 82.62           H  
ATOM    921  C   GLN A  56      11.530   7.850   5.269  1.00 82.62           C  
ATOM    922  CB  GLN A  56      10.879   5.896   6.742  1.00 82.62           C  
ATOM    923  HB2 GLN A  56      11.926   5.849   7.039  1.00 82.62           H  
ATOM    924  HB3 GLN A  56      10.493   4.877   6.694  1.00 82.62           H  
ATOM    925  O   GLN A  56      12.759   7.875   5.194  1.00 82.62           O  
ATOM    926  CG  GLN A  56      10.076   6.672   7.796  1.00 82.62           C  
ATOM    927  HG2 GLN A  56      10.461   7.687   7.886  1.00 82.62           H  
ATOM    928  HG3 GLN A  56       9.033   6.721   7.483  1.00 82.62           H  
ATOM    929  CD  GLN A  56      10.141   6.018   9.172  1.00 82.62           C  
ATOM    930  NE2 GLN A  56       9.255   6.367  10.074  1.00 82.62           N  
ATOM    931 HE21 GLN A  56       9.269   5.827  10.927  1.00 82.62           H  
ATOM    932 HE22 GLN A  56       8.465   6.944   9.822  1.00 82.62           H  
ATOM    933  OE1 GLN A  56      10.976   5.182   9.469  1.00 82.62           O  
ATOM    934  N   GLN A  57      10.801   8.963   5.312  1.00 83.19           N  
ATOM    935  H   GLN A  57       9.795   8.892   5.376  1.00 83.19           H  
ATOM    936  CA  GLN A  57      11.414  10.282   5.402  1.00 83.19           C  
ATOM    937  HA  GLN A  57      12.224  10.328   4.674  1.00 83.19           H  
ATOM    938  C   GLN A  57      12.015  10.485   6.799  1.00 83.19           C  
ATOM    939  CB  GLN A  57      10.370  11.350   5.038  1.00 83.19           C  
ATOM    940  HB2 GLN A  57       9.943  11.110   4.064  1.00 83.19           H  
ATOM    941  HB3 GLN A  57       9.565  11.333   5.773  1.00 83.19           H  
ATOM    942  O   GLN A  57      11.333  10.282   7.806  1.00 83.19           O  
ATOM    943  CG  GLN A  57      10.949  12.770   4.977  1.00 83.19           C  
ATOM    944  HG2 GLN A  57      10.163  13.462   4.675  1.00 83.19           H  
ATOM    945  HG3 GLN A  57      11.279  13.062   5.973  1.00 83.19           H  
ATOM    946  CD  GLN A  57      12.109  12.914   3.994  1.00 83.19           C  
ATOM    947  NE2 GLN A  57      13.072  13.746   4.311  1.00 83.19           N  
ATOM    948 HE21 GLN A  57      13.887  13.740   3.716  1.00 83.19           H  
ATOM    949 HE22 GLN A  57      13.094  14.149   5.237  1.00 83.19           H  
ATOM    950  OE1 GLN A  57      12.196  12.263   2.965  1.00 83.19           O  
ATOM    951  N   GLU A  58      13.282  10.895   6.861  1.00 88.56           N  
ATOM    952  H   GLU A  58      13.807  11.053   6.013  1.00 88.56           H  
ATOM    953  CA  GLU A  58      13.933  11.230   8.127  1.00 88.56           C  
ATOM    954  HA  GLU A  58      13.741  10.426   8.838  1.00 88.56           H  
ATOM    955  C   GLU A  58      13.361  12.528   8.715  1.00 88.56           C  
ATOM    956  CB  GLU A  58      15.451  11.357   7.946  1.00 88.56           C  
ATOM    957  HB2 GLU A  58      15.653  12.140   7.215  1.00 88.56           H  
ATOM    958  HB3 GLU A  58      15.882  11.664   8.899  1.00 88.56           H  
ATOM    959  O   GLU A  58      12.966  13.444   7.985  1.00 88.56           O  
ATOM    960  CG  GLU A  58      16.130  10.048   7.519  1.00 88.56           C  
ATOM    961  HG2 GLU A  58      15.921   9.293   8.278  1.00 88.56           H  
ATOM    962  HG3 GLU A  58      15.702   9.700   6.579  1.00 88.56           H  
ATOM    963  CD  GLU A  58      17.650  10.185   7.353  1.00 88.56           C  
ATOM    964  OE1 GLU A  58      18.335   9.145   7.462  1.00 88.56           O  
ATOM    965  OE2 GLU A  58      18.130  11.314   7.071  1.00 88.56           O  
ATOM    966  N   ASN A  59      13.335  12.622  10.046  1.00 90.62           N  
ATOM    967  H   ASN A  59      13.708  11.849  10.579  1.00 90.62           H  
ATOM    968  CA  ASN A  59      12.807  13.777  10.767  1.00 90.62           C  
ATOM    969  HA  ASN A  59      12.434  14.506  10.047  1.00 90.62           H  
ATOM    970  C   ASN A  59      13.902  14.483  11.585  1.00 90.62           C  
ATOM    971  CB  ASN A  59      11.600  13.340  11.615  1.00 90.62           C  
ATOM    972  HB2 ASN A  59      10.866  12.852  10.973  1.00 90.62           H  
ATOM    973  HB3 ASN A  59      11.922  12.628  12.375  1.00 90.62           H  
ATOM    974  O   ASN A  59      14.201  14.113  12.724  1.00 90.62           O  
ATOM    975  CG  ASN A  59      10.925  14.513  12.305  1.00 90.62           C  
ATOM    976  ND2 ASN A  59       9.852  14.267  13.012  1.00 90.62           N  
ATOM    977 HD21 ASN A  59       9.412  15.029  13.509  1.00 90.62           H  
ATOM    978 HD22 ASN A  59       9.416  13.356  12.997  1.00 90.62           H  
ATOM    979  OD1 ASN A  59      11.355  15.655  12.226  1.00 90.62           O  
ATOM    980  N   PHE A  60      14.472  15.556  11.033  1.00 91.38           N  
ATOM    981  H   PHE A  60      14.283  15.747  10.059  1.00 91.38           H  
ATOM    982  CA  PHE A  60      15.484  16.366  11.723  1.00 91.38           C  
ATOM    983  HA  PHE A  60      16.258  15.687  12.082  1.00 91.38           H  
ATOM    984  C   PHE A  60      14.954  17.130  12.952  1.00 91.38           C  
ATOM    985  CB  PHE A  60      16.150  17.345  10.748  1.00 91.38           C  
ATOM    986  HB2 PHE A  60      17.091  17.674  11.187  1.00 91.38           H  
ATOM    987  HB3 PHE A  60      16.398  16.841   9.814  1.00 91.38           H  
ATOM    988  O   PHE A  60      15.756  17.579  13.771  1.00 91.38           O  
ATOM    989  CG  PHE A  60      15.311  18.564  10.446  1.00 91.38           C  
ATOM    990  CD1 PHE A  60      14.271  18.468   9.511  1.00 91.38           C  
ATOM    991  HD1 PHE A  60      14.076  17.538   8.998  1.00 91.38           H  
ATOM    992  CD2 PHE A  60      15.531  19.771  11.137  1.00 91.38           C  
ATOM    993  HD2 PHE A  60      16.305  19.829  11.888  1.00 91.38           H  
ATOM    994  CE1 PHE A  60      13.468  19.581   9.260  1.00 91.38           C  
ATOM    995  HE1 PHE A  60      12.628  19.456   8.593  1.00 91.38           H  
ATOM    996  CE2 PHE A  60      14.753  20.903  10.843  1.00 91.38           C  
ATOM    997  HE2 PHE A  60      14.924  21.836  11.360  1.00 91.38           H  
ATOM    998  CZ  PHE A  60      13.743  20.814   9.873  1.00 91.38           C  
ATOM    999  HZ  PHE A  60      13.148  21.682   9.628  1.00 91.38           H  
ATOM   1000  N   TRP A  61      13.633  17.277  13.126  1.00 94.44           N  
ATOM   1001  H   TRP A  61      13.000  16.876  12.449  1.00 94.44           H  
ATOM   1002  CA  TRP A  61      13.048  17.925  14.308  1.00 94.44           C  
ATOM   1003  HA  TRP A  61      13.650  18.805  14.534  1.00 94.44           H  
ATOM   1004  C   TRP A  61      13.080  17.046  15.567  1.00 94.44           C  
ATOM   1005  CB  TRP A  61      11.619  18.404  14.018  1.00 94.44           C  
ATOM   1006  HB2 TRP A  61      11.212  18.835  14.932  1.00 94.44           H  
ATOM   1007  HB3 TRP A  61      10.988  17.550  13.773  1.00 94.44           H  
ATOM   1008  O   TRP A  61      12.732  17.535  16.648  1.00 94.44           O  
ATOM   1009  CG  TRP A  61      11.485  19.447  12.953  1.00 94.44           C  
ATOM   1010  CD1 TRP A  61      10.887  19.285  11.751  1.00 94.44           C  
ATOM   1011  HD1 TRP A  61      10.456  18.359  11.398  1.00 94.44           H  
ATOM   1012  CD2 TRP A  61      11.923  20.838  12.996  1.00 94.44           C  
ATOM   1013  CE2 TRP A  61      11.491  21.486  11.803  1.00 94.44           C  
ATOM   1014  CE3 TRP A  61      12.623  21.625  13.937  1.00 94.44           C  
ATOM   1015  HE3 TRP A  61      12.968  21.158  14.847  1.00 94.44           H  
ATOM   1016  NE1 TRP A  61      10.861  20.494  11.081  1.00 94.44           N  
ATOM   1017  HE1 TRP A  61      10.419  20.628  10.182  1.00 94.44           H  
ATOM   1018  CH2 TRP A  61      12.456  23.594  12.505  1.00 94.44           C  
ATOM   1019  HH2 TRP A  61      12.659  24.638  12.321  1.00 94.44           H  
ATOM   1020  CZ2 TRP A  61      11.745  22.842  11.554  1.00 94.44           C  
ATOM   1021  HZ2 TRP A  61      11.395  23.294  10.638  1.00 94.44           H  
ATOM   1022  CZ3 TRP A  61      12.888  22.987  13.698  1.00 94.44           C  
ATOM   1023  HZ3 TRP A  61      13.433  23.569  14.427  1.00 94.44           H  
ATOM   1024  N   ILE A  62      13.529  15.789  15.445  1.00 96.88           N  
ATOM   1025  H   ILE A  62      13.788  15.484  14.517  1.00 96.88           H  
ATOM   1026  CA  ILE A  62      13.584  14.782  16.515  1.00 96.88           C  
ATOM   1027  HA  ILE A  62      13.927  13.855  16.056  1.00 96.88           H  
ATOM   1028  C   ILE A  62      12.175  14.512  17.053  1.00 96.88           C  
ATOM   1029  CB  ILE A  62      14.614  15.150  17.614  1.00 96.88           C  
ATOM   1030  HB  ILE A  62      14.231  15.996  18.185  1.00 96.88           H  
ATOM   1031  O   ILE A  62      11.797  14.950  18.144  1.00 96.88           O  
ATOM   1032  CG1 ILE A  62      15.980  15.562  17.015  1.00 96.88           C  
ATOM   1033 HG12 ILE A  62      15.840  16.402  16.335  1.00 96.88           H  
ATOM   1034 HG13 ILE A  62      16.391  14.730  16.443  1.00 96.88           H  
ATOM   1035  CG2 ILE A  62      14.786  13.961  18.580  1.00 96.88           C  
ATOM   1036 HG21 ILE A  62      13.825  13.661  18.998  1.00 96.88           H  
ATOM   1037 HG22 ILE A  62      15.222  13.112  18.054  1.00 96.88           H  
ATOM   1038 HG23 ILE A  62      15.428  14.236  19.416  1.00 96.88           H  
ATOM   1039  CD1 ILE A  62      17.010  16.014  18.057  1.00 96.88           C  
ATOM   1040 HD11 ILE A  62      17.872  16.441  17.544  1.00 96.88           H  
ATOM   1041 HD12 ILE A  62      16.576  16.769  18.712  1.00 96.88           H  
ATOM   1042 HD13 ILE A  62      17.350  15.165  18.650  1.00 96.88           H  
ATOM   1043  N   GLY A  63      11.372  13.824  16.248  1.00 96.69           N  
ATOM   1044  H   GLY A  63      11.728  13.484  15.366  1.00 96.69           H  
ATOM   1045  CA  GLY A  63       9.994  13.478  16.576  1.00 96.69           C  
ATOM   1046  HA2 GLY A  63       9.921  13.187  17.624  1.00 96.69           H  
ATOM   1047  HA3 GLY A  63       9.368  14.356  16.418  1.00 96.69           H  
ATOM   1048  C   GLY A  63       9.465  12.322  15.728  1.00 96.69           C  
ATOM   1049  O   GLY A  63      10.259  11.628  15.088  1.00 96.69           O  
ATOM   1050  N   PRO A  64       8.144  12.093  15.737  1.00 94.44           N  
ATOM   1051  CA  PRO A  64       7.516  10.954  15.065  1.00 94.44           C  
ATOM   1052  HA  PRO A  64       8.004  10.024  15.357  1.00 94.44           H  
ATOM   1053  C   PRO A  64       7.577  11.080  13.533  1.00 94.44           C  
ATOM   1054  CB  PRO A  64       6.083  10.950  15.597  1.00 94.44           C  
ATOM   1055  HB2 PRO A  64       5.378  10.482  14.909  1.00 94.44           H  
ATOM   1056  HB3 PRO A  64       6.050  10.452  16.566  1.00 94.44           H  
ATOM   1057  O   PRO A  64       8.041  12.090  12.993  1.00 94.44           O  
ATOM   1058  CG  PRO A  64       5.808  12.437  15.771  1.00 94.44           C  
ATOM   1059  HG2 PRO A  64       4.958  12.626  16.427  1.00 94.44           H  
ATOM   1060  HG3 PRO A  64       5.646  12.889  14.793  1.00 94.44           H  
ATOM   1061  CD  PRO A  64       7.127  12.941  16.346  1.00 94.44           C  
ATOM   1062  HD2 PRO A  64       7.136  12.805  17.427  1.00 94.44           H  
ATOM   1063  HD3 PRO A  64       7.262  13.990  16.085  1.00 94.44           H  
ATOM   1064  N   SER A  65       7.127  10.049  12.816  1.00 91.38           N  
ATOM   1065  H   SER A  65       6.665   9.281  13.281  1.00 91.38           H  
ATOM   1066  CA  SER A  65       7.129  10.060  11.351  1.00 91.38           C  
ATOM   1067  HA  SER A  65       8.084  10.466  11.019  1.00 91.38           H  
ATOM   1068  C   SER A  65       6.024  10.951  10.771  1.00 91.38           C  
ATOM   1069  CB  SER A  65       7.035   8.632  10.819  1.00 91.38           C  
ATOM   1070  HB2 SER A  65       7.682   7.983  11.409  1.00 91.38           H  
ATOM   1071  HB3 SER A  65       7.374   8.625   9.783  1.00 91.38           H  
ATOM   1072  O   SER A  65       5.067  11.313  11.453  1.00 91.38           O  
ATOM   1073  OG  SER A  65       5.719   8.139  10.858  1.00 91.38           O  
ATOM   1074  HG  SER A  65       5.530   7.836  11.749  1.00 91.38           H  
ATOM   1075  N   SER A  66       6.123  11.296   9.485  1.00 89.31           N  
ATOM   1076  H   SER A  66       6.893  10.952   8.930  1.00 89.31           H  
ATOM   1077  CA  SER A  66       5.078  12.062   8.790  1.00 89.31           C  
ATOM   1078  HA  SER A  66       4.923  13.004   9.315  1.00 89.31           H  
ATOM   1079  C   SER A  66       3.728  11.336   8.761  1.00 89.31           C  
ATOM   1080  CB  SER A  66       5.528  12.381   7.362  1.00 89.31           C  
ATOM   1081  HB2 SER A  66       4.693  12.799   6.800  1.00 89.31           H  
ATOM   1082  HB3 SER A  66       6.330  13.118   7.399  1.00 89.31           H  
ATOM   1083  O   SER A  66       2.693  11.989   8.867  1.00 89.31           O  
ATOM   1084  OG  SER A  66       6.008  11.211   6.721  1.00 89.31           O  
ATOM   1085  HG  SER A  66       6.216  11.418   5.808  1.00 89.31           H  
ATOM   1086  N   ILE A  67       3.734  10.003   8.669  1.00 89.50           N  
ATOM   1087  H   ILE A  67       4.627   9.534   8.628  1.00 89.50           H  
ATOM   1088  CA  ILE A  67       2.523   9.171   8.698  1.00 89.50           C  
ATOM   1089  HA  ILE A  67       1.809   9.561   7.972  1.00 89.50           H  
ATOM   1090  C   ILE A  67       1.856   9.267  10.077  1.00 89.50           C  
ATOM   1091  CB  ILE A  67       2.861   7.712   8.305  1.00 89.50           C  
ATOM   1092  HB  ILE A  67       3.608   7.330   9.001  1.00 89.50           H  
ATOM   1093  O   ILE A  67       0.660   9.544  10.160  1.00 89.50           O  
ATOM   1094  CG1 ILE A  67       3.446   7.657   6.871  1.00 89.50           C  
ATOM   1095 HG12 ILE A  67       2.671   7.941   6.159  1.00 89.50           H  
ATOM   1096 HG13 ILE A  67       4.266   8.369   6.778  1.00 89.50           H  
ATOM   1097  CG2 ILE A  67       1.608   6.823   8.405  1.00 89.50           C  
ATOM   1098 HG21 ILE A  67       1.849   5.791   8.153  1.00 89.50           H  
ATOM   1099 HG22 ILE A  67       0.826   7.185   7.737  1.00 89.50           H  
ATOM   1100 HG23 ILE A  67       1.226   6.811   9.426  1.00 89.50           H  
ATOM   1101  CD1 ILE A  67       4.002   6.289   6.460  1.00 89.50           C  
ATOM   1102 HD11 ILE A  67       4.726   5.945   7.200  1.00 89.50           H  
ATOM   1103 HD12 ILE A  67       4.499   6.376   5.493  1.00 89.50           H  
ATOM   1104 HD13 ILE A  67       3.199   5.557   6.369  1.00 89.50           H  
ATOM   1105  N   ASP A  68       2.636   9.157  11.154  1.00 92.56           N  
ATOM   1106  H   ASP A  68       3.602   8.892  11.029  1.00 92.56           H  
ATOM   1107  CA  ASP A  68       2.125   9.292  12.526  1.00 92.56           C  
ATOM   1108  HA  ASP A  68       1.320   8.575  12.684  1.00 92.56           H  
ATOM   1109  C   ASP A  68       1.582  10.703  12.790  1.00 92.56           C  
ATOM   1110  CB  ASP A  68       3.237   9.009  13.539  1.00 92.56           C  
ATOM   1111  HB2 ASP A  68       4.003   9.774  13.413  1.00 92.56           H  
ATOM   1112  HB3 ASP A  68       2.834   9.097  14.548  1.00 92.56           H  
ATOM   1113  O   ASP A  68       0.536  10.872  13.412  1.00 92.56           O  
ATOM   1114  CG  ASP A  68       3.878   7.637  13.378  1.00 92.56           C  
ATOM   1115  OD1 ASP A  68       3.133   6.649  13.235  1.00 92.56           O  
ATOM   1116  OD2 ASP A  68       5.133   7.619  13.326  1.00 92.56           O  
ATOM   1117  N   LEU A  69       2.256  11.742  12.281  1.00 94.50           N  
ATOM   1118  H   LEU A  69       3.129  11.551  11.809  1.00 94.50           H  
ATOM   1119  CA  LEU A  69       1.777  13.122  12.394  1.00 94.50           C  
ATOM   1120  HA  LEU A  69       1.601  13.341  13.447  1.00 94.50           H  
ATOM   1121  C   LEU A  69       0.429  13.316  11.685  1.00 94.50           C  
ATOM   1122  CB  LEU A  69       2.828  14.100  11.839  1.00 94.50           C  
ATOM   1123  HB2 LEU A  69       3.118  13.765  10.843  1.00 94.50           H  
ATOM   1124  HB3 LEU A  69       2.369  15.084  11.734  1.00 94.50           H  
ATOM   1125  O   LEU A  69      -0.437  14.013  12.218  1.00 94.50           O  
ATOM   1126  CG  LEU A  69       4.090  14.256  12.704  1.00 94.50           C  
ATOM   1127  HG  LEU A  69       4.538  13.278  12.881  1.00 94.50           H  
ATOM   1128  CD1 LEU A  69       5.107  15.131  11.969  1.00 94.50           C  
ATOM   1129 HD11 LEU A  69       5.339  14.680  11.004  1.00 94.50           H  
ATOM   1130 HD12 LEU A  69       4.708  16.133  11.813  1.00 94.50           H  
ATOM   1131 HD13 LEU A  69       6.030  15.179  12.547  1.00 94.50           H  
ATOM   1132  CD2 LEU A  69       3.798  14.909  14.061  1.00 94.50           C  
ATOM   1133 HD21 LEU A  69       3.275  15.855  13.923  1.00 94.50           H  
ATOM   1134 HD22 LEU A  69       3.187  14.240  14.668  1.00 94.50           H  
ATOM   1135 HD23 LEU A  69       4.731  15.091  14.593  1.00 94.50           H  
ATOM   1136  N   ILE A  70       0.222  12.699  10.514  1.00 93.31           N  
ATOM   1137  H   ILE A  70       0.963  12.128  10.135  1.00 93.31           H  
ATOM   1138  CA  ILE A  70      -1.087  12.695   9.841  1.00 93.31           C  
ATOM   1139  HA  ILE A  70      -1.416  13.726   9.708  1.00 93.31           H  
ATOM   1140  C   ILE A  70      -2.124  12.017  10.735  1.00 93.31           C  
ATOM   1141  CB  ILE A  70      -1.024  12.040   8.441  1.00 93.31           C  
ATOM   1142  HB  ILE A  70      -0.557  11.058   8.530  1.00 93.31           H  
ATOM   1143  O   ILE A  70      -3.182  12.609  10.962  1.00 93.31           O  
ATOM   1144  CG1 ILE A  70      -0.184  12.911   7.485  1.00 93.31           C  
ATOM   1145 HG12 ILE A  70       0.721  13.241   7.994  1.00 93.31           H  
ATOM   1146 HG13 ILE A  70      -0.750  13.800   7.208  1.00 93.31           H  
ATOM   1147  CG2 ILE A  70      -2.436  11.853   7.848  1.00 93.31           C  
ATOM   1148 HG21 ILE A  70      -2.962  12.806   7.798  1.00 93.31           H  
ATOM   1149 HG22 ILE A  70      -2.380  11.423   6.848  1.00 93.31           H  
ATOM   1150 HG23 ILE A  70      -3.011  11.149   8.451  1.00 93.31           H  
ATOM   1151  CD1 ILE A  70       0.245  12.170   6.212  1.00 93.31           C  
ATOM   1152 HD11 ILE A  70       0.897  12.808   5.615  1.00 93.31           H  
ATOM   1153 HD12 ILE A  70       0.794  11.270   6.489  1.00 93.31           H  
ATOM   1154 HD13 ILE A  70      -0.620  11.903   5.605  1.00 93.31           H  
ATOM   1155  N   HIS A  71      -1.807  10.849  11.292  1.00 92.00           N  
ATOM   1156  H   HIS A  71      -0.927  10.414  11.056  1.00 92.00           H  
ATOM   1157  CA  HIS A  71      -2.708  10.120  12.184  1.00 92.00           C  
ATOM   1158  HA  HIS A  71      -3.622   9.895  11.635  1.00 92.00           H  
ATOM   1159  C   HIS A  71      -3.095  10.936  13.435  1.00 92.00           C  
ATOM   1160  CB  HIS A  71      -2.048   8.789  12.560  1.00 92.00           C  
ATOM   1161  HB2 HIS A  71      -1.286   8.947  13.323  1.00 92.00           H  
ATOM   1162  HB3 HIS A  71      -1.565   8.361  11.681  1.00 92.00           H  
ATOM   1163  O   HIS A  71      -4.239  10.917  13.881  1.00 92.00           O  
ATOM   1164  CG  HIS A  71      -3.058   7.795  13.052  1.00 92.00           C  
ATOM   1165  CD2 HIS A  71      -3.274   7.394  14.343  1.00 92.00           C  
ATOM   1166  HD2 HIS A  71      -2.737   7.733  15.216  1.00 92.00           H  
ATOM   1167  ND1 HIS A  71      -3.967   7.136  12.259  1.00 92.00           N  
ATOM   1168  HD1 HIS A  71      -4.036   7.195  11.253  1.00 92.00           H  
ATOM   1169  CE1 HIS A  71      -4.709   6.348  13.048  1.00 92.00           C  
ATOM   1170  HE1 HIS A  71      -5.497   5.697  12.699  1.00 92.00           H  
ATOM   1171  NE2 HIS A  71      -4.326   6.470  14.326  1.00 92.00           N  
ATOM   1172  N   LEU A  72      -2.159  11.742  13.947  1.00 94.44           N  
ATOM   1173  H   LEU A  72      -1.227  11.630  13.574  1.00 94.44           H  
ATOM   1174  CA  LEU A  72      -2.317  12.608  15.122  1.00 94.44           C  
ATOM   1175  HA  LEU A  72      -2.930  12.082  15.854  1.00 94.44           H  
ATOM   1176  C   LEU A  72      -3.030  13.945  14.861  1.00 94.44           C  
ATOM   1177  CB  LEU A  72      -0.916  12.858  15.702  1.00 94.44           C  
ATOM   1178  HB2 LEU A  72      -0.242  13.107  14.883  1.00 94.44           H  
ATOM   1179  HB3 LEU A  72      -0.940  13.718  16.372  1.00 94.44           H  
ATOM   1180  O   LEU A  72      -3.248  14.721  15.796  1.00 94.44           O  
ATOM   1181  CG  LEU A  72      -0.362  11.656  16.479  1.00 94.44           C  
ATOM   1182  HG  LEU A  72      -0.493  10.731  15.916  1.00 94.44           H  
ATOM   1183  CD1 LEU A  72       1.129  11.878  16.720  1.00 94.44           C  
ATOM   1184 HD11 LEU A  72       1.647  11.908  15.761  1.00 94.44           H  
ATOM   1185 HD12 LEU A  72       1.292  12.813  17.257  1.00 94.44           H  
ATOM   1186 HD13 LEU A  72       1.525  11.036  17.287  1.00 94.44           H  
ATOM   1187  CD2 LEU A  72      -1.079  11.536  17.827  1.00 94.44           C  
ATOM   1188 HD21 LEU A  72      -1.102  12.499  18.337  1.00 94.44           H  
ATOM   1189 HD22 LEU A  72      -0.549  10.819  18.453  1.00 94.44           H  
ATOM   1190 HD23 LEU A  72      -2.093  11.167  17.676  1.00 94.44           H  
ATOM   1191  N   GLY A  73      -3.385  14.248  13.610  1.00 95.62           N  
ATOM   1192  H   GLY A  73      -3.208  13.552  12.900  1.00 95.62           H  
ATOM   1193  CA  GLY A  73      -4.121  15.466  13.266  1.00 95.62           C  
ATOM   1194  HA2 GLY A  73      -4.872  15.200  12.522  1.00 95.62           H  
ATOM   1195  HA3 GLY A  73      -4.641  15.857  14.141  1.00 95.62           H  
ATOM   1196  C   GLY A  73      -3.308  16.596  12.644  1.00 95.62           C  
ATOM   1197  O   GLY A  73      -3.734  17.751  12.710  1.00 95.62           O  
ATOM   1198  N   ALA A  74      -2.183  16.293  11.990  1.00 96.12           N  
ATOM   1199  H   ALA A  74      -1.814  15.354  12.050  1.00 96.12           H  
ATOM   1200  CA  ALA A  74      -1.522  17.246  11.102  1.00 96.12           C  
ATOM   1201  HA  ALA A  74      -1.194  18.093  11.705  1.00 96.12           H  
ATOM   1202  C   ALA A  74      -2.479  17.791  10.030  1.00 96.12           C  
ATOM   1203  CB  ALA A  74      -0.294  16.601  10.451  1.00 96.12           C  
ATOM   1204  HB1 ALA A  74       0.227  17.330   9.831  1.00 96.12           H  
ATOM   1205  HB2 ALA A  74       0.390  16.247  11.223  1.00 96.12           H  
ATOM   1206  HB3 ALA A  74      -0.597  15.762   9.824  1.00 96.12           H  
ATOM   1207  O   ALA A  74      -3.434  17.124   9.606  1.00 96.12           O  
ATOM   1208  N   LYS A  75      -2.203  19.007   9.552  1.00 95.56           N  
ATOM   1209  H   LYS A  75      -1.346  19.449   9.853  1.00 95.56           H  
ATOM   1210  CA  LYS A  75      -2.895  19.564   8.391  1.00 95.56           C  
ATOM   1211  HA  LYS A  75      -3.970  19.469   8.547  1.00 95.56           H  
ATOM   1212  C   LYS A  75      -2.502  18.727   7.182  1.00 95.56           C  
ATOM   1213  CB  LYS A  75      -2.555  21.058   8.234  1.00 95.56           C  
ATOM   1214  HB2 LYS A  75      -1.478  21.185   8.129  1.00 95.56           H  
ATOM   1215  HB3 LYS A  75      -2.856  21.563   9.152  1.00 95.56           H  
ATOM   1216  O   LYS A  75      -1.357  18.774   6.743  1.00 95.56           O  
ATOM   1217  CG  LYS A  75      -3.290  21.742   7.061  1.00 95.56           C  
ATOM   1218  HG2 LYS A  75      -4.307  21.354   7.009  1.00 95.56           H  
ATOM   1219  HG3 LYS A  75      -3.365  22.806   7.284  1.00 95.56           H  
ATOM   1220  CD  LYS A  75      -2.631  21.601   5.675  1.00 95.56           C  
ATOM   1221  HD2 LYS A  75      -2.457  20.556   5.419  1.00 95.56           H  
ATOM   1222  HD3 LYS A  75      -3.326  21.989   4.930  1.00 95.56           H  
ATOM   1223  CE  LYS A  75      -1.329  22.392   5.564  1.00 95.56           C  
ATOM   1224  HE2 LYS A  75      -1.576  23.448   5.456  1.00 95.56           H  
ATOM   1225  HE3 LYS A  75      -0.766  22.289   6.491  1.00 95.56           H  
ATOM   1226  NZ  LYS A  75      -0.483  21.950   4.421  1.00 95.56           N  
ATOM   1227  HZ1 LYS A  75       0.285  22.597   4.313  1.00 95.56           H  
ATOM   1228  HZ2 LYS A  75      -0.968  21.963   3.535  1.00 95.56           H  
ATOM   1229  HZ3 LYS A  75      -0.100  21.024   4.552  1.00 95.56           H  
ATOM   1230  N   PHE A  76      -3.470  17.993   6.647  1.00 94.19           N  
ATOM   1231  H   PHE A  76      -4.354  17.945   7.133  1.00 94.19           H  
ATOM   1232  CA  PHE A  76      -3.334  17.185   5.444  1.00 94.19           C  
ATOM   1233  HA  PHE A  76      -2.555  17.602   4.805  1.00 94.19           H  
ATOM   1234  C   PHE A  76      -4.665  17.225   4.698  1.00 94.19           C  
ATOM   1235  CB  PHE A  76      -2.931  15.761   5.844  1.00 94.19           C  
ATOM   1236  HB2 PHE A  76      -2.041  15.816   6.470  1.00 94.19           H  
ATOM   1237  HB3 PHE A  76      -3.724  15.316   6.445  1.00 94.19           H  
ATOM   1238  O   PHE A  76      -5.689  16.771   5.215  1.00 94.19           O  
ATOM   1239  CG  PHE A  76      -2.606  14.855   4.674  1.00 94.19           C  
ATOM   1240  CD1 PHE A  76      -3.333  13.671   4.466  1.00 94.19           C  
ATOM   1241  HD1 PHE A  76      -4.145  13.407   5.128  1.00 94.19           H  
ATOM   1242  CD2 PHE A  76      -1.524  15.158   3.827  1.00 94.19           C  
ATOM   1243  HD2 PHE A  76      -0.937  16.051   3.988  1.00 94.19           H  
ATOM   1244  CE1 PHE A  76      -2.981  12.787   3.433  1.00 94.19           C  
ATOM   1245  HE1 PHE A  76      -3.516  11.858   3.305  1.00 94.19           H  
ATOM   1246  CE2 PHE A  76      -1.177  14.276   2.789  1.00 94.19           C  
ATOM   1247  HE2 PHE A  76      -0.316  14.478   2.168  1.00 94.19           H  
ATOM   1248  CZ  PHE A  76      -1.906  13.094   2.586  1.00 94.19           C  
ATOM   1249  HZ  PHE A  76      -1.622  12.404   1.805  1.00 94.19           H  
ATOM   1250  N   SER A  77      -4.674  17.842   3.518  1.00 92.25           N  
ATOM   1251  H   SER A  77      -3.804  18.135   3.099  1.00 92.25           H  
ATOM   1252  CA  SER A  77      -5.914  18.170   2.806  1.00 92.25           C  
ATOM   1253  HA  SER A  77      -6.528  18.774   3.474  1.00 92.25           H  
ATOM   1254  C   SER A  77      -6.760  16.961   2.420  1.00 92.25           C  
ATOM   1255  CB  SER A  77      -5.623  19.022   1.582  1.00 92.25           C  
ATOM   1256  HB2 SER A  77      -6.555  19.263   1.071  1.00 92.25           H  
ATOM   1257  HB3 SER A  77      -4.951  18.501   0.900  1.00 92.25           H  
ATOM   1258  O   SER A  77      -7.980  17.069   2.554  1.00 92.25           O  
ATOM   1259  OG  SER A  77      -5.029  20.200   2.065  1.00 92.25           O  
ATOM   1260  HG  SER A  77      -5.043  20.869   1.377  1.00 92.25           H  
ATOM   1261  N   PRO A  78      -6.171  15.810   2.046  1.00 92.00           N  
ATOM   1262  CA  PRO A  78      -6.906  14.562   1.877  1.00 92.00           C  
ATOM   1263  HA  PRO A  78      -7.499  14.608   0.963  1.00 92.00           H  
ATOM   1264  C   PRO A  78      -7.808  14.145   3.036  1.00 92.00           C  
ATOM   1265  CB  PRO A  78      -5.806  13.528   1.728  1.00 92.00           C  
ATOM   1266  HB2 PRO A  78      -6.187  12.597   1.308  1.00 92.00           H  
ATOM   1267  HB3 PRO A  78      -5.384  13.310   2.708  1.00 92.00           H  
ATOM   1268  O   PRO A  78      -8.849  13.555   2.794  1.00 92.00           O  
ATOM   1269  CG  PRO A  78      -4.792  14.277   0.867  1.00 92.00           C  
ATOM   1270  HG2 PRO A  78      -5.166  14.387  -0.151  1.00 92.00           H  
ATOM   1271  HG3 PRO A  78      -3.807  13.810   0.869  1.00 92.00           H  
ATOM   1272  CD  PRO A  78      -4.798  15.627   1.569  1.00 92.00           C  
ATOM   1273  HD2 PRO A  78      -4.512  16.402   0.858  1.00 92.00           H  
ATOM   1274  HD3 PRO A  78      -4.102  15.594   2.407  1.00 92.00           H  
ATOM   1275  N   CYS A  79      -7.445  14.450   4.285  1.00 94.94           N  
ATOM   1276  H   CYS A  79      -6.570  14.930   4.443  1.00 94.94           H  
ATOM   1277  CA  CYS A  79      -8.290  14.138   5.441  1.00 94.94           C  
ATOM   1278  HA  CYS A  79      -8.799  13.189   5.273  1.00 94.94           H  
ATOM   1279  C   CYS A  79      -9.369  15.206   5.693  1.00 94.94           C  
ATOM   1280  CB  CYS A  79      -7.410  13.990   6.684  1.00 94.94           C  
ATOM   1281  HB2 CYS A  79      -8.065  13.772   7.528  1.00 94.94           H  
ATOM   1282  HB3 CYS A  79      -6.914  14.942   6.871  1.00 94.94           H  
ATOM   1283  O   CYS A  79     -10.314  14.969   6.439  1.00 94.94           O  
ATOM   1284  SG  CYS A  79      -6.147  12.699   6.630  1.00 94.94           S  
ATOM   1285  N   ILE A  80      -9.211  16.404   5.121  1.00 95.31           N  
ATOM   1286  H   ILE A  80      -8.450  16.503   4.464  1.00 95.31           H  
ATOM   1287  CA  ILE A  80     -10.068  17.574   5.364  1.00 95.31           C  
ATOM   1288  HA  ILE A  80     -10.526  17.489   6.349  1.00 95.31           H  
ATOM   1289  C   ILE A  80     -11.213  17.649   4.350  1.00 95.31           C  
ATOM   1290  CB  ILE A  80      -9.204  18.861   5.334  1.00 95.31           C  
ATOM   1291  HB  ILE A  80      -8.622  18.861   4.412  1.00 95.31           H  
ATOM   1292  O   ILE A  80     -12.314  18.073   4.697  1.00 95.31           O  
ATOM   1293  CG1 ILE A  80      -8.218  18.881   6.524  1.00 95.31           C  
ATOM   1294 HG12 ILE A  80      -8.779  19.045   7.444  1.00 95.31           H  
ATOM   1295 HG13 ILE A  80      -7.723  17.913   6.603  1.00 95.31           H  
ATOM   1296  CG2 ILE A  80     -10.080  20.129   5.321  1.00 95.31           C  
ATOM   1297 HG21 ILE A  80     -10.855  20.056   6.084  1.00 95.31           H  
ATOM   1298 HG22 ILE A  80     -10.575  20.224   4.355  1.00 95.31           H  
ATOM   1299 HG23 ILE A  80      -9.484  21.028   5.477  1.00 95.31           H  
ATOM   1300  CD1 ILE A  80      -7.112  19.942   6.427  1.00 95.31           C  
ATOM   1301 HD11 ILE A  80      -6.418  19.810   7.256  1.00 95.31           H  
ATOM   1302 HD12 ILE A  80      -7.530  20.947   6.484  1.00 95.31           H  
ATOM   1303 HD13 ILE A  80      -6.565  19.828   5.491  1.00 95.31           H  
ATOM   1304  N   ARG A  81     -10.940  17.297   3.090  1.00 92.44           N  
ATOM   1305  H   ARG A  81     -10.030  16.909   2.890  1.00 92.44           H  
ATOM   1306  CA  ARG A  81     -11.888  17.401   1.978  1.00 92.44           C  
ATOM   1307  HA  ARG A  81     -12.896  17.316   2.385  1.00 92.44           H  
ATOM   1308  C   ARG A  81     -11.704  16.251   0.997  1.00 92.44           C  
ATOM   1309  CB  ARG A  81     -11.733  18.767   1.270  1.00 92.44           C  
ATOM   1310  HB2 ARG A  81     -11.860  19.564   2.002  1.00 92.44           H  
ATOM   1311  HB3 ARG A  81     -12.531  18.864   0.533  1.00 92.44           H  
ATOM   1312  O   ARG A  81     -10.632  15.656   0.920  1.00 92.44           O  
ATOM   1313  CG  ARG A  81     -10.377  18.948   0.555  1.00 92.44           C  
ATOM   1314  HG2 ARG A  81      -9.578  18.978   1.297  1.00 92.44           H  
ATOM   1315  HG3 ARG A  81     -10.196  18.108  -0.115  1.00 92.44           H  
ATOM   1316  CD  ARG A  81     -10.334  20.232  -0.281  1.00 92.44           C  
ATOM   1317  HD2 ARG A  81     -11.176  20.225  -0.974  1.00 92.44           H  
ATOM   1318  HD3 ARG A  81     -10.432  21.085   0.391  1.00 92.44           H  
ATOM   1319  NE  ARG A  81      -9.076  20.337  -1.050  1.00 92.44           N  
ATOM   1320  HE  ARG A  81      -8.481  19.521  -1.038  1.00 92.44           H  
ATOM   1321  NH1 ARG A  81      -9.392  22.402  -2.015  1.00 92.44           N  
ATOM   1322 HH11 ARG A  81     -10.333  22.398  -1.648  1.00 92.44           H  
ATOM   1323 HH12 ARG A  81      -9.078  23.163  -2.601  1.00 92.44           H  
ATOM   1324  NH2 ARG A  81      -7.505  21.309  -2.389  1.00 92.44           N  
ATOM   1325 HH21 ARG A  81      -7.145  22.096  -2.910  1.00 92.44           H  
ATOM   1326 HH22 ARG A  81      -6.927  20.485  -2.310  1.00 92.44           H  
ATOM   1327  CZ  ARG A  81      -8.669  21.346  -1.807  1.00 92.44           C  
ATOM   1328  N   LYS A  82     -12.718  16.027   0.160  1.00 89.56           N  
ATOM   1329  H   LYS A  82     -13.565  16.560   0.292  1.00 89.56           H  
ATOM   1330  CA  LYS A  82     -12.572  15.189  -1.035  1.00 89.56           C  
ATOM   1331  HA  LYS A  82     -12.282  14.185  -0.723  1.00 89.56           H  
ATOM   1332  C   LYS A  82     -11.468  15.730  -1.935  1.00 89.56           C  
ATOM   1333  CB  LYS A  82     -13.873  15.114  -1.833  1.00 89.56           C  
ATOM   1334  HB2 LYS A  82     -14.230  16.119  -2.061  1.00 89.56           H  
ATOM   1335  HB3 LYS A  82     -13.668  14.599  -2.772  1.00 89.56           H  
ATOM   1336  O   LYS A  82     -11.458  16.916  -2.266  1.00 89.56           O  
ATOM   1337  CG  LYS A  82     -14.945  14.339  -1.073  1.00 89.56           C  
ATOM   1338  HG2 LYS A  82     -14.542  13.371  -0.774  1.00 89.56           H  
ATOM   1339  HG3 LYS A  82     -15.243  14.901  -0.188  1.00 89.56           H  
ATOM   1340  CD  LYS A  82     -16.154  14.128  -1.984  1.00 89.56           C  
ATOM   1341  HD2 LYS A  82     -16.653  15.078  -2.175  1.00 89.56           H  
ATOM   1342  HD3 LYS A  82     -15.810  13.708  -2.930  1.00 89.56           H  
ATOM   1343  CE  LYS A  82     -17.107  13.146  -1.319  1.00 89.56           C  
ATOM   1344  HE2 LYS A  82     -16.501  12.346  -0.893  1.00 89.56           H  
ATOM   1345  HE3 LYS A  82     -17.637  13.645  -0.507  1.00 89.56           H  
ATOM   1346  NZ  LYS A  82     -18.049  12.570  -2.297  1.00 89.56           N  
ATOM   1347  HZ1 LYS A  82     -17.508  12.157  -3.043  1.00 89.56           H  
ATOM   1348  HZ2 LYS A  82     -18.596  11.839  -1.865  1.00 89.56           H  
ATOM   1349  HZ3 LYS A  82     -18.647  13.284  -2.686  1.00 89.56           H  
ATOM   1350  N   ASP A  83     -10.586  14.837  -2.354  1.00 86.38           N  
ATOM   1351  H   ASP A  83     -10.672  13.880  -2.043  1.00 86.38           H  
ATOM   1352  CA  ASP A  83      -9.471  15.145  -3.233  1.00 86.38           C  
ATOM   1353  HA  ASP A  83      -9.488  16.207  -3.479  1.00 86.38           H  
ATOM   1354  C   ASP A  83      -9.580  14.361  -4.548  1.00 86.38           C  
ATOM   1355  CB  ASP A  83      -8.156  14.881  -2.502  1.00 86.38           C  
ATOM   1356  HB2 ASP A  83      -8.139  15.425  -1.558  1.00 86.38           H  
ATOM   1357  HB3 ASP A  83      -8.047  13.815  -2.300  1.00 86.38           H  
ATOM   1358  O   ASP A  83      -9.875  13.164  -4.556  1.00 86.38           O  
ATOM   1359  CG  ASP A  83      -7.034  15.370  -3.398  1.00 86.38           C  
ATOM   1360  OD1 ASP A  83      -6.635  14.559  -4.265  1.00 86.38           O  
ATOM   1361  OD2 ASP A  83      -6.743  16.584  -3.316  1.00 86.38           O  
ATOM   1362  N   GLN A  84      -9.353  15.040  -5.675  1.00 83.19           N  
ATOM   1363  H   GLN A  84      -8.988  15.979  -5.601  1.00 83.19           H  
ATOM   1364  CA  GLN A  84      -9.521  14.440  -6.999  1.00 83.19           C  
ATOM   1365  HA  GLN A  84     -10.486  13.933  -7.032  1.00 83.19           H  
ATOM   1366  C   GLN A  84      -8.460  13.385  -7.320  1.00 83.19           C  
ATOM   1367  CB  GLN A  84      -9.497  15.523  -8.085  1.00 83.19           C  
ATOM   1368  HB2 GLN A  84      -8.607  16.142  -7.963  1.00 83.19           H  
ATOM   1369  HB3 GLN A  84      -9.440  15.034  -9.057  1.00 83.19           H  
ATOM   1370  O   GLN A  84      -8.789  12.402  -7.983  1.00 83.19           O  
ATOM   1371  CG  GLN A  84     -10.750  16.407  -8.072  1.00 83.19           C  
ATOM   1372  HG2 GLN A  84     -11.633  15.771  -8.135  1.00 83.19           H  
ATOM   1373  HG3 GLN A  84     -10.796  16.968  -7.139  1.00 83.19           H  
ATOM   1374  CD  GLN A  84     -10.779  17.395  -9.237  1.00 83.19           C  
ATOM   1375  NE2 GLN A  84     -11.910  18.011  -9.504  1.00 83.19           N  
ATOM   1376 HE21 GLN A  84     -12.727  17.854  -8.932  1.00 83.19           H  
ATOM   1377 HE22 GLN A  84     -11.872  18.678 -10.261  1.00 83.19           H  
ATOM   1378  OE1 GLN A  84      -9.809  17.640  -9.933  1.00 83.19           O  
ATOM   1379  N   GLN A  85      -7.209  13.562  -6.880  1.00 81.75           N  
ATOM   1380  H   GLN A  85      -7.019  14.267  -6.182  1.00 81.75           H  
ATOM   1381  CA  GLN A  85      -6.157  12.580  -7.148  1.00 81.75           C  
ATOM   1382  HA  GLN A  85      -6.149  12.333  -8.210  1.00 81.75           H  
ATOM   1383  C   GLN A  85      -6.424  11.287  -6.380  1.00 81.75           C  
ATOM   1384  CB  GLN A  85      -4.778  13.123  -6.760  1.00 81.75           C  
ATOM   1385  HB2 GLN A  85      -4.066  12.303  -6.846  1.00 81.75           H  
ATOM   1386  HB3 GLN A  85      -4.788  13.447  -5.719  1.00 81.75           H  
ATOM   1387  O   GLN A  85      -6.257  10.198  -6.928  1.00 81.75           O  
ATOM   1388  CG  GLN A  85      -4.289  14.269  -7.656  1.00 81.75           C  
ATOM   1389  HG2 GLN A  85      -4.335  13.956  -8.699  1.00 81.75           H  
ATOM   1390  HG3 GLN A  85      -4.931  15.140  -7.523  1.00 81.75           H  
ATOM   1391  CD  GLN A  85      -2.847  14.657  -7.328  1.00 81.75           C  
ATOM   1392  NE2 GLN A  85      -2.245  15.564  -8.066  1.00 81.75           N  
ATOM   1393 HE21 GLN A  85      -1.275  15.718  -7.832  1.00 81.75           H  
ATOM   1394 HE22 GLN A  85      -2.682  15.959  -8.887  1.00 81.75           H  
ATOM   1395  OE1 GLN A  85      -2.222  14.143  -6.418  1.00 81.75           O  
ATOM   1396  N   ILE A  86      -6.909  11.401  -5.144  1.00 85.12           N  
ATOM   1397  H   ILE A  86      -6.992  12.326  -4.747  1.00 85.12           H  
ATOM   1398  CA  ILE A  86      -7.266  10.234  -4.332  1.00 85.12           C  
ATOM   1399  HA  ILE A  86      -6.456   9.508  -4.396  1.00 85.12           H  
ATOM   1400  C   ILE A  86      -8.512   9.543  -4.881  1.00 85.12           C  
ATOM   1401  CB  ILE A  86      -7.418  10.628  -2.857  1.00 85.12           C  
ATOM   1402  HB  ILE A  86      -8.155  11.427  -2.772  1.00 85.12           H  
ATOM   1403  O   ILE A  86      -8.523   8.321  -5.000  1.00 85.12           O  
ATOM   1404  CG1 ILE A  86      -6.046  11.137  -2.371  1.00 85.12           C  
ATOM   1405 HG12 ILE A  86      -5.303  10.347  -2.479  1.00 85.12           H  
ATOM   1406 HG13 ILE A  86      -5.728  11.989  -2.972  1.00 85.12           H  
ATOM   1407  CG2 ILE A  86      -7.897   9.423  -2.028  1.00 85.12           C  
ATOM   1408 HG21 ILE A  86      -7.177   8.607  -2.093  1.00 85.12           H  
ATOM   1409 HG22 ILE A  86      -8.871   9.070  -2.365  1.00 85.12           H  
ATOM   1410 HG23 ILE A  86      -8.007   9.711  -0.982  1.00 85.12           H  
ATOM   1411  CD1 ILE A  86      -6.054  11.599  -0.928  1.00 85.12           C  
ATOM   1412 HD11 ILE A  86      -5.078  12.033  -0.711  1.00 85.12           H  
ATOM   1413 HD12 ILE A  86      -6.837  12.344  -0.793  1.00 85.12           H  
ATOM   1414 HD13 ILE A  86      -6.207  10.758  -0.252  1.00 85.12           H  
ATOM   1415  N   GLU A  87      -9.540  10.289  -5.300  1.00 87.75           N  
ATOM   1416  H   GLU A  87      -9.527  11.286  -5.141  1.00 87.75           H  
ATOM   1417  CA  GLU A  87     -10.699   9.673  -5.957  1.00 87.75           C  
ATOM   1418  HA  GLU A  87     -11.141   8.941  -5.280  1.00 87.75           H  
ATOM   1419  C   GLU A  87     -10.304   8.913  -7.232  1.00 87.75           C  
ATOM   1420  CB  GLU A  87     -11.762  10.717  -6.326  1.00 87.75           C  
ATOM   1421  HB2 GLU A  87     -12.390  10.262  -7.093  1.00 87.75           H  
ATOM   1422  HB3 GLU A  87     -11.290  11.599  -6.760  1.00 87.75           H  
ATOM   1423  O   GLU A  87     -10.850   7.843  -7.505  1.00 87.75           O  
ATOM   1424  CG  GLU A  87     -12.671  11.129  -5.156  1.00 87.75           C  
ATOM   1425  HG2 GLU A  87     -12.104  11.733  -4.448  1.00 87.75           H  
ATOM   1426  HG3 GLU A  87     -12.999  10.226  -4.641  1.00 87.75           H  
ATOM   1427  CD  GLU A  87     -13.926  11.896  -5.619  1.00 87.75           C  
ATOM   1428  OE1 GLU A  87     -14.620  12.478  -4.750  1.00 87.75           O  
ATOM   1429  OE2 GLU A  87     -14.278  11.817  -6.828  1.00 87.75           O  
ATOM   1430  N   GLN A  88      -9.362   9.442  -8.017  1.00 88.69           N  
ATOM   1431  H   GLN A  88      -8.952  10.326  -7.751  1.00 88.69           H  
ATOM   1432  CA  GLN A  88      -8.850   8.757  -9.205  1.00 88.69           C  
ATOM   1433  HA  GLN A  88      -9.691   8.430  -9.815  1.00 88.69           H  
ATOM   1434  C   GLN A  88      -8.053   7.499  -8.846  1.00 88.69           C  
ATOM   1435  CB  GLN A  88      -7.989   9.714 -10.037  1.00 88.69           C  
ATOM   1436  HB2 GLN A  88      -7.280  10.227  -9.387  1.00 88.69           H  
ATOM   1437  HB3 GLN A  88      -7.426   9.135 -10.768  1.00 88.69           H  
ATOM   1438  O   GLN A  88      -8.238   6.476  -9.507  1.00 88.69           O  
ATOM   1439  CG  GLN A  88      -8.838  10.744 -10.792  1.00 88.69           C  
ATOM   1440  HG2 GLN A  88      -9.503  11.260 -10.099  1.00 88.69           H  
ATOM   1441  HG3 GLN A  88      -9.456  10.230 -11.527  1.00 88.69           H  
ATOM   1442  CD  GLN A  88      -7.984  11.777 -11.520  1.00 88.69           C  
ATOM   1443  NE2 GLN A  88      -8.574  12.849 -12.001  1.00 88.69           N  
ATOM   1444 HE21 GLN A  88      -9.536  13.050 -11.769  1.00 88.69           H  
ATOM   1445 HE22 GLN A  88      -7.954  13.515 -12.439  1.00 88.69           H  
ATOM   1446  OE1 GLN A  88      -6.789  11.641 -11.712  1.00 88.69           O  
ATOM   1447  N   LEU A  89      -7.222   7.552  -7.799  1.00 86.50           N  
ATOM   1448  H   LEU A  89      -7.097   8.434  -7.323  1.00 86.50           H  
ATOM   1449  CA  LEU A  89      -6.490   6.394  -7.283  1.00 86.50           C  
ATOM   1450  HA  LEU A  89      -5.867   5.997  -8.084  1.00 86.50           H  
ATOM   1451  C   LEU A  89      -7.459   5.279  -6.863  1.00 86.50           C  
ATOM   1452  CB  LEU A  89      -5.577   6.846  -6.126  1.00 86.50           C  
ATOM   1453  HB2 LEU A  89      -6.195   7.290  -5.345  1.00 86.50           H  
ATOM   1454  HB3 LEU A  89      -4.898   7.617  -6.490  1.00 86.50           H  
ATOM   1455  O   LEU A  89      -7.388   4.182  -7.408  1.00 86.50           O  
ATOM   1456  CG  LEU A  89      -4.749   5.713  -5.486  1.00 86.50           C  
ATOM   1457  HG  LEU A  89      -5.415   4.919  -5.150  1.00 86.50           H  
ATOM   1458  CD1 LEU A  89      -3.728   5.133  -6.466  1.00 86.50           C  
ATOM   1459 HD11 LEU A  89      -3.146   4.368  -5.951  1.00 86.50           H  
ATOM   1460 HD12 LEU A  89      -3.057   5.911  -6.830  1.00 86.50           H  
ATOM   1461 HD13 LEU A  89      -4.240   4.646  -7.296  1.00 86.50           H  
ATOM   1462  CD2 LEU A  89      -4.004   6.261  -4.268  1.00 86.50           C  
ATOM   1463 HD21 LEU A  89      -4.720   6.641  -3.539  1.00 86.50           H  
ATOM   1464 HD22 LEU A  89      -3.313   7.050  -4.564  1.00 86.50           H  
ATOM   1465 HD23 LEU A  89      -3.447   5.449  -3.801  1.00 86.50           H  
ATOM   1466  N   VAL A  90      -8.436   5.590  -6.005  1.00 88.56           N  
ATOM   1467  H   VAL A  90      -8.427   6.515  -5.601  1.00 88.56           H  
ATOM   1468  CA  VAL A  90      -9.429   4.619  -5.508  1.00 88.56           C  
ATOM   1469  HA  VAL A  90      -8.899   3.789  -5.041  1.00 88.56           H  
ATOM   1470  C   VAL A  90     -10.274   4.038  -6.645  1.00 88.56           C  
ATOM   1471  CB  VAL A  90     -10.334   5.276  -4.444  1.00 88.56           C  
ATOM   1472  HB  VAL A  90     -10.768   6.185  -4.860  1.00 88.56           H  
ATOM   1473  O   VAL A  90     -10.567   2.843  -6.656  1.00 88.56           O  
ATOM   1474  CG1 VAL A  90     -11.485   4.361  -3.993  1.00 88.56           C  
ATOM   1475 HG11 VAL A  90     -12.177   4.182  -4.816  1.00 88.56           H  
ATOM   1476 HG12 VAL A  90     -11.079   3.411  -3.646  1.00 88.56           H  
ATOM   1477 HG13 VAL A  90     -12.033   4.833  -3.178  1.00 88.56           H  
ATOM   1478  CG2 VAL A  90      -9.533   5.648  -3.190  1.00 88.56           C  
ATOM   1479 HG21 VAL A  90      -8.706   6.313  -3.439  1.00 88.56           H  
ATOM   1480 HG22 VAL A  90     -10.173   6.153  -2.467  1.00 88.56           H  
ATOM   1481 HG23 VAL A  90      -9.116   4.750  -2.735  1.00 88.56           H  
ATOM   1482  N   ARG A  91     -10.673   4.850  -7.636  1.00 91.38           N  
ATOM   1483  H   ARG A  91     -10.420   5.826  -7.584  1.00 91.38           H  
ATOM   1484  CA  ARG A  91     -11.401   4.340  -8.814  1.00 91.38           C  
ATOM   1485  HA  ARG A  91     -12.248   3.742  -8.480  1.00 91.38           H  
ATOM   1486  C   ARG A  91     -10.540   3.384  -9.635  1.00 91.38           C  
ATOM   1487  CB  ARG A  91     -11.909   5.487  -9.695  1.00 91.38           C  
ATOM   1488  HB2 ARG A  91     -12.210   5.082 -10.661  1.00 91.38           H  
ATOM   1489  HB3 ARG A  91     -11.097   6.196  -9.859  1.00 91.38           H  
ATOM   1490  O   ARG A  91     -11.032   2.325 -10.013  1.00 91.38           O  
ATOM   1491  CG  ARG A  91     -13.118   6.203  -9.078  1.00 91.38           C  
ATOM   1492  HG2 ARG A  91     -13.954   5.510  -8.992  1.00 91.38           H  
ATOM   1493  HG3 ARG A  91     -12.868   6.561  -8.080  1.00 91.38           H  
ATOM   1494  CD  ARG A  91     -13.521   7.381  -9.972  1.00 91.38           C  
ATOM   1495  HD2 ARG A  91     -12.615   7.877 -10.319  1.00 91.38           H  
ATOM   1496  HD3 ARG A  91     -14.060   6.990 -10.835  1.00 91.38           H  
ATOM   1497  NE  ARG A  91     -14.335   8.375  -9.247  1.00 91.38           N  
ATOM   1498  HE  ARG A  91     -14.244   8.387  -8.241  1.00 91.38           H  
ATOM   1499  NH1 ARG A  91     -15.116   9.510 -11.075  1.00 91.38           N  
ATOM   1500 HH11 ARG A  91     -14.700   8.798 -11.658  1.00 91.38           H  
ATOM   1501 HH12 ARG A  91     -15.586  10.312 -11.471  1.00 91.38           H  
ATOM   1502  NH2 ARG A  91     -15.481  10.340  -9.034  1.00 91.38           N  
ATOM   1503 HH21 ARG A  91     -15.916  11.151  -9.451  1.00 91.38           H  
ATOM   1504 HH22 ARG A  91     -15.111  10.507  -8.109  1.00 91.38           H  
ATOM   1505  CZ  ARG A  91     -14.982   9.395  -9.781  1.00 91.38           C  
ATOM   1506  N   ARG A  92      -9.269   3.724  -9.873  1.00 90.69           N  
ATOM   1507  H   ARG A  92      -8.926   4.591  -9.485  1.00 90.69           H  
ATOM   1508  CA  ARG A  92      -8.334   2.868 -10.615  1.00 90.69           C  
ATOM   1509  HA  ARG A  92      -8.800   2.596 -11.562  1.00 90.69           H  
ATOM   1510  C   ARG A  92      -8.083   1.550  -9.876  1.00 90.69           C  
ATOM   1511  CB  ARG A  92      -7.044   3.656 -10.898  1.00 90.69           C  
ATOM   1512  HB2 ARG A  92      -6.558   3.897  -9.952  1.00 90.69           H  
ATOM   1513  HB3 ARG A  92      -7.301   4.589 -11.400  1.00 90.69           H  
ATOM   1514  O   ARG A  92      -8.110   0.502 -10.512  1.00 90.69           O  
ATOM   1515  CG  ARG A  92      -6.065   2.871 -11.785  1.00 90.69           C  
ATOM   1516  HG2 ARG A  92      -5.811   1.942 -11.276  1.00 90.69           H  
ATOM   1517  HG3 ARG A  92      -6.533   2.620 -12.737  1.00 90.69           H  
ATOM   1518  CD  ARG A  92      -4.756   3.638 -12.020  1.00 90.69           C  
ATOM   1519  HD2 ARG A  92      -3.960   2.905 -12.151  1.00 90.69           H  
ATOM   1520  HD3 ARG A  92      -4.523   4.217 -11.126  1.00 90.69           H  
ATOM   1521  NE  ARG A  92      -4.793   4.491 -13.228  1.00 90.69           N  
ATOM   1522  HE  ARG A  92      -5.304   4.122 -14.017  1.00 90.69           H  
ATOM   1523  NH1 ARG A  92      -3.479   6.215 -12.451  1.00 90.69           N  
ATOM   1524 HH11 ARG A  92      -2.932   7.048 -12.612  1.00 90.69           H  
ATOM   1525 HH12 ARG A  92      -3.460   5.783 -11.538  1.00 90.69           H  
ATOM   1526  NH2 ARG A  92      -4.095   6.183 -14.591  1.00 90.69           N  
ATOM   1527 HH21 ARG A  92      -4.538   5.734 -15.380  1.00 90.69           H  
ATOM   1528 HH22 ARG A  92      -3.546   7.021 -14.719  1.00 90.69           H  
ATOM   1529  CZ  ARG A  92      -4.129   5.622 -13.413  1.00 90.69           C  
ATOM   1530  N   GLU A  93      -7.907   1.588  -8.557  1.00 90.94           N  
ATOM   1531  H   GLU A  93      -7.835   2.486  -8.102  1.00 90.94           H  
ATOM   1532  CA  GLU A  93      -7.773   0.388  -7.720  1.00 90.94           C  
ATOM   1533  HA  GLU A  93      -6.941  -0.217  -8.081  1.00 90.94           H  
ATOM   1534  C   GLU A  93      -9.027  -0.498  -7.793  1.00 90.94           C  
ATOM   1535  CB  GLU A  93      -7.472   0.784  -6.266  1.00 90.94           C  
ATOM   1536  HB2 GLU A  93      -8.187   1.545  -5.952  1.00 90.94           H  
ATOM   1537  HB3 GLU A  93      -7.603  -0.094  -5.634  1.00 90.94           H  
ATOM   1538  O   GLU A  93      -8.910  -1.691  -8.069  1.00 90.94           O  
ATOM   1539  CG  GLU A  93      -6.035   1.304  -6.077  1.00 90.94           C  
ATOM   1540  HG2 GLU A  93      -5.345   0.514  -6.374  1.00 90.94           H  
ATOM   1541  HG3 GLU A  93      -5.867   2.152  -6.741  1.00 90.94           H  
ATOM   1542  CD  GLU A  93      -5.729   1.730  -4.628  1.00 90.94           C  
ATOM   1543  OE1 GLU A  93      -4.545   2.011  -4.342  1.00 90.94           O  
ATOM   1544  OE2 GLU A  93      -6.672   1.814  -3.809  1.00 90.94           O  
ATOM   1545  N   ARG A  94     -10.234   0.079  -7.667  1.00 92.25           N  
ATOM   1546  H   ARG A  94     -10.260   1.056  -7.412  1.00 92.25           H  
ATOM   1547  CA  ARG A  94     -11.506  -0.659  -7.824  1.00 92.25           C  
ATOM   1548  HA  ARG A  94     -11.506  -1.503  -7.135  1.00 92.25           H  
ATOM   1549  C   ARG A  94     -11.657  -1.268  -9.225  1.00 92.25           C  
ATOM   1550  CB  ARG A  94     -12.702   0.257  -7.496  1.00 92.25           C  
ATOM   1551  HB2 ARG A  94     -12.590   1.199  -8.033  1.00 92.25           H  
ATOM   1552  HB3 ARG A  94     -13.612  -0.227  -7.852  1.00 92.25           H  
ATOM   1553  O   ARG A  94     -12.141  -2.389  -9.364  1.00 92.25           O  
ATOM   1554  CG  ARG A  94     -12.878   0.537  -5.990  1.00 92.25           C  
ATOM   1555  HG2 ARG A  94     -13.076  -0.404  -5.475  1.00 92.25           H  
ATOM   1556  HG3 ARG A  94     -11.963   0.966  -5.581  1.00 92.25           H  
ATOM   1557  CD  ARG A  94     -14.051   1.507  -5.751  1.00 92.25           C  
ATOM   1558  HD2 ARG A  94     -13.830   2.440  -6.270  1.00 92.25           H  
ATOM   1559  HD3 ARG A  94     -14.951   1.067  -6.180  1.00 92.25           H  
ATOM   1560  NE  ARG A  94     -14.286   1.793  -4.314  1.00 92.25           N  
ATOM   1561  HE  ARG A  94     -13.655   1.347  -3.663  1.00 92.25           H  
ATOM   1562  NH1 ARG A  94     -16.107   3.193  -4.522  1.00 92.25           N  
ATOM   1563 HH11 ARG A  94     -16.051   3.114  -5.527  1.00 92.25           H  
ATOM   1564 HH12 ARG A  94     -16.816   3.728  -4.041  1.00 92.25           H  
ATOM   1565  NH2 ARG A  94     -15.397   2.680  -2.498  1.00 92.25           N  
ATOM   1566 HH21 ARG A  94     -16.192   3.167  -2.111  1.00 92.25           H  
ATOM   1567 HH22 ARG A  94     -14.809   2.160  -1.862  1.00 92.25           H  
ATOM   1568  CZ  ARG A  94     -15.246   2.547  -3.788  1.00 92.25           C  
ATOM   1569  N   ASP A  95     -11.245  -0.563 -10.277  1.00 93.00           N  
ATOM   1570  H   ASP A  95     -10.902   0.375 -10.122  1.00 93.00           H  
ATOM   1571  CA  ASP A  95     -11.320  -1.079 -11.648  1.00 93.00           C  
ATOM   1572  HA  ASP A  95     -12.325  -1.467 -11.814  1.00 93.00           H  
ATOM   1573  C   ASP A  95     -10.374  -2.263 -11.881  1.00 93.00           C  
ATOM   1574  CB  ASP A  95     -11.056   0.048 -12.662  1.00 93.00           C  
ATOM   1575  HB2 ASP A  95     -10.146   0.580 -12.386  1.00 93.00           H  
ATOM   1576  HB3 ASP A  95     -10.893  -0.403 -13.641  1.00 93.00           H  
ATOM   1577  O   ASP A  95     -10.760  -3.240 -12.530  1.00 93.00           O  
ATOM   1578  CG  ASP A  95     -12.218   1.042 -12.800  1.00 93.00           C  
ATOM   1579  OD1 ASP A  95     -13.373   0.666 -12.463  1.00 93.00           O  
ATOM   1580  OD2 ASP A  95     -11.972   2.143 -13.339  1.00 93.00           O  
ATOM   1581  N   ILE A  96      -9.167  -2.210 -11.311  1.00 91.56           N  
ATOM   1582  H   ILE A  96      -8.924  -1.378 -10.792  1.00 91.56           H  
ATOM   1583  CA  ILE A  96      -8.213  -3.323 -11.320  1.00 91.56           C  
ATOM   1584  HA  ILE A  96      -8.082  -3.667 -12.346  1.00 91.56           H  
ATOM   1585  C   ILE A  96      -8.780  -4.501 -10.519  1.00 91.56           C  
ATOM   1586  CB  ILE A  96      -6.846  -2.839 -10.786  1.00 91.56           C  
ATOM   1587  HB  ILE A  96      -6.998  -2.325  -9.836  1.00 91.56           H  
ATOM   1588  O   ILE A  96      -8.822  -5.627 -11.025  1.00 91.56           O  
ATOM   1589  CG1 ILE A  96      -6.198  -1.860 -11.795  1.00 91.56           C  
ATOM   1590 HG12 ILE A  96      -5.901  -2.404 -12.691  1.00 91.56           H  
ATOM   1591 HG13 ILE A  96      -6.927  -1.110 -12.101  1.00 91.56           H  
ATOM   1592  CG2 ILE A  96      -5.897  -4.021 -10.553  1.00 91.56           C  
ATOM   1593 HG21 ILE A  96      -6.305  -4.704  -9.808  1.00 91.56           H  
ATOM   1594 HG22 ILE A  96      -5.745  -4.543 -11.498  1.00 91.56           H  
ATOM   1595 HG23 ILE A  96      -4.941  -3.671 -10.163  1.00 91.56           H  
ATOM   1596  CD1 ILE A  96      -4.979  -1.112 -11.239  1.00 91.56           C  
ATOM   1597 HD11 ILE A  96      -5.243  -0.613 -10.307  1.00 91.56           H  
ATOM   1598 HD12 ILE A  96      -4.149  -1.797 -11.065  1.00 91.56           H  
ATOM   1599 HD13 ILE A  96      -4.659  -0.362 -11.962  1.00 91.56           H  
ATOM   1600  N   GLU A  97      -9.287  -4.241  -9.313  1.00 92.88           N  
ATOM   1601  H   GLU A  97      -9.207  -3.302  -8.950  1.00 92.88           H  
ATOM   1602  CA  GLU A  97      -9.862  -5.251  -8.428  1.00 92.88           C  
ATOM   1603  HA  GLU A  97      -9.093  -5.985  -8.191  1.00 92.88           H  
ATOM   1604  C   GLU A  97     -11.028  -5.995  -9.080  1.00 92.88           C  
ATOM   1605  CB  GLU A  97     -10.297  -4.595  -7.117  1.00 92.88           C  
ATOM   1606  HB2 GLU A  97      -9.429  -4.120  -6.659  1.00 92.88           H  
ATOM   1607  HB3 GLU A  97     -11.053  -3.836  -7.319  1.00 92.88           H  
ATOM   1608  O   GLU A  97     -11.070  -7.219  -9.005  1.00 92.88           O  
ATOM   1609  CG  GLU A  97     -10.864  -5.637  -6.149  1.00 92.88           C  
ATOM   1610  HG2 GLU A  97     -10.169  -6.473  -6.078  1.00 92.88           H  
ATOM   1611  HG3 GLU A  97     -11.816  -6.012  -6.524  1.00 92.88           H  
ATOM   1612  CD  GLU A  97     -11.079  -5.016  -4.777  1.00 92.88           C  
ATOM   1613  OE1 GLU A  97     -10.493  -5.539  -3.810  1.00 92.88           O  
ATOM   1614  OE2 GLU A  97     -11.815  -4.011  -4.693  1.00 92.88           O  
ATOM   1615  N   ARG A  98     -11.909  -5.316  -9.826  1.00 90.94           N  
ATOM   1616  H   ARG A  98     -11.844  -4.308  -9.815  1.00 90.94           H  
ATOM   1617  CA  ARG A  98     -13.010  -5.960 -10.572  1.00 90.94           C  
ATOM   1618  HA  ARG A  98     -13.677  -6.433  -9.851  1.00 90.94           H  
ATOM   1619  C   ARG A  98     -12.530  -7.063 -11.523  1.00 90.94           C  
ATOM   1620  CB  ARG A  98     -13.776  -4.872 -11.338  1.00 90.94           C  
ATOM   1621  HB2 ARG A  98     -13.977  -4.051 -10.650  1.00 90.94           H  
ATOM   1622  HB3 ARG A  98     -13.156  -4.494 -12.152  1.00 90.94           H  
ATOM   1623  O   ARG A  98     -13.269  -7.997 -11.836  1.00 90.94           O  
ATOM   1624  CG  ARG A  98     -15.113  -5.386 -11.901  1.00 90.94           C  
ATOM   1625  HG2 ARG A  98     -14.935  -6.219 -12.581  1.00 90.94           H  
ATOM   1626  HG3 ARG A  98     -15.730  -5.745 -11.078  1.00 90.94           H  
ATOM   1627  CD  ARG A  98     -15.889  -4.316 -12.678  1.00 90.94           C  
ATOM   1628  HD2 ARG A  98     -15.333  -4.061 -13.580  1.00 90.94           H  
ATOM   1629  HD3 ARG A  98     -16.842  -4.746 -12.987  1.00 90.94           H  
ATOM   1630  NE  ARG A  98     -16.155  -3.120 -11.856  1.00 90.94           N  
ATOM   1631  HE  ARG A  98     -16.782  -3.242 -11.074  1.00 90.94           H  
ATOM   1632  NH1 ARG A  98     -14.687  -1.673 -12.891  1.00 90.94           N  
ATOM   1633 HH11 ARG A  98     -14.215  -0.781 -12.851  1.00 90.94           H  
ATOM   1634 HH12 ARG A  98     -14.354  -2.398 -13.511  1.00 90.94           H  
ATOM   1635  NH2 ARG A  98     -15.779  -0.999 -11.106  1.00 90.94           N  
ATOM   1636 HH21 ARG A  98     -16.339  -1.206 -10.292  1.00 90.94           H  
ATOM   1637 HH22 ARG A  98     -15.185  -0.185 -11.169  1.00 90.94           H  
ATOM   1638  CZ  ARG A  98     -15.550  -1.949 -11.959  1.00 90.94           C  
ATOM   1639  N   THR A  99     -11.292  -6.966 -12.009  1.00 89.25           N  
ATOM   1640  H   THR A  99     -10.727  -6.195 -11.682  1.00 89.25           H  
ATOM   1641  CA  THR A  99     -10.693  -7.959 -12.913  1.00 89.25           C  
ATOM   1642  HA  THR A  99     -11.512  -8.476 -13.412  1.00 89.25           H  
ATOM   1643  C   THR A  99      -9.882  -9.044 -12.203  1.00 89.25           C  
ATOM   1644  CB  THR A  99      -9.874  -7.311 -14.033  1.00 89.25           C  
ATOM   1645  HB  THR A  99      -9.597  -8.093 -14.740  1.00 89.25           H  
ATOM   1646  O   THR A  99      -9.471 -10.004 -12.864  1.00 89.25           O  
ATOM   1647  CG2 THR A  99     -10.672  -6.262 -14.806  1.00 89.25           C  
ATOM   1648 HG21 THR A  99     -11.601  -6.695 -15.177  1.00 89.25           H  
ATOM   1649 HG22 THR A  99     -10.078  -5.912 -15.650  1.00 89.25           H  
ATOM   1650 HG23 THR A  99     -10.898  -5.410 -14.165  1.00 89.25           H  
ATOM   1651  OG1 THR A  99      -8.688  -6.731 -13.556  1.00 89.25           O  
ATOM   1652  HG1 THR A  99      -8.849  -6.267 -12.731  1.00 89.25           H  
ATOM   1653  N   SER A 100      -9.717  -8.956 -10.884  1.00 92.50           N  
ATOM   1654  H   SER A 100     -10.143  -8.182 -10.394  1.00 92.50           H  
ATOM   1655  CA  SER A 100      -9.018  -9.955 -10.074  1.00 92.50           C  
ATOM   1656  HA  SER A 100      -8.046 -10.137 -10.532  1.00 92.50           H  
ATOM   1657  C   SER A 100      -9.745 -11.310 -10.034  1.00 92.50           C  
ATOM   1658  CB  SER A 100      -8.742  -9.402  -8.667  1.00 92.50           C  
ATOM   1659  HB2 SER A 100      -8.067 -10.078  -8.141  1.00 92.50           H  
ATOM   1660  HB3 SER A 100      -8.259  -8.428  -8.742  1.00 92.50           H  
ATOM   1661  O   SER A 100     -10.864 -11.471 -10.536  1.00 92.50           O  
ATOM   1662  OG  SER A 100      -9.930  -9.286  -7.915  1.00 92.50           O  
ATOM   1663  HG  SER A 100     -10.414  -8.515  -8.219  1.00 92.50           H  
ATOM   1664  N   GLY A 101      -9.054 -12.313  -9.504  1.00 93.25           N  
ATOM   1665  H   GLY A 101      -8.141 -12.112  -9.122  1.00 93.25           H  
ATOM   1666  CA  GLY A 101      -9.566 -13.651  -9.227  1.00 93.25           C  
ATOM   1667  HA2 GLY A 101     -10.611 -13.596  -8.923  1.00 93.25           H  
ATOM   1668  HA3 GLY A 101      -9.492 -14.277 -10.117  1.00 93.25           H  
ATOM   1669  C   GLY A 101      -8.763 -14.296  -8.101  1.00 93.25           C  
ATOM   1670  O   GLY A 101      -7.823 -13.694  -7.573  1.00 93.25           O  
ATOM   1671  N   CYS A 102      -9.112 -15.529  -7.748  1.00 94.69           N  
ATOM   1672  H   CYS A 102      -9.817 -16.022  -8.277  1.00 94.69           H  
ATOM   1673  CA  CYS A 102      -8.431 -16.227  -6.669  1.00 94.69           C  
ATOM   1674  HA  CYS A 102      -8.037 -15.482  -5.977  1.00 94.69           H  
ATOM   1675  C   CYS A 102      -7.246 -17.038  -7.207  1.00 94.69           C  
ATOM   1676  CB  CYS A 102      -9.441 -17.077  -5.893  1.00 94.69           C  
ATOM   1677  HB2 CYS A 102      -9.826 -17.866  -6.539  1.00 94.69           H  
ATOM   1678  HB3 CYS A 102     -10.269 -16.438  -5.587  1.00 94.69           H  
ATOM   1679  O   CYS A 102      -7.432 -17.969  -7.986  1.00 94.69           O  
ATOM   1680  SG  CYS A 102      -8.729 -17.822  -4.409  1.00 94.69           S  
ATOM   1681  N   CYS A 103      -6.024 -16.703  -6.796  1.00 93.75           N  
ATOM   1682  H   CYS A 103      -5.926 -15.944  -6.137  1.00 93.75           H  
ATOM   1683  CA  CYS A 103      -4.828 -17.485  -7.098  1.00 93.75           C  
ATOM   1684  HA  CYS A 103      -4.944 -17.993  -8.056  1.00 93.75           H  
ATOM   1685  C   CYS A 103      -4.625 -18.536  -6.004  1.00 93.75           C  
ATOM   1686  CB  CYS A 103      -3.637 -16.534  -7.204  1.00 93.75           C  
ATOM   1687  HB2 CYS A 103      -3.881 -15.764  -7.936  1.00 93.75           H  
ATOM   1688  HB3 CYS A 103      -3.481 -16.057  -6.236  1.00 93.75           H  
ATOM   1689  O   CYS A 103      -4.276 -18.186  -4.874  1.00 93.75           O  
ATOM   1690  SG  CYS A 103      -2.089 -17.307  -7.715  1.00 93.75           S  
ATOM   1691  N   VAL A 104      -4.872 -19.809  -6.318  1.00 92.69           N  
ATOM   1692  H   VAL A 104      -5.136 -20.036  -7.266  1.00 92.69           H  
ATOM   1693  CA  VAL A 104      -4.743 -20.922  -5.367  1.00 92.69           C  
ATOM   1694  HA  VAL A 104      -4.692 -20.523  -4.354  1.00 92.69           H  
ATOM   1695  C   VAL A 104      -3.447 -21.672  -5.633  1.00 92.69           C  
ATOM   1696  CB  VAL A 104      -5.947 -21.882  -5.429  1.00 92.69           C  
ATOM   1697  HB  VAL A 104      -5.959 -22.395  -6.390  1.00 92.69           H  
ATOM   1698  O   VAL A 104      -3.220 -22.119  -6.752  1.00 92.69           O  
ATOM   1699  CG1 VAL A 104      -5.816 -22.922  -4.306  1.00 92.69           C  
ATOM   1700 HG11 VAL A 104      -5.002 -23.612  -4.529  1.00 92.69           H  
ATOM   1701 HG12 VAL A 104      -5.618 -22.431  -3.354  1.00 92.69           H  
ATOM   1702 HG13 VAL A 104      -6.734 -23.501  -4.208  1.00 92.69           H  
ATOM   1703  CG2 VAL A 104      -7.285 -21.146  -5.265  1.00 92.69           C  
ATOM   1704 HG21 VAL A 104      -7.428 -20.435  -6.079  1.00 92.69           H  
ATOM   1705 HG22 VAL A 104      -7.312 -20.616  -4.313  1.00 92.69           H  
ATOM   1706 HG23 VAL A 104      -8.104 -21.864  -5.292  1.00 92.69           H  
ATOM   1707  N   GLN A 105      -2.597 -21.825  -4.620  1.00 89.44           N  
ATOM   1708  H   GLN A 105      -2.845 -21.488  -3.700  1.00 89.44           H  
ATOM   1709  CA  GLN A 105      -1.342 -22.561  -4.765  1.00 89.44           C  
ATOM   1710  HA  GLN A 105      -0.866 -22.249  -5.695  1.00 89.44           H  
ATOM   1711  C   GLN A 105      -1.621 -24.058  -4.882  1.00 89.44           C  
ATOM   1712  CB  GLN A 105      -0.375 -22.225  -3.621  1.00 89.44           C  
ATOM   1713  HB2 GLN A 105      -0.799 -22.514  -2.659  1.00 89.44           H  
ATOM   1714  HB3 GLN A 105       0.558 -22.765  -3.783  1.00 89.44           H  
ATOM   1715  O   GLN A 105      -2.387 -24.621  -4.094  1.00 89.44           O  
ATOM   1716  CG  GLN A 105      -0.089 -20.718  -3.649  1.00 89.44           C  
ATOM   1717  HG2 GLN A 105       0.167 -20.434  -4.670  1.00 89.44           H  
ATOM   1718  HG3 GLN A 105      -0.984 -20.165  -3.364  1.00 89.44           H  
ATOM   1719  CD  GLN A 105       1.042 -20.250  -2.757  1.00 89.44           C  
ATOM   1720  NE2 GLN A 105       1.439 -19.016  -2.902  1.00 89.44           N  
ATOM   1721 HE21 GLN A 105       1.042 -18.492  -3.669  1.00 89.44           H  
ATOM   1722 HE22 GLN A 105       2.421 -18.860  -2.724  1.00 89.44           H  
ATOM   1723  OE1 GLN A 105       1.569 -20.903  -1.887  1.00 89.44           O  
ATOM   1724  N   ASN A 106      -1.004 -24.702  -5.873  1.00 87.19           N  
ATOM   1725  H   ASN A 106      -0.363 -24.193  -6.464  1.00 87.19           H  
ATOM   1726  CA  ASN A 106      -1.266 -26.105  -6.195  1.00 87.19           C  
ATOM   1727  HA  ASN A 106      -2.333 -26.251  -6.364  1.00 87.19           H  
ATOM   1728  C   ASN A 106      -0.840 -27.044  -5.049  1.00 87.19           C  
ATOM   1729  CB  ASN A 106      -0.507 -26.444  -7.479  1.00 87.19           C  
ATOM   1730  HB2 ASN A 106       0.546 -26.230  -7.295  1.00 87.19           H  
ATOM   1731  HB3 ASN A 106      -0.616 -27.506  -7.694  1.00 87.19           H  
ATOM   1732  O   ASN A 106      -1.446 -28.091  -4.837  1.00 87.19           O  
ATOM   1733  CG  ASN A 106      -0.928 -25.685  -8.724  1.00 87.19           C  
ATOM   1734  ND2 ASN A 106      -0.054 -25.648  -9.698  1.00 87.19           N  
ATOM   1735 HD21 ASN A 106      -0.216 -25.077 -10.516  1.00 87.19           H  
ATOM   1736 HD22 ASN A 106       0.808 -26.164  -9.596  1.00 87.19           H  
ATOM   1737  OD1 ASN A 106      -2.017 -25.134  -8.837  1.00 87.19           O  
ATOM   1738  N   ASP A 107       0.147 -26.632  -4.247  1.00 80.75           N  
ATOM   1739  H   ASP A 107       0.580 -25.742  -4.452  1.00 80.75           H  
ATOM   1740  CA  ASP A 107       0.615 -27.337  -3.047  1.00 80.75           C  
ATOM   1741  HA  ASP A 107       0.697 -28.394  -3.301  1.00 80.75           H  
ATOM   1742  C   ASP A 107      -0.351 -27.243  -1.843  1.00 80.75           C  
ATOM   1743  CB  ASP A 107       2.027 -26.839  -2.688  1.00 80.75           C  
ATOM   1744  HB2 ASP A 107       2.646 -26.844  -3.585  1.00 80.75           H  
ATOM   1745  HB3 ASP A 107       2.466 -27.546  -1.983  1.00 80.75           H  
ATOM   1746  O   ASP A 107      -0.050 -27.750  -0.759  1.00 80.75           O  
ATOM   1747  CG  ASP A 107       2.073 -25.439  -2.055  1.00 80.75           C  
ATOM   1748  OD1 ASP A 107       1.046 -24.717  -2.067  1.00 80.75           O  
ATOM   1749  OD2 ASP A 107       3.127 -25.084  -1.491  1.00 80.75           O  
ATOM   1750  N   ARG A 108      -1.514 -26.593  -2.017  1.00 81.75           N  
ATOM   1751  H   ARG A 108      -1.656 -26.186  -2.931  1.00 81.75           H  
ATOM   1752  CA  ARG A 108      -2.537 -26.319  -0.990  1.00 81.75           C  
ATOM   1753  HA  ARG A 108      -3.302 -25.709  -1.470  1.00 81.75           H  
ATOM   1754  C   ARG A 108      -2.041 -25.485   0.190  1.00 81.75           C  
ATOM   1755  CB  ARG A 108      -3.206 -27.615  -0.504  1.00 81.75           C  
ATOM   1756  HB2 ARG A 108      -4.026 -27.352   0.165  1.00 81.75           H  
ATOM   1757  HB3 ARG A 108      -2.483 -28.198   0.066  1.00 81.75           H  
ATOM   1758  O   ARG A 108      -2.714 -25.419   1.219  1.00 81.75           O  
ATOM   1759  CG  ARG A 108      -3.774 -28.483  -1.629  1.00 81.75           C  
ATOM   1760  HG2 ARG A 108      -4.506 -27.912  -2.200  1.00 81.75           H  
ATOM   1761  HG3 ARG A 108      -2.974 -28.812  -2.291  1.00 81.75           H  
ATOM   1762  CD  ARG A 108      -4.443 -29.707  -1.000  1.00 81.75           C  
ATOM   1763  HD2 ARG A 108      -3.700 -30.238  -0.406  1.00 81.75           H  
ATOM   1764  HD3 ARG A 108      -5.250 -29.373  -0.349  1.00 81.75           H  
ATOM   1765  NE  ARG A 108      -4.984 -30.609  -2.028  1.00 81.75           N  
ATOM   1766  HE  ARG A 108      -4.880 -30.315  -2.989  1.00 81.75           H  
ATOM   1767  NH1 ARG A 108      -5.606 -32.317  -0.626  1.00 81.75           N  
ATOM   1768 HH11 ARG A 108      -5.913 -33.272  -0.509  1.00 81.75           H  
ATOM   1769 HH12 ARG A 108      -5.270 -31.772   0.156  1.00 81.75           H  
ATOM   1770  NH2 ARG A 108      -5.896 -32.537  -2.826  1.00 81.75           N  
ATOM   1771 HH21 ARG A 108      -6.146 -33.504  -2.680  1.00 81.75           H  
ATOM   1772 HH22 ARG A 108      -5.740 -32.219  -3.772  1.00 81.75           H  
ATOM   1773  CZ  ARG A 108      -5.492 -31.811  -1.824  1.00 81.75           C  
ATOM   1774  N   SER A 109      -0.900 -24.812   0.071  1.00 81.44           N  
ATOM   1775  H   SER A 109      -0.351 -24.908  -0.771  1.00 81.44           H  
ATOM   1776  CA  SER A 109      -0.386 -23.991   1.169  1.00 81.44           C  
ATOM   1777  HA  SER A 109      -0.455 -24.574   2.087  1.00 81.44           H  
ATOM   1778  C   SER A 109      -1.219 -22.721   1.386  1.00 81.44           C  
ATOM   1779  CB  SER A 109       1.087 -23.689   0.941  1.00 81.44           C  
ATOM   1780  HB2 SER A 109       1.640 -24.613   0.775  1.00 81.44           H  
ATOM   1781  HB3 SER A 109       1.490 -23.183   1.819  1.00 81.44           H  
ATOM   1782  O   SER A 109      -1.170 -22.129   2.467  1.00 81.44           O  
ATOM   1783  OG  SER A 109       1.198 -22.858  -0.171  1.00 81.44           O  
ATOM   1784  HG  SER A 109       1.329 -23.420  -0.937  1.00 81.44           H  
ATOM   1785  N   GLY A 110      -2.009 -22.307   0.391  1.00 90.12           N  
ATOM   1786  H   GLY A 110      -1.933 -22.782  -0.497  1.00 90.12           H  
ATOM   1787  CA  GLY A 110      -3.064 -21.311   0.540  1.00 90.12           C  
ATOM   1788  HA2 GLY A 110      -2.769 -20.569   1.282  1.00 90.12           H  
ATOM   1789  HA3 GLY A 110      -3.965 -21.802   0.908  1.00 90.12           H  
ATOM   1790  C   GLY A 110      -3.419 -20.593  -0.758  1.00 90.12           C  
ATOM   1791  O   GLY A 110      -3.047 -21.023  -1.847  1.00 90.12           O  
ATOM   1792  N   CYS A 111      -4.152 -19.493  -0.636  1.00 93.75           N  
ATOM   1793  H   CYS A 111      -4.469 -19.225   0.284  1.00 93.75           H  
ATOM   1794  CA  CYS A 111      -4.605 -18.695  -1.769  1.00 93.75           C  
ATOM   1795  HA  CYS A 111      -3.922 -18.854  -2.604  1.00 93.75           H  
ATOM   1796  C   CYS A 111      -4.617 -17.198  -1.471  1.00 93.75           C  
ATOM   1797  CB  CYS A 111      -5.994 -19.176  -2.178  1.00 93.75           C  
ATOM   1798  HB2 CYS A 111      -6.342 -18.603  -3.038  1.00 93.75           H  
ATOM   1799  HB3 CYS A 111      -5.903 -20.216  -2.490  1.00 93.75           H  
ATOM   1800  O   CYS A 111      -4.648 -16.775  -0.310  1.00 93.75           O  
ATOM   1801  SG  CYS A 111      -7.227 -19.092  -0.859  1.00 93.75           S  
ATOM   1802  N   ILE A 112      -4.599 -16.394  -2.532  1.00 95.12           N  
ATOM   1803  H   ILE A 112      -4.556 -16.808  -3.452  1.00 95.12           H  
ATOM   1804  CA  ILE A 112      -4.686 -14.939  -2.443  1.00 95.12           C  
ATOM   1805  HA  ILE A 112      -5.242 -14.698  -1.537  1.00 95.12           H  
ATOM   1806  C   ILE A 112      -5.468 -14.353  -3.617  1.00 95.12           C  
ATOM   1807  CB  ILE A 112      -3.279 -14.325  -2.321  1.00 95.12           C  
ATOM   1808  HB  ILE A 112      -2.731 -14.891  -1.568  1.00 95.12           H  
ATOM   1809  O   ILE A 112      -5.367 -14.825  -4.751  1.00 95.12           O  
ATOM   1810  CG1 ILE A 112      -3.410 -12.879  -1.804  1.00 95.12           C  
ATOM   1811 HG12 ILE A 112      -4.089 -12.866  -0.951  1.00 95.12           H  
ATOM   1812 HG13 ILE A 112      -3.825 -12.238  -2.582  1.00 95.12           H  
ATOM   1813  CG2 ILE A 112      -2.496 -14.413  -3.644  1.00 95.12           C  
ATOM   1814 HG21 ILE A 112      -2.986 -13.835  -4.428  1.00 95.12           H  
ATOM   1815 HG22 ILE A 112      -2.402 -15.451  -3.962  1.00 95.12           H  
ATOM   1816 HG23 ILE A 112      -1.497 -13.997  -3.514  1.00 95.12           H  
ATOM   1817  CD1 ILE A 112      -2.084 -12.281  -1.344  1.00 95.12           C  
ATOM   1818 HD11 ILE A 112      -2.266 -11.323  -0.857  1.00 95.12           H  
ATOM   1819 HD12 ILE A 112      -1.466 -12.102  -2.224  1.00 95.12           H  
ATOM   1820 HD13 ILE A 112      -1.581 -12.953  -0.649  1.00 95.12           H  
ATOM   1821  N   GLN A 113      -6.247 -13.310  -3.343  1.00 95.50           N  
ATOM   1822  H   GLN A 113      -6.278 -12.944  -2.403  1.00 95.50           H  
ATOM   1823  CA  GLN A 113      -6.929 -12.559  -4.385  1.00 95.50           C  
ATOM   1824  HA  GLN A 113      -7.368 -13.262  -5.092  1.00 95.50           H  
ATOM   1825  C   GLN A 113      -5.911 -11.680  -5.117  1.00 95.50           C  
ATOM   1826  CB  GLN A 113      -8.047 -11.729  -3.749  1.00 95.50           C  
ATOM   1827  HB2 GLN A 113      -7.593 -10.950  -3.137  1.00 95.50           H  
ATOM   1828  HB3 GLN A 113      -8.647 -12.356  -3.089  1.00 95.50           H  
ATOM   1829  O   GLN A 113      -5.234 -10.863  -4.497  1.00 95.50           O  
ATOM   1830  CG  GLN A 113      -8.958 -11.083  -4.802  1.00 95.50           C  
ATOM   1831  HG2 GLN A 113      -8.364 -10.530  -5.530  1.00 95.50           H  
ATOM   1832  HG3 GLN A 113      -9.618 -10.374  -4.304  1.00 95.50           H  
ATOM   1833  CD  GLN A 113      -9.824 -12.109  -5.521  1.00 95.50           C  
ATOM   1834  NE2 GLN A 113     -10.489 -11.741  -6.587  1.00 95.50           N  
ATOM   1835 HE21 GLN A 113     -11.162 -12.404  -6.943  1.00 95.50           H  
ATOM   1836 HE22 GLN A 113     -10.424 -10.793  -6.928  1.00 95.50           H  
ATOM   1837  OE1 GLN A 113      -9.936 -13.261  -5.128  1.00 95.50           O  
ATOM   1838  N   THR A 114      -5.772 -11.859  -6.428  1.00 93.00           N  
ATOM   1839  H   THR A 114      -6.365 -12.531  -6.893  1.00 93.00           H  
ATOM   1840  CA  THR A 114      -4.789 -11.118  -7.232  1.00 93.00           C  
ATOM   1841  HA  THR A 114      -4.765 -10.085  -6.884  1.00 93.00           H  
ATOM   1842  C   THR A 114      -5.189 -11.084  -8.710  1.00 93.00           C  
ATOM   1843  CB  THR A 114      -3.376 -11.696  -7.008  1.00 93.00           C  
ATOM   1844  HB  THR A 114      -3.184 -11.742  -5.936  1.00 93.00           H  
ATOM   1845  O   THR A 114      -6.223 -11.622  -9.116  1.00 93.00           O  
ATOM   1846  CG2 THR A 114      -3.180 -13.095  -7.582  1.00 93.00           C  
ATOM   1847 HG21 THR A 114      -3.916 -13.756  -7.126  1.00 93.00           H  
ATOM   1848 HG22 THR A 114      -2.181 -13.459  -7.339  1.00 93.00           H  
ATOM   1849 HG23 THR A 114      -3.309 -13.095  -8.664  1.00 93.00           H  
ATOM   1850  OG1 THR A 114      -2.406 -10.853  -7.575  1.00 93.00           O  
ATOM   1851  HG1 THR A 114      -1.557 -11.296  -7.503  1.00 93.00           H  
ATOM   1852  N   LEU A 115      -4.396 -10.417  -9.542  1.00 90.31           N  
ATOM   1853  H   LEU A 115      -3.526 -10.074  -9.160  1.00 90.31           H  
ATOM   1854  CA  LEU A 115      -4.564 -10.415 -10.991  1.00 90.31           C  
ATOM   1855  HA  LEU A 115      -5.628 -10.411 -11.228  1.00 90.31           H  
ATOM   1856  C   LEU A 115      -3.957 -11.677 -11.604  1.00 90.31           C  
ATOM   1857  CB  LEU A 115      -3.908  -9.160 -11.580  1.00 90.31           C  
ATOM   1858  HB2 LEU A 115      -2.853  -9.179 -11.307  1.00 90.31           H  
ATOM   1859  HB3 LEU A 115      -3.975  -9.193 -12.667  1.00 90.31           H  
ATOM   1860  O   LEU A 115      -2.986 -12.226 -11.094  1.00 90.31           O  
ATOM   1861  CG  LEU A 115      -4.530  -7.844 -11.085  1.00 90.31           C  
ATOM   1862  HG  LEU A 115      -4.575  -7.835  -9.996  1.00 90.31           H  
ATOM   1863  CD1 LEU A 115      -3.640  -6.689 -11.532  1.00 90.31           C  
ATOM   1864 HD11 LEU A 115      -3.961  -5.773 -11.036  1.00 90.31           H  
ATOM   1865 HD12 LEU A 115      -3.684  -6.568 -12.614  1.00 90.31           H  
ATOM   1866 HD13 LEU A 115      -2.620  -6.881 -11.196  1.00 90.31           H  
ATOM   1867  CD2 LEU A 115      -5.941  -7.654 -11.649  1.00 90.31           C  
ATOM   1868 HD21 LEU A 115      -5.926  -7.626 -12.738  1.00 90.31           H  
ATOM   1869 HD22 LEU A 115      -6.598  -8.456 -11.310  1.00 90.31           H  
ATOM   1870 HD23 LEU A 115      -6.360  -6.720 -11.273  1.00 90.31           H  
ATOM   1871  N   LYS A 116      -4.471 -12.090 -12.768  1.00 88.56           N  
ATOM   1872  H   LYS A 116      -5.298 -11.623 -13.115  1.00 88.56           H  
ATOM   1873  CA  LYS A 116      -3.954 -13.266 -13.485  1.00 88.56           C  
ATOM   1874  HA  LYS A 116      -4.086 -14.138 -12.844  1.00 88.56           H  
ATOM   1875  C   LYS A 116      -2.444 -13.178 -13.754  1.00 88.56           C  
ATOM   1876  CB  LYS A 116      -4.752 -13.481 -14.779  1.00 88.56           C  
ATOM   1877  HB2 LYS A 116      -4.570 -12.653 -15.465  1.00 88.56           H  
ATOM   1878  HB3 LYS A 116      -5.815 -13.518 -14.544  1.00 88.56           H  
ATOM   1879  O   LYS A 116      -1.757 -14.170 -13.588  1.00 88.56           O  
ATOM   1880  CG  LYS A 116      -4.344 -14.802 -15.446  1.00 88.56           C  
ATOM   1881  HG2 LYS A 116      -4.524 -15.621 -14.749  1.00 88.56           H  
ATOM   1882  HG3 LYS A 116      -3.280 -14.775 -15.681  1.00 88.56           H  
ATOM   1883  CD  LYS A 116      -5.104 -15.075 -16.747  1.00 88.56           C  
ATOM   1884  HD2 LYS A 116      -4.929 -14.256 -17.445  1.00 88.56           H  
ATOM   1885  HD3 LYS A 116      -6.169 -15.175 -16.539  1.00 88.56           H  
ATOM   1886  CE  LYS A 116      -4.540 -16.383 -17.314  1.00 88.56           C  
ATOM   1887  HE2 LYS A 116      -4.742 -17.188 -16.607  1.00 88.56           H  
ATOM   1888  HE3 LYS A 116      -3.456 -16.291 -17.378  1.00 88.56           H  
ATOM   1889  NZ  LYS A 116      -5.086 -16.718 -18.649  1.00 88.56           N  
ATOM   1890  HZ1 LYS A 116      -6.084 -16.869 -18.610  1.00 88.56           H  
ATOM   1891  HZ2 LYS A 116      -4.856 -15.990 -19.310  1.00 88.56           H  
ATOM   1892  HZ3 LYS A 116      -4.639 -17.565 -18.970  1.00 88.56           H  
ATOM   1893  N   LYS A 117      -1.940 -11.993 -14.122  1.00 82.00           N  
ATOM   1894  H   LYS A 117      -2.584 -11.217 -14.183  1.00 82.00           H  
ATOM   1895  CA  LYS A 117      -0.509 -11.734 -14.383  1.00 82.00           C  
ATOM   1896  HA  LYS A 117      -0.131 -12.475 -15.088  1.00 82.00           H  
ATOM   1897  C   LYS A 117       0.386 -11.877 -13.142  1.00 82.00           C  
ATOM   1898  CB  LYS A 117      -0.339 -10.332 -15.004  1.00 82.00           C  
ATOM   1899  HB2 LYS A 117      -0.958 -10.250 -15.897  1.00 82.00           H  
ATOM   1900  HB3 LYS A 117       0.703 -10.215 -15.300  1.00 82.00           H  
ATOM   1901  O   LYS A 117       1.590 -12.045 -13.259  1.00 82.00           O  
ATOM   1902  CG  LYS A 117      -0.704  -9.211 -14.014  1.00 82.00           C  
ATOM   1903  HG2 LYS A 117      -0.110  -9.340 -13.109  1.00 82.00           H  
ATOM   1904  HG3 LYS A 117      -1.759  -9.284 -13.750  1.00 82.00           H  
ATOM   1905  CD  LYS A 117      -0.415  -7.802 -14.535  1.00 82.00           C  
ATOM   1906  HD2 LYS A 117      -1.083  -7.561 -15.362  1.00 82.00           H  
ATOM   1907  HD3 LYS A 117       0.624  -7.747 -14.860  1.00 82.00           H  
ATOM   1908  CE  LYS A 117      -0.640  -6.855 -13.351  1.00 82.00           C  
ATOM   1909  HE2 LYS A 117      -0.034  -7.208 -12.516  1.00 82.00           H  
ATOM   1910  HE3 LYS A 117      -1.679  -6.937 -13.030  1.00 82.00           H  
ATOM   1911  NZ  LYS A 117      -0.297  -5.447 -13.654  1.00 82.00           N  
ATOM   1912  HZ1 LYS A 117       0.680  -5.386 -13.904  1.00 82.00           H  
ATOM   1913  HZ2 LYS A 117      -0.873  -5.073 -14.394  1.00 82.00           H  
ATOM   1914  HZ3 LYS A 117      -0.422  -4.897 -12.816  1.00 82.00           H  
ATOM   1915  N   ASP A 118      -0.199 -11.755 -11.953  1.00 86.12           N  
ATOM   1916  H   ASP A 118      -1.205 -11.674 -11.904  1.00 86.12           H  
ATOM   1917  CA  ASP A 118       0.524 -11.786 -10.683  1.00 86.12           C  
ATOM   1918  HA  ASP A 118       1.585 -11.634 -10.877  1.00 86.12           H  
ATOM   1919  C   ASP A 118       0.408 -13.152  -9.988  1.00 86.12           C  
ATOM   1920  CB  ASP A 118       0.058 -10.613  -9.806  1.00 86.12           C  
ATOM   1921  HB2 ASP A 118       0.520 -10.686  -8.822  1.00 86.12           H  
ATOM   1922  HB3 ASP A 118      -1.024 -10.678  -9.693  1.00 86.12           H  
ATOM   1923  O   ASP A 118       0.986 -13.342  -8.920  1.00 86.12           O  
ATOM   1924  CG  ASP A 118       0.420  -9.254 -10.417  1.00 86.12           C  
ATOM   1925  OD1 ASP A 118       1.585  -9.092 -10.840  1.00 86.12           O  
ATOM   1926  OD2 ASP A 118      -0.482  -8.392 -10.532  1.00 86.12           O  
ATOM   1927  N   CYS A 119      -0.315 -14.094 -10.602  1.00 89.06           N  
ATOM   1928  H   CYS A 119      -0.669 -13.878 -11.523  1.00 89.06           H  
ATOM   1929  CA  CYS A 119      -0.438 -15.486 -10.194  1.00 89.06           C  
ATOM   1930  HA  CYS A 119      -0.146 -15.598  -9.150  1.00 89.06           H  
ATOM   1931  C   CYS A 119       0.472 -16.350 -11.075  1.00 89.06           C  
ATOM   1932  CB  CYS A 119      -1.908 -15.891 -10.362  1.00 89.06           C  
ATOM   1933  HB2 CYS A 119      -2.531 -15.148  -9.864  1.00 89.06           H  
ATOM   1934  HB3 CYS A 119      -2.144 -15.870 -11.426  1.00 89.06           H  
ATOM   1935  O   CYS A 119       0.366 -16.274 -12.298  1.00 89.06           O  
ATOM   1936  SG  CYS A 119      -2.342 -17.527  -9.718  1.00 89.06           S  
ATOM   1937  N   SER A 120       1.344 -17.168 -10.480  1.00 85.19           N  
ATOM   1938  H   SER A 120       1.422 -17.189  -9.473  1.00 85.19           H  
ATOM   1939  CA  SER A 120       2.208 -18.060 -11.261  1.00 85.19           C  
ATOM   1940  HA  SER A 120       2.782 -17.452 -11.960  1.00 85.19           H  
ATOM   1941  C   SER A 120       1.379 -19.055 -12.072  1.00 85.19           C  
ATOM   1942  CB  SER A 120       3.215 -18.777 -10.362  1.00 85.19           C  
ATOM   1943  HB2 SER A 120       2.708 -19.186  -9.489  1.00 85.19           H  
ATOM   1944  HB3 SER A 120       3.965 -18.048 -10.054  1.00 85.19           H  
ATOM   1945  O   SER A 120       0.458 -19.688 -11.556  1.00 85.19           O  
ATOM   1946  OG  SER A 120       3.859 -19.821 -11.062  1.00 85.19           O  
ATOM   1947  HG  SER A 120       4.599 -19.458 -11.555  1.00 85.19           H  
ATOM   1948  N   GLU A 121       1.719 -19.202 -13.354  1.00 78.88           N  
ATOM   1949  H   GLU A 121       2.485 -18.648 -13.711  1.00 78.88           H  
ATOM   1950  CA  GLU A 121       1.092 -20.189 -14.240  1.00 78.88           C  
ATOM   1951  HA  GLU A 121       0.016 -20.184 -14.063  1.00 78.88           H  
ATOM   1952  C   GLU A 121       1.575 -21.619 -13.952  1.00 78.88           C  
ATOM   1953  CB  GLU A 121       1.348 -19.827 -15.717  1.00 78.88           C  
ATOM   1954  HB2 GLU A 121       0.896 -20.600 -16.338  1.00 78.88           H  
ATOM   1955  HB3 GLU A 121       2.421 -19.819 -15.908  1.00 78.88           H  
ATOM   1956  O   GLU A 121       0.939 -22.584 -14.388  1.00 78.88           O  
ATOM   1957  CG  GLU A 121       0.745 -18.471 -16.127  1.00 78.88           C  
ATOM   1958  HG2 GLU A 121      -0.277 -18.423 -15.750  1.00 78.88           H  
ATOM   1959  HG3 GLU A 121       1.315 -17.668 -15.661  1.00 78.88           H  
ATOM   1960  CD  GLU A 121       0.719 -18.255 -17.653  1.00 78.88           C  
ATOM   1961  OE1 GLU A 121      -0.253 -17.644 -18.158  1.00 78.88           O  
ATOM   1962  OE2 GLU A 121       1.626 -18.736 -18.372  1.00 78.88           O  
ATOM   1963  N   THR A 122       2.693 -21.750 -13.228  1.00 78.94           N  
ATOM   1964  H   THR A 122       3.125 -20.913 -12.862  1.00 78.94           H  
ATOM   1965  CA  THR A 122       3.310 -23.025 -12.867  1.00 78.94           C  
ATOM   1966  HA  THR A 122       2.938 -23.799 -13.538  1.00 78.94           H  
ATOM   1967  C   THR A 122       2.901 -23.453 -11.459  1.00 78.94           C  
ATOM   1968  CB  THR A 122       4.839 -22.984 -13.035  1.00 78.94           C  
ATOM   1969  HB  THR A 122       5.243 -23.935 -12.686  1.00 78.94           H  
ATOM   1970  O   THR A 122       2.299 -24.507 -11.309  1.00 78.94           O  
ATOM   1971  CG2 THR A 122       5.273 -22.787 -14.486  1.00 78.94           C  
ATOM   1972 HG21 THR A 122       4.848 -23.575 -15.106  1.00 78.94           H  
ATOM   1973 HG22 THR A 122       6.361 -22.830 -14.543  1.00 78.94           H  
ATOM   1974 HG23 THR A 122       4.940 -21.815 -14.850  1.00 78.94           H  
ATOM   1975  OG1 THR A 122       5.418 -21.952 -12.278  1.00 78.94           O  
ATOM   1976  HG1 THR A 122       5.574 -21.170 -12.812  1.00 78.94           H  
ATOM   1977  N   LEU A 123       3.142 -22.639 -10.428  1.00 82.50           N  
ATOM   1978  H   LEU A 123       3.623 -21.772 -10.625  1.00 82.50           H  
ATOM   1979  CA  LEU A 123       2.929 -23.015  -9.020  1.00 82.50           C  
ATOM   1980  HA  LEU A 123       3.168 -24.071  -8.897  1.00 82.50           H  
ATOM   1981  C   LEU A 123       1.491 -22.859  -8.518  1.00 82.50           C  
ATOM   1982  CB  LEU A 123       3.868 -22.176  -8.141  1.00 82.50           C  
ATOM   1983  HB2 LEU A 123       3.708 -21.120  -8.362  1.00 82.50           H  
ATOM   1984  HB3 LEU A 123       3.612 -22.336  -7.094  1.00 82.50           H  
ATOM   1985  O   LEU A 123       1.157 -23.322  -7.421  1.00 82.50           O  
ATOM   1986  CG  LEU A 123       5.352 -22.505  -8.326  1.00 82.50           C  
ATOM   1987  HG  LEU A 123       5.631 -22.352  -9.369  1.00 82.50           H  
ATOM   1988  CD1 LEU A 123       6.172 -21.562  -7.452  1.00 82.50           C  
ATOM   1989 HD11 LEU A 123       7.232 -21.792  -7.562  1.00 82.50           H  
ATOM   1990 HD12 LEU A 123       5.997 -20.534  -7.768  1.00 82.50           H  
ATOM   1991 HD13 LEU A 123       5.886 -21.673  -6.406  1.00 82.50           H  
ATOM   1992  CD2 LEU A 123       5.660 -23.952  -7.924  1.00 82.50           C  
ATOM   1993 HD21 LEU A 123       5.282 -24.638  -8.682  1.00 82.50           H  
ATOM   1994 HD22 LEU A 123       6.736 -24.096  -7.832  1.00 82.50           H  
ATOM   1995 HD23 LEU A 123       5.202 -24.177  -6.961  1.00 82.50           H  
ATOM   1996  N   ALA A 124       0.639 -22.186  -9.283  1.00 88.69           N  
ATOM   1997  H   ALA A 124       0.949 -21.837 -10.179  1.00 88.69           H  
ATOM   1998  CA  ALA A 124      -0.707 -21.866  -8.856  1.00 88.69           C  
ATOM   1999  HA  ALA A 124      -1.000 -22.546  -8.056  1.00 88.69           H  
ATOM   2000  C   ALA A 124      -1.737 -22.065  -9.968  1.00 88.69           C  
ATOM   2001  CB  ALA A 124      -0.704 -20.445  -8.283  1.00 88.69           C  
ATOM   2002  HB1 ALA A 124       0.007 -20.381  -7.459  1.00 88.69           H  
ATOM   2003  HB2 ALA A 124      -0.413 -19.736  -9.059  1.00 88.69           H  
ATOM   2004  HB3 ALA A 124      -1.698 -20.195  -7.914  1.00 88.69           H  
ATOM   2005  O   ALA A 124      -1.445 -22.140 -11.161  1.00 88.69           O  
ATOM   2006  N   THR A 125      -2.989 -22.148  -9.541  1.00 88.06           N  
ATOM   2007  H   THR A 125      -3.137 -22.139  -8.542  1.00 88.06           H  
ATOM   2008  CA  THR A 125      -4.157 -22.212 -10.403  1.00 88.06           C  
ATOM   2009  HA  THR A 125      -3.839 -22.244 -11.445  1.00 88.06           H  
ATOM   2010  C   THR A 125      -4.980 -20.950 -10.187  1.00 88.06           C  
ATOM   2011  CB  THR A 125      -4.946 -23.497 -10.136  1.00 88.06           C  
ATOM   2012  HB  THR A 125      -5.235 -23.553  -9.086  1.00 88.06           H  
ATOM   2013  O   THR A 125      -5.475 -20.680  -9.091  1.00 88.06           O  
ATOM   2014  CG2 THR A 125      -6.192 -23.588 -11.018  1.00 88.06           C  
ATOM   2015 HG21 THR A 125      -6.673 -24.553 -10.857  1.00 88.06           H  
ATOM   2016 HG22 THR A 125      -5.914 -23.500 -12.069  1.00 88.06           H  
ATOM   2017 HG23 THR A 125      -6.899 -22.801 -10.756  1.00 88.06           H  
ATOM   2018  OG1 THR A 125      -4.148 -24.612 -10.471  1.00 88.06           O  
ATOM   2019  HG1 THR A 125      -3.438 -24.686  -9.830  1.00 88.06           H  
ATOM   2020  N   PHE A 126      -5.127 -20.156 -11.249  1.00 89.19           N  
ATOM   2021  H   PHE A 126      -4.652 -20.406 -12.105  1.00 89.19           H  
ATOM   2022  CA  PHE A 126      -5.945 -18.949 -11.229  1.00 89.19           C  
ATOM   2023  HA  PHE A 126      -5.840 -18.474 -10.254  1.00 89.19           H  
ATOM   2024  C   PHE A 126      -7.423 -19.303 -11.428  1.00 89.19           C  
ATOM   2025  CB  PHE A 126      -5.439 -17.957 -12.281  1.00 89.19           C  
ATOM   2026  HB2 PHE A 126      -4.374 -17.786 -12.120  1.00 89.19           H  
ATOM   2027  HB3 PHE A 126      -5.556 -18.389 -13.275  1.00 89.19           H  
ATOM   2028  O   PHE A 126      -7.852 -19.660 -12.527  1.00 89.19           O  
ATOM   2029  CG  PHE A 126      -6.151 -16.621 -12.217  1.00 89.19           C  
ATOM   2030  CD1 PHE A 126      -7.174 -16.309 -13.132  1.00 89.19           C  
ATOM   2031  HD1 PHE A 126      -7.465 -17.037 -13.875  1.00 89.19           H  
ATOM   2032  CD2 PHE A 126      -5.810 -15.701 -11.210  1.00 89.19           C  
ATOM   2033  HD2 PHE A 126      -5.042 -15.945 -10.490  1.00 89.19           H  
ATOM   2034  CE1 PHE A 126      -7.829 -15.066 -13.061  1.00 89.19           C  
ATOM   2035  HE1 PHE A 126      -8.615 -14.831 -13.763  1.00 89.19           H  
ATOM   2036  CE2 PHE A 126      -6.475 -14.467 -11.129  1.00 89.19           C  
ATOM   2037  HE2 PHE A 126      -6.217 -13.776 -10.340  1.00 89.19           H  
ATOM   2038  CZ  PHE A 126      -7.476 -14.142 -12.060  1.00 89.19           C  
ATOM   2039  HZ  PHE A 126      -7.985 -13.192 -11.989  1.00 89.19           H  
ATOM   2040  N   VAL A 127      -8.209 -19.183 -10.363  1.00 90.50           N  
ATOM   2041  H   VAL A 127      -7.790 -18.888  -9.493  1.00 90.50           H  
ATOM   2042  CA  VAL A 127      -9.641 -19.477 -10.353  1.00 90.50           C  
ATOM   2043  HA  VAL A 127      -9.846 -20.211 -11.132  1.00 90.50           H  
ATOM   2044  C   VAL A 127     -10.420 -18.204 -10.656  1.00 90.50           C  
ATOM   2045  CB  VAL A 127     -10.092 -20.098  -9.018  1.00 90.50           C  
ATOM   2046  HB  VAL A 127     -10.032 -19.350  -8.228  1.00 90.50           H  
ATOM   2047  O   VAL A 127     -10.451 -17.254  -9.870  1.00 90.50           O  
ATOM   2048  CG1 VAL A 127     -11.540 -20.597  -9.121  1.00 90.50           C  
ATOM   2049 HG11 VAL A 127     -11.855 -21.006  -8.161  1.00 90.50           H  
ATOM   2050 HG12 VAL A 127     -11.618 -21.375  -9.880  1.00 90.50           H  
ATOM   2051 HG13 VAL A 127     -12.210 -19.775  -9.375  1.00 90.50           H  
ATOM   2052  CG2 VAL A 127      -9.223 -21.293  -8.616  1.00 90.50           C  
ATOM   2053 HG21 VAL A 127      -9.595 -21.709  -7.680  1.00 90.50           H  
ATOM   2054 HG22 VAL A 127      -8.193 -20.975  -8.452  1.00 90.50           H  
ATOM   2055 HG23 VAL A 127      -9.243 -22.059  -9.391  1.00 90.50           H  
ATOM   2056  N   LYS A 128     -11.087 -18.201 -11.809  1.00 85.19           N  
ATOM   2057  H   LYS A 128     -10.966 -18.991 -12.425  1.00 85.19           H  
ATOM   2058  CA  LYS A 128     -12.051 -17.175 -12.201  1.00 85.19           C  
ATOM   2059  HA  LYS A 128     -12.516 -16.773 -11.301  1.00 85.19           H  
ATOM   2060  C   LYS A 128     -13.126 -17.813 -13.065  1.00 85.19           C  
ATOM   2061  CB  LYS A 128     -11.318 -16.041 -12.924  1.00 85.19           C  
ATOM   2062  HB2 LYS A 128     -10.922 -16.396 -13.876  1.00 85.19           H  
ATOM   2063  HB3 LYS A 128     -10.488 -15.719 -12.295  1.00 85.19           H  
ATOM   2064  O   LYS A 128     -12.800 -18.596 -13.954  1.00 85.19           O  
ATOM   2065  CG  LYS A 128     -12.250 -14.849 -13.153  1.00 85.19           C  
ATOM   2066  HG2 LYS A 128     -12.740 -14.601 -12.211  1.00 85.19           H  
ATOM   2067  HG3 LYS A 128     -13.011 -15.108 -13.889  1.00 85.19           H  
ATOM   2068  CD  LYS A 128     -11.465 -13.630 -13.637  1.00 85.19           C  
ATOM   2069  HD2 LYS A 128     -10.660 -13.420 -12.933  1.00 85.19           H  
ATOM   2070  HD3 LYS A 128     -11.055 -13.819 -14.629  1.00 85.19           H  
ATOM   2071  CE  LYS A 128     -12.429 -12.447 -13.667  1.00 85.19           C  
ATOM   2072  HE2 LYS A 128     -12.916 -12.388 -12.694  1.00 85.19           H  
ATOM   2073  HE3 LYS A 128     -13.206 -12.627 -14.410  1.00 85.19           H  
ATOM   2074  NZ  LYS A 128     -11.717 -11.182 -13.924  1.00 85.19           N  
ATOM   2075  HZ1 LYS A 128     -10.983 -11.059 -13.240  1.00 85.19           H  
ATOM   2076  HZ2 LYS A 128     -12.356 -10.408 -13.807  1.00 85.19           H  
ATOM   2077  HZ3 LYS A 128     -11.298 -11.164 -14.843  1.00 85.19           H  
ATOM   2078  N   TRP A 129     -14.391 -17.492 -12.817  1.00 68.69           N  
ATOM   2079  H   TRP A 129     -14.623 -16.830 -12.091  1.00 68.69           H  
ATOM   2080  CA  TRP A 129     -15.480 -18.042 -13.615  1.00 68.69           C  
ATOM   2081  HA  TRP A 129     -15.309 -19.104 -13.785  1.00 68.69           H  
ATOM   2082  C   TRP A 129     -15.470 -17.340 -14.970  1.00 68.69           C  
ATOM   2083  CB  TRP A 129     -16.814 -17.917 -12.877  1.00 68.69           C  
ATOM   2084  HB2 TRP A 129     -17.027 -16.861 -12.712  1.00 68.69           H  
ATOM   2085  HB3 TRP A 129     -17.599 -18.308 -13.525  1.00 68.69           H  
ATOM   2086  O   TRP A 129     -15.848 -16.179 -15.102  1.00 68.69           O  
ATOM   2087  CG  TRP A 129     -16.922 -18.615 -11.552  1.00 68.69           C  
ATOM   2088  CD1 TRP A 129     -15.955 -19.284 -10.878  1.00 68.69           C  
ATOM   2089  HD1 TRP A 129     -14.948 -19.451 -11.229  1.00 68.69           H  
ATOM   2090  CD2 TRP A 129     -18.100 -18.704 -10.707  1.00 68.69           C  
ATOM   2091  CE2 TRP A 129     -17.710 -19.207  -9.439  1.00 68.69           C  
ATOM   2092  CE3 TRP A 129     -19.452 -18.366 -10.872  1.00 68.69           C  
ATOM   2093  HE3 TRP A 129     -19.755 -17.975 -11.833  1.00 68.69           H  
ATOM   2094  NE1 TRP A 129     -16.408 -19.612  -9.615  1.00 68.69           N  
ATOM   2095  HE1 TRP A 129     -15.817 -19.992  -8.890  1.00 68.69           H  
ATOM   2096  CH2 TRP A 129     -19.914 -18.822  -8.528  1.00 68.69           C  
ATOM   2097  HH2 TRP A 129     -20.585 -18.755  -7.684  1.00 68.69           H  
ATOM   2098  CZ2 TRP A 129     -18.570 -19.180  -8.342  1.00 68.69           C  
ATOM   2099  HZ2 TRP A 129     -18.175 -19.358  -7.353  1.00 68.69           H  
ATOM   2100  CZ3 TRP A 129     -20.363 -18.468  -9.808  1.00 68.69           C  
ATOM   2101  HZ3 TRP A 129     -21.394 -18.182  -9.955  1.00 68.69           H  
ATOM   2102  N   GLN A 130     -14.948 -18.019 -15.985  1.00 55.50           N  
ATOM   2103  H   GLN A 130     -14.622 -18.962 -15.824  1.00 55.50           H  
ATOM   2104  CA  GLN A 130     -15.127 -17.574 -17.359  1.00 55.50           C  
ATOM   2105  HA  GLN A 130     -15.014 -16.491 -17.406  1.00 55.50           H  
ATOM   2106  C   GLN A 130     -16.557 -17.911 -17.798  1.00 55.50           C  
ATOM   2107  CB  GLN A 130     -14.069 -18.210 -18.268  1.00 55.50           C  
ATOM   2108  HB2 GLN A 130     -14.074 -19.291 -18.133  1.00 55.50           H  
ATOM   2109  HB3 GLN A 130     -14.325 -17.992 -19.305  1.00 55.50           H  
ATOM   2110  O   GLN A 130     -17.098 -18.931 -17.376  1.00 55.50           O  
ATOM   2111  CG  GLN A 130     -12.663 -17.657 -17.985  1.00 55.50           C  
ATOM   2112  HG2 GLN A 130     -12.371 -17.909 -16.965  1.00 55.50           H  
ATOM   2113  HG3 GLN A 130     -12.681 -16.571 -18.080  1.00 55.50           H  
ATOM   2114  CD  GLN A 130     -11.607 -18.210 -18.936  1.00 55.50           C  
ATOM   2115  NE2 GLN A 130     -10.409 -17.668 -18.930  1.00 55.50           N  
ATOM   2116 HE21 GLN A 130      -9.758 -18.116 -19.559  1.00 55.50           H  
ATOM   2117 HE22 GLN A 130     -10.181 -16.941 -18.268  1.00 55.50           H  
ATOM   2118  OE1 GLN A 130     -11.810 -19.126 -19.709  1.00 55.50           O  
ATOM   2119  N   ASN A 131     -17.153 -17.073 -18.653  1.00 47.84           N  
ATOM   2120  H   ASN A 131     -16.663 -16.227 -18.907  1.00 47.84           H  
ATOM   2121  CA  ASN A 131     -18.543 -17.212 -19.115  1.00 47.84           C  
ATOM   2122  HA  ASN A 131     -19.218 -16.946 -18.302  1.00 47.84           H  
ATOM   2123  C   ASN A 131     -18.933 -18.638 -19.566  1.00 47.84           C  
ATOM   2124  CB  ASN A 131     -18.770 -16.252 -20.302  1.00 47.84           C  
ATOM   2125  HB2 ASN A 131     -17.993 -16.414 -21.050  1.00 47.84           H  
ATOM   2126  HB3 ASN A 131     -19.721 -16.506 -20.770  1.00 47.84           H  
ATOM   2127  O   ASN A 131     -20.082 -19.022 -19.375  1.00 47.84           O  
ATOM   2128  CG  ASN A 131     -18.838 -14.777 -19.951  1.00 47.84           C  
ATOM   2129  ND2 ASN A 131     -18.726 -13.919 -20.939  1.00 47.84           N  
ATOM   2130 HD21 ASN A 131     -18.771 -12.943 -20.684  1.00 47.84           H  
ATOM   2131 HD22 ASN A 131     -18.621 -14.259 -21.884  1.00 47.84           H  
ATOM   2132  OD1 ASN A 131     -18.987 -14.357 -18.819  1.00 47.84           O  
ATOM   2133  N   ASP A 132     -18.005 -19.397 -20.167  1.00 41.81           N  
ATOM   2134  H   ASP A 132     -17.085 -19.003 -20.301  1.00 41.81           H  
ATOM   2135  CA  ASP A 132     -18.296 -20.670 -20.848  1.00 41.81           C  
ATOM   2136  HA  ASP A 132     -19.355 -20.706 -21.103  1.00 41.81           H  
ATOM   2137  C   ASP A 132     -18.004 -21.941 -20.026  1.00 41.81           C  
ATOM   2138  CB  ASP A 132     -17.498 -20.728 -22.164  1.00 41.81           C  
ATOM   2139  HB2 ASP A 132     -17.604 -21.723 -22.597  1.00 41.81           H  
ATOM   2140  HB3 ASP A 132     -16.441 -20.575 -21.944  1.00 41.81           H  
ATOM   2141  O   ASP A 132     -18.533 -23.003 -20.347  1.00 41.81           O  
ATOM   2142  CG  ASP A 132     -17.958 -19.716 -23.220  1.00 41.81           C  
ATOM   2143  OD1 ASP A 132     -19.170 -19.413 -23.276  1.00 41.81           O  
ATOM   2144  OD2 ASP A 132     -17.080 -19.237 -23.971  1.00 41.81           O  
ATOM   2145  N   THR A 133     -17.154 -21.875 -18.995  1.00 41.56           N  
ATOM   2146  H   THR A 133     -16.760 -20.978 -18.751  1.00 41.56           H  
ATOM   2147  CA  THR A 133     -16.646 -23.066 -18.272  1.00 41.56           C  
ATOM   2148  HA  THR A 133     -17.064 -23.963 -18.730  1.00 41.56           H  
ATOM   2149  C   THR A 133     -17.077 -23.151 -16.813  1.00 41.56           C  
ATOM   2150  CB  THR A 133     -15.117 -23.188 -18.365  1.00 41.56           C  
ATOM   2151  HB  THR A 133     -14.751 -23.911 -17.637  1.00 41.56           H  
ATOM   2152  O   THR A 133     -16.655 -24.067 -16.105  1.00 41.56           O  
ATOM   2153  CG2 THR A 133     -14.668 -23.664 -19.744  1.00 41.56           C  
ATOM   2154 HG21 THR A 133     -13.583 -23.766 -19.766  1.00 41.56           H  
ATOM   2155 HG22 THR A 133     -15.117 -24.634 -19.958  1.00 41.56           H  
ATOM   2156 HG23 THR A 133     -14.983 -22.951 -20.506  1.00 41.56           H  
ATOM   2157  OG1 THR A 133     -14.505 -21.940 -18.122  1.00 41.56           O  
ATOM   2158  HG1 THR A 133     -13.571 -22.045 -18.318  1.00 41.56           H  
ATOM   2159  N   GLY A 134     -17.931 -22.237 -16.342  1.00 42.75           N  
ATOM   2160  H   GLY A 134     -18.256 -21.513 -16.966  1.00 42.75           H  
ATOM   2161  CA  GLY A 134     -18.621 -22.440 -15.068  1.00 42.75           C  
ATOM   2162  HA2 GLY A 134     -19.339 -21.639 -14.896  1.00 42.75           H  
ATOM   2163  HA3 GLY A 134     -17.882 -22.430 -14.266  1.00 42.75           H  
ATOM   2164  C   GLY A 134     -19.373 -23.780 -15.082  1.00 42.75           C  
ATOM   2165  O   GLY A 134     -19.798 -24.215 -16.158  1.00 42.75           O  
ATOM   2166  N   PRO A 135     -19.543 -24.465 -13.933  1.00 38.59           N  
ATOM   2167  CA  PRO A 135     -20.352 -25.675 -13.875  1.00 38.59           C  
ATOM   2168  HA  PRO A 135     -19.836 -26.479 -14.400  1.00 38.59           H  
ATOM   2169  C   PRO A 135     -21.696 -25.377 -14.530  1.00 38.59           C  
ATOM   2170  CB  PRO A 135     -20.503 -26.030 -12.389  1.00 38.59           C  
ATOM   2171  HB2 PRO A 135     -21.440 -25.643 -11.989  1.00 38.59           H  
ATOM   2172  HB3 PRO A 135     -20.442 -27.106 -12.227  1.00 38.59           H  
ATOM   2173  O   PRO A 135     -22.427 -24.498 -14.067  1.00 38.59           O  
ATOM   2174  CG  PRO A 135     -19.341 -25.296 -11.725  1.00 38.59           C  
ATOM   2175  HG2 PRO A 135     -18.452 -25.927 -11.754  1.00 38.59           H  
ATOM   2176  HG3 PRO A 135     -19.573 -25.016 -10.697  1.00 38.59           H  
ATOM   2177  CD  PRO A 135     -19.115 -24.070 -12.607  1.00 38.59           C  
ATOM   2178  HD2 PRO A 135     -19.734 -23.242 -12.261  1.00 38.59           H  
ATOM   2179  HD3 PRO A 135     -18.061 -23.790 -12.590  1.00 38.59           H  
ATOM   2180  N   SER A 136     -21.985 -26.057 -15.642  1.00 37.19           N  
ATOM   2181  H   SER A 136     -21.283 -26.676 -16.022  1.00 37.19           H  
ATOM   2182  CA  SER A 136     -23.211 -25.856 -16.401  1.00 37.19           C  
ATOM   2183  HA  SER A 136     -23.390 -24.784 -16.479  1.00 37.19           H  
ATOM   2184  C   SER A 136     -24.377 -26.469 -15.631  1.00 37.19           C  
ATOM   2185  CB  SER A 136     -23.076 -26.411 -17.828  1.00 37.19           C  
ATOM   2186  HB2 SER A 136     -22.186 -25.993 -18.298  1.00 37.19           H  
ATOM   2187  HB3 SER A 136     -23.949 -26.104 -18.404  1.00 37.19           H  
ATOM   2188  O   SER A 136     -24.951 -27.473 -16.059  1.00 37.19           O  
ATOM   2189  OG  SER A 136     -22.998 -27.826 -17.834  1.00 37.19           O  
ATOM   2190  HG  SER A 136     -23.603 -28.124 -17.150  1.00 37.19           H  
ATOM   2191  N   ASP A 137     -24.728 -25.903 -14.481  1.00 37.91           N  
ATOM   2192  H   ASP A 137     -24.173 -25.137 -14.128  1.00 37.91           H  
ATOM   2193  CA  ASP A 137     -25.992 -26.204 -13.830  1.00 37.91           C  
ATOM   2194  HA  ASP A 137     -26.139 -27.281 -13.908  1.00 37.91           H  
ATOM   2195  C   ASP A 137     -27.078 -25.539 -14.686  1.00 37.91           C  
ATOM   2196  CB  ASP A 137     -25.966 -25.820 -12.330  1.00 37.91           C  
ATOM   2197  HB2 ASP A 137     -26.603 -24.954 -12.151  1.00 37.91           H  
ATOM   2198  HB3 ASP A 137     -24.952 -25.534 -12.053  1.00 37.91           H  
ATOM   2199  O   ASP A 137     -27.549 -24.431 -14.437  1.00 37.91           O  
ATOM   2200  CG  ASP A 137     -26.403 -26.959 -11.388  1.00 37.91           C  
ATOM   2201  OD1 ASP A 137     -26.823 -28.029 -11.887  1.00 37.91           O  
ATOM   2202  OD2 ASP A 137     -26.294 -26.761 -10.158  1.00 37.91           O  
ATOM   2203  N   LYS A 138     -27.420 -26.203 -15.801  1.00 37.88           N  
ATOM   2204  H   LYS A 138     -26.901 -27.053 -15.969  1.00 37.88           H  
ATOM   2205  CA  LYS A 138     -28.390 -25.744 -16.810  1.00 37.88           C  
ATOM   2206  HA  LYS A 138     -28.066 -24.780 -17.203  1.00 37.88           H  
ATOM   2207  C   LYS A 138     -29.789 -25.517 -16.222  1.00 37.88           C  
ATOM   2208  CB  LYS A 138     -28.493 -26.777 -17.951  1.00 37.88           C  
ATOM   2209  HB2 LYS A 138     -28.680 -27.761 -17.519  1.00 37.88           H  
ATOM   2210  HB3 LYS A 138     -29.351 -26.521 -18.573  1.00 37.88           H  
ATOM   2211  O   LYS A 138     -30.671 -25.043 -16.935  1.00 37.88           O  
ATOM   2212  CG  LYS A 138     -27.267 -26.848 -18.871  1.00 37.88           C  
ATOM   2213  HG2 LYS A 138     -27.088 -25.867 -19.311  1.00 37.88           H  
ATOM   2214  HG3 LYS A 138     -26.391 -27.144 -18.293  1.00 37.88           H  
ATOM   2215  CD  LYS A 138     -27.512 -27.876 -19.987  1.00 37.88           C  
ATOM   2216  HD2 LYS A 138     -28.387 -27.581 -20.565  1.00 37.88           H  
ATOM   2217  HD3 LYS A 138     -27.693 -28.849 -19.531  1.00 37.88           H  
ATOM   2218  CE  LYS A 138     -26.288 -27.958 -20.903  1.00 37.88           C  
ATOM   2219  HE2 LYS A 138     -26.144 -26.990 -21.383  1.00 37.88           H  
ATOM   2220  HE3 LYS A 138     -25.410 -28.148 -20.285  1.00 37.88           H  
ATOM   2221  NZ  LYS A 138     -26.433 -29.030 -21.919  1.00 37.88           N  
ATOM   2222  HZ1 LYS A 138     -25.604 -29.067 -22.495  1.00 37.88           H  
ATOM   2223  HZ2 LYS A 138     -27.238 -28.860 -22.504  1.00 37.88           H  
ATOM   2224  HZ3 LYS A 138     -26.534 -29.924 -21.459  1.00 37.88           H  
ATOM   2225  N   SER A 139     -30.030 -25.925 -14.976  1.00 38.97           N  
ATOM   2226  H   SER A 139     -29.251 -26.235 -14.413  1.00 38.97           H  
ATOM   2227  CA  SER A 139     -31.350 -25.954 -14.355  1.00 38.97           C  
ATOM   2228  HA  SER A 139     -32.052 -26.403 -15.058  1.00 38.97           H  
ATOM   2229  C   SER A 139     -31.907 -24.583 -13.986  1.00 38.97           C  
ATOM   2230  CB  SER A 139     -31.316 -26.835 -13.105  1.00 38.97           C  
ATOM   2231  HB2 SER A 139     -31.158 -27.869 -13.410  1.00 38.97           H  
ATOM   2232  HB3 SER A 139     -32.265 -26.772 -12.573  1.00 38.97           H  
ATOM   2233  O   SER A 139     -33.120 -24.414 -14.082  1.00 38.97           O  
ATOM   2234  OG  SER A 139     -30.256 -26.458 -12.252  1.00 38.97           O  
ATOM   2235  HG  SER A 139     -30.444 -25.659 -11.753  1.00 38.97           H  
ATOM   2236  N   ASP A 140     -31.087 -23.622 -13.543  1.00 38.47           N  
ATOM   2237  H   ASP A 140     -30.093 -23.800 -13.512  1.00 38.47           H  
ATOM   2238  CA  ASP A 140     -31.550 -22.256 -13.247  1.00 38.47           C  
ATOM   2239  HA  ASP A 140     -32.622 -22.207 -13.443  1.00 38.47           H  
ATOM   2240  C   ASP A 140     -30.975 -21.253 -14.247  1.00 38.47           C  
ATOM   2241  CB  ASP A 140     -31.369 -21.857 -11.764  1.00 38.47           C  
ATOM   2242  HB2 ASP A 140     -31.236 -20.777 -11.696  1.00 38.47           H  
ATOM   2243  HB3 ASP A 140     -30.477 -22.334 -11.358  1.00 38.47           H  
ATOM   2244  O   ASP A 140     -30.021 -20.530 -13.987  1.00 38.47           O  
ATOM   2245  CG  ASP A 140     -32.601 -22.207 -10.913  1.00 38.47           C  
ATOM   2246  OD1 ASP A 140     -33.743 -22.184 -11.429  1.00 38.47           O  
ATOM   2247  OD2 ASP A 140     -32.460 -22.651  -9.759  1.00 38.47           O  
ATOM   2248  N   LEU A 141     -31.643 -21.175 -15.402  1.00 38.28           N  
ATOM   2249  H   LEU A 141     -32.365 -21.866 -15.548  1.00 38.28           H  
ATOM   2250  CA  LEU A 141     -31.445 -20.162 -16.447  1.00 38.28           C  
ATOM   2251  HA  LEU A 141     -30.484 -20.326 -16.934  1.00 38.28           H  
ATOM   2252  C   LEU A 141     -31.447 -18.706 -15.939  1.00 38.28           C  
ATOM   2253  CB  LEU A 141     -32.599 -20.326 -17.464  1.00 38.28           C  
ATOM   2254  HB2 LEU A 141     -33.483 -20.687 -16.939  1.00 38.28           H  
ATOM   2255  HB3 LEU A 141     -32.870 -19.351 -17.869  1.00 38.28           H  
ATOM   2256  O   LEU A 141     -30.951 -17.829 -16.644  1.00 38.28           O  
ATOM   2257  CG  LEU A 141     -32.268 -21.263 -18.639  1.00 38.28           C  
ATOM   2258  HG  LEU A 141     -31.474 -21.953 -18.353  1.00 38.28           H  
ATOM   2259  CD1 LEU A 141     -33.494 -22.085 -19.038  1.00 38.28           C  
ATOM   2260 HD11 LEU A 141     -33.243 -22.730 -19.881  1.00 38.28           H  
ATOM   2261 HD12 LEU A 141     -34.317 -21.426 -19.312  1.00 38.28           H  
ATOM   2262 HD13 LEU A 141     -33.794 -22.715 -18.201  1.00 38.28           H  
ATOM   2263  CD2 LEU A 141     -31.821 -20.453 -19.859  1.00 38.28           C  
ATOM   2264 HD21 LEU A 141     -31.535 -21.131 -20.664  1.00 38.28           H  
ATOM   2265 HD22 LEU A 141     -32.625 -19.802 -20.200  1.00 38.28           H  
ATOM   2266 HD23 LEU A 141     -30.956 -19.846 -19.590  1.00 38.28           H  
ATOM   2267  N   SER A 142     -32.073 -18.409 -14.791  1.00 38.38           N  
ATOM   2268  H   SER A 142     -32.419 -19.164 -14.216  1.00 38.38           H  
ATOM   2269  CA  SER A 142     -32.312 -17.024 -14.360  1.00 38.38           C  
ATOM   2270  HA  SER A 142     -32.450 -16.410 -15.250  1.00 38.38           H  
ATOM   2271  C   SER A 142     -31.167 -16.395 -13.575  1.00 38.38           C  
ATOM   2272  CB  SER A 142     -33.600 -16.910 -13.540  1.00 38.38           C  
ATOM   2273  HB2 SER A 142     -33.865 -15.857 -13.440  1.00 38.38           H  
ATOM   2274  HB3 SER A 142     -34.408 -17.420 -14.064  1.00 38.38           H  
ATOM   2275  O   SER A 142     -31.013 -15.177 -13.622  1.00 38.38           O  
ATOM   2276  OG  SER A 142     -33.450 -17.467 -12.249  1.00 38.38           O  
ATOM   2277  HG  SER A 142     -32.855 -16.925 -11.726  1.00 38.38           H  
ATOM   2278  N   GLN A 143     -30.396 -17.174 -12.812  1.00 40.53           N  
ATOM   2279  H   GLN A 143     -30.490 -18.178 -12.870  1.00 40.53           H  
ATOM   2280  CA  GLN A 143     -29.244 -16.635 -12.095  1.00 40.53           C  
ATOM   2281  HA  GLN A 143     -29.399 -15.579 -11.876  1.00 40.53           H  
ATOM   2282  C   GLN A 143     -28.037 -16.716 -13.023  1.00 40.53           C  
ATOM   2283  CB  GLN A 143     -29.022 -17.343 -10.747  1.00 40.53           C  
ATOM   2284  HB2 GLN A 143     -29.209 -18.412 -10.850  1.00 40.53           H  
ATOM   2285  HB3 GLN A 143     -27.982 -17.204 -10.451  1.00 40.53           H  
ATOM   2286  O   GLN A 143     -27.405 -17.761 -13.149  1.00 40.53           O  
ATOM   2287  CG  GLN A 143     -29.910 -16.747  -9.639  1.00 40.53           C  
ATOM   2288  HG2 GLN A 143     -29.745 -15.670  -9.591  1.00 40.53           H  
ATOM   2289  HG3 GLN A 143     -30.958 -16.925  -9.880  1.00 40.53           H  
ATOM   2290  CD  GLN A 143     -29.624 -17.332  -8.256  1.00 40.53           C  
ATOM   2291  NE2 GLN A 143     -30.145 -16.744  -7.201  1.00 40.53           N  
ATOM   2292 HE21 GLN A 143     -29.888 -17.162  -6.318  1.00 40.53           H  
ATOM   2293 HE22 GLN A 143     -30.678 -15.890  -7.284  1.00 40.53           H  
ATOM   2294  OE1 GLN A 143     -28.937 -18.320  -8.083  1.00 40.53           O  
ATOM   2295  N   LYS A 144     -27.709 -15.594 -13.679  1.00 44.28           N  
ATOM   2296  H   LYS A 144     -28.295 -14.783 -13.544  1.00 44.28           H  
ATOM   2297  CA  LYS A 144     -26.357 -15.408 -14.212  1.00 44.28           C  
ATOM   2298  HA  LYS A 144     -26.160 -16.140 -14.995  1.00 44.28           H  
ATOM   2299  C   LYS A 144     -25.388 -15.671 -13.063  1.00 44.28           C  
ATOM   2300  CB  LYS A 144     -26.156 -13.983 -14.748  1.00 44.28           C  
ATOM   2301  HB2 LYS A 144     -25.093 -13.747 -14.699  1.00 44.28           H  
ATOM   2302  HB3 LYS A 144     -26.681 -13.269 -14.113  1.00 44.28           H  
ATOM   2303  O   LYS A 144     -25.435 -14.976 -12.053  1.00 44.28           O  
ATOM   2304  CG  LYS A 144     -26.607 -13.839 -16.205  1.00 44.28           C  
ATOM   2305  HG2 LYS A 144     -26.062 -14.554 -16.821  1.00 44.28           H  
ATOM   2306  HG3 LYS A 144     -27.677 -14.036 -16.284  1.00 44.28           H  
ATOM   2307  CD  LYS A 144     -26.301 -12.418 -16.682  1.00 44.28           C  
ATOM   2308  HD2 LYS A 144     -25.251 -12.201 -16.490  1.00 44.28           H  
ATOM   2309  HD3 LYS A 144     -26.910 -11.714 -16.114  1.00 44.28           H  
ATOM   2310  CE  LYS A 144     -26.586 -12.278 -18.177  1.00 44.28           C  
ATOM   2311  HE2 LYS A 144     -25.988 -13.019 -18.708  1.00 44.28           H  
ATOM   2312  HE3 LYS A 144     -27.639 -12.496 -18.356  1.00 44.28           H  
ATOM   2313  NZ  LYS A 144     -26.240 -10.912 -18.631  1.00 44.28           N  
ATOM   2314  HZ1 LYS A 144     -25.270 -10.731 -18.419  1.00 44.28           H  
ATOM   2315  HZ2 LYS A 144     -26.387 -10.815 -19.626  1.00 44.28           H  
ATOM   2316  HZ3 LYS A 144     -26.795 -10.233 -18.130  1.00 44.28           H  
ATOM   2317  N   GLN A 145     -24.576 -16.714 -13.189  1.00 48.12           N  
ATOM   2318  H   GLN A 145     -24.647 -17.300 -14.009  1.00 48.12           H  
ATOM   2319  CA  GLN A 145     -23.508 -16.969 -12.236  1.00 48.12           C  
ATOM   2320  HA  GLN A 145     -23.952 -17.053 -11.244  1.00 48.12           H  
ATOM   2321  C   GLN A 145     -22.531 -15.779 -12.271  1.00 48.12           C  
ATOM   2322  CB  GLN A 145     -22.805 -18.286 -12.595  1.00 48.12           C  
ATOM   2323  HB2 GLN A 145     -21.740 -18.182 -12.388  1.00 48.12           H  
ATOM   2324  HB3 GLN A 145     -22.904 -18.483 -13.662  1.00 48.12           H  
ATOM   2325  O   GLN A 145     -22.157 -15.358 -13.371  1.00 48.12           O  
ATOM   2326  CG  GLN A 145     -23.329 -19.488 -11.795  1.00 48.12           C  
ATOM   2327  HG2 GLN A 145     -23.213 -19.303 -10.727  1.00 48.12           H  
ATOM   2328  HG3 GLN A 145     -24.391 -19.615 -12.003  1.00 48.12           H  
ATOM   2329  CD  GLN A 145     -22.608 -20.790 -12.149  1.00 48.12           C  
ATOM   2330  NE2 GLN A 145     -22.953 -21.895 -11.525  1.00 48.12           N  
ATOM   2331 HE21 GLN A 145     -23.764 -21.907 -10.922  1.00 48.12           H  
ATOM   2332 HE22 GLN A 145     -22.582 -22.737 -11.941  1.00 48.12           H  
ATOM   2333  OE1 GLN A 145     -21.746 -20.860 -13.008  1.00 48.12           O  
ATOM   2334  N   PRO A 146     -22.110 -15.234 -11.116  1.00 52.47           N  
ATOM   2335  CA  PRO A 146     -21.161 -14.130 -11.085  1.00 52.47           C  
ATOM   2336  HA  PRO A 146     -21.603 -13.266 -11.583  1.00 52.47           H  
ATOM   2337  C   PRO A 146     -19.864 -14.509 -11.803  1.00 52.47           C  
ATOM   2338  CB  PRO A 146     -20.946 -13.794  -9.603  1.00 52.47           C  
ATOM   2339  HB2 PRO A 146     -19.904 -13.570  -9.376  1.00 52.47           H  
ATOM   2340  HB3 PRO A 146     -21.580 -12.949  -9.332  1.00 52.47           H  
ATOM   2341  O   PRO A 146     -19.223 -15.502 -11.486  1.00 52.47           O  
ATOM   2342  CG  PRO A 146     -21.428 -15.040  -8.861  1.00 52.47           C  
ATOM   2343  HG2 PRO A 146     -21.800 -14.801  -7.865  1.00 52.47           H  
ATOM   2344  HG3 PRO A 146     -20.620 -15.770  -8.809  1.00 52.47           H  
ATOM   2345  CD  PRO A 146     -22.539 -15.558  -9.766  1.00 52.47           C  
ATOM   2346  HD2 PRO A 146     -23.463 -15.020  -9.553  1.00 52.47           H  
ATOM   2347  HD3 PRO A 146     -22.692 -16.625  -9.606  1.00 52.47           H  
ATOM   2348  N   SER A 147     -19.431 -13.692 -12.764  1.00 59.06           N  
ATOM   2349  H   SER A 147     -20.035 -12.932 -13.042  1.00 59.06           H  
ATOM   2350  CA  SER A 147     -18.200 -13.937 -13.539  1.00 59.06           C  
ATOM   2351  HA  SER A 147     -18.227 -14.959 -13.917  1.00 59.06           H  
ATOM   2352  C   SER A 147     -16.898 -13.793 -12.729  1.00 59.06           C  
ATOM   2353  CB  SER A 147     -18.167 -12.989 -14.741  1.00 59.06           C  
ATOM   2354  HB2 SER A 147     -17.256 -13.161 -15.313  1.00 59.06           H  
ATOM   2355  HB3 SER A 147     -19.020 -13.198 -15.387  1.00 59.06           H  
ATOM   2356  O   SER A 147     -15.794 -13.924 -13.260  1.00 59.06           O  
ATOM   2357  OG  SER A 147     -18.219 -11.631 -14.324  1.00 59.06           O  
ATOM   2358  HG  SER A 147     -18.014 -11.582 -13.387  1.00 59.06           H  
ATOM   2359  N   ALA A 148     -16.993 -13.428 -11.453  1.00 73.69           N  
ATOM   2360  H   ALA A 148     -17.896 -13.486 -11.003  1.00 73.69           H  
ATOM   2361  CA  ALA A 148     -15.856 -13.073 -10.621  1.00 73.69           C  
ATOM   2362  HA  ALA A 148     -14.932 -13.269 -11.164  1.00 73.69           H  
ATOM   2363  C   ALA A 148     -15.809 -13.941  -9.360  1.00 73.69           C  
ATOM   2364  CB  ALA A 148     -15.904 -11.568 -10.358  1.00 73.69           C  
ATOM   2365  HB1 ALA A 148     -16.875 -11.310  -9.935  1.00 73.69           H  
ATOM   2366  HB2 ALA A 148     -15.782 -11.026 -11.296  1.00 73.69           H  
ATOM   2367  HB3 ALA A 148     -15.100 -11.280  -9.680  1.00 73.69           H  
ATOM   2368  O   ALA A 148     -16.833 -14.311  -8.792  1.00 73.69           O  
ATOM   2369  N   VAL A 149     -14.585 -14.281  -8.959  1.00 88.12           N  
ATOM   2370  H   VAL A 149     -13.796 -13.836  -9.405  1.00 88.12           H  
ATOM   2371  CA  VAL A 149     -14.279 -15.187  -7.850  1.00 88.12           C  
ATOM   2372  HA  VAL A 149     -15.201 -15.518  -7.372  1.00 88.12           H  
ATOM   2373  C   VAL A 149     -13.450 -14.428  -6.840  1.00 88.12           C  
ATOM   2374  CB  VAL A 149     -13.501 -16.419  -8.337  1.00 88.12           C  
ATOM   2375  HB  VAL A 149     -12.585 -16.097  -8.833  1.00 88.12           H  
ATOM   2376  O   VAL A 149     -12.507 -13.733  -7.225  1.00 88.12           O  
ATOM   2377  CG1 VAL A 149     -13.145 -17.379  -7.200  1.00 88.12           C  
ATOM   2378 HG11 VAL A 149     -12.477 -16.900  -6.484  1.00 88.12           H  
ATOM   2379 HG12 VAL A 149     -12.639 -18.260  -7.594  1.00 88.12           H  
ATOM   2380 HG13 VAL A 149     -14.059 -17.685  -6.691  1.00 88.12           H  
ATOM   2381  CG2 VAL A 149     -14.359 -17.188  -9.329  1.00 88.12           C  
ATOM   2382 HG21 VAL A 149     -14.577 -16.576 -10.204  1.00 88.12           H  
ATOM   2383 HG22 VAL A 149     -15.303 -17.436  -8.843  1.00 88.12           H  
ATOM   2384 HG23 VAL A 149     -13.837 -18.095  -9.637  1.00 88.12           H  
ATOM   2385  N   VAL A 150     -13.790 -14.591  -5.567  1.00 93.75           N  
ATOM   2386  H   VAL A 150     -14.565 -15.194  -5.330  1.00 93.75           H  
ATOM   2387  CA  VAL A 150     -13.064 -13.998  -4.448  1.00 93.75           C  
ATOM   2388  HA  VAL A 150     -12.214 -13.432  -4.828  1.00 93.75           H  
ATOM   2389  C   VAL A 150     -12.542 -15.125  -3.567  1.00 93.75           C  
ATOM   2390  CB  VAL A 150     -13.943 -13.004  -3.675  1.00 93.75           C  
ATOM   2391  HB  VAL A 150     -14.782 -13.533  -3.223  1.00 93.75           H  
ATOM   2392  O   VAL A 150     -13.292 -16.037  -3.221  1.00 93.75           O  
ATOM   2393  CG1 VAL A 150     -13.143 -12.310  -2.568  1.00 93.75           C  
ATOM   2394 HG11 VAL A 150     -12.274 -11.799  -2.983  1.00 93.75           H  
ATOM   2395 HG12 VAL A 150     -13.775 -11.581  -2.060  1.00 93.75           H  
ATOM   2396 HG13 VAL A 150     -12.810 -13.035  -1.825  1.00 93.75           H  
ATOM   2397  CG2 VAL A 150     -14.505 -11.926  -4.613  1.00 93.75           C  
ATOM   2398 HG21 VAL A 150     -15.129 -12.379  -5.383  1.00 93.75           H  
ATOM   2399 HG22 VAL A 150     -15.144 -11.255  -4.038  1.00 93.75           H  
ATOM   2400 HG23 VAL A 150     -13.696 -11.366  -5.081  1.00 93.75           H  
ATOM   2401  N   CYS A 151     -11.256 -15.108  -3.220  1.00 94.12           N  
ATOM   2402  H   CYS A 151     -10.652 -14.385  -3.584  1.00 94.12           H  
ATOM   2403  CA  CYS A 151     -10.724 -16.107  -2.295  1.00 94.12           C  
ATOM   2404  HA  CYS A 151     -10.865 -17.096  -2.730  1.00 94.12           H  
ATOM   2405  C   CYS A 151     -11.478 -16.066  -0.962  1.00 94.12           C  
ATOM   2406  CB  CYS A 151      -9.235 -15.901  -2.027  1.00 94.12           C  
ATOM   2407  HB2 CYS A 151      -8.950 -16.593  -1.234  1.00 94.12           H  
ATOM   2408  HB3 CYS A 151      -9.083 -14.892  -1.645  1.00 94.12           H  
ATOM   2409  O   CYS A 151     -11.604 -15.012  -0.340  1.00 94.12           O  
ATOM   2410  SG  CYS A 151      -8.094 -16.178  -3.397  1.00 94.12           S  
ATOM   2411  N   HIS A 152     -11.924 -17.235  -0.508  1.00 90.88           N  
ATOM   2412  H   HIS A 152     -11.753 -18.059  -1.068  1.00 90.88           H  
ATOM   2413  CA  HIS A 152     -12.585 -17.439   0.775  1.00 90.88           C  
ATOM   2414  HA  HIS A 152     -12.849 -18.496   0.815  1.00 90.88           H  
ATOM   2415  C   HIS A 152     -13.910 -16.663   0.950  1.00 90.88           C  
ATOM   2416  CB  HIS A 152     -11.551 -17.202   1.883  1.00 90.88           C  
ATOM   2417  HB2 HIS A 152     -11.560 -16.151   2.169  1.00 90.88           H  
ATOM   2418  HB3 HIS A 152     -10.556 -17.437   1.504  1.00 90.88           H  
ATOM   2419  O   HIS A 152     -14.389 -16.500   2.073  1.00 90.88           O  
ATOM   2420  CG  HIS A 152     -11.769 -18.047   3.101  1.00 90.88           C  
ATOM   2421  CD2 HIS A 152     -11.014 -19.116   3.498  1.00 90.88           C  
ATOM   2422  HD2 HIS A 152     -10.164 -19.524   2.972  1.00 90.88           H  
ATOM   2423  ND1 HIS A 152     -12.770 -17.883   4.024  1.00 90.88           N  
ATOM   2424  HD1 HIS A 152     -13.563 -17.271   3.901  1.00 90.88           H  
ATOM   2425  CE1 HIS A 152     -12.612 -18.822   4.971  1.00 90.88           C  
ATOM   2426  HE1 HIS A 152     -13.278 -18.975   5.807  1.00 90.88           H  
ATOM   2427  NE2 HIS A 152     -11.533 -19.576   4.712  1.00 90.88           N  
ATOM   2428  N   GLN A 153     -14.514 -16.200  -0.150  1.00 90.31           N  
ATOM   2429  H   GLN A 153     -14.055 -16.317  -1.042  1.00 90.31           H  
ATOM   2430  CA  GLN A 153     -15.819 -15.547  -0.156  1.00 90.31           C  
ATOM   2431  HA  GLN A 153     -16.393 -15.900   0.701  1.00 90.31           H  
ATOM   2432  C   GLN A 153     -16.597 -15.908  -1.426  1.00 90.31           C  
ATOM   2433  CB  GLN A 153     -15.623 -14.030  -0.003  1.00 90.31           C  
ATOM   2434  HB2 GLN A 153     -14.976 -13.657  -0.797  1.00 90.31           H  
ATOM   2435  HB3 GLN A 153     -15.137 -13.849   0.955  1.00 90.31           H  
ATOM   2436  O   GLN A 153     -16.147 -15.669  -2.544  1.00 90.31           O  
ATOM   2437  CG  GLN A 153     -16.957 -13.273  -0.038  1.00 90.31           C  
ATOM   2438  HG2 GLN A 153     -17.362 -13.318  -1.049  1.00 90.31           H  
ATOM   2439  HG3 GLN A 153     -17.663 -13.757   0.636  1.00 90.31           H  
ATOM   2440  CD  GLN A 153     -16.843 -11.810   0.373  1.00 90.31           C  
ATOM   2441  NE2 GLN A 153     -17.896 -11.049   0.221  1.00 90.31           N  
ATOM   2442 HE21 GLN A 153     -17.895 -10.135   0.652  1.00 90.31           H  
ATOM   2443 HE22 GLN A 153     -18.773 -11.417  -0.118  1.00 90.31           H  
ATOM   2444  OE1 GLN A 153     -15.845 -11.326   0.873  1.00 90.31           O  
ATOM   2445  N   ASP A 154     -17.798 -16.457  -1.256  1.00 87.75           N  
ATOM   2446  H   ASP A 154     -18.115 -16.677  -0.323  1.00 87.75           H  
ATOM   2447  CA  ASP A 154     -18.669 -16.837  -2.368  1.00 87.75           C  
ATOM   2448  HA  ASP A 154     -18.392 -16.242  -3.238  1.00 87.75           H  
ATOM   2449  C   ASP A 154     -20.143 -16.583  -1.999  1.00 87.75           C  
ATOM   2450  CB  ASP A 154     -18.401 -18.305  -2.729  1.00 87.75           C  
ATOM   2451  HB2 ASP A 154     -18.802 -18.958  -1.954  1.00 87.75           H  
ATOM   2452  HB3 ASP A 154     -17.322 -18.454  -2.775  1.00 87.75           H  
ATOM   2453  O   ASP A 154     -20.570 -16.976  -0.907  1.00 87.75           O  
ATOM   2454  CG  ASP A 154     -18.975 -18.745  -4.070  1.00 87.75           C  
ATOM   2455  OD1 ASP A 154     -20.195 -18.618  -4.304  1.00 87.75           O  
ATOM   2456  OD2 ASP A 154     -18.203 -19.312  -4.876  1.00 87.75           O  
ATOM   2457  N   PRO A 155     -20.952 -15.966  -2.883  1.00 85.06           N  
ATOM   2458  CA  PRO A 155     -22.377 -15.733  -2.642  1.00 85.06           C  
ATOM   2459  HA  PRO A 155     -22.486 -15.051  -1.800  1.00 85.06           H  
ATOM   2460  C   PRO A 155     -23.162 -17.020  -2.356  1.00 85.06           C  
ATOM   2461  CB  PRO A 155     -22.901 -15.067  -3.921  1.00 85.06           C  
ATOM   2462  HB2 PRO A 155     -23.300 -15.818  -4.603  1.00 85.06           H  
ATOM   2463  HB3 PRO A 155     -23.660 -14.314  -3.702  1.00 85.06           H  
ATOM   2464  O   PRO A 155     -24.225 -16.966  -1.744  1.00 85.06           O  
ATOM   2465  CG  PRO A 155     -21.669 -14.430  -4.549  1.00 85.06           C  
ATOM   2466  HG2 PRO A 155     -21.763 -14.342  -5.632  1.00 85.06           H  
ATOM   2467  HG3 PRO A 155     -21.493 -13.451  -4.105  1.00 85.06           H  
ATOM   2468  CD  PRO A 155     -20.551 -15.381  -4.151  1.00 85.06           C  
ATOM   2469  HD2 PRO A 155     -19.623 -14.820  -4.034  1.00 85.06           H  
ATOM   2470  HD3 PRO A 155     -20.438 -16.159  -4.905  1.00 85.06           H  
ATOM   2471  N   ARG A 156     -22.651 -18.174  -2.809  1.00 80.12           N  
ATOM   2472  H   ARG A 156     -21.775 -18.132  -3.310  1.00 80.12           H  
ATOM   2473  CA  ARG A 156     -23.262 -19.497  -2.633  1.00 80.12           C  
ATOM   2474  HA  ARG A 156     -24.345 -19.414  -2.720  1.00 80.12           H  
ATOM   2475  C   ARG A 156     -22.990 -20.118  -1.265  1.00 80.12           C  
ATOM   2476  CB  ARG A 156     -22.726 -20.437  -3.718  1.00 80.12           C  
ATOM   2477  HB2 ARG A 156     -21.648 -20.530  -3.587  1.00 80.12           H  
ATOM   2478  HB3 ARG A 156     -23.146 -21.432  -3.571  1.00 80.12           H  
ATOM   2479  O   ARG A 156     -23.689 -21.056  -0.901  1.00 80.12           O  
ATOM   2480  CG  ARG A 156     -23.063 -19.969  -5.145  1.00 80.12           C  
ATOM   2481  HG2 ARG A 156     -22.728 -18.943  -5.302  1.00 80.12           H  
ATOM   2482  HG3 ARG A 156     -24.143 -20.004  -5.286  1.00 80.12           H  
ATOM   2483  CD  ARG A 156     -22.390 -20.860  -6.189  1.00 80.12           C  
ATOM   2484  HD2 ARG A 156     -22.728 -21.886  -6.044  1.00 80.12           H  
ATOM   2485  HD3 ARG A 156     -22.696 -20.524  -7.180  1.00 80.12           H  
ATOM   2486  NE  ARG A 156     -20.926 -20.788  -6.079  1.00 80.12           N  
ATOM   2487  HE  ARG A 156     -20.548 -20.088  -5.456  1.00 80.12           H  
ATOM   2488  NH1 ARG A 156     -20.408 -22.438  -7.591  1.00 80.12           N  
ATOM   2489 HH11 ARG A 156     -21.381 -22.482  -7.859  1.00 80.12           H  
ATOM   2490 HH12 ARG A 156     -19.706 -22.972  -8.081  1.00 80.12           H  
ATOM   2491  NH2 ARG A 156     -18.804 -21.490  -6.387  1.00 80.12           N  
ATOM   2492 HH21 ARG A 156     -18.139 -22.162  -6.739  1.00 80.12           H  
ATOM   2493 HH22 ARG A 156     -18.532 -20.757  -5.747  1.00 80.12           H  
ATOM   2494  CZ  ARG A 156     -20.058 -21.566  -6.687  1.00 80.12           C  
ATOM   2495  N   THR A 157     -21.974 -19.656  -0.539  1.00 83.06           N  
ATOM   2496  H   THR A 157     -21.417 -18.901  -0.913  1.00 83.06           H  
ATOM   2497  CA  THR A 157     -21.572 -20.226   0.761  1.00 83.06           C  
ATOM   2498  HA  THR A 157     -22.215 -21.071   1.008  1.00 83.06           H  
ATOM   2499  C   THR A 157     -21.720 -19.244   1.913  1.00 83.06           C  
ATOM   2500  CB  THR A 157     -20.128 -20.747   0.729  1.00 83.06           C  
ATOM   2501  HB  THR A 157     -19.853 -21.116   1.717  1.00 83.06           H  
ATOM   2502  O   THR A 157     -21.824 -19.681   3.055  1.00 83.06           O  
ATOM   2503  CG2 THR A 157     -19.958 -21.886  -0.279  1.00 83.06           C  
ATOM   2504 HG21 THR A 157     -18.939 -22.270  -0.217  1.00 83.06           H  
ATOM   2505 HG22 THR A 157     -20.652 -22.693  -0.045  1.00 83.06           H  
ATOM   2506 HG23 THR A 157     -20.139 -21.529  -1.293  1.00 83.06           H  
ATOM   2507  OG1 THR A 157     -19.233 -19.727   0.349  1.00 83.06           O  
ATOM   2508  HG1 THR A 157     -19.023 -19.167   1.100  1.00 83.06           H  
ATOM   2509  N   CYS A 158     -21.725 -17.938   1.638  1.00 87.88           N  
ATOM   2510  H   CYS A 158     -21.583 -17.632   0.686  1.00 87.88           H  
ATOM   2511  CA  CYS A 158     -21.876 -16.923   2.671  1.00 87.88           C  
ATOM   2512  HA  CYS A 158     -21.141 -17.121   3.450  1.00 87.88           H  
ATOM   2513  C   CYS A 158     -23.275 -16.968   3.303  1.00 87.88           C  
ATOM   2514  CB  CYS A 158     -21.589 -15.540   2.080  1.00 87.88           C  
ATOM   2515  HB2 CYS A 158     -22.407 -15.255   1.418  1.00 87.88           H  
ATOM   2516  HB3 CYS A 158     -20.664 -15.572   1.506  1.00 87.88           H  
ATOM   2517  O   CYS A 158     -24.282 -16.886   2.595  1.00 87.88           O  
ATOM   2518  SG  CYS A 158     -21.420 -14.301   3.382  1.00 87.88           S  
ATOM   2519  N   GLU A 159     -23.343 -17.063   4.632  1.00 85.31           N  
ATOM   2520  H   GLU A 159     -22.489 -17.091   5.171  1.00 85.31           H  
ATOM   2521  CA  GLU A 159     -24.611 -17.061   5.366  1.00 85.31           C  
ATOM   2522  HA  GLU A 159     -25.423 -17.341   4.694  1.00 85.31           H  
ATOM   2523  C   GLU A 159     -24.958 -15.682   5.936  1.00 85.31           C  
ATOM   2524  CB  GLU A 159     -24.594 -18.077   6.508  1.00 85.31           C  
ATOM   2525  HB2 GLU A 159     -25.598 -18.027   6.930  1.00 85.31           H  
ATOM   2526  HB3 GLU A 159     -23.869 -17.778   7.266  1.00 85.31           H  
ATOM   2527  O   GLU A 159     -26.132 -15.305   5.982  1.00 85.31           O  
ATOM   2528  CG  GLU A 159     -24.336 -19.532   6.097  1.00 85.31           C  
ATOM   2529  HG2 GLU A 159     -24.937 -19.755   5.215  1.00 85.31           H  
ATOM   2530  HG3 GLU A 159     -23.284 -19.647   5.834  1.00 85.31           H  
ATOM   2531  CD  GLU A 159     -24.706 -20.529   7.211  1.00 85.31           C  
ATOM   2532  OE1 GLU A 159     -24.462 -21.737   6.988  1.00 85.31           O  
ATOM   2533  OE2 GLU A 159     -25.323 -20.108   8.226  1.00 85.31           O  
ATOM   2534  N   GLU A 160     -23.947 -14.909   6.334  1.00 87.06           N  
ATOM   2535  H   GLU A 160     -23.013 -15.293   6.310  1.00 87.06           H  
ATOM   2536  CA  GLU A 160     -24.112 -13.567   6.884  1.00 87.06           C  
ATOM   2537  HA  GLU A 160     -25.157 -13.273   6.785  1.00 87.06           H  
ATOM   2538  C   GLU A 160     -23.215 -12.555   6.142  1.00 87.06           C  
ATOM   2539  CB  GLU A 160     -23.851 -13.581   8.396  1.00 87.06           C  
ATOM   2540  HB2 GLU A 160     -22.789 -13.736   8.587  1.00 87.06           H  
ATOM   2541  HB3 GLU A 160     -24.419 -14.394   8.849  1.00 87.06           H  
ATOM   2542  O   GLU A 160     -21.995 -12.580   6.320  1.00 87.06           O  
ATOM   2543  CG  GLU A 160     -24.298 -12.260   9.027  1.00 87.06           C  
ATOM   2544  HG2 GLU A 160     -25.369 -12.138   8.869  1.00 87.06           H  
ATOM   2545  HG3 GLU A 160     -23.793 -11.434   8.526  1.00 87.06           H  
ATOM   2546  CD  GLU A 160     -23.996 -12.201  10.525  1.00 87.06           C  
ATOM   2547  OE1 GLU A 160     -23.204 -11.311  10.928  1.00 87.06           O  
ATOM   2548  OE2 GLU A 160     -24.611 -12.984  11.272  1.00 87.06           O  
ATOM   2549  N   PRO A 161     -23.784 -11.657   5.312  1.00 88.12           N  
ATOM   2550  CA  PRO A 161     -25.158 -11.655   4.805  1.00 88.12           C  
ATOM   2551  HA  PRO A 161     -25.880 -11.890   5.588  1.00 88.12           H  
ATOM   2552  C   PRO A 161     -25.351 -12.614   3.618  1.00 88.12           C  
ATOM   2553  CB  PRO A 161     -25.409 -10.211   4.378  1.00 88.12           C  
ATOM   2554  HB2 PRO A 161     -25.728  -9.636   5.247  1.00 88.12           H  
ATOM   2555  HB3 PRO A 161     -26.145 -10.137   3.577  1.00 88.12           H  
ATOM   2556  O   PRO A 161     -24.662 -12.521   2.605  1.00 88.12           O  
ATOM   2557  CG  PRO A 161     -24.032  -9.733   3.921  1.00 88.12           C  
ATOM   2558  HG2 PRO A 161     -23.873 -10.031   2.885  1.00 88.12           H  
ATOM   2559  HG3 PRO A 161     -23.916  -8.655   4.029  1.00 88.12           H  
ATOM   2560  CD  PRO A 161     -23.061 -10.494   4.820  1.00 88.12           C  
ATOM   2561  HD2 PRO A 161     -22.178 -10.794   4.257  1.00 88.12           H  
ATOM   2562  HD3 PRO A 161     -22.768  -9.870   5.664  1.00 88.12           H  
ATOM   2563  N   ALA A 162     -26.375 -13.460   3.676  1.00 87.06           N  
ATOM   2564  H   ALA A 162     -26.816 -13.626   4.569  1.00 87.06           H  
ATOM   2565  CA  ALA A 162     -26.759 -14.326   2.565  1.00 87.06           C  
ATOM   2566  HA  ALA A 162     -25.918 -14.980   2.334  1.00 87.06           H  
ATOM   2567  C   ALA A 162     -27.137 -13.552   1.284  1.00 87.06           C  
ATOM   2568  CB  ALA A 162     -27.928 -15.190   3.036  1.00 87.06           C  
ATOM   2569  HB1 ALA A 162     -28.714 -14.552   3.440  1.00 87.06           H  
ATOM   2570  HB2 ALA A 162     -28.331 -15.754   2.195  1.00 87.06           H  
ATOM   2571  HB3 ALA A 162     -27.593 -15.873   3.817  1.00 87.06           H  
ATOM   2572  O   ALA A 162     -27.897 -12.577   1.320  1.00 87.06           O  
ATOM   2573  N   SER A 163     -26.671 -14.045   0.132  1.00 84.69           N  
ATOM   2574  H   SER A 163     -26.042 -14.834   0.179  1.00 84.69           H  
ATOM   2575  CA  SER A 163     -27.052 -13.544  -1.194  1.00 84.69           C  
ATOM   2576  HA  SER A 163     -27.191 -12.464  -1.141  1.00 84.69           H  
ATOM   2577  C   SER A 163     -28.369 -14.174  -1.657  1.00 84.69           C  
ATOM   2578  CB  SER A 163     -25.931 -13.815  -2.200  1.00 84.69           C  
ATOM   2579  HB2 SER A 163     -25.702 -14.880  -2.213  1.00 84.69           H  
ATOM   2580  HB3 SER A 163     -25.032 -13.273  -1.905  1.00 84.69           H  
ATOM   2581  O   SER A 163     -28.376 -15.148  -2.413  1.00 84.69           O  
ATOM   2582  OG  SER A 163     -26.341 -13.413  -3.496  1.00 84.69           O  
ATOM   2583  HG  SER A 163     -26.826 -14.162  -3.850  1.00 84.69           H  
ATOM   2584  N   SER A 164     -29.505 -13.629  -1.219  1.00 80.75           N  
ATOM   2585  H   SER A 164     -29.453 -12.859  -0.567  1.00 80.75           H  
ATOM   2586  CA  SER A 164     -30.817 -14.178  -1.583  1.00 80.75           C  
ATOM   2587  HA  SER A 164     -30.712 -14.681  -2.544  1.00 80.75           H  
ATOM   2588  C   SER A 164     -31.907 -13.117  -1.775  1.00 80.75           C  
ATOM   2589  CB  SER A 164     -31.239 -15.254  -0.570  1.00 80.75           C  
ATOM   2590  HB2 SER A 164     -31.780 -16.037  -1.102  1.00 80.75           H  
ATOM   2591  HB3 SER A 164     -30.365 -15.703  -0.099  1.00 80.75           H  
ATOM   2592  O   SER A 164     -31.862 -12.019  -1.208  1.00 80.75           O  
ATOM   2593  OG  SER A 164     -32.097 -14.713   0.406  1.00 80.75           O  
ATOM   2594  HG  SER A 164     -31.641 -14.667   1.249  1.00 80.75           H  
ATOM   2595  N   GLY A 165     -32.916 -13.464  -2.582  1.00 75.06           N  
ATOM   2596  H   GLY A 165     -32.872 -14.372  -3.022  1.00 75.06           H  
ATOM   2597  CA  GLY A 165     -34.121 -12.659  -2.790  1.00 75.06           C  
ATOM   2598  HA2 GLY A 165     -34.748 -13.133  -3.545  1.00 75.06           H  
ATOM   2599  HA3 GLY A 165     -34.681 -12.622  -1.856  1.00 75.06           H  
ATOM   2600  C   GLY A 165     -33.822 -11.232  -3.256  1.00 75.06           C  
ATOM   2601  O   GLY A 165     -33.195 -11.021  -4.289  1.00 75.06           O  
ATOM   2602  N   ALA A 166     -34.272 -10.242  -2.484  1.00 76.44           N  
ATOM   2603  H   ALA A 166     -34.776 -10.473  -1.640  1.00 76.44           H  
ATOM   2604  CA  ALA A 166     -34.042  -8.826  -2.779  1.00 76.44           C  
ATOM   2605  HA  ALA A 166     -34.231  -8.658  -3.839  1.00 76.44           H  
ATOM   2606  C   ALA A 166     -32.598  -8.354  -2.506  1.00 76.44           C  
ATOM   2607  CB  ALA A 166     -35.061  -8.010  -1.977  1.00 76.44           C  
ATOM   2608  HB1 ALA A 166     -36.070  -8.335  -2.229  1.00 76.44           H  
ATOM   2609  HB2 ALA A 166     -34.890  -8.140  -0.908  1.00 76.44           H  
ATOM   2610  HB3 ALA A 166     -34.955  -6.954  -2.225  1.00 76.44           H  
ATOM   2611  O   ALA A 166     -32.231  -7.257  -2.917  1.00 76.44           O  
ATOM   2612  N   HIS A 167     -31.782  -9.168  -1.831  1.00 83.12           N  
ATOM   2613  H   HIS A 167     -32.116 -10.089  -1.586  1.00 83.12           H  
ATOM   2614  CA  HIS A 167     -30.409  -8.845  -1.429  1.00 83.12           C  
ATOM   2615  HA  HIS A 167     -30.182  -7.824  -1.737  1.00 83.12           H  
ATOM   2616  C   HIS A 167     -29.386  -9.742  -2.141  1.00 83.12           C  
ATOM   2617  CB  HIS A 167     -30.282  -8.901   0.101  1.00 83.12           C  
ATOM   2618  HB2 HIS A 167     -30.362  -9.940   0.423  1.00 83.12           H  
ATOM   2619  HB3 HIS A 167     -29.295  -8.541   0.389  1.00 83.12           H  
ATOM   2620  O   HIS A 167     -28.351 -10.085  -1.574  1.00 83.12           O  
ATOM   2621  CG  HIS A 167     -31.322  -8.085   0.827  1.00 83.12           C  
ATOM   2622  CD2 HIS A 167     -32.496  -8.558   1.343  1.00 83.12           C  
ATOM   2623  HD2 HIS A 167     -32.851  -9.576   1.285  1.00 83.12           H  
ATOM   2624  ND1 HIS A 167     -31.284  -6.736   1.096  1.00 83.12           N  
ATOM   2625  HD1 HIS A 167     -30.548  -6.083   0.868  1.00 83.12           H  
ATOM   2626  CE1 HIS A 167     -32.394  -6.411   1.777  1.00 83.12           C  
ATOM   2627  HE1 HIS A 167     -32.628  -5.427   2.155  1.00 83.12           H  
ATOM   2628  NE2 HIS A 167     -33.166  -7.495   1.947  1.00 83.12           N  
ATOM   2629  N   ILE A 168     -29.688 -10.153  -3.377  1.00 83.75           N  
ATOM   2630  H   ILE A 168     -30.557  -9.844  -3.788  1.00 83.75           H  
ATOM   2631  CA  ILE A 168     -28.739 -10.886  -4.221  1.00 83.75           C  
ATOM   2632  HA  ILE A 168     -28.406 -11.770  -3.677  1.00 83.75           H  
ATOM   2633  C   ILE A 168     -27.514 -10.004  -4.471  1.00 83.75           C  
ATOM   2634  CB  ILE A 168     -29.406 -11.353  -5.534  1.00 83.75           C  
ATOM   2635  HB  ILE A 168     -29.923 -10.503  -5.981  1.00 83.75           H  
ATOM   2636  O   ILE A 168     -27.636  -8.831  -4.834  1.00 83.75           O  
ATOM   2637  CG1 ILE A 168     -30.430 -12.465  -5.226  1.00 83.75           C  
ATOM   2638 HG12 ILE A 168     -31.010 -12.189  -4.345  1.00 83.75           H  
ATOM   2639 HG13 ILE A 168     -29.904 -13.389  -4.984  1.00 83.75           H  
ATOM   2640  CG2 ILE A 168     -28.373 -11.882  -6.546  1.00 83.75           C  
ATOM   2641 HG21 ILE A 168     -27.720 -11.074  -6.874  1.00 83.75           H  
ATOM   2642 HG22 ILE A 168     -27.765 -12.668  -6.098  1.00 83.75           H  
ATOM   2643 HG23 ILE A 168     -28.863 -12.272  -7.438  1.00 83.75           H  
ATOM   2644  CD1 ILE A 168     -31.415 -12.734  -6.373  1.00 83.75           C  
ATOM   2645 HD11 ILE A 168     -30.901 -13.174  -7.227  1.00 83.75           H  
ATOM   2646 HD12 ILE A 168     -32.180 -13.430  -6.031  1.00 83.75           H  
ATOM   2647 HD13 ILE A 168     -31.896 -11.804  -6.676  1.00 83.75           H  
ATOM   2648  N   TRP A 169     -26.330 -10.573  -4.267  1.00 87.00           N  
ATOM   2649  H   TRP A 169     -26.287 -11.544  -3.991  1.00 87.00           H  
ATOM   2650  CA  TRP A 169     -25.075  -9.881  -4.511  1.00 87.00           C  
ATOM   2651  HA  TRP A 169     -25.116  -8.923  -3.991  1.00 87.00           H  
ATOM   2652  C   TRP A 169     -24.894  -9.642  -6.020  1.00 87.00           C  
ATOM   2653  CB  TRP A 169     -23.915 -10.685  -3.926  1.00 87.00           C  
ATOM   2654  HB2 TRP A 169     -22.986 -10.207  -4.237  1.00 87.00           H  
ATOM   2655  HB3 TRP A 169     -23.922 -11.681  -4.368  1.00 87.00           H  
ATOM   2656  O   TRP A 169     -25.192 -10.530  -6.820  1.00 87.00           O  
ATOM   2657  CG  TRP A 169     -23.860 -10.837  -2.431  1.00 87.00           C  
ATOM   2658  CD1 TRP A 169     -24.849 -10.642  -1.522  1.00 87.00           C  
ATOM   2659  HD1 TRP A 169     -25.857 -10.327  -1.747  1.00 87.00           H  
ATOM   2660  CD2 TRP A 169     -22.714 -11.291  -1.659  1.00 87.00           C  
ATOM   2661  CE2 TRP A 169     -23.080 -11.377  -0.286  1.00 87.00           C  
ATOM   2662  CE3 TRP A 169     -21.403 -11.668  -2.001  1.00 87.00           C  
ATOM   2663  HE3 TRP A 169     -21.099 -11.612  -3.036  1.00 87.00           H  
ATOM   2664  NE1 TRP A 169     -24.396 -10.981  -0.258  1.00 87.00           N  
ATOM   2665  HE1 TRP A 169     -24.979 -11.039   0.565  1.00 87.00           H  
ATOM   2666  CH2 TRP A 169     -20.894 -12.211   0.320  1.00 87.00           C  
ATOM   2667  HH2 TRP A 169     -20.217 -12.596   1.068  1.00 87.00           H  
ATOM   2668  CZ2 TRP A 169     -22.183 -11.810   0.698  1.00 87.00           C  
ATOM   2669  HZ2 TRP A 169     -22.485 -11.870   1.733  1.00 87.00           H  
ATOM   2670  CZ3 TRP A 169     -20.513 -12.157  -1.033  1.00 87.00           C  
ATOM   2671  HZ3 TRP A 169     -19.547 -12.523  -1.351  1.00 87.00           H  
ATOM   2672  N   PRO A 170     -24.433  -8.452  -6.441  1.00 85.25           N  
ATOM   2673  CA  PRO A 170     -24.247  -8.141  -7.858  1.00 85.25           C  
ATOM   2674  HA  PRO A 170     -25.143  -8.402  -8.422  1.00 85.25           H  
ATOM   2675  C   PRO A 170     -23.048  -8.894  -8.453  1.00 85.25           C  
ATOM   2676  CB  PRO A 170     -24.033  -6.624  -7.884  1.00 85.25           C  
ATOM   2677  HB2 PRO A 170     -25.000  -6.122  -7.906  1.00 85.25           H  
ATOM   2678  HB3 PRO A 170     -23.419  -6.306  -8.726  1.00 85.25           H  
ATOM   2679  O   PRO A 170     -22.151  -9.290  -7.723  1.00 85.25           O  
ATOM   2680  CG  PRO A 170     -23.345  -6.349  -6.546  1.00 85.25           C  
ATOM   2681  HG2 PRO A 170     -22.285  -6.588  -6.627  1.00 85.25           H  
ATOM   2682  HG3 PRO A 170     -23.492  -5.320  -6.219  1.00 85.25           H  
ATOM   2683  CD  PRO A 170     -24.014  -7.340  -5.600  1.00 85.25           C  
ATOM   2684  HD2 PRO A 170     -23.307  -7.663  -4.835  1.00 85.25           H  
ATOM   2685  HD3 PRO A 170     -24.890  -6.882  -5.140  1.00 85.25           H  
ATOM   2686  N   ASP A 171     -22.949  -8.996  -9.781  1.00 83.62           N  
ATOM   2687  H   ASP A 171     -23.770  -8.832 -10.346  1.00 83.62           H  
ATOM   2688  CA  ASP A 171     -21.776  -9.612 -10.443  1.00 83.62           C  
ATOM   2689  HA  ASP A 171     -21.650 -10.628 -10.069  1.00 83.62           H  
ATOM   2690  C   ASP A 171     -20.458  -8.855 -10.181  1.00 83.62           C  
ATOM   2691  CB  ASP A 171     -22.004  -9.668 -11.965  1.00 83.62           C  
ATOM   2692  HB2 ASP A 171     -22.229  -8.664 -12.325  1.00 83.62           H  
ATOM   2693  HB3 ASP A 171     -21.078  -9.991 -12.442  1.00 83.62           H  
ATOM   2694  O   ASP A 171     -19.368  -9.423 -10.253  1.00 83.62           O  
ATOM   2695  CG  ASP A 171     -23.109 -10.627 -12.415  1.00 83.62           C  
ATOM   2696  OD1 ASP A 171     -23.449 -11.534 -11.631  1.00 83.62           O  
ATOM   2697  OD2 ASP A 171     -23.609 -10.428 -13.548  1.00 83.62           O  
ATOM   2698  N   ASP A 172     -20.550  -7.554  -9.895  1.00 88.81           N  
ATOM   2699  H   ASP A 172     -21.480  -7.177  -9.776  1.00 88.81           H  
ATOM   2700  CA  ASP A 172     -19.403  -6.707  -9.577  1.00 88.81           C  
ATOM   2701  HA  ASP A 172     -18.582  -6.962 -10.248  1.00 88.81           H  
ATOM   2702  C   ASP A 172     -18.936  -6.954  -8.137  1.00 88.81           C  
ATOM   2703  CB  ASP A 172     -19.773  -5.236  -9.828  1.00 88.81           C  
ATOM   2704  HB2 ASP A 172     -20.565  -4.937  -9.142  1.00 88.81           H  
ATOM   2705  HB3 ASP A 172     -20.165  -5.148 -10.842  1.00 88.81           H  
ATOM   2706  O   ASP A 172     -19.524  -6.429  -7.186  1.00 88.81           O  
ATOM   2707  CG  ASP A 172     -18.597  -4.262  -9.690  1.00 88.81           C  
ATOM   2708  OD1 ASP A 172     -17.463  -4.680  -9.362  1.00 88.81           O  
ATOM   2709  OD2 ASP A 172     -18.812  -3.059  -9.962  1.00 88.81           O  
ATOM   2710  N   ILE A 173     -17.846  -7.714  -7.993  1.00 92.38           N  
ATOM   2711  H   ILE A 173     -17.498  -8.193  -8.811  1.00 92.38           H  
ATOM   2712  CA  ILE A 173     -17.230  -8.035  -6.695  1.00 92.38           C  
ATOM   2713  HA  ILE A 173     -17.958  -8.588  -6.102  1.00 92.38           H  
ATOM   2714  C   ILE A 173     -16.878  -6.798  -5.874  1.00 92.38           C  
ATOM   2715  CB  ILE A 173     -15.989  -8.937  -6.851  1.00 92.38           C  
ATOM   2716  HB  ILE A 173     -15.513  -9.020  -5.873  1.00 92.38           H  
ATOM   2717  O   ILE A 173     -16.930  -6.849  -4.650  1.00 92.38           O  
ATOM   2718  CG1 ILE A 173     -14.943  -8.376  -7.838  1.00 92.38           C  
ATOM   2719 HG12 ILE A 173     -15.303  -8.505  -8.859  1.00 92.38           H  
ATOM   2720 HG13 ILE A 173     -14.795  -7.311  -7.661  1.00 92.38           H  
ATOM   2721  CG2 ILE A 173     -16.471 -10.339  -7.243  1.00 92.38           C  
ATOM   2722 HG21 ILE A 173     -17.008 -10.769  -6.397  1.00 92.38           H  
ATOM   2723 HG22 ILE A 173     -17.158 -10.289  -8.088  1.00 92.38           H  
ATOM   2724 HG23 ILE A 173     -15.637 -11.007  -7.458  1.00 92.38           H  
ATOM   2725  CD1 ILE A 173     -13.575  -9.056  -7.704  1.00 92.38           C  
ATOM   2726 HD11 ILE A 173     -13.661 -10.141  -7.762  1.00 92.38           H  
ATOM   2727 HD12 ILE A 173     -13.114  -8.781  -6.756  1.00 92.38           H  
ATOM   2728 HD13 ILE A 173     -12.939  -8.731  -8.528  1.00 92.38           H  
ATOM   2729  N   THR A 174     -16.624  -5.652  -6.518  1.00 92.56           N  
ATOM   2730  H   THR A 174     -16.681  -5.633  -7.527  1.00 92.56           H  
ATOM   2731  CA  THR A 174     -16.294  -4.411  -5.801  1.00 92.56           C  
ATOM   2732  HA  THR A 174     -15.479  -4.656  -5.119  1.00 92.56           H  
ATOM   2733  C   THR A 174     -17.458  -3.875  -4.957  1.00 92.56           C  
ATOM   2734  CB  THR A 174     -15.775  -3.307  -6.729  1.00 92.56           C  
ATOM   2735  HB  THR A 174     -15.439  -2.474  -6.112  1.00 92.56           H  
ATOM   2736  O   THR A 174     -17.286  -2.974  -4.138  1.00 92.56           O  
ATOM   2737  CG2 THR A 174     -14.599  -3.760  -7.587  1.00 92.56           C  
ATOM   2738 HG21 THR A 174     -14.269  -2.919  -8.197  1.00 92.56           H  
ATOM   2739 HG22 THR A 174     -13.777  -4.074  -6.944  1.00 92.56           H  
ATOM   2740 HG23 THR A 174     -14.884  -4.584  -8.242  1.00 92.56           H  
ATOM   2741  OG1 THR A 174     -16.778  -2.830  -7.599  1.00 92.56           O  
ATOM   2742  HG1 THR A 174     -16.972  -3.528  -8.230  1.00 92.56           H  
ATOM   2743  N   LYS A 175     -18.665  -4.426  -5.140  1.00 90.06           N  
ATOM   2744  H   LYS A 175     -18.731  -5.160  -5.831  1.00 90.06           H  
ATOM   2745  CA  LYS A 175     -19.879  -4.081  -4.391  1.00 90.06           C  
ATOM   2746  HA  LYS A 175     -19.686  -3.196  -3.784  1.00 90.06           H  
ATOM   2747  C   LYS A 175     -20.302  -5.168  -3.401  1.00 90.06           C  
ATOM   2748  CB  LYS A 175     -21.003  -3.766  -5.382  1.00 90.06           C  
ATOM   2749  HB2 LYS A 175     -21.917  -3.540  -4.832  1.00 90.06           H  
ATOM   2750  HB3 LYS A 175     -21.175  -4.646  -6.001  1.00 90.06           H  
ATOM   2751  O   LYS A 175     -21.373  -5.044  -2.807  1.00 90.06           O  
ATOM   2752  CG  LYS A 175     -20.664  -2.578  -6.286  1.00 90.06           C  
ATOM   2753  HG2 LYS A 175     -19.770  -2.798  -6.869  1.00 90.06           H  
ATOM   2754  HG3 LYS A 175     -20.485  -1.693  -5.675  1.00 90.06           H  
ATOM   2755  CD  LYS A 175     -21.824  -2.320  -7.245  1.00 90.06           C  
ATOM   2756  HD2 LYS A 175     -22.026  -3.230  -7.808  1.00 90.06           H  
ATOM   2757  HD3 LYS A 175     -22.710  -2.033  -6.679  1.00 90.06           H  
ATOM   2758  CE  LYS A 175     -21.413  -1.204  -8.202  1.00 90.06           C  
ATOM   2759  HE2 LYS A 175     -21.219  -0.299  -7.627  1.00 90.06           H  
ATOM   2760  HE3 LYS A 175     -20.482  -1.501  -8.684  1.00 90.06           H  
ATOM   2761  NZ  LYS A 175     -22.461  -0.975  -9.221  1.00 90.06           N  
ATOM   2762  HZ1 LYS A 175     -22.169  -0.242  -9.851  1.00 90.06           H  
ATOM   2763  HZ2 LYS A 175     -23.337  -0.733  -8.782  1.00 90.06           H  
ATOM   2764  HZ3 LYS A 175     -22.577  -1.822  -9.759  1.00 90.06           H  
ATOM   2765  N   TRP A 176     -19.518  -6.233  -3.245  1.00 91.75           N  
ATOM   2766  H   TRP A 176     -18.632  -6.278  -3.727  1.00 91.75           H  
ATOM   2767  CA  TRP A 176     -19.845  -7.314  -2.318  1.00 91.75           C  
ATOM   2768  HA  TRP A 176     -20.891  -7.579  -2.469  1.00 91.75           H  
ATOM   2769  C   TRP A 176     -19.656  -6.863  -0.864  1.00 91.75           C  
ATOM   2770  CB  TRP A 176     -19.010  -8.560  -2.622  1.00 91.75           C  
ATOM   2771  HB2 TRP A 176     -17.955  -8.291  -2.669  1.00 91.75           H  
ATOM   2772  HB3 TRP A 176     -19.126  -9.253  -1.789  1.00 91.75           H  
ATOM   2773  O   TRP A 176     -18.653  -6.214  -0.556  1.00 91.75           O  
ATOM   2774  CG  TRP A 176     -19.383  -9.307  -3.865  1.00 91.75           C  
ATOM   2775  CD1 TRP A 176     -20.193  -8.874  -4.858  1.00 91.75           C  
ATOM   2776  HD1 TRP A 176     -20.672  -7.907  -4.912  1.00 91.75           H  
ATOM   2777  CD2 TRP A 176     -18.971 -10.653  -4.255  1.00 91.75           C  
ATOM   2778  CE2 TRP A 176     -19.595 -10.976  -5.496  1.00 91.75           C  
ATOM   2779  CE3 TRP A 176     -18.141 -11.640  -3.682  1.00 91.75           C  
ATOM   2780  HE3 TRP A 176     -17.640 -11.426  -2.750  1.00 91.75           H  
ATOM   2781  NE1 TRP A 176     -20.314  -9.855  -5.813  1.00 91.75           N  
ATOM   2782  HE1 TRP A 176     -20.880  -9.749  -6.642  1.00 91.75           H  
ATOM   2783  CH2 TRP A 176     -18.545 -13.145  -5.568  1.00 91.75           C  
ATOM   2784  HH2 TRP A 176     -18.354 -14.080  -6.073  1.00 91.75           H  
ATOM   2785  CZ2 TRP A 176     -19.402 -12.197  -6.149  1.00 91.75           C  
ATOM   2786  HZ2 TRP A 176     -19.878 -12.389  -7.100  1.00 91.75           H  
ATOM   2787  CZ3 TRP A 176     -17.932 -12.873  -4.330  1.00 91.75           C  
ATOM   2788  HZ3 TRP A 176     -17.274 -13.606  -3.889  1.00 91.75           H  
ATOM   2789  N   PRO A 177     -20.586  -7.204   0.045  1.00 90.38           N  
ATOM   2790  CA  PRO A 177     -20.414  -6.953   1.472  1.00 90.38           C  
ATOM   2791  HA  PRO A 177     -20.125  -5.916   1.646  1.00 90.38           H  
ATOM   2792  C   PRO A 177     -19.332  -7.872   2.057  1.00 90.38           C  
ATOM   2793  CB  PRO A 177     -21.793  -7.213   2.083  1.00 90.38           C  
ATOM   2794  HB2 PRO A 177     -22.412  -6.321   1.987  1.00 90.38           H  
ATOM   2795  HB3 PRO A 177     -21.737  -7.525   3.126  1.00 90.38           H  
ATOM   2796  O   PRO A 177     -18.915  -8.835   1.418  1.00 90.38           O  
ATOM   2797  CG  PRO A 177     -22.350  -8.320   1.191  1.00 90.38           C  
ATOM   2798  HG2 PRO A 177     -23.440  -8.338   1.195  1.00 90.38           H  
ATOM   2799  HG3 PRO A 177     -21.942  -9.275   1.522  1.00 90.38           H  
ATOM   2800  CD  PRO A 177     -21.798  -7.979  -0.191  1.00 90.38           C  
ATOM   2801  HD2 PRO A 177     -21.581  -8.896  -0.739  1.00 90.38           H  
ATOM   2802  HD3 PRO A 177     -22.520  -7.371  -0.737  1.00 90.38           H  
ATOM   2803  N   ILE A 178     -18.883  -7.599   3.281  1.00 91.38           N  
ATOM   2804  H   ILE A 178     -19.281  -6.823   3.790  1.00 91.38           H  
ATOM   2805  CA  ILE A 178     -18.003  -8.517   4.017  1.00 91.38           C  
ATOM   2806  HA  ILE A 178     -17.211  -8.861   3.352  1.00 91.38           H  
ATOM   2807  C   ILE A 178     -18.829  -9.731   4.452  1.00 91.38           C  
ATOM   2808  CB  ILE A 178     -17.340  -7.806   5.220  1.00 91.38           C  
ATOM   2809  HB  ILE A 178     -18.124  -7.394   5.856  1.00 91.38           H  
ATOM   2810  O   ILE A 178     -19.903  -9.562   5.029  1.00 91.38           O  
ATOM   2811  CG1 ILE A 178     -16.447  -6.649   4.717  1.00 91.38           C  
ATOM   2812 HG12 ILE A 178     -15.621  -7.060   4.137  1.00 91.38           H  
ATOM   2813 HG13 ILE A 178     -17.027  -5.998   4.063  1.00 91.38           H  
ATOM   2814  CG2 ILE A 178     -16.516  -8.804   6.053  1.00 91.38           C  
ATOM   2815 HG21 ILE A 178     -16.032  -8.302   6.891  1.00 91.38           H  
ATOM   2816 HG22 ILE A 178     -15.748  -9.269   5.435  1.00 91.38           H  
ATOM   2817 HG23 ILE A 178     -17.153  -9.581   6.477  1.00 91.38           H  
ATOM   2818  CD1 ILE A 178     -15.872  -5.761   5.827  1.00 91.38           C  
ATOM   2819 HD11 ILE A 178     -15.372  -4.903   5.378  1.00 91.38           H  
ATOM   2820 HD12 ILE A 178     -15.139  -6.309   6.419  1.00 91.38           H  
ATOM   2821 HD13 ILE A 178     -16.673  -5.405   6.475  1.00 91.38           H  
ATOM   2822  N   CYS A 179     -18.329 -10.938   4.184  1.00 90.94           N  
ATOM   2823  H   CYS A 179     -17.422 -11.002   3.743  1.00 90.94           H  
ATOM   2824  CA  CYS A 179     -18.928 -12.162   4.705  1.00 90.94           C  
ATOM   2825  HA  CYS A 179     -20.011 -12.044   4.740  1.00 90.94           H  
ATOM   2826  C   CYS A 179     -18.416 -12.422   6.128  1.00 90.94           C  
ATOM   2827  CB  CYS A 179     -18.606 -13.333   3.773  1.00 90.94           C  
ATOM   2828  HB2 CYS A 179     -17.553 -13.594   3.872  1.00 90.94           H  
ATOM   2829  HB3 CYS A 179     -18.803 -13.046   2.740  1.00 90.94           H  
ATOM   2830  O   CYS A 179     -17.241 -12.745   6.306  1.00 90.94           O  
ATOM   2831  SG  CYS A 179     -19.608 -14.778   4.177  1.00 90.94           S  
ATOM   2832  N   THR A 180     -19.270 -12.254   7.138  1.00 87.88           N  
ATOM   2833  H   THR A 180     -20.234 -12.033   6.933  1.00 87.88           H  
ATOM   2834  CA  THR A 180     -18.913 -12.431   8.557  1.00 87.88           C  
ATOM   2835  HA  THR A 180     -17.863 -12.175   8.698  1.00 87.88           H  
ATOM   2836  C   THR A 180     -19.076 -13.872   9.020  1.00 87.88           C  
ATOM   2837  CB  THR A 180     -19.756 -11.519   9.464  1.00 87.88           C  
ATOM   2838  HB  THR A 180     -19.621 -11.813  10.505  1.00 87.88           H  
ATOM   2839  O   THR A 180     -18.277 -14.346   9.827  1.00 87.88           O  
ATOM   2840  CG2 THR A 180     -19.343 -10.056   9.300  1.00 87.88           C  
ATOM   2841 HG21 THR A 180     -19.507  -9.738   8.270  1.00 87.88           H  
ATOM   2842 HG22 THR A 180     -18.288  -9.941   9.547  1.00 87.88           H  
ATOM   2843 HG23 THR A 180     -19.942  -9.435   9.966  1.00 87.88           H  
ATOM   2844  OG1 THR A 180     -21.119 -11.597   9.123  1.00 87.88           O  
ATOM   2845  HG1 THR A 180     -21.683 -11.484   9.891  1.00 87.88           H  
ATOM   2846  N   GLU A 181     -20.076 -14.577   8.491  1.00 84.31           N  
ATOM   2847  H   GLU A 181     -20.709 -14.101   7.864  1.00 84.31           H  
ATOM   2848  CA  GLU A 181     -20.345 -15.976   8.808  1.00 84.31           C  
ATOM   2849  HA  GLU A 181     -19.519 -16.359   9.407  1.00 84.31           H  
ATOM   2850  C   GLU A 181     -20.424 -16.806   7.525  1.00 84.31           C  
ATOM   2851  CB  GLU A 181     -21.611 -16.110   9.667  1.00 84.31           C  
ATOM   2852  HB2 GLU A 181     -22.487 -15.989   9.029  1.00 84.31           H  
ATOM   2853  HB3 GLU A 181     -21.613 -15.330  10.428  1.00 84.31           H  
ATOM   2854  O   GLU A 181     -21.248 -16.576   6.635  1.00 84.31           O  
ATOM   2855  CG  GLU A 181     -21.677 -17.474  10.368  1.00 84.31           C  
ATOM   2856  HG2 GLU A 181     -20.790 -17.586  10.991  1.00 84.31           H  
ATOM   2857  HG3 GLU A 181     -21.655 -18.260   9.613  1.00 84.31           H  
ATOM   2858  CD  GLU A 181     -22.940 -17.652  11.233  1.00 84.31           C  
ATOM   2859  OE1 GLU A 181     -22.872 -18.484  12.167  1.00 84.31           O  
ATOM   2860  OE2 GLU A 181     -23.976 -17.007  10.938  1.00 84.31           O  
ATOM   2861  N   GLN A 182     -19.545 -17.798   7.450  1.00 78.81           N  
ATOM   2862  H   GLN A 182     -18.912 -17.935   8.225  1.00 78.81           H  
ATOM   2863  CA  GLN A 182     -19.535 -18.821   6.420  1.00 78.81           C  
ATOM   2864  HA  GLN A 182     -20.516 -18.872   5.947  1.00 78.81           H  
ATOM   2865  C   GLN A 182     -19.255 -20.151   7.108  1.00 78.81           C  
ATOM   2866  CB  GLN A 182     -18.485 -18.466   5.355  1.00 78.81           C  
ATOM   2867  HB2 GLN A 182     -17.503 -18.373   5.817  1.00 78.81           H  
ATOM   2868  HB3 GLN A 182     -18.755 -17.506   4.916  1.00 78.81           H  
ATOM   2869  O   GLN A 182     -18.379 -20.226   7.975  1.00 78.81           O  
ATOM   2870  CG  GLN A 182     -18.422 -19.521   4.245  1.00 78.81           C  
ATOM   2871  HG2 GLN A 182     -19.430 -19.744   3.896  1.00 78.81           H  
ATOM   2872  HG3 GLN A 182     -17.993 -20.439   4.645  1.00 78.81           H  
ATOM   2873  CD  GLN A 182     -17.604 -19.064   3.046  1.00 78.81           C  
ATOM   2874  NE2 GLN A 182     -16.642 -19.841   2.614  1.00 78.81           N  
ATOM   2875 HE21 GLN A 182     -16.130 -19.519   1.805  1.00 78.81           H  
ATOM   2876 HE22 GLN A 182     -16.418 -20.703   3.090  1.00 78.81           H  
ATOM   2877  OE1 GLN A 182     -17.859 -18.048   2.418  1.00 78.81           O  
ATOM   2878  N   ALA A 183     -19.986 -21.196   6.722  1.00 68.75           N  
ATOM   2879  H   ALA A 183     -20.729 -21.064   6.050  1.00 68.75           H  
ATOM   2880  CA  ALA A 183     -19.766 -22.530   7.256  1.00 68.75           C  
ATOM   2881  HA  ALA A 183     -20.012 -22.520   8.318  1.00 68.75           H  
ATOM   2882  C   ALA A 183     -18.287 -22.921   7.092  1.00 68.75           C  
ATOM   2883  CB  ALA A 183     -20.714 -23.509   6.553  1.00 68.75           C  
ATOM   2884  HB1 ALA A 183     -20.573 -24.512   6.956  1.00 68.75           H  
ATOM   2885  HB2 ALA A 183     -20.510 -23.525   5.483  1.00 68.75           H  
ATOM   2886  HB3 ALA A 183     -21.748 -23.204   6.718  1.00 68.75           H  
ATOM   2887  O   ALA A 183     -17.763 -22.984   5.977  1.00 68.75           O  
ATOM   2888  N   GLN A 184     -17.604 -23.168   8.214  1.00 62.03           N  
ATOM   2889  H   GLN A 184     -18.066 -23.020   9.100  1.00 62.03           H  
ATOM   2890  CA  GLN A 184     -16.233 -23.675   8.220  1.00 62.03           C  
ATOM   2891  HA  GLN A 184     -15.661 -23.166   7.444  1.00 62.03           H  
ATOM   2892  C   GLN A 184     -16.254 -25.165   7.863  1.00 62.03           C  
ATOM   2893  CB  GLN A 184     -15.544 -23.411   9.570  1.00 62.03           C  
ATOM   2894  HB2 GLN A 184     -14.604 -23.963   9.583  1.00 62.03           H  
ATOM   2895  HB3 GLN A 184     -16.170 -23.780  10.382  1.00 62.03           H  
ATOM   2896  O   GLN A 184     -16.138 -26.033   8.725  1.00 62.03           O  
ATOM   2897  CG  GLN A 184     -15.220 -21.928   9.803  1.00 62.03           C  
ATOM   2898  HG2 GLN A 184     -16.146 -21.361   9.892  1.00 62.03           H  
ATOM   2899  HG3 GLN A 184     -14.668 -21.547   8.945  1.00 62.03           H  
ATOM   2900  CD  GLN A 184     -14.377 -21.695  11.057  1.00 62.03           C  
ATOM   2901  NE2 GLN A 184     -13.897 -20.489  11.264  1.00 62.03           N  
ATOM   2902 HE21 GLN A 184     -14.143 -19.733  10.640  1.00 62.03           H  
ATOM   2903 HE22 GLN A 184     -13.381 -20.360  12.123  1.00 62.03           H  
ATOM   2904  OE1 GLN A 184     -14.120 -22.567  11.873  1.00 62.03           O  
ATOM   2905  N   SER A 185     -16.461 -25.477   6.586  1.00 63.94           N  
ATOM   2906  H   SER A 185     -16.664 -24.732   5.935  1.00 63.94           H  
ATOM   2907  CA  SER A 185     -16.303 -26.832   6.061  1.00 63.94           C  
ATOM   2908  HA  SER A 185     -16.381 -27.554   6.874  1.00 63.94           H  
ATOM   2909  C   SER A 185     -14.933 -26.982   5.410  1.00 63.94           C  
ATOM   2910  CB  SER A 185     -17.404 -27.163   5.060  1.00 63.94           C  
ATOM   2911  HB2 SER A 185     -17.238 -28.171   4.681  1.00 63.94           H  
ATOM   2912  HB3 SER A 185     -18.379 -27.117   5.546  1.00 63.94           H  
ATOM   2913  O   SER A 185     -14.563 -26.160   4.578  1.00 63.94           O  
ATOM   2914  OG  SER A 185     -17.366 -26.257   3.986  1.00 63.94           O  
ATOM   2915  HG  SER A 185     -16.454 -26.013   3.812  1.00 63.94           H  
ATOM   2916  N   ASN A 186     -14.207 -28.056   5.730  1.00 59.12           N  
ATOM   2917  H   ASN A 186     -14.545 -28.666   6.461  1.00 59.12           H  
ATOM   2918  CA  ASN A 186     -12.874 -28.299   5.164  1.00 59.12           C  
ATOM   2919  HA  ASN A 186     -12.267 -27.403   5.296  1.00 59.12           H  
ATOM   2920  C   ASN A 186     -12.890 -28.581   3.649  1.00 59.12           C  
ATOM   2921  CB  ASN A 186     -12.215 -29.469   5.918  1.00 59.12           C  
ATOM   2922  HB2 ASN A 186     -12.902 -30.314   5.952  1.00 59.12           H  
ATOM   2923  HB3 ASN A 186     -11.328 -29.783   5.367  1.00 59.12           H  
ATOM   2924  O   ASN A 186     -11.870 -28.376   2.997  1.00 59.12           O  
ATOM   2925  CG  ASN A 186     -11.759 -29.119   7.324  1.00 59.12           C  
ATOM   2926  ND2 ASN A 186     -11.560 -30.107   8.164  1.00 59.12           N  
ATOM   2927 HD21 ASN A 186     -11.285 -29.829   9.096  1.00 59.12           H  
ATOM   2928 HD22 ASN A 186     -11.724 -31.061   7.875  1.00 59.12           H  
ATOM   2929  OD1 ASN A 186     -11.564 -27.981   7.703  1.00 59.12           O  
ATOM   2930  N   HIS A 187     -14.006 -29.085   3.105  1.00 76.56           N  
ATOM   2931  H   HIS A 187     -14.821 -29.192   3.692  1.00 76.56           H  
ATOM   2932  CA  HIS A 187     -14.110 -29.514   1.707  1.00 76.56           C  
ATOM   2933  HA  HIS A 187     -13.383 -28.966   1.108  1.00 76.56           H  
ATOM   2934  C   HIS A 187     -15.498 -29.202   1.124  1.00 76.56           C  
ATOM   2935  CB  HIS A 187     -13.775 -31.016   1.609  1.00 76.56           C  
ATOM   2936  HB2 HIS A 187     -13.878 -31.324   0.568  1.00 76.56           H  
ATOM   2937  HB3 HIS A 187     -14.492 -31.588   2.198  1.00 76.56           H  
ATOM   2938  O   HIS A 187     -16.412 -30.021   1.197  1.00 76.56           O  
ATOM   2939  CG  HIS A 187     -12.377 -31.364   2.062  1.00 76.56           C  
ATOM   2940  CD2 HIS A 187     -12.027 -32.192   3.093  1.00 76.56           C  
ATOM   2941  HD2 HIS A 187     -12.716 -32.752   3.708  1.00 76.56           H  
ATOM   2942  ND1 HIS A 187     -11.216 -30.824   1.567  1.00 76.56           N  
ATOM   2943  HD1 HIS A 187     -11.173 -30.033   0.939  1.00 76.56           H  
ATOM   2944  CE1 HIS A 187     -10.194 -31.293   2.299  1.00 76.56           C  
ATOM   2945  HE1 HIS A 187      -9.168 -30.974   2.194  1.00 76.56           H  
ATOM   2946  NE2 HIS A 187     -10.634 -32.148   3.240  1.00 76.56           N  
ATOM   2947  N   THR A 188     -15.658 -28.014   0.545  1.00 75.94           N  
ATOM   2948  H   THR A 188     -14.864 -27.390   0.550  1.00 75.94           H  
ATOM   2949  CA  THR A 188     -16.830 -27.584  -0.238  1.00 75.94           C  
ATOM   2950  HA  THR A 188     -17.733 -28.000   0.208  1.00 75.94           H  
ATOM   2951  C   THR A 188     -16.776 -28.045  -1.691  1.00 75.94           C  
ATOM   2952  CB  THR A 188     -16.970 -26.053  -0.276  1.00 75.94           C  
ATOM   2953  HB  THR A 188     -17.849 -25.805  -0.870  1.00 75.94           H  
ATOM   2954  O   THR A 188     -17.791 -27.964  -2.380  1.00 75.94           O  
ATOM   2955  CG2 THR A 188     -17.155 -25.419   1.090  1.00 75.94           C  
ATOM   2956 HG21 THR A 188     -18.030 -25.859   1.568  1.00 75.94           H  
ATOM   2957 HG22 THR A 188     -16.263 -25.576   1.696  1.00 75.94           H  
ATOM   2958 HG23 THR A 188     -17.323 -24.348   0.973  1.00 75.94           H  
ATOM   2959  OG1 THR A 188     -15.866 -25.444  -0.897  1.00 75.94           O  
ATOM   2960  HG1 THR A 188     -15.090 -25.613  -0.359  1.00 75.94           H  
ATOM   2961  N   GLY A 189     -15.613 -28.490  -2.181  1.00 77.25           N  
ATOM   2962  H   GLY A 189     -14.797 -28.403  -1.592  1.00 77.25           H  
ATOM   2963  CA  GLY A 189     -15.376 -28.782  -3.598  1.00 77.25           C  
ATOM   2964  HA2 GLY A 189     -16.246 -29.285  -4.020  1.00 77.25           H  
ATOM   2965  HA3 GLY A 189     -14.517 -29.447  -3.680  1.00 77.25           H  
ATOM   2966  C   GLY A 189     -15.087 -27.528  -4.435  1.00 77.25           C  
ATOM   2967  O   GLY A 189     -14.837 -27.629  -5.636  1.00 77.25           O  
ATOM   2968  N   LEU A 190     -15.099 -26.342  -3.819  1.00 81.50           N  
ATOM   2969  H   LEU A 190     -15.254 -26.327  -2.821  1.00 81.50           H  
ATOM   2970  CA  LEU A 190     -14.754 -25.076  -4.453  1.00 81.50           C  
ATOM   2971  HA  LEU A 190     -14.805 -25.179  -5.537  1.00 81.50           H  
ATOM   2972  C   LEU A 190     -13.323 -24.698  -4.078  1.00 81.50           C  
ATOM   2973  CB  LEU A 190     -15.750 -23.991  -4.018  1.00 81.50           C  
ATOM   2974  HB2 LEU A 190     -15.433 -23.037  -4.440  1.00 81.50           H  
ATOM   2975  HB3 LEU A 190     -15.701 -23.897  -2.933  1.00 81.50           H  
ATOM   2976  O   LEU A 190     -13.046 -24.306  -2.946  1.00 81.50           O  
ATOM   2977  CG  LEU A 190     -17.212 -24.256  -4.401  1.00 81.50           C  
ATOM   2978  HG  LEU A 190     -17.541 -25.213  -3.995  1.00 81.50           H  
ATOM   2979  CD1 LEU A 190     -18.079 -23.162  -3.778  1.00 81.50           C  
ATOM   2980 HD11 LEU A 190     -19.118 -23.282  -4.084  1.00 81.50           H  
ATOM   2981 HD12 LEU A 190     -17.711 -22.172  -4.048  1.00 81.50           H  
ATOM   2982 HD13 LEU A 190     -18.034 -23.256  -2.693  1.00 81.50           H  
ATOM   2983  CD2 LEU A 190     -17.387 -24.286  -5.924  1.00 81.50           C  
ATOM   2984 HD21 LEU A 190     -16.880 -23.435  -6.380  1.00 81.50           H  
ATOM   2985 HD22 LEU A 190     -18.449 -24.307  -6.167  1.00 81.50           H  
ATOM   2986 HD23 LEU A 190     -16.942 -25.204  -6.307  1.00 81.50           H  
ATOM   2987  N   LEU A 191     -12.415 -24.762  -5.053  1.00 84.12           N  
ATOM   2988  H   LEU A 191     -12.710 -25.145  -5.940  1.00 84.12           H  
ATOM   2989  CA  LEU A 191     -10.978 -24.565  -4.831  1.00 84.12           C  
ATOM   2990  HA  LEU A 191     -10.633 -25.358  -4.169  1.00 84.12           H  
ATOM   2991  C   LEU A 191     -10.644 -23.222  -4.148  1.00 84.12           C  
ATOM   2992  CB  LEU A 191     -10.266 -24.681  -6.194  1.00 84.12           C  
ATOM   2993  HB2 LEU A 191     -10.729 -25.467  -6.791  1.00 84.12           H  
ATOM   2994  HB3 LEU A 191     -10.394 -23.742  -6.732  1.00 84.12           H  
ATOM   2995  O   LEU A 191      -9.739 -23.159  -3.322  1.00 84.12           O  
ATOM   2996  CG  LEU A 191      -8.766 -24.996  -6.062  1.00 84.12           C  
ATOM   2997  HG  LEU A 191      -8.353 -24.429  -5.227  1.00 84.12           H  
ATOM   2998  CD1 LEU A 191      -8.534 -26.486  -5.806  1.00 84.12           C  
ATOM   2999 HD11 LEU A 191      -8.916 -27.077  -6.638  1.00 84.12           H  
ATOM   3000 HD12 LEU A 191      -7.467 -26.675  -5.696  1.00 84.12           H  
ATOM   3001 HD13 LEU A 191      -9.035 -26.791  -4.887  1.00 84.12           H  
ATOM   3002  CD2 LEU A 191      -8.003 -24.604  -7.327  1.00 84.12           C  
ATOM   3003 HD21 LEU A 191      -6.953 -24.878  -7.223  1.00 84.12           H  
ATOM   3004 HD22 LEU A 191      -8.421 -25.116  -8.194  1.00 84.12           H  
ATOM   3005 HD23 LEU A 191      -8.058 -23.526  -7.472  1.00 84.12           H  
ATOM   3006  N   HIS A 192     -11.384 -22.155  -4.474  1.00 89.38           N  
ATOM   3007  H   HIS A 192     -12.148 -22.279  -5.122  1.00 89.38           H  
ATOM   3008  CA  HIS A 192     -11.193 -20.816  -3.903  1.00 89.38           C  
ATOM   3009  HA  HIS A 192     -10.124 -20.625  -3.808  1.00 89.38           H  
ATOM   3010  C   HIS A 192     -11.786 -20.640  -2.500  1.00 89.38           C  
ATOM   3011  CB  HIS A 192     -11.786 -19.771  -4.856  1.00 89.38           C  
ATOM   3012  HB2 HIS A 192     -11.569 -18.774  -4.472  1.00 89.38           H  
ATOM   3013  HB3 HIS A 192     -11.307 -19.865  -5.831  1.00 89.38           H  
ATOM   3014  O   HIS A 192     -11.493 -19.632  -1.864  1.00 89.38           O  
ATOM   3015  CG  HIS A 192     -13.278 -19.898  -5.032  1.00 89.38           C  
ATOM   3016  CD2 HIS A 192     -14.225 -19.109  -4.446  1.00 89.38           C  
ATOM   3017  HD2 HIS A 192     -14.051 -18.290  -3.764  1.00 89.38           H  
ATOM   3018  ND1 HIS A 192     -13.909 -20.852  -5.835  1.00 89.38           N  
ATOM   3019  CE1 HIS A 192     -15.221 -20.606  -5.714  1.00 89.38           C  
ATOM   3020  HE1 HIS A 192     -16.000 -21.170  -6.204  1.00 89.38           H  
ATOM   3021  NE2 HIS A 192     -15.441 -19.566  -4.899  1.00 89.38           N  
ATOM   3022  HE2 HIS A 192     -16.357 -19.211  -4.663  1.00 89.38           H  
ATOM   3023  N   ILE A 193     -12.615 -21.572  -2.026  1.00 88.19           N  
ATOM   3024  H   ILE A 193     -12.784 -22.392  -2.591  1.00 88.19           H  
ATOM   3025  CA  ILE A 193     -13.187 -21.565  -0.670  1.00 88.19           C  
ATOM   3026  HA  ILE A 193     -13.066 -20.574  -0.232  1.00 88.19           H  
ATOM   3027  C   ILE A 193     -12.422 -22.513   0.250  1.00 88.19           C  
ATOM   3028  CB  ILE A 193     -14.693 -21.912  -0.713  1.00 88.19           C  
ATOM   3029  HB  ILE A 193     -14.798 -22.870  -1.223  1.00 88.19           H  
ATOM   3030  O   ILE A 193     -12.159 -22.164   1.395  1.00 88.19           O  
ATOM   3031  CG1 ILE A 193     -15.511 -20.869  -1.504  1.00 88.19           C  
ATOM   3032 HG12 ILE A 193     -15.102 -20.808  -2.512  1.00 88.19           H  
ATOM   3033 HG13 ILE A 193     -16.536 -21.225  -1.605  1.00 88.19           H  
ATOM   3034  CG2 ILE A 193     -15.275 -22.091   0.696  1.00 88.19           C  
ATOM   3035 HG21 ILE A 193     -14.958 -23.053   1.099  1.00 88.19           H  
ATOM   3036 HG22 ILE A 193     -16.364 -22.078   0.664  1.00 88.19           H  
ATOM   3037 HG23 ILE A 193     -14.901 -21.307   1.355  1.00 88.19           H  
ATOM   3038  CD1 ILE A 193     -15.545 -19.458  -0.892  1.00 88.19           C  
ATOM   3039 HD11 ILE A 193     -15.385 -18.716  -1.673  1.00 88.19           H  
ATOM   3040 HD12 ILE A 193     -14.772 -19.328  -0.134  1.00 88.19           H  
ATOM   3041 HD13 ILE A 193     -16.514 -19.286  -0.424  1.00 88.19           H  
ATOM   3042  N   ASP A 194     -12.015 -23.674  -0.265  1.00 88.06           N  
ATOM   3043  H   ASP A 194     -12.336 -23.923  -1.189  1.00 88.06           H  
ATOM   3044  CA  ASP A 194     -11.305 -24.703   0.507  1.00 88.06           C  
ATOM   3045  HA  ASP A 194     -11.796 -24.820   1.474  1.00 88.06           H  
ATOM   3046  C   ASP A 194      -9.839 -24.331   0.794  1.00 88.06           C  
ATOM   3047  CB  ASP A 194     -11.399 -26.041  -0.249  1.00 88.06           C  
ATOM   3048  HB2 ASP A 194     -10.781 -26.779   0.263  1.00 88.06           H  
ATOM   3049  HB3 ASP A 194     -11.005 -25.913  -1.258  1.00 88.06           H  
ATOM   3050  O   ASP A 194      -9.162 -24.963   1.607  1.00 88.06           O  
ATOM   3051  CG  ASP A 194     -12.825 -26.595  -0.327  1.00 88.06           C  
ATOM   3052  OD1 ASP A 194     -13.719 -26.088   0.385  1.00 88.06           O  
ATOM   3053  OD2 ASP A 194     -13.069 -27.566  -1.079  1.00 88.06           O  
ATOM   3054  N   CYS A 195      -9.320 -23.304   0.121  1.00 88.69           N  
ATOM   3055  H   CYS A 195      -9.930 -22.797  -0.505  1.00 88.69           H  
ATOM   3056  CA  CYS A 195      -7.965 -22.818   0.314  1.00 88.69           C  
ATOM   3057  HA  CYS A 195      -7.317 -23.683   0.460  1.00 88.69           H  
ATOM   3058  C   CYS A 195      -7.840 -21.919   1.552  1.00 88.69           C  
ATOM   3059  CB  CYS A 195      -7.506 -22.114  -0.965  1.00 88.69           C  
ATOM   3060  HB2 CYS A 195      -6.450 -21.862  -0.876  1.00 88.69           H  
ATOM   3061  HB3 CYS A 195      -7.613 -22.821  -1.788  1.00 88.69           H  
ATOM   3062  O   CYS A 195      -8.672 -21.055   1.822  1.00 88.69           O  
ATOM   3063  SG  CYS A 195      -8.433 -20.617  -1.404  1.00 88.69           S  
ATOM   3064  N   LYS A 196      -6.727 -22.046   2.283  1.00 90.12           N  
ATOM   3065  H   LYS A 196      -6.084 -22.790   2.052  1.00 90.12           H  
ATOM   3066  CA  LYS A 196      -6.411 -21.129   3.383  1.00 90.12           C  
ATOM   3067  HA  LYS A 196      -7.315 -21.005   3.980  1.00 90.12           H  
ATOM   3068  C   LYS A 196      -6.015 -19.758   2.830  1.00 90.12           C  
ATOM   3069  CB  LYS A 196      -5.322 -21.745   4.270  1.00 90.12           C  
ATOM   3070  HB2 LYS A 196      -4.395 -21.831   3.703  1.00 90.12           H  
ATOM   3071  HB3 LYS A 196      -5.639 -22.744   4.569  1.00 90.12           H  
ATOM   3072  O   LYS A 196      -5.017 -19.644   2.118  1.00 90.12           O  
ATOM   3073  CG  LYS A 196      -5.082 -20.902   5.529  1.00 90.12           C  
ATOM   3074  HG2 LYS A 196      -6.018 -20.800   6.080  1.00 90.12           H  
ATOM   3075  HG3 LYS A 196      -4.728 -19.911   5.245  1.00 90.12           H  
ATOM   3076  CD  LYS A 196      -4.036 -21.569   6.424  1.00 90.12           C  
ATOM   3077  HD2 LYS A 196      -4.392 -22.557   6.717  1.00 90.12           H  
ATOM   3078  HD3 LYS A 196      -3.106 -21.674   5.865  1.00 90.12           H  
ATOM   3079  CE  LYS A 196      -3.801 -20.710   7.669  1.00 90.12           C  
ATOM   3080  HE2 LYS A 196      -4.746 -20.606   8.203  1.00 90.12           H  
ATOM   3081  HE3 LYS A 196      -3.491 -19.716   7.347  1.00 90.12           H  
ATOM   3082  NZ  LYS A 196      -2.770 -21.310   8.550  1.00 90.12           N  
ATOM   3083  HZ1 LYS A 196      -2.616 -20.726   9.360  1.00 90.12           H  
ATOM   3084  HZ2 LYS A 196      -1.898 -21.401   8.049  1.00 90.12           H  
ATOM   3085  HZ3 LYS A 196      -3.063 -22.226   8.857  1.00 90.12           H  
ATOM   3086  N   ILE A 197      -6.751 -18.712   3.192  1.00 91.44           N  
ATOM   3087  H   ILE A 197      -7.601 -18.877   3.712  1.00 91.44           H  
ATOM   3088  CA  ILE A 197      -6.437 -17.344   2.765  1.00 91.44           C  
ATOM   3089  HA  ILE A 197      -6.328 -17.372   1.681  1.00 91.44           H  
ATOM   3090  C   ILE A 197      -5.087 -16.882   3.352  1.00 91.44           C  
ATOM   3091  CB  ILE A 197      -7.628 -16.406   3.069  1.00 91.44           C  
ATOM   3092  HB  ILE A 197      -8.519 -16.889   2.667  1.00 91.44           H  
ATOM   3093  O   ILE A 197      -4.878 -16.931   4.566  1.00 91.44           O  
ATOM   3094  CG1 ILE A 197      -7.455 -15.071   2.321  1.00 91.44           C  
ATOM   3095 HG12 ILE A 197      -6.649 -14.504   2.787  1.00 91.44           H  
ATOM   3096 HG13 ILE A 197      -7.176 -15.274   1.287  1.00 91.44           H  
ATOM   3097  CG2 ILE A 197      -7.862 -16.183   4.576  1.00 91.44           C  
ATOM   3098 HG21 ILE A 197      -8.827 -15.698   4.727  1.00 91.44           H  
ATOM   3099 HG22 ILE A 197      -7.075 -15.556   4.995  1.00 91.44           H  
ATOM   3100 HG23 ILE A 197      -7.881 -17.138   5.101  1.00 91.44           H  
ATOM   3101  CD1 ILE A 197      -8.724 -14.208   2.295  1.00 91.44           C  
ATOM   3102 HD11 ILE A 197      -8.997 -13.893   3.303  1.00 91.44           H  
ATOM   3103 HD12 ILE A 197      -8.543 -13.317   1.693  1.00 91.44           H  
ATOM   3104 HD13 ILE A 197      -9.547 -14.767   1.850  1.00 91.44           H  
ATOM   3105  N   LYS A 198      -4.148 -16.467   2.489  1.00 91.62           N  
ATOM   3106  H   LYS A 198      -4.363 -16.538   1.504  1.00 91.62           H  
ATOM   3107  CA  LYS A 198      -2.811 -15.969   2.880  1.00 91.62           C  
ATOM   3108  HA  LYS A 198      -2.571 -16.315   3.886  1.00 91.62           H  
ATOM   3109  C   LYS A 198      -2.720 -14.451   2.937  1.00 91.62           C  
ATOM   3110  CB  LYS A 198      -1.724 -16.476   1.916  1.00 91.62           C  
ATOM   3111  HB2 LYS A 198      -0.816 -15.902   2.096  1.00 91.62           H  
ATOM   3112  HB3 LYS A 198      -2.032 -16.298   0.886  1.00 91.62           H  
ATOM   3113  O   LYS A 198      -1.884 -13.926   3.670  1.00 91.62           O  
ATOM   3114  CG  LYS A 198      -1.383 -17.957   2.106  1.00 91.62           C  
ATOM   3115  HG2 LYS A 198      -2.224 -18.559   1.762  1.00 91.62           H  
ATOM   3116  HG3 LYS A 198      -1.207 -18.158   3.162  1.00 91.62           H  
ATOM   3117  CD  LYS A 198      -0.114 -18.314   1.310  1.00 91.62           C  
ATOM   3118  HD2 LYS A 198      -0.278 -18.098   0.254  1.00 91.62           H  
ATOM   3119  HD3 LYS A 198       0.721 -17.713   1.669  1.00 91.62           H  
ATOM   3120  CE  LYS A 198       0.218 -19.797   1.476  1.00 91.62           C  
ATOM   3121  HE2 LYS A 198       0.331 -20.033   2.534  1.00 91.62           H  
ATOM   3122  HE3 LYS A 198      -0.638 -20.359   1.103  1.00 91.62           H  
ATOM   3123  NZ  LYS A 198       1.424 -20.224   0.723  1.00 91.62           N  
ATOM   3124  HZ1 LYS A 198       1.502 -21.230   0.692  1.00 91.62           H  
ATOM   3125  HZ2 LYS A 198       2.291 -19.836   1.066  1.00 91.62           H  
ATOM   3126  HZ3 LYS A 198       1.349 -20.041  -0.267  1.00 91.62           H  
ATOM   3127  N   GLY A 199      -3.543 -13.758   2.155  1.00 94.06           N  
ATOM   3128  H   GLY A 199      -4.237 -14.253   1.612  1.00 94.06           H  
ATOM   3129  CA  GLY A 199      -3.521 -12.307   2.079  1.00 94.06           C  
ATOM   3130  HA2 GLY A 199      -2.915 -11.931   2.904  1.00 94.06           H  
ATOM   3131  HA3 GLY A 199      -3.071 -11.973   1.144  1.00 94.06           H  
ATOM   3132  C   GLY A 199      -4.898 -11.687   2.207  1.00 94.06           C  
ATOM   3133  O   GLY A 199      -5.893 -12.270   1.784  1.00 94.06           O  
ATOM   3134  N   ARG A 200      -4.932 -10.508   2.817  1.00 96.69           N  
ATOM   3135  H   ARG A 200      -4.047 -10.074   3.033  1.00 96.69           H  
ATOM   3136  CA  ARG A 200      -6.128  -9.699   3.054  1.00 96.69           C  
ATOM   3137  HA  ARG A 200      -6.916  -9.999   2.363  1.00 96.69           H  
ATOM   3138  C   ARG A 200      -5.810  -8.228   2.775  1.00 96.69           C  
ATOM   3139  CB  ARG A 200      -6.618  -9.904   4.495  1.00 96.69           C  
ATOM   3140  HB2 ARG A 200      -5.804  -9.711   5.195  1.00 96.69           H  
ATOM   3141  HB3 ARG A 200      -7.408  -9.185   4.713  1.00 96.69           H  
ATOM   3142  O   ARG A 200      -4.633  -7.904   2.590  1.00 96.69           O  
ATOM   3143  CG  ARG A 200      -7.196 -11.302   4.726  1.00 96.69           C  
ATOM   3144  HG2 ARG A 200      -6.416 -12.057   4.635  1.00 96.69           H  
ATOM   3145  HG3 ARG A 200      -7.973 -11.493   3.985  1.00 96.69           H  
ATOM   3146  CD  ARG A 200      -7.807 -11.365   6.123  1.00 96.69           C  
ATOM   3147  HD2 ARG A 200      -7.009 -11.253   6.857  1.00 96.69           H  
ATOM   3148  HD3 ARG A 200      -8.498 -10.531   6.245  1.00 96.69           H  
ATOM   3149  NE  ARG A 200      -8.511 -12.637   6.357  1.00 96.69           N  
ATOM   3150  HE  ARG A 200      -7.993 -13.375   6.813  1.00 96.69           H  
ATOM   3151  NH1 ARG A 200     -10.612 -11.963   5.657  1.00 96.69           N  
ATOM   3152 HH11 ARG A 200     -11.615 -12.031   5.758  1.00 96.69           H  
ATOM   3153 HH12 ARG A 200     -10.244 -11.077   5.342  1.00 96.69           H  
ATOM   3154  NH2 ARG A 200     -10.353 -13.948   6.614  1.00 96.69           N  
ATOM   3155 HH21 ARG A 200      -9.812 -14.615   7.145  1.00 96.69           H  
ATOM   3156 HH22 ARG A 200     -11.355 -14.046   6.529  1.00 96.69           H  
ATOM   3157  CZ  ARG A 200      -9.813 -12.834   6.207  1.00 96.69           C  
ATOM   3158  N   PRO A 201      -6.820  -7.347   2.710  1.00 97.19           N  
ATOM   3159  CA  PRO A 201      -6.597  -5.930   2.463  1.00 97.19           C  
ATOM   3160  HA  PRO A 201      -6.169  -5.815   1.467  1.00 97.19           H  
ATOM   3161  C   PRO A 201      -5.649  -5.310   3.499  1.00 97.19           C  
ATOM   3162  CB  PRO A 201      -7.991  -5.291   2.476  1.00 97.19           C  
ATOM   3163  HB2 PRO A 201      -8.252  -4.950   3.478  1.00 97.19           H  
ATOM   3164  HB3 PRO A 201      -8.071  -4.465   1.769  1.00 97.19           H  
ATOM   3165  O   PRO A 201      -5.845  -5.443   4.709  1.00 97.19           O  
ATOM   3166  CG  PRO A 201      -8.905  -6.445   2.076  1.00 97.19           C  
ATOM   3167  HG2 PRO A 201      -9.928  -6.293   2.419  1.00 97.19           H  
ATOM   3168  HG3 PRO A 201      -8.865  -6.588   0.997  1.00 97.19           H  
ATOM   3169  CD  PRO A 201      -8.249  -7.628   2.764  1.00 97.19           C  
ATOM   3170  HD2 PRO A 201      -8.580  -7.655   3.803  1.00 97.19           H  
ATOM   3171  HD3 PRO A 201      -8.514  -8.551   2.249  1.00 97.19           H  
ATOM   3172  N   CYS A 202      -4.622  -4.625   3.011  1.00 96.62           N  
ATOM   3173  H   CYS A 202      -4.461  -4.645   2.014  1.00 96.62           H  
ATOM   3174  CA  CYS A 202      -3.698  -3.824   3.796  1.00 96.62           C  
ATOM   3175  HA  CYS A 202      -4.007  -3.814   4.841  1.00 96.62           H  
ATOM   3176  C   CYS A 202      -3.697  -2.394   3.259  1.00 96.62           C  
ATOM   3177  CB  CYS A 202      -2.297  -4.426   3.715  1.00 96.62           C  
ATOM   3178  HB2 CYS A 202      -2.320  -5.455   4.076  1.00 96.62           H  
ATOM   3179  HB3 CYS A 202      -2.000  -4.435   2.666  1.00 96.62           H  
ATOM   3180  O   CYS A 202      -3.437  -2.168   2.077  1.00 96.62           O  
ATOM   3181  SG  CYS A 202      -1.057  -3.484   4.637  1.00 96.62           S  
ATOM   3182  N   CYS A 203      -3.974  -1.431   4.133  1.00 95.25           N  
ATOM   3183  H   CYS A 203      -4.186  -1.692   5.085  1.00 95.25           H  
ATOM   3184  CA  CYS A 203      -3.931  -0.015   3.796  1.00 95.25           C  
ATOM   3185  HA  CYS A 203      -4.174   0.120   2.742  1.00 95.25           H  
ATOM   3186  C   CYS A 203      -2.529   0.535   4.059  1.00 95.25           C  
ATOM   3187  CB  CYS A 203      -4.988   0.711   4.622  1.00 95.25           C  
ATOM   3188  HB2 CYS A 203      -4.940   1.778   4.403  1.00 95.25           H  
ATOM   3189  HB3 CYS A 203      -4.751   0.577   5.677  1.00 95.25           H  
ATOM   3190  O   CYS A 203      -2.094   0.574   5.211  1.00 95.25           O  
ATOM   3191  SG  CYS A 203      -6.675   0.124   4.340  1.00 95.25           S  
ATOM   3192  N   ILE A 204      -1.834   0.957   3.003  1.00 90.00           N  
ATOM   3193  H   ILE A 204      -2.290   0.939   2.101  1.00 90.00           H  
ATOM   3194  CA  ILE A 204      -0.439   1.418   3.046  1.00 90.00           C  
ATOM   3195  HA  ILE A 204      -0.112   1.456   4.085  1.00 90.00           H  
ATOM   3196  C   ILE A 204      -0.359   2.843   2.487  1.00 90.00           C  
ATOM   3197  CB  ILE A 204       0.502   0.433   2.298  1.00 90.00           C  
ATOM   3198  HB  ILE A 204       0.222   0.433   1.244  1.00 90.00           H  
ATOM   3199  O   ILE A 204      -1.142   3.236   1.619  1.00 90.00           O  
ATOM   3200  CG1 ILE A 204       0.358  -1.012   2.834  1.00 90.00           C  
ATOM   3201 HG12 ILE A 204       0.709  -1.053   3.865  1.00 90.00           H  
ATOM   3202 HG13 ILE A 204      -0.695  -1.294   2.819  1.00 90.00           H  
ATOM   3203  CG2 ILE A 204       1.977   0.875   2.410  1.00 90.00           C  
ATOM   3204 HG21 ILE A 204       2.626   0.162   1.901  1.00 90.00           H  
ATOM   3205 HG22 ILE A 204       2.135   1.828   1.906  1.00 90.00           H  
ATOM   3206 HG23 ILE A 204       2.276   0.947   3.456  1.00 90.00           H  
ATOM   3207  CD1 ILE A 204       1.090  -2.081   2.010  1.00 90.00           C  
ATOM   3208 HD11 ILE A 204       0.794  -2.010   0.964  1.00 90.00           H  
ATOM   3209 HD12 ILE A 204       2.170  -1.967   2.093  1.00 90.00           H  
ATOM   3210 HD13 ILE A 204       0.825  -3.071   2.381  1.00 90.00           H  
ATOM   3211  N   GLY A 205       0.611   3.617   2.975  1.00 84.25           N  
ATOM   3212  H   GLY A 205       1.201   3.230   3.698  1.00 84.25           H  
ATOM   3213  CA  GLY A 205       0.917   4.953   2.470  1.00 84.25           C  
ATOM   3214  HA2 GLY A 205       1.911   5.238   2.814  1.00 84.25           H  
ATOM   3215  HA3 GLY A 205       0.932   4.930   1.381  1.00 84.25           H  
ATOM   3216  C   GLY A 205      -0.080   6.024   2.916  1.00 84.25           C  
ATOM   3217  O   GLY A 205      -1.158   5.758   3.443  1.00 84.25           O  
ATOM   3218  N   THR A 206       0.277   7.286   2.697  1.00 84.56           N  
ATOM   3219  H   THR A 206       1.150   7.485   2.229  1.00 84.56           H  
ATOM   3220  CA  THR A 206      -0.516   8.434   3.177  1.00 84.56           C  
ATOM   3221  HA  THR A 206      -0.859   8.230   4.191  1.00 84.56           H  
ATOM   3222  C   THR A 206      -1.751   8.722   2.335  1.00 84.56           C  
ATOM   3223  CB  THR A 206       0.336   9.695   3.212  1.00 84.56           C  
ATOM   3224  HB  THR A 206      -0.279  10.555   3.476  1.00 84.56           H  
ATOM   3225  O   THR A 206      -2.690   9.350   2.818  1.00 84.56           O  
ATOM   3226  CG2 THR A 206       1.448   9.533   4.243  1.00 84.56           C  
ATOM   3227 HG21 THR A 206       1.009   9.239   5.196  1.00 84.56           H  
ATOM   3228 HG22 THR A 206       1.963  10.482   4.392  1.00 84.56           H  
ATOM   3229 HG23 THR A 206       2.155   8.766   3.928  1.00 84.56           H  
ATOM   3230  OG1 THR A 206       0.884   9.867   1.931  1.00 84.56           O  
ATOM   3231  HG1 THR A 206       1.514  10.591   1.959  1.00 84.56           H  
ATOM   3232  N   LYS A 207      -1.773   8.251   1.084  1.00 83.25           N  
ATOM   3233  H   LYS A 207      -0.938   7.797   0.743  1.00 83.25           H  
ATOM   3234  CA  LYS A 207      -2.941   8.344   0.199  1.00 83.25           C  
ATOM   3235  HA  LYS A 207      -3.457   9.283   0.398  1.00 83.25           H  
ATOM   3236  C   LYS A 207      -3.991   7.265   0.470  1.00 83.25           C  
ATOM   3237  CB  LYS A 207      -2.488   8.352  -1.269  1.00 83.25           C  
ATOM   3238  HB2 LYS A 207      -1.866   7.481  -1.478  1.00 83.25           H  
ATOM   3239  HB3 LYS A 207      -3.371   8.305  -1.905  1.00 83.25           H  
ATOM   3240  O   LYS A 207      -5.071   7.333  -0.110  1.00 83.25           O  
ATOM   3241  CG  LYS A 207      -1.719   9.640  -1.591  1.00 83.25           C  
ATOM   3242  HG2 LYS A 207      -0.754   9.637  -1.084  1.00 83.25           H  
ATOM   3243  HG3 LYS A 207      -2.300  10.493  -1.239  1.00 83.25           H  
ATOM   3244  CD  LYS A 207      -1.501   9.787  -3.098  1.00 83.25           C  
ATOM   3245  HD2 LYS A 207      -2.453   9.680  -3.618  1.00 83.25           H  
ATOM   3246  HD3 LYS A 207      -0.814   9.015  -3.443  1.00 83.25           H  
ATOM   3247  CE  LYS A 207      -0.924  11.176  -3.379  1.00 83.25           C  
ATOM   3248  HE2 LYS A 207       0.056  11.233  -2.905  1.00 83.25           H  
ATOM   3249  HE3 LYS A 207      -1.565  11.947  -2.952  1.00 83.25           H  
ATOM   3250  NZ  LYS A 207      -0.751  11.403  -4.828  1.00 83.25           N  
ATOM   3251  HZ1 LYS A 207      -0.088  12.149  -4.982  1.00 83.25           H  
ATOM   3252  HZ2 LYS A 207      -0.181  10.644  -5.175  1.00 83.25           H  
ATOM   3253  HZ3 LYS A 207      -1.596  11.559  -5.358  1.00 83.25           H  
ATOM   3254  N   GLY A 208      -3.698   6.305   1.353  1.00 85.62           N  
ATOM   3255  H   GLY A 208      -2.802   6.327   1.819  1.00 85.62           H  
ATOM   3256  CA  GLY A 208      -4.604   5.207   1.677  1.00 85.62           C  
ATOM   3257  HA2 GLY A 208      -4.185   4.641   2.509  1.00 85.62           H  
ATOM   3258  HA3 GLY A 208      -5.575   5.605   1.971  1.00 85.62           H  
ATOM   3259  C   GLY A 208      -4.799   4.240   0.512  1.00 85.62           C  
ATOM   3260  O   GLY A 208      -5.933   3.847   0.252  1.00 85.62           O  
ATOM   3261  N   SER A 209      -3.719   3.881  -0.189  1.00 89.88           N  
ATOM   3262  H   SER A 209      -2.807   4.176   0.129  1.00 89.88           H  
ATOM   3263  CA  SER A 209      -3.758   2.809  -1.191  1.00 89.88           C  
ATOM   3264  HA  SER A 209      -4.576   2.995  -1.886  1.00 89.88           H  
ATOM   3265  C   SER A 209      -4.000   1.465  -0.518  1.00 89.88           C  
ATOM   3266  CB  SER A 209      -2.460   2.740  -2.002  1.00 89.88           C  
ATOM   3267  HB2 SER A 209      -2.471   1.847  -2.626  1.00 89.88           H  
ATOM   3268  HB3 SER A 209      -2.400   3.610  -2.656  1.00 89.88           H  
ATOM   3269  O   SER A 209      -3.488   1.221   0.581  1.00 89.88           O  
ATOM   3270  OG  SER A 209      -1.319   2.717  -1.161  1.00 89.88           O  
ATOM   3271  HG  SER A 209      -1.561   2.361  -0.304  1.00 89.88           H  
ATOM   3272  N   CYS A 210      -4.752   0.593  -1.182  1.00 94.31           N  
ATOM   3273  H   CYS A 210      -5.100   0.850  -2.095  1.00 94.31           H  
ATOM   3274  CA  CYS A 210      -5.034  -0.743  -0.680  1.00 94.31           C  
ATOM   3275  HA  CYS A 210      -4.654  -0.838   0.337  1.00 94.31           H  
ATOM   3276  C   CYS A 210      -4.364  -1.826  -1.529  1.00 94.31           C  
ATOM   3277  CB  CYS A 210      -6.542  -0.942  -0.605  1.00 94.31           C  
ATOM   3278  HB2 CYS A 210      -6.978  -0.126  -0.029  1.00 94.31           H  
ATOM   3279  HB3 CYS A 210      -6.956  -0.895  -1.613  1.00 94.31           H  
ATOM   3280  O   CYS A 210      -4.537  -1.869  -2.745  1.00 94.31           O  
ATOM   3281  SG  CYS A 210      -6.992  -2.516   0.162  1.00 94.31           S  
ATOM   3282  N   GLU A 211      -3.660  -2.752  -0.874  1.00 92.94           N  
ATOM   3283  H   GLU A 211      -3.542  -2.647   0.124  1.00 92.94           H  
ATOM   3284  CA  GLU A 211      -3.108  -3.956  -1.501  1.00 92.94           C  
ATOM   3285  HA  GLU A 211      -3.487  -4.029  -2.521  1.00 92.94           H  
ATOM   3286  C   GLU A 211      -3.561  -5.208  -0.742  1.00 92.94           C  
ATOM   3287  CB  GLU A 211      -1.572  -3.859  -1.588  1.00 92.94           C  
ATOM   3288  HB2 GLU A 211      -1.158  -3.856  -0.580  1.00 92.94           H  
ATOM   3289  HB3 GLU A 211      -1.312  -2.920  -2.076  1.00 92.94           H  
ATOM   3290  O   GLU A 211      -3.536  -5.248   0.489  1.00 92.94           O  
ATOM   3291  CG  GLU A 211      -0.951  -5.022  -2.391  1.00 92.94           C  
ATOM   3292  HG2 GLU A 211      -1.374  -5.016  -3.396  1.00 92.94           H  
ATOM   3293  HG3 GLU A 211      -1.233  -5.964  -1.919  1.00 92.94           H  
ATOM   3294  CD  GLU A 211       0.588  -4.979  -2.490  1.00 92.94           C  
ATOM   3295  OE1 GLU A 211       1.182  -6.003  -2.919  1.00 92.94           O  
ATOM   3296  OE2 GLU A 211       1.190  -3.949  -2.124  1.00 92.94           O  
ATOM   3297  N   ILE A 212      -3.948  -6.260  -1.467  1.00 95.81           N  
ATOM   3298  H   ILE A 212      -3.928  -6.189  -2.474  1.00 95.81           H  
ATOM   3299  CA  ILE A 212      -4.206  -7.572  -0.867  1.00 95.81           C  
ATOM   3300  HA  ILE A 212      -4.637  -7.417   0.122  1.00 95.81           H  
ATOM   3301  C   ILE A 212      -2.870  -8.291  -0.697  1.00 95.81           C  
ATOM   3302  CB  ILE A 212      -5.225  -8.399  -1.674  1.00 95.81           C  
ATOM   3303  HB  ILE A 212      -4.830  -8.580  -2.674  1.00 95.81           H  
ATOM   3304  O   ILE A 212      -2.231  -8.699  -1.666  1.00 95.81           O  
ATOM   3305  CG1 ILE A 212      -6.547  -7.604  -1.792  1.00 95.81           C  
ATOM   3306 HG12 ILE A 212      -6.351  -6.660  -2.301  1.00 95.81           H  
ATOM   3307 HG13 ILE A 212      -6.925  -7.374  -0.796  1.00 95.81           H  
ATOM   3308  CG2 ILE A 212      -5.449  -9.755  -0.973  1.00 95.81           C  
ATOM   3309 HG21 ILE A 212      -4.508 -10.296  -0.869  1.00 95.81           H  
ATOM   3310 HG22 ILE A 212      -6.116 -10.377  -1.570  1.00 95.81           H  
ATOM   3311 HG23 ILE A 212      -5.894  -9.599   0.009  1.00 95.81           H  
ATOM   3312  CD1 ILE A 212      -7.650  -8.307  -2.581  1.00 95.81           C  
ATOM   3313 HD11 ILE A 212      -8.050  -9.136  -1.998  1.00 95.81           H  
ATOM   3314 HD12 ILE A 212      -7.261  -8.658  -3.537  1.00 95.81           H  
ATOM   3315 HD13 ILE A 212      -8.460  -7.602  -2.769  1.00 95.81           H  
ATOM   3316  N   THR A 213      -2.444  -8.452   0.551  1.00 94.69           N  
ATOM   3317  H   THR A 213      -3.018  -8.100   1.303  1.00 94.69           H  
ATOM   3318  CA  THR A 213      -1.098  -8.934   0.875  1.00 94.69           C  
ATOM   3319  HA  THR A 213      -0.771  -9.630   0.103  1.00 94.69           H  
ATOM   3320  C   THR A 213      -1.079  -9.681   2.204  1.00 94.69           C  
ATOM   3321  CB  THR A 213      -0.123  -7.751   0.854  1.00 94.69           C  
ATOM   3322  HB  THR A 213      -0.273  -7.202  -0.075  1.00 94.69           H  
ATOM   3323  O   THR A 213      -2.094  -9.776   2.893  1.00 94.69           O  
ATOM   3324  CG2 THR A 213      -0.351  -6.794   2.027  1.00 94.69           C  
ATOM   3325 HG21 THR A 213       0.030  -5.807   1.766  1.00 94.69           H  
ATOM   3326 HG22 THR A 213       0.137  -7.164   2.929  1.00 94.69           H  
ATOM   3327 HG23 THR A 213      -1.418  -6.688   2.219  1.00 94.69           H  
ATOM   3328  OG1 THR A 213       1.202  -8.240   0.864  1.00 94.69           O  
ATOM   3329  HG1 THR A 213       1.754  -7.506   0.583  1.00 94.69           H  
ATOM   3330  N   THR A 214       0.058 -10.274   2.555  1.00 94.62           N  
ATOM   3331  H   THR A 214       0.888 -10.027   2.036  1.00 94.62           H  
ATOM   3332  CA  THR A 214       0.223 -11.009   3.812  1.00 94.62           C  
ATOM   3333  HA  THR A 214      -0.646 -11.652   3.955  1.00 94.62           H  
ATOM   3334  C   THR A 214       0.305 -10.051   5.000  1.00 94.62           C  
ATOM   3335  CB  THR A 214       1.471 -11.902   3.791  1.00 94.62           C  
ATOM   3336  HB  THR A 214       1.459 -12.535   4.679  1.00 94.62           H  
ATOM   3337  O   THR A 214       0.662  -8.878   4.862  1.00 94.62           O  
ATOM   3338  CG2 THR A 214       1.532 -12.808   2.561  1.00 94.62           C  
ATOM   3339 HG21 THR A 214       0.608 -13.380   2.479  1.00 94.62           H  
ATOM   3340 HG22 THR A 214       2.369 -13.498   2.664  1.00 94.62           H  
ATOM   3341 HG23 THR A 214       1.672 -12.214   1.657  1.00 94.62           H  
ATOM   3342  OG1 THR A 214       2.608 -11.077   3.853  1.00 94.62           O  
ATOM   3343  HG1 THR A 214       3.323 -11.449   3.332  1.00 94.62           H  
ATOM   3344  N   ARG A 215       0.028 -10.567   6.203  1.00 95.44           N  
ATOM   3345  H   ARG A 215      -0.283 -11.526   6.263  1.00 95.44           H  
ATOM   3346  CA  ARG A 215       0.199  -9.789   7.436  1.00 95.44           C  
ATOM   3347  HA  ARG A 215      -0.391  -8.876   7.353  1.00 95.44           H  
ATOM   3348  C   ARG A 215       1.649  -9.336   7.629  1.00 95.44           C  
ATOM   3349  CB  ARG A 215      -0.309 -10.593   8.638  1.00 95.44           C  
ATOM   3350  HB2 ARG A 215      -1.325 -10.924   8.423  1.00 95.44           H  
ATOM   3351  HB3 ARG A 215       0.326 -11.465   8.794  1.00 95.44           H  
ATOM   3352  O   ARG A 215       1.866  -8.171   7.929  1.00 95.44           O  
ATOM   3353  CG  ARG A 215      -0.309  -9.726   9.908  1.00 95.44           C  
ATOM   3354  HG2 ARG A 215       0.702  -9.368  10.100  1.00 95.44           H  
ATOM   3355  HG3 ARG A 215      -0.953  -8.860   9.753  1.00 95.44           H  
ATOM   3356  CD  ARG A 215      -0.775 -10.478  11.156  1.00 95.44           C  
ATOM   3357  HD2 ARG A 215      -0.791  -9.766  11.981  1.00 95.44           H  
ATOM   3358  HD3 ARG A 215      -0.051 -11.258  11.394  1.00 95.44           H  
ATOM   3359  NE  ARG A 215      -2.105 -11.083  10.960  1.00 95.44           N  
ATOM   3360  HE  ARG A 215      -2.366 -11.280  10.004  1.00 95.44           H  
ATOM   3361  NH1 ARG A 215      -2.870 -11.014  13.124  1.00 95.44           N  
ATOM   3362 HH11 ARG A 215      -2.033 -10.507  13.372  1.00 95.44           H  
ATOM   3363 HH12 ARG A 215      -3.746 -10.724  13.535  1.00 95.44           H  
ATOM   3364  NH2 ARG A 215      -4.123 -11.912  11.535  1.00 95.44           N  
ATOM   3365 HH21 ARG A 215      -4.890 -11.847  12.189  1.00 95.44           H  
ATOM   3366 HH22 ARG A 215      -4.347 -12.085  10.566  1.00 95.44           H  
ATOM   3367  CZ  ARG A 215      -3.014 -11.333  11.877  1.00 95.44           C  
ATOM   3368  N   GLU A 216       2.619 -10.225   7.396  1.00 94.12           N  
ATOM   3369  H   GLU A 216       2.364 -11.165   7.131  1.00 94.12           H  
ATOM   3370  CA  GLU A 216       4.048  -9.912   7.557  1.00 94.12           C  
ATOM   3371  HA  GLU A 216       4.244  -9.637   8.593  1.00 94.12           H  
ATOM   3372  C   GLU A 216       4.480  -8.729   6.678  1.00 94.12           C  
ATOM   3373  CB  GLU A 216       4.921 -11.126   7.185  1.00 94.12           C  
ATOM   3374  HB2 GLU A 216       5.961 -10.818   7.292  1.00 94.12           H  
ATOM   3375  HB3 GLU A 216       4.741 -11.384   6.141  1.00 94.12           H  
ATOM   3376  O   GLU A 216       5.196  -7.841   7.136  1.00 94.12           O  
ATOM   3377  CG  GLU A 216       4.724 -12.381   8.046  1.00 94.12           C  
ATOM   3378  HG2 GLU A 216       3.694 -12.723   7.935  1.00 94.12           H  
ATOM   3379  HG3 GLU A 216       4.883 -12.116   9.091  1.00 94.12           H  
ATOM   3380  CD  GLU A 216       5.681 -13.533   7.661  1.00 94.12           C  
ATOM   3381  OE1 GLU A 216       5.566 -14.607   8.290  1.00 94.12           O  
ATOM   3382  OE2 GLU A 216       6.517 -13.373   6.734  1.00 94.12           O  
ATOM   3383  N   TYR A 217       4.026  -8.691   5.419  1.00 94.19           N  
ATOM   3384  H   TYR A 217       3.440  -9.441   5.082  1.00 94.19           H  
ATOM   3385  CA  TYR A 217       4.314  -7.573   4.519  1.00 94.19           C  
ATOM   3386  HA  TYR A 217       5.382  -7.354   4.530  1.00 94.19           H  
ATOM   3387  C   TYR A 217       3.619  -6.290   4.970  1.00 94.19           C  
ATOM   3388  CB  TYR A 217       3.924  -7.949   3.089  1.00 94.19           C  
ATOM   3389  HB2 TYR A 217       4.502  -8.819   2.777  1.00 94.19           H  
ATOM   3390  HB3 TYR A 217       2.870  -8.228   3.069  1.00 94.19           H  
ATOM   3391  O   TYR A 217       4.244  -5.232   4.991  1.00 94.19           O  
ATOM   3392  CG  TYR A 217       4.162  -6.822   2.103  1.00 94.19           C  
ATOM   3393  CD1 TYR A 217       3.102  -5.974   1.739  1.00 94.19           C  
ATOM   3394  HD1 TYR A 217       2.134  -6.104   2.201  1.00 94.19           H  
ATOM   3395  CD2 TYR A 217       5.454  -6.578   1.603  1.00 94.19           C  
ATOM   3396  HD2 TYR A 217       6.277  -7.204   1.915  1.00 94.19           H  
ATOM   3397  CE1 TYR A 217       3.301  -4.930   0.819  1.00 94.19           C  
ATOM   3398  HE1 TYR A 217       2.488  -4.291   0.508  1.00 94.19           H  
ATOM   3399  CE2 TYR A 217       5.676  -5.488   0.738  1.00 94.19           C  
ATOM   3400  HE2 TYR A 217       6.675  -5.261   0.395  1.00 94.19           H  
ATOM   3401  OH  TYR A 217       4.820  -3.607  -0.476  1.00 94.19           O  
ATOM   3402  HH  TYR A 217       5.753  -3.403  -0.573  1.00 94.19           H  
ATOM   3403  CZ  TYR A 217       4.597  -4.672   0.334  1.00 94.19           C  
ATOM   3404  N   CYS A 218       2.351  -6.386   5.373  1.00 95.25           N  
ATOM   3405  H   CYS A 218       1.898  -7.289   5.349  1.00 95.25           H  
ATOM   3406  CA  CYS A 218       1.598  -5.240   5.867  1.00 95.25           C  
ATOM   3407  HA  CYS A 218       1.561  -4.488   5.079  1.00 95.25           H  
ATOM   3408  C   CYS A 218       2.266  -4.597   7.095  1.00 95.25           C  
ATOM   3409  CB  CYS A 218       0.173  -5.699   6.190  1.00 95.25           C  
ATOM   3410  HB2 CYS A 218       0.194  -6.329   7.079  1.00 95.25           H  
ATOM   3411  HB3 CYS A 218      -0.201  -6.296   5.358  1.00 95.25           H  
ATOM   3412  O   CYS A 218       2.431  -3.380   7.141  1.00 95.25           O  
ATOM   3413  SG  CYS A 218      -0.980  -4.337   6.469  1.00 95.25           S  
ATOM   3414  N   GLU A 219       2.715  -5.414   8.052  1.00 95.25           N  
ATOM   3415  H   GLU A 219       2.541  -6.404   7.960  1.00 95.25           H  
ATOM   3416  CA  GLU A 219       3.436  -4.962   9.246  1.00 95.25           C  
ATOM   3417  HA  GLU A 219       2.849  -4.196   9.753  1.00 95.25           H  
ATOM   3418  C   GLU A 219       4.788  -4.327   8.894  1.00 95.25           C  
ATOM   3419  CB  GLU A 219       3.635  -6.146  10.209  1.00 95.25           C  
ATOM   3420  HB2 GLU A 219       4.354  -5.857  10.975  1.00 95.25           H  
ATOM   3421  HB3 GLU A 219       4.045  -6.988   9.651  1.00 95.25           H  
ATOM   3422  O   GLU A 219       5.110  -3.259   9.412  1.00 95.25           O  
ATOM   3423  CG  GLU A 219       2.331  -6.571  10.909  1.00 95.25           C  
ATOM   3424  HG2 GLU A 219       1.997  -5.748  11.541  1.00 95.25           H  
ATOM   3425  HG3 GLU A 219       1.557  -6.741  10.159  1.00 95.25           H  
ATOM   3426  CD  GLU A 219       2.472  -7.842  11.768  1.00 95.25           C  
ATOM   3427  OE1 GLU A 219       1.433  -8.285  12.318  1.00 95.25           O  
ATOM   3428  OE2 GLU A 219       3.591  -8.397  11.862  1.00 95.25           O  
ATOM   3429  N   PHE A 220       5.555  -4.927   7.973  1.00 93.25           N  
ATOM   3430  H   PHE A 220       5.252  -5.814   7.596  1.00 93.25           H  
ATOM   3431  CA  PHE A 220       6.821  -4.357   7.493  1.00 93.25           C  
ATOM   3432  HA  PHE A 220       7.483  -4.202   8.345  1.00 93.25           H  
ATOM   3433  C   PHE A 220       6.638  -2.988   6.819  1.00 93.25           C  
ATOM   3434  CB  PHE A 220       7.489  -5.343   6.522  1.00 93.25           C  
ATOM   3435  HB2 PHE A 220       7.764  -6.245   7.068  1.00 93.25           H  
ATOM   3436  HB3 PHE A 220       6.771  -5.630   5.753  1.00 93.25           H  
ATOM   3437  O   PHE A 220       7.465  -2.095   6.986  1.00 93.25           O  
ATOM   3438  CG  PHE A 220       8.726  -4.776   5.849  1.00 93.25           C  
ATOM   3439  CD1 PHE A 220       8.672  -4.334   4.513  1.00 93.25           C  
ATOM   3440  HD1 PHE A 220       7.752  -4.417   3.954  1.00 93.25           H  
ATOM   3441  CD2 PHE A 220       9.912  -4.612   6.587  1.00 93.25           C  
ATOM   3442  HD2 PHE A 220       9.948  -4.920   7.621  1.00 93.25           H  
ATOM   3443  CE1 PHE A 220       9.800  -3.741   3.919  1.00 93.25           C  
ATOM   3444  HE1 PHE A 220       9.741  -3.378   2.904  1.00 93.25           H  
ATOM   3445  CE2 PHE A 220      11.041  -4.019   5.993  1.00 93.25           C  
ATOM   3446  HE2 PHE A 220      11.941  -3.885   6.574  1.00 93.25           H  
ATOM   3447  CZ  PHE A 220      10.989  -3.591   4.655  1.00 93.25           C  
ATOM   3448  HZ  PHE A 220      11.848  -3.121   4.200  1.00 93.25           H  
ATOM   3449  N   MET A 221       5.542  -2.810   6.080  1.00 91.75           N  
ATOM   3450  H   MET A 221       4.917  -3.595   5.962  1.00 91.75           H  
ATOM   3451  CA  MET A 221       5.195  -1.548   5.424  1.00 91.75           C  
ATOM   3452  HA  MET A 221       6.114  -1.069   5.086  1.00 91.75           H  
ATOM   3453  C   MET A 221       4.518  -0.537   6.361  1.00 91.75           C  
ATOM   3454  CB  MET A 221       4.321  -1.838   4.194  1.00 91.75           C  
ATOM   3455  HB2 MET A 221       3.455  -2.425   4.499  1.00 91.75           H  
ATOM   3456  HB3 MET A 221       3.959  -0.901   3.773  1.00 91.75           H  
ATOM   3457  O   MET A 221       4.115   0.531   5.899  1.00 91.75           O  
ATOM   3458  CG  MET A 221       5.079  -2.596   3.097  1.00 91.75           C  
ATOM   3459  HG2 MET A 221       5.417  -3.552   3.497  1.00 91.75           H  
ATOM   3460  HG3 MET A 221       4.373  -2.810   2.294  1.00 91.75           H  
ATOM   3461  SD  MET A 221       6.517  -1.748   2.371  1.00 91.75           S  
ATOM   3462  CE  MET A 221       5.684  -0.381   1.517  1.00 91.75           C  
ATOM   3463  HE1 MET A 221       5.204   0.276   2.242  1.00 91.75           H  
ATOM   3464  HE2 MET A 221       4.929  -0.778   0.838  1.00 91.75           H  
ATOM   3465  HE3 MET A 221       6.413   0.192   0.944  1.00 91.75           H  
ATOM   3466  N   HIS A 222       4.379  -0.856   7.655  1.00 89.94           N  
ATOM   3467  H   HIS A 222       4.766  -1.732   7.975  1.00 89.94           H  
ATOM   3468  CA  HIS A 222       3.653  -0.049   8.641  1.00 89.94           C  
ATOM   3469  HA  HIS A 222       3.561  -0.662   9.538  1.00 89.94           H  
ATOM   3470  C   HIS A 222       2.206   0.275   8.217  1.00 89.94           C  
ATOM   3471  CB  HIS A 222       4.479   1.190   9.021  1.00 89.94           C  
ATOM   3472  HB2 HIS A 222       3.919   1.778   9.747  1.00 89.94           H  
ATOM   3473  HB3 HIS A 222       4.631   1.816   8.141  1.00 89.94           H  
ATOM   3474  O   HIS A 222       1.698   1.368   8.468  1.00 89.94           O  
ATOM   3475  CG  HIS A 222       5.816   0.861   9.631  1.00 89.94           C  
ATOM   3476  CD2 HIS A 222       7.026   0.792   8.993  1.00 89.94           C  
ATOM   3477  HD2 HIS A 222       7.187   0.918   7.932  1.00 89.94           H  
ATOM   3478  ND1 HIS A 222       6.041   0.580  10.956  1.00 89.94           N  
ATOM   3479  HD1 HIS A 222       5.332   0.525  11.674  1.00 89.94           H  
ATOM   3480  CE1 HIS A 222       7.355   0.364  11.118  1.00 89.94           C  
ATOM   3481  HE1 HIS A 222       7.830   0.116  12.055  1.00 89.94           H  
ATOM   3482  NE2 HIS A 222       8.007   0.510   9.954  1.00 89.94           N  
ATOM   3483  N   GLY A 223       1.551  -0.669   7.537  1.00 92.62           N  
ATOM   3484  H   GLY A 223       2.011  -1.557   7.398  1.00 92.62           H  
ATOM   3485  CA  GLY A 223       0.171  -0.542   7.079  1.00 92.62           C  
ATOM   3486  HA2 GLY A 223       0.042  -1.132   6.172  1.00 92.62           H  
ATOM   3487  HA3 GLY A 223      -0.035   0.499   6.832  1.00 92.62           H  
ATOM   3488  C   GLY A 223      -0.865  -1.010   8.103  1.00 92.62           C  
ATOM   3489  O   GLY A 223      -0.549  -1.613   9.129  1.00 92.62           O  
ATOM   3490  N   TYR A 224      -2.139  -0.770   7.789  1.00 93.12           N  
ATOM   3491  H   TYR A 224      -2.317  -0.276   6.926  1.00 93.12           H  
ATOM   3492  CA  TYR A 224      -3.275  -1.258   8.572  1.00 93.12           C  
ATOM   3493  HA  TYR A 224      -2.932  -1.510   9.575  1.00 93.12           H  
ATOM   3494  C   TYR A 224      -3.851  -2.523   7.933  1.00 93.12           C  
ATOM   3495  CB  TYR A 224      -4.343  -0.168   8.728  1.00 93.12           C  
ATOM   3496  HB2 TYR A 224      -5.163  -0.570   9.322  1.00 93.12           H  
ATOM   3497  HB3 TYR A 224      -4.754   0.081   7.749  1.00 93.12           H  
ATOM   3498  O   TYR A 224      -4.422  -2.470   6.843  1.00 93.12           O  
ATOM   3499  CG  TYR A 224      -3.843   1.101   9.388  1.00 93.12           C  
ATOM   3500  CD1 TYR A 224      -3.858   1.222  10.793  1.00 93.12           C  
ATOM   3501  HD1 TYR A 224      -4.214   0.403  11.399  1.00 93.12           H  
ATOM   3502  CD2 TYR A 224      -3.340   2.152   8.597  1.00 93.12           C  
ATOM   3503  HD2 TYR A 224      -3.294   2.050   7.522  1.00 93.12           H  
ATOM   3504  CE1 TYR A 224      -3.384   2.400  11.407  1.00 93.12           C  
ATOM   3505  HE1 TYR A 224      -3.382   2.498  12.482  1.00 93.12           H  
ATOM   3506  CE2 TYR A 224      -2.858   3.323   9.208  1.00 93.12           C  
ATOM   3507  HE2 TYR A 224      -2.443   4.124   8.614  1.00 93.12           H  
ATOM   3508  OH  TYR A 224      -2.418   4.596  11.178  1.00 93.12           O  
ATOM   3509  HH  TYR A 224      -2.474   4.605  12.136  1.00 93.12           H  
ATOM   3510  CZ  TYR A 224      -2.882   3.453  10.611  1.00 93.12           C  
ATOM   3511  N   PHE A 225      -3.702  -3.660   8.615  1.00 96.38           N  
ATOM   3512  H   PHE A 225      -3.189  -3.635   9.485  1.00 96.38           H  
ATOM   3513  CA  PHE A 225      -4.184  -4.957   8.140  1.00 96.38           C  
ATOM   3514  HA  PHE A 225      -4.104  -4.978   7.053  1.00 96.38           H  
ATOM   3515  C   PHE A 225      -5.655  -5.185   8.514  1.00 96.38           C  
ATOM   3516  CB  PHE A 225      -3.285  -6.066   8.706  1.00 96.38           C  
ATOM   3517  HB2 PHE A 225      -3.474  -6.169   9.774  1.00 96.38           H  
ATOM   3518  HB3 PHE A 225      -2.240  -5.778   8.595  1.00 96.38           H  
ATOM   3519  O   PHE A 225      -6.028  -5.056   9.681  1.00 96.38           O  
ATOM   3520  CG  PHE A 225      -3.468  -7.407   8.025  1.00 96.38           C  
ATOM   3521  CD1 PHE A 225      -4.062  -8.485   8.706  1.00 96.38           C  
ATOM   3522  HD1 PHE A 225      -4.400  -8.350   9.723  1.00 96.38           H  
ATOM   3523  CD2 PHE A 225      -3.036  -7.577   6.698  1.00 96.38           C  
ATOM   3524  HD2 PHE A 225      -2.601  -6.750   6.157  1.00 96.38           H  
ATOM   3525  CE1 PHE A 225      -4.209  -9.730   8.064  1.00 96.38           C  
ATOM   3526  HE1 PHE A 225      -4.673 -10.559   8.577  1.00 96.38           H  
ATOM   3527  CE2 PHE A 225      -3.180  -8.818   6.061  1.00 96.38           C  
ATOM   3528  HE2 PHE A 225      -2.857  -8.926   5.036  1.00 96.38           H  
ATOM   3529  CZ  PHE A 225      -3.755  -9.900   6.746  1.00 96.38           C  
ATOM   3530  HZ  PHE A 225      -3.868 -10.851   6.246  1.00 96.38           H  
ATOM   3531  N   HIS A 226      -6.485  -5.563   7.541  1.00 96.25           N  
ATOM   3532  H   HIS A 226      -6.131  -5.623   6.597  1.00 96.25           H  
ATOM   3533  CA  HIS A 226      -7.911  -5.832   7.732  1.00 96.25           C  
ATOM   3534  HA  HIS A 226      -8.236  -5.450   8.700  1.00 96.25           H  
ATOM   3535  C   HIS A 226      -8.195  -7.335   7.716  1.00 96.25           C  
ATOM   3536  CB  HIS A 226      -8.709  -5.080   6.666  1.00 96.25           C  
ATOM   3537  HB2 HIS A 226      -9.744  -5.421   6.703  1.00 96.25           H  
ATOM   3538  HB3 HIS A 226      -8.314  -5.316   5.678  1.00 96.25           H  
ATOM   3539  O   HIS A 226      -8.361  -7.950   6.665  1.00 96.25           O  
ATOM   3540  CG  HIS A 226      -8.697  -3.592   6.884  1.00 96.25           C  
ATOM   3541  CD2 HIS A 226      -7.791  -2.678   6.415  1.00 96.25           C  
ATOM   3542  HD2 HIS A 226      -6.921  -2.895   5.812  1.00 96.25           H  
ATOM   3543  ND1 HIS A 226      -9.640  -2.907   7.608  1.00 96.25           N  
ATOM   3544  HD1 HIS A 226     -10.450  -3.330   8.039  1.00 96.25           H  
ATOM   3545  CE1 HIS A 226      -9.322  -1.606   7.567  1.00 96.25           C  
ATOM   3546  HE1 HIS A 226      -9.904  -0.813   8.012  1.00 96.25           H  
ATOM   3547  NE2 HIS A 226      -8.199  -1.413   6.864  1.00 96.25           N  
ATOM   3548  N   GLU A 227      -8.240  -7.945   8.901  1.00 93.62           N  
ATOM   3549  H   GLU A 227      -8.093  -7.385   9.729  1.00 93.62           H  
ATOM   3550  CA  GLU A 227      -8.433  -9.393   9.059  1.00 93.62           C  
ATOM   3551  HA  GLU A 227      -7.731  -9.908   8.404  1.00 93.62           H  
ATOM   3552  C   GLU A 227      -9.838  -9.891   8.698  1.00 93.62           C  
ATOM   3553  CB  GLU A 227      -8.143  -9.817  10.503  1.00 93.62           C  
ATOM   3554  HB2 GLU A 227      -8.360 -10.882  10.586  1.00 93.62           H  
ATOM   3555  HB3 GLU A 227      -8.793  -9.275  11.189  1.00 93.62           H  
ATOM   3556  O   GLU A 227     -10.019 -11.077   8.442  1.00 93.62           O  
ATOM   3557  CG  GLU A 227      -6.685  -9.582  10.896  1.00 93.62           C  
ATOM   3558  HG2 GLU A 227      -6.489  -8.511  10.943  1.00 93.62           H  
ATOM   3559  HG3 GLU A 227      -6.054 -10.023  10.124  1.00 93.62           H  
ATOM   3560  CD  GLU A 227      -6.313 -10.242  12.226  1.00 93.62           C  
ATOM   3561  OE1 GLU A 227      -5.335  -9.792  12.860  1.00 93.62           O  
ATOM   3562  OE2 GLU A 227      -6.756 -11.377  12.492  1.00 93.62           O  
ATOM   3563  N   ASP A 228     -10.830  -9.011   8.703  1.00 92.38           N  
ATOM   3564  H   ASP A 228     -10.619  -8.043   8.903  1.00 92.38           H  
ATOM   3565  CA  ASP A 228     -12.240  -9.304   8.465  1.00 92.38           C  
ATOM   3566  HA  ASP A 228     -12.451 -10.324   8.788  1.00 92.38           H  
ATOM   3567  C   ASP A 228     -12.618  -9.223   6.980  1.00 92.38           C  
ATOM   3568  CB  ASP A 228     -13.085  -8.359   9.342  1.00 92.38           C  
ATOM   3569  HB2 ASP A 228     -12.885  -8.591  10.388  1.00 92.38           H  
ATOM   3570  HB3 ASP A 228     -14.138  -8.574   9.158  1.00 92.38           H  
ATOM   3571  O   ASP A 228     -13.439 -10.007   6.506  1.00 92.38           O  
ATOM   3572  CG  ASP A 228     -12.831  -6.853   9.129  1.00 92.38           C  
ATOM   3573  OD1 ASP A 228     -11.656  -6.450   8.931  1.00 92.38           O  
ATOM   3574  OD2 ASP A 228     -13.817  -6.092   9.214  1.00 92.38           O  
ATOM   3575  N   ALA A 229     -11.969  -8.344   6.217  1.00 95.69           N  
ATOM   3576  H   ALA A 229     -11.292  -7.744   6.668  1.00 95.69           H  
ATOM   3577  CA  ALA A 229     -12.243  -8.137   4.797  1.00 95.69           C  
ATOM   3578  HA  ALA A 229     -13.300  -8.335   4.618  1.00 95.69           H  
ATOM   3579  C   ALA A 229     -11.439  -9.077   3.878  1.00 95.69           C  
ATOM   3580  CB  ALA A 229     -12.001  -6.660   4.477  1.00 95.69           C  
ATOM   3581  HB1 ALA A 229     -10.958  -6.407   4.666  1.00 95.69           H  
ATOM   3582  HB2 ALA A 229     -12.234  -6.465   3.430  1.00 95.69           H  
ATOM   3583  HB3 ALA A 229     -12.641  -6.038   5.102  1.00 95.69           H  
ATOM   3584  O   ALA A 229     -10.367  -9.577   4.236  1.00 95.69           O  
ATOM   3585  N   THR A 230     -11.950  -9.304   2.667  1.00 95.94           N  
ATOM   3586  H   THR A 230     -12.845  -8.895   2.442  1.00 95.94           H  
ATOM   3587  CA  THR A 230     -11.285 -10.088   1.605  1.00 95.94           C  
ATOM   3588  HA  THR A 230     -10.340 -10.489   1.973  1.00 95.94           H  
ATOM   3589  C   THR A 230     -10.951  -9.243   0.372  1.00 95.94           C  
ATOM   3590  CB  THR A 230     -12.150 -11.274   1.160  1.00 95.94           C  
ATOM   3591  HB  THR A 230     -11.616 -11.834   0.393  1.00 95.94           H  
ATOM   3592  O   THR A 230     -10.073  -9.627  -0.398  1.00 95.94           O  
ATOM   3593  CG2 THR A 230     -12.501 -12.229   2.301  1.00 95.94           C  
ATOM   3594 HG21 THR A 230     -11.587 -12.554   2.797  1.00 95.94           H  
ATOM   3595 HG22 THR A 230     -13.155 -11.738   3.021  1.00 95.94           H  
ATOM   3596 HG23 THR A 230     -13.007 -13.105   1.892  1.00 95.94           H  
ATOM   3597  OG1 THR A 230     -13.321 -10.739   0.603  1.00 95.94           O  
ATOM   3598  HG1 THR A 230     -14.097 -11.225   0.892  1.00 95.94           H  
ATOM   3599  N   LEU A 231     -11.607  -8.087   0.206  1.00 96.62           N  
ATOM   3600  H   LEU A 231     -12.334  -7.865   0.871  1.00 96.62           H  
ATOM   3601  CA  LEU A 231     -11.433  -7.156  -0.912  1.00 96.62           C  
ATOM   3602  HA  LEU A 231     -10.609  -7.486  -1.546  1.00 96.62           H  
ATOM   3603  C   LEU A 231     -11.089  -5.747  -0.421  1.00 96.62           C  
ATOM   3604  CB  LEU A 231     -12.719  -7.115  -1.751  1.00 96.62           C  
ATOM   3605  HB2 LEU A 231     -12.638  -6.315  -2.488  1.00 96.62           H  
ATOM   3606  HB3 LEU A 231     -13.544  -6.856  -1.087  1.00 96.62           H  
ATOM   3607  O   LEU A 231     -11.587  -5.284   0.604  1.00 96.62           O  
ATOM   3608  CG  LEU A 231     -13.070  -8.416  -2.486  1.00 96.62           C  
ATOM   3609  HG  LEU A 231     -13.094  -9.250  -1.784  1.00 96.62           H  
ATOM   3610  CD1 LEU A 231     -14.461  -8.260  -3.096  1.00 96.62           C  
ATOM   3611 HD11 LEU A 231     -14.732  -9.163  -3.644  1.00 96.62           H  
ATOM   3612 HD12 LEU A 231     -14.470  -7.407  -3.774  1.00 96.62           H  
ATOM   3613 HD13 LEU A 231     -15.194  -8.096  -2.306  1.00 96.62           H  
ATOM   3614  CD2 LEU A 231     -12.079  -8.729  -3.609  1.00 96.62           C  
ATOM   3615 HD21 LEU A 231     -12.395  -9.622  -4.149  1.00 96.62           H  
ATOM   3616 HD22 LEU A 231     -11.094  -8.909  -3.178  1.00 96.62           H  
ATOM   3617 HD23 LEU A 231     -12.017  -7.885  -4.295  1.00 96.62           H  
ATOM   3618  N   CYS A 232     -10.280  -5.032  -1.192  1.00 96.44           N  
ATOM   3619  H   CYS A 232     -10.049  -5.415  -2.097  1.00 96.44           H  
ATOM   3620  CA  CYS A 232      -9.959  -3.629  -0.976  1.00 96.44           C  
ATOM   3621  HA  CYS A 232      -9.570  -3.511   0.035  1.00 96.44           H  
ATOM   3622  C   CYS A 232     -11.185  -2.719  -1.093  1.00 96.44           C  
ATOM   3623  CB  CYS A 232      -8.871  -3.230  -1.976  1.00 96.44           C  
ATOM   3624  HB2 CYS A 232      -9.088  -3.656  -2.955  1.00 96.44           H  
ATOM   3625  HB3 CYS A 232      -8.865  -2.145  -2.079  1.00 96.44           H  
ATOM   3626  O   CYS A 232     -11.315  -1.765  -0.328  1.00 96.44           O  
ATOM   3627  SG  CYS A 232      -7.226  -3.745  -1.441  1.00 96.44           S  
ATOM   3628  N   SER A 233     -12.144  -3.028  -1.971  1.00 95.25           N  
ATOM   3629  H   SER A 233     -11.971  -3.745  -2.662  1.00 95.25           H  
ATOM   3630  CA  SER A 233     -13.405  -2.283  -2.054  1.00 95.25           C  
ATOM   3631  HA  SER A 233     -13.168  -1.234  -2.233  1.00 95.25           H  
ATOM   3632  C   SER A 233     -14.271  -2.349  -0.791  1.00 95.25           C  
ATOM   3633  CB  SER A 233     -14.245  -2.791  -3.221  1.00 95.25           C  
ATOM   3634  HB2 SER A 233     -15.123  -2.152  -3.319  1.00 95.25           H  
ATOM   3635  HB3 SER A 233     -13.682  -2.721  -4.151  1.00 95.25           H  
ATOM   3636  O   SER A 233     -15.189  -1.538  -0.655  1.00 95.25           O  
ATOM   3637  OG  SER A 233     -14.655  -4.126  -2.982  1.00 95.25           O  
ATOM   3638  HG  SER A 233     -15.545  -4.109  -2.622  1.00 95.25           H  
ATOM   3639  N   GLN A 234     -14.018  -3.305   0.111  1.00 94.12           N  
ATOM   3640  H   GLN A 234     -13.241  -3.927  -0.063  1.00 94.12           H  
ATOM   3641  CA  GLN A 234     -14.757  -3.478   1.366  1.00 94.12           C  
ATOM   3642  HA  GLN A 234     -15.796  -3.185   1.215  1.00 94.12           H  
ATOM   3643  C   GLN A 234     -14.211  -2.608   2.508  1.00 94.12           C  
ATOM   3644  CB  GLN A 234     -14.727  -4.956   1.784  1.00 94.12           C  
ATOM   3645  HB2 GLN A 234     -13.688  -5.277   1.857  1.00 94.12           H  
ATOM   3646  HB3 GLN A 234     -15.164  -5.050   2.779  1.00 94.12           H  
ATOM   3647  O   GLN A 234     -14.852  -2.519   3.555  1.00 94.12           O  
ATOM   3648  CG  GLN A 234     -15.505  -5.885   0.839  1.00 94.12           C  
ATOM   3649  HG2 GLN A 234     -15.262  -5.656  -0.199  1.00 94.12           H  
ATOM   3650  HG3 GLN A 234     -16.571  -5.706   0.981  1.00 94.12           H  
ATOM   3651  CD  GLN A 234     -15.215  -7.367   1.081  1.00 94.12           C  
ATOM   3652  NE2 GLN A 234     -15.999  -8.249   0.506  1.00 94.12           N  
ATOM   3653 HE21 GLN A 234     -15.750  -9.221   0.623  1.00 94.12           H  
ATOM   3654 HE22 GLN A 234     -16.799  -7.943  -0.030  1.00 94.12           H  
ATOM   3655  OE1 GLN A 234     -14.280  -7.762   1.765  1.00 94.12           O  
ATOM   3656  N   VAL A 235     -13.049  -1.971   2.330  1.00 93.94           N  
ATOM   3657  H   VAL A 235     -12.591  -2.033   1.432  1.00 93.94           H  
ATOM   3658  CA  VAL A 235     -12.380  -1.181   3.371  1.00 93.94           C  
ATOM   3659  HA  VAL A 235     -13.014  -1.176   4.257  1.00 93.94           H  
ATOM   3660  C   VAL A 235     -12.220   0.281   2.957  1.00 93.94           C  
ATOM   3661  CB  VAL A 235     -11.041  -1.815   3.807  1.00 93.94           C  
ATOM   3662  HB  VAL A 235     -10.625  -1.202   4.607  1.00 93.94           H  
ATOM   3663  O   VAL A 235     -12.138   0.625   1.779  1.00 93.94           O  
ATOM   3664  CG1 VAL A 235     -11.262  -3.227   4.360  1.00 93.94           C  
ATOM   3665 HG11 VAL A 235     -10.312  -3.637   4.703  1.00 93.94           H  
ATOM   3666 HG12 VAL A 235     -11.654  -3.883   3.583  1.00 93.94           H  
ATOM   3667 HG13 VAL A 235     -11.963  -3.200   5.195  1.00 93.94           H  
ATOM   3668  CG2 VAL A 235     -10.002  -1.902   2.687  1.00 93.94           C  
ATOM   3669 HG21 VAL A 235      -9.861  -0.930   2.213  1.00 93.94           H  
ATOM   3670 HG22 VAL A 235     -10.327  -2.623   1.938  1.00 93.94           H  
ATOM   3671 HG23 VAL A 235      -9.046  -2.227   3.099  1.00 93.94           H  
ATOM   3672  N   HIS A 236     -12.166   1.169   3.949  1.00 92.31           N  
ATOM   3673  H   HIS A 236     -12.239   0.828   4.897  1.00 92.31           H  
ATOM   3674  CA  HIS A 236     -11.968   2.605   3.752  1.00 92.31           C  
ATOM   3675  HA  HIS A 236     -11.983   2.837   2.687  1.00 92.31           H  
ATOM   3676  C   HIS A 236     -10.589   3.009   4.279  1.00 92.31           C  
ATOM   3677  CB  HIS A 236     -13.125   3.381   4.396  1.00 92.31           C  
ATOM   3678  HB2 HIS A 236     -12.950   4.450   4.270  1.00 92.31           H  
ATOM   3679  HB3 HIS A 236     -13.155   3.171   5.465  1.00 92.31           H  
ATOM   3680  O   HIS A 236     -10.445   3.452   5.416  1.00 92.31           O  
ATOM   3681  CG  HIS A 236     -14.463   3.042   3.786  1.00 92.31           C  
ATOM   3682  CD2 HIS A 236     -15.465   2.306   4.360  1.00 92.31           C  
ATOM   3683  HD2 HIS A 236     -15.445   1.870   5.348  1.00 92.31           H  
ATOM   3684  ND1 HIS A 236     -14.889   3.388   2.526  1.00 92.31           N  
ATOM   3685  HD1 HIS A 236     -14.371   3.941   1.858  1.00 92.31           H  
ATOM   3686  CE1 HIS A 236     -16.115   2.871   2.344  1.00 92.31           C  
ATOM   3687  HE1 HIS A 236     -16.701   2.962   1.441  1.00 92.31           H  
ATOM   3688  NE2 HIS A 236     -16.521   2.220   3.444  1.00 92.31           N  
ATOM   3689  N   CYS A 237      -9.556   2.827   3.455  1.00 93.69           N  
ATOM   3690  H   CYS A 237      -9.716   2.372   2.567  1.00 93.69           H  
ATOM   3691  CA  CYS A 237      -8.170   3.009   3.886  1.00 93.69           C  
ATOM   3692  HA  CYS A 237      -7.992   2.365   4.748  1.00 93.69           H  
ATOM   3693  C   CYS A 237      -7.841   4.429   4.352  1.00 93.69           C  
ATOM   3694  CB  CYS A 237      -7.246   2.592   2.742  1.00 93.69           C  
ATOM   3695  HB2 CYS A 237      -6.241   2.960   2.949  1.00 93.69           H  
ATOM   3696  HB3 CYS A 237      -7.585   3.055   1.815  1.00 93.69           H  
ATOM   3697  O   CYS A 237      -7.150   4.599   5.356  1.00 93.69           O  
ATOM   3698  SG  CYS A 237      -7.126   0.811   2.485  1.00 93.69           S  
ATOM   3699  N   LEU A 238      -8.365   5.453   3.674  1.00 93.19           N  
ATOM   3700  H   LEU A 238      -8.904   5.260   2.842  1.00 93.19           H  
ATOM   3701  CA  LEU A 238      -8.097   6.842   4.043  1.00 93.19           C  
ATOM   3702  HA  LEU A 238      -7.016   6.973   4.065  1.00 93.19           H  
ATOM   3703  C   LEU A 238      -8.622   7.190   5.448  1.00 93.19           C  
ATOM   3704  CB  LEU A 238      -8.684   7.753   2.956  1.00 93.19           C  
ATOM   3705  HB2 LEU A 238      -9.770   7.661   2.976  1.00 93.19           H  
ATOM   3706  HB3 LEU A 238      -8.331   7.409   1.983  1.00 93.19           H  
ATOM   3707  O   LEU A 238      -7.945   7.907   6.177  1.00 93.19           O  
ATOM   3708  CG  LEU A 238      -8.305   9.236   3.111  1.00 93.19           C  
ATOM   3709  HG  LEU A 238      -8.657   9.613   4.071  1.00 93.19           H  
ATOM   3710  CD1 LEU A 238      -6.799   9.482   2.979  1.00 93.19           C  
ATOM   3711 HD11 LEU A 238      -6.600  10.553   2.984  1.00 93.19           H  
ATOM   3712 HD12 LEU A 238      -6.273   9.041   3.826  1.00 93.19           H  
ATOM   3713 HD13 LEU A 238      -6.421   9.047   2.053  1.00 93.19           H  
ATOM   3714  CD2 LEU A 238      -9.002  10.018   2.004  1.00 93.19           C  
ATOM   3715 HD21 LEU A 238      -8.594   9.716   1.040  1.00 93.19           H  
ATOM   3716 HD22 LEU A 238     -10.070   9.802   2.013  1.00 93.19           H  
ATOM   3717 HD23 LEU A 238      -8.838  11.086   2.149  1.00 93.19           H  
ATOM   3718  N   ASP A 239      -9.769   6.636   5.859  1.00 91.44           N  
ATOM   3719  H   ASP A 239     -10.248   5.997   5.240  1.00 91.44           H  
ATOM   3720  CA  ASP A 239     -10.327   6.810   7.213  1.00 91.44           C  
ATOM   3721  HA  ASP A 239     -10.480   7.870   7.416  1.00 91.44           H  
ATOM   3722  C   ASP A 239      -9.362   6.273   8.286  1.00 91.44           C  
ATOM   3723  CB  ASP A 239     -11.697   6.107   7.268  1.00 91.44           C  
ATOM   3724  HB2 ASP A 239     -12.336   6.515   6.485  1.00 91.44           H  
ATOM   3725  HB3 ASP A 239     -11.562   5.045   7.062  1.00 91.44           H  
ATOM   3726  O   ASP A 239      -9.100   6.933   9.292  1.00 91.44           O  
ATOM   3727  CG  ASP A 239     -12.419   6.258   8.613  1.00 91.44           C  
ATOM   3728  OD1 ASP A 239     -12.765   7.405   8.971  1.00 91.44           O  
ATOM   3729  OD2 ASP A 239     -12.673   5.211   9.257  1.00 91.44           O  
ATOM   3730  N   LYS A 240      -8.733   5.116   8.029  1.00 89.50           N  
ATOM   3731  H   LYS A 240      -8.941   4.655   7.155  1.00 89.50           H  
ATOM   3732  CA  LYS A 240      -7.731   4.526   8.933  1.00 89.50           C  
ATOM   3733  HA  LYS A 240      -8.106   4.589   9.954  1.00 89.50           H  
ATOM   3734  C   LYS A 240      -6.427   5.315   8.979  1.00 89.50           C  
ATOM   3735  CB  LYS A 240      -7.460   3.057   8.559  1.00 89.50           C  
ATOM   3736  HB2 LYS A 240      -7.108   3.002   7.529  1.00 89.50           H  
ATOM   3737  HB3 LYS A 240      -6.662   2.678   9.197  1.00 89.50           H  
ATOM   3738  O   LYS A 240      -5.912   5.553  10.067  1.00 89.50           O  
ATOM   3739  CG  LYS A 240      -8.679   2.137   8.712  1.00 89.50           C  
ATOM   3740  HG2 LYS A 240      -8.368   1.118   8.483  1.00 89.50           H  
ATOM   3741  HG3 LYS A 240      -9.449   2.429   7.998  1.00 89.50           H  
ATOM   3742  CD  LYS A 240      -9.257   2.182  10.132  1.00 89.50           C  
ATOM   3743  HD2 LYS A 240      -8.472   1.956  10.854  1.00 89.50           H  
ATOM   3744  HD3 LYS A 240      -9.650   3.181  10.322  1.00 89.50           H  
ATOM   3745  CE  LYS A 240     -10.403   1.184  10.273  1.00 89.50           C  
ATOM   3746  HE2 LYS A 240     -10.001   0.172  10.244  1.00 89.50           H  
ATOM   3747  HE3 LYS A 240     -11.069   1.314   9.420  1.00 89.50           H  
ATOM   3748  NZ  LYS A 240     -11.151   1.431  11.527  1.00 89.50           N  
ATOM   3749  HZ1 LYS A 240     -10.540   1.360  12.328  1.00 89.50           H  
ATOM   3750  HZ2 LYS A 240     -11.533   2.366  11.496  1.00 89.50           H  
ATOM   3751  HZ3 LYS A 240     -11.920   0.783  11.615  1.00 89.50           H  
ATOM   3752  N   VAL A 241      -5.922   5.743   7.823  1.00 89.38           N  
ATOM   3753  H   VAL A 241      -6.405   5.487   6.974  1.00 89.38           H  
ATOM   3754  CA  VAL A 241      -4.679   6.526   7.727  1.00 89.38           C  
ATOM   3755  HA  VAL A 241      -3.884   5.997   8.252  1.00 89.38           H  
ATOM   3756  C   VAL A 241      -4.833   7.883   8.414  1.00 89.38           C  
ATOM   3757  CB  VAL A 241      -4.266   6.687   6.253  1.00 89.38           C  
ATOM   3758  HB  VAL A 241      -5.114   7.068   5.684  1.00 89.38           H  
ATOM   3759  O   VAL A 241      -3.954   8.297   9.168  1.00 89.38           O  
ATOM   3760  CG1 VAL A 241      -3.091   7.653   6.065  1.00 89.38           C  
ATOM   3761 HG11 VAL A 241      -3.373   8.664   6.357  1.00 89.38           H  
ATOM   3762 HG12 VAL A 241      -2.818   7.671   5.010  1.00 89.38           H  
ATOM   3763 HG13 VAL A 241      -2.237   7.326   6.657  1.00 89.38           H  
ATOM   3764  CG2 VAL A 241      -3.844   5.335   5.662  1.00 89.38           C  
ATOM   3765 HG21 VAL A 241      -3.607   5.454   4.604  1.00 89.38           H  
ATOM   3766 HG22 VAL A 241      -2.959   4.961   6.176  1.00 89.38           H  
ATOM   3767 HG23 VAL A 241      -4.642   4.599   5.759  1.00 89.38           H  
ATOM   3768  N   CYS A 242      -5.963   8.561   8.207  1.00 92.88           N  
ATOM   3769  H   CYS A 242      -6.654   8.184   7.573  1.00 92.88           H  
ATOM   3770  CA  CYS A 242      -6.240   9.843   8.842  1.00 92.88           C  
ATOM   3771  HA  CYS A 242      -5.397  10.508   8.655  1.00 92.88           H  
ATOM   3772  C   CYS A 242      -6.378   9.718  10.368  1.00 92.88           C  
ATOM   3773  CB  CYS A 242      -7.484  10.453   8.186  1.00 92.88           C  
ATOM   3774  HB2 CYS A 242      -7.820  11.313   8.766  1.00 92.88           H  
ATOM   3775  HB3 CYS A 242      -8.285   9.714   8.199  1.00 92.88           H  
ATOM   3776  O   CYS A 242      -5.903  10.601  11.078  1.00 92.88           O  
ATOM   3777  SG  CYS A 242      -7.205  10.984   6.473  1.00 92.88           S  
ATOM   3778  N   GLY A 243      -6.976   8.649  10.896  1.00 89.31           N  
ATOM   3779  H   GLY A 243      -7.409   7.968  10.289  1.00 89.31           H  
ATOM   3780  CA  GLY A 243      -7.143   8.501  12.346  1.00 89.31           C  
ATOM   3781  HA2 GLY A 243      -6.174   8.616  12.832  1.00 89.31           H  
ATOM   3782  HA3 GLY A 243      -7.529   7.508  12.575  1.00 89.31           H  
ATOM   3783  C   GLY A 243      -8.097   9.544  12.937  1.00 89.31           C  
ATOM   3784  O   GLY A 243      -9.044   9.962  12.271  1.00 89.31           O  
ATOM   3785  N   LEU A 244      -7.835   9.994  14.172  1.00 89.50           N  
ATOM   3786  H   LEU A 244      -7.002   9.647  14.625  1.00 89.50           H  
ATOM   3787  CA  LEU A 244      -8.713  10.877  14.960  1.00 89.50           C  
ATOM   3788  HA  LEU A 244      -8.301  10.924  15.968  1.00 89.50           H  
ATOM   3789  C   LEU A 244     -10.137  10.297  15.119  1.00 89.50           C  
ATOM   3790  CB  LEU A 244      -8.697  12.312  14.377  1.00 89.50           C  
ATOM   3791  HB2 LEU A 244      -9.383  12.941  14.944  1.00 89.50           H  
ATOM   3792  HB3 LEU A 244      -9.057  12.256  13.349  1.00 89.50           H  
ATOM   3793  O   LEU A 244     -10.307   9.127  15.458  1.00 89.50           O  
ATOM   3794  CG  LEU A 244      -7.334  13.015  14.392  1.00 89.50           C  
ATOM   3795  HG  LEU A 244      -6.559  12.332  14.045  1.00 89.50           H  
ATOM   3796  CD1 LEU A 244      -7.366  14.219  13.437  1.00 89.50           C  
ATOM   3797 HD11 LEU A 244      -7.191  15.155  13.967  1.00 89.50           H  
ATOM   3798 HD12 LEU A 244      -8.297  14.268  12.872  1.00 89.50           H  
ATOM   3799 HD13 LEU A 244      -6.568  14.059  12.713  1.00 89.50           H  
ATOM   3800  CD2 LEU A 244      -6.982  13.500  15.801  1.00 89.50           C  
ATOM   3801 HD21 LEU A 244      -6.011  13.995  15.783  1.00 89.50           H  
ATOM   3802 HD22 LEU A 244      -6.905  12.638  16.463  1.00 89.50           H  
ATOM   3803 HD23 LEU A 244      -7.747  14.177  16.181  1.00 89.50           H  
ATOM   3804  N   LEU A 245     -11.170  11.123  14.924  1.00 83.44           N  
ATOM   3805  H   LEU A 245     -10.968  12.062  14.613  1.00 83.44           H  
ATOM   3806  CA  LEU A 245     -12.554  10.682  14.816  1.00 83.44           C  
ATOM   3807  HA  LEU A 245     -12.711   9.874  15.531  1.00 83.44           H  
ATOM   3808  C   LEU A 245     -12.802  10.171  13.393  1.00 83.44           C  
ATOM   3809  CB  LEU A 245     -13.513  11.837  15.146  1.00 83.44           C  
ATOM   3810  HB2 LEU A 245     -14.533  11.506  14.953  1.00 83.44           H  
ATOM   3811  HB3 LEU A 245     -13.305  12.663  14.466  1.00 83.44           H  
ATOM   3812  O   LEU A 245     -12.466  10.885  12.444  1.00 83.44           O  
ATOM   3813  CG  LEU A 245     -13.420  12.343  16.593  1.00 83.44           C  
ATOM   3814  HG  LEU A 245     -12.392  12.622  16.825  1.00 83.44           H  
ATOM   3815  CD1 LEU A 245     -14.297  13.584  16.758  1.00 83.44           C  
ATOM   3816 HD11 LEU A 245     -13.963  14.358  16.068  1.00 83.44           H  
ATOM   3817 HD12 LEU A 245     -15.336  13.336  16.543  1.00 83.44           H  
ATOM   3818 HD13 LEU A 245     -14.215  13.958  17.778  1.00 83.44           H  
ATOM   3819  CD2 LEU A 245     -13.891  11.289  17.596  1.00 83.44           C  
ATOM   3820 HD21 LEU A 245     -14.904  10.966  17.358  1.00 83.44           H  
ATOM   3821 HD22 LEU A 245     -13.870  11.707  18.602  1.00 83.44           H  
ATOM   3822 HD23 LEU A 245     -13.220  10.430  17.566  1.00 83.44           H  
ATOM   3823  N   PRO A 246     -13.419   8.992  13.225  1.00 82.62           N  
ATOM   3824  CA  PRO A 246     -13.708   8.489  11.894  1.00 82.62           C  
ATOM   3825  HA  PRO A 246     -12.778   8.439  11.327  1.00 82.62           H  
ATOM   3826  C   PRO A 246     -14.672   9.422  11.152  1.00 82.62           C  
ATOM   3827  CB  PRO A 246     -14.248   7.071  12.070  1.00 82.62           C  
ATOM   3828  HB2 PRO A 246     -13.531   6.364  11.652  1.00 82.62           H  
ATOM   3829  HB3 PRO A 246     -15.199   6.950  11.551  1.00 82.62           H  
ATOM   3830  O   PRO A 246     -15.503  10.096  11.773  1.00 82.62           O  
ATOM   3831  CG  PRO A 246     -14.383   6.830  13.577  1.00 82.62           C  
ATOM   3832  HG2 PRO A 246     -13.746   5.996  13.873  1.00 82.62           H  
ATOM   3833  HG3 PRO A 246     -15.417   6.617  13.846  1.00 82.62           H  
ATOM   3834  CD  PRO A 246     -13.910   8.107  14.266  1.00 82.62           C  
ATOM   3835  HD2 PRO A 246     -14.745   8.577  14.786  1.00 82.62           H  
ATOM   3836  HD3 PRO A 246     -13.114   7.863  14.970  1.00 82.62           H  
ATOM   3837  N   PHE A 247     -14.590   9.434   9.825  1.00 86.56           N  
ATOM   3838  H   PHE A 247     -13.905   8.837   9.384  1.00 86.56           H  
ATOM   3839  CA  PHE A 247     -15.422  10.296   8.982  1.00 86.56           C  
ATOM   3840  HA  PHE A 247     -15.251  11.335   9.265  1.00 86.56           H  
ATOM   3841  C   PHE A 247     -16.914   9.995   9.170  1.00 86.56           C  
ATOM   3842  CB  PHE A 247     -15.044  10.108   7.508  1.00 86.56           C  
ATOM   3843  HB2 PHE A 247     -15.363   9.109   7.211  1.00 86.56           H  
ATOM   3844  HB3 PHE A 247     -15.614  10.827   6.919  1.00 86.56           H  
ATOM   3845  O   PHE A 247     -17.286   8.832   9.367  1.00 86.56           O  
ATOM   3846  CG  PHE A 247     -13.579  10.264   7.141  1.00 86.56           C  
ATOM   3847  CD1 PHE A 247     -12.758  11.217   7.775  1.00 86.56           C  
ATOM   3848  HD1 PHE A 247     -13.162  11.841   8.558  1.00 86.56           H  
ATOM   3849  CD2 PHE A 247     -13.044   9.461   6.117  1.00 86.56           C  
ATOM   3850  HD2 PHE A 247     -13.667   8.728   5.626  1.00 86.56           H  
ATOM   3851  CE1 PHE A 247     -11.411  11.352   7.386  1.00 86.56           C  
ATOM   3852  HE1 PHE A 247     -10.761  12.073   7.859  1.00 86.56           H  
ATOM   3853  CE2 PHE A 247     -11.702   9.602   5.729  1.00 86.56           C  
ATOM   3854  HE2 PHE A 247     -11.299   8.974   4.949  1.00 86.56           H  
ATOM   3855  CZ  PHE A 247     -10.887  10.546   6.367  1.00 86.56           C  
ATOM   3856  HZ  PHE A 247      -9.855  10.647   6.065  1.00 86.56           H  
ATOM   3857  N   LEU A 248     -17.786  11.009   9.076  1.00 81.94           N  
ATOM   3858  H   LEU A 248     -17.428  11.940   8.917  1.00 81.94           H  
ATOM   3859  CA  LEU A 248     -19.247  10.822   9.113  1.00 81.94           C  
ATOM   3860  HA  LEU A 248     -19.555  10.434  10.084  1.00 81.94           H  
ATOM   3861  C   LEU A 248     -19.692   9.820   8.050  1.00 81.94           C  
ATOM   3862  CB  LEU A 248     -19.942  12.168   8.841  1.00 81.94           C  
ATOM   3863  HB2 LEU A 248     -20.925  11.991   8.405  1.00 81.94           H  
ATOM   3864  HB3 LEU A 248     -19.381  12.707   8.078  1.00 81.94           H  
ATOM   3865  O   LEU A 248     -20.424   8.878   8.338  1.00 81.94           O  
ATOM   3866  CG  LEU A 248     -20.103  13.042  10.096  1.00 81.94           C  
ATOM   3867  HG  LEU A 248     -19.237  12.935  10.749  1.00 81.94           H  
ATOM   3868  CD1 LEU A 248     -20.227  14.518   9.720  1.00 81.94           C  
ATOM   3869 HD11 LEU A 248     -19.323  14.836   9.200  1.00 81.94           H  
ATOM   3870 HD12 LEU A 248     -20.328  15.120  10.623  1.00 81.94           H  
ATOM   3871 HD13 LEU A 248     -21.091  14.668   9.072  1.00 81.94           H  
ATOM   3872  CD2 LEU A 248     -21.370  12.634  10.855  1.00 81.94           C  
ATOM   3873 HD21 LEU A 248     -21.847  13.496  11.321  1.00 81.94           H  
ATOM   3874 HD22 LEU A 248     -22.109  12.183  10.193  1.00 81.94           H  
ATOM   3875 HD23 LEU A 248     -21.107  11.908  11.625  1.00 81.94           H  
ATOM   3876  N   ASN A 249     -19.220  10.023   6.821  1.00 83.19           N  
ATOM   3877  H   ASN A 249     -18.565  10.783   6.705  1.00 83.19           H  
ATOM   3878  CA  ASN A 249     -19.307   9.043   5.753  1.00 83.19           C  
ATOM   3879  HA  ASN A 249     -19.962   8.227   6.058  1.00 83.19           H  
ATOM   3880  C   ASN A 249     -17.891   8.513   5.485  1.00 83.19           C  
ATOM   3881  CB  ASN A 249     -19.945   9.696   4.518  1.00 83.19           C  
ATOM   3882  HB2 ASN A 249     -19.322  10.528   4.190  1.00 83.19           H  
ATOM   3883  HB3 ASN A 249     -20.922  10.094   4.793  1.00 83.19           H  
ATOM   3884  O   ASN A 249     -17.055   9.297   5.043  1.00 83.19           O  
ATOM   3885  CG  ASN A 249     -20.108   8.728   3.357  1.00 83.19           C  
ATOM   3886  ND2 ASN A 249     -20.932   9.061   2.392  1.00 83.19           N  
ATOM   3887 HD21 ASN A 249     -21.467   9.915   2.451  1.00 83.19           H  
ATOM   3888 HD22 ASN A 249     -20.993   8.396   1.635  1.00 83.19           H  
ATOM   3889  OD1 ASN A 249     -19.512   7.670   3.272  1.00 83.19           O  
ATOM   3890  N   PRO A 250     -17.621   7.211   5.670  1.00 81.50           N  
ATOM   3891  CA  PRO A 250     -16.299   6.625   5.434  1.00 81.50           C  
ATOM   3892  HA  PRO A 250     -15.603   7.019   6.174  1.00 81.50           H  
ATOM   3893  C   PRO A 250     -15.709   6.865   4.030  1.00 81.50           C  
ATOM   3894  CB  PRO A 250     -16.500   5.132   5.685  1.00 81.50           C  
ATOM   3895  HB2 PRO A 250     -16.822   4.652   4.761  1.00 81.50           H  
ATOM   3896  HB3 PRO A 250     -15.594   4.666   6.074  1.00 81.50           H  
ATOM   3897  O   PRO A 250     -14.497   6.792   3.849  1.00 81.50           O  
ATOM   3898  CG  PRO A 250     -17.645   5.070   6.690  1.00 81.50           C  
ATOM   3899  HG2 PRO A 250     -18.176   4.119   6.647  1.00 81.50           H  
ATOM   3900  HG3 PRO A 250     -17.262   5.256   7.694  1.00 81.50           H  
ATOM   3901  CD  PRO A 250     -18.527   6.232   6.256  1.00 81.50           C  
ATOM   3902  HD2 PRO A 250     -19.241   5.897   5.504  1.00 81.50           H  
ATOM   3903  HD3 PRO A 250     -19.049   6.631   7.126  1.00 81.50           H  
ATOM   3904  N   GLU A 251     -16.539   7.167   3.023  1.00 81.81           N  
ATOM   3905  H   GLU A 251     -17.530   7.196   3.216  1.00 81.81           H  
ATOM   3906  CA  GLU A 251     -16.087   7.511   1.664  1.00 81.81           C  
ATOM   3907  HA  GLU A 251     -15.161   6.976   1.455  1.00 81.81           H  
ATOM   3908  C   GLU A 251     -15.769   9.006   1.467  1.00 81.81           C  
ATOM   3909  CB  GLU A 251     -17.137   7.068   0.628  1.00 81.81           C  
ATOM   3910  HB2 GLU A 251     -18.082   7.571   0.830  1.00 81.81           H  
ATOM   3911  HB3 GLU A 251     -16.794   7.375  -0.361  1.00 81.81           H  
ATOM   3912  O   GLU A 251     -15.329   9.407   0.388  1.00 81.81           O  
ATOM   3913  CG  GLU A 251     -17.356   5.550   0.594  1.00 81.81           C  
ATOM   3914  HG2 GLU A 251     -17.886   5.236   1.493  1.00 81.81           H  
ATOM   3915  HG3 GLU A 251     -16.376   5.072   0.585  1.00 81.81           H  
ATOM   3916  CD  GLU A 251     -18.137   5.092  -0.651  1.00 81.81           C  
ATOM   3917  OE1 GLU A 251     -17.768   4.027  -1.213  1.00 81.81           O  
ATOM   3918  OE2 GLU A 251     -19.071   5.809  -1.078  1.00 81.81           O  
ATOM   3919  N   VAL A 252     -16.039   9.858   2.460  1.00 88.38           N  
ATOM   3920  H   VAL A 252     -16.321   9.482   3.354  1.00 88.38           H  
ATOM   3921  CA  VAL A 252     -15.950  11.318   2.342  1.00 88.38           C  
ATOM   3922  HA  VAL A 252     -15.428  11.568   1.418  1.00 88.38           H  
ATOM   3923  C   VAL A 252     -15.175  11.909   3.519  1.00 88.38           C  
ATOM   3924  CB  VAL A 252     -17.341  11.971   2.245  1.00 88.38           C  
ATOM   3925  HB  VAL A 252     -17.882  11.843   3.182  1.00 88.38           H  
ATOM   3926  O   VAL A 252     -15.747  12.077   4.592  1.00 88.38           O  
ATOM   3927  CG1 VAL A 252     -17.196  13.481   1.998  1.00 88.38           C  
ATOM   3928 HG11 VAL A 252     -16.446  13.673   1.230  1.00 88.38           H  
ATOM   3929 HG12 VAL A 252     -18.156  13.923   1.733  1.00 88.38           H  
ATOM   3930 HG13 VAL A 252     -16.856  13.958   2.917  1.00 88.38           H  
ATOM   3931  CG2 VAL A 252     -18.189  11.321   1.138  1.00 88.38           C  
ATOM   3932 HG21 VAL A 252     -17.581  11.118   0.257  1.00 88.38           H  
ATOM   3933 HG22 VAL A 252     -18.547  10.358   1.502  1.00 88.38           H  
ATOM   3934 HG23 VAL A 252     -19.055  11.940   0.902  1.00 88.38           H  
ATOM   3935  N   PRO A 253     -13.911  12.305   3.308  1.00 92.69           N  
ATOM   3936  CA  PRO A 253     -13.130  12.991   4.328  1.00 92.69           C  
ATOM   3937  HA  PRO A 253     -13.055  12.343   5.202  1.00 92.69           H  
ATOM   3938  C   PRO A 253     -13.759  14.327   4.728  1.00 92.69           C  
ATOM   3939  CB  PRO A 253     -11.739  13.190   3.728  1.00 92.69           C  
ATOM   3940  HB2 PRO A 253     -11.652  14.175   3.270  1.00 92.69           H  
ATOM   3941  HB3 PRO A 253     -10.964  13.045   4.480  1.00 92.69           H  
ATOM   3942  O   PRO A 253     -14.132  15.127   3.863  1.00 92.69           O  
ATOM   3943  CG  PRO A 253     -11.667  12.120   2.644  1.00 92.69           C  
ATOM   3944  HG2 PRO A 253     -10.973  12.382   1.846  1.00 92.69           H  
ATOM   3945  HG3 PRO A 253     -11.399  11.172   3.112  1.00 92.69           H  
ATOM   3946  CD  PRO A 253     -13.096  12.037   2.137  1.00 92.69           C  
ATOM   3947  HD2 PRO A 253     -13.284  11.044   1.727  1.00 92.69           H  
ATOM   3948  HD3 PRO A 253     -13.269  12.807   1.386  1.00 92.69           H  
ATOM   3949  N   ASP A 254     -13.853  14.567   6.033  1.00 91.94           N  
ATOM   3950  H   ASP A 254     -13.666  13.801   6.665  1.00 91.94           H  
ATOM   3951  CA  ASP A 254     -14.569  15.701   6.628  1.00 91.94           C  
ATOM   3952  HA  ASP A 254     -14.628  16.499   5.887  1.00 91.94           H  
ATOM   3953  C   ASP A 254     -13.862  16.309   7.858  1.00 91.94           C  
ATOM   3954  CB  ASP A 254     -16.006  15.255   6.957  1.00 91.94           C  
ATOM   3955  HB2 ASP A 254     -16.483  14.908   6.041  1.00 91.94           H  
ATOM   3956  HB3 ASP A 254     -16.573  16.115   7.313  1.00 91.94           H  
ATOM   3957  O   ASP A 254     -14.452  17.103   8.596  1.00 91.94           O  
ATOM   3958  CG  ASP A 254     -16.086  14.136   8.006  1.00 91.94           C  
ATOM   3959  OD1 ASP A 254     -15.031  13.622   8.438  1.00 91.94           O  
ATOM   3960  OD2 ASP A 254     -17.223  13.776   8.375  1.00 91.94           O  
ATOM   3961  N   GLN A 255     -12.578  16.002   8.086  1.00 93.56           N  
ATOM   3962  H   GLN A 255     -12.120  15.377   7.438  1.00 93.56           H  
ATOM   3963  CA  GLN A 255     -11.848  16.411   9.294  1.00 93.56           C  
ATOM   3964  HA  GLN A 255     -12.560  16.382  10.119  1.00 93.56           H  
ATOM   3965  C   GLN A 255     -11.332  17.858   9.226  1.00 93.56           C  
ATOM   3966  CB  GLN A 255     -10.739  15.412   9.646  1.00 93.56           C  
ATOM   3967  HB2 GLN A 255      -9.988  15.405   8.856  1.00 93.56           H  
ATOM   3968  HB3 GLN A 255     -10.255  15.740  10.566  1.00 93.56           H  
ATOM   3969  O   GLN A 255     -10.147  18.140   9.426  1.00 93.56           O  
ATOM   3970  CG  GLN A 255     -11.275  13.992   9.876  1.00 93.56           C  
ATOM   3971  HG2 GLN A 255     -11.778  13.645   8.973  1.00 93.56           H  
ATOM   3972  HG3 GLN A 255     -12.018  14.004  10.673  1.00 93.56           H  
ATOM   3973  CD  GLN A 255     -10.162  13.013  10.233  1.00 93.56           C  
ATOM   3974  NE2 GLN A 255     -10.465  11.878  10.802  1.00 93.56           N  
ATOM   3975 HE21 GLN A 255     -11.412  11.647  11.066  1.00 93.56           H  
ATOM   3976 HE22 GLN A 255      -9.755  11.214  11.077  1.00 93.56           H  
ATOM   3977  OE1 GLN A 255      -8.988  13.271  10.013  1.00 93.56           O  
ATOM   3978  N   PHE A 256     -12.229  18.816   8.983  1.00 93.38           N  
ATOM   3979  H   PHE A 256     -13.172  18.508   8.796  1.00 93.38           H  
ATOM   3980  CA  PHE A 256     -11.913  20.249   8.894  1.00 93.38           C  
ATOM   3981  HA  PHE A 256     -11.203  20.395   8.079  1.00 93.38           H  
ATOM   3982  C   PHE A 256     -11.245  20.809  10.157  1.00 93.38           C  
ATOM   3983  CB  PHE A 256     -13.194  21.033   8.578  1.00 93.38           C  
ATOM   3984  HB2 PHE A 256     -13.722  20.539   7.763  1.00 93.38           H  
ATOM   3985  HB3 PHE A 256     -12.908  22.025   8.227  1.00 93.38           H  
ATOM   3986  O   PHE A 256     -10.466  21.761  10.093  1.00 93.38           O  
ATOM   3987  CG  PHE A 256     -14.138  21.195   9.758  1.00 93.38           C  
ATOM   3988  CD1 PHE A 256     -15.115  20.218  10.023  1.00 93.38           C  
ATOM   3989  HD1 PHE A 256     -15.227  19.366   9.370  1.00 93.38           H  
ATOM   3990  CD2 PHE A 256     -14.012  22.305  10.617  1.00 93.38           C  
ATOM   3991  HD2 PHE A 256     -13.259  23.055  10.423  1.00 93.38           H  
ATOM   3992  CE1 PHE A 256     -15.955  20.345  11.143  1.00 93.38           C  
ATOM   3993  HE1 PHE A 256     -16.699  19.588  11.339  1.00 93.38           H  
ATOM   3994  CE2 PHE A 256     -14.852  22.432  11.738  1.00 93.38           C  
ATOM   3995  HE2 PHE A 256     -14.751  23.280  12.399  1.00 93.38           H  
ATOM   3996  CZ  PHE A 256     -15.824  21.451  12.000  1.00 93.38           C  
ATOM   3997  HZ  PHE A 256     -16.472  21.542  12.860  1.00 93.38           H  
ATOM   3998  N   TYR A 257     -11.514  20.201  11.312  1.00 93.75           N  
ATOM   3999  H   TYR A 257     -12.150  19.416  11.294  1.00 93.75           H  
ATOM   4000  CA  TYR A 257     -10.959  20.606  12.598  1.00 93.75           C  
ATOM   4001  HA  TYR A 257     -11.179  21.664  12.744  1.00 93.75           H  
ATOM   4002  C   TYR A 257      -9.429  20.460  12.667  1.00 93.75           C  
ATOM   4003  CB  TYR A 257     -11.679  19.827  13.703  1.00 93.75           C  
ATOM   4004  HB2 TYR A 257     -12.724  20.136  13.719  1.00 93.75           H  
ATOM   4005  HB3 TYR A 257     -11.249  20.099  14.668  1.00 93.75           H  
ATOM   4006  O   TYR A 257      -8.801  21.114  13.502  1.00 93.75           O  
ATOM   4007  CG  TYR A 257     -11.620  18.321  13.543  1.00 93.75           C  
ATOM   4008  CD1 TYR A 257     -12.717  17.603  13.026  1.00 93.75           C  
ATOM   4009  HD1 TYR A 257     -13.624  18.112  12.735  1.00 93.75           H  
ATOM   4010  CD2 TYR A 257     -10.451  17.639  13.912  1.00 93.75           C  
ATOM   4011  HD2 TYR A 257      -9.609  18.203  14.285  1.00 93.75           H  
ATOM   4012  CE1 TYR A 257     -12.642  16.201  12.907  1.00 93.75           C  
ATOM   4013  HE1 TYR A 257     -13.473  15.633  12.516  1.00 93.75           H  
ATOM   4014  CE2 TYR A 257     -10.378  16.239  13.814  1.00 93.75           C  
ATOM   4015  HE2 TYR A 257      -9.495  15.716  14.149  1.00 93.75           H  
ATOM   4016  OH  TYR A 257     -11.413  14.167  13.197  1.00 93.75           O  
ATOM   4017  HH  TYR A 257     -10.542  13.802  13.373  1.00 93.75           H  
ATOM   4018  CZ  TYR A 257     -11.477  15.516  13.308  1.00 93.75           C  
ATOM   4019  N   ARG A 258      -8.800  19.702  11.753  1.00 96.19           N  
ATOM   4020  H   ARG A 258      -9.368  19.179  11.102  1.00 96.19           H  
ATOM   4021  CA  ARG A 258      -7.334  19.655  11.585  1.00 96.19           C  
ATOM   4022  HA  ARG A 258      -6.865  19.241  12.477  1.00 96.19           H  
ATOM   4023  C   ARG A 258      -6.713  21.028  11.363  1.00 96.19           C  
ATOM   4024  CB  ARG A 258      -6.973  18.779  10.383  1.00 96.19           C  
ATOM   4025  HB2 ARG A 258      -5.921  18.925  10.139  1.00 96.19           H  
ATOM   4026  HB3 ARG A 258      -7.570  19.081   9.523  1.00 96.19           H  
ATOM   4027  O   ARG A 258      -5.602  21.262  11.820  1.00 96.19           O  
ATOM   4028  CG  ARG A 258      -7.185  17.296  10.672  1.00 96.19           C  
ATOM   4029  HG2 ARG A 258      -8.206  17.109  11.004  1.00 96.19           H  
ATOM   4030  HG3 ARG A 258      -6.492  16.979  11.451  1.00 96.19           H  
ATOM   4031  CD  ARG A 258      -6.915  16.515   9.391  1.00 96.19           C  
ATOM   4032  HD2 ARG A 258      -5.941  16.786   8.983  1.00 96.19           H  
ATOM   4033  HD3 ARG A 258      -7.680  16.764   8.656  1.00 96.19           H  
ATOM   4034  NE  ARG A 258      -6.970  15.084   9.662  1.00 96.19           N  
ATOM   4035  HE  ARG A 258      -7.879  14.646   9.699  1.00 96.19           H  
ATOM   4036  NH1 ARG A 258      -4.732  14.613   9.948  1.00 96.19           N  
ATOM   4037 HH11 ARG A 258      -4.431  15.551   9.725  1.00 96.19           H  
ATOM   4038 HH12 ARG A 258      -4.068  13.902  10.217  1.00 96.19           H  
ATOM   4039  NH2 ARG A 258      -6.279  13.062  10.257  1.00 96.19           N  
ATOM   4040 HH21 ARG A 258      -7.252  12.793  10.292  1.00 96.19           H  
ATOM   4041 HH22 ARG A 258      -5.600  12.391  10.586  1.00 96.19           H  
ATOM   4042  CZ  ARG A 258      -5.981  14.270   9.943  1.00 96.19           C  
ATOM   4043  N   ILE A 259      -7.435  21.952  10.721  1.00 96.06           N  
ATOM   4044  H   ILE A 259      -8.355  21.688  10.397  1.00 96.06           H  
ATOM   4045  CA  ILE A 259      -6.974  23.329  10.475  1.00 96.06           C  
ATOM   4046  HA  ILE A 259      -6.043  23.289   9.908  1.00 96.06           H  
ATOM   4047  C   ILE A 259      -6.666  24.053  11.797  1.00 96.06           C  
ATOM   4048  CB  ILE A 259      -8.032  24.089   9.635  1.00 96.06           C  
ATOM   4049  HB  ILE A 259      -8.974  24.076  10.182  1.00 96.06           H  
ATOM   4050  O   ILE A 259      -5.792  24.918  11.842  1.00 96.06           O  
ATOM   4051  CG1 ILE A 259      -8.241  23.400   8.264  1.00 96.06           C  
ATOM   4052 HG12 ILE A 259      -8.468  22.344   8.412  1.00 96.06           H  
ATOM   4053 HG13 ILE A 259      -7.322  23.461   7.682  1.00 96.06           H  
ATOM   4054  CG2 ILE A 259      -7.637  25.559   9.404  1.00 96.06           C  
ATOM   4055 HG21 ILE A 259      -7.464  26.069  10.351  1.00 96.06           H  
ATOM   4056 HG22 ILE A 259      -8.436  26.095   8.892  1.00 96.06           H  
ATOM   4057 HG23 ILE A 259      -6.736  25.615   8.793  1.00 96.06           H  
ATOM   4058  CD1 ILE A 259      -9.391  23.989   7.438  1.00 96.06           C  
ATOM   4059 HD11 ILE A 259     -10.302  24.022   8.035  1.00 96.06           H  
ATOM   4060 HD12 ILE A 259      -9.563  23.360   6.565  1.00 96.06           H  
ATOM   4061 HD13 ILE A 259      -9.135  24.990   7.094  1.00 96.06           H  
ATOM   4062  N   TRP A 260      -7.361  23.692  12.878  1.00 94.56           N  
ATOM   4063  H   TRP A 260      -8.019  22.931  12.786  1.00 94.56           H  
ATOM   4064  CA  TRP A 260      -7.148  24.247  14.211  1.00 94.56           C  
ATOM   4065  HA  TRP A 260      -6.587  25.178  14.136  1.00 94.56           H  
ATOM   4066  C   TRP A 260      -6.321  23.324  15.117  1.00 94.56           C  
ATOM   4067  CB  TRP A 260      -8.513  24.578  14.817  1.00 94.56           C  
ATOM   4068  HB2 TRP A 260      -8.973  25.378  14.237  1.00 94.56           H  
ATOM   4069  HB3 TRP A 260      -9.155  23.701  14.737  1.00 94.56           H  
ATOM   4070  O   TRP A 260      -5.405  23.809  15.779  1.00 94.56           O  
ATOM   4071  CG  TRP A 260      -8.469  24.989  16.251  1.00 94.56           C  
ATOM   4072  CD1 TRP A 260      -7.926  26.130  16.731  1.00 94.56           C  
ATOM   4073  HD1 TRP A 260      -7.462  26.889  16.119  1.00 94.56           H  
ATOM   4074  CD2 TRP A 260      -8.923  24.235  17.414  1.00 94.56           C  
ATOM   4075  CE2 TRP A 260      -8.637  25.001  18.583  1.00 94.56           C  
ATOM   4076  CE3 TRP A 260      -9.534  22.977  17.597  1.00 94.56           C  
ATOM   4077  HE3 TRP A 260      -9.755  22.363  16.735  1.00 94.56           H  
ATOM   4078  NE1 TRP A 260      -8.038  26.150  18.108  1.00 94.56           N  
ATOM   4079  HE1 TRP A 260      -7.680  26.896  18.686  1.00 94.56           H  
ATOM   4080  CH2 TRP A 260      -9.553  23.286  20.020  1.00 94.56           C  
ATOM   4081  HH2 TRP A 260      -9.796  22.911  21.004  1.00 94.56           H  
ATOM   4082  CZ2 TRP A 260      -8.936  24.539  19.873  1.00 94.56           C  
ATOM   4083  HZ2 TRP A 260      -8.693  25.135  20.740  1.00 94.56           H  
ATOM   4084  CZ3 TRP A 260      -9.852  22.510  18.886  1.00 94.56           C  
ATOM   4085  HZ3 TRP A 260     -10.319  21.544  19.007  1.00 94.56           H  
ATOM   4086  N   LEU A 261      -6.591  22.011  15.133  1.00 95.19           N  
ATOM   4087  H   LEU A 261      -7.349  21.663  14.563  1.00 95.19           H  
ATOM   4088  CA  LEU A 261      -5.867  21.062  15.992  1.00 95.19           C  
ATOM   4089  HA  LEU A 261      -5.952  21.390  17.028  1.00 95.19           H  
ATOM   4090  C   LEU A 261      -4.365  21.021  15.690  1.00 95.19           C  
ATOM   4091  CB  LEU A 261      -6.441  19.639  15.860  1.00 95.19           C  
ATOM   4092  HB2 LEU A 261      -6.491  19.377  14.803  1.00 95.19           H  
ATOM   4093  HB3 LEU A 261      -5.732  18.954  16.326  1.00 95.19           H  
ATOM   4094  O   LEU A 261      -3.563  20.919  16.619  1.00 95.19           O  
ATOM   4095  CG  LEU A 261      -7.813  19.385  16.506  1.00 95.19           C  
ATOM   4096  HG  LEU A 261      -8.577  19.956  15.978  1.00 95.19           H  
ATOM   4097  CD1 LEU A 261      -8.132  17.893  16.406  1.00 95.19           C  
ATOM   4098 HD11 LEU A 261      -9.179  17.715  16.651  1.00 95.19           H  
ATOM   4099 HD12 LEU A 261      -7.917  17.521  15.404  1.00 95.19           H  
ATOM   4100 HD13 LEU A 261      -7.508  17.326  17.098  1.00 95.19           H  
ATOM   4101  CD2 LEU A 261      -7.856  19.735  17.995  1.00 95.19           C  
ATOM   4102 HD21 LEU A 261      -7.073  19.193  18.527  1.00 95.19           H  
ATOM   4103 HD22 LEU A 261      -7.716  20.806  18.139  1.00 95.19           H  
ATOM   4104 HD23 LEU A 261      -8.825  19.456  18.408  1.00 95.19           H  
ATOM   4105  N   SER A 262      -3.969  21.164  14.422  1.00 97.25           N  
ATOM   4106  H   SER A 262      -4.653  21.262  13.686  1.00 97.25           H  
ATOM   4107  CA  SER A 262      -2.557  21.119  14.032  1.00 97.25           C  
ATOM   4108  HA  SER A 262      -2.144  20.167  14.366  1.00 97.25           H  
ATOM   4109  C   SER A 262      -1.715  22.233  14.669  1.00 97.25           C  
ATOM   4110  CB  SER A 262      -2.430  21.170  12.511  1.00 97.25           C  
ATOM   4111  HB2 SER A 262      -3.051  20.393  12.065  1.00 97.25           H  
ATOM   4112  HB3 SER A 262      -1.392  20.998  12.229  1.00 97.25           H  
ATOM   4113  O   SER A 262      -0.512  22.049  14.832  1.00 97.25           O  
ATOM   4114  OG  SER A 262      -2.838  22.439  12.047  1.00 97.25           O  
ATOM   4115  HG  SER A 262      -2.740  22.453  11.092  1.00 97.25           H  
ATOM   4116  N   LEU A 263      -2.324  23.344  15.116  1.00 98.06           N  
ATOM   4117  H   LEU A 263      -3.323  23.411  14.986  1.00 98.06           H  
ATOM   4118  CA  LEU A 263      -1.636  24.442  15.818  1.00 98.06           C  
ATOM   4119  HA  LEU A 263      -0.805  24.783  15.200  1.00 98.06           H  
ATOM   4120  C   LEU A 263      -1.043  24.016  17.172  1.00 98.06           C  
ATOM   4121  CB  LEU A 263      -2.617  25.610  16.054  1.00 98.06           C  
ATOM   4122  HB2 LEU A 263      -3.421  25.252  16.696  1.00 98.06           H  
ATOM   4123  HB3 LEU A 263      -2.092  26.395  16.598  1.00 98.06           H  
ATOM   4124  O   LEU A 263      -0.199  24.721  17.735  1.00 98.06           O  
ATOM   4125  CG  LEU A 263      -3.233  26.234  14.790  1.00 98.06           C  
ATOM   4126  HG  LEU A 263      -3.737  25.465  14.204  1.00 98.06           H  
ATOM   4127  CD1 LEU A 263      -4.268  27.289  15.193  1.00 98.06           C  
ATOM   4128 HD11 LEU A 263      -3.783  28.102  15.735  1.00 98.06           H  
ATOM   4129 HD12 LEU A 263      -4.751  27.680  14.298  1.00 98.06           H  
ATOM   4130 HD13 LEU A 263      -5.022  26.823  15.826  1.00 98.06           H  
ATOM   4131  CD2 LEU A 263      -2.178  26.914  13.917  1.00 98.06           C  
ATOM   4132 HD21 LEU A 263      -2.650  27.318  13.022  1.00 98.06           H  
ATOM   4133 HD22 LEU A 263      -1.432  26.188  13.595  1.00 98.06           H  
ATOM   4134 HD23 LEU A 263      -1.689  27.718  14.469  1.00 98.06           H  
ATOM   4135  N   PHE A 264      -1.504  22.891  17.720  1.00 98.06           N  
ATOM   4136  H   PHE A 264      -2.210  22.370  17.219  1.00 98.06           H  
ATOM   4137  CA  PHE A 264      -1.057  22.356  19.006  1.00 98.06           C  
ATOM   4138  HA  PHE A 264      -0.520  23.133  19.548  1.00 98.06           H  
ATOM   4139  C   PHE A 264      -0.080  21.187  18.884  1.00 98.06           C  
ATOM   4140  CB  PHE A 264      -2.273  21.984  19.850  1.00 98.06           C  
ATOM   4141  HB2 PHE A 264      -2.829  21.205  19.328  1.00 98.06           H  
ATOM   4142  HB3 PHE A 264      -1.936  21.577  20.803  1.00 98.06           H  
ATOM   4143  O   PHE A 264       0.485  20.776  19.896  1.00 98.06           O  
ATOM   4144  CG  PHE A 264      -3.194  23.147  20.132  1.00 98.06           C  
ATOM   4145  CD1 PHE A 264      -2.922  24.032  21.192  1.00 98.06           C  
ATOM   4146  HD1 PHE A 264      -2.054  23.878  21.816  1.00 98.06           H  
ATOM   4147  CD2 PHE A 264      -4.324  23.347  19.323  1.00 98.06           C  
ATOM   4148  HD2 PHE A 264      -4.527  22.680  18.498  1.00 98.06           H  
ATOM   4149  CE1 PHE A 264      -3.799  25.099  21.459  1.00 98.06           C  
ATOM   4150  HE1 PHE A 264      -3.607  25.759  22.292  1.00 98.06           H  
ATOM   4151  CE2 PHE A 264      -5.193  24.416  19.583  1.00 98.06           C  
ATOM   4152  HE2 PHE A 264      -6.055  24.551  18.947  1.00 98.06           H  
ATOM   4153  CZ  PHE A 264      -4.939  25.289  20.656  1.00 98.06           C  
ATOM   4154  HZ  PHE A 264      -5.619  26.102  20.863  1.00 98.06           H  
ATOM   4155  N   LEU A 265       0.119  20.671  17.671  1.00 97.75           N  
ATOM   4156  H   LEU A 265      -0.311  21.125  16.878  1.00 97.75           H  
ATOM   4157  CA  LEU A 265       1.006  19.551  17.390  1.00 97.75           C  
ATOM   4158  HA  LEU A 265       1.151  18.991  18.314  1.00 97.75           H  
ATOM   4159  C   LEU A 265       2.375  20.063  16.925  1.00 97.75           C  
ATOM   4160  CB  LEU A 265       0.308  18.645  16.357  1.00 97.75           C  
ATOM   4161  HB2 LEU A 265      -0.725  18.490  16.668  1.00 97.75           H  
ATOM   4162  HB3 LEU A 265       0.288  19.165  15.399  1.00 97.75           H  
ATOM   4163  O   LEU A 265       2.457  21.049  16.199  1.00 97.75           O  
ATOM   4164  CG  LEU A 265       0.952  17.261  16.158  1.00 97.75           C  
ATOM   4165  HG  LEU A 265       1.987  17.384  15.837  1.00 97.75           H  
ATOM   4166  CD1 LEU A 265       0.910  16.419  17.435  1.00 97.75           C  
ATOM   4167 HD11 LEU A 265       1.291  15.421  17.216  1.00 97.75           H  
ATOM   4168 HD12 LEU A 265       1.541  16.856  18.209  1.00 97.75           H  
ATOM   4169 HD13 LEU A 265      -0.114  16.330  17.796  1.00 97.75           H  
ATOM   4170  CD2 LEU A 265       0.194  16.487  15.080  1.00 97.75           C  
ATOM   4171 HD21 LEU A 265       0.719  15.560  14.848  1.00 97.75           H  
ATOM   4172 HD22 LEU A 265      -0.809  16.241  15.427  1.00 97.75           H  
ATOM   4173 HD23 LEU A 265       0.106  17.077  14.168  1.00 97.75           H  
ATOM   4174  N   HIS A 266       3.456  19.374  17.286  1.00 98.06           N  
ATOM   4175  H   HIS A 266       3.343  18.563  17.877  1.00 98.06           H  
ATOM   4176  CA  HIS A 266       4.813  19.712  16.851  1.00 98.06           C  
ATOM   4177  HA  HIS A 266       4.764  20.523  16.124  1.00 98.06           H  
ATOM   4178  C   HIS A 266       5.473  18.516  16.172  1.00 98.06           C  
ATOM   4179  CB  HIS A 266       5.656  20.199  18.043  1.00 98.06           C  
ATOM   4180  HB2 HIS A 266       6.700  20.271  17.740  1.00 98.06           H  
ATOM   4181  HB3 HIS A 266       5.593  19.471  18.852  1.00 98.06           H  
ATOM   4182  O   HIS A 266       5.346  17.390  16.635  1.00 98.06           O  
ATOM   4183  CG  HIS A 266       5.226  21.546  18.561  1.00 98.06           C  
ATOM   4184  CD2 HIS A 266       5.761  22.747  18.194  1.00 98.06           C  
ATOM   4185  HD2 HIS A 266       6.578  22.902  17.505  1.00 98.06           H  
ATOM   4186  ND1 HIS A 266       4.141  21.775  19.402  1.00 98.06           N  
ATOM   4187  CE1 HIS A 266       4.040  23.102  19.509  1.00 98.06           C  
ATOM   4188  HE1 HIS A 266       3.234  23.611  20.016  1.00 98.06           H  
ATOM   4189  NE2 HIS A 266       5.011  23.715  18.815  1.00 98.06           N  
ATOM   4190  HE2 HIS A 266       5.117  24.712  18.693  1.00 98.06           H  
ATOM   4191  N   ALA A 267       6.245  18.776  15.113  1.00 95.94           N  
ATOM   4192  H   ALA A 267       6.123  19.656  14.632  1.00 95.94           H  
ATOM   4193  CA  ALA A 267       7.019  17.760  14.397  1.00 95.94           C  
ATOM   4194  HA  ALA A 267       6.338  16.981  14.056  1.00 95.94           H  
ATOM   4195  C   ALA A 267       8.105  17.072  15.246  1.00 95.94           C  
ATOM   4196  CB  ALA A 267       7.648  18.433  13.170  1.00 95.94           C  
ATOM   4197  HB1 ALA A 267       6.877  18.862  12.531  1.00 95.94           H  
ATOM   4198  HB2 ALA A 267       8.343  19.216  13.477  1.00 95.94           H  
ATOM   4199  HB3 ALA A 267       8.194  17.689  12.590  1.00 95.94           H  
ATOM   4200  O   ALA A 267       8.622  16.037  14.841  1.00 95.94           O  
ATOM   4201  N   GLY A 268       8.477  17.639  16.398  1.00 97.38           N  
ATOM   4202  H   GLY A 268       7.994  18.470  16.707  1.00 97.38           H  
ATOM   4203  CA  GLY A 268       9.470  17.066  17.301  1.00 97.38           C  
ATOM   4204  HA2 GLY A 268       9.050  16.184  17.783  1.00 97.38           H  
ATOM   4205  HA3 GLY A 268      10.340  16.750  16.725  1.00 97.38           H  
ATOM   4206  C   GLY A 268       9.927  18.034  18.390  1.00 97.38           C  
ATOM   4207  O   GLY A 268       9.447  19.171  18.483  1.00 97.38           O  
ATOM   4208  N   ILE A 269      10.878  17.586  19.213  1.00 98.06           N  
ATOM   4209  H   ILE A 269      11.251  16.666  19.026  1.00 98.06           H  
ATOM   4210  CA  ILE A 269      11.376  18.330  20.383  1.00 98.06           C  
ATOM   4211  HA  ILE A 269      10.536  18.535  21.046  1.00 98.06           H  
ATOM   4212  C   ILE A 269      11.974  19.673  19.967  1.00 98.06           C  
ATOM   4213  CB  ILE A 269      12.429  17.505  21.165  1.00 98.06           C  
ATOM   4214  HB  ILE A 269      13.266  17.291  20.501  1.00 98.06           H  
ATOM   4215  O   ILE A 269      11.684  20.699  20.583  1.00 98.06           O  
ATOM   4216  CG1 ILE A 269      11.824  16.163  21.622  1.00 98.06           C  
ATOM   4217 HG12 ILE A 269      11.516  15.617  20.730  1.00 98.06           H  
ATOM   4218 HG13 ILE A 269      10.946  16.349  22.241  1.00 98.06           H  
ATOM   4219  CG2 ILE A 269      12.965  18.299  22.375  1.00 98.06           C  
ATOM   4220 HG21 ILE A 269      13.435  19.228  22.054  1.00 98.06           H  
ATOM   4221 HG22 ILE A 269      13.728  17.724  22.899  1.00 98.06           H  
ATOM   4222 HG23 ILE A 269      12.150  18.527  23.062  1.00 98.06           H  
ATOM   4223  CD1 ILE A 269      12.781  15.236  22.381  1.00 98.06           C  
ATOM   4224 HD11 ILE A 269      13.701  15.106  21.812  1.00 98.06           H  
ATOM   4225 HD12 ILE A 269      13.010  15.644  23.366  1.00 98.06           H  
ATOM   4226 HD13 ILE A 269      12.311  14.263  22.518  1.00 98.06           H  
ATOM   4227  N   VAL A 270      12.788  19.689  18.908  1.00 97.56           N  
ATOM   4228  H   VAL A 270      12.927  18.830  18.395  1.00 97.56           H  
ATOM   4229  CA  VAL A 270      13.471  20.910  18.457  1.00 97.56           C  
ATOM   4230  HA  VAL A 270      14.011  21.342  19.299  1.00 97.56           H  
ATOM   4231  C   VAL A 270      12.448  21.948  17.994  1.00 97.56           C  
ATOM   4232  CB  VAL A 270      14.490  20.586  17.349  1.00 97.56           C  
ATOM   4233  HB  VAL A 270      13.969  20.125  16.510  1.00 97.56           H  
ATOM   4234  O   VAL A 270      12.542  23.121  18.356  1.00 97.56           O  
ATOM   4235  CG1 VAL A 270      15.208  21.848  16.853  1.00 97.56           C  
ATOM   4236 HG11 VAL A 270      15.726  22.335  17.679  1.00 97.56           H  
ATOM   4237 HG12 VAL A 270      14.499  22.547  16.411  1.00 97.56           H  
ATOM   4238 HG13 VAL A 270      15.933  21.576  16.085  1.00 97.56           H  
ATOM   4239  CG2 VAL A 270      15.554  19.600  17.847  1.00 97.56           C  
ATOM   4240 HG21 VAL A 270      16.079  20.009  18.710  1.00 97.56           H  
ATOM   4241 HG22 VAL A 270      16.270  19.400  17.050  1.00 97.56           H  
ATOM   4242 HG23 VAL A 270      15.090  18.652  18.118  1.00 97.56           H  
ATOM   4243  N   HIS A 271      11.418  21.510  17.269  1.00 97.00           N  
ATOM   4244  H   HIS A 271      11.360  20.525  17.055  1.00 97.00           H  
ATOM   4245  CA  HIS A 271      10.342  22.387  16.819  1.00 97.00           C  
ATOM   4246  HA  HIS A 271      10.786  23.230  16.290  1.00 97.00           H  
ATOM   4247  C   HIS A 271       9.520  22.951  17.995  1.00 97.00           C  
ATOM   4248  CB  HIS A 271       9.462  21.606  15.840  1.00 97.00           C  
ATOM   4249  HB2 HIS A 271      10.078  21.212  15.031  1.00 97.00           H  
ATOM   4250  HB3 HIS A 271       9.004  20.761  16.356  1.00 97.00           H  
ATOM   4251  O   HIS A 271       9.200  24.146  18.026  1.00 97.00           O  
ATOM   4252  CG  HIS A 271       8.378  22.446  15.227  1.00 97.00           C  
ATOM   4253  CD2 HIS A 271       8.474  23.745  14.805  1.00 97.00           C  
ATOM   4254  HD2 HIS A 271       9.354  24.369  14.846  1.00 97.00           H  
ATOM   4255  ND1 HIS A 271       7.101  22.027  14.954  1.00 97.00           N  
ATOM   4256  HD1 HIS A 271       6.751  21.087  15.066  1.00 97.00           H  
ATOM   4257  CE1 HIS A 271       6.445  23.039  14.365  1.00 97.00           C  
ATOM   4258  HE1 HIS A 271       5.448  22.980  13.955  1.00 97.00           H  
ATOM   4259  NE2 HIS A 271       7.230  24.123  14.299  1.00 97.00           N  
ATOM   4260  N   CYS A 272       9.229  22.120  19.004  1.00 98.50           N  
ATOM   4261  H   CYS A 272       9.483  21.146  18.921  1.00 98.50           H  
ATOM   4262  CA  CYS A 272       8.578  22.565  20.237  1.00 98.50           C  
ATOM   4263  HA  CYS A 272       7.630  23.043  19.988  1.00 98.50           H  
ATOM   4264  C   CYS A 272       9.428  23.609  20.975  1.00 98.50           C  
ATOM   4265  CB  CYS A 272       8.270  21.350  21.121  1.00 98.50           C  
ATOM   4266  HB2 CYS A 272       9.195  20.850  21.407  1.00 98.50           H  
ATOM   4267  HB3 CYS A 272       7.645  20.645  20.572  1.00 98.50           H  
ATOM   4268  O   CYS A 272       8.902  24.642  21.386  1.00 98.50           O  
ATOM   4269  SG  CYS A 272       7.375  21.885  22.613  1.00 98.50           S  
ATOM   4270  HG  CYS A 272       8.129  22.950  22.903  1.00 98.50           H  
ATOM   4271  N   LEU A 273      10.743  23.402  21.100  1.00 98.44           N  
ATOM   4272  H   LEU A 273      11.125  22.535  20.750  1.00 98.44           H  
ATOM   4273  CA  LEU A 273      11.645  24.354  21.758  1.00 98.44           C  
ATOM   4274  HA  LEU A 273      11.284  24.530  22.771  1.00 98.44           H  
ATOM   4275  C   LEU A 273      11.655  25.723  21.065  1.00 98.44           C  
ATOM   4276  CB  LEU A 273      13.068  23.770  21.818  1.00 98.44           C  
ATOM   4277  HB2 LEU A 273      13.766  24.572  22.057  1.00 98.44           H  
ATOM   4278  HB3 LEU A 273      13.332  23.392  20.830  1.00 98.44           H  
ATOM   4279  O   LEU A 273      11.558  26.744  21.747  1.00 98.44           O  
ATOM   4280  CG  LEU A 273      13.257  22.647  22.852  1.00 98.44           C  
ATOM   4281  HG  LEU A 273      12.503  21.873  22.710  1.00 98.44           H  
ATOM   4282  CD1 LEU A 273      14.641  22.024  22.669  1.00 98.44           C  
ATOM   4283 HD11 LEU A 273      15.418  22.776  22.814  1.00 98.44           H  
ATOM   4284 HD12 LEU A 273      14.779  21.216  23.387  1.00 98.44           H  
ATOM   4285 HD13 LEU A 273      14.723  21.608  21.665  1.00 98.44           H  
ATOM   4286  CD2 LEU A 273      13.154  23.167  24.289  1.00 98.44           C  
ATOM   4287 HD21 LEU A 273      12.143  23.524  24.489  1.00 98.44           H  
ATOM   4288 HD22 LEU A 273      13.867  23.975  24.449  1.00 98.44           H  
ATOM   4289 HD23 LEU A 273      13.367  22.355  24.984  1.00 98.44           H  
ATOM   4290  N   VAL A 274      11.703  25.760  19.728  1.00 96.50           N  
ATOM   4291  H   VAL A 274      11.807  24.888  19.229  1.00 96.50           H  
ATOM   4292  CA  VAL A 274      11.605  27.015  18.958  1.00 96.50           C  
ATOM   4293  HA  VAL A 274      12.417  27.677  19.259  1.00 96.50           H  
ATOM   4294  C   VAL A 274      10.295  27.746  19.276  1.00 96.50           C  
ATOM   4295  CB  VAL A 274      11.743  26.744  17.444  1.00 96.50           C  
ATOM   4296  HB  VAL A 274      11.031  25.973  17.150  1.00 96.50           H  
ATOM   4297  O   VAL A 274      10.302  28.951  19.539  1.00 96.50           O  
ATOM   4298  CG1 VAL A 274      11.479  27.997  16.597  1.00 96.50           C  
ATOM   4299 HG11 VAL A 274      11.665  27.776  15.546  1.00 96.50           H  
ATOM   4300 HG12 VAL A 274      12.130  28.812  16.913  1.00 96.50           H  
ATOM   4301 HG13 VAL A 274      10.438  28.308  16.689  1.00 96.50           H  
ATOM   4302  CG2 VAL A 274      13.160  26.264  17.107  1.00 96.50           C  
ATOM   4303 HG21 VAL A 274      13.886  27.045  17.333  1.00 96.50           H  
ATOM   4304 HG22 VAL A 274      13.413  25.373  17.682  1.00 96.50           H  
ATOM   4305 HG23 VAL A 274      13.221  26.013  16.048  1.00 96.50           H  
ATOM   4306  N   SER A 275       9.180  27.012  19.345  1.00 97.56           N  
ATOM   4307  H   SER A 275       9.248  26.023  19.147  1.00 97.56           H  
ATOM   4308  CA  SER A 275       7.878  27.578  19.715  1.00 97.56           C  
ATOM   4309  HA  SER A 275       7.676  28.422  19.055  1.00 97.56           H  
ATOM   4310  C   SER A 275       7.851  28.122  21.146  1.00 97.56           C  
ATOM   4311  CB  SER A 275       6.767  26.542  19.533  1.00 97.56           C  
ATOM   4312  HB2 SER A 275       5.833  26.952  19.918  1.00 97.56           H  
ATOM   4313  HB3 SER A 275       7.000  25.633  20.088  1.00 97.56           H  
ATOM   4314  O   SER A 275       7.364  29.231  21.362  1.00 97.56           O  
ATOM   4315  OG  SER A 275       6.597  26.237  18.162  1.00 97.56           O  
ATOM   4316  HG  SER A 275       7.348  25.723  17.857  1.00 97.56           H  
ATOM   4317  N   VAL A 276       8.413  27.398  22.118  1.00 98.19           N  
ATOM   4318  H   VAL A 276       8.780  26.488  21.875  1.00 98.19           H  
ATOM   4319  CA  VAL A 276       8.499  27.830  23.525  1.00 98.19           C  
ATOM   4320  HA  VAL A 276       7.495  28.044  23.891  1.00 98.19           H  
ATOM   4321  C   VAL A 276       9.321  29.117  23.653  1.00 98.19           C  
ATOM   4322  CB  VAL A 276       9.103  26.709  24.397  1.00 98.19           C  
ATOM   4323  HB  VAL A 276      10.048  26.393  23.955  1.00 98.19           H  
ATOM   4324  O   VAL A 276       8.914  30.042  24.357  1.00 98.19           O  
ATOM   4325  CG1 VAL A 276       9.387  27.169  25.834  1.00 98.19           C  
ATOM   4326 HG11 VAL A 276       8.485  27.592  26.277  1.00 98.19           H  
ATOM   4327 HG12 VAL A 276      10.179  27.918  25.843  1.00 98.19           H  
ATOM   4328 HG13 VAL A 276       9.717  26.321  26.434  1.00 98.19           H  
ATOM   4329  CG2 VAL A 276       8.186  25.479  24.482  1.00 98.19           C  
ATOM   4330 HG21 VAL A 276       8.734  24.641  24.912  1.00 98.19           H  
ATOM   4331 HG22 VAL A 276       7.314  25.682  25.105  1.00 98.19           H  
ATOM   4332 HG23 VAL A 276       7.821  25.188  23.497  1.00 98.19           H  
ATOM   4333  N   VAL A 277      10.452  29.224  22.944  1.00 97.94           N  
ATOM   4334  H   VAL A 277      10.744  28.433  22.388  1.00 97.94           H  
ATOM   4335  CA  VAL A 277      11.286  30.439  22.944  1.00 97.94           C  
ATOM   4336  HA  VAL A 277      11.541  30.686  23.974  1.00 97.94           H  
ATOM   4337  C   VAL A 277      10.511  31.628  22.384  1.00 97.94           C  
ATOM   4338  CB  VAL A 277      12.600  30.218  22.168  1.00 97.94           C  
ATOM   4339  HB  VAL A 277      12.377  29.797  21.188  1.00 97.94           H  
ATOM   4340  O   VAL A 277      10.492  32.688  23.014  1.00 97.94           O  
ATOM   4341  CG1 VAL A 277      13.392  31.520  21.968  1.00 97.94           C  
ATOM   4342 HG11 VAL A 277      14.353  31.298  21.504  1.00 97.94           H  
ATOM   4343 HG12 VAL A 277      12.853  32.197  21.305  1.00 97.94           H  
ATOM   4344 HG13 VAL A 277      13.562  32.010  22.927  1.00 97.94           H  
ATOM   4345  CG2 VAL A 277      13.512  29.249  22.930  1.00 97.94           C  
ATOM   4346 HG21 VAL A 277      13.810  29.682  23.885  1.00 97.94           H  
ATOM   4347 HG22 VAL A 277      14.401  29.037  22.337  1.00 97.94           H  
ATOM   4348 HG23 VAL A 277      12.997  28.307  23.118  1.00 97.94           H  
ATOM   4349  N   PHE A 278       9.822  31.459  21.252  1.00 96.88           N  
ATOM   4350  H   PHE A 278       9.879  30.571  20.773  1.00 96.88           H  
ATOM   4351  CA  PHE A 278       8.973  32.508  20.684  1.00 96.88           C  
ATOM   4352  HA  PHE A 278       9.583  33.385  20.469  1.00 96.88           H  
ATOM   4353  C   PHE A 278       7.872  32.936  21.665  1.00 96.88           C  
ATOM   4354  CB  PHE A 278       8.365  32.007  19.367  1.00 96.88           C  
ATOM   4355  HB2 PHE A 278       9.169  31.697  18.700  1.00 96.88           H  
ATOM   4356  HB3 PHE A 278       7.745  31.131  19.557  1.00 96.88           H  
ATOM   4357  O   PHE A 278       7.616  34.127  21.854  1.00 96.88           O  
ATOM   4358  CG  PHE A 278       7.524  33.058  18.672  1.00 96.88           C  
ATOM   4359  CD1 PHE A 278       6.177  33.247  19.035  1.00 96.88           C  
ATOM   4360  HD1 PHE A 278       5.728  32.621  19.792  1.00 96.88           H  
ATOM   4361  CD2 PHE A 278       8.099  33.874  17.682  1.00 96.88           C  
ATOM   4362  HD2 PHE A 278       9.128  33.727  17.389  1.00 96.88           H  
ATOM   4363  CE1 PHE A 278       5.417  34.257  18.422  1.00 96.88           C  
ATOM   4364  HE1 PHE A 278       4.385  34.404  18.706  1.00 96.88           H  
ATOM   4365  CE2 PHE A 278       7.332  34.873  17.061  1.00 96.88           C  
ATOM   4366  HE2 PHE A 278       7.774  35.482  16.286  1.00 96.88           H  
ATOM   4367  CZ  PHE A 278       5.994  35.074  17.437  1.00 96.88           C  
ATOM   4368  HZ  PHE A 278       5.409  35.844  16.956  1.00 96.88           H  
ATOM   4369  N   GLN A 279       7.239  31.975  22.338  1.00 97.25           N  
ATOM   4370  H   GLN A 279       7.476  31.013  22.143  1.00 97.25           H  
ATOM   4371  CA  GLN A 279       6.160  32.250  23.282  1.00 97.25           C  
ATOM   4372  HA  GLN A 279       5.423  32.859  22.758  1.00 97.25           H  
ATOM   4373  C   GLN A 279       6.645  33.027  24.511  1.00 97.25           C  
ATOM   4374  CB  GLN A 279       5.496  30.940  23.704  1.00 97.25           C  
ATOM   4375  HB2 GLN A 279       4.845  31.119  24.560  1.00 97.25           H  
ATOM   4376  HB3 GLN A 279       6.270  30.234  24.005  1.00 97.25           H  
ATOM   4377  O   GLN A 279       6.036  34.021  24.904  1.00 97.25           O  
ATOM   4378  CG  GLN A 279       4.650  30.339  22.573  1.00 97.25           C  
ATOM   4379  HG2 GLN A 279       5.196  30.355  21.630  1.00 97.25           H  
ATOM   4380  HG3 GLN A 279       3.752  30.940  22.430  1.00 97.25           H  
ATOM   4381  CD  GLN A 279       4.238  28.906  22.862  1.00 97.25           C  
ATOM   4382  NE2 GLN A 279       3.482  28.313  21.976  1.00 97.25           N  
ATOM   4383 HE21 GLN A 279       3.187  28.788  21.135  1.00 97.25           H  
ATOM   4384 HE22 GLN A 279       3.243  27.349  22.158  1.00 97.25           H  
ATOM   4385  OE1 GLN A 279       4.577  28.306  23.868  1.00 97.25           O  
ATOM   4386  N   MET A 280       7.775  32.621  25.092  1.00 96.81           N  
ATOM   4387  H   MET A 280       8.216  31.787  24.734  1.00 96.81           H  
ATOM   4388  CA  MET A 280       8.324  33.233  26.306  1.00 96.81           C  
ATOM   4389  HA  MET A 280       7.495  33.434  26.985  1.00 96.81           H  
ATOM   4390  C   MET A 280       8.998  34.591  26.072  1.00 96.81           C  
ATOM   4391  CB  MET A 280       9.279  32.239  26.981  1.00 96.81           C  
ATOM   4392  HB2 MET A 280      10.023  31.899  26.261  1.00 96.81           H  
ATOM   4393  HB3 MET A 280       9.803  32.733  27.800  1.00 96.81           H  
ATOM   4394  O   MET A 280       9.264  35.306  27.043  1.00 96.81           O  
ATOM   4395  CG  MET A 280       8.521  31.026  27.540  1.00 96.81           C  
ATOM   4396  HG2 MET A 280       9.237  30.349  28.006  1.00 96.81           H  
ATOM   4397  HG3 MET A 280       8.060  30.487  26.711  1.00 96.81           H  
ATOM   4398  SD  MET A 280       7.210  31.410  28.743  1.00 96.81           S  
ATOM   4399  CE  MET A 280       8.211  32.002  30.127  1.00 96.81           C  
ATOM   4400  HE1 MET A 280       7.569  32.189  30.988  1.00 96.81           H  
ATOM   4401  HE2 MET A 280       8.942  31.238  30.392  1.00 96.81           H  
ATOM   4402  HE3 MET A 280       8.728  32.918  29.841  1.00 96.81           H  
ATOM   4403  N   THR A 281       9.246  34.956  24.813  1.00 95.31           N  
ATOM   4404  H   THR A 281       9.017  34.299  24.081  1.00 95.31           H  
ATOM   4405  CA  THR A 281       9.828  36.244  24.412  1.00 95.31           C  
ATOM   4406  HA  THR A 281      10.223  36.753  25.292  1.00 95.31           H  
ATOM   4407  C   THR A 281       8.777  37.186  23.828  1.00 95.31           C  
ATOM   4408  CB  THR A 281      11.007  36.056  23.443  1.00 95.31           C  
ATOM   4409  HB  THR A 281      11.330  37.035  23.088  1.00 95.31           H  
ATOM   4410  O   THR A 281       8.516  38.232  24.408  1.00 95.31           O  
ATOM   4411  CG2 THR A 281      12.196  35.363  24.112  1.00 95.31           C  
ATOM   4412 HG21 THR A 281      11.910  34.380  24.485  1.00 95.31           H  
ATOM   4413 HG22 THR A 281      12.553  35.971  24.943  1.00 95.31           H  
ATOM   4414 HG23 THR A 281      13.002  35.250  23.386  1.00 95.31           H  
ATOM   4415  OG1 THR A 281      10.639  35.271  22.334  1.00 95.31           O  
ATOM   4416  HG1 THR A 281      10.669  34.350  22.603  1.00 95.31           H  
ATOM   4417  N   ILE A 282       8.132  36.816  22.721  1.00 94.81           N  
ATOM   4418  H   ILE A 282       8.368  35.922  22.315  1.00 94.81           H  
ATOM   4419  CA  ILE A 282       7.252  37.709  21.956  1.00 94.81           C  
ATOM   4420  HA  ILE A 282       7.556  38.740  22.137  1.00 94.81           H  
ATOM   4421  C   ILE A 282       5.803  37.602  22.439  1.00 94.81           C  
ATOM   4422  CB  ILE A 282       7.420  37.443  20.439  1.00 94.81           C  
ATOM   4423  HB  ILE A 282       7.239  36.386  20.244  1.00 94.81           H  
ATOM   4424  O   ILE A 282       5.193  38.615  22.782  1.00 94.81           O  
ATOM   4425  CG1 ILE A 282       8.870  37.787  20.014  1.00 94.81           C  
ATOM   4426 HG12 ILE A 282       9.578  37.290  20.676  1.00 94.81           H  
ATOM   4427 HG13 ILE A 282       9.024  38.862  20.114  1.00 94.81           H  
ATOM   4428  CG2 ILE A 282       6.406  38.266  19.619  1.00 94.81           C  
ATOM   4429 HG21 ILE A 282       6.528  38.075  18.553  1.00 94.81           H  
ATOM   4430 HG22 ILE A 282       6.538  39.331  19.813  1.00 94.81           H  
ATOM   4431 HG23 ILE A 282       5.387  37.979  19.875  1.00 94.81           H  
ATOM   4432  CD1 ILE A 282       9.243  37.368  18.590  1.00 94.81           C  
ATOM   4433 HD11 ILE A 282       8.608  37.869  17.859  1.00 94.81           H  
ATOM   4434 HD12 ILE A 282       9.151  36.286  18.495  1.00 94.81           H  
ATOM   4435 HD13 ILE A 282      10.279  37.646  18.396  1.00 94.81           H  
ATOM   4436  N   LEU A 283       5.245  36.388  22.510  1.00 97.12           N  
ATOM   4437  H   LEU A 283       5.811  35.587  22.268  1.00 97.12           H  
ATOM   4438  CA  LEU A 283       3.825  36.200  22.849  1.00 97.12           C  
ATOM   4439  HA  LEU A 283       3.233  36.798  22.156  1.00 97.12           H  
ATOM   4440  C   LEU A 283       3.501  36.693  24.263  1.00 97.12           C  
ATOM   4441  CB  LEU A 283       3.440  34.722  22.686  1.00 97.12           C  
ATOM   4442  HB2 LEU A 283       3.678  34.400  21.672  1.00 97.12           H  
ATOM   4443  HB3 LEU A 283       4.028  34.145  23.400  1.00 97.12           H  
ATOM   4444  O   LEU A 283       2.541  37.439  24.450  1.00 97.12           O  
ATOM   4445  CG  LEU A 283       1.972  34.391  23.000  1.00 97.12           C  
ATOM   4446  HG  LEU A 283       1.802  34.537  24.066  1.00 97.12           H  
ATOM   4447  CD1 LEU A 283       0.994  35.296  22.269  1.00 97.12           C  
ATOM   4448 HD11 LEU A 283       0.925  36.233  22.822  1.00 97.12           H  
ATOM   4449 HD12 LEU A 283       1.361  35.535  21.270  1.00 97.12           H  
ATOM   4450 HD13 LEU A 283       0.007  34.837  22.220  1.00 97.12           H  
ATOM   4451  CD2 LEU A 283       1.677  32.926  22.693  1.00 97.12           C  
ATOM   4452 HD21 LEU A 283       0.634  32.707  22.922  1.00 97.12           H  
ATOM   4453 HD22 LEU A 283       1.871  32.708  21.643  1.00 97.12           H  
ATOM   4454 HD23 LEU A 283       2.294  32.298  23.336  1.00 97.12           H  
ATOM   4455  N   ARG A 284       4.335  36.333  25.244  1.00 96.94           N  
ATOM   4456  H   ARG A 284       5.061  35.670  25.015  1.00 96.94           H  
ATOM   4457  CA  ARG A 284       4.168  36.740  26.644  1.00 96.94           C  
ATOM   4458  HA  ARG A 284       3.232  36.323  27.016  1.00 96.94           H  
ATOM   4459  C   ARG A 284       4.089  38.256  26.794  1.00 96.94           C  
ATOM   4460  CB  ARG A 284       5.354  36.198  27.449  1.00 96.94           C  
ATOM   4461  HB2 ARG A 284       6.258  36.717  27.130  1.00 96.94           H  
ATOM   4462  HB3 ARG A 284       5.494  35.137  27.244  1.00 96.94           H  
ATOM   4463  O   ARG A 284       3.311  38.760  27.604  1.00 96.94           O  
ATOM   4464  CG  ARG A 284       5.137  36.373  28.958  1.00 96.94           C  
ATOM   4465  HG2 ARG A 284       4.896  37.409  29.193  1.00 96.94           H  
ATOM   4466  HG3 ARG A 284       4.308  35.737  29.268  1.00 96.94           H  
ATOM   4467  CD  ARG A 284       6.390  35.974  29.734  1.00 96.94           C  
ATOM   4468  HD2 ARG A 284       6.161  35.983  30.799  1.00 96.94           H  
ATOM   4469  HD3 ARG A 284       6.663  34.958  29.447  1.00 96.94           H  
ATOM   4470  NE  ARG A 284       7.508  36.895  29.449  1.00 96.94           N  
ATOM   4471  HE  ARG A 284       7.361  37.599  28.741  1.00 96.94           H  
ATOM   4472  NH1 ARG A 284       9.130  35.734  30.588  1.00 96.94           N  
ATOM   4473 HH11 ARG A 284       8.443  35.037  30.837  1.00 96.94           H  
ATOM   4474 HH12 ARG A 284      10.113  35.570  30.752  1.00 96.94           H  
ATOM   4475  NH2 ARG A 284       9.669  37.538  29.361  1.00 96.94           N  
ATOM   4476 HH21 ARG A 284      10.651  37.330  29.467  1.00 96.94           H  
ATOM   4477 HH22 ARG A 284       9.404  38.209  28.653  1.00 96.94           H  
ATOM   4478  CZ  ARG A 284       8.767  36.708  29.795  1.00 96.94           C  
ATOM   4479  N   ASP A 285       4.917  38.976  26.048  1.00 94.44           N  
ATOM   4480  H   ASP A 285       5.510  38.505  25.379  1.00 94.44           H  
ATOM   4481  CA  ASP A 285       5.013  40.425  26.163  1.00 94.44           C  
ATOM   4482  HA  ASP A 285       4.879  40.704  27.208  1.00 94.44           H  
ATOM   4483  C   ASP A 285       3.865  41.112  25.404  1.00 94.44           C  
ATOM   4484  CB  ASP A 285       6.429  40.871  25.770  1.00 94.44           C  
ATOM   4485  HB2 ASP A 285       6.439  41.958  25.704  1.00 94.44           H  
ATOM   4486  HB3 ASP A 285       6.676  40.470  24.787  1.00 94.44           H  
ATOM   4487  O   ASP A 285       3.257  42.037  25.944  1.00 94.44           O  
ATOM   4488  CG  ASP A 285       7.509  40.441  26.795  1.00 94.44           C  
ATOM   4489  OD1 ASP A 285       7.183  39.874  27.885  1.00 94.44           O  
ATOM   4490  OD2 ASP A 285       8.694  40.731  26.538  1.00 94.44           O  
ATOM   4491  N   LEU A 286       3.451  40.582  24.245  1.00 94.38           N  
ATOM   4492  H   LEU A 286       3.983  39.821  23.847  1.00 94.38           H  
ATOM   4493  CA  LEU A 286       2.215  40.999  23.568  1.00 94.38           C  
ATOM   4494  HA  LEU A 286       2.263  42.071  23.374  1.00 94.38           H  
ATOM   4495  C   LEU A 286       0.967  40.773  24.439  1.00 94.38           C  
ATOM   4496  CB  LEU A 286       2.077  40.243  22.232  1.00 94.38           C  
ATOM   4497  HB2 LEU A 286       2.247  39.181  22.414  1.00 94.38           H  
ATOM   4498  HB3 LEU A 286       1.053  40.352  21.876  1.00 94.38           H  
ATOM   4499  O   LEU A 286       0.090  41.636  24.501  1.00 94.38           O  
ATOM   4500  CG  LEU A 286       3.020  40.718  21.112  1.00 94.38           C  
ATOM   4501  HG  LEU A 286       4.054  40.690  21.456  1.00 94.38           H  
ATOM   4502  CD1 LEU A 286       2.878  39.787  19.907  1.00 94.38           C  
ATOM   4503 HD11 LEU A 286       3.578  40.084  19.126  1.00 94.38           H  
ATOM   4504 HD12 LEU A 286       1.863  39.831  19.511  1.00 94.38           H  
ATOM   4505 HD13 LEU A 286       3.106  38.765  20.208  1.00 94.38           H  
ATOM   4506  CD2 LEU A 286       2.686  42.139  20.649  1.00 94.38           C  
ATOM   4507 HD21 LEU A 286       3.287  42.391  19.775  1.00 94.38           H  
ATOM   4508 HD22 LEU A 286       2.916  42.857  21.436  1.00 94.38           H  
ATOM   4509 HD23 LEU A 286       1.631  42.215  20.386  1.00 94.38           H  
ATOM   4510  N   GLU A 287       0.885  39.649  25.157  1.00 95.44           N  
ATOM   4511  H   GLU A 287       1.595  38.943  25.025  1.00 95.44           H  
ATOM   4512  CA  GLU A 287      -0.239  39.359  26.053  1.00 95.44           C  
ATOM   4513  HA  GLU A 287      -1.171  39.524  25.511  1.00 95.44           H  
ATOM   4514  C   GLU A 287      -0.285  40.303  27.257  1.00 95.44           C  
ATOM   4515  CB  GLU A 287      -0.214  37.890  26.493  1.00 95.44           C  
ATOM   4516  HB2 GLU A 287      -0.065  37.256  25.619  1.00 95.44           H  
ATOM   4517  HB3 GLU A 287       0.605  37.730  27.195  1.00 95.44           H  
ATOM   4518  O   GLU A 287      -1.365  40.751  27.638  1.00 95.44           O  
ATOM   4519  CG  GLU A 287      -1.555  37.524  27.147  1.00 95.44           C  
ATOM   4520  HG2 GLU A 287      -1.744  38.189  27.989  1.00 95.44           H  
ATOM   4521  HG3 GLU A 287      -2.342  37.678  26.409  1.00 95.44           H  
ATOM   4522  CD  GLU A 287      -1.625  36.087  27.663  1.00 95.44           C  
ATOM   4523  OE1 GLU A 287      -2.586  35.779  28.401  1.00 95.44           O  
ATOM   4524  OE2 GLU A 287      -0.696  35.290  27.419  1.00 95.44           O  
ATOM   4525  N   LYS A 288       0.864  40.678  27.829  1.00 92.62           N  
ATOM   4526  H   LYS A 288       1.722  40.278  27.479  1.00 92.62           H  
ATOM   4527  CA  LYS A 288       0.912  41.684  28.904  1.00 92.62           C  
ATOM   4528  HA  LYS A 288       0.250  41.377  29.713  1.00 92.62           H  
ATOM   4529  C   LYS A 288       0.425  43.060  28.444  1.00 92.62           C  
ATOM   4530  CB  LYS A 288       2.339  41.809  29.435  1.00 92.62           C  
ATOM   4531  HB2 LYS A 288       2.416  42.713  30.039  1.00 92.62           H  
ATOM   4532  HB3 LYS A 288       3.017  41.913  28.588  1.00 92.62           H  
ATOM   4533  O   LYS A 288      -0.154  43.782  29.257  1.00 92.62           O  
ATOM   4534  CG  LYS A 288       2.760  40.620  30.307  1.00 92.62           C  
ATOM   4535  HG2 LYS A 288       2.252  40.668  31.270  1.00 92.62           H  
ATOM   4536  HG3 LYS A 288       2.514  39.677  29.820  1.00 92.62           H  
ATOM   4537  CD  LYS A 288       4.267  40.718  30.524  1.00 92.62           C  
ATOM   4538  HD2 LYS A 288       4.501  41.653  31.033  1.00 92.62           H  
ATOM   4539  HD3 LYS A 288       4.751  40.721  29.548  1.00 92.62           H  
ATOM   4540  CE  LYS A 288       4.806  39.542  31.328  1.00 92.62           C  
ATOM   4541  HE2 LYS A 288       4.427  38.623  30.879  1.00 92.62           H  
ATOM   4542  HE3 LYS A 288       4.443  39.607  32.354  1.00 92.62           H  
ATOM   4543  NZ  LYS A 288       6.286  39.571  31.267  1.00 92.62           N  
ATOM   4544  HZ1 LYS A 288       6.697  38.759  31.705  1.00 92.62           H  
ATOM   4545  HZ2 LYS A 288       6.645  40.412  31.696  1.00 92.62           H  
ATOM   4546  HZ3 LYS A 288       6.577  39.602  30.301  1.00 92.62           H  
ATOM   4547  N   LEU A 289       0.670  43.408  27.177  1.00 88.31           N  
ATOM   4548  H   LEU A 289       1.193  42.754  26.611  1.00 88.31           H  
ATOM   4549  CA  LEU A 289       0.306  44.693  26.572  1.00 88.31           C  
ATOM   4550  HA  LEU A 289       0.473  45.489  27.298  1.00 88.31           H  
ATOM   4551  C   LEU A 289      -1.178  44.767  26.185  1.00 88.31           C  
ATOM   4552  CB  LEU A 289       1.200  44.938  25.339  1.00 88.31           C  
ATOM   4553  HB2 LEU A 289       0.784  45.760  24.756  1.00 88.31           H  
ATOM   4554  HB3 LEU A 289       1.171  44.050  24.708  1.00 88.31           H  
ATOM   4555  O   LEU A 289      -1.851  45.733  26.535  1.00 88.31           O  
ATOM   4556  CG  LEU A 289       2.669  45.271  25.661  1.00 88.31           C  
ATOM   4557  HG  LEU A 289       3.055  44.573  26.405  1.00 88.31           H  
ATOM   4558  CD1 LEU A 289       3.518  45.156  24.395  1.00 88.31           C  
ATOM   4559 HD11 LEU A 289       3.471  44.135  24.016  1.00 88.31           H  
ATOM   4560 HD12 LEU A 289       4.558  45.391  24.622  1.00 88.31           H  
ATOM   4561 HD13 LEU A 289       3.149  45.841  23.630  1.00 88.31           H  
ATOM   4562  CD2 LEU A 289       2.819  46.691  26.212  1.00 88.31           C  
ATOM   4563 HD21 LEU A 289       2.268  46.792  27.147  1.00 88.31           H  
ATOM   4564 HD22 LEU A 289       3.872  46.899  26.402  1.00 88.31           H  
ATOM   4565 HD23 LEU A 289       2.438  47.411  25.488  1.00 88.31           H  
ATOM   4566  N   ALA A 290      -1.696  43.763  25.472  1.00 91.25           N  
ATOM   4567  H   ALA A 290      -1.075  43.022  25.180  1.00 91.25           H  
ATOM   4568  CA  ALA A 290      -3.054  43.789  24.913  1.00 91.25           C  
ATOM   4569  HA  ALA A 290      -3.435  44.809  24.954  1.00 91.25           H  
ATOM   4570  C   ALA A 290      -4.069  42.922  25.684  1.00 91.25           C  
ATOM   4571  CB  ALA A 290      -2.961  43.401  23.434  1.00 91.25           C  
ATOM   4572  HB1 ALA A 290      -2.313  44.102  22.908  1.00 91.25           H  
ATOM   4573  HB2 ALA A 290      -2.541  42.399  23.345  1.00 91.25           H  
ATOM   4574  HB3 ALA A 290      -3.951  43.419  22.980  1.00 91.25           H  
ATOM   4575  O   ALA A 290      -5.276  43.074  25.499  1.00 91.25           O  
ATOM   4576  N   GLY A 291      -3.610  42.030  26.559  1.00 92.56           N  
ATOM   4577  H   GLY A 291      -2.611  41.939  26.675  1.00 92.56           H  
ATOM   4578  CA  GLY A 291      -4.445  41.105  27.321  1.00 92.56           C  
ATOM   4579  HA2 GLY A 291      -3.905  40.831  28.227  1.00 92.56           H  
ATOM   4580  HA3 GLY A 291      -5.370  41.600  27.618  1.00 92.56           H  
ATOM   4581  C   GLY A 291      -4.790  39.819  26.567  1.00 92.56           C  
ATOM   4582  O   GLY A 291      -4.789  39.762  25.336  1.00 92.56           O  
ATOM   4583  N   TRP A 292      -5.137  38.784  27.337  1.00 91.62           N  
ATOM   4584  H   TRP A 292      -5.036  38.886  28.337  1.00 91.62           H  
ATOM   4585  CA  TRP A 292      -5.341  37.421  26.838  1.00 91.62           C  
ATOM   4586  HA  TRP A 292      -4.404  37.065  26.409  1.00 91.62           H  
ATOM   4587  C   TRP A 292      -6.385  37.339  25.714  1.00 91.62           C  
ATOM   4588  CB  TRP A 292      -5.667  36.497  28.020  1.00 91.62           C  
ATOM   4589  HB2 TRP A 292      -5.505  35.469  27.696  1.00 91.62           H  
ATOM   4590  HB3 TRP A 292      -4.966  36.686  28.832  1.00 91.62           H  
ATOM   4591  O   TRP A 292      -6.081  36.821  24.651  1.00 91.62           O  
ATOM   4592  CG  TRP A 292      -7.061  36.592  28.555  1.00 91.62           C  
ATOM   4593  CD1 TRP A 292      -7.493  37.405  29.545  1.00 91.62           C  
ATOM   4594  HD1 TRP A 292      -6.863  38.073  30.112  1.00 91.62           H  
ATOM   4595  CD2 TRP A 292      -8.229  35.838  28.111  1.00 91.62           C  
ATOM   4596  CE2 TRP A 292      -9.355  36.266  28.872  1.00 91.62           C  
ATOM   4597  CE3 TRP A 292      -8.447  34.854  27.123  1.00 91.62           C  
ATOM   4598  HE3 TRP A 292      -7.618  34.509  26.522  1.00 91.62           H  
ATOM   4599  NE1 TRP A 292      -8.849  37.215  29.736  1.00 91.62           N  
ATOM   4600  HE1 TRP A 292      -9.382  37.660  30.469  1.00 91.62           H  
ATOM   4601  CH2 TRP A 292     -10.821  34.750  27.689  1.00 91.62           C  
ATOM   4602  HH2 TRP A 292     -11.798  34.318  27.529  1.00 91.62           H  
ATOM   4603  CZ2 TRP A 292     -10.637  35.736  28.674  1.00 91.62           C  
ATOM   4604  HZ2 TRP A 292     -11.470  36.068  29.277  1.00 91.62           H  
ATOM   4605  CZ3 TRP A 292      -9.730  34.315  26.916  1.00 91.62           C  
ATOM   4606  HZ3 TRP A 292      -9.875  33.553  26.165  1.00 91.62           H  
ATOM   4607  N   HIS A 293      -7.576  37.928  25.888  1.00 93.31           N  
ATOM   4608  H   HIS A 293      -7.795  38.231  26.826  1.00 93.31           H  
ATOM   4609  CA  HIS A 293      -8.683  37.788  24.930  1.00 93.31           C  
ATOM   4610  HA  HIS A 293      -8.938  36.730  24.876  1.00 93.31           H  
ATOM   4611  C   HIS A 293      -8.321  38.227  23.498  1.00 93.31           C  
ATOM   4612  CB  HIS A 293      -9.925  38.540  25.446  1.00 93.31           C  
ATOM   4613  HB2 HIS A 293     -10.773  38.255  24.823  1.00 93.31           H  
ATOM   4614  HB3 HIS A 293     -10.145  38.207  26.460  1.00 93.31           H  
ATOM   4615  O   HIS A 293      -8.570  37.489  22.548  1.00 93.31           O  
ATOM   4616  CG  HIS A 293      -9.812  40.051  25.439  1.00 93.31           C  
ATOM   4617  CD2 HIS A 293     -10.562  40.932  24.702  1.00 93.31           C  
ATOM   4618  HD2 HIS A 293     -11.355  40.665  24.019  1.00 93.31           H  
ATOM   4619  ND1 HIS A 293      -8.917  40.805  26.164  1.00 93.31           N  
ATOM   4620  HD1 HIS A 293      -8.220  40.453  26.805  1.00 93.31           H  
ATOM   4621  CE1 HIS A 293      -9.121  42.099  25.879  1.00 93.31           C  
ATOM   4622  HE1 HIS A 293      -8.549  42.915  26.298  1.00 93.31           H  
ATOM   4623  NE2 HIS A 293     -10.123  42.235  24.994  1.00 93.31           N  
ATOM   4624  N   ARG A 294      -7.698  39.403  23.326  1.00 95.19           N  
ATOM   4625  H   ARG A 294      -7.467  39.934  24.153  1.00 95.19           H  
ATOM   4626  CA  ARG A 294      -7.307  39.933  22.005  1.00 95.19           C  
ATOM   4627  HA  ARG A 294      -8.153  39.889  21.320  1.00 95.19           H  
ATOM   4628  C   ARG A 294      -6.215  39.086  21.375  1.00 95.19           C  
ATOM   4629  CB  ARG A 294      -6.817  41.381  22.135  1.00 95.19           C  
ATOM   4630  HB2 ARG A 294      -6.105  41.433  22.958  1.00 95.19           H  
ATOM   4631  HB3 ARG A 294      -6.301  41.681  21.223  1.00 95.19           H  
ATOM   4632  O   ARG A 294      -6.312  38.733  20.205  1.00 95.19           O  
ATOM   4633  CG  ARG A 294      -7.980  42.349  22.368  1.00 95.19           C  
ATOM   4634  HG2 ARG A 294      -8.738  41.853  22.975  1.00 95.19           H  
ATOM   4635  HG3 ARG A 294      -8.437  42.626  21.419  1.00 95.19           H  
ATOM   4636  CD  ARG A 294      -7.465  43.590  23.088  1.00 95.19           C  
ATOM   4637  HD2 ARG A 294      -6.938  43.247  23.978  1.00 95.19           H  
ATOM   4638  HD3 ARG A 294      -6.747  44.108  22.453  1.00 95.19           H  
ATOM   4639  NE  ARG A 294      -8.552  44.465  23.555  1.00 95.19           N  
ATOM   4640  HE  ARG A 294      -9.348  43.988  23.953  1.00 95.19           H  
ATOM   4641  NH1 ARG A 294      -7.487  46.443  23.160  1.00 95.19           N  
ATOM   4642 HH11 ARG A 294      -6.939  45.957  22.465  1.00 95.19           H  
ATOM   4643 HH12 ARG A 294      -7.387  47.440  23.284  1.00 95.19           H  
ATOM   4644  NH2 ARG A 294      -9.320  46.418  24.432  1.00 95.19           N  
ATOM   4645 HH21 ARG A 294      -9.202  47.408  24.596  1.00 95.19           H  
ATOM   4646 HH22 ARG A 294     -10.059  45.895  24.881  1.00 95.19           H  
ATOM   4647  CZ  ARG A 294      -8.450  45.768  23.713  1.00 95.19           C  
ATOM   4648  N   ILE A 295      -5.197  38.742  22.159  1.00 95.69           N  
ATOM   4649  H   ILE A 295      -5.207  39.032  23.126  1.00 95.69           H  
ATOM   4650  CA  ILE A 295      -4.058  37.964  21.677  1.00 95.69           C  
ATOM   4651  HA  ILE A 295      -3.709  38.396  20.740  1.00 95.69           H  
ATOM   4652  C   ILE A 295      -4.461  36.529  21.331  1.00 95.69           C  
ATOM   4653  CB  ILE A 295      -2.920  38.050  22.709  1.00 95.69           C  
ATOM   4654  HB  ILE A 295      -3.319  37.783  23.688  1.00 95.69           H  
ATOM   4655  O   ILE A 295      -4.037  36.030  20.292  1.00 95.69           O  
ATOM   4656  CG1 ILE A 295      -2.346  39.483  22.809  1.00 95.69           C  
ATOM   4657 HG12 ILE A 295      -3.089  40.130  23.274  1.00 95.69           H  
ATOM   4658 HG13 ILE A 295      -1.477  39.457  23.467  1.00 95.69           H  
ATOM   4659  CG2 ILE A 295      -1.790  37.065  22.406  1.00 95.69           C  
ATOM   4660 HG21 ILE A 295      -2.143  36.038  22.502  1.00 95.69           H  
ATOM   4661 HG22 ILE A 295      -1.398  37.218  21.401  1.00 95.69           H  
ATOM   4662 HG23 ILE A 295      -0.995  37.213  23.138  1.00 95.69           H  
ATOM   4663  CD1 ILE A 295      -1.890  40.136  21.496  1.00 95.69           C  
ATOM   4664 HD11 ILE A 295      -1.212  39.477  20.952  1.00 95.69           H  
ATOM   4665 HD12 ILE A 295      -2.752  40.374  20.872  1.00 95.69           H  
ATOM   4666 HD13 ILE A 295      -1.365  41.064  21.720  1.00 95.69           H  
ATOM   4667  N   SER A 296      -5.330  35.890  22.117  1.00 96.06           N  
ATOM   4668  H   SER A 296      -5.605  36.310  22.993  1.00 96.06           H  
ATOM   4669  CA  SER A 296      -5.873  34.563  21.805  1.00 96.06           C  
ATOM   4670  HA  SER A 296      -5.049  33.858  21.696  1.00 96.06           H  
ATOM   4671  C   SER A 296      -6.659  34.564  20.493  1.00 96.06           C  
ATOM   4672  CB  SER A 296      -6.791  34.071  22.927  1.00 96.06           C  
ATOM   4673  HB2 SER A 296      -7.617  34.770  23.056  1.00 96.06           H  
ATOM   4674  HB3 SER A 296      -7.196  33.096  22.656  1.00 96.06           H  
ATOM   4675  O   SER A 296      -6.479  33.659  19.681  1.00 96.06           O  
ATOM   4676  OG  SER A 296      -6.092  33.953  24.148  1.00 96.06           O  
ATOM   4677  HG  SER A 296      -5.357  33.347  24.029  1.00 96.06           H  
ATOM   4678  N   ILE A 297      -7.485  35.591  20.247  1.00 97.06           N  
ATOM   4679  H   ILE A 297      -7.605  36.299  20.956  1.00 97.06           H  
ATOM   4680  CA  ILE A 297      -8.223  35.731  18.981  1.00 97.06           C  
ATOM   4681  HA  ILE A 297      -8.794  34.818  18.808  1.00 97.06           H  
ATOM   4682  C   ILE A 297      -7.250  35.868  17.807  1.00 97.06           C  
ATOM   4683  CB  ILE A 297      -9.217  36.914  19.047  1.00 97.06           C  
ATOM   4684  HB  ILE A 297      -8.687  37.795  19.409  1.00 97.06           H  
ATOM   4685  O   ILE A 297      -7.386  35.142  16.823  1.00 97.06           O  
ATOM   4686  CG1 ILE A 297     -10.375  36.589  20.016  1.00 97.06           C  
ATOM   4687 HG12 ILE A 297      -9.979  36.160  20.937  1.00 97.06           H  
ATOM   4688 HG13 ILE A 297     -11.024  35.836  19.568  1.00 97.06           H  
ATOM   4689  CG2 ILE A 297      -9.797  37.238  17.657  1.00 97.06           C  
ATOM   4690 HG21 ILE A 297     -10.516  38.055  17.720  1.00 97.06           H  
ATOM   4691 HG22 ILE A 297      -9.013  37.561  16.974  1.00 97.06           H  
ATOM   4692 HG23 ILE A 297     -10.294  36.356  17.252  1.00 97.06           H  
ATOM   4693  CD1 ILE A 297     -11.220  37.813  20.396  1.00 97.06           C  
ATOM   4694 HD11 ILE A 297     -10.578  38.603  20.785  1.00 97.06           H  
ATOM   4695 HD12 ILE A 297     -11.774  38.186  19.534  1.00 97.06           H  
ATOM   4696 HD13 ILE A 297     -11.936  37.528  21.167  1.00 97.06           H  
ATOM   4697  N   ILE A 298      -6.253  36.756  17.913  1.00 97.75           N  
ATOM   4698  H   ILE A 298      -6.196  37.323  18.746  1.00 97.75           H  
ATOM   4699  CA  ILE A 298      -5.258  36.949  16.849  1.00 97.75           C  
ATOM   4700  HA  ILE A 298      -5.787  37.183  15.926  1.00 97.75           H  
ATOM   4701  C   ILE A 298      -4.491  35.647  16.599  1.00 97.75           C  
ATOM   4702  CB  ILE A 298      -4.309  38.130  17.160  1.00 97.75           C  
ATOM   4703  HB  ILE A 298      -3.848  37.964  18.133  1.00 97.75           H  
ATOM   4704  O   ILE A 298      -4.378  35.231  15.449  1.00 97.75           O  
ATOM   4705  CG1 ILE A 298      -5.085  39.469  17.191  1.00 97.75           C  
ATOM   4706 HG12 ILE A 298      -5.374  39.741  16.176  1.00 97.75           H  
ATOM   4707 HG13 ILE A 298      -6.001  39.357  17.771  1.00 97.75           H  
ATOM   4708  CG2 ILE A 298      -3.199  38.202  16.091  1.00 97.75           C  
ATOM   4709 HG21 ILE A 298      -2.574  39.083  16.240  1.00 97.75           H  
ATOM   4710 HG22 ILE A 298      -3.636  38.255  15.094  1.00 97.75           H  
ATOM   4711 HG23 ILE A 298      -2.543  37.334  16.148  1.00 97.75           H  
ATOM   4712  CD1 ILE A 298      -4.295  40.637  17.794  1.00 97.75           C  
ATOM   4713 HD11 ILE A 298      -3.470  40.919  17.139  1.00 97.75           H  
ATOM   4714 HD12 ILE A 298      -4.950  41.501  17.904  1.00 97.75           H  
ATOM   4715 HD13 ILE A 298      -3.910  40.358  18.774  1.00 97.75           H  
ATOM   4716  N   PHE A 299      -4.018  34.972  17.649  1.00 98.19           N  
ATOM   4717  H   PHE A 299      -4.158  35.362  18.571  1.00 98.19           H  
ATOM   4718  CA  PHE A 299      -3.267  33.720  17.548  1.00 98.19           C  
ATOM   4719  HA  PHE A 299      -2.362  33.896  16.966  1.00 98.19           H  
ATOM   4720  C   PHE A 299      -4.065  32.623  16.831  1.00 98.19           C  
ATOM   4721  CB  PHE A 299      -2.862  33.268  18.959  1.00 98.19           C  
ATOM   4722  HB2 PHE A 299      -3.756  33.149  19.572  1.00 98.19           H  
ATOM   4723  HB3 PHE A 299      -2.255  34.048  19.418  1.00 98.19           H  
ATOM   4724  O   PHE A 299      -3.572  32.024  15.875  1.00 98.19           O  
ATOM   4725  CG  PHE A 299      -2.082  31.967  18.985  1.00 98.19           C  
ATOM   4726  CD1 PHE A 299      -2.748  30.730  19.058  1.00 98.19           C  
ATOM   4727  HD1 PHE A 299      -3.826  30.692  19.112  1.00 98.19           H  
ATOM   4728  CD2 PHE A 299      -0.681  31.991  18.892  1.00 98.19           C  
ATOM   4729  HD2 PHE A 299      -0.171  32.936  18.775  1.00 98.19           H  
ATOM   4730  CE1 PHE A 299      -2.016  29.531  19.046  1.00 98.19           C  
ATOM   4731  HE1 PHE A 299      -2.527  28.581  19.092  1.00 98.19           H  
ATOM   4732  CE2 PHE A 299       0.057  30.796  18.880  1.00 98.19           C  
ATOM   4733  HE2 PHE A 299       1.132  30.823  18.787  1.00 98.19           H  
ATOM   4734  CZ  PHE A 299      -0.616  29.565  18.954  1.00 98.19           C  
ATOM   4735  HZ  PHE A 299      -0.063  28.638  18.939  1.00 98.19           H  
ATOM   4736  N   ILE A 300      -5.304  32.372  17.264  1.00 97.69           N  
ATOM   4737  H   ILE A 300      -5.665  32.913  18.036  1.00 97.69           H  
ATOM   4738  CA  ILE A 300      -6.134  31.294  16.714  1.00 97.69           C  
ATOM   4739  HA  ILE A 300      -5.537  30.383  16.670  1.00 97.69           H  
ATOM   4740  C   ILE A 300      -6.543  31.612  15.274  1.00 97.69           C  
ATOM   4741  CB  ILE A 300      -7.349  31.025  17.634  1.00 97.69           C  
ATOM   4742  HB  ILE A 300      -7.852  31.971  17.833  1.00 97.69           H  
ATOM   4743  O   ILE A 300      -6.347  30.784  14.387  1.00 97.69           O  
ATOM   4744  CG1 ILE A 300      -6.865  30.423  18.976  1.00 97.69           C  
ATOM   4745 HG12 ILE A 300      -6.403  29.453  18.793  1.00 97.69           H  
ATOM   4746 HG13 ILE A 300      -6.107  31.075  19.410  1.00 97.69           H  
ATOM   4747  CG2 ILE A 300      -8.359  30.080  16.957  1.00 97.69           C  
ATOM   4748 HG21 ILE A 300      -8.778  30.547  16.065  1.00 97.69           H  
ATOM   4749 HG22 ILE A 300      -7.870  29.147  16.676  1.00 97.69           H  
ATOM   4750 HG23 ILE A 300      -9.197  29.863  17.619  1.00 97.69           H  
ATOM   4751  CD1 ILE A 300      -7.965  30.255  20.032  1.00 97.69           C  
ATOM   4752 HD11 ILE A 300      -8.664  29.471  19.740  1.00 97.69           H  
ATOM   4753 HD12 ILE A 300      -7.509  29.971  20.980  1.00 97.69           H  
ATOM   4754 HD13 ILE A 300      -8.499  31.196  20.164  1.00 97.69           H  
ATOM   4755  N   LEU A 301      -7.078  32.809  15.013  1.00 98.25           N  
ATOM   4756  H   LEU A 301      -7.165  33.485  15.758  1.00 98.25           H  
ATOM   4757  CA  LEU A 301      -7.602  33.147  13.688  1.00 98.25           C  
ATOM   4758  HA  LEU A 301      -8.233  32.327  13.344  1.00 98.25           H  
ATOM   4759  C   LEU A 301      -6.500  33.287  12.634  1.00 98.25           C  
ATOM   4760  CB  LEU A 301      -8.446  34.426  13.765  1.00 98.25           C  
ATOM   4761  HB2 LEU A 301      -8.669  34.743  12.746  1.00 98.25           H  
ATOM   4762  HB3 LEU A 301      -7.846  35.205  14.234  1.00 98.25           H  
ATOM   4763  O   LEU A 301      -6.710  32.869  11.494  1.00 98.25           O  
ATOM   4764  CG  LEU A 301      -9.776  34.309  14.527  1.00 98.25           C  
ATOM   4765  HG  LEU A 301      -9.584  34.068  15.573  1.00 98.25           H  
ATOM   4766  CD1 LEU A 301     -10.496  35.657  14.455  1.00 98.25           C  
ATOM   4767 HD11 LEU A 301     -10.730  35.900  13.418  1.00 98.25           H  
ATOM   4768 HD12 LEU A 301     -11.420  35.612  15.032  1.00 98.25           H  
ATOM   4769 HD13 LEU A 301      -9.853  36.435  14.865  1.00 98.25           H  
ATOM   4770  CD2 LEU A 301     -10.708  33.249  13.937  1.00 98.25           C  
ATOM   4771 HD21 LEU A 301     -10.284  32.255  14.077  1.00 98.25           H  
ATOM   4772 HD22 LEU A 301     -10.864  33.431  12.874  1.00 98.25           H  
ATOM   4773 HD23 LEU A 301     -11.669  33.275  14.451  1.00 98.25           H  
ATOM   4774  N   SER A 302      -5.327  33.822  12.990  1.00 98.19           N  
ATOM   4775  H   SER A 302      -5.196  34.145  13.938  1.00 98.19           H  
ATOM   4776  CA  SER A 302      -4.195  33.871  12.053  1.00 98.19           C  
ATOM   4777  HA  SER A 302      -4.565  34.271  11.109  1.00 98.19           H  
ATOM   4778  C   SER A 302      -3.638  32.481  11.746  1.00 98.19           C  
ATOM   4779  CB  SER A 302      -3.076  34.800  12.529  1.00 98.19           C  
ATOM   4780  HB2 SER A 302      -2.267  34.779  11.798  1.00 98.19           H  
ATOM   4781  HB3 SER A 302      -3.456  35.819  12.596  1.00 98.19           H  
ATOM   4782  O   SER A 302      -3.376  32.176  10.585  1.00 98.19           O  
ATOM   4783  OG  SER A 302      -2.572  34.400  13.786  1.00 98.19           O  
ATOM   4784  HG  SER A 302      -3.201  34.686  14.452  1.00 98.19           H  
ATOM   4785  N   GLY A 303      -3.560  31.603  12.752  1.00 98.44           N  
ATOM   4786  H   GLY A 303      -3.761  31.927  13.688  1.00 98.44           H  
ATOM   4787  CA  GLY A 303      -3.171  30.202  12.572  1.00 98.44           C  
ATOM   4788  HA2 GLY A 303      -2.161  30.145  12.168  1.00 98.44           H  
ATOM   4789  HA3 GLY A 303      -3.196  29.699  13.539  1.00 98.44           H  
ATOM   4790  C   GLY A 303      -4.115  29.440  11.649  1.00 98.44           C  
ATOM   4791  O   GLY A 303      -3.669  28.841  10.675  1.00 98.44           O  
ATOM   4792  N   ILE A 304      -5.425  29.529  11.902  1.00 98.06           N  
ATOM   4793  H   ILE A 304      -5.718  30.024  12.733  1.00 98.06           H  
ATOM   4794  CA  ILE A 304      -6.453  28.912  11.052  1.00 98.06           C  
ATOM   4795  HA  ILE A 304      -6.262  27.840  11.003  1.00 98.06           H  
ATOM   4796  C   ILE A 304      -6.358  29.451   9.622  1.00 98.06           C  
ATOM   4797  CB  ILE A 304      -7.861  29.139  11.656  1.00 98.06           C  
ATOM   4798  HB  ILE A 304      -7.960  30.199  11.885  1.00 98.06           H  
ATOM   4799  O   ILE A 304      -6.410  28.671   8.677  1.00 98.06           O  
ATOM   4800  CG1 ILE A 304      -8.013  28.326  12.963  1.00 98.06           C  
ATOM   4801 HG12 ILE A 304      -7.995  27.261  12.733  1.00 98.06           H  
ATOM   4802 HG13 ILE A 304      -7.170  28.525  13.625  1.00 98.06           H  
ATOM   4803  CG2 ILE A 304      -9.008  28.757  10.695  1.00 98.06           C  
ATOM   4804 HG21 ILE A 304      -8.871  29.196   9.706  1.00 98.06           H  
ATOM   4805 HG22 ILE A 304      -9.071  27.674  10.588  1.00 98.06           H  
ATOM   4806 HG23 ILE A 304      -9.958  29.122  11.085  1.00 98.06           H  
ATOM   4807  CD1 ILE A 304      -9.300  28.645  13.736  1.00 98.06           C  
ATOM   4808 HD11 ILE A 304      -9.387  29.721  13.884  1.00 98.06           H  
ATOM   4809 HD12 ILE A 304      -9.269  28.150  14.706  1.00 98.06           H  
ATOM   4810 HD13 ILE A 304     -10.172  28.279  13.194  1.00 98.06           H  
ATOM   4811  N   THR A 305      -6.187  30.766   9.443  1.00 98.31           N  
ATOM   4812  H   THR A 305      -6.136  31.361  10.258  1.00 98.31           H  
ATOM   4813  CA  THR A 305      -6.093  31.372   8.104  1.00 98.31           C  
ATOM   4814  HA  THR A 305      -6.953  31.043   7.520  1.00 98.31           H  
ATOM   4815  C   THR A 305      -4.839  30.906   7.356  1.00 98.31           C  
ATOM   4816  CB  THR A 305      -6.128  32.907   8.169  1.00 98.31           C  
ATOM   4817  HB  THR A 305      -5.220  33.279   8.643  1.00 98.31           H  
ATOM   4818  O   THR A 305      -4.921  30.588   6.170  1.00 98.31           O  
ATOM   4819  CG2 THR A 305      -6.268  33.519   6.775  1.00 98.31           C  
ATOM   4820 HG21 THR A 305      -6.514  34.578   6.851  1.00 98.31           H  
ATOM   4821 HG22 THR A 305      -7.078  33.020   6.244  1.00 98.31           H  
ATOM   4822 HG23 THR A 305      -5.339  33.403   6.216  1.00 98.31           H  
ATOM   4823  OG1 THR A 305      -7.245  33.356   8.904  1.00 98.31           O  
ATOM   4824  HG1 THR A 305      -7.080  33.151   9.828  1.00 98.31           H  
ATOM   4825  N   GLY A 306      -3.697  30.809   8.044  1.00 97.94           N  
ATOM   4826  H   GLY A 306      -3.686  31.090   9.014  1.00 97.94           H  
ATOM   4827  CA  GLY A 306      -2.464  30.252   7.484  1.00 97.94           C  
ATOM   4828  HA2 GLY A 306      -2.164  30.829   6.609  1.00 97.94           H  
ATOM   4829  HA3 GLY A 306      -1.672  30.313   8.231  1.00 97.94           H  
ATOM   4830  C   GLY A 306      -2.623  28.786   7.070  1.00 97.94           C  
ATOM   4831  O   GLY A 306      -2.325  28.430   5.931  1.00 97.94           O  
ATOM   4832  N   ASN A 307      -3.180  27.955   7.953  1.00 97.56           N  
ATOM   4833  H   ASN A 307      -3.380  28.300   8.881  1.00 97.56           H  
ATOM   4834  CA  ASN A 307      -3.421  26.537   7.680  1.00 97.56           C  
ATOM   4835  HA  ASN A 307      -2.491  26.078   7.345  1.00 97.56           H  
ATOM   4836  C   ASN A 307      -4.445  26.314   6.565  1.00 97.56           C  
ATOM   4837  CB  ASN A 307      -3.881  25.852   8.975  1.00 97.56           C  
ATOM   4838  HB2 ASN A 307      -4.634  26.462   9.475  1.00 97.56           H  
ATOM   4839  HB3 ASN A 307      -4.321  24.885   8.735  1.00 97.56           H  
ATOM   4840  O   ASN A 307      -4.304  25.373   5.789  1.00 97.56           O  
ATOM   4841  CG  ASN A 307      -2.744  25.591   9.937  1.00 97.56           C  
ATOM   4842  ND2 ASN A 307      -3.053  25.186  11.140  1.00 97.56           N  
ATOM   4843 HD21 ASN A 307      -2.287  24.916  11.741  1.00 97.56           H  
ATOM   4844 HD22 ASN A 307      -4.015  25.073  11.425  1.00 97.56           H  
ATOM   4845  OD1 ASN A 307      -1.576  25.704   9.619  1.00 97.56           O  
ATOM   4846  N   LEU A 308      -5.455  27.178   6.457  1.00 96.69           N  
ATOM   4847  H   LEU A 308      -5.555  27.888   7.169  1.00 96.69           H  
ATOM   4848  CA  LEU A 308      -6.449  27.126   5.392  1.00 96.69           C  
ATOM   4849  HA  LEU A 308      -6.858  26.116   5.363  1.00 96.69           H  
ATOM   4850  C   LEU A 308      -5.808  27.405   4.027  1.00 96.69           C  
ATOM   4851  CB  LEU A 308      -7.567  28.123   5.734  1.00 96.69           C  
ATOM   4852  HB2 LEU A 308      -7.139  29.125   5.765  1.00 96.69           H  
ATOM   4853  HB3 LEU A 308      -7.953  27.890   6.726  1.00 96.69           H  
ATOM   4854  O   LEU A 308      -6.031  26.650   3.086  1.00 96.69           O  
ATOM   4855  CG  LEU A 308      -8.744  28.124   4.752  1.00 96.69           C  
ATOM   4856  HG  LEU A 308      -8.371  28.276   3.739  1.00 96.69           H  
ATOM   4857  CD1 LEU A 308      -9.533  26.824   4.784  1.00 96.69           C  
ATOM   4858 HD11 LEU A 308      -8.856  26.004   4.546  1.00 96.69           H  
ATOM   4859 HD12 LEU A 308     -10.320  26.856   4.030  1.00 96.69           H  
ATOM   4860 HD13 LEU A 308      -9.975  26.669   5.768  1.00 96.69           H  
ATOM   4861  CD2 LEU A 308      -9.699  29.252   5.134  1.00 96.69           C  
ATOM   4862 HD21 LEU A 308     -10.499  29.313   4.396  1.00 96.69           H  
ATOM   4863 HD22 LEU A 308      -9.163  30.201   5.166  1.00 96.69           H  
ATOM   4864 HD23 LEU A 308     -10.133  29.064   6.116  1.00 96.69           H  
ATOM   4865  N   ALA A 309      -4.964  28.437   3.931  1.00 96.06           N  
ATOM   4866  H   ALA A 309      -4.804  29.018   4.741  1.00 96.06           H  
ATOM   4867  CA  ALA A 309      -4.203  28.709   2.713  1.00 96.06           C  
ATOM   4868  HA  ALA A 309      -4.894  28.816   1.877  1.00 96.06           H  
ATOM   4869  C   ALA A 309      -3.252  27.554   2.369  1.00 96.06           C  
ATOM   4870  CB  ALA A 309      -3.453  30.027   2.891  1.00 96.06           C  
ATOM   4871  HB1 ALA A 309      -4.161  30.827   3.109  1.00 96.06           H  
ATOM   4872  HB2 ALA A 309      -2.922  30.263   1.968  1.00 96.06           H  
ATOM   4873  HB3 ALA A 309      -2.734  29.948   3.707  1.00 96.06           H  
ATOM   4874  O   ALA A 309      -3.204  27.101   1.228  1.00 96.06           O  
ATOM   4875  N   SER A 310      -2.553  27.016   3.364  1.00 94.06           N  
ATOM   4876  H   SER A 310      -2.591  27.446   4.278  1.00 94.06           H  
ATOM   4877  CA  SER A 310      -1.665  25.876   3.161  1.00 94.06           C  
ATOM   4878  HA  SER A 310      -0.975  26.109   2.350  1.00 94.06           H  
ATOM   4879  C   SER A 310      -2.405  24.587   2.771  1.00 94.06           C  
ATOM   4880  CB  SER A 310      -0.841  25.691   4.419  1.00 94.06           C  
ATOM   4881  HB2 SER A 310      -0.274  26.600   4.616  1.00 94.06           H  
ATOM   4882  HB3 SER A 310      -1.484  25.472   5.272  1.00 94.06           H  
ATOM   4883  O   SER A 310      -1.902  23.802   1.977  1.00 94.06           O  
ATOM   4884  OG  SER A 310       0.043  24.634   4.188  1.00 94.06           O  
ATOM   4885  HG  SER A 310       0.786  24.822   4.767  1.00 94.06           H  
ATOM   4886  N   ALA A 311      -3.635  24.368   3.240  1.00 93.44           N  
ATOM   4887  H   ALA A 311      -4.014  24.994   3.937  1.00 93.44           H  
ATOM   4888  CA  ALA A 311      -4.468  23.251   2.785  1.00 93.44           C  
ATOM   4889  HA  ALA A 311      -3.889  22.332   2.870  1.00 93.44           H  
ATOM   4890  C   ALA A 311      -4.879  23.374   1.307  1.00 93.44           C  
ATOM   4891  CB  ALA A 311      -5.696  23.154   3.701  1.00 93.44           C  
ATOM   4892  HB1 ALA A 311      -6.307  24.051   3.605  1.00 93.44           H  
ATOM   4893  HB2 ALA A 311      -6.295  22.286   3.422  1.00 93.44           H  
ATOM   4894  HB3 ALA A 311      -5.385  23.047   4.740  1.00 93.44           H  
ATOM   4895  O   ALA A 311      -5.129  22.366   0.641  1.00 93.44           O  
ATOM   4896  N   ILE A 312      -4.944  24.595   0.778  1.00 92.75           N  
ATOM   4897  H   ILE A 312      -4.739  25.389   1.368  1.00 92.75           H  
ATOM   4898  CA  ILE A 312      -5.256  24.833  -0.632  1.00 92.75           C  
ATOM   4899  HA  ILE A 312      -6.008  24.114  -0.958  1.00 92.75           H  
ATOM   4900  C   ILE A 312      -4.013  24.598  -1.490  1.00 92.75           C  
ATOM   4901  CB  ILE A 312      -5.845  26.247  -0.820  1.00 92.75           C  
ATOM   4902  HB  ILE A 312      -5.131  26.972  -0.430  1.00 92.75           H  
ATOM   4903  O   ILE A 312      -4.098  23.878  -2.478  1.00 92.75           O  
ATOM   4904  CG1 ILE A 312      -7.175  26.381  -0.043  1.00 92.75           C  
ATOM   4905 HG12 ILE A 312      -7.106  25.888   0.927  1.00 92.75           H  
ATOM   4906 HG13 ILE A 312      -7.982  25.898  -0.594  1.00 92.75           H  
ATOM   4907  CG2 ILE A 312      -6.083  26.569  -2.306  1.00 92.75           C  
ATOM   4908 HG21 ILE A 312      -6.511  27.565  -2.417  1.00 92.75           H  
ATOM   4909 HG22 ILE A 312      -5.140  26.559  -2.853  1.00 92.75           H  
ATOM   4910 HG23 ILE A 312      -6.752  25.833  -2.752  1.00 92.75           H  
ATOM   4911  CD1 ILE A 312      -7.537  27.842   0.223  1.00 92.75           C  
ATOM   4912 HD11 ILE A 312      -8.326  27.877   0.974  1.00 92.75           H  
ATOM   4913 HD12 ILE A 312      -7.870  28.328  -0.694  1.00 92.75           H  
ATOM   4914 HD13 ILE A 312      -6.670  28.372   0.618  1.00 92.75           H  
ATOM   4915  N   PHE A 313      -2.876  25.182  -1.103  1.00 90.56           N  
ATOM   4916  H   PHE A 313      -2.898  25.762  -0.277  1.00 90.56           H  
ATOM   4917  CA  PHE A 313      -1.682  25.242  -1.951  1.00 90.56           C  
ATOM   4918  HA  PHE A 313      -1.978  25.118  -2.992  1.00 90.56           H  
ATOM   4919  C   PHE A 313      -0.636  24.149  -1.683  1.00 90.56           C  
ATOM   4920  CB  PHE A 313      -1.061  26.630  -1.799  1.00 90.56           C  
ATOM   4921  HB2 PHE A 313      -0.146  26.654  -2.391  1.00 90.56           H  
ATOM   4922  HB3 PHE A 313      -0.795  26.757  -0.749  1.00 90.56           H  
ATOM   4923  O   PHE A 313       0.210  23.917  -2.536  1.00 90.56           O  
ATOM   4924  CG  PHE A 313      -1.936  27.795  -2.230  1.00 90.56           C  
ATOM   4925  CD1 PHE A 313      -2.352  27.907  -3.569  1.00 90.56           C  
ATOM   4926  HD1 PHE A 313      -2.054  27.160  -4.290  1.00 90.56           H  
ATOM   4927  CD2 PHE A 313      -2.328  28.777  -1.300  1.00 90.56           C  
ATOM   4928  HD2 PHE A 313      -2.007  28.705  -0.272  1.00 90.56           H  
ATOM   4929  CE1 PHE A 313      -3.166  28.983  -3.969  1.00 90.56           C  
ATOM   4930  HE1 PHE A 313      -3.490  29.057  -4.997  1.00 90.56           H  
ATOM   4931  CE2 PHE A 313      -3.141  29.852  -1.697  1.00 90.56           C  
ATOM   4932  HE2 PHE A 313      -3.445  30.592  -0.971  1.00 90.56           H  
ATOM   4933  CZ  PHE A 313      -3.559  29.956  -3.034  1.00 90.56           C  
ATOM   4934  HZ  PHE A 313      -4.189  30.777  -3.345  1.00 90.56           H  
ATOM   4935  N   LEU A 314      -0.682  23.473  -0.531  1.00 87.75           N  
ATOM   4936  H   LEU A 314      -1.376  23.744   0.152  1.00 87.75           H  
ATOM   4937  CA  LEU A 314       0.178  22.334  -0.176  1.00 87.75           C  
ATOM   4938  HA  LEU A 314       0.705  21.980  -1.062  1.00 87.75           H
[truncated: 796,888 more chars]
