# Supplementary material for: A structural model of the iRhom–ADAM17 sheddase complex reveals functional insights into its trafficking and activity
Source: Cell Mol Life Sci. 2023 Apr 29;80(5):135. doi: 10.1007/s00018-023-04783-y (PMC10148629; doi:10.1007/s00018-023-04783-y)
Supplement: Supplementary file 6 — Supplementary file6 (PDB 1169 KB) [file 18_2023_4783_MOESM6_ESM.pdb]

ATOM      1  N   ASP A   1       9.398 -46.300 -37.264  1.00 50.09           N  
ATOM      2  H   ASP A   1      10.269 -45.984 -37.664  1.00 50.09           H  
ATOM      3  H2  ASP A   1       9.075 -47.126 -37.748  1.00 50.09           H  
ATOM      4  H3  ASP A   1       9.517 -46.503 -36.281  1.00 50.09           H  
ATOM      5  CA  ASP A   1       8.357 -45.271 -37.411  1.00 50.09           C  
ATOM      6  HA  ASP A   1       8.199 -45.078 -38.472  1.00 50.09           H  
ATOM      7  C   ASP A   1       8.782 -43.978 -36.764  1.00 50.09           C  
ATOM      8  CB  ASP A   1       7.028 -45.780 -36.842  1.00 50.09           C  
ATOM      9  HB2 ASP A   1       7.167 -46.111 -35.813  1.00 50.09           H  
ATOM     10  HB3 ASP A   1       6.295 -44.973 -36.862  1.00 50.09           H  
ATOM     11  O   ASP A   1       8.886 -43.909 -35.549  1.00 50.09           O  
ATOM     12  CG  ASP A   1       6.521 -46.929 -37.704  1.00 50.09           C  
ATOM     13  OD1 ASP A   1       7.029 -46.994 -38.845  1.00 50.09           O  
ATOM     14  OD2 ASP A   1       5.787 -47.781 -37.175  1.00 50.09           O  
ATOM     15  N   SER A   2       9.083 -42.966 -37.572  1.00 64.31           N  
ATOM     16  H   SER A   2       8.974 -43.055 -38.572  1.00 64.31           H  
ATOM     17  CA  SER A   2       9.280 -41.611 -37.064  1.00 64.31           C  
ATOM     18  HA  SER A   2       9.882 -41.634 -36.155  1.00 64.31           H  
ATOM     19  C   SER A   2       7.912 -41.017 -36.731  1.00 64.31           C  
ATOM     20  CB  SER A   2      10.013 -40.767 -38.113  1.00 64.31           C  
ATOM     21  HB2 SER A   2      11.038 -41.127 -38.213  1.00 64.31           H  
ATOM     22  HB3 SER A   2      10.038 -39.727 -37.788  1.00 64.31           H  
ATOM     23  O   SER A   2       7.153 -40.689 -37.646  1.00 64.31           O  
ATOM     24  OG  SER A   2       9.363 -40.861 -39.368  1.00 64.31           O  
ATOM     25  HG  SER A   2       8.441 -40.636 -39.227  1.00 64.31           H  
ATOM     26  N   HIS A   3       7.577 -40.893 -35.446  1.00 84.44           N  
ATOM     27  H   HIS A   3       8.216 -41.211 -34.732  1.00 84.44           H  
ATOM     28  CA  HIS A   3       6.355 -40.199 -35.038  1.00 84.44           C  
ATOM     29  HA  HIS A   3       5.508 -40.661 -35.545  1.00 84.44           H  
ATOM     30  C   HIS A   3       6.414 -38.722 -35.463  1.00 84.44           C  
ATOM     31  CB  HIS A   3       6.150 -40.340 -33.524  1.00 84.44           C  
ATOM     32  HB2 HIS A   3       7.043 -39.987 -33.008  1.00 84.44           H  
ATOM     33  HB3 HIS A   3       5.319 -39.705 -33.219  1.00 84.44           H  
ATOM     34  O   HIS A   3       7.475 -38.098 -35.412  1.00 84.44           O  
ATOM     35  CG  HIS A   3       5.852 -41.752 -33.085  1.00 84.44           C  
ATOM     36  CD2 HIS A   3       6.657 -42.570 -32.336  1.00 84.44           C  
ATOM     37  HD2 HIS A   3       7.638 -42.326 -31.956  1.00 84.44           H  
ATOM     38  ND1 HIS A   3       4.704 -42.460 -33.367  1.00 84.44           N  
ATOM     39  HD1 HIS A   3       3.939 -42.157 -33.953  1.00 84.44           H  
ATOM     40  CE1 HIS A   3       4.816 -43.674 -32.804  1.00 84.44           C  
ATOM     41  HE1 HIS A   3       4.084 -44.465 -32.878  1.00 84.44           H  
ATOM     42  NE2 HIS A   3       5.979 -43.781 -32.149  1.00 84.44           N  
ATOM     43  N   ARG A   4       5.282 -38.141 -35.883  1.00 88.69           N  
ATOM     44  H   ARG A   4       4.429 -38.682 -35.903  1.00 88.69           H  
ATOM     45  CA  ARG A   4       5.210 -36.696 -36.147  1.00 88.69           C  
ATOM     46  HA  ARG A   4       6.119 -36.420 -36.682  1.00 88.69           H  
ATOM     47  C   ARG A   4       5.164 -35.912 -34.830  1.00 88.69           C  
ATOM     48  CB  ARG A   4       4.013 -36.325 -37.028  1.00 88.69           C  
ATOM     49  HB2 ARG A   4       3.859 -35.248 -36.959  1.00 88.69           H  
ATOM     50  HB3 ARG A   4       3.114 -36.824 -36.664  1.00 88.69           H  
ATOM     51  O   ARG A   4       4.389 -36.296 -33.953  1.00 88.69           O  
ATOM     52  CG  ARG A   4       4.248 -36.692 -38.495  1.00 88.69           C  
ATOM     53  HG2 ARG A   4       5.251 -36.392 -38.797  1.00 88.69           H  
ATOM     54  HG3 ARG A   4       4.140 -37.769 -38.624  1.00 88.69           H  
ATOM     55  CD  ARG A   4       3.237 -35.955 -39.374  1.00 88.69           C  
ATOM     56  HD2 ARG A   4       2.229 -36.213 -39.049  1.00 88.69           H  
ATOM     57  HD3 ARG A   4       3.384 -34.881 -39.266  1.00 88.69           H  
ATOM     58  NE  ARG A   4       3.390 -36.362 -40.773  1.00 88.69           N  
ATOM     59  HE  ARG A   4       3.173 -37.335 -40.935  1.00 88.69           H  
ATOM     60  NH1 ARG A   4       2.687 -34.430 -41.819  1.00 88.69           N  
ATOM     61 HH11 ARG A   4       2.491 -33.995 -40.929  1.00 88.69           H  
ATOM     62 HH12 ARG A   4       2.430 -34.012 -42.701  1.00 88.69           H  
ATOM     63  NH2 ARG A   4       3.165 -36.222 -43.015  1.00 88.69           N  
ATOM     64 HH21 ARG A   4       3.520 -37.167 -43.004  1.00 88.69           H  
ATOM     65 HH22 ARG A   4       2.261 -36.262 -43.464  1.00 88.69           H  
ATOM     66  CZ  ARG A   4       3.094 -35.665 -41.849  1.00 88.69           C  
ATOM     67  N   PRO A   5       5.938 -34.818 -34.695  1.00 93.25           N  
ATOM     68  CA  PRO A   5       6.064 -34.095 -33.436  1.00 93.25           C  
ATOM     69  HA  PRO A   5       6.001 -34.827 -32.632  1.00 93.25           H  
ATOM     70  C   PRO A   5       4.946 -33.050 -33.238  1.00 93.25           C  
ATOM     71  CB  PRO A   5       7.484 -33.524 -33.446  1.00 93.25           C  
ATOM     72  HB2 PRO A   5       7.593 -32.643 -32.813  1.00 93.25           H  
ATOM     73  HB3 PRO A   5       8.189 -34.295 -33.136  1.00 93.25           H  
ATOM     74  O   PRO A   5       5.185 -31.841 -33.274  1.00 93.25           O  
ATOM     75  CG  PRO A   5       7.687 -33.208 -34.924  1.00 93.25           C  
ATOM     76  HG2 PRO A   5       7.201 -32.259 -35.150  1.00 93.25           H  
ATOM     77  HG3 PRO A   5       8.743 -33.177 -35.194  1.00 93.25           H  
ATOM     78  CD  PRO A   5       6.951 -34.345 -35.631  1.00 93.25           C  
ATOM     79  HD2 PRO A   5       7.658 -35.149 -35.837  1.00 93.25           H  
ATOM     80  HD3 PRO A   5       6.497 -33.986 -36.555  1.00 93.25           H  
ATOM     81  N   TYR A   6       3.700 -33.511 -33.095  1.00 93.94           N  
ATOM     82  H   TYR A   6       3.586 -34.508 -32.980  1.00 93.94           H  
ATOM     83  CA  TYR A   6       2.530 -32.639 -32.928  1.00 93.94           C  
ATOM     84  HA  TYR A   6       2.502 -31.923 -33.749  1.00 93.94           H  
ATOM     85  C   TYR A   6       2.566 -31.838 -31.625  1.00 93.94           C  
ATOM     86  CB  TYR A   6       1.241 -33.469 -32.946  1.00 93.94           C  
ATOM     87  HB2 TYR A   6       0.402 -32.809 -32.723  1.00 93.94           H  
ATOM     88  HB3 TYR A   6       1.286 -34.210 -32.147  1.00 93.94           H  
ATOM     89  O   TYR A   6       2.174 -30.671 -31.623  1.00 93.94           O  
ATOM     90  CG  TYR A   6       0.941 -34.160 -34.257  1.00 93.94           C  
ATOM     91  CD1 TYR A   6       0.513 -33.406 -35.368  1.00 93.94           C  
ATOM     92  HD1 TYR A   6       0.417 -32.334 -35.284  1.00 93.94           H  
ATOM     93  CD2 TYR A   6       1.051 -35.560 -34.352  1.00 93.94           C  
ATOM     94  HD2 TYR A   6       1.385 -36.134 -33.500  1.00 93.94           H  
ATOM     95  CE1 TYR A   6       0.184 -34.053 -36.575  1.00 93.94           C  
ATOM     96  HE1 TYR A   6      -0.163 -33.477 -37.420  1.00 93.94           H  
ATOM     97  CE2 TYR A   6       0.718 -36.209 -35.554  1.00 93.94           C  
ATOM     98  HE2 TYR A   6       0.782 -37.284 -35.636  1.00 93.94           H  
ATOM     99  OH  TYR A   6      -0.040 -36.105 -37.812  1.00 93.94           O  
ATOM    100  HH  TYR A   6      -0.442 -35.527 -38.464  1.00 93.94           H  
ATOM    101  CZ  TYR A   6       0.282 -35.459 -36.664  1.00 93.94           C  
ATOM    102  N   PHE A   7       3.009 -32.456 -30.527  1.00 95.50           N  
ATOM    103  H   PHE A   7       3.426 -33.371 -30.616  1.00 95.50           H  
ATOM    104  CA  PHE A   7       3.042 -31.815 -29.215  1.00 95.50           C  
ATOM    105  HA  PHE A   7       2.076 -31.349 -29.019  1.00 95.50           H  
ATOM    106  C   PHE A   7       4.090 -30.706 -29.171  1.00 95.50           C  
ATOM    107  CB  PHE A   7       3.296 -32.871 -28.135  1.00 95.50           C  
ATOM    108  HB2 PHE A   7       2.438 -33.541 -28.087  1.00 95.50           H  
ATOM    109  HB3 PHE A   7       4.167 -33.469 -28.405  1.00 95.50           H  
ATOM    110  O   PHE A   7       3.787 -29.606 -28.715  1.00 95.50           O  
ATOM    111  CG  PHE A   7       3.534 -32.283 -26.762  1.00 95.50           C  
ATOM    112  CD1 PHE A   7       4.828 -32.277 -26.207  1.00 95.50           C  
ATOM    113  HD1 PHE A   7       5.659 -32.684 -26.765  1.00 95.50           H  
ATOM    114  CD2 PHE A   7       2.458 -31.729 -26.045  1.00 95.50           C  
ATOM    115  HD2 PHE A   7       1.466 -31.719 -26.473  1.00 95.50           H  
ATOM    116  CE1 PHE A   7       5.043 -31.722 -24.933  1.00 95.50           C  
ATOM    117  HE1 PHE A   7       6.036 -31.700 -24.511  1.00 95.50           H  
ATOM    118  CE2 PHE A   7       2.671 -31.189 -24.767  1.00 95.50           C  
ATOM    119  HE2 PHE A   7       1.846 -30.765 -24.213  1.00 95.50           H  
ATOM    120  CZ  PHE A   7       3.963 -31.179 -24.216  1.00 95.50           C  
ATOM    121  HZ  PHE A   7       4.127 -30.737 -23.244  1.00 95.50           H  
ATOM    122  N   THR A   8       5.286 -30.962 -29.708  1.00 96.75           N  
ATOM    123  H   THR A   8       5.477 -31.906 -30.012  1.00 96.75           H  
ATOM    124  CA  THR A   8       6.363 -29.968 -29.792  1.00 96.75           C  
ATOM    125  HA  THR A   8       6.651 -29.668 -28.784  1.00 96.75           H  
ATOM    126  C   THR A   8       5.887 -28.727 -30.537  1.00 96.75           C  
ATOM    127  CB  THR A   8       7.600 -30.517 -30.517  1.00 96.75           C  
ATOM    128  HB  THR A   8       7.355 -30.715 -31.561  1.00 96.75           H  
ATOM    129  O   THR A   8       5.996 -27.627 -30.011  1.00 96.75           O  
ATOM    130  CG2 THR A   8       8.767 -29.533 -30.457  1.00 96.75           C  
ATOM    131 HG21 THR A   8       8.525 -28.610 -30.984  1.00 96.75           H  
ATOM    132 HG22 THR A   8       9.004 -29.303 -29.419  1.00 96.75           H  
ATOM    133 HG23 THR A   8       9.643 -29.983 -30.924  1.00 96.75           H  
ATOM    134  OG1 THR A   8       8.072 -31.706 -29.938  1.00 96.75           O  
ATOM    135  HG1 THR A   8       7.387 -32.376 -29.996  1.00 96.75           H  
ATOM    136  N   TYR A   9       5.315 -28.889 -31.735  1.00 96.38           N  
ATOM    137  H   TYR A   9       5.219 -29.819 -32.118  1.00 96.38           H  
ATOM    138  CA  TYR A   9       4.887 -27.744 -32.542  1.00 96.38           C  
ATOM    139  HA  TYR A   9       5.716 -27.039 -32.616  1.00 96.38           H  
ATOM    140  C   TYR A   9       3.754 -26.945 -31.898  1.00 96.38           C  
ATOM    141  CB  TYR A   9       4.495 -28.215 -33.947  1.00 96.38           C  
ATOM    142  HB2 TYR A   9       3.699 -28.953 -33.849  1.00 96.38           H  
ATOM    143  HB3 TYR A   9       4.094 -27.361 -34.492  1.00 96.38           H  
ATOM    144  O   TYR A   9       3.781 -25.716 -31.952  1.00 96.38           O  
ATOM    145  CG  TYR A   9       5.608 -28.809 -34.794  1.00 96.38           C  
ATOM    146  CD1 TYR A   9       6.948 -28.397 -34.633  1.00 96.38           C  
ATOM    147  HD1 TYR A   9       7.220 -27.665 -33.887  1.00 96.38           H  
ATOM    148  CD2 TYR A   9       5.285 -29.751 -35.791  1.00 96.38           C  
ATOM    149  HD2 TYR A   9       4.259 -30.066 -35.914  1.00 96.38           H  
ATOM    150  CE1 TYR A   9       7.957 -28.929 -35.452  1.00 96.38           C  
ATOM    151  HE1 TYR A   9       8.977 -28.608 -35.304  1.00 96.38           H  
ATOM    152  CE2 TYR A   9       6.292 -30.279 -36.622  1.00 96.38           C  
ATOM    153  HE2 TYR A   9       6.047 -30.996 -37.392  1.00 96.38           H  
ATOM    154  OH  TYR A   9       8.611 -30.369 -37.244  1.00 96.38           O  
ATOM    155  HH  TYR A   9       9.410 -29.846 -37.142  1.00 96.38           H  
ATOM    156  CZ  TYR A   9       7.629 -29.868 -36.450  1.00 96.38           C  
ATOM    157  N   TRP A  10       2.800 -27.617 -31.251  1.00 96.75           N  
ATOM    158  H   TRP A  10       2.824 -28.627 -31.239  1.00 96.75           H  
ATOM    159  CA  TRP A  10       1.753 -26.940 -30.489  1.00 96.75           C  
ATOM    160  HA  TRP A  10       1.224 -26.239 -31.135  1.00 96.75           H  
ATOM    161  C   TRP A  10       2.322 -26.147 -29.313  1.00 96.75           C  
ATOM    162  CB  TRP A  10       0.762 -27.971 -29.963  1.00 96.75           C  
ATOM    163  HB2 TRP A  10       0.264 -28.446 -30.807  1.00 96.75           H  
ATOM    164  HB3 TRP A  10       1.306 -28.754 -29.433  1.00 96.75           H  
ATOM    165  O   TRP A  10       2.017 -24.966 -29.167  1.00 96.75           O  
ATOM    166  CG  TRP A  10      -0.278 -27.420 -29.047  1.00 96.75           C  
ATOM    167  CD1 TRP A  10      -1.297 -26.594 -29.381  1.00 96.75           C  
ATOM    168  HD1 TRP A  10      -1.502 -26.238 -30.380  1.00 96.75           H  
ATOM    169  CD2 TRP A  10      -0.343 -27.585 -27.605  1.00 96.75           C  
ATOM    170  CE2 TRP A  10      -1.448 -26.828 -27.118  1.00 96.75           C  
ATOM    171  CE3 TRP A  10       0.447 -28.275 -26.659  1.00 96.75           C  
ATOM    172  HE3 TRP A  10       1.312 -28.828 -26.994  1.00 96.75           H  
ATOM    173  NE1 TRP A  10      -1.993 -26.238 -28.239  1.00 96.75           N  
ATOM    174  HE1 TRP A  10      -2.723 -25.540 -28.210  1.00 96.75           H  
ATOM    175  CH2 TRP A  10      -0.967 -27.471 -24.838  1.00 96.75           C  
ATOM    176  HH2 TRP A  10      -1.192 -27.420 -23.782  1.00 96.75           H  
ATOM    177  CZ2 TRP A  10      -1.763 -26.766 -25.756  1.00 96.75           C  
ATOM    178  HZ2 TRP A  10      -2.599 -26.170 -25.421  1.00 96.75           H  
ATOM    179  CZ3 TRP A  10       0.136 -28.219 -25.287  1.00 96.75           C  
ATOM    180  HZ3 TRP A  10       0.761 -28.732 -24.571  1.00 96.75           H  
ATOM    181  N   LEU A  11       3.175 -26.779 -28.503  1.00 97.38           N  
ATOM    182  H   LEU A  11       3.397 -27.745 -28.695  1.00 97.38           H  
ATOM    183  CA  LEU A  11       3.779 -26.160 -27.328  1.00 97.38           C  
ATOM    184  HA  LEU A  11       2.983 -25.838 -26.657  1.00 97.38           H  
ATOM    185  C   LEU A  11       4.595 -24.921 -27.718  1.00 97.38           C  
ATOM    186  CB  LEU A  11       4.648 -27.216 -26.626  1.00 97.38           C  
ATOM    187  HB2 LEU A  11       5.418 -27.544 -27.325  1.00 97.38           H  
ATOM    188  HB3 LEU A  11       4.034 -28.081 -26.375  1.00 97.38           H  
ATOM    189  O   LEU A  11       4.408 -23.858 -27.131  1.00 97.38           O  
ATOM    190  CG  LEU A  11       5.329 -26.697 -25.350  1.00 97.38           C  
ATOM    191  HG  LEU A  11       5.852 -25.763 -25.560  1.00 97.38           H  
ATOM    192  CD1 LEU A  11       4.320 -26.468 -24.224  1.00 97.38           C  
ATOM    193 HD11 LEU A  11       3.722 -27.364 -24.064  1.00 97.38           H  
ATOM    194 HD12 LEU A  11       4.844 -26.216 -23.302  1.00 97.38           H  
ATOM    195 HD13 LEU A  11       3.673 -25.631 -24.486  1.00 97.38           H  
ATOM    196  CD2 LEU A  11       6.373 -27.708 -24.890  1.00 97.38           C  
ATOM    197 HD21 LEU A  11       6.951 -27.272 -24.075  1.00 97.38           H  
ATOM    198 HD22 LEU A  11       5.892 -28.629 -24.561  1.00 97.38           H  
ATOM    199 HD23 LEU A  11       7.056 -27.922 -25.712  1.00 97.38           H  
ATOM    200  N   THR A  12       5.440 -25.041 -28.747  1.00 97.75           N  
ATOM    201  H   THR A  12       5.570 -25.952 -29.164  1.00 97.75           H  
ATOM    202  CA  THR A  12       6.239 -23.927 -29.276  1.00 97.75           C  
ATOM    203  HA  THR A  12       6.863 -23.530 -28.476  1.00 97.75           H  
ATOM    204  C   THR A  12       5.350 -22.787 -29.769  1.00 97.75           C  
ATOM    205  CB  THR A  12       7.143 -24.412 -30.422  1.00 97.75           C  
ATOM    206  HB  THR A  12       6.526 -24.727 -31.264  1.00 97.75           H  
ATOM    207  O   THR A  12       5.623 -21.626 -29.471  1.00 97.75           O  
ATOM    208  CG2 THR A  12       8.134 -23.358 -30.894  1.00 97.75           C  
ATOM    209 HG21 THR A  12       8.814 -23.129 -30.074  1.00 97.75           H  
ATOM    210 HG22 THR A  12       8.709 -23.752 -31.732  1.00 97.75           H  
ATOM    211 HG23 THR A  12       7.614 -22.454 -31.212  1.00 97.75           H  
ATOM    212  OG1 THR A  12       7.947 -25.492 -30.013  1.00 97.75           O  
ATOM    213  HG1 THR A  12       8.210 -25.308 -29.108  1.00 97.75           H  
ATOM    214  N   PHE A  13       4.266 -23.098 -30.487  1.00 97.69           N  
ATOM    215  H   PHE A  13       4.072 -24.068 -30.690  1.00 97.69           H  
ATOM    216  CA  PHE A  13       3.309 -22.092 -30.949  1.00 97.69           C  
ATOM    217  HA  PHE A  13       3.840 -21.340 -31.533  1.00 97.69           H  
ATOM    218  C   PHE A  13       2.646 -21.357 -29.777  1.00 97.69           C  
ATOM    219  CB  PHE A  13       2.266 -22.764 -31.852  1.00 97.69           C  
ATOM    220  HB2 PHE A  13       1.849 -23.634 -31.345  1.00 97.69           H  
ATOM    221  HB3 PHE A  13       2.761 -23.122 -32.755  1.00 97.69           H  
ATOM    222  O   PHE A  13       2.659 -20.128 -29.738  1.00 97.69           O  
ATOM    223  CG  PHE A  13       1.128 -21.846 -32.248  1.00 97.69           C  
ATOM    224  CD1 PHE A  13      -0.108 -21.919 -31.576  1.00 97.69           C  
ATOM    225  HD1 PHE A  13      -0.250 -22.635 -30.780  1.00 97.69           H  
ATOM    226  CD2 PHE A  13       1.318 -20.892 -33.263  1.00 97.69           C  
ATOM    227  HD2 PHE A  13       2.272 -20.818 -33.764  1.00 97.69           H  
ATOM    228  CE1 PHE A  13      -1.153 -21.047 -31.929  1.00 97.69           C  
ATOM    229  HE1 PHE A  13      -2.097 -21.094 -31.406  1.00 97.69           H  
ATOM    230  CE2 PHE A  13       0.272 -20.022 -33.617  1.00 97.69           C  
ATOM    231  HE2 PHE A  13       0.421 -19.282 -34.390  1.00 97.69           H  
ATOM    232  CZ  PHE A  13      -0.965 -20.104 -32.955  1.00 97.69           C  
ATOM    233  HZ  PHE A  13      -1.764 -19.427 -33.218  1.00 97.69           H  
ATOM    234  N   VAL A  14       2.116 -22.100 -28.802  1.00 97.75           N  
ATOM    235  H   VAL A  14       2.169 -23.105 -28.886  1.00 97.75           H  
ATOM    236  CA  VAL A  14       1.458 -21.538 -27.614  1.00 97.75           C  
ATOM    237  HA  VAL A  14       0.631 -20.903 -27.932  1.00 97.75           H  
ATOM    238  C   VAL A  14       2.414 -20.647 -26.826  1.00 97.75           C  
ATOM    239  CB  VAL A  14       0.896 -22.676 -26.741  1.00 97.75           C  
ATOM    240  HB  VAL A  14       1.647 -23.459 -26.639  1.00 97.75           H  
ATOM    241  O   VAL A  14       2.040 -19.535 -26.463  1.00 97.75           O  
ATOM    242  CG1 VAL A  14       0.497 -22.224 -25.336  1.00 97.75           C  
ATOM    243 HG11 VAL A  14       0.055 -23.062 -24.796  1.00 97.75           H  
ATOM    244 HG12 VAL A  14       1.382 -21.912 -24.781  1.00 97.75           H  
ATOM    245 HG13 VAL A  14      -0.218 -21.404 -25.392  1.00 97.75           H  
ATOM    246  CG2 VAL A  14      -0.353 -23.271 -27.401  1.00 97.75           C  
ATOM    247 HG21 VAL A  14      -1.123 -22.507 -27.505  1.00 97.75           H  
ATOM    248 HG22 VAL A  14      -0.738 -24.084 -26.786  1.00 97.75           H  
ATOM    249 HG23 VAL A  14      -0.108 -23.672 -28.385  1.00 97.75           H  
ATOM    250  N   HIS A  15       3.654 -21.091 -26.608  1.00 98.31           N  
ATOM    251  H   HIS A  15       3.902 -22.016 -26.929  1.00 98.31           H  
ATOM    252  CA  HIS A  15       4.667 -20.305 -25.903  1.00 98.31           C  
ATOM    253  HA  HIS A  15       4.292 -20.030 -24.917  1.00 98.31           H  
ATOM    254  C   HIS A  15       4.962 -18.977 -26.599  1.00 98.31           C  
ATOM    255  CB  HIS A  15       5.938 -21.148 -25.746  1.00 98.31           C  
ATOM    256  HB2 HIS A  15       6.754 -20.486 -25.455  1.00 98.31           H  
ATOM    257  HB3 HIS A  15       6.204 -21.591 -26.705  1.00 98.31           H  
ATOM    258  O   HIS A  15       4.914 -17.939 -25.946  1.00 98.31           O  
ATOM    259  CG  HIS A  15       5.854 -22.242 -24.708  1.00 98.31           C  
ATOM    260  CD2 HIS A  15       4.976 -22.314 -23.661  1.00 98.31           C  
ATOM    261  HD2 HIS A  15       4.155 -21.639 -23.469  1.00 98.31           H  
ATOM    262  ND1 HIS A  15       6.850 -23.195 -24.504  1.00 98.31           N  
ATOM    263  CE1 HIS A  15       6.547 -23.825 -23.363  1.00 98.31           C  
ATOM    264  HE1 HIS A  15       7.136 -24.610 -22.912  1.00 98.31           H  
ATOM    265  NE2 HIS A  15       5.435 -23.313 -22.827  1.00 98.31           N  
ATOM    266  HE2 HIS A  15       5.108 -23.522 -21.894  1.00 98.31           H  
ATOM    267  N   ILE A  16       5.181 -18.988 -27.917  1.00 98.38           N  
ATOM    268  H   ILE A  16       5.181 -19.875 -28.400  1.00 98.38           H  
ATOM    269  CA  ILE A  16       5.444 -17.762 -28.684  1.00 98.38           C  
ATOM    270  HA  ILE A  16       6.285 -17.241 -28.226  1.00 98.38           H  
ATOM    271  C   ILE A  16       4.246 -16.805 -28.614  1.00 98.38           C  
ATOM    272  CB  ILE A  16       5.825 -18.114 -30.142  1.00 98.38           C  
ATOM    273  HB  ILE A  16       5.070 -18.792 -30.541  1.00 98.38           H  
ATOM    274  O   ILE A  16       4.425 -15.617 -28.349  1.00 98.38           O  
ATOM    275  CG1 ILE A  16       7.200 -18.823 -30.175  1.00 98.38           C  
ATOM    276 HG12 ILE A  16       7.982 -18.107 -29.918  1.00 98.38           H  
ATOM    277 HG13 ILE A  16       7.228 -19.612 -29.423  1.00 98.38           H  
ATOM    278  CG2 ILE A  16       5.862 -16.856 -31.034  1.00 98.38           C  
ATOM    279 HG21 ILE A  16       4.873 -16.403 -31.097  1.00 98.38           H  
ATOM    280 HG22 ILE A  16       6.161 -17.110 -32.051  1.00 98.38           H  
ATOM    281 HG23 ILE A  16       6.560 -16.127 -30.622  1.00 98.38           H  
ATOM    282  CD1 ILE A  16       7.536 -19.465 -31.527  1.00 98.38           C  
ATOM    283 HD11 ILE A  16       7.693 -18.703 -32.290  1.00 98.38           H  
ATOM    284 HD12 ILE A  16       8.454 -20.045 -31.429  1.00 98.38           H  
ATOM    285 HD13 ILE A  16       6.727 -20.130 -31.832  1.00 98.38           H  
ATOM    286  N   ILE A  17       3.024 -17.306 -28.825  1.00 98.12           N  
ATOM    287  H   ILE A  17       2.935 -18.295 -29.013  1.00 98.12           H  
ATOM    288  CA  ILE A  17       1.813 -16.473 -28.825  1.00 98.12           C  
ATOM    289  HA  ILE A  17       1.975 -15.629 -29.495  1.00 98.12           H  
ATOM    290  C   ILE A  17       1.554 -15.860 -27.448  1.00 98.12           C  
ATOM    291  CB  ILE A  17       0.601 -17.283 -29.332  1.00 98.12           C  
ATOM    292  HB  ILE A  17       0.559 -18.216 -28.770  1.00 98.12           H  
ATOM    293  O   ILE A  17       1.276 -14.666 -27.369  1.00 98.12           O  
ATOM    294  CG1 ILE A  17       0.738 -17.649 -30.828  1.00 98.12           C  
ATOM    295 HG12 ILE A  17       1.654 -18.219 -30.983  1.00 98.12           H  
ATOM    296 HG13 ILE A  17      -0.095 -18.302 -31.090  1.00 98.12           H  
ATOM    297  CG2 ILE A  17      -0.734 -16.551 -29.094  1.00 98.12           C  
ATOM    298 HG21 ILE A  17      -0.684 -15.530 -29.474  1.00 98.12           H  
ATOM    299 HG22 ILE A  17      -0.956 -16.514 -28.028  1.00 98.12           H  
ATOM    300 HG23 ILE A  17      -1.547 -17.082 -29.587  1.00 98.12           H  
ATOM    301  CD1 ILE A  17       0.754 -16.475 -31.816  1.00 98.12           C  
ATOM    302 HD11 ILE A  17       1.613 -15.830 -31.634  1.00 98.12           H  
ATOM    303 HD12 ILE A  17       0.829 -16.867 -32.831  1.00 98.12           H  
ATOM    304 HD13 ILE A  17      -0.165 -15.894 -31.738  1.00 98.12           H  
ATOM    305  N   ILE A  18       1.684 -16.639 -26.370  1.00 97.94           N  
ATOM    306  H   ILE A  18       1.935 -17.609 -26.494  1.00 97.94           H  
ATOM    307  CA  ILE A  18       1.519 -16.125 -25.005  1.00 97.94           C  
ATOM    308  HA  ILE A  18       0.537 -15.659 -24.920  1.00 97.94           H  
ATOM    309  C   ILE A  18       2.545 -15.029 -24.729  1.00 97.94           C  
ATOM    310  CB  ILE A  18       1.606 -17.267 -23.970  1.00 97.94           C  
ATOM    311  HB  ILE A  18       2.479 -17.878 -24.201  1.00 97.94           H  
ATOM    312  O   ILE A  18       2.163 -13.960 -24.266  1.00 97.94           O  
ATOM    313  CG1 ILE A  18       0.334 -18.133 -24.079  1.00 97.94           C  
ATOM    314 HG12 ILE A  18       0.159 -18.396 -25.122  1.00 97.94           H  
ATOM    315 HG13 ILE A  18      -0.527 -17.564 -23.726  1.00 97.94           H  
ATOM    316  CG2 ILE A  18       1.765 -16.732 -22.531  1.00 97.94           C  
ATOM    317 HG21 ILE A  18       0.907 -16.116 -22.258  1.00 97.94           H  
ATOM    318 HG22 ILE A  18       1.864 -17.555 -21.824  1.00 97.94           H  
ATOM    319 HG23 ILE A  18       2.673 -16.137 -22.432  1.00 97.94           H  
ATOM    320  CD1 ILE A  18       0.431 -19.435 -23.289  1.00 97.94           C  
ATOM    321 HD11 ILE A  18       1.309 -19.994 -23.615  1.00 97.94           H  
ATOM    322 HD12 ILE A  18       0.532 -19.213 -22.227  1.00 97.94           H  
ATOM    323 HD13 ILE A  18      -0.471 -20.028 -23.442  1.00 97.94           H  
ATOM    324  N   THR A  19       3.826 -15.252 -25.041  1.00 98.12           N  
ATOM    325  H   THR A  19       4.102 -16.149 -25.413  1.00 98.12           H  
ATOM    326  CA  THR A  19       4.870 -14.246 -24.797  1.00 98.12           C  
ATOM    327  HA  THR A  19       4.860 -13.987 -23.738  1.00 98.12           H  
ATOM    328  C   THR A  19       4.607 -12.951 -25.562  1.00 98.12           C  
ATOM    329  CB  THR A  19       6.256 -14.806 -25.145  1.00 98.12           C  
ATOM    330  HB  THR A  19       6.285 -15.107 -26.193  1.00 98.12           H  
ATOM    331  O   THR A  19       4.745 -11.874 -24.986  1.00 98.12           O  
ATOM    332  CG2 THR A  19       7.390 -13.820 -24.866  1.00 98.12           C  
ATOM    333 HG21 THR A  19       7.322 -13.444 -23.845  1.00 98.12           H  
ATOM    334 HG22 THR A  19       7.332 -12.982 -25.561  1.00 98.12           H  
ATOM    335 HG23 THR A  19       8.350 -14.316 -25.008  1.00 98.12           H  
ATOM    336  OG1 THR A  19       6.512 -15.925 -24.333  1.00 98.12           O  
ATOM    337  HG1 THR A  19       6.351 -15.656 -23.425  1.00 98.12           H  
ATOM    338  N   LEU A  20       4.186 -13.032 -26.828  1.00 98.06           N  
ATOM    339  H   LEU A  20       4.079 -13.944 -27.250  1.00 98.06           H  
ATOM    340  CA  LEU A  20       3.849 -11.844 -27.614  1.00 98.06           C  
ATOM    341  HA  LEU A  20       4.677 -11.137 -27.559  1.00 98.06           H  
ATOM    342  C   LEU A  20       2.635 -11.104 -27.044  1.00 98.06           C  
ATOM    343  CB  LEU A  20       3.610 -12.238 -29.080  1.00 98.06           C  
ATOM    344  HB2 LEU A  20       2.887 -13.053 -29.106  1.00 98.06           H  
ATOM    345  HB3 LEU A  20       3.169 -11.387 -29.599  1.00 98.06           H  
ATOM    346  O   LEU A  20       2.692  -9.887 -26.889  1.00 98.06           O  
ATOM    347  CG  LEU A  20       4.878 -12.664 -29.841  1.00 98.06           C  
ATOM    348  HG  LEU A  20       5.376 -13.480 -29.316  1.00 98.06           H  
ATOM    349  CD1 LEU A  20       4.485 -13.153 -31.236  1.00 98.06           C  
ATOM    350 HD11 LEU A  20       3.796 -13.992 -31.142  1.00 98.06           H  
ATOM    351 HD12 LEU A  20       4.003 -12.348 -31.792  1.00 98.06           H  
ATOM    352 HD13 LEU A  20       5.373 -13.488 -31.772  1.00 98.06           H  
ATOM    353  CD2 LEU A  20       5.882 -11.519 -29.999  1.00 98.06           C  
ATOM    354 HD21 LEU A  20       5.398 -10.658 -30.459  1.00 98.06           H  
ATOM    355 HD22 LEU A  20       6.717 -11.843 -30.620  1.00 98.06           H  
ATOM    356 HD23 LEU A  20       6.276 -11.230 -29.024  1.00 98.06           H  
ATOM    357  N   LEU A  21       1.564 -11.822 -26.692  1.00 97.06           N  
ATOM    358  H   LEU A  21       1.584 -12.823 -26.821  1.00 97.06           H  
ATOM    359  CA  LEU A  21       0.362 -11.212 -26.120  1.00 97.06           C  
ATOM    360  HA  LEU A  21       0.015 -10.424 -26.788  1.00 97.06           H  
ATOM    361  C   LEU A  21       0.657 -10.527 -24.787  1.00 97.06           C  
ATOM    362  CB  LEU A  21      -0.741 -12.269 -25.954  1.00 97.06           C  
ATOM    363  HB2 LEU A  21      -0.315 -13.142 -25.460  1.00 97.06           H  
ATOM    364  HB3 LEU A  21      -1.515 -11.865 -25.301  1.00 97.06           H  
ATOM    365  O   LEU A  21       0.279  -9.375 -24.618  1.00 97.06           O  
ATOM    366  CG  LEU A  21      -1.399 -12.698 -27.275  1.00 97.06           C  
ATOM    367  HG  LEU A  21      -0.640 -13.033 -27.982  1.00 97.06           H  
ATOM    368  CD1 LEU A  21      -2.352 -13.859 -26.998  1.00 97.06           C  
ATOM    369 HD11 LEU A  21      -2.802 -14.201 -27.930  1.00 97.06           H  
ATOM    370 HD12 LEU A  21      -3.134 -13.546 -26.306  1.00 97.06           H  
ATOM    371 HD13 LEU A  21      -1.784 -14.678 -26.556  1.00 97.06           H  
ATOM    372  CD2 LEU A  21      -2.202 -11.569 -27.926  1.00 97.06           C  
ATOM    373 HD21 LEU A  21      -1.536 -10.768 -28.246  1.00 97.06           H  
ATOM    374 HD22 LEU A  21      -2.727 -11.947 -28.803  1.00 97.06           H  
ATOM    375 HD23 LEU A  21      -2.927 -11.170 -27.216  1.00 97.06           H  
ATOM    376  N   VAL A  22       1.387 -11.195 -23.892  1.00 96.56           N  
ATOM    377  H   VAL A  22       1.675 -12.136 -24.119  1.00 96.56           H  
ATOM    378  CA  VAL A  22       1.770 -10.648 -22.583  1.00 96.56           C  
ATOM    379  HA  VAL A  22       0.866 -10.395 -22.028  1.00 96.56           H  
ATOM    380  C   VAL A  22       2.567  -9.353 -22.729  1.00 96.56           C  
ATOM    381  CB  VAL A  22       2.553 -11.711 -21.791  1.00 96.56           C  
ATOM    382  HB  VAL A  22       3.298 -12.170 -22.442  1.00 96.56           H  
ATOM    383  O   VAL A  22       2.278  -8.377 -22.043  1.00 96.56           O  
ATOM    384  CG1 VAL A  22       3.290 -11.133 -20.583  1.00 96.56           C  
ATOM    385 HG11 VAL A  22       4.122 -10.514 -20.918  1.00 96.56           H  
ATOM    386 HG12 VAL A  22       3.687 -11.940 -19.966  1.00 96.56           H  
ATOM    387 HG13 VAL A  22       2.613 -10.519 -19.988  1.00 96.56           H  
ATOM    388  CG2 VAL A  22       1.596 -12.804 -21.297  1.00 96.56           C  
ATOM    389 HG21 VAL A  22       0.864 -12.372 -20.614  1.00 96.56           H  
ATOM    390 HG22 VAL A  22       2.157 -13.586 -20.785  1.00 96.56           H  
ATOM    391 HG23 VAL A  22       1.058 -13.250 -22.133  1.00 96.56           H  
ATOM    392  N   ILE A  23       3.532  -9.307 -23.651  1.00 96.38           N  
ATOM    393  H   ILE A  23       3.722 -10.135 -24.198  1.00 96.38           H  
ATOM    394  CA  ILE A  23       4.326  -8.095 -23.899  1.00 96.38           C  
ATOM    395  HA  ILE A  23       4.690  -7.711 -22.946  1.00 96.38           H  
ATOM    396  C   ILE A  23       3.468  -6.985 -24.513  1.00 96.38           C  
ATOM    397  CB  ILE A  23       5.544  -8.443 -24.778  1.00 96.38           C  
ATOM    398  HB  ILE A  23       5.200  -9.013 -25.641  1.00 96.38           H  
ATOM    399  O   ILE A  23       3.640  -5.819 -24.171  1.00 96.38           O  
ATOM    400  CG1 ILE A  23       6.513  -9.316 -23.949  1.00 96.38           C  
ATOM    401 HG12 ILE A  23       6.967  -8.711 -23.163  1.00 96.38           H  
ATOM    402 HG13 ILE A  23       5.971 -10.128 -23.466  1.00 96.38           H  
ATOM    403  CG2 ILE A  23       6.259  -7.177 -25.290  1.00 96.38           C  
ATOM    404 HG21 ILE A  23       5.606  -6.617 -25.960  1.00 96.38           H  
ATOM    405 HG22 ILE A  23       6.523  -6.543 -24.444  1.00 96.38           H  
ATOM    406 HG23 ILE A  23       7.158  -7.431 -25.852  1.00 96.38           H  
ATOM    407  CD1 ILE A  23       7.615  -9.945 -24.795  1.00 96.38           C  
ATOM    408 HD11 ILE A  23       8.294  -9.166 -25.141  1.00 96.38           H  
ATOM    409 HD12 ILE A  23       8.172 -10.654 -24.181  1.00 96.38           H  
ATOM    410 HD13 ILE A  23       7.183 -10.469 -25.647  1.00 96.38           H  
ATOM    411  N   CYS A  24       2.530  -7.321 -25.401  1.00 96.00           N  
ATOM    412  H   CYS A  24       2.439  -8.287 -25.680  1.00 96.00           H  
ATOM    413  CA  CYS A  24       1.627  -6.335 -25.989  1.00 96.00           C  
ATOM    414  HA  CYS A  24       2.213  -5.487 -26.342  1.00 96.00           H  
ATOM    415  C   CYS A  24       0.619  -5.759 -24.983  1.00 96.00           C  
ATOM    416  CB  CYS A  24       0.898  -6.963 -27.185  1.00 96.00           C  
ATOM    417  HB2 CYS A  24       0.494  -7.934 -26.900  1.00 96.00           H  
ATOM    418  HB3 CYS A  24       0.072  -6.313 -27.473  1.00 96.00           H  
ATOM    419  O   CYS A  24       0.220  -4.609 -25.152  1.00 96.00           O  
ATOM    420  SG  CYS A  24       2.025  -7.142 -28.600  1.00 96.00           S  
ATOM    421  HG  CYS A  24       2.444  -5.873 -28.613  1.00 96.00           H  
ATOM    422  N   THR A  25       0.194  -6.525 -23.973  1.00 93.50           N  
ATOM    423  H   THR A  25       0.490  -7.490 -23.926  1.00 93.50           H  
ATOM    424  CA  THR A  25      -0.819  -6.083 -23.000  1.00 93.50           C  
ATOM    425  HA  THR A  25      -1.427  -5.301 -23.455  1.00 93.50           H  
ATOM    426  C   THR A  25      -0.224  -5.460 -21.737  1.00 93.50           C  
ATOM    427  CB  THR A  25      -1.778  -7.220 -22.620  1.00 93.50           C  
ATOM    428  HB  THR A  25      -2.464  -6.862 -21.852  1.00 93.50           H  
ATOM    429  O   THR A  25      -0.750  -4.451 -21.281  1.00 93.50           O  
ATOM    430  CG2 THR A  25      -2.608  -7.714 -23.805  1.00 93.50           C  
ATOM    431 HG21 THR A  25      -1.960  -8.103 -24.590  1.00 93.50           H  
ATOM    432 HG22 THR A  25      -3.277  -8.506 -23.469  1.00 93.50           H  
ATOM    433 HG23 THR A  25      -3.202  -6.890 -24.200  1.00 93.50           H  
ATOM    434  OG1 THR A  25      -1.077  -8.325 -22.116  1.00 93.50           O  
ATOM    435  HG1 THR A  25      -1.143  -8.275 -21.159  1.00 93.50           H  
ATOM    436  N   TYR A  26       0.859  -6.021 -21.186  1.00 93.31           N  
ATOM    437  H   TYR A  26       1.227  -6.864 -21.604  1.00 93.31           H  
ATOM    438  CA  TYR A  26       1.489  -5.556 -19.935  1.00 93.31           C  
ATOM    439  HA  TYR A  26       0.806  -4.880 -19.420  1.00 93.31           H  
ATOM    440  C   TYR A  26       2.779  -4.752 -20.163  1.00 93.31           C  
ATOM    441  CB  TYR A  26       1.734  -6.746 -18.990  1.00 93.31           C  
ATOM    442  HB2 TYR A  26       2.321  -6.400 -18.139  1.00 93.31           H  
ATOM    443  HB3 TYR A  26       2.327  -7.505 -19.501  1.00 93.31           H  
ATOM    444  O   TYR A  26       3.258  -4.075 -19.259  1.00 93.31           O  
ATOM    445  CG  TYR A  26       0.457  -7.369 -18.457  1.00 93.31           C  
ATOM    446  CD1 TYR A  26      -0.085  -6.937 -17.230  1.00 93.31           C  
ATOM    447  HD1 TYR A  26       0.430  -6.194 -16.640  1.00 93.31           H  
ATOM    448  CD2 TYR A  26      -0.209  -8.353 -19.208  1.00 93.31           C  
ATOM    449  HD2 TYR A  26       0.260  -8.729 -20.105  1.00 93.31           H  
ATOM    450  CE1 TYR A  26      -1.300  -7.476 -16.761  1.00 93.31           C  
ATOM    451  HE1 TYR A  26      -1.702  -7.151 -15.813  1.00 93.31           H  
ATOM    452  CE2 TYR A  26      -1.457  -8.843 -18.775  1.00 93.31           C  
ATOM    453  HE2 TYR A  26      -2.022  -9.553 -19.361  1.00 93.31           H  
ATOM    454  OH  TYR A  26      -3.184  -8.937 -17.130  1.00 93.31           O  
ATOM    455  HH  TYR A  26      -3.568  -8.506 -16.363  1.00 93.31           H  
ATOM    456  CZ  TYR A  26      -1.995  -8.424 -17.540  1.00 93.31           C  
ATOM    457  N   GLY A  27       3.342  -4.777 -21.374  1.00 94.31           N  
ATOM    458  H   GLY A  27       2.932  -5.357 -22.092  1.00 94.31           H  
ATOM    459  CA  GLY A  27       4.563  -4.042 -21.701  1.00 94.31           C  
ATOM    460  HA2 GLY A  27       4.614  -3.894 -22.780  1.00 94.31           H  
ATOM    461  HA3 GLY A  27       4.518  -3.059 -21.233  1.00 94.31           H  
ATOM    462  C   GLY A  27       5.852  -4.737 -21.249  1.00 94.31           C  
ATOM    463  O   GLY A  27       5.895  -5.944 -21.003  1.00 94.31           O  
ATOM    464  N   ILE A  28       6.938  -3.959 -21.206  1.00 96.19           N  
ATOM    465  H   ILE A  28       6.813  -2.964 -21.327  1.00 96.19           H  
ATOM    466  CA  ILE A  28       8.290  -4.418 -20.861  1.00 96.19           C  
ATOM    467  HA  ILE A  28       8.245  -5.467 -20.566  1.00 96.19           H  
ATOM    468  C   ILE A  28       8.777  -3.612 -19.655  1.00 96.19           C  
ATOM    469  CB  ILE A  28       9.253  -4.307 -22.073  1.00 96.19           C  
ATOM    470  HB  ILE A  28       9.342  -3.256 -22.345  1.00 96.19           H  
ATOM    471  O   ILE A  28       8.790  -2.381 -19.698  1.00 96.19           O  
ATOM    472  CG1 ILE A  28       8.711  -5.081 -23.297  1.00 96.19           C  
ATOM    473 HG12 ILE A  28       8.607  -6.136 -23.042  1.00 96.19           H  
ATOM    474 HG13 ILE A  28       7.723  -4.695 -23.547  1.00 96.19           H  
ATOM    475  CG2 ILE A  28      10.654  -4.832 -21.713  1.00 96.19           C  
ATOM    476 HG21 ILE A  28      10.597  -5.873 -21.395  1.00 96.19           H  
ATOM    477 HG22 ILE A  28      11.073  -4.233 -20.905  1.00 96.19           H  
ATOM    478 HG23 ILE A  28      11.340  -4.735 -22.554  1.00 96.19           H  
ATOM    479  CD1 ILE A  28       9.562  -4.955 -24.568  1.00 96.19           C  
ATOM    480 HD11 ILE A  28       9.769  -3.905 -24.775  1.00 96.19           H  
ATOM    481 HD12 ILE A  28      10.500  -5.501 -24.461  1.00 96.19           H  
ATOM    482 HD13 ILE A  28       9.014  -5.381 -25.408  1.00 96.19           H  
ATOM    483  N   ALA A  29       9.184  -4.306 -18.594  1.00 94.06           N  
ATOM    484  H   ALA A  29       9.197  -5.314 -18.656  1.00 94.06           H  
ATOM    485  CA  ALA A  29       9.814  -3.699 -17.427  1.00 94.06           C  
ATOM    486  HA  ALA A  29       9.191  -2.868 -17.099  1.00 94.06           H  
ATOM    487  C   ALA A  29      11.218  -3.157 -17.775  1.00 94.06           C  
ATOM    488  CB  ALA A  29       9.859  -4.749 -16.310  1.00 94.06           C  
ATOM    489  HB1 ALA A  29      10.336  -4.338 -15.420  1.00 94.06           H  
ATOM    490  HB2 ALA A  29       8.842  -5.050 -16.056  1.00 94.06           H  
ATOM    491  HB3 ALA A  29      10.420  -5.623 -16.641  1.00 94.06           H  
ATOM    492  O   ALA A  29      11.821  -3.603 -18.756  1.00 94.06           O  
ATOM    493  N   PRO A  30      11.783  -2.225 -16.985  1.00 93.69           N  
ATOM    494  CA  PRO A  30      13.143  -1.736 -17.199  1.00 93.69           C  
ATOM    495  HA  PRO A  30      13.146  -1.118 -18.097  1.00 93.69           H  
ATOM    496  C   PRO A  30      14.148  -2.888 -17.363  1.00 93.69           C  
ATOM    497  CB  PRO A  30      13.446  -0.852 -15.985  1.00 93.69           C  
ATOM    498  HB2 PRO A  30      14.123  -0.034 -16.231  1.00 93.69           H  
ATOM    499  HB3 PRO A  30      13.851  -1.458 -15.175  1.00 93.69           H  
ATOM    500  O   PRO A  30      14.177  -3.827 -16.565  1.00 93.69           O  
ATOM    501  CG  PRO A  30      12.067  -0.349 -15.563  1.00 93.69           C  
ATOM    502  HG2 PRO A  30      11.770   0.488 -16.194  1.00 93.69           H  
ATOM    503  HG3 PRO A  30      12.040  -0.068 -14.511  1.00 93.69           H  
ATOM    504  CD  PRO A  30      11.172  -1.553 -15.846  1.00 93.69           C  
ATOM    505  HD2 PRO A  30      11.176  -2.219 -14.983  1.00 93.69           H  
ATOM    506  HD3 PRO A  30      10.158  -1.218 -16.062  1.00 93.69           H  
ATOM    507  N   VAL A  31      14.942  -2.849 -18.437  1.00 94.19           N  
ATOM    508  H   VAL A  31      14.888  -2.044 -19.045  1.00 94.19           H  
ATOM    509  CA  VAL A  31      15.842  -3.950 -18.810  1.00 94.19           C  
ATOM    510  HA  VAL A  31      15.395  -4.887 -18.478  1.00 94.19           H  
ATOM    511  C   VAL A  31      17.183  -3.783 -18.106  1.00 94.19           C  
ATOM    512  CB  VAL A  31      16.032  -4.050 -20.336  1.00 94.19           C  
ATOM    513  HB  VAL A  31      16.483  -3.130 -20.708  1.00 94.19           H  
ATOM    514  O   VAL A  31      17.894  -2.810 -18.351  1.00 94.19           O  
ATOM    515  CG1 VAL A  31      16.943  -5.229 -20.713  1.00 94.19           C  
ATOM    516 HG11 VAL A  31      17.940  -5.085 -20.298  1.00 94.19           H  
ATOM    517 HG12 VAL A  31      17.033  -5.294 -21.798  1.00 94.19           H  
ATOM    518 HG13 VAL A  31      16.522  -6.160 -20.332  1.00 94.19           H  
ATOM    519  CG2 VAL A  31      14.693  -4.255 -21.059  1.00 94.19           C  
ATOM    520 HG21 VAL A  31      14.855  -4.352 -22.132  1.00 94.19           H  
ATOM    521 HG22 VAL A  31      14.203  -5.152 -20.681  1.00 94.19           H  
ATOM    522 HG23 VAL A  31      14.035  -3.404 -20.884  1.00 94.19           H  
ATOM    523  N   GLY A  32      17.560  -4.768 -17.294  1.00 88.19           N  
ATOM    524  H   GLY A  32      16.904  -5.505 -17.078  1.00 88.19           H  
ATOM    525  CA  GLY A  32      18.820  -4.760 -16.558  1.00 88.19           C  
ATOM    526  HA2 GLY A  32      19.642  -4.920 -17.256  1.00 88.19           H  
ATOM    527  HA3 GLY A  32      18.962  -3.778 -16.106  1.00 88.19           H  
ATOM    528  C   GLY A  32      18.895  -5.838 -15.474  1.00 88.19           C  
ATOM    529  O   GLY A  32      18.084  -6.764 -15.451  1.00 88.19           O  
ATOM    530  N   PHE A  33      19.911  -5.738 -14.615  1.00 82.62           N  
ATOM    531  H   PHE A  33      20.398  -4.853 -14.607  1.00 82.62           H  
ATOM    532  CA  PHE A  33      20.256  -6.724 -13.574  1.00 82.62           C  
ATOM    533  HA  PHE A  33      19.533  -7.540 -13.601  1.00 82.62           H  
ATOM    534  C   PHE A  33      20.194  -6.147 -12.152  1.00 82.62           C  
ATOM    535  CB  PHE A  33      21.653  -7.307 -13.850  1.00 82.62           C  
ATOM    536  HB2 PHE A  33      21.946  -7.945 -13.016  1.00 82.62           H  
ATOM    537  HB3 PHE A  33      22.375  -6.491 -13.896  1.00 82.62           H  
ATOM    538  O   PHE A  33      20.681  -6.772 -11.208  1.00 82.62           O  
ATOM    539  CG  PHE A  33      21.759  -8.142 -15.105  1.00 82.62           C  
ATOM    540  CD1 PHE A  33      21.407  -9.504 -15.072  1.00 82.62           C  
ATOM    541  HD1 PHE A  33      21.033  -9.944 -14.159  1.00 82.62           H  
ATOM    542  CD2 PHE A  33      22.218  -7.564 -16.303  1.00 82.62           C  
ATOM    543  HD2 PHE A  33      22.477  -6.516 -16.332  1.00 82.62           H  
ATOM    544  CE1 PHE A  33      21.523 -10.289 -16.231  1.00 82.62           C  
ATOM    545  HE1 PHE A  33      21.232 -11.329 -16.208  1.00 82.62           H  
ATOM    546  CE2 PHE A  33      22.327  -8.348 -17.464  1.00 82.62           C  
ATOM    547  HE2 PHE A  33      22.666  -7.901 -18.387  1.00 82.62           H  
ATOM    548  CZ  PHE A  33      21.982  -9.711 -17.427  1.00 82.62           C  
ATOM    549  HZ  PHE A  33      22.051 -10.312 -18.322  1.00 82.62           H  
ATOM    550  N   ALA A  34      19.665  -4.937 -12.002  1.00 83.31           N  
ATOM    551  H   ALA A  34      19.254  -4.470 -12.797  1.00 83.31           H  
ATOM    552  CA  ALA A  34      19.608  -4.224 -10.741  1.00 83.31           C  
ATOM    553  HA  ALA A  34      19.969  -4.857  -9.930  1.00 83.31           H  
ATOM    554  C   ALA A  34      18.156  -3.859 -10.396  1.00 83.31           C  
ATOM    555  CB  ALA A  34      20.557  -3.017 -10.864  1.00 83.31           C  
ATOM    556  HB1 ALA A  34      20.172  -2.322 -11.610  1.00 83.31           H  
ATOM    557  HB2 ALA A  34      20.654  -2.506  -9.906  1.00 83.31           H  
ATOM    558  HB3 ALA A  34      21.544  -3.358 -11.174  1.00 83.31           H  
ATOM    559  O   ALA A  34      17.197  -4.494 -10.836  1.00 83.31           O  
ATOM    560  N   GLN A  35      18.008  -2.838  -9.561  1.00 86.19           N  
ATOM    561  H   GLN A  35      18.835  -2.322  -9.299  1.00 86.19           H  
ATOM    562  CA  GLN A  35      16.727  -2.240  -9.229  1.00 86.19           C  
ATOM    563  HA  GLN A  35      15.911  -2.847  -9.622  1.00 86.19           H  
ATOM    564  C   GLN A  35      16.643  -0.863  -9.871  1.00 86.19           C  
ATOM    565  CB  GLN A  35      16.574  -2.157  -7.711  1.00 86.19           C  
ATOM    566  HB2 GLN A  35      17.459  -1.688  -7.281  1.00 86.19           H  
ATOM    567  HB3 GLN A  35      15.703  -1.544  -7.478  1.00 86.19           H  
ATOM    568  O   GLN A  35      17.536  -0.030  -9.685  1.00 86.19           O  
ATOM    569  CG  GLN A  35      16.365  -3.550  -7.106  1.00 86.19           C  
ATOM    570  HG2 GLN A  35      17.185  -4.213  -7.380  1.00 86.19           H  
ATOM    571  HG3 GLN A  35      15.443  -3.967  -7.510  1.00 86.19           H  
ATOM    572  CD  GLN A  35      16.263  -3.520  -5.589  1.00 86.19           C  
ATOM    573  NE2 GLN A  35      15.704  -4.553  -5.004  1.00 86.19           N  
ATOM    574 HE21 GLN A  35      15.596  -4.523  -4.000  1.00 86.19           H  
ATOM    575 HE22 GLN A  35      15.360  -5.310  -5.577  1.00 86.19           H  
ATOM    576  OE1 GLN A  35      16.703  -2.597  -4.914  1.00 86.19           O  
ATOM    577  N   HIS A  36      15.548  -0.623 -10.581  1.00 87.94           N  
ATOM    578  H   HIS A  36      14.837  -1.339 -10.625  1.00 87.94           H  
ATOM    579  CA  HIS A  36      15.228   0.666 -11.161  1.00 87.94           C  
ATOM    580  HA  HIS A  36      16.155   1.205 -11.360  1.00 87.94           H  
ATOM    581  C   HIS A  36      14.389   1.473 -10.169  1.00 87.94           C  
ATOM    582  CB  HIS A  36      14.522   0.454 -12.500  1.00 87.94           C  
ATOM    583  HB2 HIS A  36      13.576  -0.064 -12.339  1.00 87.94           H  
ATOM    584  HB3 HIS A  36      15.149  -0.169 -13.138  1.00 87.94           H  
ATOM    585  O   HIS A  36      13.401   0.977  -9.626  1.00 87.94           O  
ATOM    586  CG  HIS A  36      14.268   1.752 -13.211  1.00 87.94           C  
ATOM    587  CD2 HIS A  36      15.139   2.410 -14.035  1.00 87.94           C  
ATOM    588  HD2 HIS A  36      16.127   2.070 -14.308  1.00 87.94           H  
ATOM    589  ND1 HIS A  36      13.127   2.511 -13.125  1.00 87.94           N  
ATOM    590  HD1 HIS A  36      12.286   2.265 -12.622  1.00 87.94           H  
ATOM    591  CE1 HIS A  36      13.305   3.602 -13.888  1.00 87.94           C  
ATOM    592  HE1 HIS A  36      12.567   4.374 -14.053  1.00 87.94           H  
ATOM    593  NE2 HIS A  36      14.520   3.593 -14.456  1.00 87.94           N  
ATOM    594  N   VAL A  37      14.783   2.724  -9.926  1.00 86.88           N  
ATOM    595  H   VAL A  37      15.557   3.094 -10.459  1.00 86.88           H  
ATOM    596  CA  VAL A  37      14.089   3.622  -8.997  1.00 86.88           C  
ATOM    597  HA  VAL A  37      13.287   3.075  -8.502  1.00 86.88           H  
ATOM    598  C   VAL A  37      13.460   4.760  -9.782  1.00 86.88           C  
ATOM    599  CB  VAL A  37      15.021   4.150  -7.889  1.00 86.88           C  
ATOM    600  HB  VAL A  37      15.798   4.774  -8.330  1.00 86.88           H  
ATOM    601  O   VAL A  37      14.167   5.549 -10.412  1.00 86.88           O  
ATOM    602  CG1 VAL A  37      14.239   4.987  -6.867  1.00 86.88           C  
ATOM    603 HG11 VAL A  37      13.442   4.383  -6.433  1.00 86.88           H  
ATOM    604 HG12 VAL A  37      13.797   5.858  -7.349  1.00 86.88           H  
ATOM    605 HG13 VAL A  37      14.906   5.334  -6.077  1.00 86.88           H  
ATOM    606  CG2 VAL A  37      15.703   3.000  -7.131  1.00 86.88           C  
ATOM    607 HG21 VAL A  37      16.374   2.461  -7.800  1.00 86.88           H  
ATOM    608 HG22 VAL A  37      14.951   2.305  -6.759  1.00 86.88           H  
ATOM    609 HG23 VAL A  37      16.285   3.393  -6.297  1.00 86.88           H  
ATOM    610  N   THR A  38      12.138   4.868  -9.716  1.00 89.56           N  
ATOM    611  H   THR A  38      11.614   4.189  -9.182  1.00 89.56           H  
ATOM    612  CA  THR A  38      11.392   6.028 -10.212  1.00 89.56           C  
ATOM    613  HA  THR A  38      12.026   6.606 -10.884  1.00 89.56           H  
ATOM    614  C   THR A  38      11.020   6.925  -9.043  1.00 89.56           C  
ATOM    615  CB  THR A  38      10.139   5.624 -11.002  1.00 89.56           C  
ATOM    616  HB  THR A  38       9.545   6.513 -11.212  1.00 89.56           H  
ATOM    617  O   THR A  38      10.690   6.454  -7.959  1.00 89.56           O  
ATOM    618  CG2 THR A  38      10.503   4.943 -12.314  1.00 89.56           C  
ATOM    619 HG21 THR A  38       9.593   4.714 -12.868  1.00 89.56           H  
ATOM    620 HG22 THR A  38      11.037   4.015 -12.109  1.00 89.56           H  
ATOM    621 HG23 THR A  38      11.121   5.615 -12.911  1.00 89.56           H  
ATOM    622  OG1 THR A  38       9.371   4.710 -10.274  1.00 89.56           O  
ATOM    623  HG1 THR A  38       8.497   4.644 -10.667  1.00 89.56           H  
ATOM    624  N   THR A  39      11.094   8.236  -9.247  1.00 88.75           N  
ATOM    625  H   THR A  39      11.386   8.582 -10.150  1.00 88.75           H  
ATOM    626  CA  THR A  39      10.710   9.236  -8.245  1.00 88.75           C  
ATOM    627  HA  THR A  39      10.215   8.741  -7.409  1.00 88.75           H  
ATOM    628  C   THR A  39       9.728  10.212  -8.860  1.00 88.75           C  
ATOM    629  CB  THR A  39      11.918  10.005  -7.692  1.00 88.75           C  
ATOM    630  HB  THR A  39      11.562  10.771  -7.003  1.00 88.75           H  
ATOM    631  O   THR A  39       9.985  10.708  -9.960  1.00 88.75           O  
ATOM    632  CG2 THR A  39      12.890   9.091  -6.951  1.00 88.75           C  
ATOM    633 HG21 THR A  39      12.345   8.521  -6.198  1.00 88.75           H  
ATOM    634 HG22 THR A  39      13.654   9.696  -6.463  1.00 88.75           H  
ATOM    635 HG23 THR A  39      13.366   8.401  -7.649  1.00 88.75           H  
ATOM    636  OG1 THR A  39      12.625  10.618  -8.752  1.00 88.75           O  
ATOM    637  HG1 THR A  39      11.963  11.027  -9.315  1.00 88.75           H  
ATOM    638  N   GLN A  40       8.642  10.523  -8.160  1.00 89.12           N  
ATOM    639  H   GLN A  40       8.497  10.102  -7.253  1.00 89.12           H  
ATOM    640  CA  GLN A  40       7.635  11.465  -8.639  1.00 89.12           C  
ATOM    641  HA  GLN A  40       8.113  12.164  -9.325  1.00 89.12           H  
ATOM    642  C   GLN A  40       7.063  12.280  -7.481  1.00 89.12           C  
ATOM    643  CB  GLN A  40       6.555  10.698  -9.417  1.00 89.12           C  
ATOM    644  HB2 GLN A  40       5.984  10.076  -8.729  1.00 89.12           H  
ATOM    645  HB3 GLN A  40       7.060  10.052 -10.135  1.00 89.12           H  
ATOM    646  O   GLN A  40       7.024  11.825  -6.340  1.00 89.12           O  
ATOM    647  CG  GLN A  40       5.588  11.611 -10.190  1.00 89.12           C  
ATOM    648  HG2 GLN A  40       4.938  12.126  -9.483  1.00 89.12           H  
ATOM    649  HG3 GLN A  40       6.156  12.356 -10.748  1.00 89.12           H  
ATOM    650  CD  GLN A  40       4.711  10.852 -11.183  1.00 89.12           C  
ATOM    651  NE2 GLN A  40       3.655  11.457 -11.677  1.00 89.12           N  
ATOM    652 HE21 GLN A  40       3.068  10.872 -12.254  1.00 89.12           H  
ATOM    653 HE22 GLN A  40       3.332  12.333 -11.291  1.00 89.12           H  
ATOM    654  OE1 GLN A  40       4.966   9.727 -11.567  1.00 89.12           O  
ATOM    655  N   LEU A  41       6.627  13.502  -7.793  1.00 87.12           N  
ATOM    656  H   LEU A  41       6.668  13.796  -8.758  1.00 87.12           H  
ATOM    657  CA  LEU A  41       5.898  14.345  -6.855  1.00 87.12           C  
ATOM    658  HA  LEU A  41       6.247  14.116  -5.848  1.00 87.12           H  
ATOM    659  C   LEU A  41       4.405  14.012  -6.945  1.00 87.12           C  
ATOM    660  CB  LEU A  41       6.189  15.828  -7.150  1.00 87.12           C  
ATOM    661  HB2 LEU A  41       5.484  16.190  -7.898  1.00 87.12           H  
ATOM    662  HB3 LEU A  41       7.192  15.937  -7.563  1.00 87.12           H  
ATOM    663  O   LEU A  41       3.783  14.298  -7.972  1.00 87.12           O  
ATOM    664  CG  LEU A  41       6.088  16.670  -5.866  1.00 87.12           C  
ATOM    665  HG  LEU A  41       5.377  16.206  -5.182  1.00 87.12           H  
ATOM    666  CD1 LEU A  41       7.443  16.743  -5.172  1.00 87.12           C  
ATOM    667 HD11 LEU A  41       7.337  17.240  -4.208  1.00 87.12           H  
ATOM    668 HD12 LEU A  41       8.163  17.287  -5.782  1.00 87.12           H  
ATOM    669 HD13 LEU A  41       7.813  15.733  -4.995  1.00 87.12           H  
ATOM    670  CD2 LEU A  41       5.652  18.107  -6.150  1.00 87.12           C  
ATOM    671 HD21 LEU A  41       6.205  18.514  -6.997  1.00 87.12           H  
ATOM    672 HD22 LEU A  41       5.853  18.724  -5.274  1.00 87.12           H  
ATOM    673 HD23 LEU A  41       4.572  18.127  -6.296  1.00 87.12           H  
ATOM    674  N   VAL A  42       3.846  13.427  -5.889  1.00 88.75           N  
ATOM    675  H   VAL A  42       4.417  13.252  -5.075  1.00 88.75           H  
ATOM    676  CA  VAL A  42       2.474  12.899  -5.872  1.00 88.75           C  
ATOM    677  HA  VAL A  42       1.950  13.226  -6.770  1.00 88.75           H  
ATOM    678  C   VAL A  42       1.711  13.446  -4.671  1.00 88.75           C  
ATOM    679  CB  VAL A  42       2.475  11.357  -5.867  1.00 88.75           C  
ATOM    680  HB  VAL A  42       2.859  10.989  -4.916  1.00 88.75           H  
ATOM    681  O   VAL A  42       2.294  13.643  -3.604  1.00 88.75           O  
ATOM    682  CG1 VAL A  42       1.051  10.844  -6.064  1.00 88.75           C  
ATOM    683 HG11 VAL A  42       0.470  10.954  -5.148  1.00 88.75           H  
ATOM    684 HG12 VAL A  42       0.571  11.391  -6.875  1.00 88.75           H  
ATOM    685 HG13 VAL A  42       1.080   9.789  -6.338  1.00 88.75           H  
ATOM    686  CG2 VAL A  42       3.334  10.767  -6.997  1.00 88.75           C  
ATOM    687 HG21 VAL A  42       2.990  11.137  -7.963  1.00 88.75           H  
ATOM    688 HG22 VAL A  42       3.265   9.679  -6.987  1.00 88.75           H  
ATOM    689 HG23 VAL A  42       4.382  11.028  -6.850  1.00 88.75           H  
ATOM    690  N   LEU A  43       0.414  13.721  -4.827  1.00 83.62           N  
ATOM    691  H   LEU A  43      -0.042  13.543  -5.710  1.00 83.62           H  
ATOM    692  CA  LEU A  43      -0.426  14.147  -3.712  1.00 83.62           C  
ATOM    693  HA  LEU A  43       0.076  14.958  -3.185  1.00 83.62           H  
ATOM    694  C   LEU A  43      -0.645  12.980  -2.745  1.00 83.62           C  
ATOM    695  CB  LEU A  43      -1.760  14.659  -4.278  1.00 83.62           C  
ATOM    696  HB2 LEU A  43      -1.564  15.412  -5.040  1.00 83.62           H  
ATOM    697  HB3 LEU A  43      -2.271  13.828  -4.764  1.00 83.62           H  
ATOM    698  O   LEU A  43      -1.216  11.963  -3.133  1.00 83.62           O  
ATOM    699  CG  LEU A  43      -2.691  15.256  -3.211  1.00 83.62           C  
ATOM    700  HG  LEU A  43      -2.829  14.549  -2.392  1.00 83.62           H  
ATOM    701  CD1 LEU A  43      -2.129  16.562  -2.650  1.00 83.62           C  
ATOM    702 HD11 LEU A  43      -1.240  16.358  -2.052  1.00 83.62           H  
ATOM    703 HD12 LEU A  43      -1.866  17.237  -3.465  1.00 83.62           H  
ATOM    704 HD13 LEU A  43      -2.872  17.048  -2.017  1.00 83.62           H  
ATOM    705  CD2 LEU A  43      -4.062  15.542  -3.820  1.00 83.62           C  
ATOM    706 HD21 LEU A  43      -3.958  16.250  -4.643  1.00 83.62           H  
ATOM    707 HD22 LEU A  43      -4.484  14.616  -4.210  1.00 83.62           H  
ATOM    708 HD23 LEU A  43      -4.731  15.951  -3.063  1.00 83.62           H  
ATOM    709  N   LYS A  44      -0.241  13.125  -1.482  1.00 82.75           N  
ATOM    710  H   LYS A  44       0.240  13.976  -1.227  1.00 82.75           H  
ATOM    711  CA  LYS A  44      -0.411  12.077  -0.462  1.00 82.75           C  
ATOM    712  HA  LYS A  44      -0.716  11.156  -0.959  1.00 82.75           H  
ATOM    713  C   LYS A  44      -1.525  12.415   0.534  1.00 82.75           C  
ATOM    714  CB  LYS A  44       0.955  11.805   0.193  1.00 82.75           C  
ATOM    715  HB2 LYS A  44       1.076  12.457   1.059  1.00 82.75           H  
ATOM    716  HB3 LYS A  44       1.745  12.055  -0.515  1.00 82.75           H  
ATOM    717  O   LYS A  44      -2.232  13.416   0.418  1.00 82.75           O  
ATOM    718  CG  LYS A  44       1.152  10.328   0.597  1.00 82.75           C  
ATOM    719  HG2 LYS A  44       0.369   9.987   1.274  1.00 82.75           H  
ATOM    720  HG3 LYS A  44       1.156   9.700  -0.293  1.00 82.75           H  
ATOM    721  CD  LYS A  44       2.494  10.221   1.311  1.00 82.75           C  
ATOM    722  HD2 LYS A  44       3.267  10.557   0.620  1.00 82.75           H  
ATOM    723  HD3 LYS A  44       2.470  10.890   2.171  1.00 82.75           H  
ATOM    724  CE  LYS A  44       2.867   8.824   1.799  1.00 82.75           C  
ATOM    725  HE2 LYS A  44       3.006   8.172   0.936  1.00 82.75           H  
ATOM    726  HE3 LYS A  44       2.064   8.416   2.413  1.00 82.75           H  
ATOM    727  NZ  LYS A  44       4.122   8.936   2.583  1.00 82.75           N  
ATOM    728  HZ1 LYS A  44       4.514   8.032   2.805  1.00 82.75           H  
ATOM    729  HZ2 LYS A  44       4.784   9.510   2.080  1.00 82.75           H  
ATOM    730  HZ3 LYS A  44       3.954   9.449   3.436  1.00 82.75           H  
ATOM    731  N   ASN A  45      -1.663  11.563   1.544  1.00 73.00           N  
ATOM    732  H   ASN A  45      -1.107  10.723   1.479  1.00 73.00           H  
ATOM    733  CA  ASN A  45      -2.714  11.544   2.561  1.00 73.00           C  
ATOM    734  HA  ASN A  45      -3.653  11.262   2.085  1.00 73.00           H  
ATOM    735  C   ASN A  45      -2.947  12.895   3.249  1.00 73.00           C  
ATOM    736  CB  ASN A  45      -2.320  10.462   3.592  1.00 73.00           C  
ATOM    737  HB2 ASN A  45      -3.013  10.494   4.433  1.00 73.00           H  
ATOM    738  HB3 ASN A  45      -1.322  10.661   3.982  1.00 73.00           H  
ATOM    739  O   ASN A  45      -4.090  13.282   3.488  1.00 73.00           O  
ATOM    740  CG  ASN A  45      -2.336   9.055   3.007  1.00 73.00           C  
ATOM    741  ND2 ASN A  45      -2.246   8.038   3.824  1.00 73.00           N  
ATOM    742 HD21 ASN A  45      -2.487   7.141   3.427  1.00 73.00           H  
ATOM    743 HD22 ASN A  45      -2.204   8.155   4.826  1.00 73.00           H  
ATOM    744  OD1 ASN A  45      -2.417   8.861   1.806  1.00 73.00           O  
ATOM    745  N   ARG A  46      -1.873  13.639   3.527  1.00 71.88           N  
ATOM    746  H   ARG A  46      -0.962  13.277   3.284  1.00 71.88           H  
ATOM    747  CA  ARG A  46      -1.944  14.922   4.234  1.00 71.88           C  
ATOM    748  HA  ARG A  46      -2.758  14.870   4.958  1.00 71.88           H  
ATOM    749  C   ARG A  46      -2.326  16.108   3.332  1.00 71.88           C  
ATOM    750  CB  ARG A  46      -0.663  15.127   5.057  1.00 71.88           C  
ATOM    751  HB2 ARG A  46       0.195  15.247   4.395  1.00 71.88           H  
ATOM    752  HB3 ARG A  46      -0.787  16.052   5.621  1.00 71.88           H  
ATOM    753  O   ARG A  46      -2.371  17.245   3.774  1.00 71.88           O  
ATOM    754  CG  ARG A  46      -0.399  13.964   6.045  1.00 71.88           C  
ATOM    755  HG2 ARG A  46      -1.332  13.658   6.518  1.00 71.88           H  
ATOM    756  HG3 ARG A  46       0.033  13.117   5.513  1.00 71.88           H  
ATOM    757  CD  ARG A  46       0.563  14.432   7.133  1.00 71.88           C  
ATOM    758  HD2 ARG A  46       1.443  14.863   6.655  1.00 71.88           H  
ATOM    759  HD3 ARG A  46       0.025  15.199   7.689  1.00 71.88           H  
ATOM    760  NE  ARG A  46       0.981  13.410   8.113  1.00 71.88           N  
ATOM    761  HE  ARG A  46       0.358  12.628   8.258  1.00 71.88           H  
ATOM    762  NH1 ARG A  46       2.530  14.748   9.167  1.00 71.88           N  
ATOM    763 HH11 ARG A  46       2.172  15.547   8.664  1.00 71.88           H  
ATOM    764 HH12 ARG A  46       3.093  14.948   9.981  1.00 71.88           H  
ATOM    765  NH2 ARG A  46       2.166  12.711   9.950  1.00 71.88           N  
ATOM    766 HH21 ARG A  46       1.738  11.797   9.912  1.00 71.88           H  
ATOM    767 HH22 ARG A  46       2.699  12.946  10.775  1.00 71.88           H  
ATOM    768  CZ  ARG A  46       1.885  13.624   9.062  1.00 71.88           C  
ATOM    769  N   GLY A  47      -2.675  15.864   2.064  1.00 67.44           N  
ATOM    770  H   GLY A  47      -2.635  14.911   1.731  1.00 67.44           H  
ATOM    771  CA  GLY A  47      -3.061  16.914   1.110  1.00 67.44           C  
ATOM    772  HA2 GLY A  47      -3.534  16.442   0.250  1.00 67.44           H  
ATOM    773  HA3 GLY A  47      -3.771  17.598   1.576  1.00 67.44           H  
ATOM    774  C   GLY A  47      -1.887  17.749   0.598  1.00 67.44           C  
ATOM    775  O   GLY A  47      -2.101  18.797  -0.005  1.00 67.44           O  
ATOM    776  N   VAL A  48      -0.663  17.274   0.824  1.00 76.00           N  
ATOM    777  H   VAL A  48      -0.580  16.390   1.305  1.00 76.00           H  
ATOM    778  CA  VAL A  48       0.577  17.883   0.349  1.00 76.00           C  
ATOM    779  HA  VAL A  48       0.349  18.840  -0.121  1.00 76.00           H  
ATOM    780  C   VAL A  48       1.198  16.980  -0.706  1.00 76.00           C  
ATOM    781  CB  VAL A  48       1.533  18.159   1.523  1.00 76.00           C  
ATOM    782  HB  VAL A  48       1.754  17.224   2.037  1.00 76.00           H  
ATOM    783  O   VAL A  48       1.087  15.752  -0.647  1.00 76.00           O  
ATOM    784  CG1 VAL A  48       2.852  18.794   1.072  1.00 76.00           C  
ATOM    785 HG11 VAL A  48       3.496  18.905   1.945  1.00 76.00           H  
ATOM    786 HG12 VAL A  48       2.680  19.765   0.608  1.00 76.00           H  
ATOM    787 HG13 VAL A  48       3.384  18.132   0.389  1.00 76.00           H  
ATOM    788  CG2 VAL A  48       0.882  19.131   2.511  1.00 76.00           C  
ATOM    789 HG21 VAL A  48       0.023  18.667   2.997  1.00 76.00           H  
ATOM    790 HG22 VAL A  48       1.596  19.412   3.285  1.00 76.00           H  
ATOM    791 HG23 VAL A  48       0.557  20.026   1.981  1.00 76.00           H  
ATOM    792  N   TYR A  49       1.836  17.603  -1.691  1.00 83.00           N  
ATOM    793  H   TYR A  49       1.908  18.611  -1.662  1.00 83.00           H  
ATOM    794  CA  TYR A  49       2.647  16.890  -2.660  1.00 83.00           C  
ATOM    795  HA  TYR A  49       2.100  16.012  -3.002  1.00 83.00           H  
ATOM    796  C   TYR A  49       3.953  16.423  -2.017  1.00 83.00           C  
ATOM    797  CB  TYR A  49       2.917  17.779  -3.868  1.00 83.00           C  
ATOM    798  HB2 TYR A  49       3.715  17.301  -4.436  1.00 83.00           H  
ATOM    799  HB3 TYR A  49       3.277  18.756  -3.544  1.00 83.00           H  
ATOM    800  O   TYR A  49       4.762  17.235  -1.569  1.00 83.00           O  
ATOM    801  CG  TYR A  49       1.735  17.938  -4.795  1.00 83.00           C  
ATOM    802  CD1 TYR A  49       1.495  16.970  -5.791  1.00 83.00           C  
ATOM    803  HD1 TYR A  49       2.134  16.104  -5.872  1.00 83.00           H  
ATOM    804  CD2 TYR A  49       0.867  19.036  -4.648  1.00 83.00           C  
ATOM    805  HD2 TYR A  49       1.044  19.770  -3.876  1.00 83.00           H  
ATOM    806  CE1 TYR A  49       0.384  17.104  -6.645  1.00 83.00           C  
ATOM    807  HE1 TYR A  49       0.148  16.341  -7.373  1.00 83.00           H  
ATOM    808  CE2 TYR A  49      -0.244  19.172  -5.499  1.00 83.00           C  
ATOM    809  HE2 TYR A  49      -0.909  20.015  -5.385  1.00 83.00           H  
ATOM    810  OH  TYR A  49      -1.516  18.366  -7.362  1.00 83.00           O  
ATOM    811  HH  TYR A  49      -2.123  19.056  -7.086  1.00 83.00           H  
ATOM    812  CZ  TYR A  49      -0.483  18.207  -6.500  1.00 83.00           C  
ATOM    813  N   GLU A  50       4.169  15.114  -2.016  1.00 88.25           N  
ATOM    814  H   GLU A  50       3.474  14.506  -2.427  1.00 88.25           H  
ATOM    815  CA  GLU A  50       5.381  14.488  -1.502  1.00 88.25           C  
ATOM    816  HA  GLU A  50       6.005  15.249  -1.034  1.00 88.25           H  
ATOM    817  C   GLU A  50       6.190  13.877  -2.647  1.00 88.25           C  
ATOM    818  CB  GLU A  50       5.056  13.448  -0.418  1.00 88.25           C  
ATOM    819  HB2 GLU A  50       5.991  12.974  -0.120  1.00 88.25           H  
ATOM    820  HB3 GLU A  50       4.398  12.683  -0.830  1.00 88.25           H  
ATOM    821  O   GLU A  50       5.642  13.329  -3.606  1.00 88.25           O  
ATOM    822  CG  GLU A  50       4.396  14.078   0.823  1.00 88.25           C  
ATOM    823  HG2 GLU A  50       3.410  14.447   0.541  1.00 88.25           H  
ATOM    824  HG3 GLU A  50       4.987  14.936   1.142  1.00 88.25           H  
ATOM    825  CD  GLU A  50       4.237  13.102   2.005  1.00 88.25           C  
ATOM    826  OE1 GLU A  50       3.497  13.465   2.948  1.00 88.25           O  
ATOM    827  OE2 GLU A  50       4.800  11.976   1.973  1.00 88.25           O  
ATOM    828  N   SER A  51       7.514  13.973  -2.543  1.00 88.25           N  
ATOM    829  H   SER A  51       7.881  14.382  -1.696  1.00 88.25           H  
ATOM    830  CA  SER A  51       8.446  13.262  -3.413  1.00 88.25           C  
ATOM    831  HA  SER A  51       8.055  13.235  -4.429  1.00 88.25           H  
ATOM    832  C   SER A  51       8.589  11.834  -2.896  1.00 88.25           C  
ATOM    833  CB  SER A  51       9.788  13.995  -3.445  1.00 88.25           C  
ATOM    834  HB2 SER A  51      10.206  14.030  -2.440  1.00 88.25           H  
ATOM    835  HB3 SER A  51       9.636  15.019  -3.786  1.00 88.25           H  
ATOM    836  O   SER A  51       9.169  11.600  -1.829  1.00 88.25           O  
ATOM    837  OG  SER A  51      10.699  13.354  -4.314  1.00 88.25           O  
ATOM    838  HG  SER A  51      11.562  13.734  -4.137  1.00 88.25           H  
ATOM    839  N   VAL A  52       8.022  10.889  -3.643  1.00 90.56           N  
ATOM    840  H   VAL A  52       7.571  11.178  -4.499  1.00 90.56           H  
ATOM    841  CA  VAL A  52       7.981   9.458  -3.317  1.00 90.56           C  
ATOM    842  HA  VAL A  52       8.462   9.302  -2.352  1.00 90.56           H  
ATOM    843  C   VAL A  52       8.777   8.653  -4.342  1.00 90.56           C  
ATOM    844  CB  VAL A  52       6.532   8.945  -3.194  1.00 90.56           C  
ATOM    845  HB  VAL A  52       6.565   7.861  -3.088  1.00 90.56           H  
ATOM    846  O   VAL A  52       8.939   9.079  -5.487  1.00 90.56           O  
ATOM    847  CG1 VAL A  52       5.860   9.519  -1.940  1.00 90.56           C  
ATOM    848 HG11 VAL A  52       6.441   9.262  -1.054  1.00 90.56           H  
ATOM    849 HG12 VAL A  52       4.857   9.105  -1.838  1.00 90.56           H  
ATOM    850 HG13 VAL A  52       5.783  10.604  -2.015  1.00 90.56           H  
ATOM    851  CG2 VAL A  52       5.671   9.287  -4.416  1.00 90.56           C  
ATOM    852 HG21 VAL A  52       4.720   8.757  -4.361  1.00 90.56           H  
ATOM    853 HG22 VAL A  52       5.473  10.358  -4.454  1.00 90.56           H  
ATOM    854 HG23 VAL A  52       6.178   8.995  -5.336  1.00 90.56           H  
ATOM    855  N   LYS A  53       9.287   7.486  -3.927  1.00 90.06           N  
ATOM    856  H   LYS A  53       9.024   7.151  -3.011  1.00 90.06           H  
ATOM    857  CA  LYS A  53      10.007   6.553  -4.803  1.00 90.06           C  
ATOM    858  HA  LYS A  53      10.066   7.010  -5.791  1.00 90.06           H  
ATOM    859  C   LYS A  53       9.242   5.249  -4.985  1.00 90.06           C  
ATOM    860  CB  LYS A  53      11.457   6.301  -4.345  1.00 90.06           C  
ATOM    861  HB2 LYS A  53      11.978   7.255  -4.263  1.00 90.06           H  
ATOM    862  HB3 LYS A  53      11.951   5.722  -5.125  1.00 90.06           H  
ATOM    863  O   LYS A  53       8.684   4.735  -4.021  1.00 90.06           O  
ATOM    864  CG  LYS A  53      11.602   5.543  -3.012  1.00 90.06           C  
ATOM    865  HG2 LYS A  53      11.016   4.624  -3.034  1.00 90.06           H  
ATOM    866  HG3 LYS A  53      11.234   6.174  -2.204  1.00 90.06           H  
ATOM    867  CD  LYS A  53      13.062   5.151  -2.737  1.00 90.06           C  
ATOM    868  HD2 LYS A  53      13.701   6.031  -2.812  1.00 90.06           H  
ATOM    869  HD3 LYS A  53      13.385   4.426  -3.484  1.00 90.06           H  
ATOM    870  CE  LYS A  53      13.181   4.537  -1.336  1.00 90.06           C  
ATOM    871  HE2 LYS A  53      12.638   3.592  -1.314  1.00 90.06           H  
ATOM    872  HE3 LYS A  53      12.701   5.209  -0.625  1.00 90.06           H  
ATOM    873  NZ  LYS A  53      14.590   4.319  -0.924  1.00 90.06           N  
ATOM    874  HZ1 LYS A  53      15.066   3.646  -1.509  1.00 90.06           H  
ATOM    875  HZ2 LYS A  53      14.639   3.929   0.006  1.00 90.06           H  
ATOM    876  HZ3 LYS A  53      15.126   5.174  -0.879  1.00 90.06           H  
ATOM    877  N   TYR A  54       9.316   4.689  -6.183  1.00 89.06           N  
ATOM    878  H   TYR A  54       9.792   5.193  -6.918  1.00 89.06           H  
ATOM    879  CA  TYR A  54       8.906   3.325  -6.486  1.00 89.06           C  
ATOM    880  HA  TYR A  54       8.521   2.851  -5.583  1.00 89.06           H  
ATOM    881  C   TYR A  54      10.134   2.533  -6.945  1.00 89.06           C  
ATOM    882  CB  TYR A  54       7.760   3.342  -7.501  1.00 89.06           C  
ATOM    883  HB2 TYR A  54       8.027   3.976  -8.346  1.00 89.06           H  
ATOM    884  HB3 TYR A  54       6.886   3.796  -7.033  1.00 89.06           H  
ATOM    885  O   TYR A  54      10.953   3.021  -7.728  1.00 89.06           O  
ATOM    886  CG  TYR A  54       7.372   1.970  -8.004  1.00 89.06           C  
ATOM    887  CD1 TYR A  54       7.753   1.549  -9.293  1.00 89.06           C  
ATOM    888  HD1 TYR A  54       8.322   2.206  -9.934  1.00 89.06           H  
ATOM    889  CD2 TYR A  54       6.612   1.120  -7.180  1.00 89.06           C  
ATOM    890  HD2 TYR A  54       6.290   1.460  -6.207  1.00 89.06           H  
ATOM    891  CE1 TYR A  54       7.358   0.283  -9.763  1.00 89.06           C  
ATOM    892  HE1 TYR A  54       7.593  -0.028 -10.770  1.00 89.06           H  
ATOM    893  CE2 TYR A  54       6.226  -0.152  -7.642  1.00 89.06           C  
ATOM    894  HE2 TYR A  54       5.612  -0.788  -7.021  1.00 89.06           H  
ATOM    895  OH  TYR A  54       6.222  -1.789  -9.400  1.00 89.06           O  
ATOM    896  HH  TYR A  54       5.605  -2.212  -8.798  1.00 89.06           H  
ATOM    897  CZ  TYR A  54       6.604  -0.573  -8.935  1.00 89.06           C  
ATOM    898  N   ILE A  55      10.306   1.336  -6.382  1.00 85.38           N  
ATOM    899  H   ILE A  55       9.550   0.956  -5.830  1.00 85.38           H  
ATOM    900  CA  ILE A  55      11.450   0.461  -6.645  1.00 85.38           C  
ATOM    901  HA  ILE A  55      12.163   0.975  -7.289  1.00 85.38           H  
ATOM    902  C   ILE A  55      10.930  -0.757  -7.392  1.00 85.38           C  
ATOM    903  CB  ILE A  55      12.191   0.062  -5.347  1.00 85.38           C  
ATOM    904  HB  ILE A  55      11.510  -0.514  -4.720  1.00 85.38           H  
ATOM    905  O   ILE A  55      10.120  -1.512  -6.861  1.00 85.38           O  
ATOM    906  CG1 ILE A  55      12.641   1.312  -4.553  1.00 85.38           C  
ATOM    907 HG12 ILE A  55      13.332   1.900  -5.157  1.00 85.38           H  
ATOM    908 HG13 ILE A  55      11.771   1.934  -4.341  1.00 85.38           H  
ATOM    909  CG2 ILE A  55      13.402  -0.828  -5.698  1.00 85.38           C  
ATOM    910 HG21 ILE A  55      13.081  -1.717  -6.241  1.00 85.38           H  
ATOM    911 HG22 ILE A  55      13.902  -1.176  -4.794  1.00 85.38           H  
ATOM    912 HG23 ILE A  55      14.109  -0.270  -6.312  1.00 85.38           H  
ATOM    913  CD1 ILE A  55      13.299   0.995  -3.204  1.00 85.38           C  
ATOM    914 HD11 ILE A  55      14.261   0.503  -3.351  1.00 85.38           H  
ATOM    915 HD12 ILE A  55      12.645   0.354  -2.614  1.00 85.38           H  
ATOM    916 HD13 ILE A  55      13.469   1.923  -2.659  1.00 85.38           H  
ATOM    917  N   GLN A  56      11.433  -0.955  -8.605  1.00 85.00           N  
ATOM    918  H   GLN A  56      12.096  -0.287  -8.971  1.00 85.00           H  
ATOM    919  CA  GLN A  56      11.077  -2.083  -9.450  1.00 85.00           C  
ATOM    920  HA  GLN A  56      10.346  -2.708  -8.937  1.00 85.00           H  
ATOM    921  C   GLN A  56      12.316  -2.923  -9.744  1.00 85.00           C  
ATOM    922  CB  GLN A  56      10.435  -1.552 -10.732  1.00 85.00           C  
ATOM    923  HB2 GLN A  56       9.700  -0.792 -10.466  1.00 85.00           H  
ATOM    924  HB3 GLN A  56      11.199  -1.083 -11.352  1.00 85.00           H  
ATOM    925  O   GLN A  56      13.382  -2.387 -10.056  1.00 85.00           O  
ATOM    926  CG  GLN A  56       9.732  -2.658 -11.529  1.00 85.00           C  
ATOM    927  HG2 GLN A  56      10.453  -3.424 -11.815  1.00 85.00           H  
ATOM    928  HG3 GLN A  56       8.963  -3.116 -10.907  1.00 85.00           H  
ATOM    929  CD  GLN A  56       9.076  -2.129 -12.798  1.00 85.00           C  
ATOM    930  NE2 GLN A  56       8.388  -2.967 -13.533  1.00 85.00           N  
ATOM    931 HE21 GLN A  56       7.850  -2.544 -14.276  1.00 85.00           H  
ATOM    932 HE22 GLN A  56       8.196  -3.893 -13.179  1.00 85.00           H  
ATOM    933  OE1 GLN A  56       9.175  -0.975 -13.173  1.00 85.00           O  
ATOM    934  N   GLN A  57      12.178  -4.246  -9.676  1.00 85.38           N  
ATOM    935  H   GLN A  57      11.288  -4.642  -9.409  1.00 85.38           H  
ATOM    936  CA  GLN A  57      13.225  -5.149 -10.136  1.00 85.38           C  
ATOM    937  HA  GLN A  57      14.173  -4.815  -9.714  1.00 85.38           H  
ATOM    938  C   GLN A  57      13.327  -5.087 -11.665  1.00 85.38           C  
ATOM    939  CB  GLN A  57      12.942  -6.572  -9.632  1.00 85.38           C  
ATOM    940  HB2 GLN A  57      12.749  -6.549  -8.560  1.00 85.38           H  
ATOM    941  HB3 GLN A  57      12.051  -6.959 -10.127  1.00 85.38           H  
ATOM    942  O   GLN A  57      12.322  -5.212 -12.369  1.00 85.38           O  
ATOM    943  CG  GLN A  57      14.117  -7.523  -9.907  1.00 85.38           C  
ATOM    944  HG2 GLN A  57      14.330  -7.539 -10.976  1.00 85.38           H  
ATOM    945  HG3 GLN A  57      13.821  -8.534  -9.627  1.00 85.38           H  
ATOM    946  CD  GLN A  57      15.390  -7.164  -9.138  1.00 85.38           C  
ATOM    947  NE2 GLN A  57      16.546  -7.496  -9.666  1.00 85.38           N  
ATOM    948 HE21 GLN A  57      16.589  -7.853 -10.610  1.00 85.38           H  
ATOM    949 HE22 GLN A  57      17.374  -7.224  -9.156  1.00 85.38           H  
ATOM    950  OE1 GLN A  57      15.374  -6.595  -8.055  1.00 85.38           O  
ATOM    951  N   GLU A  58      14.540  -4.911 -12.181  1.00 89.44           N  
ATOM    952  H   GLU A  58      15.341  -4.810 -11.575  1.00 89.44           H  
ATOM    953  CA  GLU A  58      14.782  -4.942 -13.621  1.00 89.44           C  
ATOM    954  HA  GLU A  58      14.026  -4.329 -14.112  1.00 89.44           H  
ATOM    955  C   GLU A  58      14.660  -6.371 -14.175  1.00 89.44           C  
ATOM    956  CB  GLU A  58      16.157  -4.353 -13.948  1.00 89.44           C  
ATOM    957  HB2 GLU A  58      16.321  -4.452 -15.021  1.00 89.44           H  
ATOM    958  HB3 GLU A  58      16.921  -4.932 -13.430  1.00 89.44           H  
ATOM    959  O   GLU A  58      14.989  -7.357 -13.506  1.00 89.44           O  
ATOM    960  CG  GLU A  58      16.282  -2.866 -13.586  1.00 89.44           C  
ATOM    961  HG2 GLU A  58      15.518  -2.318 -14.137  1.00 89.44           H  
ATOM    962  HG3 GLU A  58      16.089  -2.728 -12.522  1.00 89.44           H  
ATOM    963  CD  GLU A  58      17.662  -2.282 -13.918  1.00 89.44           C  
ATOM    964  OE1 GLU A  58      17.722  -1.058 -14.170  1.00 89.44           O  
ATOM    965  OE2 GLU A  58      18.663  -3.044 -13.884  1.00 89.44           O  
ATOM    966  N   ASN A  59      14.207  -6.488 -15.425  1.00 90.12           N  
ATOM    967  H   ASN A  59      13.985  -5.640 -15.927  1.00 90.12           H  
ATOM    968  CA  ASN A  59      14.024  -7.771 -16.098  1.00 90.12           C  
ATOM    969  HA  ASN A  59      14.282  -8.575 -15.410  1.00 90.12           H  
ATOM    970  C   ASN A  59      14.959  -7.907 -17.309  1.00 90.12           C  
ATOM    971  CB  ASN A  59      12.538  -7.960 -16.442  1.00 90.12           C  
ATOM    972  HB2 ASN A  59      12.225  -7.206 -17.164  1.00 90.12           H  
ATOM    973  HB3 ASN A  59      11.940  -7.842 -15.538  1.00 90.12           H  
ATOM    974  O   ASN A  59      14.663  -7.451 -18.417  1.00 90.12           O  
ATOM    975  CG  ASN A  59      12.252  -9.334 -17.024  1.00 90.12           C  
ATOM    976  ND2 ASN A  59      11.003  -9.645 -17.254  1.00 90.12           N  
ATOM    977 HD21 ASN A  59      10.794 -10.538 -17.677  1.00 90.12           H  
ATOM    978 HD22 ASN A  59      10.253  -9.042 -16.947  1.00 90.12           H  
ATOM    979  OD1 ASN A  59      13.144 -10.129 -17.294  1.00 90.12           O  
ATOM    980  N   PHE A  60      16.085  -8.599 -17.117  1.00 89.38           N  
ATOM    981  H   PHE A  60      16.328  -8.862 -16.173  1.00 89.38           H  
ATOM    982  CA  PHE A  60      17.052  -8.859 -18.188  1.00 89.38           C  
ATOM    983  HA  PHE A  60      17.281  -7.904 -18.660  1.00 89.38           H  
ATOM    984  C   PHE A  60      16.531  -9.787 -19.303  1.00 89.38           C  
ATOM    985  CB  PHE A  60      18.361  -9.399 -17.599  1.00 89.38           C  
ATOM    986  HB2 PHE A  60      18.678  -8.777 -16.762  1.00 89.38           H  
ATOM    987  HB3 PHE A  60      19.134  -9.303 -18.362  1.00 89.38           H  
ATOM    988  O   PHE A  60      17.134  -9.840 -20.375  1.00 89.38           O  
ATOM    989  CG  PHE A  60      18.323 -10.845 -17.146  1.00 89.38           C  
ATOM    990  CD1 PHE A  60      17.981 -11.171 -15.821  1.00 89.38           C  
ATOM    991  HD1 PHE A  60      17.709 -10.393 -15.123  1.00 89.38           H  
ATOM    992  CD2 PHE A  60      18.684 -11.864 -18.048  1.00 89.38           C  
ATOM    993  HD2 PHE A  60      18.930 -11.618 -19.070  1.00 89.38           H  
ATOM    994  CE1 PHE A  60      18.035 -12.510 -15.398  1.00 89.38           C  
ATOM    995  HE1 PHE A  60      17.794 -12.774 -14.379  1.00 89.38           H  
ATOM    996  CE2 PHE A  60      18.741 -13.200 -17.619  1.00 89.38           C  
ATOM    997  HE2 PHE A  60      19.015 -13.981 -18.312  1.00 89.38           H  
ATOM    998  CZ  PHE A  60      18.435 -13.519 -16.286  1.00 89.38           C  
ATOM    999  HZ  PHE A  60      18.483 -14.542 -15.944  1.00 89.38           H  
ATOM   1000  N   TRP A  61      15.414 -10.499 -19.102  1.00 92.31           N  
ATOM   1001  H   TRP A  61      14.928 -10.409 -18.222  1.00 92.31           H  
ATOM   1002  CA  TRP A  61      14.811 -11.364 -20.127  1.00 92.31           C  
ATOM   1003  HA  TRP A  61      15.623 -11.857 -20.662  1.00 92.31           H  
ATOM   1004  C   TRP A  61      14.002 -10.604 -21.182  1.00 92.31           C  
ATOM   1005  CB  TRP A  61      13.962 -12.458 -19.473  1.00 92.31           C  
ATOM   1006  HB2 TRP A  61      13.142 -12.009 -18.914  1.00 92.31           H  
ATOM   1007  HB3 TRP A  61      13.513 -13.066 -20.258  1.00 92.31           H  
ATOM   1008  O   TRP A  61      13.517 -11.233 -22.130  1.00 92.31           O  
ATOM   1009  CG  TRP A  61      14.730 -13.379 -18.586  1.00 92.31           C  
ATOM   1010  CD1 TRP A  61      14.701 -13.388 -17.235  1.00 92.31           C  
ATOM   1011  HD1 TRP A  61      14.116 -12.719 -16.621  1.00 92.31           H  
ATOM   1012  CD2 TRP A  61      15.672 -14.421 -18.979  1.00 92.31           C  
ATOM   1013  CE2 TRP A  61      16.141 -15.066 -17.803  1.00 92.31           C  
ATOM   1014  CE3 TRP A  61      16.173 -14.892 -20.211  1.00 92.31           C  
ATOM   1015  HE3 TRP A  61      15.844 -14.411 -21.119  1.00 92.31           H  
ATOM   1016  NE1 TRP A  61      15.532 -14.388 -16.772  1.00 92.31           N  
ATOM   1017  HE1 TRP A  61      15.698 -14.562 -15.791  1.00 92.31           H  
ATOM   1018  CH2 TRP A  61      17.527 -16.581 -19.087  1.00 92.31           C  
ATOM   1019  HH2 TRP A  61      18.226 -17.403 -19.129  1.00 92.31           H  
ATOM   1020  CZ2 TRP A  61      17.052 -16.127 -17.845  1.00 92.31           C  
ATOM   1021  HZ2 TRP A  61      17.377 -16.576 -16.918  1.00 92.31           H  
ATOM   1022  CZ3 TRP A  61      17.085 -15.963 -20.270  1.00 92.31           C  
ATOM   1023  HZ3 TRP A  61      17.451 -16.313 -21.224  1.00 92.31           H  
ATOM   1024  N   ILE A  62      13.888  -9.275 -21.049  1.00 96.12           N  
ATOM   1025  H   ILE A  62      14.314  -8.856 -20.235  1.00 96.12           H  
ATOM   1026  CA  ILE A  62      13.099  -8.395 -21.922  1.00 96.12           C  
ATOM   1027  HA  ILE A  62      13.135  -7.397 -21.483  1.00 96.12           H  
ATOM   1028  C   ILE A  62      11.631  -8.834 -21.904  1.00 96.12           C  
ATOM   1029  CB  ILE A  62      13.704  -8.288 -23.345  1.00 96.12           C  
ATOM   1030  HB  ILE A  62      13.567  -9.240 -23.857  1.00 96.12           H  
ATOM   1031  O   ILE A  62      11.113  -9.428 -22.854  1.00 96.12           O  
ATOM   1032  CG1 ILE A  62      15.221  -7.982 -23.305  1.00 96.12           C  
ATOM   1033 HG12 ILE A  62      15.386  -7.021 -22.819  1.00 96.12           H  
ATOM   1034 HG13 ILE A  62      15.733  -8.747 -22.721  1.00 96.12           H  
ATOM   1035  CG2 ILE A  62      12.959  -7.201 -24.144  1.00 96.12           C  
ATOM   1036 HG21 ILE A  62      13.306  -7.180 -25.178  1.00 96.12           H  
ATOM   1037 HG22 ILE A  62      13.121  -6.224 -23.689  1.00 96.12           H  
ATOM   1038 HG23 ILE A  62      11.889  -7.406 -24.170  1.00 96.12           H  
ATOM   1039  CD1 ILE A  62      15.889  -7.968 -24.685  1.00 96.12           C  
ATOM   1040 HD11 ILE A  62      15.564  -7.101 -25.259  1.00 96.12           H  
ATOM   1041 HD12 ILE A  62      15.645  -8.881 -25.229  1.00 96.12           H  
ATOM   1042 HD13 ILE A  62      16.970  -7.910 -24.557  1.00 96.12           H  
ATOM   1043  N   GLY A  63      10.973  -8.591 -20.776  1.00 95.38           N  
ATOM   1044  H   GLY A  63      11.438  -8.099 -20.027  1.00 95.38           H  
ATOM   1045  CA  GLY A  63       9.574  -8.935 -20.567  1.00 95.38           C  
ATOM   1046  HA2 GLY A  63       9.510  -9.993 -20.309  1.00 95.38           H  
ATOM   1047  HA3 GLY A  63       9.006  -8.769 -21.483  1.00 95.38           H  
ATOM   1048  C   GLY A  63       8.928  -8.109 -19.457  1.00 95.38           C  
ATOM   1049  O   GLY A  63       9.510  -7.110 -19.031  1.00 95.38           O  
ATOM   1050  N   PRO A  64       7.723  -8.495 -19.016  1.00 94.00           N  
ATOM   1051  CA  PRO A  64       6.937  -7.742 -18.038  1.00 94.00           C  
ATOM   1052  HA  PRO A  64       6.853  -6.699 -18.341  1.00 94.00           H  
ATOM   1053  C   PRO A  64       7.552  -7.795 -16.627  1.00 94.00           C  
ATOM   1054  CB  PRO A  64       5.550  -8.388 -18.104  1.00 94.00           C  
ATOM   1055  HB2 PRO A  64       4.990  -7.978 -18.944  1.00 94.00           H  
ATOM   1056  HB3 PRO A  64       4.984  -8.268 -17.180  1.00 94.00           H  
ATOM   1057  O   PRO A  64       8.577  -8.447 -16.402  1.00 94.00           O  
ATOM   1058  CG  PRO A  64       5.901  -9.844 -18.374  1.00 94.00           C  
ATOM   1059  HG2 PRO A  64       5.050 -10.415 -18.747  1.00 94.00           H  
ATOM   1060  HG3 PRO A  64       6.295 -10.293 -17.463  1.00 94.00           H  
ATOM   1061  CD  PRO A  64       7.027  -9.719 -19.391  1.00 94.00           C  
ATOM   1062  HD2 PRO A  64       6.612  -9.612 -20.393  1.00 94.00           H  
ATOM   1063  HD3 PRO A  64       7.675 -10.593 -19.329  1.00 94.00           H  
ATOM   1064  N   SER A  65       6.942  -7.094 -15.670  1.00 91.19           N  
ATOM   1065  H   SER A  65       6.061  -6.645 -15.872  1.00 91.19           H  
ATOM   1066  CA  SER A  65       7.424  -7.049 -14.282  1.00 91.19           C  
ATOM   1067  HA  SER A  65       8.507  -6.927 -14.302  1.00 91.19           H  
ATOM   1068  C   SER A  65       7.121  -8.333 -13.492  1.00 91.19           C  
ATOM   1069  CB  SER A  65       6.835  -5.825 -13.581  1.00 91.19           C  
ATOM   1070  HB2 SER A  65       6.897  -4.963 -14.245  1.00 91.19           H  
ATOM   1071  HB3 SER A  65       7.414  -5.619 -12.681  1.00 91.19           H  
ATOM   1072  O   SER A  65       6.285  -9.140 -13.899  1.00 91.19           O  
ATOM   1073  OG  SER A  65       5.490  -6.027 -13.218  1.00 91.19           O  
ATOM   1074  HG  SER A  65       4.931  -5.816 -13.970  1.00 91.19           H  
ATOM   1075  N   SER A  66       7.762  -8.517 -12.327  1.00 88.19           N  
ATOM   1076  H   SER A  66       8.415  -7.820 -11.998  1.00 88.19           H  
ATOM   1077  CA  SER A  66       7.437  -9.615 -11.394  1.00 88.19           C  
ATOM   1078  HA  SER A  66       7.584 -10.569 -11.901  1.00 88.19           H  
ATOM   1079  C   SER A  66       5.970  -9.593 -10.965  1.00 88.19           C  
ATOM   1080  CB  SER A  66       8.344  -9.578 -10.141  1.00 88.19           C  
ATOM   1081  HB2 SER A  66       7.977 -10.295  -9.407  1.00 88.19           H  
ATOM   1082  HB3 SER A  66       9.367  -9.856 -10.395  1.00 88.19           H  
ATOM   1083  O   SER A  66       5.325 -10.640 -10.924  1.00 88.19           O  
ATOM   1084  OG  SER A  66       8.399  -8.294  -9.550  1.00 88.19           O  
ATOM   1085  HG  SER A  66       8.965  -8.355  -8.777  1.00 88.19           H  
ATOM   1086  N   ILE A  67       5.429  -8.401 -10.711  1.00 88.88           N  
ATOM   1087  H   ILE A  67       6.028  -7.592 -10.783  1.00 88.88           H  
ATOM   1088  CA  ILE A  67       4.036  -8.193 -10.302  1.00 88.88           C  
ATOM   1089  HA  ILE A  67       3.831  -8.814  -9.429  1.00 88.88           H  
ATOM   1090  C   ILE A  67       3.075  -8.642 -11.411  1.00 88.88           C  
ATOM   1091  CB  ILE A  67       3.823  -6.713  -9.905  1.00 88.88           C  
ATOM   1092  HB  ILE A  67       4.092  -6.085 -10.755  1.00 88.88           H  
ATOM   1093  O   ILE A  67       2.146  -9.404 -11.142  1.00 88.88           O  
ATOM   1094  CG1 ILE A  67       4.710  -6.324  -8.697  1.00 88.88           C  
ATOM   1095 HG12 ILE A  67       5.708  -6.750  -8.799  1.00 88.88           H  
ATOM   1096 HG13 ILE A  67       4.257  -6.723  -7.789  1.00 88.88           H  
ATOM   1097  CG2 ILE A  67       2.346  -6.454  -9.557  1.00 88.88           C  
ATOM   1098 HG21 ILE A  67       2.019  -7.116  -8.755  1.00 88.88           H  
ATOM   1099 HG22 ILE A  67       2.199  -5.418  -9.254  1.00 88.88           H  
ATOM   1100 HG23 ILE A  67       1.717  -6.617 -10.433  1.00 88.88           H  
ATOM   1101  CD1 ILE A  67       4.884  -4.814  -8.513  1.00 88.88           C  
ATOM   1102 HD11 ILE A  67       5.299  -4.383  -9.424  1.00 88.88           H  
ATOM   1103 HD12 ILE A  67       5.570  -4.628  -7.687  1.00 88.88           H  
ATOM   1104 HD13 ILE A  67       3.929  -4.339  -8.288  1.00 88.88           H  
ATOM   1105  N   ASP A  68       3.335  -8.253 -12.661  1.00 92.50           N  
ATOM   1106  H   ASP A  68       4.093  -7.603 -12.817  1.00 92.50           H  
ATOM   1107  CA  ASP A  68       2.498  -8.640 -13.805  1.00 92.50           C  
ATOM   1108  HA  ASP A  68       1.463  -8.357 -13.611  1.00 92.50           H  
ATOM   1109  C   ASP A  68       2.552 -10.149 -14.058  1.00 92.50           C  
ATOM   1110  CB  ASP A  68       2.968  -7.927 -15.075  1.00 92.50           C  
ATOM   1111  HB2 ASP A  68       2.344  -8.236 -15.913  1.00 92.50           H  
ATOM   1112  HB3 ASP A  68       3.992  -8.245 -15.273  1.00 92.50           H  
ATOM   1113  O   ASP A  68       1.535 -10.783 -14.333  1.00 92.50           O  
ATOM   1114  CG  ASP A  68       2.931  -6.409 -14.967  1.00 92.50           C  
ATOM   1115  OD1 ASP A  68       1.911  -5.878 -14.486  1.00 92.50           O  
ATOM   1116  OD2 ASP A  68       3.979  -5.809 -15.313  1.00 92.50           O  
ATOM   1117  N   LEU A  69       3.735 -10.761 -13.925  1.00 93.69           N  
ATOM   1118  H   LEU A  69       4.543 -10.193 -13.716  1.00 93.69           H  
ATOM   1119  CA  LEU A  69       3.886 -12.211 -14.063  1.00 93.69           C  
ATOM   1120  HA  LEU A  69       3.462 -12.512 -15.021  1.00 93.69           H  
ATOM   1121  C   LEU A  69       3.095 -12.964 -12.986  1.00 93.69           C  
ATOM   1122  CB  LEU A  69       5.375 -12.592 -14.022  1.00 93.69           C  
ATOM   1123  HB2 LEU A  69       5.824 -12.136 -13.140  1.00 93.69           H  
ATOM   1124  HB3 LEU A  69       5.460 -13.673 -13.916  1.00 93.69           H  
ATOM   1125  O   LEU A  69       2.469 -13.980 -13.296  1.00 93.69           O  
ATOM   1126  CG  LEU A  69       6.174 -12.168 -15.266  1.00 93.69           C  
ATOM   1127  HG  LEU A  69       6.042 -11.099 -15.436  1.00 93.69           H  
ATOM   1128  CD1 LEU A  69       7.659 -12.444 -15.038  1.00 93.69           C  
ATOM   1129 HD11 LEU A  69       8.233 -12.095 -15.897  1.00 93.69           H  
ATOM   1130 HD12 LEU A  69       7.996 -11.882 -14.167  1.00 93.69           H  
ATOM   1131 HD13 LEU A  69       7.834 -13.507 -14.873  1.00 93.69           H  
ATOM   1132  CD2 LEU A  69       5.739 -12.917 -16.531  1.00 93.69           C  
ATOM   1133 HD21 LEU A  69       4.728 -12.619 -16.808  1.00 93.69           H  
ATOM   1134 HD22 LEU A  69       5.772 -13.994 -16.364  1.00 93.69           H  
ATOM   1135 HD23 LEU A  69       6.406 -12.668 -17.356  1.00 93.69           H  
ATOM   1136  N   ILE A  70       3.082 -12.474 -11.739  1.00 93.75           N  
ATOM   1137  H   ILE A  70       3.612 -11.637 -11.548  1.00 93.75           H  
ATOM   1138  CA  ILE A  70       2.227 -13.028 -10.676  1.00 93.75           C  
ATOM   1139  HA  ILE A  70       2.441 -14.092 -10.570  1.00 93.75           H  
ATOM   1140  C   ILE A  70       0.759 -12.918 -11.080  1.00 93.75           C  
ATOM   1141  CB  ILE A  70       2.495 -12.358  -9.309  1.00 93.75           C  
ATOM   1142  HB  ILE A  70       2.442 -11.276  -9.428  1.00 93.75           H  
ATOM   1143  O   ILE A  70       0.051 -13.927 -11.020  1.00 93.75           O  
ATOM   1144  CG1 ILE A  70       3.899 -12.738  -8.795  1.00 93.75           C  
ATOM   1145 HG12 ILE A  70       3.898 -13.778  -8.468  1.00 93.75           H  
ATOM   1146 HG13 ILE A  70       4.622 -12.649  -9.606  1.00 93.75           H  
ATOM   1147  CG2 ILE A  70       1.437 -12.784  -8.268  1.00 93.75           C  
ATOM   1148 HG21 ILE A  70       0.454 -12.406  -8.550  1.00 93.75           H  
ATOM   1149 HG22 ILE A  70       1.400 -13.869  -8.181  1.00 93.75           H  
ATOM   1150 HG23 ILE A  70       1.662 -12.352  -7.293  1.00 93.75           H  
ATOM   1151  CD1 ILE A  70       4.384 -11.845  -7.645  1.00 93.75           C  
ATOM   1152 HD11 ILE A  70       4.326 -10.800  -7.949  1.00 93.75           H  
ATOM   1153 HD12 ILE A  70       3.782 -12.002  -6.750  1.00 93.75           H  
ATOM   1154 HD13 ILE A  70       5.421 -12.078  -7.405  1.00 93.75           H  
ATOM   1155  N   HIS A  71       0.322 -11.752 -11.548  1.00 92.88           N  
ATOM   1156  H   HIS A  71       0.950 -10.961 -11.566  1.00 92.88           H  
ATOM   1157  CA  HIS A  71      -1.057 -11.539 -11.981  1.00 92.88           C  
ATOM   1158  HA  HIS A  71      -1.717 -11.739 -11.137  1.00 92.88           H  
ATOM   1159  C   HIS A  71      -1.469 -12.476 -13.135  1.00 92.88           C  
ATOM   1160  CB  HIS A  71      -1.211 -10.065 -12.356  1.00 92.88           C  
ATOM   1161  HB2 HIS A  71      -0.743  -9.445 -11.591  1.00 92.88           H  
ATOM   1162  HB3 HIS A  71      -0.717  -9.865 -13.307  1.00 92.88           H  
ATOM   1163  O   HIS A  71      -2.588 -12.979 -13.179  1.00 92.88           O  
ATOM   1164  CG  HIS A  71      -2.653  -9.670 -12.449  1.00 92.88           C  
ATOM   1165  CD2 HIS A  71      -3.397  -9.544 -13.590  1.00 92.88           C  
ATOM   1166  HD2 HIS A  71      -3.049  -9.720 -14.597  1.00 92.88           H  
ATOM   1167  ND1 HIS A  71      -3.483  -9.407 -11.385  1.00 92.88           N  
ATOM   1168  HD1 HIS A  71      -3.232  -9.407 -10.406  1.00 92.88           H  
ATOM   1169  CE1 HIS A  71      -4.689  -9.088 -11.875  1.00 92.88           C  
ATOM   1170  HE1 HIS A  71      -5.541  -8.805 -11.275  1.00 92.88           H  
ATOM   1171  NE2 HIS A  71      -4.691  -9.175 -13.213  1.00 92.88           N  
ATOM   1172  N   LEU A  72      -0.524 -12.798 -14.024  1.00 95.00           N  
ATOM   1173  H   LEU A  72       0.339 -12.275 -13.966  1.00 95.00           H  
ATOM   1174  CA  LEU A  72      -0.701 -13.679 -15.185  1.00 95.00           C  
ATOM   1175  HA  LEU A  72      -1.702 -13.519 -15.584  1.00 95.00           H  
ATOM   1176  C   LEU A  72      -0.606 -15.185 -14.891  1.00 95.00           C  
ATOM   1177  CB  LEU A  72       0.349 -13.272 -16.229  1.00 95.00           C  
ATOM   1178  HB2 LEU A  72       1.308 -13.144 -15.728  1.00 95.00           H  
ATOM   1179  HB3 LEU A  72       0.473 -14.069 -16.963  1.00 95.00           H  
ATOM   1180  O   LEU A  72      -0.733 -16.004 -15.806  1.00 95.00           O  
ATOM   1181  CG  LEU A  72      -0.019 -11.983 -16.974  1.00 95.00           C  
ATOM   1182  HG  LEU A  72      -0.312 -11.196 -16.280  1.00 95.00           H  
ATOM   1183  CD1 LEU A  72       1.209 -11.526 -17.755  1.00 95.00           C  
ATOM   1184 HD11 LEU A  72       1.995 -11.245 -17.054  1.00 95.00           H  
ATOM   1185 HD12 LEU A  72       0.950 -10.644 -18.341  1.00 95.00           H  
ATOM   1186 HD13 LEU A  72       1.564 -12.325 -18.405  1.00 95.00           H  
ATOM   1187  CD2 LEU A  72      -1.170 -12.267 -17.941  1.00 95.00           C  
ATOM   1188 HD21 LEU A  72      -0.963 -13.154 -18.540  1.00 95.00           H  
ATOM   1189 HD22 LEU A  72      -1.300 -11.416 -18.611  1.00 95.00           H  
ATOM   1190 HD23 LEU A  72      -2.102 -12.391 -17.391  1.00 95.00           H  
ATOM   1191  N   GLY A  73      -0.367 -15.580 -13.641  1.00 95.44           N  
ATOM   1192  H   GLY A  73      -0.294 -14.861 -12.935  1.00 95.44           H  
ATOM   1193  CA  GLY A  73      -0.315 -16.993 -13.257  1.00 95.44           C  
ATOM   1194  HA2 GLY A  73      -0.773 -17.090 -12.273  1.00 95.44           H  
ATOM   1195  HA3 GLY A  73      -0.885 -17.601 -13.959  1.00 95.44           H  
ATOM   1196  C   GLY A  73       1.071 -17.597 -13.101  1.00 95.44           C  
ATOM   1197  O   GLY A  73       1.203 -18.823 -13.171  1.00 95.44           O  
ATOM   1198  N   ALA A  74       2.091 -16.784 -12.813  1.00 95.19           N  
ATOM   1199  H   ALA A  74       1.962 -15.784 -12.869  1.00 95.19           H  
ATOM   1200  CA  ALA A  74       3.355 -17.294 -12.290  1.00 95.19           C  
ATOM   1201  HA  ALA A  74       3.809 -17.919 -13.059  1.00 95.19           H  
ATOM   1202  C   ALA A  74       3.133 -18.171 -11.051  1.00 95.19           C  
ATOM   1203  CB  ALA A  74       4.318 -16.145 -11.969  1.00 95.19           C  
ATOM   1204  HB1 ALA A  74       3.915 -15.525 -11.169  1.00 95.19           H  
ATOM   1205  HB2 ALA A  74       4.476 -15.535 -12.859  1.00 95.19           H  
ATOM   1206  HB3 ALA A  74       5.279 -16.546 -11.647  1.00 95.19           H  
ATOM   1207  O   ALA A  74       2.183 -17.988 -10.272  1.00 95.19           O  
ATOM   1208  N   LYS A  75       4.036 -19.131 -10.850  1.00 94.75           N  
ATOM   1209  H   LYS A  75       4.849 -19.161 -11.449  1.00 94.75           H  
ATOM   1210  CA  LYS A  75       4.033 -19.949  -9.646  1.00 94.75           C  
ATOM   1211  HA  LYS A  75       3.015 -20.294  -9.465  1.00 94.75           H  
ATOM   1212  C   LYS A  75       4.436 -19.052  -8.479  1.00 94.75           C  
ATOM   1213  CB  LYS A  75       4.906 -21.195  -9.866  1.00 94.75           C  
ATOM   1214  HB2 LYS A  75       5.847 -20.923 -10.344  1.00 94.75           H  
ATOM   1215  HB3 LYS A  75       4.376 -21.856 -10.551  1.00 94.75           H  
ATOM   1216  O   LYS A  75       5.565 -18.586  -8.393  1.00 94.75           O  
ATOM   1217  CG  LYS A  75       5.171 -21.965  -8.563  1.00 94.75           C  
ATOM   1218  HG2 LYS A  75       5.172 -23.035  -8.771  1.00 94.75           H  
ATOM   1219  HG3 LYS A  75       4.377 -21.765  -7.844  1.00 94.75           H  
ATOM   1220  CD  LYS A  75       6.542 -21.582  -7.991  1.00 94.75           C  
ATOM   1221  HD2 LYS A  75       7.274 -22.312  -8.337  1.00 94.75           H  
ATOM   1222  HD3 LYS A  75       6.870 -20.611  -8.361  1.00 94.75           H  
ATOM   1223  CE  LYS A  75       6.529 -21.542  -6.475  1.00 94.75           C  
ATOM   1224  HE2 LYS A  75       6.332 -22.561  -6.140  1.00 94.75           H  
ATOM   1225  HE3 LYS A  75       5.732 -20.883  -6.131  1.00 94.75           H  
ATOM   1226  NZ  LYS A  75       7.840 -21.058  -5.982  1.00 94.75           N  
ATOM   1227  HZ1 LYS A  75       8.017 -20.106  -6.270  1.00 94.75           H  
ATOM   1228  HZ2 LYS A  75       8.593 -21.614  -6.362  1.00 94.75           H  
ATOM   1229  HZ3 LYS A  75       7.954 -21.080  -4.979  1.00 94.75           H  
ATOM   1230  N   PHE A  76       3.482 -18.810  -7.592  1.00 93.81           N  
ATOM   1231  H   PHE A  76       2.549 -19.144  -7.786  1.00 93.81           H  
ATOM   1232  CA  PHE A  76       3.652 -17.945  -6.437  1.00 93.81           C  
ATOM   1233  HA  PHE A  76       4.695 -17.964  -6.122  1.00 93.81           H  
ATOM   1234  C   PHE A  76       2.787 -18.479  -5.296  1.00 93.81           C  
ATOM   1235  CB  PHE A  76       3.303 -16.510  -6.845  1.00 93.81           C  
ATOM   1236  HB2 PHE A  76       3.930 -16.212  -7.685  1.00 93.81           H  
ATOM   1237  HB3 PHE A  76       2.264 -16.468  -7.172  1.00 93.81           H  
ATOM   1238  O   PHE A  76       1.567 -18.603  -5.423  1.00 93.81           O  
ATOM   1239  CG  PHE A  76       3.531 -15.535  -5.721  1.00 93.81           C  
ATOM   1240  CD1 PHE A  76       2.450 -14.812  -5.199  1.00 93.81           C  
ATOM   1241  HD1 PHE A  76       1.484 -14.872  -5.678  1.00 93.81           H  
ATOM   1242  CD2 PHE A  76       4.817 -15.365  -5.178  1.00 93.81           C  
ATOM   1243  HD2 PHE A  76       5.672 -15.862  -5.611  1.00 93.81           H  
ATOM   1244  CE1 PHE A  76       2.614 -13.993  -4.080  1.00 93.81           C  
ATOM   1245  HE1 PHE A  76       1.784 -13.423  -3.688  1.00 93.81           H  
ATOM   1246  CE2 PHE A  76       4.981 -14.553  -4.047  1.00 93.81           C  
ATOM   1247  HE2 PHE A  76       5.962 -14.392  -3.625  1.00 93.81           H  
ATOM   1248  CZ  PHE A  76       3.864 -13.934  -3.464  1.00 93.81           C  
ATOM   1249  HZ  PHE A  76       3.960 -13.383  -2.540  1.00 93.81           H  
ATOM   1250  N   SER A  77       3.430 -18.899  -4.209  1.00 92.56           N  
ATOM   1251  H   SER A  77       4.402 -18.653  -4.086  1.00 92.56           H  
ATOM   1252  CA  SER A  77       2.796 -19.779  -3.216  1.00 92.56           C  
ATOM   1253  HA  SER A  77       2.317 -20.594  -3.759  1.00 92.56           H  
ATOM   1254  C   SER A  77       1.699 -19.112  -2.399  1.00 92.56           C  
ATOM   1255  CB  SER A  77       3.825 -20.422  -2.301  1.00 92.56           C  
ATOM   1256  HB2 SER A  77       3.347 -21.193  -1.697  1.00 92.56           H  
ATOM   1257  HB3 SER A  77       4.287 -19.679  -1.650  1.00 92.56           H  
ATOM   1258  O   SER A  77       0.697 -19.780  -2.144  1.00 92.56           O  
ATOM   1259  OG  SER A  77       4.791 -21.005  -3.139  1.00 92.56           O  
ATOM   1260  HG  SER A  77       5.491 -20.355  -3.234  1.00 92.56           H  
ATOM   1261  N   PRO A  78       1.805 -17.815  -2.065  1.00 92.31           N  
ATOM   1262  CA  PRO A  78       0.696 -17.070  -1.486  1.00 92.31           C  
ATOM   1263  HA  PRO A  78       0.497 -17.443  -0.482  1.00 92.31           H  
ATOM   1264  C   PRO A  78      -0.608 -17.083  -2.278  1.00 92.31           C  
ATOM   1265  CB  PRO A  78       1.212 -15.649  -1.409  1.00 92.31           C  
ATOM   1266  HB2 PRO A  78       0.616 -15.069  -0.704  1.00 92.31           H  
ATOM   1267  HB3 PRO A  78       1.142 -15.182  -2.392  1.00 92.31           H  
ATOM   1268  O   PRO A  78      -1.660 -16.988  -1.669  1.00 92.31           O  
ATOM   1269  CG  PRO A  78       2.671 -15.879  -1.020  1.00 92.31           C  
ATOM   1270  HG2 PRO A  78       2.734 -16.228   0.011  1.00 92.31           H  
ATOM   1271  HG3 PRO A  78       3.295 -14.996  -1.156  1.00 92.31           H  
ATOM   1272  CD  PRO A  78       3.025 -17.012  -1.976  1.00 92.31           C  
ATOM   1273  HD2 PRO A  78       3.862 -17.580  -1.570  1.00 92.31           H  
ATOM   1274  HD3 PRO A  78       3.277 -16.602  -2.954  1.00 92.31           H  
ATOM   1275  N   CYS A  79      -0.574 -17.228  -3.605  1.00 95.06           N  
ATOM   1276  H   CYS A  79       0.316 -17.271  -4.081  1.00 95.06           H  
ATOM   1277  CA  CYS A  79      -1.801 -17.367  -4.397  1.00 95.06           C  
ATOM   1278  HA  CYS A  79      -2.581 -16.736  -3.969  1.00 95.06           H  
ATOM   1279  C   CYS A  79      -2.334 -18.810  -4.425  1.00 95.06           C  
ATOM   1280  CB  CYS A  79      -1.544 -16.891  -5.826  1.00 95.06           C  
ATOM   1281  HB2 CYS A  79      -2.473 -17.013  -6.384  1.00 95.06           H  
ATOM   1282  HB3 CYS A  79      -0.785 -17.533  -6.274  1.00 95.06           H  
ATOM   1283  O   CYS A  79      -3.480 -19.043  -4.797  1.00 95.06           O  
ATOM   1284  SG  CYS A  79      -1.018 -15.177  -6.023  1.00 95.06           S  
ATOM   1285  N   ILE A  80      -1.497 -19.795  -4.083  1.00 95.19           N  
ATOM   1286  H   ILE A  80      -0.589 -19.526  -3.730  1.00 95.19           H  
ATOM   1287  CA  ILE A  80      -1.805 -21.232  -4.167  1.00 95.19           C  
ATOM   1288  HA  ILE A  80      -2.551 -21.397  -4.944  1.00 95.19           H  
ATOM   1289  C   ILE A  80      -2.404 -21.755  -2.858  1.00 95.19           C  
ATOM   1290  CB  ILE A  80      -0.519 -22.010  -4.548  1.00 95.19           C  
ATOM   1291  HB  ILE A  80       0.279 -21.708  -3.870  1.00 95.19           H  
ATOM   1292  O   ILE A  80      -3.233 -22.667  -2.876  1.00 95.19           O  
ATOM   1293  CG1 ILE A  80      -0.080 -21.660  -5.989  1.00 95.19           C  
ATOM   1294 HG12 ILE A  80      -0.791 -22.097  -6.690  1.00 95.19           H  
ATOM   1295 HG13 ILE A  80      -0.100 -20.579  -6.122  1.00 95.19           H  
ATOM   1296  CG2 ILE A  80      -0.705 -23.530  -4.381  1.00 95.19           C  
ATOM   1297 HG21 ILE A  80       0.119 -24.085  -4.828  1.00 95.19           H  
ATOM   1298 HG22 ILE A  80      -1.647 -23.845  -4.830  1.00 95.19           H  
ATOM   1299 HG23 ILE A  80      -0.737 -23.782  -3.321  1.00 95.19           H  
ATOM   1300  CD1 ILE A  80       1.332 -22.133  -6.366  1.00 95.19           C  
ATOM   1301 HD11 ILE A  80       1.586 -21.746  -7.353  1.00 95.19           H  
ATOM   1302 HD12 ILE A  80       1.383 -23.221  -6.401  1.00 95.19           H  
ATOM   1303 HD13 ILE A  80       2.060 -21.758  -5.646  1.00 95.19           H  
ATOM   1304  N   ARG A  81      -1.938 -21.228  -1.723  1.00 92.44           N  
ATOM   1305  H   ARG A  81      -1.285 -20.460  -1.786  1.00 92.44           H  
ATOM   1306  CA  ARG A  81      -2.336 -21.666  -0.385  1.00 92.44           C  
ATOM   1307  HA  ARG A  81      -3.367 -22.015  -0.438  1.00 92.44           H  
ATOM   1308  C   ARG A  81      -2.302 -20.509   0.600  1.00 92.44           C  
ATOM   1309  CB  ARG A  81      -1.426 -22.814   0.095  1.00 92.44           C  
ATOM   1310  HB2 ARG A  81      -1.466 -23.628  -0.629  1.00 92.44           H  
ATOM   1311  HB3 ARG A  81      -1.810 -23.193   1.042  1.00 92.44           H  
ATOM   1312  O   ARG A  81      -1.584 -19.530   0.412  1.00 92.44           O  
ATOM   1313  CG  ARG A  81       0.040 -22.381   0.289  1.00 92.44           C  
ATOM   1314  HG2 ARG A  81       0.462 -22.095  -0.674  1.00 92.44           H  
ATOM   1315  HG3 ARG A  81       0.099 -21.529   0.967  1.00 92.44           H  
ATOM   1316  CD  ARG A  81       0.870 -23.515   0.883  1.00 92.44           C  
ATOM   1317  HD2 ARG A  81       0.463 -23.771   1.861  1.00 92.44           H  
ATOM   1318  HD3 ARG A  81       0.790 -24.378   0.222  1.00 92.44           H  
ATOM   1319  NE  ARG A  81       2.288 -23.124   1.004  1.00 92.44           N  
ATOM   1320  HE  ARG A  81       2.603 -22.397   0.378  1.00 92.44           H  
ATOM   1321  NH1 ARG A  81       2.898 -24.496   2.740  1.00 92.44           N  
ATOM   1322 HH11 ARG A  81       3.612 -24.895   3.332  1.00 92.44           H  
ATOM   1323 HH12 ARG A  81       2.043 -25.011   2.583  1.00 92.44           H  
ATOM   1324  NH2 ARG A  81       4.406 -23.151   1.804  1.00 92.44           N  
ATOM   1325 HH21 ARG A  81       5.116 -23.486   2.439  1.00 92.44           H  
ATOM   1326 HH22 ARG A  81       4.679 -22.487   1.093  1.00 92.44           H  
ATOM   1327  CZ  ARG A  81       3.180 -23.587   1.857  1.00 92.44           C  
ATOM   1328  N   LYS A  82      -2.993 -20.697   1.721  1.00 89.94           N  
ATOM   1329  H   LYS A  82      -3.568 -21.525   1.785  1.00 89.94           H  
ATOM   1330  CA  LYS A  82      -2.884 -19.808   2.874  1.00 89.94           C  
ATOM   1331  HA  LYS A  82      -3.142 -18.804   2.538  1.00 89.94           H  
ATOM   1332  C   LYS A  82      -1.444 -19.779   3.400  1.00 89.94           C  
ATOM   1333  CB  LYS A  82      -3.887 -20.257   3.941  1.00 89.94           C  
ATOM   1334  HB2 LYS A  82      -3.496 -21.117   4.484  1.00 89.94           H  
ATOM   1335  HB3 LYS A  82      -4.821 -20.543   3.457  1.00 89.94           H  
ATOM   1336  O   LYS A  82      -0.873 -20.825   3.711  1.00 89.94           O  
ATOM   1337  CG  LYS A  82      -4.182 -19.108   4.903  1.00 89.94           C  
ATOM   1338  HG2 LYS A  82      -3.261 -18.774   5.380  1.00 89.94           H  
ATOM   1339  HG3 LYS A  82      -4.610 -18.279   4.339  1.00 89.94           H  
ATOM   1340  CD  LYS A  82      -5.174 -19.553   5.979  1.00 89.94           C  
ATOM   1341  HD2 LYS A  82      -6.046 -20.021   5.523  1.00 89.94           H  
ATOM   1342  HD3 LYS A  82      -4.675 -20.259   6.643  1.00 89.94           H  
ATOM   1343  CE  LYS A  82      -5.602 -18.307   6.748  1.00 89.94           C  
ATOM   1344  HE2 LYS A  82      -4.718 -17.690   6.904  1.00 89.94           H  
ATOM   1345  HE3 LYS A  82      -6.307 -17.733   6.146  1.00 89.94           H  
ATOM   1346  NZ  LYS A  82      -6.178 -18.646   8.064  1.00 89.94           N  
ATOM   1347  HZ1 LYS A  82      -5.460 -19.107   8.604  1.00 89.94           H  
ATOM   1348  HZ2 LYS A  82      -7.032 -19.181   7.999  1.00 89.94           H  
ATOM   1349  HZ3 LYS A  82      -6.310 -17.792   8.587  1.00 89.94           H  
ATOM   1350  N   ASP A  83      -0.882 -18.582   3.516  1.00 86.06           N  
ATOM   1351  H   ASP A  83      -1.403 -17.773   3.209  1.00 86.06           H  
ATOM   1352  CA  ASP A  83       0.472 -18.347   4.014  1.00 86.06           C  
ATOM   1353  HA  ASP A  83       0.989 -19.301   4.115  1.00 86.06           H  
ATOM   1354  C   ASP A  83       0.435 -17.678   5.397  1.00 86.06           C  
ATOM   1355  CB  ASP A  83       1.256 -17.524   2.989  1.00 86.06           C  
ATOM   1356  HB2 ASP A  83       0.795 -16.542   2.883  1.00 86.06           H  
ATOM   1357  HB3 ASP A  83       1.227 -18.026   2.022  1.00 86.06           H  
ATOM   1358  O   ASP A  83      -0.306 -16.718   5.618  1.00 86.06           O  
ATOM   1359  CG  ASP A  83       2.704 -17.372   3.439  1.00 86.06           C  
ATOM   1360  OD1 ASP A  83       2.967 -16.482   4.274  1.00 86.06           O  
ATOM   1361  OD2 ASP A  83       3.543 -18.199   3.030  1.00 86.06           O  
ATOM   1362  N   GLN A  84       1.229 -18.191   6.341  1.00 82.50           N  
ATOM   1363  H   GLN A  84       1.876 -18.923   6.082  1.00 82.50           H  
ATOM   1364  CA  GLN A  84       1.232 -17.694   7.719  1.00 82.50           C  
ATOM   1365  HA  GLN A  84       0.203 -17.640   8.077  1.00 82.50           H  
ATOM   1366  C   GLN A  84       1.818 -16.286   7.847  1.00 82.50           C  
ATOM   1367  CB  GLN A  84       2.027 -18.640   8.630  1.00 82.50           C  
ATOM   1368  HB2 GLN A  84       2.996 -18.853   8.179  1.00 82.50           H  
ATOM   1369  HB3 GLN A  84       2.200 -18.135   9.581  1.00 82.50           H  
ATOM   1370  O   GLN A  84       1.345 -15.519   8.685  1.00 82.50           O  
ATOM   1371  CG  GLN A  84       1.291 -19.953   8.927  1.00 82.50           C  
ATOM   1372  HG2 GLN A  84       0.303 -19.723   9.326  1.00 82.50           H  
ATOM   1373  HG3 GLN A  84       1.167 -20.523   8.006  1.00 82.50           H  
ATOM   1374  CD  GLN A  84       2.037 -20.816   9.942  1.00 82.50           C  
ATOM   1375  NE2 GLN A  84       1.401 -21.824  10.495  1.00 82.50           N  
ATOM   1376 HE21 GLN A  84       1.949 -22.386  11.131  1.00 82.50           H  
ATOM   1377 HE22 GLN A  84       0.454 -22.049  10.227  1.00 82.50           H  
ATOM   1378  OE1 GLN A  84       3.193 -20.616  10.268  1.00 82.50           O  
ATOM   1379  N   GLN A  85       2.835 -15.937   7.055  1.00 82.44           N  
ATOM   1380  H   GLN A  85       3.067 -16.510   6.255  1.00 82.44           H  
ATOM   1381  CA  GLN A  85       3.460 -14.618   7.136  1.00 82.44           C  
ATOM   1382  HA  GLN A  85       3.660 -14.382   8.181  1.00 82.44           H  
ATOM   1383  C   GLN A  85       2.507 -13.542   6.610  1.00 82.44           C  
ATOM   1384  CB  GLN A  85       4.795 -14.597   6.379  1.00 82.44           C  
ATOM   1385  HB2 GLN A  85       4.641 -14.830   5.325  1.00 82.44           H  
ATOM   1386  HB3 GLN A  85       5.180 -13.581   6.456  1.00 82.44           H  
ATOM   1387  O   GLN A  85       2.363 -12.490   7.231  1.00 82.44           O  
ATOM   1388  CG  GLN A  85       5.842 -15.553   6.978  1.00 82.44           C  
ATOM   1389  HG2 GLN A  85       5.917 -15.360   8.048  1.00 82.44           H  
ATOM   1390  HG3 GLN A  85       5.517 -16.584   6.837  1.00 82.44           H  
ATOM   1391  CD  GLN A  85       7.230 -15.404   6.356  1.00 82.44           C  
ATOM   1392  NE2 GLN A  85       8.294 -15.646   7.087  1.00 82.44           N  
ATOM   1393 HE21 GLN A  85       8.212 -15.814   8.079  1.00 82.44           H  
ATOM   1394 HE22 GLN A  85       9.164 -15.396   6.638  1.00 82.44           H  
ATOM   1395  OE1 GLN A  85       7.423 -15.073   5.210  1.00 82.44           O  
ATOM   1396  N   ILE A  86       1.774 -13.845   5.536  1.00 84.25           N  
ATOM   1397  H   ILE A  86       1.969 -14.713   5.058  1.00 84.25           H  
ATOM   1398  CA  ILE A  86       0.742 -12.945   5.005  1.00 84.25           C  
ATOM   1399  HA  ILE A  86       1.160 -11.941   4.933  1.00 84.25           H  
ATOM   1400  C   ILE A  86      -0.452 -12.849   5.954  1.00 84.25           C  
ATOM   1401  CB  ILE A  86       0.325 -13.381   3.591  1.00 84.25           C  
ATOM   1402  HB  ILE A  86       0.034 -14.431   3.616  1.00 84.25           H  
ATOM   1403  O   ILE A  86      -0.947 -11.755   6.204  1.00 84.25           O  
ATOM   1404  CG1 ILE A  86       1.552 -13.204   2.672  1.00 84.25           C  
ATOM   1405 HG12 ILE A  86       1.810 -12.148   2.601  1.00 84.25           H  
ATOM   1406 HG13 ILE A  86       2.410 -13.737   3.081  1.00 84.25           H  
ATOM   1407  CG2 ILE A  86      -0.869 -12.552   3.083  1.00 84.25           C  
ATOM   1408 HG21 ILE A  86      -1.752 -12.713   3.702  1.00 84.25           H  
ATOM   1409 HG22 ILE A  86      -1.133 -12.844   2.066  1.00 84.25           H  
ATOM   1410 HG23 ILE A  86      -0.620 -11.491   3.084  1.00 84.25           H  
ATOM   1411  CD1 ILE A  86       1.328 -13.751   1.275  1.00 84.25           C  
ATOM   1412 HD11 ILE A  86       2.271 -13.705   0.729  1.00 84.25           H  
ATOM   1413 HD12 ILE A  86       0.590 -13.157   0.737  1.00 84.25           H  
ATOM   1414 HD13 ILE A  86       1.001 -14.786   1.364  1.00 84.25           H  
ATOM   1415  N   GLU A  87      -0.892 -13.958   6.554  1.00 86.19           N  
ATOM   1416  H   GLU A  87      -0.504 -14.852   6.288  1.00 86.19           H  
ATOM   1417  CA  GLU A  87      -1.975 -13.907   7.542  1.00 86.19           C  
ATOM   1418  HA  GLU A  87      -2.837 -13.427   7.078  1.00 86.19           H  
ATOM   1419  C   GLU A  87      -1.595 -13.054   8.763  1.00 86.19           C  
ATOM   1420  CB  GLU A  87      -2.376 -15.335   7.950  1.00 86.19           C  
ATOM   1421  HB2 GLU A  87      -1.524 -15.844   8.402  1.00 86.19           H  
ATOM   1422  HB3 GLU A  87      -2.683 -15.880   7.057  1.00 86.19           H  
ATOM   1423  O   GLU A  87      -2.426 -12.308   9.284  1.00 86.19           O  
ATOM   1424  CG  GLU A  87      -3.545 -15.312   8.945  1.00 86.19           C  
ATOM   1425  HG2 GLU A  87      -3.199 -14.895   9.891  1.00 86.19           H  
ATOM   1426  HG3 GLU A  87      -4.324 -14.659   8.554  1.00 86.19           H  
ATOM   1427  CD  GLU A  87      -4.162 -16.682   9.238  1.00 86.19           C  
ATOM   1428  OE1 GLU A  87      -5.319 -16.705   9.732  1.00 86.19           O  
ATOM   1429  OE2 GLU A  87      -3.564 -17.746   8.981  1.00 86.19           O  
ATOM   1430  N   GLN A  88      -0.340 -13.126   9.214  1.00 86.88           N  
ATOM   1431  H   GLN A  88       0.306 -13.753   8.755  1.00 86.88           H  
ATOM   1432  CA  GLN A  88       0.154 -12.255  10.278  1.00 86.88           C  
ATOM   1433  HA  GLN A  88      -0.525 -12.315  11.128  1.00 86.88           H  
ATOM   1434  C   GLN A  88       0.193 -10.788   9.849  1.00 86.88           C  
ATOM   1435  CB  GLN A  88       1.545 -12.702  10.730  1.00 86.88           C  
ATOM   1436  HB2 GLN A  88       2.180 -12.865   9.859  1.00 86.88           H  
ATOM   1437  HB3 GLN A  88       1.987 -11.906  11.330  1.00 86.88           H  
ATOM   1438  O   GLN A  88      -0.207  -9.939  10.644  1.00 86.88           O  
ATOM   1439  CG  GLN A  88       1.499 -13.975  11.583  1.00 86.88           C  
ATOM   1440  HG2 GLN A  88       0.922 -13.782  12.488  1.00 86.88           H  
ATOM   1441  HG3 GLN A  88       1.006 -14.779  11.036  1.00 86.88           H  
ATOM   1442  CD  GLN A  88       2.895 -14.430  11.989  1.00 86.88           C  
ATOM   1443  NE2 GLN A  88       3.035 -15.627  12.513  1.00 86.88           N  
ATOM   1444 HE21 GLN A  88       3.983 -15.895  12.734  1.00 86.88           H  
ATOM   1445 HE22 GLN A  88       2.259 -16.273  12.537  1.00 86.88           H  
ATOM   1446  OE1 GLN A  88       3.877 -13.714  11.889  1.00 86.88           O  
ATOM   1447  N   LEU A  89       0.631 -10.489   8.623  1.00 86.19           N  
ATOM   1448  H   LEU A  89       0.970 -11.232   8.028  1.00 86.19           H  
ATOM   1449  CA  LEU A  89       0.627  -9.130   8.076  1.00 86.19           C  
ATOM   1450  HA  LEU A  89       1.234  -8.496   8.724  1.00 86.19           H  
ATOM   1451  C   LEU A  89      -0.793  -8.545   8.067  1.00 86.19           C  
ATOM   1452  CB  LEU A  89       1.263  -9.152   6.673  1.00 86.19           C  
ATOM   1453  HB2 LEU A  89       0.694  -9.833   6.041  1.00 86.19           H  
ATOM   1454  HB3 LEU A  89       2.279  -9.539   6.749  1.00 86.19           H  
ATOM   1455  O   LEU A  89      -1.028  -7.520   8.699  1.00 86.19           O  
ATOM   1456  CG  LEU A  89       1.299  -7.781   5.971  1.00 86.19           C  
ATOM   1457  HG  LEU A  89       0.293  -7.365   5.924  1.00 86.19           H  
ATOM   1458  CD1 LEU A  89       2.216  -6.798   6.702  1.00 86.19           C  
ATOM   1459 HD11 LEU A  89       2.241  -5.861   6.145  1.00 86.19           H  
ATOM   1460 HD12 LEU A  89       3.227  -7.198   6.782  1.00 86.19           H  
ATOM   1461 HD13 LEU A  89       1.815  -6.577   7.691  1.00 86.19           H  
ATOM   1462  CD2 LEU A  89       1.808  -7.960   4.541  1.00 86.19           C  
ATOM   1463 HD21 LEU A  89       1.143  -8.630   3.995  1.00 86.19           H  
ATOM   1464 HD22 LEU A  89       2.822  -8.361   4.546  1.00 86.19           H  
ATOM   1465 HD23 LEU A  89       1.800  -6.992   4.040  1.00 86.19           H  
ATOM   1466  N   VAL A  90      -1.757  -9.255   7.472  1.00 87.75           N  
ATOM   1467  H   VAL A  90      -1.485 -10.087   6.968  1.00 87.75           H  
ATOM   1468  CA  VAL A  90      -3.163  -8.815   7.390  1.00 87.75           C  
ATOM   1469  HA  VAL A  90      -3.196  -7.846   6.894  1.00 87.75           H  
ATOM   1470  C   VAL A  90      -3.782  -8.638   8.780  1.00 87.75           C  
ATOM   1471  CB  VAL A  90      -3.987  -9.816   6.554  1.00 87.75           C  
ATOM   1472  HB  VAL A  90      -3.859 -10.815   6.970  1.00 87.75           H  
ATOM   1473  O   VAL A  90      -4.548  -7.704   9.011  1.00 87.75           O  
ATOM   1474  CG1 VAL A  90      -5.490  -9.493   6.547  1.00 87.75           C  
ATOM   1475 HG11 VAL A  90      -5.912  -9.609   7.545  1.00 87.75           H  
ATOM   1476 HG12 VAL A  90      -6.011 -10.171   5.870  1.00 87.75           H  
ATOM   1477 HG13 VAL A  90      -5.639  -8.468   6.208  1.00 87.75           H  
ATOM   1478  CG2 VAL A  90      -3.519  -9.834   5.093  1.00 87.75           C  
ATOM   1479 HG21 VAL A  90      -4.081 -10.574   4.524  1.00 87.75           H  
ATOM   1480 HG22 VAL A  90      -2.459 -10.079   5.025  1.00 87.75           H  
ATOM   1481 HG23 VAL A  90      -3.666  -8.851   4.646  1.00 87.75           H  
ATOM   1482  N   ARG A  91      -3.453  -9.508   9.746  1.00 90.12           N  
ATOM   1483  H   ARG A  91      -2.833 -10.269   9.511  1.00 90.12           H  
ATOM   1484  CA  ARG A  91      -3.917  -9.343  11.136  1.00 90.12           C  
ATOM   1485  HA  ARG A  91      -4.996  -9.187  11.135  1.00 90.12           H  
ATOM   1486  C   ARG A  91      -3.341  -8.086  11.785  1.00 90.12           C  
ATOM   1487  CB  ARG A  91      -3.587 -10.577  11.978  1.00 90.12           C  
ATOM   1488  HB2 ARG A  91      -2.554 -10.870  11.795  1.00 90.12           H  
ATOM   1489  HB3 ARG A  91      -3.688 -10.319  13.032  1.00 90.12           H  
ATOM   1490  O   ARG A  91      -4.103  -7.349  12.402  1.00 90.12           O  
ATOM   1491  CG  ARG A  91      -4.529 -11.751  11.682  1.00 90.12           C  
ATOM   1492  HG2 ARG A  91      -4.509 -11.997  10.620  1.00 90.12           H  
ATOM   1493  HG3 ARG A  91      -5.549 -11.485  11.960  1.00 90.12           H  
ATOM   1494  CD  ARG A  91      -4.068 -12.954  12.506  1.00 90.12           C  
ATOM   1495  HD2 ARG A  91      -3.008 -13.118  12.310  1.00 90.12           H  
ATOM   1496  HD3 ARG A  91      -4.201 -12.715  13.561  1.00 90.12           H  
ATOM   1497  NE  ARG A  91      -4.800 -14.188  12.164  1.00 90.12           N  
ATOM   1498  HE  ARG A  91      -5.260 -14.218  11.266  1.00 90.12           H  
ATOM   1499  NH1 ARG A  91      -4.154 -15.400  13.998  1.00 90.12           N  
ATOM   1500 HH11 ARG A  91      -3.685 -14.576  14.346  1.00 90.12           H  
ATOM   1501 HH12 ARG A  91      -4.146 -16.266  14.518  1.00 90.12           H  
ATOM   1502  NH2 ARG A  91      -5.368 -16.377  12.410  1.00 90.12           N  
ATOM   1503 HH21 ARG A  91      -5.297 -17.252  12.910  1.00 90.12           H  
ATOM   1504 HH22 ARG A  91      -5.602 -16.415  11.428  1.00 90.12           H  
ATOM   1505  CZ  ARG A  91      -4.779 -15.310  12.856  1.00 90.12           C  
ATOM   1506  N   ARG A  92      -2.039  -7.820  11.619  1.00 89.12           N  
ATOM   1507  H   ARG A  92      -1.493  -8.446  11.044  1.00 89.12           H  
ATOM   1508  CA  ARG A  92      -1.408  -6.591  12.129  1.00 89.12           C  
ATOM   1509  HA  ARG A  92      -1.597  -6.505  13.199  1.00 89.12           H  
ATOM   1510  C   ARG A  92      -2.031  -5.347  11.496  1.00 89.12           C  
ATOM   1511  CB  ARG A  92       0.108  -6.592  11.876  1.00 89.12           C  
ATOM   1512  HB2 ARG A  92       0.292  -6.801  10.822  1.00 89.12           H  
ATOM   1513  HB3 ARG A  92       0.483  -5.589  12.083  1.00 89.12           H  
ATOM   1514  O   ARG A  92      -2.351  -4.410  12.220  1.00 89.12           O  
ATOM   1515  CG  ARG A  92       0.913  -7.578  12.737  1.00 89.12           C  
ATOM   1516  HG2 ARG A  92       0.585  -8.598  12.534  1.00 89.12           H  
ATOM   1517  HG3 ARG A  92       0.750  -7.367  13.794  1.00 89.12           H  
ATOM   1518  CD  ARG A  92       2.410  -7.420  12.406  1.00 89.12           C  
ATOM   1519  HD2 ARG A  92       2.868  -6.763  13.145  1.00 89.12           H  
ATOM   1520  HD3 ARG A  92       2.499  -6.939  11.432  1.00 89.12           H  
ATOM   1521  NE  ARG A  92       3.139  -8.705  12.350  1.00 89.12           N  
ATOM   1522  HE  ARG A  92       2.682  -9.513  12.748  1.00 89.12           H  
ATOM   1523  NH1 ARG A  92       4.975  -7.946  11.161  1.00 89.12           N  
ATOM   1524 HH11 ARG A  92       5.852  -8.103  10.686  1.00 89.12           H  
ATOM   1525 HH12 ARG A  92       4.613  -7.003  11.156  1.00 89.12           H  
ATOM   1526  NH2 ARG A  92       4.831 -10.097  11.683  1.00 89.12           N  
ATOM   1527 HH21 ARG A  92       4.361 -10.917  12.038  1.00 89.12           H  
ATOM   1528 HH22 ARG A  92       5.716 -10.194  11.206  1.00 89.12           H  
ATOM   1529  CZ  ARG A  92       4.303  -8.907  11.739  1.00 89.12           C  
ATOM   1530  N   GLU A  93      -2.253  -5.354  10.183  1.00 89.38           N  
ATOM   1531  H   GLU A  93      -1.915  -6.132   9.635  1.00 89.38           H  
ATOM   1532  CA  GLU A  93      -2.917  -4.254   9.470  1.00 89.38           C  
ATOM   1533  HA  GLU A  93      -2.359  -3.330   9.628  1.00 89.38           H  
ATOM   1534  C   GLU A  93      -4.336  -4.012  10.007  1.00 89.38           C  
ATOM   1535  CB  GLU A  93      -2.948  -4.537   7.959  1.00 89.38           C  
ATOM   1536  HB2 GLU A  93      -3.327  -5.546   7.796  1.00 89.38           H  
ATOM   1537  HB3 GLU A  93      -3.635  -3.832   7.491  1.00 89.38           H  
ATOM   1538  O   GLU A  93      -4.678  -2.875  10.330  1.00 89.38           O  
ATOM   1539  CG  GLU A  93      -1.570  -4.380   7.289  1.00 89.38           C  
ATOM   1540  HG2 GLU A  93      -1.223  -3.360   7.453  1.00 89.38           H  
ATOM   1541  HG3 GLU A  93      -0.858  -5.052   7.769  1.00 89.38           H  
ATOM   1542  CD  GLU A  93      -1.593  -4.673   5.775  1.00 89.38           C  
ATOM   1543  OE1 GLU A  93      -0.574  -4.391   5.106  1.00 89.38           O  
ATOM   1544  OE2 GLU A  93      -2.602  -5.227   5.281  1.00 89.38           O  
ATOM   1545  N   ARG A  94      -5.135  -5.070  10.215  1.00 91.81           N  
ATOM   1546  H   ARG A  94      -4.807  -5.972   9.900  1.00 91.81           H  
ATOM   1547  CA  ARG A  94      -6.475  -4.965  10.828  1.00 91.81           C  
ATOM   1548  HA  ARG A  94      -7.058  -4.236  10.266  1.00 91.81           H  
ATOM   1549  C   ARG A  94      -6.423  -4.433  12.264  1.00 91.81           C  
ATOM   1550  CB  ARG A  94      -7.194  -6.326  10.778  1.00 91.81           C  
ATOM   1551  HB2 ARG A  94      -6.521  -7.101  11.146  1.00 91.81           H  
ATOM   1552  HB3 ARG A  94      -8.057  -6.285  11.443  1.00 91.81           H  
ATOM   1553  O   ARG A  94      -7.268  -3.631  12.657  1.00 91.81           O  
ATOM   1554  CG  ARG A  94      -7.699  -6.704   9.372  1.00 91.81           C  
ATOM   1555  HG2 ARG A  94      -6.871  -6.702   8.663  1.00 91.81           H  
ATOM   1556  HG3 ARG A  94      -8.432  -5.966   9.049  1.00 91.81           H  
ATOM   1557  CD  ARG A  94      -8.354  -8.099   9.390  1.00 91.81           C  
ATOM   1558  HD2 ARG A  94      -7.609  -8.821   9.722  1.00 91.81           H  
ATOM   1559  HD3 ARG A  94      -9.176  -8.081  10.107  1.00 91.81           H  
ATOM   1560  NE  ARG A  94      -8.873  -8.509   8.063  1.00 91.81           N  
ATOM   1561  HE  ARG A  94      -8.715  -7.865   7.301  1.00 91.81           H  
ATOM   1562  NH1 ARG A  94      -9.801 -10.541   8.651  1.00 91.81           N  
ATOM   1563 HH11 ARG A  94      -9.522 -10.394   9.610  1.00 91.81           H  
ATOM   1564 HH12 ARG A  94     -10.348 -11.332   8.343  1.00 91.81           H  
ATOM   1565  NH2 ARG A  94      -9.999  -9.863   6.570  1.00 91.81           N  
ATOM   1566 HH21 ARG A  94     -10.571 -10.677   6.394  1.00 91.81           H  
ATOM   1567 HH22 ARG A  94      -9.936  -9.158   5.850  1.00 91.81           H  
ATOM   1568  CZ  ARG A  94      -9.542  -9.620   7.767  1.00 91.81           C  
ATOM   1569  N   ASP A  95      -5.445  -4.850  13.064  1.00 92.75           N  
ATOM   1570  H   ASP A  95      -4.795  -5.539  12.714  1.00 92.75           H  
ATOM   1571  CA  ASP A  95      -5.302  -4.370  14.443  1.00 92.75           C  
ATOM   1572  HA  ASP A  95      -6.267  -4.463  14.941  1.00 92.75           H  
ATOM   1573  C   ASP A  95      -4.942  -2.881  14.504  1.00 92.75           C  
ATOM   1574  CB  ASP A  95      -4.277  -5.227  15.203  1.00 92.75           C  
ATOM   1575  HB2 ASP A  95      -4.032  -4.723  16.138  1.00 92.75           H  
ATOM   1576  HB3 ASP A  95      -3.361  -5.307  14.617  1.00 92.75           H  
ATOM   1577  O   ASP A  95      -5.482  -2.150  15.339  1.00 92.75           O  
ATOM   1578  CG  ASP A  95      -4.790  -6.630  15.555  1.00 92.75           C  
ATOM   1579  OD1 ASP A  95      -6.035  -6.808  15.650  1.00 92.75           O  
ATOM   1580  OD2 ASP A  95      -3.941  -7.506  15.828  1.00 92.75           O  
ATOM   1581  N   ILE A  96      -4.092  -2.416  13.585  1.00 90.88           N  
ATOM   1582  H   ILE A  96      -3.684  -3.078  12.940  1.00 90.88           H  
ATOM   1583  CA  ILE A  96      -3.773  -0.996  13.415  1.00 90.88           C  
ATOM   1584  HA  ILE A  96      -3.492  -0.580  14.382  1.00 90.88           H  
ATOM   1585  C   ILE A  96      -5.015  -0.235  12.938  1.00 90.88           C  
ATOM   1586  CB  ILE A  96      -2.573  -0.846  12.452  1.00 90.88           C  
ATOM   1587  HB  ILE A  96      -2.779  -1.408  11.542  1.00 90.88           H  
ATOM   1588  O   ILE A  96      -5.386   0.775  13.544  1.00 90.88           O  
ATOM   1589  CG1 ILE A  96      -1.286  -1.399  13.109  1.00 90.88           C  
ATOM   1590 HG12 ILE A  96      -0.981  -0.743  13.924  1.00 90.88           H  
ATOM   1591 HG13 ILE A  96      -1.484  -2.381  13.540  1.00 90.88           H  
ATOM   1592  CG2 ILE A  96      -2.360   0.626  12.075  1.00 90.88           C  
ATOM   1593 HG21 ILE A  96      -3.228   1.018  11.545  1.00 90.88           H  
ATOM   1594 HG22 ILE A  96      -2.181   1.210  12.978  1.00 90.88           H  
ATOM   1595 HG23 ILE A  96      -1.511   0.724  11.397  1.00 90.88           H  
ATOM   1596  CD1 ILE A  96      -0.115  -1.561  12.131  1.00 90.88           C  
ATOM   1597 HD11 ILE A  96       0.708  -2.066  12.638  1.00 90.88           H  
ATOM   1598 HD12 ILE A  96       0.239  -0.590  11.784  1.00 90.88           H  
ATOM   1599 HD13 ILE A  96      -0.424  -2.164  11.278  1.00 90.88           H  
ATOM   1600  N   GLU A  97      -5.702  -0.745  11.913  1.00 93.06           N  
ATOM   1601  H   GLU A  97      -5.336  -1.563  11.448  1.00 93.06           H  
ATOM   1602  CA  GLU A  97      -6.909  -0.137  11.351  1.00 93.06           C  
ATOM   1603  HA  GLU A  97      -6.652   0.850  10.967  1.00 93.06           H  
ATOM   1604  C   GLU A  97      -8.005   0.047  12.403  1.00 93.06           C  
ATOM   1605  CB  GLU A  97      -7.425  -0.975  10.176  1.00 93.06           C  
ATOM   1606  HB2 GLU A  97      -6.640  -1.056   9.424  1.00 93.06           H  
ATOM   1607  HB3 GLU A  97      -7.691  -1.973  10.525  1.00 93.06           H  
ATOM   1608  O   GLU A  97      -8.612   1.113  12.451  1.00 93.06           O  
ATOM   1609  CG  GLU A  97      -8.654  -0.309   9.550  1.00 93.06           C  
ATOM   1610  HG2 GLU A  97      -8.409   0.722   9.292  1.00 93.06           H  
ATOM   1611  HG3 GLU A  97      -9.474  -0.292  10.268  1.00 93.06           H  
ATOM   1612  CD  GLU A  97      -9.120  -1.061   8.313  1.00 93.06           C  
ATOM   1613  OE1 GLU A  97      -9.068  -0.476   7.218  1.00 93.06           O  
ATOM   1614  OE2 GLU A  97      -9.584  -2.213   8.451  1.00 93.06           O  
ATOM   1615  N   ARG A  98      -8.202  -0.910  13.320  1.00 91.50           N  
ATOM   1616  H   ARG A  98      -7.698  -1.777  13.201  1.00 91.50           H  
ATOM   1617  CA  ARG A  98      -9.173  -0.790  14.427  1.00 91.50           C  
ATOM   1618  HA  ARG A  98     -10.171  -0.712  13.996  1.00 91.50           H  
ATOM   1619  C   ARG A  98      -8.958   0.467  15.280  1.00 91.50           C  
ATOM   1620  CB  ARG A  98      -9.085  -2.062  15.284  1.00 91.50           C  
ATOM   1621  HB2 ARG A  98      -8.150  -2.063  15.844  1.00 91.50           H  
ATOM   1622  HB3 ARG A  98      -9.087  -2.923  14.615  1.00 91.50           H  
ATOM   1623  O   ARG A  98      -9.890   0.989  15.892  1.00 91.50           O  
ATOM   1624  CG  ARG A  98     -10.273  -2.193  16.254  1.00 91.50           C  
ATOM   1625  HG2 ARG A  98     -11.199  -2.208  15.680  1.00 91.50           H  
ATOM   1626  HG3 ARG A  98     -10.300  -1.332  16.923  1.00 91.50           H  
ATOM   1627  CD  ARG A  98     -10.204  -3.454  17.125  1.00 91.50           C  
ATOM   1628  HD2 ARG A  98      -9.344  -3.375  17.790  1.00 91.50           H  
ATOM   1629  HD3 ARG A  98     -11.101  -3.487  17.744  1.00 91.50           H  
ATOM   1630  NE  ARG A  98     -10.146  -4.686  16.315  1.00 91.50           N  
ATOM   1631  HE  ARG A  98     -10.957  -4.890  15.748  1.00 91.50           H  
ATOM   1632  NH1 ARG A  98      -7.984  -5.326  16.821  1.00 91.50           N  
ATOM   1633 HH11 ARG A  98      -7.201  -5.906  16.551  1.00 91.50           H  
ATOM   1634 HH12 ARG A  98      -7.837  -4.502  17.385  1.00 91.50           H  
ATOM   1635  NH2 ARG A  98      -9.112  -6.462  15.322  1.00 91.50           N  
ATOM   1636 HH21 ARG A  98      -9.901  -6.548  14.698  1.00 91.50           H  
ATOM   1637 HH22 ARG A  98      -8.227  -6.918  15.151  1.00 91.50           H  
ATOM   1638  CZ  ARG A  98      -9.097  -5.480  16.166  1.00 91.50           C  
ATOM   1639  N   THR A  99      -7.725   0.972  15.336  1.00 89.75           N  
ATOM   1640  H   THR A  99      -7.013   0.517  14.783  1.00 89.75           H  
ATOM   1641  CA  THR A  99      -7.374   2.186  16.085  1.00 89.75           C  
ATOM   1642  HA  THR A  99      -8.122   2.305  16.869  1.00 89.75           H  
ATOM   1643  C   THR A  99      -7.424   3.473  15.257  1.00 89.75           C  
ATOM   1644  CB  THR A  99      -6.038   2.057  16.821  1.00 89.75           C  
ATOM   1645  HB  THR A  99      -5.933   2.918  17.480  1.00 89.75           H  
ATOM   1646  O   THR A  99      -7.291   4.556  15.836  1.00 89.75           O  
ATOM   1647  CG2 THR A  99      -5.973   0.804  17.694  1.00 89.75           C  
ATOM   1648 HG21 THR A  99      -6.821   0.777  18.377  1.00 89.75           H  
ATOM   1649 HG22 THR A  99      -5.047   0.819  18.269  1.00 89.75           H  
ATOM   1650 HG23 THR A  99      -5.978  -0.092  17.073  1.00 89.75           H  
ATOM   1651  OG1 THR A  99      -4.946   2.060  15.938  1.00 89.75           O  
ATOM   1652  HG1 THR A  99      -5.125   1.496  15.182  1.00 89.75           H  
ATOM   1653  N   SER A 100      -7.699   3.389  13.956  1.00 92.56           N  
ATOM   1654  H   SER A 100      -7.864   2.477  13.554  1.00 92.56           H  
ATOM   1655  CA  SER A 100      -7.840   4.546  13.067  1.00 92.56           C  
ATOM   1656  HA  SER A 100      -6.958   5.174  13.194  1.00 92.56           H  
ATOM   1657  C   SER A 100      -9.054   5.428  13.404  1.00 92.56           C  
ATOM   1658  CB  SER A 100      -7.843   4.093  11.598  1.00 92.56           C  
ATOM   1659  HB2 SER A 100      -7.757   4.965  10.950  1.00 92.56           H  
ATOM   1660  HB3 SER A 100      -6.984   3.448  11.412  1.00 92.56           H  
ATOM   1661  O   SER A 100      -9.873   5.112  14.278  1.00 92.56           O  
ATOM   1662  OG  SER A 100      -9.032   3.405  11.269  1.00 92.56           O  
ATOM   1663  HG  SER A 100      -8.977   2.516  11.627  1.00 92.56           H  
ATOM   1664  N   GLY A 101      -9.111   6.589  12.757  1.00 93.62           N  
ATOM   1665  H   GLY A 101      -8.390   6.788  12.078  1.00 93.62           H  
ATOM   1666  CA  GLY A 101     -10.209   7.550  12.798  1.00 93.62           C  
ATOM   1667  HA2 GLY A 101     -11.163   7.023  12.831  1.00 93.62           H  
ATOM   1668  HA3 GLY A 101     -10.126   8.183  13.681  1.00 93.62           H  
ATOM   1669  C   GLY A 101     -10.183   8.436  11.554  1.00 93.62           C  
ATOM   1670  O   GLY A 101      -9.306   8.291  10.696  1.00 93.62           O  
ATOM   1671  N   CYS A 102     -11.123   9.371  11.462  1.00 94.81           N  
ATOM   1672  H   CYS A 102     -11.756   9.523  12.235  1.00 94.81           H  
ATOM   1673  CA  CYS A 102     -11.207  10.253  10.306  1.00 94.81           C  
ATOM   1674  HA  CYS A 102     -10.778   9.732   9.450  1.00 94.81           H  
ATOM   1675  C   CYS A 102     -10.389  11.529  10.535  1.00 94.81           C  
ATOM   1676  CB  CYS A 102     -12.678  10.529   9.977  1.00 94.81           C  
ATOM   1677  HB2 CYS A 102     -13.198   9.575   9.894  1.00 94.81           H  
ATOM   1678  HB3 CYS A 102     -13.128  11.105  10.785  1.00 94.81           H  
ATOM   1679  O   CYS A 102     -10.681  12.300  11.447  1.00 94.81           O  
ATOM   1680  SG  CYS A 102     -12.893  11.421   8.420  1.00 94.81           S  
ATOM   1681  N   CYS A 103      -9.368  11.767   9.715  1.00 93.06           N  
ATOM   1682  H   CYS A 103      -9.176  11.108   8.974  1.00 93.06           H  
ATOM   1683  CA  CYS A 103      -8.604  13.011   9.720  1.00 93.06           C  
ATOM   1684  HA  CYS A 103      -8.613  13.454  10.716  1.00 93.06           H  
ATOM   1685  C   CYS A 103      -9.241  13.996   8.739  1.00 93.06           C  
ATOM   1686  CB  CYS A 103      -7.155  12.693   9.356  1.00 93.06           C  
ATOM   1687  HB2 CYS A 103      -7.125  12.292   8.342  1.00 93.06           H  
ATOM   1688  HB3 CYS A 103      -6.795  11.930  10.046  1.00 93.06           H  
ATOM   1689  O   CYS A 103      -9.177  13.785   7.525  1.00 93.06           O  
ATOM   1690  SG  CYS A 103      -6.018  14.088   9.453  1.00 93.06           S  
ATOM   1691  N   VAL A 104      -9.884  15.043   9.256  1.00 92.06           N  
ATOM   1692  H   VAL A 104      -9.875  15.170  10.258  1.00 92.06           H  
ATOM   1693  CA  VAL A 104     -10.589  16.057   8.458  1.00 92.06           C  
ATOM   1694  HA  VAL A 104     -10.738  15.686   7.444  1.00 92.06           H  
ATOM   1695  C   VAL A 104      -9.726  17.308   8.378  1.00 92.06           C  
ATOM   1696  CB  VAL A 104     -11.975  16.373   9.054  1.00 92.06           C  
ATOM   1697  HB  VAL A 104     -11.853  16.821  10.040  1.00 92.06           H  
ATOM   1698  O   VAL A 104      -9.344  17.847   9.412  1.00 92.06           O  
ATOM   1699  CG1 VAL A 104     -12.747  17.352   8.160  1.00 92.06           C  
ATOM   1700 HG11 VAL A 104     -13.747  17.514   8.564  1.00 92.06           H  
ATOM   1701 HG12 VAL A 104     -12.237  18.315   8.129  1.00 92.06           H  
ATOM   1702 HG13 VAL A 104     -12.831  16.956   7.148  1.00 92.06           H  
ATOM   1703  CG2 VAL A 104     -12.829  15.105   9.208  1.00 92.06           C  
ATOM   1704 HG21 VAL A 104     -12.356  14.411   9.902  1.00 92.06           H  
ATOM   1705 HG22 VAL A 104     -12.961  14.618   8.242  1.00 92.06           H  
ATOM   1706 HG23 VAL A 104     -13.810  15.368   9.605  1.00 92.06           H  
ATOM   1707  N   GLN A 105      -9.406  17.774   7.172  1.00 88.44           N  
ATOM   1708  H   GLN A 105      -9.779  17.330   6.345  1.00 88.44           H  
ATOM   1709  CA  GLN A 105      -8.622  18.999   7.003  1.00 88.44           C  
ATOM   1710  HA  GLN A 105      -7.766  18.956   7.677  1.00 88.44           H  
ATOM   1711  C   GLN A 105      -9.456  20.216   7.408  1.00 88.44           C  
ATOM   1712  CB  GLN A 105      -8.074  19.114   5.573  1.00 88.44           C  
ATOM   1713  HB2 GLN A 105      -8.892  19.156   4.854  1.00 88.44           H  
ATOM   1714  HB3 GLN A 105      -7.490  20.032   5.505  1.00 88.44           H  
ATOM   1715  O   GLN A 105     -10.627  20.327   7.031  1.00 88.44           O  
ATOM   1716  CG  GLN A 105      -7.158  17.919   5.263  1.00 88.44           C  
ATOM   1717  HG2 GLN A 105      -6.445  17.804   6.079  1.00 88.44           H  
ATOM   1718  HG3 GLN A 105      -7.752  17.007   5.208  1.00 88.44           H  
ATOM   1719  CD  GLN A 105      -6.356  18.039   3.977  1.00 88.44           C  
ATOM   1720  NE2 GLN A 105      -5.635  17.017   3.582  1.00 88.44           N  
ATOM   1721 HE21 GLN A 105      -5.587  16.229   4.212  1.00 88.44           H  
ATOM   1722 HE22 GLN A 105      -4.776  17.302   3.133  1.00 88.44           H  
ATOM   1723  OE1 GLN A 105      -6.339  19.006   3.254  1.00 88.44           O  
ATOM   1724  N   ASN A 106      -8.861  21.122   8.184  1.00 85.31           N  
ATOM   1725  H   ASN A 106      -7.892  20.990   8.436  1.00 85.31           H  
ATOM   1726  CA  ASN A 106      -9.572  22.268   8.758  1.00 85.31           C  
ATOM   1727  HA  ASN A 106     -10.440  21.918   9.318  1.00 85.31           H  
ATOM   1728  C   ASN A 106     -10.075  23.238   7.673  1.00 85.31           C  
ATOM   1729  CB  ASN A 106      -8.618  22.986   9.713  1.00 85.31           C  
ATOM   1730  HB2 ASN A 106      -7.728  23.256   9.145  1.00 85.31           H  
ATOM   1731  HB3 ASN A 106      -9.088  23.902  10.072  1.00 85.31           H  
ATOM   1732  O   ASN A 106     -11.123  23.861   7.824  1.00 85.31           O  
ATOM   1733  CG  ASN A 106      -8.179  22.192  10.929  1.00 85.31           C  
ATOM   1734  ND2 ASN A 106      -7.100  22.624  11.530  1.00 85.31           N  
ATOM   1735 HD21 ASN A 106      -6.672  23.478  11.200  1.00 85.31           H  
ATOM   1736 HD22 ASN A 106      -6.670  22.095  12.275  1.00 85.31           H  
ATOM   1737  OD1 ASN A 106      -8.781  21.207  11.343  1.00 85.31           O  
ATOM   1738  N   ASP A 107      -9.378  23.298   6.535  1.00 77.88           N  
ATOM   1739  H   ASP A 107      -8.544  22.733   6.463  1.00 77.88           H  
ATOM   1740  CA  ASP A 107      -9.765  24.067   5.346  1.00 77.88           C  
ATOM   1741  HA  ASP A 107     -10.093  25.051   5.682  1.00 77.88           H  
ATOM   1742  C   ASP A 107     -10.939  23.450   4.553  1.00 77.88           C  
ATOM   1743  CB  ASP A 107      -8.523  24.275   4.458  1.00 77.88           C  
ATOM   1744  HB2 ASP A 107      -7.696  24.627   5.074  1.00 77.88           H  
ATOM   1745  HB3 ASP A 107      -8.748  25.063   3.739  1.00 77.88           H  
ATOM   1746  O   ASP A 107     -11.326  23.969   3.503  1.00 77.88           O  
ATOM   1747  CG  ASP A 107      -8.076  23.027   3.681  1.00 77.88           C  
ATOM   1748  OD1 ASP A 107      -8.555  21.903   3.972  1.00 77.88           O  
ATOM   1749  OD2 ASP A 107      -7.283  23.181   2.729  1.00 77.88           O  
ATOM   1750  N   ARG A 108     -11.505  22.332   5.036  1.00 79.06           N  
ATOM   1751  H   ARG A 108     -11.099  21.966   5.886  1.00 79.06           H  
ATOM   1752  CA  ARG A 108     -12.573  21.539   4.400  1.00 79.06           C  
ATOM   1753  HA  ARG A 108     -12.713  20.655   5.022  1.00 79.06           H  
ATOM   1754  C   ARG A 108     -12.220  21.003   3.011  1.00 79.06           C  
ATOM   1755  CB  ARG A 108     -13.903  22.311   4.379  1.00 79.06           C  
ATOM   1756  HB2 ARG A 108     -14.684  21.645   4.011  1.00 79.06           H  
ATOM   1757  HB3 ARG A 108     -13.821  23.146   3.683  1.00 79.06           H  
ATOM   1758  O   ARG A 108     -13.106  20.560   2.280  1.00 79.06           O  
ATOM   1759  CG  ARG A 108     -14.337  22.844   5.747  1.00 79.06           C  
ATOM   1760  HG2 ARG A 108     -14.415  22.019   6.456  1.00 79.06           H  
ATOM   1761  HG3 ARG A 108     -13.610  23.569   6.114  1.00 79.06           H  
ATOM   1762  CD  ARG A 108     -15.697  23.529   5.595  1.00 79.06           C  
ATOM   1763  HD2 ARG A 108     -15.608  24.315   4.845  1.00 79.06           H  
ATOM   1764  HD3 ARG A 108     -16.426  22.792   5.257  1.00 79.06           H  
ATOM   1765  NE  ARG A 108     -16.145  24.122   6.865  1.00 79.06           N  
ATOM   1766  HE  ARG A 108     -15.491  24.088   7.634  1.00 79.06           H  
ATOM   1767  NH1 ARG A 108     -18.150  24.941   6.108  1.00 79.06           N  
ATOM   1768 HH11 ARG A 108     -19.004  25.456   6.271  1.00 79.06           H  
ATOM   1769 HH12 ARG A 108     -17.971  24.522   5.207  1.00 79.06           H  
ATOM   1770  NH2 ARG A 108     -17.529  25.319   8.218  1.00 79.06           N  
ATOM   1771 HH21 ARG A 108     -16.831  25.302   8.948  1.00 79.06           H  
ATOM   1772 HH22 ARG A 108     -18.338  25.912   8.336  1.00 79.06           H  
ATOM   1773  CZ  ARG A 108     -17.268  24.789   7.057  1.00 79.06           C  
ATOM   1774  N   SER A 109     -10.943  20.984   2.633  1.00 78.62           N  
ATOM   1775  H   SER A 109     -10.242  21.376   3.245  1.00 78.62           H  
ATOM   1776  CA  SER A 109     -10.533  20.474   1.319  1.00 78.62           C  
ATOM   1777  HA  SER A 109     -11.178  20.926   0.566  1.00 78.62           H  
ATOM   1778  C   SER A 109     -10.693  18.954   1.203  1.00 78.62           C  
ATOM   1779  CB  SER A 109      -9.105  20.904   1.015  1.00 78.62           C  
ATOM   1780  HB2 SER A 109      -9.009  21.985   1.125  1.00 78.62           H  
ATOM   1781  HB3 SER A 109      -8.851  20.632  -0.009  1.00 78.62           H  
ATOM   1782  O   SER A 109     -10.718  18.412   0.094  1.00 78.62           O  
ATOM   1783  OG  SER A 109      -8.250  20.250   1.906  1.00 78.62           O  
ATOM   1784  HG  SER A 109      -8.113  20.844   2.648  1.00 78.62           H  
ATOM   1785  N   GLY A 110     -10.813  18.251   2.332  1.00 89.06           N  
ATOM   1786  H   GLY A 110     -10.696  18.744   3.206  1.00 89.06           H  
ATOM   1787  CA  GLY A 110     -11.261  16.867   2.387  1.00 89.06           C  
ATOM   1788  HA2 GLY A 110     -12.350  16.851   2.352  1.00 89.06           H  
ATOM   1789  HA3 GLY A 110     -10.896  16.328   1.513  1.00 89.06           H  
ATOM   1790  C   GLY A 110     -10.822  16.126   3.644  1.00 89.06           C  
ATOM   1791  O   GLY A 110     -10.353  16.725   4.609  1.00 89.06           O  
ATOM   1792  N   CYS A 111     -10.986  14.810   3.630  1.00 93.25           N  
ATOM   1793  H   CYS A 111     -11.422  14.389   2.822  1.00 93.25           H  
ATOM   1794  CA  CYS A 111     -10.665  13.942   4.755  1.00 93.25           C  
ATOM   1795  HA  CYS A 111      -9.908  14.433   5.366  1.00 93.25           H  
ATOM   1796  C   CYS A 111     -10.095  12.598   4.315  1.00 93.25           C  
ATOM   1797  CB  CYS A 111     -11.921  13.746   5.597  1.00 93.25           C  
ATOM   1798  HB2 CYS A 111     -11.694  13.107   6.450  1.00 93.25           H  
ATOM   1799  HB3 CYS A 111     -12.213  14.721   5.986  1.00 93.25           H  
ATOM   1800  O   CYS A 111     -10.290  12.158   3.177  1.00 93.25           O  
ATOM   1801  SG  CYS A 111     -13.324  13.056   4.688  1.00 93.25           S  
ATOM   1802  N   ILE A 112      -9.386  11.945   5.229  1.00 94.62           N  
ATOM   1803  H   ILE A 112      -9.252  12.372   6.135  1.00 94.62           H  
ATOM   1804  CA  ILE A 112      -8.812  10.622   5.008  1.00 94.62           C  
ATOM   1805  HA  ILE A 112      -9.447  10.104   4.289  1.00 94.62           H  
ATOM   1806  C   ILE A 112      -8.828   9.798   6.292  1.00 94.62           C  
ATOM   1807  CB  ILE A 112      -7.403  10.748   4.394  1.00 94.62           C  
ATOM   1808  HB  ILE A 112      -7.479  11.433   3.549  1.00 94.62           H  
ATOM   1809  O   ILE A 112      -8.566  10.309   7.383  1.00 94.62           O  
ATOM   1810  CG1 ILE A 112      -6.970   9.379   3.834  1.00 94.62           C  
ATOM   1811 HG12 ILE A 112      -6.727   8.701   4.653  1.00 94.62           H  
ATOM   1812 HG13 ILE A 112      -7.793   8.947   3.264  1.00 94.62           H  
ATOM   1813  CG2 ILE A 112      -6.380  11.337   5.385  1.00 94.62           C  
ATOM   1814 HG21 ILE A 112      -6.754  12.271   5.804  1.00 94.62           H  
ATOM   1815 HG22 ILE A 112      -6.183  10.634   6.194  1.00 94.62           H  
ATOM   1816 HG23 ILE A 112      -5.443  11.551   4.872  1.00 94.62           H  
ATOM   1817  CD1 ILE A 112      -5.766   9.472   2.902  1.00 94.62           C  
ATOM   1818 HD11 ILE A 112      -5.543   8.488   2.490  1.00 94.62           H  
ATOM   1819 HD12 ILE A 112      -5.968  10.168   2.087  1.00 94.62           H  
ATOM   1820 HD13 ILE A 112      -4.905   9.815   3.476  1.00 94.62           H  
ATOM   1821  N   GLN A 113      -9.147   8.514   6.161  1.00 95.38           N  
ATOM   1822  H   GLN A 113      -9.336   8.138   5.243  1.00 95.38           H  
ATOM   1823  CA  GLN A 113      -9.085   7.583   7.277  1.00 95.38           C  
ATOM   1824  HA  GLN A 113      -9.533   8.054   8.152  1.00 95.38           H  
ATOM   1825  C   GLN A 113      -7.618   7.261   7.572  1.00 95.38           C  
ATOM   1826  CB  GLN A 113      -9.894   6.334   6.922  1.00 95.38           C  
ATOM   1827  HB2 GLN A 113      -9.400   5.837   6.087  1.00 95.38           H  
ATOM   1828  HB3 GLN A 113     -10.889   6.620   6.581  1.00 95.38           H  
ATOM   1829  O   GLN A 113      -6.888   6.814   6.691  1.00 95.38           O  
ATOM   1830  CG  GLN A 113     -10.022   5.365   8.106  1.00 95.38           C  
ATOM   1831  HG2 GLN A 113     -10.439   4.426   7.742  1.00 95.38           H  
ATOM   1832  HG3 GLN A 113      -9.043   5.146   8.533  1.00 95.38           H  
ATOM   1833  CD  GLN A 113     -10.952   5.901   9.188  1.00 95.38           C  
ATOM   1834  NE2 GLN A 113     -11.003   5.290  10.347  1.00 95.38           N  
ATOM   1835 HE21 GLN A 113     -11.731   5.595  10.976  1.00 95.38           H  
ATOM   1836 HE22 GLN A 113     -10.419   4.488  10.537  1.00 95.38           H  
ATOM   1837  OE1 GLN A 113     -11.675   6.870   9.004  1.00 95.38           O  
ATOM   1838  N   THR A 114      -7.166   7.522   8.797  1.00 92.75           N  
ATOM   1839  H   THR A 114      -7.812   7.870   9.491  1.00 92.75           H  
ATOM   1840  CA  THR A 114      -5.758   7.346   9.176  1.00 92.75           C  
ATOM   1841  HA  THR A 114      -5.391   6.421   8.732  1.00 92.75           H  
ATOM   1842  C   THR A 114      -5.599   7.212  10.694  1.00 92.75           C  
ATOM   1843  CB  THR A 114      -4.909   8.493   8.589  1.00 92.75           C  
ATOM   1844  HB  THR A 114      -5.126   8.580   7.524  1.00 92.75           H  
ATOM   1845  O   THR A 114      -6.575   7.225  11.450  1.00 92.75           O  
ATOM   1846  CG2 THR A 114      -5.165   9.848   9.237  1.00 92.75           C  
ATOM   1847 HG21 THR A 114      -6.231  10.063   9.163  1.00 92.75           H  
ATOM   1848 HG22 THR A 114      -4.867   9.840  10.285  1.00 92.75           H  
ATOM   1849 HG23 THR A 114      -4.607  10.622   8.709  1.00 92.75           H  
ATOM   1850  OG1 THR A 114      -3.545   8.192   8.718  1.00 92.75           O  
ATOM   1851  HG1 THR A 114      -3.042   8.969   8.464  1.00 92.75           H  
ATOM   1852  N   LEU A 115      -4.369   7.041  11.169  1.00 90.38           N  
ATOM   1853  H   LEU A 115      -3.612   7.116  10.505  1.00 90.38           H  
ATOM   1854  CA  LEU A 115      -4.042   7.028  12.592  1.00 90.38           C  
ATOM   1855  HA  LEU A 115      -4.860   6.565  13.144  1.00 90.38           H  
ATOM   1856  C   LEU A 115      -3.874   8.453  13.119  1.00 90.38           C  
ATOM   1857  CB  LEU A 115      -2.763   6.210  12.810  1.00 90.38           C  
ATOM   1858  HB2 LEU A 115      -2.480   6.249  13.862  1.00 90.38           H  
ATOM   1859  HB3 LEU A 115      -1.967   6.678  12.231  1.00 90.38           H  
ATOM   1860  O   LEU A 115      -3.481   9.358  12.390  1.00 90.38           O  
ATOM   1861  CG  LEU A 115      -2.893   4.737  12.387  1.00 90.38           C  
ATOM   1862  HG  LEU A 115      -3.309   4.668  11.382  1.00 90.38           H  
ATOM   1863  CD1 LEU A 115      -1.511   4.097  12.367  1.00 90.38           C  
ATOM   1864 HD11 LEU A 115      -0.853   4.701  11.742  1.00 90.38           H  
ATOM   1865 HD12 LEU A 115      -1.577   3.120  11.890  1.00 90.38           H  
ATOM   1866 HD13 LEU A 115      -1.119   3.997  13.380  1.00 90.38           H  
ATOM   1867  CD2 LEU A 115      -3.790   3.959  13.353  1.00 90.38           C  
ATOM   1868 HD21 LEU A 115      -3.382   3.980  14.364  1.00 90.38           H  
ATOM   1869 HD22 LEU A 115      -4.797   4.375  13.356  1.00 90.38           H  
ATOM   1870 HD23 LEU A 115      -3.864   2.924  13.021  1.00 90.38           H  
ATOM   1871  N   LYS A 116      -4.089   8.644  14.426  1.00 87.44           N  
ATOM   1872  H   LYS A 116      -4.452   7.873  14.968  1.00 87.44           H  
ATOM   1873  CA  LYS A 116      -3.910   9.956  15.067  1.00 87.44           C  
ATOM   1874  HA  LYS A 116      -4.597  10.660  14.597  1.00 87.44           H  
ATOM   1875  C   LYS A 116      -2.506  10.535  14.837  1.00 87.44           C  
ATOM   1876  CB  LYS A 116      -4.250   9.863  16.562  1.00 87.44           C  
ATOM   1877  HB2 LYS A 116      -3.535   9.211  17.063  1.00 87.44           H  
ATOM   1878  HB3 LYS A 116      -5.251   9.446  16.676  1.00 87.44           H  
ATOM   1879  O   LYS A 116      -2.397  11.719  14.573  1.00 87.44           O  
ATOM   1880  CG  LYS A 116      -4.214  11.257  17.206  1.00 87.44           C  
ATOM   1881  HG2 LYS A 116      -3.207  11.665  17.124  1.00 87.44           H  
ATOM   1882  HG3 LYS A 116      -4.899  11.914  16.669  1.00 87.44           H  
ATOM   1883  CD  LYS A 116      -4.597  11.241  18.688  1.00 87.44           C  
ATOM   1884  HD2 LYS A 116      -5.632  10.916  18.796  1.00 87.44           H  
ATOM   1885  HD3 LYS A 116      -3.931  10.570  19.229  1.00 87.44           H  
ATOM   1886  CE  LYS A 116      -4.429  12.678  19.196  1.00 87.44           C  
ATOM   1887  HE2 LYS A 116      -3.406  12.998  18.996  1.00 87.44           H  
ATOM   1888  HE3 LYS A 116      -5.076  13.333  18.613  1.00 87.44           H  
ATOM   1889  NZ  LYS A 116      -4.723  12.819  20.641  1.00 87.44           N  
ATOM   1890  HZ1 LYS A 116      -5.690  12.603  20.836  1.00 87.44           H  
ATOM   1891  HZ2 LYS A 116      -4.103  12.234  21.183  1.00 87.44           H  
ATOM   1892  HZ3 LYS A 116      -4.547  13.779  20.903  1.00 87.44           H  
ATOM   1893  N   LYS A 117      -1.467   9.693  14.890  1.00 81.88           N  
ATOM   1894  H   LYS A 117      -1.667   8.719  15.070  1.00 81.88           H  
ATOM   1895  CA  LYS A 117      -0.064  10.080  14.642  1.00 81.88           C  
ATOM   1896  HA  LYS A 117       0.192  10.933  15.271  1.00 81.88           H  
ATOM   1897  C   LYS A 117       0.200  10.561  13.207  1.00 81.88           C  
ATOM   1898  CB  LYS A 117       0.876   8.909  14.996  1.00 81.88           C  
ATOM   1899  HB2 LYS A 117       1.903   9.259  14.894  1.00 81.88           H  
ATOM   1900  HB3 LYS A 117       0.719   8.615  16.034  1.00 81.88           H  
ATOM   1901  O   LYS A 117       1.160  11.270  12.957  1.00 81.88           O  
ATOM   1902  CG  LYS A 117       0.670   7.691  14.078  1.00 81.88           C  
ATOM   1903  HG2 LYS A 117       0.724   8.026  13.042  1.00 81.88           H  
ATOM   1904  HG3 LYS A 117      -0.318   7.264  14.251  1.00 81.88           H  
ATOM   1905  CD  LYS A 117       1.727   6.597  14.245  1.00 81.88           C  
ATOM   1906  HD2 LYS A 117       1.604   6.093  15.204  1.00 81.88           H  
ATOM   1907  HD3 LYS A 117       2.719   7.045  14.177  1.00 81.88           H  
ATOM   1908  CE  LYS A 117       1.523   5.624  13.078  1.00 81.88           C  
ATOM   1909  HE2 LYS A 117       1.522   6.203  12.155  1.00 81.88           H  
ATOM   1910  HE3 LYS A 117       0.535   5.172  13.166  1.00 81.88           H  
ATOM   1911  NZ  LYS A 117       2.570   4.582  12.991  1.00 81.88           N  
ATOM   1912  HZ1 LYS A 117       3.467   5.028  12.861  1.00 81.88           H  
ATOM   1913  HZ2 LYS A 117       2.405   4.030  12.162  1.00 81.88           H  
ATOM   1914  HZ3 LYS A 117       2.585   3.987  13.807  1.00 81.88           H  
ATOM   1915  N   ASP A 118      -0.637  10.147  12.259  1.00 86.38           N  
ATOM   1916  H   ASP A 118      -1.452   9.610  12.518  1.00 86.38           H  
ATOM   1917  CA  ASP A 118      -0.458  10.442  10.839  1.00 86.38           C  
ATOM   1918  HA  ASP A 118       0.570  10.765  10.676  1.00 86.38           H  
ATOM   1919  C   ASP A 118      -1.368  11.590  10.371  1.00 86.38           C  
ATOM   1920  CB  ASP A 118      -0.650   9.154  10.025  1.00 86.38           C  
ATOM   1921  HB2 ASP A 118      -0.591   9.382   8.960  1.00 86.38           H  
ATOM   1922  HB3 ASP A 118      -1.642   8.761  10.248  1.00 86.38           H  
ATOM   1923  O   ASP A 118      -1.282  12.006   9.214  1.00 86.38           O  
ATOM   1924  CG  ASP A 118       0.396   8.083  10.357  1.00 86.38           C  
ATOM   1925  OD1 ASP A 118       1.588   8.433  10.472  1.00 86.38           O  
ATOM   1926  OD2 ASP A 118      -0.006   6.919  10.590  1.00 86.38           O  
ATOM   1927  N   CYS A 119      -2.218  12.106  11.264  1.00 89.06           N  
ATOM   1928  H   CYS A 119      -2.144  11.773  12.215  1.00 89.06           H  
ATOM   1929  CA  CYS A 119      -3.058  13.280  11.070  1.00 89.06           C  
ATOM   1930  HA  CYS A 119      -3.224  13.444  10.006  1.00 89.06           H  
ATOM   1931  C   CYS A 119      -2.357  14.505  11.670  1.00 89.06           C  
ATOM   1932  CB  CYS A 119      -4.403  13.020  11.762  1.00 89.06           C  
ATOM   1933  HB2 CYS A 119      -4.227  12.974  12.837  1.00 89.06           H  
ATOM   1934  HB3 CYS A 119      -4.777  12.049  11.439  1.00 89.06           H  
ATOM   1935  O   CYS A 119      -1.991  14.468  12.842  1.00 89.06           O  
ATOM   1936  SG  CYS A 119      -5.689  14.258  11.451  1.00 89.06           S  
ATOM   1937  N   SER A 120      -2.179  15.577  10.893  1.00 85.56           N  
ATOM   1938  H   SER A 120      -2.501  15.573   9.936  1.00 85.56           H  
ATOM   1939  CA  SER A 120      -1.576  16.809  11.416  1.00 85.56           C  
ATOM   1940  HA  SER A 120      -0.585  16.570  11.803  1.00 85.56           H  
ATOM   1941  C   SER A 120      -2.407  17.372  12.568  1.00 85.56           C  
ATOM   1942  CB  SER A 120      -1.391  17.847  10.309  1.00 85.56           C  
ATOM   1943  HB2 SER A 120      -2.302  17.926   9.716  1.00 85.56           H  
ATOM   1944  HB3 SER A 120      -0.571  17.513   9.673  1.00 85.56           H  
ATOM   1945  O   SER A 120      -3.627  17.493  12.466  1.00 85.56           O  
ATOM   1946  OG  SER A 120      -1.069  19.113  10.849  1.00 85.56           O  
ATOM   1947  HG  SER A 120      -0.142  19.130  11.098  1.00 85.56           H  
ATOM   1948  N   GLU A 121      -1.739  17.720  13.669  1.00 79.75           N  
ATOM   1949  H   GLU A 121      -0.737  17.593  13.684  1.00 79.75           H  
ATOM   1950  CA  GLU A 121      -2.385  18.352  14.825  1.00 79.75           C  
ATOM   1951  HA  GLU A 121      -3.343  17.864  15.004  1.00 79.75           H  
ATOM   1952  C   GLU A 121      -2.693  19.838  14.577  1.00 79.75           C  
ATOM   1953  CB  GLU A 121      -1.509  18.186  16.082  1.00 79.75           C  
ATOM   1954  HB2 GLU A 121      -0.526  18.621  15.901  1.00 79.75           H  
ATOM   1955  HB3 GLU A 121      -1.981  18.730  16.899  1.00 79.75           H  
ATOM   1956  O   GLU A 121      -3.503  20.432  15.297  1.00 79.75           O  
ATOM   1957  CG  GLU A 121      -1.353  16.716  16.515  1.00 79.75           C  
ATOM   1958  HG2 GLU A 121      -0.735  16.189  15.788  1.00 79.75           H  
ATOM   1959  HG3 GLU A 121      -2.340  16.252  16.519  1.00 79.75           H  
ATOM   1960  CD  GLU A 121      -0.730  16.565  17.914  1.00 79.75           C  
ATOM   1961  OE1 GLU A 121      -1.132  15.644  18.668  1.00 79.75           O  
ATOM   1962  OE2 GLU A 121       0.129  17.390  18.298  1.00 79.75           O  
ATOM   1963  N   THR A 122      -2.051  20.428  13.564  1.00 79.38           N  
ATOM   1964  H   THR A 122      -1.433  19.863  12.999  1.00 79.38           H  
ATOM   1965  CA  THR A 122      -2.207  21.829  13.179  1.00 79.38           C  
ATOM   1966  HA  THR A 122      -2.626  22.382  14.020  1.00 79.38           H  
ATOM   1967  C   THR A 122      -3.203  21.988  12.032  1.00 79.38           C  
ATOM   1968  CB  THR A 122      -0.852  22.472  12.848  1.00 79.38           C  
ATOM   1969  HB  THR A 122      -1.038  23.475  12.464  1.00 79.38           H  
ATOM   1970  O   THR A 122      -4.199  22.680  12.203  1.00 79.38           O  
ATOM   1971  CG2 THR A 122       0.063  22.588  14.064  1.00 79.38           C  
ATOM   1972 HG21 THR A 122      -0.474  23.063  14.885  1.00 79.38           H  
ATOM   1973 HG22 THR A 122       0.933  23.191  13.801  1.00 79.38           H  
ATOM   1974 HG23 THR A 122       0.398  21.598  14.373  1.00 79.38           H  
ATOM   1975  OG1 THR A 122      -0.170  21.733  11.868  1.00 79.38           O  
ATOM   1976  HG1 THR A 122       0.450  21.112  12.259  1.00 79.38           H  
ATOM   1977  N   LEU A 123      -3.003  21.322  10.892  1.00 83.56           N  
ATOM   1978  H   LEU A 123      -2.172  20.751  10.828  1.00 83.56           H  
ATOM   1979  CA  LEU A 123      -3.810  21.509   9.673  1.00 83.56           C  
ATOM   1980  HA  LEU A 123      -4.146  22.545   9.629  1.00 83.56           H  
ATOM   1981  C   LEU A 123      -5.086  20.665   9.610  1.00 83.56           C  
ATOM   1982  CB  LEU A 123      -2.937  21.210   8.444  1.00 83.56           C  
ATOM   1983  HB2 LEU A 123      -3.563  21.224   7.552  1.00 83.56           H  
ATOM   1984  HB3 LEU A 123      -2.523  20.206   8.542  1.00 83.56           H  
ATOM   1985  O   LEU A 123      -5.915  20.845   8.710  1.00 83.56           O  
ATOM   1986  CG  LEU A 123      -1.790  22.205   8.239  1.00 83.56           C  
ATOM   1987  HG  LEU A 123      -1.141  22.190   9.114  1.00 83.56           H  
ATOM   1988  CD1 LEU A 123      -0.980  21.776   7.019  1.00 83.56           C  
ATOM   1989 HD11 LEU A 123      -0.590  20.772   7.185  1.00 83.56           H  
ATOM   1990 HD12 LEU A 123      -0.145  22.463   6.879  1.00 83.56           H  
ATOM   1991 HD13 LEU A 123      -1.609  21.780   6.129  1.00 83.56           H  
ATOM   1992  CD2 LEU A 123      -2.304  23.630   8.011  1.00 83.56           C  
ATOM   1993 HD21 LEU A 123      -3.092  23.626   7.258  1.00 83.56           H  
ATOM   1994 HD22 LEU A 123      -1.494  24.269   7.660  1.00 83.56           H  
ATOM   1995 HD23 LEU A 123      -2.688  24.042   8.944  1.00 83.56           H  
ATOM   1996  N   ALA A 124      -5.250  19.725  10.533  1.00 88.50           N  
ATOM   1997  H   ALA A 124      -4.557  19.617  11.260  1.00 88.50           H  
ATOM   1998  CA  ALA A 124      -6.383  18.822  10.533  1.00 88.50           C  
ATOM   1999  HA  ALA A 124      -7.192  19.265   9.953  1.00 88.50           H  
ATOM   2000  C   ALA A 124      -6.951  18.600  11.934  1.00 88.50           C  
ATOM   2001  CB  ALA A 124      -5.964  17.524   9.834  1.00 88.50           C  
ATOM   2002  HB1 ALA A 124      -6.820  16.852   9.771  1.00 88.50           H  
ATOM   2003  HB2 ALA A 124      -5.163  17.044  10.397  1.00 88.50           H  
ATOM   2004  HB3 ALA A 124      -5.610  17.744   8.827  1.00 88.50           H  
ATOM   2005  O   ALA A 124      -6.337  18.870  12.966  1.00 88.50           O  
ATOM   2006  N   THR A 125      -8.172  18.084  11.952  1.00 87.06           N  
ATOM   2007  H   THR A 125      -8.632  17.953  11.062  1.00 87.06           H  
ATOM   2008  CA  THR A 125      -8.879  17.671  13.153  1.00 87.06           C  
ATOM   2009  HA  THR A 125      -8.263  17.881  14.027  1.00 87.06           H  
ATOM   2010  C   THR A 125      -9.113  16.168  13.080  1.00 87.06           C  
ATOM   2011  CB  THR A 125     -10.173  18.473  13.314  1.00 87.06           C  
ATOM   2012  HB  THR A 125     -10.804  18.353  12.434  1.00 87.06           H  
ATOM   2013  O   THR A 125      -9.790  15.661  12.181  1.00 87.06           O  
ATOM   2014  CG2 THR A 125     -10.947  18.051  14.564  1.00 87.06           C  
ATOM   2015 HG21 THR A 125     -10.310  18.138  15.444  1.00 87.06           H  
ATOM   2016 HG22 THR A 125     -11.299  17.025  14.461  1.00 87.06           H  
ATOM   2017 HG23 THR A 125     -11.811  18.704  14.686  1.00 87.06           H  
ATOM   2018  OG1 THR A 125      -9.859  19.837  13.493  1.00 87.06           O  
ATOM   2019  HG1 THR A 125      -9.483  20.180  12.679  1.00 87.06           H  
ATOM   2020  N   PHE A 126      -8.540  15.438  14.037  1.00 88.94           N  
ATOM   2021  H   PHE A 126      -7.954  15.906  14.713  1.00 88.94           H  
ATOM   2022  CA  PHE A 126      -8.729  13.997  14.153  1.00 88.94           C  
ATOM   2023  HA  PHE A 126      -8.758  13.569  13.151  1.00 88.94           H  
ATOM   2024  C   PHE A 126     -10.063  13.687  14.839  1.00 88.94           C  
ATOM   2025  CB  PHE A 126      -7.538  13.371  14.886  1.00 88.94           C  
ATOM   2026  HB2 PHE A 126      -6.618  13.668  14.383  1.00 88.94           H  
ATOM   2027  HB3 PHE A 126      -7.495  13.755  15.905  1.00 88.94           H  
ATOM   2028  O   PHE A 126     -10.216  13.863  16.050  1.00 88.94           O  
ATOM   2029  CG  PHE A 126      -7.598  11.857  14.913  1.00 88.94           C  
ATOM   2030  CD1 PHE A 126      -8.003  11.176  16.076  1.00 88.94           C  
ATOM   2031  HD1 PHE A 126      -8.287  11.739  16.953  1.00 88.94           H  
ATOM   2032  CD2 PHE A 126      -7.279  11.129  13.753  1.00 88.94           C  
ATOM   2033  HD2 PHE A 126      -6.988  11.647  12.851  1.00 88.94           H  
ATOM   2034  CE1 PHE A 126      -8.054   9.770  16.088  1.00 88.94           C  
ATOM   2035  HE1 PHE A 126      -8.361   9.250  16.983  1.00 88.94           H  
ATOM   2036  CE2 PHE A 126      -7.350   9.727  13.759  1.00 88.94           C  
ATOM   2037  HE2 PHE A 126      -7.120   9.180  12.856  1.00 88.94           H  
ATOM   2038  CZ  PHE A 126      -7.727   9.044  14.928  1.00 88.94           C  
ATOM   2039  HZ  PHE A 126      -7.780   7.965  14.924  1.00 88.94           H  
ATOM   2040  N   VAL A 127     -11.030  13.202  14.064  1.00 90.06           N  
ATOM   2041  H   VAL A 127     -10.838  13.086  13.079  1.00 90.06           H  
ATOM   2042  CA  VAL A 127     -12.365  12.836  14.535  1.00 90.06           C  
ATOM   2043  HA  VAL A 127     -12.595  13.436  15.416  1.00 90.06           H  
ATOM   2044  C   VAL A 127     -12.367  11.364  14.933  1.00 90.06           C  
ATOM   2045  CB  VAL A 127     -13.446  13.149  13.482  1.00 90.06           C  
ATOM   2046  HB  VAL A 127     -13.321  12.493  12.621  1.00 90.06           H  
ATOM   2047  O   VAL A 127     -12.310  10.461  14.094  1.00 90.06           O  
ATOM   2048  CG1 VAL A 127     -14.848  12.934  14.069  1.00 90.06           C  
ATOM   2049 HG11 VAL A 127     -15.598  13.135  13.304  1.00 90.06           H  
ATOM   2050 HG12 VAL A 127     -15.011  13.603  14.913  1.00 90.06           H  
ATOM   2051 HG13 VAL A 127     -14.967  11.901  14.395  1.00 90.06           H  
ATOM   2052  CG2 VAL A 127     -13.371  14.603  12.998  1.00 90.06           C  
ATOM   2053 HG21 VAL A 127     -12.428  14.782  12.481  1.00 90.06           H  
ATOM   2054 HG22 VAL A 127     -14.179  14.801  12.294  1.00 90.06           H  
ATOM   2055 HG23 VAL A 127     -13.452  15.290  13.841  1.00 90.06           H  
ATOM   2056  N   LYS A 128     -12.458  11.117  16.240  1.00 84.75           N  
ATOM   2057  H   LYS A 128     -12.438  11.905  16.871  1.00 84.75           H  
ATOM   2058  CA  LYS A 128     -12.686   9.790  16.812  1.00 84.75           C  
ATOM   2059  HA  LYS A 128     -13.216   9.188  16.074  1.00 84.75           H  
ATOM   2060  C   LYS A 128     -13.557   9.909  18.048  1.00 84.75           C  
ATOM   2061  CB  LYS A 128     -11.346   9.112  17.113  1.00 84.75           C  
ATOM   2062  HB2 LYS A 128     -10.757   9.112  16.196  1.00 84.75           H  
ATOM   2063  HB3 LYS A 128     -10.808   9.667  17.882  1.00 84.75           H  
ATOM   2064  O   LYS A 128     -13.347  10.793  18.873  1.00 84.75           O  
ATOM   2065  CG  LYS A 128     -11.564   7.664  17.563  1.00 84.75           C  
ATOM   2066  HG2 LYS A 128     -12.248   7.182  16.864  1.00 84.75           H  
ATOM   2067  HG3 LYS A 128     -12.007   7.645  18.559  1.00 84.75           H  
ATOM   2068  CD  LYS A 128     -10.251   6.884  17.580  1.00 84.75           C  
ATOM   2069  HD2 LYS A 128      -9.774   6.974  16.604  1.00 84.75           H  
ATOM   2070  HD3 LYS A 128      -9.588   7.269  18.355  1.00 84.75           H  
ATOM   2071  CE  LYS A 128     -10.599   5.420  17.842  1.00 84.75           C  
ATOM   2072  HE2 LYS A 128     -11.445   5.156  17.208  1.00 84.75           H  
ATOM   2073  HE3 LYS A 128     -10.917   5.293  18.876  1.00 84.75           H  
ATOM   2074  NZ  LYS A 128      -9.466   4.538  17.505  1.00 84.75           N  
ATOM   2075  HZ1 LYS A 128      -9.760   3.573  17.538  1.00 84.75           H  
ATOM   2076  HZ2 LYS A 128      -9.172   4.721  16.557  1.00 84.75           H  
ATOM   2077  HZ3 LYS A 128      -8.667   4.696  18.103  1.00 84.75           H  
ATOM   2078  N   TRP A 129     -14.526   9.015  18.173  1.00 69.62           N  
ATOM   2079  H   TRP A 129     -14.636   8.287  17.482  1.00 69.62           H  
ATOM   2080  CA  TRP A 129     -15.487   9.046  19.263  1.00 69.62           C  
ATOM   2081  HA  TRP A 129     -15.720  10.077  19.531  1.00 69.62           H  
ATOM   2082  C   TRP A 129     -14.833   8.393  20.474  1.00 69.62           C  
ATOM   2083  CB  TRP A 129     -16.791   8.392  18.799  1.00 69.62           C  
ATOM   2084  HB2 TRP A 129     -17.455   8.314  19.659  1.00 69.62           H  
ATOM   2085  HB3 TRP A 129     -16.583   7.379  18.453  1.00 69.62           H  
ATOM   2086  O   TRP A 129     -14.915   7.189  20.686  1.00 69.62           O  
ATOM   2087  CG  TRP A 129     -17.527   9.124  17.709  1.00 69.62           C  
ATOM   2088  CD1 TRP A 129     -17.034  10.043  16.847  1.00 69.62           C  
ATOM   2089  HD1 TRP A 129     -16.014  10.395  16.815  1.00 69.62           H  
ATOM   2090  CD2 TRP A 129     -18.956   9.133  17.456  1.00 69.62           C  
ATOM   2091  CE2 TRP A 129     -19.236  10.047  16.398  1.00 69.62           C  
ATOM   2092  CE3 TRP A 129     -20.048   8.532  18.092  1.00 69.62           C  
ATOM   2093  HE3 TRP A 129     -19.848   7.817  18.876  1.00 69.62           H  
ATOM   2094  NE1 TRP A 129     -18.009  10.470  15.975  1.00 69.62           N  
ATOM   2095  HE1 TRP A 129     -17.846  11.131  15.230  1.00 69.62           H  
ATOM   2096  CH2 TRP A 129     -21.587   9.901  16.804  1.00 69.62           C  
ATOM   2097  HH2 TRP A 129     -22.595  10.275  16.704  1.00 69.62           H  
ATOM   2098  CZ2 TRP A 129     -20.530  10.450  16.072  1.00 69.62           C  
ATOM   2099  HZ2 TRP A 129     -20.688  11.234  15.346  1.00 69.62           H  
ATOM   2100  CZ3 TRP A 129     -21.354   8.893  17.737  1.00 69.62           C  
ATOM   2101  HZ3 TRP A 129     -22.201   8.415  18.208  1.00 69.62           H  
ATOM   2102  N   GLN A 130     -14.085   9.177  21.250  1.00 54.62           N  
ATOM   2103  H   GLN A 130     -14.016  10.160  21.025  1.00 54.62           H  
ATOM   2104  CA  GLN A 130     -13.694   8.719  22.579  1.00 54.62           C  
ATOM   2105  HA  GLN A 130     -13.205   7.749  22.490  1.00 54.62           H  
ATOM   2106  C   GLN A 130     -14.962   8.518  23.420  1.00 54.62           C  
ATOM   2107  CB  GLN A 130     -12.721   9.706  23.236  1.00 54.62           C  
ATOM   2108  HB2 GLN A 130     -13.113  10.720  23.157  1.00 54.62           H  
ATOM   2109  HB3 GLN A 130     -12.630   9.454  24.293  1.00 54.62           H  
ATOM   2110  O   GLN A 130     -15.943   9.232  23.219  1.00 54.62           O  
ATOM   2111  CG  GLN A 130     -11.324   9.630  22.600  1.00 54.62           C  
ATOM   2112  HG2 GLN A 130     -10.982   8.595  22.621  1.00 54.62           H  
ATOM   2113  HG3 GLN A 130     -11.377   9.955  21.561  1.00 54.62           H  
ATOM   2114  CD  GLN A 130     -10.297  10.494  23.327  1.00 54.62           C  
ATOM   2115  NE2 GLN A 130      -9.019  10.243  23.144  1.00 54.62           N  
ATOM   2116 HE21 GLN A 130      -8.722   9.465  22.572  1.00 54.62           H  
ATOM   2117 HE22 GLN A 130      -8.405  10.811  23.710  1.00 54.62           H  
ATOM   2118  OE1 GLN A 130     -10.592  11.401  24.078  1.00 54.62           O  
ATOM   2119  N   ASN A 131     -14.927   7.574  24.367  1.00 48.75           N  
ATOM   2120  H   ASN A 131     -14.107   6.987  24.422  1.00 48.75           H  
ATOM   2121  CA  ASN A 131     -16.067   7.219  25.228  1.00 48.75           C  
ATOM   2122  HA  ASN A 131     -16.791   6.648  24.647  1.00 48.75           H  
ATOM   2123  C   ASN A 131     -16.827   8.426  25.824  1.00 48.75           C  
ATOM   2124  CB  ASN A 131     -15.550   6.355  26.398  1.00 48.75           C  
ATOM   2125  HB2 ASN A 131     -14.714   6.864  26.879  1.00 48.75           H  
ATOM   2126  HB3 ASN A 131     -16.344   6.276  27.140  1.00 48.75           H  
ATOM   2127  O   ASN A 131     -18.017   8.296  26.091  1.00 48.75           O  
ATOM   2128  CG  ASN A 131     -15.147   4.936  26.041  1.00 48.75           C  
ATOM   2129  ND2 ASN A 131     -14.430   4.278  26.922  1.00 48.75           N  
ATOM   2130 HD21 ASN A 131     -14.178   3.333  26.671  1.00 48.75           H  
ATOM   2131 HD22 ASN A 131     -14.193   4.717  27.800  1.00 48.75           H  
ATOM   2132  OD1 ASN A 131     -15.449   4.387  24.999  1.00 48.75           O  
ATOM   2133  N   ASP A 132     -16.153   9.562  26.051  1.00 41.00           N  
ATOM   2134  H   ASP A 132     -15.173   9.588  25.810  1.00 41.00           H  
ATOM   2135  CA  ASP A 132     -16.696  10.710  26.789  1.00 41.00           C  
ATOM   2136  HA  ASP A 132     -17.547  10.381  27.386  1.00 41.00           H  
ATOM   2137  C   ASP A 132     -17.201  11.884  25.927  1.00 41.00           C  
ATOM   2138  CB  ASP A 132     -15.620  11.227  27.760  1.00 41.00           C  
ATOM   2139  HB2 ASP A 132     -14.712  11.448  27.198  1.00 41.00           H  
ATOM   2140  HB3 ASP A 132     -15.968  12.159  28.206  1.00 41.00           H  
ATOM   2141  O   ASP A 132     -18.062  12.633  26.384  1.00 41.00           O  
ATOM   2142  CG  ASP A 132     -15.298  10.260  28.905  1.00 41.00           C  
ATOM   2143  OD1 ASP A 132     -16.217   9.547  29.366  1.00 41.00           O  
ATOM   2144  OD2 ASP A 132     -14.118  10.238  29.319  1.00 41.00           O  
ATOM   2145  N   THR A 133     -16.672  12.099  24.716  1.00 40.91           N  
ATOM   2146  H   THR A 133     -15.984  11.447  24.369  1.00 40.91           H  
ATOM   2147  CA  THR A 133     -16.890  13.344  23.935  1.00 40.91           C  
ATOM   2148  HA  THR A 133     -17.486  14.030  24.537  1.00 40.91           H  
ATOM   2149  C   THR A 133     -17.705  13.176  22.661  1.00 40.91           C  
ATOM   2150  CB  THR A 133     -15.573  14.069  23.606  1.00 40.91           C  
ATOM   2151  HB  THR A 133     -15.685  14.689  22.716  1.00 40.91           H  
ATOM   2152  O   THR A 133     -17.887  14.148  21.926  1.00 40.91           O  
ATOM   2153  CG2 THR A 133     -15.146  14.995  24.741  1.00 40.91           C  
ATOM   2154 HG21 THR A 133     -15.915  15.750  24.902  1.00 40.91           H  
ATOM   2155 HG22 THR A 133     -15.014  14.418  25.657  1.00 40.91           H  
ATOM   2156 HG23 THR A 133     -14.212  15.494  24.484  1.00 40.91           H  
ATOM   2157  OG1 THR A 133     -14.526  13.148  23.379  1.00 40.91           O  
ATOM   2158  HG1 THR A 133     -13.713  13.656  23.325  1.00 40.91           H  
ATOM   2159  N   GLY A 134     -18.236  11.982  22.382  1.00 42.62           N  
ATOM   2160  H   GLY A 134     -18.080  11.220  23.025  1.00 42.62           H  
ATOM   2161  CA  GLY A 134     -19.292  11.861  21.373  1.00 42.62           C  
ATOM   2162  HA2 GLY A 134     -18.871  12.090  20.394  1.00 42.62           H  
ATOM   2163  HA3 GLY A 134     -19.687  10.845  21.361  1.00 42.62           H  
ATOM   2164  C   GLY A 134     -20.439  12.832  21.696  1.00 42.62           C  
ATOM   2165  O   GLY A 134     -20.631  13.148  22.876  1.00 42.62           O  
ATOM   2166  N   PRO A 135     -21.205  13.328  20.701  1.00 39.53           N  
ATOM   2167  CA  PRO A 135     -22.420  14.084  20.973  1.00 39.53           C  
ATOM   2168  HA  PRO A 135     -22.159  15.064  21.373  1.00 39.53           H  
ATOM   2169  C   PRO A 135     -23.222  13.280  21.980  1.00 39.53           C  
ATOM   2170  CB  PRO A 135     -23.161  14.235  19.639  1.00 39.53           C  
ATOM   2171  HB2 PRO A 135     -23.935  13.475  19.530  1.00 39.53           H  
ATOM   2172  HB3 PRO A 135     -23.596  15.229  19.535  1.00 39.53           H  
ATOM   2173  O   PRO A 135     -23.647  12.160  21.677  1.00 39.53           O  
ATOM   2174  CG  PRO A 135     -22.074  13.985  18.596  1.00 39.53           C  
ATOM   2175  HG2 PRO A 135     -21.569  14.924  18.371  1.00 39.53           H  
ATOM   2176  HG3 PRO A 135     -22.483  13.546  17.686  1.00 39.53           H  
ATOM   2177  CD  PRO A 135     -21.094  13.037  19.286  1.00 39.53           C  
ATOM   2178  HD2 PRO A 135     -20.083  13.210  18.918  1.00 39.53           H  
ATOM   2179  HD3 PRO A 135     -21.391  12.003  19.111  1.00 39.53           H  
ATOM   2180  N   SER A 136     -23.317  13.809  23.201  1.00 37.53           N  
ATOM   2181  H   SER A 136     -22.809  14.661  23.390  1.00 37.53           H  
ATOM   2182  CA  SER A 136     -23.895  13.099  24.325  1.00 37.53           C  
ATOM   2183  HA  SER A 136     -23.558  12.063  24.285  1.00 37.53           H  
ATOM   2184  C   SER A 136     -25.400  13.112  24.141  1.00 37.53           C  
ATOM   2185  CB  SER A 136     -23.426  13.688  25.663  1.00 37.53           C  
ATOM   2186  HB2 SER A 136     -23.749  13.024  26.465  1.00 37.53           H  
ATOM   2187  HB3 SER A 136     -22.337  13.726  25.674  1.00 37.53           H  
ATOM   2188  O   SER A 136     -26.121  13.797  24.868  1.00 37.53           O  
ATOM   2189  OG  SER A 136     -23.948  14.988  25.893  1.00 37.53           O  
ATOM   2190  HG  SER A 136     -24.818  15.008  25.488  1.00 37.53           H  
ATOM   2191  N   ASP A 137     -25.892  12.376  23.155  1.00 37.50           N  
ATOM   2192  H   ASP A 137     -25.248  11.915  22.528  1.00 37.50           H  
ATOM   2193  CA  ASP A 137     -27.284  11.994  23.101  1.00 37.50           C  
ATOM   2194  HA  ASP A 137     -27.867  12.875  23.369  1.00 37.50           H  
ATOM   2195  C   ASP A 137     -27.465  10.954  24.215  1.00 37.50           C  
ATOM   2196  CB  ASP A 137     -27.693  11.571  21.673  1.00 37.50           C  
ATOM   2197  HB2 ASP A 137     -27.752  10.486  21.592  1.00 37.50           H  
ATOM   2198  HB3 ASP A 137     -26.931  11.907  20.969  1.00 37.50           H  
ATOM   2199  O   ASP A 137     -27.578   9.751  24.003  1.00 37.50           O  
ATOM   2200  CG  ASP A 137     -29.031  12.193  21.246  1.00 37.50           C  
ATOM   2201  OD1 ASP A 137     -29.821  12.574  22.149  1.00 37.50           O  
ATOM   2202  OD2 ASP A 137     -29.258  12.296  20.021  1.00 37.50           O  
ATOM   2203  N   LYS A 138     -27.416  11.438  25.468  1.00 37.44           N  
ATOM   2204  H   LYS A 138     -27.231  12.428  25.542  1.00 37.44           H  
ATOM   2205  CA  LYS A 138     -27.634  10.666  26.701  1.00 37.44           C  
ATOM   2206  HA  LYS A 138     -26.879   9.884  26.783  1.00 37.44           H  
ATOM   2207  C   LYS A 138     -28.997   9.970  26.694  1.00 37.44           C  
ATOM   2208  CB  LYS A 138     -27.588  11.605  27.923  1.00 37.44           C  
ATOM   2209  HB2 LYS A 138     -28.290  12.424  27.764  1.00 37.44           H  
ATOM   2210  HB3 LYS A 138     -27.922  11.046  28.797  1.00 37.44           H  
ATOM   2211  O   LYS A 138     -29.275   9.159  27.573  1.00 37.44           O  
ATOM   2212  CG  LYS A 138     -26.205  12.183  28.245  1.00 37.44           C  
ATOM   2213  HG2 LYS A 138     -25.498  11.367  28.397  1.00 37.44           H  
ATOM   2214  HG3 LYS A 138     -25.867  12.800  27.413  1.00 37.44           H  
ATOM   2215  CD  LYS A 138     -26.287  13.042  29.515  1.00 37.44           C  
ATOM   2216  HD2 LYS A 138     -26.985  13.861  29.342  1.00 37.44           H  
ATOM   2217  HD3 LYS A 138     -26.644  12.430  30.343  1.00 37.44           H  
ATOM   2218  CE  LYS A 138     -24.903  13.606  29.849  1.00 37.44           C  
ATOM   2219  HE2 LYS A 138     -24.530  14.138  28.973  1.00 37.44           H  
ATOM   2220  HE3 LYS A 138     -24.222  12.776  30.038  1.00 37.44           H  
ATOM   2221  NZ  LYS A 138     -24.947  14.521  31.017  1.00 37.44           N  
ATOM   2222  HZ1 LYS A 138     -25.278  14.035  31.837  1.00 37.44           H  
ATOM   2223  HZ2 LYS A 138     -25.554  15.303  30.816  1.00 37.44           H  
ATOM   2224  HZ3 LYS A 138     -24.020  14.881  31.195  1.00 37.44           H  
ATOM   2225  N   SER A 139     -29.871  10.368  25.772  1.00 37.81           N  
ATOM   2226  H   SER A 139     -29.521  10.957  25.029  1.00 37.81           H  
ATOM   2227  CA  SER A 139     -31.252   9.935  25.661  1.00 37.81           C  
ATOM   2228  HA  SER A 139     -31.736  10.067  26.629  1.00 37.81           H  
ATOM   2229  C   SER A 139     -31.378   8.457  25.280  1.00 37.81           C  
ATOM   2230  CB  SER A 139     -31.960  10.839  24.642  1.00 37.81           C  
ATOM   2231  HB2 SER A 139     -31.859  11.882  24.943  1.00 37.81           H  
ATOM   2232  HB3 SER A 139     -33.019  10.586  24.612  1.00 37.81           H  
ATOM   2233  O   SER A 139     -32.242   7.778  25.838  1.00 37.81           O  
ATOM   2234  OG  SER A 139     -31.402  10.667  23.352  1.00 37.81           O  
ATOM   2235  HG  SER A 139     -30.998  11.463  22.998  1.00 37.81           H  
ATOM   2236  N   ASP A 140     -30.528   7.935  24.387  1.00 36.62           N  
ATOM   2237  H   ASP A 140     -29.862   8.548  23.940  1.00 36.62           H  
ATOM   2238  CA  ASP A 140     -30.543   6.525  23.978  1.00 36.62           C  
ATOM   2239  HA  ASP A 140     -31.415   6.058  24.436  1.00 36.62           H  
ATOM   2240  C   ASP A 140     -29.383   5.742  24.599  1.00 36.62           C  
ATOM   2241  CB  ASP A 140     -30.705   6.354  22.447  1.00 36.62           C  
ATOM   2242  HB2 ASP A 140     -30.141   5.482  22.114  1.00 36.62           H  
ATOM   2243  HB3 ASP A 140     -30.304   7.228  21.932  1.00 36.62           H  
ATOM   2244  O   ASP A 140     -28.423   5.345  23.947  1.00 36.62           O  
ATOM   2245  CG  ASP A 140     -32.166   6.116  22.028  1.00 36.62           C  
ATOM   2246  OD1 ASP A 140     -32.961   5.582  22.841  1.00 36.62           O  
ATOM   2247  OD2 ASP A 140     -32.564   6.482  20.907  1.00 36.62           O  
ATOM   2248  N   LEU A 141     -29.540   5.433  25.890  1.00 37.47           N  
ATOM   2249  H   LEU A 141     -30.315   5.876  26.363  1.00 37.47           H  
ATOM   2250  CA  LEU A 141     -28.735   4.453  26.639  1.00 37.47           C  
ATOM   2251  HA  LEU A 141     -27.760   4.883  26.869  1.00 37.47           H  
ATOM   2252  C   LEU A 141     -28.482   3.131  25.885  1.00 37.47           C  
ATOM   2253  CB  LEU A 141     -29.504   4.126  27.939  1.00 37.47           C  
ATOM   2254  HB2 LEU A 141     -29.355   3.078  28.201  1.00 37.47           H  
ATOM   2255  HB3 LEU A 141     -30.572   4.241  27.754  1.00 37.47           H  
ATOM   2256  O   LEU A 141     -27.492   2.455  26.156  1.00 37.47           O  
ATOM   2257  CG  LEU A 141     -29.088   4.988  29.143  1.00 37.47           C  
ATOM   2258  HG  LEU A 141     -28.725   5.957  28.799  1.00 37.47           H  
ATOM   2259  CD1 LEU A 141     -30.280   5.224  30.071  1.00 37.47           C  
ATOM   2260 HD11 LEU A 141     -30.683   4.272  30.417  1.00 37.47           H  
ATOM   2261 HD12 LEU A 141     -31.053   5.773  29.532  1.00 37.47           H  
ATOM   2262 HD13 LEU A 141     -29.964   5.822  30.926  1.00 37.47           H  
ATOM   2263  CD2 LEU A 141     -27.989   4.288  29.949  1.00 37.47           C  
ATOM   2264 HD21 LEU A 141     -27.668   4.933  30.766  1.00 37.47           H  
ATOM   2265 HD22 LEU A 141     -28.356   3.344  30.352  1.00 37.47           H  
ATOM   2266 HD23 LEU A 141     -27.136   4.094  29.299  1.00 37.47           H  
ATOM   2267  N   SER A 142     -29.401   2.712  25.008  1.00 38.91           N  
ATOM   2268  H   SER A 142     -30.180   3.320  24.800  1.00 38.91           H  
ATOM   2269  CA  SER A 142     -29.353   1.409  24.334  1.00 38.91           C  
ATOM   2270  HA  SER A 142     -28.972   0.666  25.035  1.00 38.91           H  
ATOM   2271  C   SER A 142     -28.448   1.364  23.109  1.00 38.91           C  
ATOM   2272  CB  SER A 142     -30.760   0.980  23.918  1.00 38.91           C  
ATOM   2273  HB2 SER A 142     -30.707   0.071  23.318  1.00 38.91           H  
ATOM   2274  HB3 SER A 142     -31.340   0.767  24.816  1.00 38.91           H  
ATOM   2275  O   SER A 142     -27.913   0.299  22.803  1.00 38.91           O  
ATOM   2276  OG  SER A 142     -31.419   1.999  23.190  1.00 38.91           O  
ATOM   2277  HG  SER A 142     -30.982   2.157  22.350  1.00 38.91           H  
ATOM   2278  N   GLN A 143     -28.282   2.475  22.388  1.00 42.00           N  
ATOM   2279  H   GLN A 143     -28.620   3.355  22.749  1.00 42.00           H  
ATOM   2280  CA  GLN A 143     -27.309   2.524  21.303  1.00 42.00           C  
ATOM   2281  HA  GLN A 143     -27.165   1.532  20.876  1.00 42.00           H  
ATOM   2282  C   GLN A 143     -25.979   2.938  21.915  1.00 42.00           C  
ATOM   2283  CB  GLN A 143     -27.766   3.446  20.159  1.00 42.00           C  
ATOM   2284  HB2 GLN A 143     -26.887   3.747  19.590  1.00 42.00           H  
ATOM   2285  HB3 GLN A 143     -28.236   4.343  20.563  1.00 42.00           H  
ATOM   2286  O   GLN A 143     -25.685   4.123  22.046  1.00 42.00           O  
ATOM   2287  CG  GLN A 143     -28.725   2.725  19.194  1.00 42.00           C  
ATOM   2288  HG2 GLN A 143     -28.267   1.790  18.870  1.00 42.00           H  
ATOM   2289  HG3 GLN A 143     -29.655   2.493  19.713  1.00 42.00           H  
ATOM   2290  CD  GLN A 143     -29.051   3.549  17.949  1.00 42.00           C  
ATOM   2291  NE2 GLN A 143     -29.634   2.951  16.933  1.00 42.00           N  
ATOM   2292 HE21 GLN A 143     -29.843   1.963  16.948  1.00 42.00           H  
ATOM   2293 HE22 GLN A 143     -29.813   3.542  16.133  1.00 42.00           H  
ATOM   2294  OE1 GLN A 143     -28.784   4.731  17.845  1.00 42.00           O  
ATOM   2295  N   LYS A 144     -25.160   1.947  22.293  1.00 46.12           N  
ATOM   2296  H   LYS A 144     -25.493   0.998  22.198  1.00 46.12           H  
ATOM   2297  CA  LYS A 144     -23.721   2.186  22.427  1.00 46.12           C  
ATOM   2298  HA  LYS A 144     -23.529   2.886  23.240  1.00 46.12           H  
ATOM   2299  C   LYS A 144     -23.274   2.838  21.125  1.00 46.12           C  
ATOM   2300  CB  LYS A 144     -22.942   0.883  22.647  1.00 46.12           C  
ATOM   2301  HB2 LYS A 144     -23.410   0.069  22.092  1.00 46.12           H  
ATOM   2302  HB3 LYS A 144     -21.937   1.018  22.249  1.00 46.12           H  
ATOM   2303  O   LYS A 144     -23.316   2.203  20.075  1.00 46.12           O  
ATOM   2304  CG  LYS A 144     -22.819   0.522  24.130  1.00 46.12           C  
ATOM   2305  HG2 LYS A 144     -22.368   1.356  24.667  1.00 46.12           H  
ATOM   2306  HG3 LYS A 144     -23.804   0.311  24.545  1.00 46.12           H  
ATOM   2307  CD  LYS A 144     -21.920  -0.709  24.252  1.00 46.12           C  
ATOM   2308  HD2 LYS A 144     -20.983  -0.515  23.730  1.00 46.12           H  
ATOM   2309  HD3 LYS A 144     -22.412  -1.558  23.777  1.00 46.12           H  
ATOM   2310  CE  LYS A 144     -21.624  -1.023  25.717  1.00 46.12           C  
ATOM   2311  HE2 LYS A 144     -22.561  -1.244  26.228  1.00 46.12           H  
ATOM   2312  HE3 LYS A 144     -21.182  -0.138  26.175  1.00 46.12           H  
ATOM   2313  NZ  LYS A 144     -20.689  -2.168  25.796  1.00 46.12           N  
ATOM   2314  HZ1 LYS A 144     -19.855  -1.943  25.271  1.00 46.12           H  
ATOM   2315  HZ2 LYS A 144     -21.104  -2.981  25.363  1.00 46.12           H  
ATOM   2316  HZ3 LYS A 144     -20.438  -2.370  26.753  1.00 46.12           H  
ATOM   2317  N   GLN A 145     -22.946   4.123  21.187  1.00 49.69           N  
ATOM   2318  H   GLN A 145     -23.048   4.624  22.058  1.00 49.69           H  
ATOM   2319  CA  GLN A 145     -22.384   4.804  20.039  1.00 49.69           C  
ATOM   2320  HA  GLN A 145     -23.100   4.740  19.219  1.00 49.69           H  
ATOM   2321  C   GLN A 145     -21.087   4.082  19.656  1.00 49.69           C  
ATOM   2322  CB  GLN A 145     -22.111   6.275  20.358  1.00 49.69           C  
ATOM   2323  HB2 GLN A 145     -21.692   6.363  21.361  1.00 49.69           H  
ATOM   2324  HB3 GLN A 145     -21.363   6.626  19.648  1.00 49.69           H  
ATOM   2325  O   GLN A 145     -20.304   3.744  20.552  1.00 49.69           O  
ATOM   2326  CG  GLN A 145     -23.349   7.173  20.215  1.00 49.69           C  
ATOM   2327  HG2 GLN A 145     -23.750   7.080  19.205  1.00 49.69           H  
ATOM   2328  HG3 GLN A 145     -24.117   6.841  20.913  1.00 49.69           H  
ATOM   2329  CD  GLN A 145     -23.039   8.646  20.506  1.00 49.69           C  
ATOM   2330  NE2 GLN A 145     -23.861   9.576  20.070  1.00 49.69           N  
ATOM   2331 HE21 GLN A 145     -23.671  10.496  20.441  1.00 49.69           H  
ATOM   2332 HE22 GLN A 145     -24.768   9.328  19.700  1.00 49.69           H  
ATOM   2333  OE1 GLN A 145     -22.051   8.998  21.121  1.00 49.69           O  
ATOM   2334  N   PRO A 146     -20.848   3.839  18.358  1.00 55.44           N  
ATOM   2335  CA  PRO A 146     -19.603   3.235  17.929  1.00 55.44           C  
ATOM   2336  HA  PRO A 146     -19.512   2.240  18.364  1.00 55.44           H  
ATOM   2337  C   PRO A 146     -18.440   4.113  18.403  1.00 55.44           C  
ATOM   2338  CB  PRO A 146     -19.698   3.112  16.404  1.00 55.44           C  
ATOM   2339  HB2 PRO A 146     -18.742   3.293  15.914  1.00 55.44           H  
ATOM   2340  HB3 PRO A 146     -20.072   2.120  16.149  1.00 55.44           H  
ATOM   2341  O   PRO A 146     -18.410   5.320  18.177  1.00 55.44           O  
ATOM   2342  CG  PRO A 146     -20.740   4.159  16.011  1.00 55.44           C  
ATOM   2343  HG2 PRO A 146     -20.251   5.125  15.884  1.00 55.44           H  
ATOM   2344  HG3 PRO A 146     -21.276   3.884  15.102  1.00 55.44           H  
ATOM   2345  CD  PRO A 146     -21.669   4.216  17.219  1.00 55.44           C  
ATOM   2346  HD2 PRO A 146     -22.070   5.224  17.325  1.00 55.44           H  
ATOM   2347  HD3 PRO A 146     -22.477   3.494  17.102  1.00 55.44           H  
ATOM   2348  N   SER A 147     -17.473   3.495  19.076  1.00 62.12           N  
ATOM   2349  H   SER A 147     -17.627   2.525  19.313  1.00 62.12           H  
ATOM   2350  CA  SER A 147     -16.269   4.184  19.579  1.00 62.12           C  
ATOM   2351  HA  SER A 147     -16.582   5.097  20.085  1.00 62.12           H  
ATOM   2352  C   SER A 147     -15.289   4.601  18.469  1.00 62.12           C  
ATOM   2353  CB  SER A 147     -15.557   3.298  20.605  1.00 62.12           C  
ATOM   2354  HB2 SER A 147     -16.238   3.079  21.426  1.00 62.12           H  
ATOM   2355  HB3 SER A 147     -14.702   3.841  21.008  1.00 62.12           H  
ATOM   2356  O   SER A 147     -14.277   5.262  18.709  1.00 62.12           O  
ATOM   2357  OG  SER A 147     -15.110   2.082  20.019  1.00 62.12           O  
ATOM   2358  HG  SER A 147     -15.870   1.532  19.815  1.00 62.12           H  
ATOM   2359  N   ALA A 148     -15.552   4.192  17.230  1.00 76.12           N  
ATOM   2360  H   ALA A 148     -16.437   3.738  17.054  1.00 76.12           H  
ATOM   2361  CA  ALA A 148     -14.692   4.438  16.087  1.00 76.12           C  
ATOM   2362  HA  ALA A 148     -13.888   5.115  16.375  1.00 76.12           H  
ATOM   2363  C   ALA A 148     -15.463   5.135  14.962  1.00 76.12           C  
ATOM   2364  CB  ALA A 148     -14.040   3.116  15.678  1.00 76.12           C  
ATOM   2365  HB1 ALA A 148     -13.387   2.765  16.477  1.00 76.12           H  
ATOM   2366  HB2 ALA A 148     -13.454   3.249  14.769  1.00 76.12           H  
ATOM   2367  HB3 ALA A 148     -14.819   2.370  15.519  1.00 76.12           H  
ATOM   2368  O   ALA A 148     -16.670   4.967  14.804  1.00 76.12           O  
ATOM   2369  N   VAL A 149     -14.730   5.944  14.201  1.00 89.69           N  
ATOM   2370  H   VAL A 149     -13.727   5.932  14.319  1.00 89.69           H  
ATOM   2371  CA  VAL A 149     -15.247   6.791  13.124  1.00 89.69           C  
ATOM   2372  HA  VAL A 149     -16.322   6.649  13.014  1.00 89.69           H  
ATOM   2373  C   VAL A 149     -14.559   6.398  11.840  1.00 89.69           C  
ATOM   2374  CB  VAL A 149     -14.964   8.273  13.392  1.00 89.69           C  
ATOM   2375  HB  VAL A 149     -13.888   8.426  13.476  1.00 89.69           H  
ATOM   2376  O   VAL A 149     -13.339   6.219  11.831  1.00 89.69           O  
ATOM   2377  CG1 VAL A 149     -15.518   9.197  12.306  1.00 89.69           C  
ATOM   2378 HG11 VAL A 149     -15.334  10.238  12.569  1.00 89.69           H  
ATOM   2379 HG12 VAL A 149     -16.591   9.033  12.211  1.00 89.69           H  
ATOM   2380 HG13 VAL A 149     -15.037   9.001  11.348  1.00 89.69           H  
ATOM   2381  CG2 VAL A 149     -15.620   8.686  14.692  1.00 89.69           C  
ATOM   2382 HG21 VAL A 149     -15.401   9.742  14.851  1.00 89.69           H  
ATOM   2383 HG22 VAL A 149     -15.230   8.107  15.529  1.00 89.69           H  
ATOM   2384 HG23 VAL A 149     -16.695   8.521  14.620  1.00 89.69           H  
ATOM   2385  N   VAL A 150     -15.337   6.311  10.769  1.00 94.25           N  
ATOM   2386  H   VAL A 150     -16.326   6.499  10.854  1.00 94.25           H  
ATOM   2387  CA  VAL A 150     -14.838   6.049   9.425  1.00 94.25           C  
ATOM   2388  HA  VAL A 150     -13.753   5.951   9.452  1.00 94.25           H  
ATOM   2389  C   VAL A 150     -15.196   7.239   8.546  1.00 94.25           C  
ATOM   2390  CB  VAL A 150     -15.386   4.721   8.883  1.00 94.25           C  
ATOM   2391  HB  VAL A 150     -16.469   4.787   8.785  1.00 94.25           H  
ATOM   2392  O   VAL A 150     -16.343   7.685   8.543  1.00 94.25           O  
ATOM   2393  CG1 VAL A 150     -14.782   4.398   7.514  1.00 94.25           C  
ATOM   2394 HG11 VAL A 150     -15.159   3.436   7.165  1.00 94.25           H  
ATOM   2395 HG12 VAL A 150     -15.069   5.152   6.781  1.00 94.25           H  
ATOM   2396 HG13 VAL A 150     -13.694   4.353   7.573  1.00 94.25           H  
ATOM   2397  CG2 VAL A 150     -15.057   3.564   9.838  1.00 94.25           C  
ATOM   2398 HG21 VAL A 150     -13.979   3.471   9.970  1.00 94.25           H  
ATOM   2399 HG22 VAL A 150     -15.469   2.641   9.429  1.00 94.25           H  
ATOM   2400 HG23 VAL A 150     -15.529   3.722  10.807  1.00 94.25           H  
ATOM   2401  N   CYS A 151     -14.225   7.795   7.822  1.00 94.56           N  
ATOM   2402  H   CYS A 151     -13.280   7.449   7.908  1.00 94.56           H  
ATOM   2403  CA  CYS A 151     -14.529   8.867   6.879  1.00 94.56           C  
ATOM   2404  HA  CYS A 151     -14.950   9.708   7.428  1.00 94.56           H  
ATOM   2405  C   CYS A 151     -15.566   8.398   5.853  1.00 94.56           C  
ATOM   2406  CB  CYS A 151     -13.281   9.346   6.138  1.00 94.56           C  
ATOM   2407  HB2 CYS A 151     -13.610  10.057   5.379  1.00 94.56           H  
ATOM   2408  HB3 CYS A 151     -12.839   8.498   5.616  1.00 94.56           H  
ATOM   2409  O   CYS A 151     -15.400   7.358   5.216  1.00 94.56           O  
ATOM   2410  SG  CYS A 151     -11.987  10.167   7.097  1.00 94.56           S  
ATOM   2411  N   HIS A 152     -16.603   9.209   5.662  1.00 91.38           N  
ATOM   2412  H   HIS A 152     -16.651  10.057   6.209  1.00 91.38           H  
ATOM   2413  CA  HIS A 152     -17.655   9.003   4.674  1.00 91.38           C  
ATOM   2414  HA  HIS A 152     -18.348   9.837   4.793  1.00 91.38           H  
ATOM   2415  C   HIS A 152     -18.493   7.726   4.879  1.00 91.38           C  
ATOM   2416  CB  HIS A 152     -17.030   9.136   3.279  1.00 91.38           C  
ATOM   2417  HB2 HIS A 152     -16.091   9.686   3.347  1.00 91.38           H  
ATOM   2418  HB3 HIS A 152     -16.798   8.146   2.886  1.00 91.38           H  
ATOM   2419  O   HIS A 152     -19.178   7.281   3.959  1.00 91.38           O  
ATOM   2420  CG  HIS A 152     -17.883   9.884   2.302  1.00 91.38           C  
ATOM   2421  CD2 HIS A 152     -18.065  11.240   2.242  1.00 91.38           C  
ATOM   2422  HD2 HIS A 152     -17.656  11.973   2.922  1.00 91.38           H  
ATOM   2423  ND1 HIS A 152     -18.574   9.326   1.256  1.00 91.38           N  
ATOM   2424  HD1 HIS A 152     -18.777   8.341   1.160  1.00 91.38           H  
ATOM   2425  CE1 HIS A 152     -19.146  10.324   0.566  1.00 91.38           C  
ATOM   2426  HE1 HIS A 152     -19.808  10.197  -0.278  1.00 91.38           H  
ATOM   2427  NE2 HIS A 152     -18.845  11.509   1.113  1.00 91.38           N  
ATOM   2428  N   GLN A 153     -18.453   7.140   6.081  1.00 90.56           N  
ATOM   2429  H   GLN A 153     -17.837   7.515   6.788  1.00 90.56           H  
ATOM   2430  CA  GLN A 153     -19.251   5.975   6.441  1.00 90.56           C  
ATOM   2431  HA  GLN A 153     -20.163   5.978   5.844  1.00 90.56           H  
ATOM   2432  C   GLN A 153     -19.653   6.029   7.916  1.00 90.56           C  
ATOM   2433  CB  GLN A 153     -18.458   4.706   6.093  1.00 90.56           C  
ATOM   2434  HB2 GLN A 153     -17.504   4.705   6.620  1.00 90.56           H  
ATOM   2435  HB3 GLN A 153     -18.260   4.719   5.021  1.00 90.56           H  
ATOM   2436  O   GLN A 153     -18.811   6.103   8.809  1.00 90.56           O  
ATOM   2437  CG  GLN A 153     -19.231   3.428   6.440  1.00 90.56           C  
ATOM   2438  HG2 GLN A 153     -19.263   3.318   7.524  1.00 90.56           H  
ATOM   2439  HG3 GLN A 153     -20.254   3.514   6.074  1.00 90.56           H  
ATOM   2440  CD  GLN A 153     -18.623   2.165   5.840  1.00 90.56           C  
ATOM   2441  NE2 GLN A 153     -19.095   1.012   6.239  1.00 90.56           N  
ATOM   2442 HE21 GLN A 153     -19.865   0.951   6.890  1.00 90.56           H  
ATOM   2443 HE22 GLN A 153     -18.821   0.175   5.745  1.00 90.56           H  
ATOM   2444  OE1 GLN A 153     -17.759   2.173   4.983  1.00 90.56           O  
ATOM   2445  N   ASP A 154     -20.955   5.953   8.180  1.00 87.88           N  
ATOM   2446  H   ASP A 154     -21.617   5.940   7.417  1.00 87.88           H  
ATOM   2447  CA  ASP A 154     -21.491   5.938   9.538  1.00 87.88           C  
ATOM   2448  HA  ASP A 154     -20.699   5.615  10.214  1.00 87.88           H  
ATOM   2449  C   ASP A 154     -22.692   4.981   9.630  1.00 87.88           C  
ATOM   2450  CB  ASP A 154     -21.868   7.364   9.950  1.00 87.88           C  
ATOM   2451  HB2 ASP A 154     -21.074   8.044   9.641  1.00 87.88           H  
ATOM   2452  HB3 ASP A 154     -22.792   7.666   9.458  1.00 87.88           H  
ATOM   2453  O   ASP A 154     -23.604   5.078   8.803  1.00 87.88           O  
ATOM   2454  CG  ASP A 154     -22.048   7.521  11.449  1.00 87.88           C  
ATOM   2455  OD1 ASP A 154     -22.937   6.869  12.041  1.00 87.88           O  
ATOM   2456  OD2 ASP A 154     -21.324   8.355  12.035  1.00 87.88           O  
ATOM   2457  N   PRO A 155     -22.749   4.078  10.631  1.00 86.19           N  
ATOM   2458  CA  PRO A 155     -23.868   3.153  10.807  1.00 86.19           C  
ATOM   2459  HA  PRO A 155     -23.912   2.484   9.947  1.00 86.19           H  
ATOM   2460  C   PRO A 155     -25.218   3.864  10.963  1.00 86.19           C  
ATOM   2461  CB  PRO A 155     -23.541   2.347  12.072  1.00 86.19           C  
ATOM   2462  HB2 PRO A 155     -23.835   1.303  11.969  1.00 86.19           H  
ATOM   2463  HB3 PRO A 155     -24.027   2.793  12.940  1.00 86.19           H  
ATOM   2464  O   PRO A 155     -26.260   3.267  10.705  1.00 86.19           O  
ATOM   2465  CG  PRO A 155     -22.032   2.474  12.231  1.00 86.19           C  
ATOM   2466  HG2 PRO A 155     -21.726   2.403  13.275  1.00 86.19           H  
ATOM   2467  HG3 PRO A 155     -21.530   1.709  11.639  1.00 86.19           H  
ATOM   2468  CD  PRO A 155     -21.733   3.844  11.641  1.00 86.19           C  
ATOM   2469  HD2 PRO A 155     -21.798   4.604  12.420  1.00 86.19           H  
ATOM   2470  HD3 PRO A 155     -20.739   3.840  11.193  1.00 86.19           H  
ATOM   2471  N   ARG A 156     -25.212   5.132  11.399  1.00 82.12           N  
ATOM   2472  H   ARG A 156     -24.317   5.564  11.583  1.00 82.12           H  
ATOM   2473  CA  ARG A 156     -26.417   5.941  11.620  1.00 82.12           C  
ATOM   2474  HA  ARG A 156     -27.209   5.310  12.023  1.00 82.12           H  
ATOM   2475  C   ARG A 156     -26.973   6.551  10.336  1.00 82.12           C  
ATOM   2476  CB  ARG A 156     -26.091   7.057  12.620  1.00 82.12           C  
ATOM   2477  HB2 ARG A 156     -26.991   7.646  12.800  1.00 82.12           H  
ATOM   2478  HB3 ARG A 156     -25.352   7.718  12.167  1.00 82.12           H  
ATOM   2479  O   ARG A 156     -28.149   6.896  10.308  1.00 82.12           O  
ATOM   2480  CG  ARG A 156     -25.585   6.527  13.973  1.00 82.12           C  
ATOM   2481  HG2 ARG A 156     -26.400   6.008  14.478  1.00 82.12           H  
ATOM   2482  HG3 ARG A 156     -24.764   5.825  13.834  1.00 82.12           H  
ATOM   2483  CD  ARG A 156     -25.090   7.667  14.861  1.00 82.12           C  
ATOM   2484  HD2 ARG A 156     -25.904   8.381  14.988  1.00 82.12           H  
ATOM   2485  HD3 ARG A 156     -24.827   7.259  15.837  1.00 82.12           H  
ATOM   2486  NE  ARG A 156     -23.902   8.312  14.272  1.00 82.12           N  
ATOM   2487  HE  ARG A 156     -23.358   7.760  13.624  1.00 82.12           H  
ATOM   2488  NH1 ARG A 156     -24.285  10.431  15.047  1.00 82.12           N  
ATOM   2489 HH11 ARG A 156     -25.103  10.088  15.530  1.00 82.12           H  
ATOM   2490 HH12 ARG A 156     -24.017  11.403  15.090  1.00 82.12           H  
ATOM   2491  NH2 ARG A 156     -22.534  10.031  13.738  1.00 82.12           N  
ATOM   2492 HH21 ARG A 156     -22.004   9.372  13.185  1.00 82.12           H  
ATOM   2493 HH22 ARG A 156     -22.377  11.022  13.627  1.00 82.12           H  
ATOM   2494  CZ  ARG A 156     -23.572   9.579  14.360  1.00 82.12           C  
ATOM   2495  N   THR A 157     -26.143   6.724   9.307  1.00 83.56           N  
ATOM   2496  H   THR A 157     -25.185   6.420   9.404  1.00 83.56           H  
ATOM   2497  CA  THR A 157     -26.535   7.357   8.035  1.00 83.56           C  
ATOM   2498  HA  THR A 157     -27.549   7.749   8.118  1.00 83.56           H  
ATOM   2499  C   THR A 157     -26.562   6.385   6.866  1.00 83.56           C  
ATOM   2500  CB  THR A 157     -25.621   8.538   7.678  1.00 83.56           C  
ATOM   2501  HB  THR A 157     -25.935   8.962   6.724  1.00 83.56           H  
ATOM   2502  O   THR A 157     -27.213   6.680   5.868  1.00 83.56           O  
ATOM   2503  CG2 THR A 157     -25.678   9.638   8.740  1.00 83.56           C  
ATOM   2504 HG21 THR A 157     -26.712   9.952   8.887  1.00 83.56           H  
ATOM   2505 HG22 THR A 157     -25.091  10.492   8.403  1.00 83.56           H  
ATOM   2506 HG23 THR A 157     -25.267   9.278   9.683  1.00 83.56           H  
ATOM   2507  OG1 THR A 157     -24.276   8.134   7.581  1.00 83.56           O  
ATOM   2508  HG1 THR A 157     -24.128   7.643   6.769  1.00 83.56           H  
ATOM   2509  N   CYS A 158     -25.864   5.252   6.964  1.00 89.06           N  
ATOM   2510  H   CYS A 158     -25.295   5.089   7.782  1.00 89.06           H  
ATOM   2511  CA  CYS A 158     -25.847   4.254   5.905  1.00 89.06           C  
ATOM   2512  HA  CYS A 158     -25.566   4.749   4.976  1.00 89.06           H  
ATOM   2513  C   CYS A 158     -27.234   3.622   5.719  1.00 89.06           C  
ATOM   2514  CB  CYS A 158     -24.799   3.183   6.218  1.00 89.06           C  
ATOM   2515  HB2 CYS A 158     -25.140   2.583   7.063  1.00 89.06           H  
ATOM   2516  HB3 CYS A 158     -23.856   3.661   6.481  1.00 89.06           H  
ATOM   2517  O   CYS A 158     -27.817   3.106   6.676  1.00 89.06           O  
ATOM   2518  SG  CYS A 158     -24.530   2.104   4.797  1.00 89.06           S  
ATOM   2519  N   GLU A 159     -27.748   3.634   4.488  1.00 87.38           N  
ATOM   2520  H   GLU A 159     -27.211   4.028   3.729  1.00 87.38           H  
ATOM   2521  CA  GLU A 159     -29.041   3.028   4.164  1.00 87.38           C  
ATOM   2522  HA  GLU A 159     -29.643   2.943   5.068  1.00 87.38           H  
ATOM   2523  C   GLU A 159     -28.895   1.611   3.597  1.00 87.38           C  
ATOM   2524  CB  GLU A 159     -29.821   3.897   3.178  1.00 87.38           C  
ATOM   2525  HB2 GLU A 159     -30.742   3.342   3.001  1.00 87.38           H  
ATOM   2526  HB3 GLU A 159     -29.274   3.995   2.240  1.00 87.38           H  
ATOM   2527  O   GLU A 159     -29.710   0.736   3.901  1.00 87.38           O  
ATOM   2528  CG  GLU A 159     -30.208   5.285   3.706  1.00 87.38           C  
ATOM   2529  HG2 GLU A 159     -30.578   5.177   4.725  1.00 87.38           H  
ATOM   2530  HG3 GLU A 159     -29.318   5.915   3.731  1.00 87.38           H  
ATOM   2531  CD  GLU A 159     -31.303   5.961   2.859  1.00 87.38           C  
ATOM   2532  OE1 GLU A 159     -31.505   7.180   3.071  1.00 87.38           O  
ATOM   2533  OE2 GLU A 159     -32.007   5.249   2.095  1.00 87.38           O  
ATOM   2534  N   GLU A 160     -27.833   1.359   2.827  1.00 88.81           N  
ATOM   2535  H   GLU A 160     -27.226   2.128   2.581  1.00 88.81           H  
ATOM   2536  CA  GLU A 160     -27.529   0.042   2.266  1.00 88.81           C  
ATOM   2537  HA  GLU A 160     -28.235  -0.686   2.667  1.00 88.81           H  
ATOM   2538  C   GLU A 160     -26.099  -0.404   2.599  1.00 88.81           C  
ATOM   2539  CB  GLU A 160     -27.751   0.002   0.752  1.00 88.81           C  
ATOM   2540  HB2 GLU A 160     -27.120   0.738   0.254  1.00 88.81           H  
ATOM   2541  HB3 GLU A 160     -27.456  -0.992   0.414  1.00 88.81           H  
ATOM   2542  O   GLU A 160     -25.150   0.144   2.035  1.00 88.81           O  
ATOM   2543  CG  GLU A 160     -29.222   0.221   0.386  1.00 88.81           C  
ATOM   2544  HG2 GLU A 160     -29.494   1.268   0.520  1.00 88.81           H  
ATOM   2545  HG3 GLU A 160     -29.813  -0.358   1.096  1.00 88.81           H  
ATOM   2546  CD  GLU A 160     -29.558  -0.257  -1.034  1.00 88.81           C  
ATOM   2547  OE1 GLU A 160     -30.742  -0.633  -1.214  1.00 88.81           O  
ATOM   2548  OE2 GLU A 160     -28.619  -0.440  -1.850  1.00 88.81           O  
ATOM   2549  N   PRO A 161     -25.913  -1.411   3.475  1.00 88.94           N  
ATOM   2550  CA  PRO A 161     -26.904  -2.009   4.375  1.00 88.94           C  
ATOM   2551  HA  PRO A 161     -27.860  -2.174   3.880  1.00 88.94           H  
ATOM   2552  C   PRO A 161     -27.118  -1.180   5.651  1.00 88.94           C  
ATOM   2553  CB  PRO A 161     -26.333  -3.384   4.714  1.00 88.94           C  
ATOM   2554  HB2 PRO A 161     -26.627  -4.085   3.934  1.00 88.94           H  
ATOM   2555  HB3 PRO A 161     -26.659  -3.742   5.691  1.00 88.94           H  
ATOM   2556  O   PRO A 161     -26.176  -0.893   6.385  1.00 88.94           O  
ATOM   2557  CG  PRO A 161     -24.822  -3.166   4.666  1.00 88.94           C  
ATOM   2558  HG2 PRO A 161     -24.485  -2.775   5.626  1.00 88.94           H  
ATOM   2559  HG3 PRO A 161     -24.286  -4.082   4.417  1.00 88.94           H  
ATOM   2560  CD  PRO A 161     -24.636  -2.098   3.592  1.00 88.94           C  
ATOM   2561  HD2 PRO A 161     -23.846  -1.404   3.879  1.00 88.94           H  
ATOM   2562  HD3 PRO A 161     -24.391  -2.567   2.639  1.00 88.94           H  
ATOM   2563  N   ALA A 162     -28.369  -0.894   6.000  1.00 88.00           N  
ATOM   2564  H   ALA A 162     -29.101  -0.989   5.311  1.00 88.00           H  
ATOM   2565  CA  ALA A 162     -28.700  -0.214   7.250  1.00 88.00           C  
ATOM   2566  HA  ALA A 162     -28.166   0.736   7.268  1.00 88.00           H  
ATOM   2567  C   ALA A 162     -28.292  -1.010   8.508  1.00 88.00           C  
ATOM   2568  CB  ALA A 162     -30.198   0.083   7.243  1.00 88.00           C  
ATOM   2569  HB1 ALA A 162     -30.430   0.789   6.446  1.00 88.00           H  
ATOM   2570  HB2 ALA A 162     -30.495   0.506   8.203  1.00 88.00           H  
ATOM   2571  HB3 ALA A 162     -30.750  -0.840   7.065  1.00 88.00           H  
ATOM   2572  O   ALA A 162     -28.547  -2.215   8.625  1.00 88.00           O  
ATOM   2573  N   SER A 163     -27.716  -0.309   9.491  1.00 85.75           N  
ATOM   2574  H   SER A 163     -27.525   0.668   9.319  1.00 85.75           H  
ATOM   2575  CA  SER A 163     -27.386  -0.854  10.814  1.00 85.75           C  
ATOM   2576  HA  SER A 163     -27.067  -1.890  10.704  1.00 85.75           H  
ATOM   2577  C   SER A 163     -28.610  -0.821  11.733  1.00 85.75           C  
ATOM   2578  CB  SER A 163     -26.218  -0.075  11.420  1.00 85.75           C  
ATOM   2579  HB2 SER A 163     -26.494   0.976  11.514  1.00 85.75           H  
ATOM   2580  HB3 SER A 163     -25.350  -0.147  10.765  1.00 85.75           H  
ATOM   2581  O   SER A 163     -28.768   0.082  12.558  1.00 85.75           O  
ATOM   2582  OG  SER A 163     -25.902  -0.578  12.707  1.00 85.75           O  
ATOM   2583  HG  SER A 163     -26.385  -0.026  13.326  1.00 85.75           H  
ATOM   2584  N   SER A 164     -29.507  -1.800  11.598  1.00 80.81           N  
ATOM   2585  H   SER A 164     -29.355  -2.494  10.880  1.00 80.81           H  
ATOM   2586  CA  SER A 164     -30.738  -1.845  12.395  1.00 80.81           C  
ATOM   2587  HA  SER A 164     -30.547  -1.323  13.332  1.00 80.81           H  
ATOM   2588  C   SER A 164     -31.177  -3.265  12.774  1.00 80.81           C  
ATOM   2589  CB  SER A 164     -31.858  -1.071  11.681  1.00 80.81           C  
ATOM   2590  HB2 SER A 164     -31.440  -0.306  11.027  1.00 80.81           H  
ATOM   2591  HB3 SER A 164     -32.471  -0.574  12.432  1.00 80.81           H  
ATOM   2592  O   SER A 164     -30.846  -4.255  12.112  1.00 80.81           O  
ATOM   2593  OG  SER A 164     -32.680  -1.944  10.941  1.00 80.81           O  
ATOM   2594  HG  SER A 164     -32.539  -1.810  10.001  1.00 80.81           H  
ATOM   2595  N   GLY A 165     -31.954  -3.360  13.858  1.00 75.06           N  
ATOM   2596  H   GLY A 165     -32.167  -2.509  14.359  1.00 75.06           H  
ATOM   2597  CA  GLY A 165     -32.580  -4.603  14.310  1.00 75.06           C  
ATOM   2598  HA2 GLY A 165     -33.134  -4.417  15.231  1.00 75.06           H  
ATOM   2599  HA3 GLY A 165     -33.284  -4.940  13.549  1.00 75.06           H  
ATOM   2600  C   GLY A 165     -31.565  -5.714  14.586  1.00 75.06           C  
ATOM   2601  O   GLY A 165     -30.670  -5.558  15.410  1.00 75.06           O  
ATOM   2602  N   ALA A 166     -31.704  -6.842  13.890  1.00 76.88           N  
ATOM   2603  H   ALA A 166     -32.449  -6.908  13.211  1.00 76.88           H  
ATOM   2604  CA  ALA A 166     -30.795  -7.982  14.018  1.00 76.88           C  
ATOM   2605  HA  ALA A 166     -30.571  -8.130  15.075  1.00 76.88           H  
ATOM   2606  C   ALA A 166     -29.442  -7.790  13.301  1.00 76.88           C  
ATOM   2607  CB  ALA A 166     -31.532  -9.225  13.509  1.00 76.88           C  
ATOM   2608  HB1 ALA A 166     -32.454  -9.361  14.075  1.00 76.88           H  
ATOM   2609  HB2 ALA A 166     -31.763  -9.117  12.450  1.00 76.88           H  
ATOM   2610  HB3 ALA A 166     -30.900 -10.103  13.645  1.00 76.88           H  
ATOM   2611  O   ALA A 166     -28.530  -8.587  13.504  1.00 76.88           O  
ATOM   2612  N   HIS A 167     -29.302  -6.748  12.476  1.00 84.00           N  
ATOM   2613  H   HIS A 167     -30.056  -6.080  12.411  1.00 84.00           H  
ATOM   2614  CA  HIS A 167     -28.127  -6.492  11.635  1.00 84.00           C  
ATOM   2615  HA  HIS A 167     -27.417  -7.309  11.763  1.00 84.00           H  
ATOM   2616  C   HIS A 167     -27.391  -5.217  12.067  1.00 84.00           C  
ATOM   2617  CB  HIS A 167     -28.535  -6.471  10.155  1.00 84.00           C  
ATOM   2618  HB2 HIS A 167     -29.139  -5.583   9.967  1.00 84.00           H  
ATOM   2619  HB3 HIS A 167     -27.638  -6.398   9.540  1.00 84.00           H  
ATOM   2620  O   HIS A 167     -26.889  -4.465  11.234  1.00 84.00           O  
ATOM   2621  CG  HIS A 167     -29.316  -7.687   9.729  1.00 84.00           C  
ATOM   2622  CD2 HIS A 167     -30.678  -7.786   9.677  1.00 84.00           C  
ATOM   2623  HD2 HIS A 167     -31.379  -7.010   9.945  1.00 84.00           H  
ATOM   2624  ND1 HIS A 167     -28.816  -8.911   9.346  1.00 84.00           N  
ATOM   2625  HD1 HIS A 167     -27.846  -9.174   9.242  1.00 84.00           H  
ATOM   2626  CE1 HIS A 167     -29.848  -9.715   9.048  1.00 84.00           C  
ATOM   2627  HE1 HIS A 167     -29.765 -10.727   8.681  1.00 84.00           H  
ATOM   2628  NE2 HIS A 167     -31.007  -9.069   9.243  1.00 84.00           N  
ATOM   2629  N   ILE A 168     -27.355  -4.952  13.375  1.00 84.12           N  
ATOM   2630  H   ILE A 168     -27.781  -5.611  14.011  1.00 84.12           H  
ATOM   2631  CA  ILE A 168     -26.587  -3.838  13.936  1.00 84.12           C  
ATOM   2632  HA  ILE A 168     -26.871  -2.926  13.411  1.00 84.12           H  
ATOM   2633  C   ILE A 168     -25.100  -4.084  13.678  1.00 84.12           C  
ATOM   2634  CB  ILE A 168     -26.901  -3.644  15.435  1.00 84.12           C  
ATOM   2635  HB  ILE A 168     -26.762  -4.598  15.943  1.00 84.12           H  
ATOM   2636  O   ILE A 168     -24.578  -5.171  13.944  1.00 84.12           O  
ATOM   2637  CG1 ILE A 168     -28.366  -3.185  15.609  1.00 84.12           C  
ATOM   2638 HG12 ILE A 168     -28.460  -2.142  15.306  1.00 84.12           H  
ATOM   2639 HG13 ILE A 168     -29.013  -3.767  14.952  1.00 84.12           H  
ATOM   2640  CG2 ILE A 168     -25.965  -2.604  16.077  1.00 84.12           C  
ATOM   2641 HG21 ILE A 168     -26.004  -1.662  15.531  1.00 84.12           H  
ATOM   2642 HG22 ILE A 168     -24.938  -2.971  16.076  1.00 84.12           H  
ATOM   2643 HG23 ILE A 168     -26.234  -2.425  17.118  1.00 84.12           H  
ATOM   2644  CD1 ILE A 168     -28.889  -3.344  17.042  1.00 84.12           C  
ATOM   2645 HD11 ILE A 168     -28.368  -2.670  17.722  1.00 84.12           H  
ATOM   2646 HD12 ILE A 168     -28.756  -4.374  17.374  1.00 84.12           H  
ATOM   2647 HD13 ILE A 168     -29.952  -3.103  17.062  1.00 84.12           H  
ATOM   2648  N   TRP A 169     -24.421  -3.072  13.148  1.00 87.06           N  
ATOM   2649  H   TRP A 169     -24.896  -2.200  12.962  1.00 87.06           H  
ATOM   2650  CA  TRP A 169     -22.992  -3.136  12.890  1.00 87.06           C  
ATOM   2651  HA  TRP A 169     -22.798  -4.040  12.312  1.00 87.06           H  
ATOM   2652  C   TRP A 169     -22.222  -3.201  14.220  1.00 87.06           C  
ATOM   2653  CB  TRP A 169     -22.560  -1.934  12.052  1.00 87.06           C  
ATOM   2654  HB2 TRP A 169     -22.834  -1.023  12.583  1.00 87.06           H  
ATOM   2655  HB3 TRP A 169     -21.473  -1.947  11.983  1.00 87.06           H  
ATOM   2656  O   TRP A 169     -22.589  -2.520  15.178  1.00 87.06           O  
ATOM   2657  CG  TRP A 169     -23.094  -1.835  10.650  1.00 87.06           C  
ATOM   2658  CD1 TRP A 169     -24.159  -2.474  10.099  1.00 87.06           C  
ATOM   2659  HD1 TRP A 169     -24.798  -3.183  10.603  1.00 87.06           H  
ATOM   2660  CD2 TRP A 169     -22.589  -0.961   9.604  1.00 87.06           C  
ATOM   2661  CE2 TRP A 169     -23.405  -1.095   8.447  1.00 87.06           C  
ATOM   2662  CE3 TRP A 169     -21.528  -0.041   9.542  1.00 87.06           C  
ATOM   2663  HE3 TRP A 169     -20.890   0.073  10.405  1.00 87.06           H  
ATOM   2664  NE1 TRP A 169     -24.352  -2.026   8.803  1.00 87.06           N  
ATOM   2665  HE1 TRP A 169     -25.150  -2.257   8.228  1.00 87.06           H  
ATOM   2666  CH2 TRP A 169     -22.132   0.588   7.266  1.00 87.06           C  
ATOM   2667  HH2 TRP A 169     -21.985   1.201   6.389  1.00 87.06           H  
ATOM   2668  CZ2 TRP A 169     -23.172  -0.351   7.283  1.00 87.06           C  
ATOM   2669  HZ2 TRP A 169     -23.805  -0.467   6.416  1.00 87.06           H  
ATOM   2670  CZ3 TRP A 169     -21.323   0.755   8.404  1.00 87.06           C  
ATOM   2671  HZ3 TRP A 169     -20.560   1.519   8.435  1.00 87.06           H  
ATOM   2672  N   PRO A 170     -21.165  -4.024  14.318  1.00 85.25           N  
ATOM   2673  CA  PRO A 170     -20.388  -4.150  15.549  1.00 85.25           C  
ATOM   2674  HA  PRO A 170     -21.052  -4.325  16.395  1.00 85.25           H  
ATOM   2675  C   PRO A 170     -19.556  -2.888  15.823  1.00 85.25           C  
ATOM   2676  CB  PRO A 170     -19.503  -5.378  15.315  1.00 85.25           C  
ATOM   2677  HB2 PRO A 170     -18.561  -5.322  15.862  1.00 85.25           H  
ATOM   2678  HB3 PRO A 170     -20.053  -6.278  15.592  1.00 85.25           H  
ATOM   2679  O   PRO A 170     -19.224  -2.156  14.901  1.00 85.25           O  
ATOM   2680  CG  PRO A 170     -19.281  -5.362  13.802  1.00 85.25           C  
ATOM   2681  HG2 PRO A 170     -19.049  -6.356  13.418  1.00 85.25           H  
ATOM   2682  HG3 PRO A 170     -18.493  -4.650  13.559  1.00 85.25           H  
ATOM   2683  CD  PRO A 170     -20.607  -4.848  13.256  1.00 85.25           C  
ATOM   2684  HD2 PRO A 170     -20.438  -4.269  12.348  1.00 85.25           H  
ATOM   2685  HD3 PRO A 170     -21.276  -5.684  13.056  1.00 85.25           H  
ATOM   2686  N   ASP A 171     -19.112  -2.682  17.066  1.00 83.94           N  
ATOM   2687  H   ASP A 171     -19.527  -3.200  17.827  1.00 83.94           H  
ATOM   2688  CA  ASP A 171     -18.197  -1.572  17.408  1.00 83.94           C  
ATOM   2689  HA  ASP A 171     -18.655  -0.627  17.118  1.00 83.94           H  
ATOM   2690  C   ASP A 171     -16.836  -1.664  16.686  1.00 83.94           C  
ATOM   2691  CB  ASP A 171     -17.937  -1.559  18.928  1.00 83.94           C  
ATOM   2692  HB2 ASP A 171     -17.637  -2.557  19.246  1.00 83.94           H  
ATOM   2693  HB3 ASP A 171     -17.104  -0.885  19.131  1.00 83.94           H  
ATOM   2694  O   ASP A 171     -16.147  -0.662  16.498  1.00 83.94           O  
ATOM   2695  CG  ASP A 171     -19.117  -1.083  19.779  1.00 83.94           C  
ATOM   2696  OD1 ASP A 171     -19.965  -0.344  19.244  1.00 83.94           O  
ATOM   2697  OD2 ASP A 171     -19.145  -1.456  20.978  1.00 83.94           O  
ATOM   2698  N   ASP A 172     -16.430  -2.874  16.291  1.00 89.00           N  
ATOM   2699  H   ASP A 172     -17.085  -3.634  16.403  1.00 89.00           H  
ATOM   2700  CA  ASP A 172     -15.199  -3.114  15.541  1.00 89.00           C  
ATOM   2701  HA  ASP A 172     -14.410  -2.485  15.953  1.00 89.00           H  
ATOM   2702  C   ASP A 172     -15.388  -2.737  14.067  1.00 89.00           C  
ATOM   2703  CB  ASP A 172     -14.770  -4.580  15.721  1.00 89.00           C  
ATOM   2704  HB2 ASP A 172     -14.734  -4.799  16.788  1.00 89.00           H  
ATOM   2705  HB3 ASP A 172     -15.517  -5.237  15.274  1.00 89.00           H  
ATOM   2706  O   ASP A 172     -15.961  -3.507  13.290  1.00 89.00           O  
ATOM   2707  CG  ASP A 172     -13.394  -4.905  15.127  1.00 89.00           C  
ATOM   2708  OD1 ASP A 172     -12.747  -4.030  14.509  1.00 89.00           O  
ATOM   2709  OD2 ASP A 172     -12.938  -6.054  15.329  1.00 89.00           O  
ATOM   2710  N   ILE A 173     -14.858  -1.571  13.684  1.00 92.75           N  
ATOM   2711  H   ILE A 173     -14.507  -0.957  14.405  1.00 92.75           H  
ATOM   2712  CA  ILE A 173     -14.900  -1.059  12.305  1.00 92.75           C  
ATOM   2713  HA  ILE A 173     -15.945  -0.920  12.029  1.00 92.75           H  
ATOM   2714  C   ILE A 173     -14.326  -2.039  11.284  1.00 92.75           C  
ATOM   2715  CB  ILE A 173     -14.213   0.316  12.177  1.00 92.75           C  
ATOM   2716  HB  ILE A 173     -14.187   0.577  11.119  1.00 92.75           H  
ATOM   2717  O   ILE A 173     -14.784  -2.064  10.148  1.00 92.75           O  
ATOM   2718  CG1 ILE A 173     -12.761   0.323  12.702  1.00 92.75           C  
ATOM   2719 HG12 ILE A 173     -12.229  -0.555  12.336  1.00 92.75           H  
ATOM   2720 HG13 ILE A 173     -12.769   0.287  13.791  1.00 92.75           H  
ATOM   2721  CG2 ILE A 173     -15.089   1.359  12.884  1.00 92.75           C  
ATOM   2722 HG21 ILE A 173     -14.623   2.344  12.880  1.00 92.75           H  
ATOM   2723 HG22 ILE A 173     -15.318   1.046  13.903  1.00 92.75           H  
ATOM   2724 HG23 ILE A 173     -16.027   1.453  12.336  1.00 92.75           H  
ATOM   2725  CD1 ILE A 173     -11.969   1.556  12.251  1.00 92.75           C  
ATOM   2726 HD11 ILE A 173     -11.006   1.561  12.762  1.00 92.75           H  
ATOM   2727 HD12 ILE A 173     -11.809   1.522  11.174  1.00 92.75           H  
ATOM   2728 HD13 ILE A 173     -12.485   2.480  12.512  1.00 92.75           H  
ATOM   2729  N   THR A 174     -13.407  -2.925  11.692  1.00 92.44           N  
ATOM   2730  H   THR A 174     -13.130  -2.928  12.663  1.00 92.44           H  
ATOM   2731  CA  THR A 174     -12.812  -3.920  10.783  1.00 92.44           C  
ATOM   2732  HA  THR A 174     -12.496  -3.372   9.895  1.00 92.44           H  
ATOM   2733  C   THR A 174     -13.798  -4.993  10.311  1.00 92.44           C  
ATOM   2734  CB  THR A 174     -11.567  -4.594  11.371  1.00 92.44           C  
ATOM   2735  HB  THR A 174     -11.104  -5.198  10.590  1.00 92.44           H  
ATOM   2736  O   THR A 174     -13.474  -5.834   9.474  1.00 92.44           O  
ATOM   2737  CG2 THR A 174     -10.528  -3.597  11.871  1.00 92.44           C  
ATOM   2738 HG21 THR A 174     -10.215  -2.952  11.050  1.00 92.44           H  
ATOM   2739 HG22 THR A 174      -9.663  -4.149  12.240  1.00 92.44           H  
ATOM   2740 HG23 THR A 174     -10.928  -2.985  12.680  1.00 92.44           H  
ATOM   2741  OG1 THR A 174     -11.885  -5.446  12.450  1.00 92.44           O  
ATOM   2742  HG1 THR A 174     -12.176  -4.893  13.179  1.00 92.44           H  
ATOM   2743  N   LYS A 175     -15.011  -5.000  10.872  1.00 90.12           N  
ATOM   2744  H   LYS A 175     -15.193  -4.300  11.576  1.00 90.12           H  
ATOM   2745  CA  LYS A 175     -16.105  -5.905  10.506  1.00 90.12           C  
ATOM   2746  HA  LYS A 175     -15.744  -6.628   9.775  1.00 90.12           H  
ATOM   2747  C   LYS A 175     -17.262  -5.178   9.822  1.00 90.12           C  
ATOM   2748  CB  LYS A 175     -16.572  -6.653  11.757  1.00 90.12           C  
ATOM   2749  HB2 LYS A 175     -16.910  -5.918  12.488  1.00 90.12           H  
ATOM   2750  HB3 LYS A 175     -17.406  -7.304  11.497  1.00 90.12           H  
ATOM   2751  O   LYS A 175     -18.308  -5.792   9.612  1.00 90.12           O  
ATOM   2752  CG  LYS A 175     -15.462  -7.499  12.387  1.00 90.12           C  
ATOM   2753  HG2 LYS A 175     -15.088  -8.216  11.656  1.00 90.12           H  
ATOM   2754  HG3 LYS A 175     -14.645  -6.854  12.710  1.00 90.12           H  
ATOM   2755  CD  LYS A 175     -16.018  -8.239  13.602  1.00 90.12           C  
ATOM   2756  HD2 LYS A 175     -16.451  -7.515  14.292  1.00 90.12           H  
ATOM   2757  HD3 LYS A 175     -16.784  -8.945  13.280  1.00 90.12           H  
ATOM   2758  CE  LYS A 175     -14.865  -8.973  14.281  1.00 90.12           C  
ATOM   2759  HE2 LYS A 175     -14.100  -8.237  14.530  1.00 90.12           H  
ATOM   2760  HE3 LYS A 175     -14.431  -9.680  13.574  1.00 90.12           H  
ATOM   2761  NZ  LYS A 175     -15.329  -9.661  15.506  1.00 90.12           N  
ATOM   2762  HZ1 LYS A 175     -16.051 -10.331  15.285  1.00 90.12           H  
ATOM   2763  HZ2 LYS A 175     -15.694  -8.970  16.146  1.00 90.12           H  
ATOM   2764  HZ3 LYS A 175     -14.549 -10.122  15.952  1.00 90.12           H  
ATOM   2765  N   TRP A 176     -17.116  -3.889   9.518  1.00 91.81           N  
ATOM   2766  H   TRP A 176     -16.226  -3.436   9.670  1.00 91.81           H  
ATOM   2767  CA  TRP A 176     -18.170  -3.117   8.868  1.00 91.81           C  
ATOM   2768  HA  TRP A 176     -19.108  -3.340   9.376  1.00 91.81           H  
ATOM   2769  C   TRP A 176     -18.303  -3.509   7.391  1.00 91.81           C  
ATOM   2770  CB  TRP A 176     -17.916  -1.616   9.020  1.00 91.81           C  
ATOM   2771  HB2 TRP A 176     -18.584  -1.091   8.338  1.00 91.81           H  
ATOM   2772  HB3 TRP A 176     -16.897  -1.384   8.711  1.00 91.81           H  
ATOM   2773  O   TRP A 176     -17.290  -3.645   6.702  1.00 91.81           O  
ATOM   2774  CG  TRP A 176     -18.158  -1.053  10.387  1.00 91.81           C  
ATOM   2775  CD1 TRP A 176     -18.313  -1.752  11.536  1.00 91.81           C  
ATOM   2776  HD1 TRP A 176     -18.255  -2.826  11.638  1.00 91.81           H  
ATOM   2777  CD2 TRP A 176     -18.297   0.351  10.761  1.00 91.81           C  
ATOM   2778  CE2 TRP A 176     -18.552   0.423  12.162  1.00 91.81           C  
ATOM   2779  CE3 TRP A 176     -18.244   1.572  10.055  1.00 91.81           C  
ATOM   2780  HE3 TRP A 176     -18.040   1.556   8.995  1.00 91.81           H  
ATOM   2781  NE1 TRP A 176     -18.547  -0.884  12.577  1.00 91.81           N  
ATOM   2782  HE1 TRP A 176     -18.705  -1.192  13.526  1.00 91.81           H  
ATOM   2783  CH2 TRP A 176     -18.629   2.833  12.115  1.00 91.81           C  
ATOM   2784  HH2 TRP A 176     -18.721   3.780  12.625  1.00 91.81           H  
ATOM   2785  CZ2 TRP A 176     -18.721   1.635  12.840  1.00 91.81           C  
ATOM   2786  HZ2 TRP A 176     -18.887   1.642  13.907  1.00 91.81           H  
ATOM   2787  CZ3 TRP A 176     -18.411   2.800  10.724  1.00 91.81           C  
ATOM   2788  HZ3 TRP A 176     -18.343   3.726  10.172  1.00 91.81           H  
ATOM   2789  N   PRO A 177     -19.534  -3.674   6.878  1.00 90.19           N  
ATOM   2790  CA  PRO A 177     -19.759  -3.874   5.451  1.00 90.19           C  
ATOM   2791  HA  PRO A 177     -19.119  -4.670   5.070  1.00 90.19           H  
ATOM   2792  C   PRO A 177     -19.462  -2.583   4.675  1.00 90.19           C  
ATOM   2793  CB  PRO A 177     -21.226  -4.297   5.345  1.00 90.19           C  
ATOM   2794  HB2 PRO A 177     -21.667  -4.038   4.382  1.00 90.19           H  
ATOM   2795  HB3 PRO A 177     -21.313  -5.368   5.527  1.00 90.19           H  
ATOM   2796  O   PRO A 177     -19.322  -1.513   5.264  1.00 90.19           O  
ATOM   2797  CG  PRO A 177     -21.877  -3.529   6.492  1.00 90.19           C  
ATOM   2798  HG2 PRO A 177     -22.793  -4.009   6.836  1.00 90.19           H  
ATOM   2799  HG3 PRO A 177     -22.071  -2.508   6.163  1.00 90.19           H  
ATOM   2800  CD  PRO A 177     -20.805  -3.522   7.577  1.00 90.19           C  
ATOM   2801  HD2 PRO A 177     -20.955  -4.365   8.251  1.00 90.19           H  
ATOM   2802  HD3 PRO A 177     -20.842  -2.582   8.127  1.00 90.19           H  
ATOM   2803  N   ILE A 178     -19.385  -2.665   3.349  1.00 91.75           N  
ATOM   2804  H   ILE A 178     -19.545  -3.556   2.901  1.00 91.75           H  
ATOM   2805  CA  ILE A 178     -19.308  -1.474   2.494  1.00 91.75           C  
ATOM   2806  HA  ILE A 178     -18.588  -0.776   2.918  1.00 91.75           H  
ATOM   2807  C   ILE A 178     -20.683  -0.799   2.479  1.00 91.75           C  
ATOM   2808  CB  ILE A 178     -18.829  -1.849   1.074  1.00 91.75           C  
ATOM   2809  HB  ILE A 178     -19.484  -2.625   0.677  1.00 91.75           H  
ATOM   2810  O   ILE A 178     -21.686  -1.466   2.229  1.00 91.75           O  
ATOM   2811  CG1 ILE A 178     -17.386  -2.401   1.140  1.00 91.75           C  
ATOM   2812 HG12 ILE A 178     -16.713  -1.607   1.465  1.00 91.75           H  
ATOM   2813 HG13 ILE A 178     -17.337  -3.205   1.874  1.00 91.75           H  
ATOM   2814  CG2 ILE A 178     -18.907  -0.628   0.143  1.00 91.75           C  
ATOM   2815 HG21 ILE A 178     -18.326   0.196   0.557  1.00 91.75           H  
ATOM   2816 HG22 ILE A 178     -18.521  -0.866  -0.848  1.00 91.75           H  
ATOM   2817 HG23 ILE A 178     -19.940  -0.303   0.010  1.00 91.75           H  
ATOM   2818  CD1 ILE A 178     -16.864  -2.974  -0.183  1.00 91.75           C  
ATOM   2819 HD11 ILE A 178     -17.568  -3.709  -0.575  1.00 91.75           H  
ATOM   2820 HD12 ILE A 178     -16.717  -2.180  -0.914  1.00 91.75           H  
ATOM   2821 HD13 ILE A 178     -15.904  -3.460  -0.010  1.00 91.75           H  
ATOM   2822  N   CYS A 179     -20.724   0.511   2.727  1.00 91.88           N  
ATOM   2823  H   CYS A 179     -19.858   1.006   2.889  1.00 91.88           H  
ATOM   2824  CA  CYS A 179     -21.942   1.293   2.547  1.00 91.88           C  
ATOM   2825  HA  CYS A 179     -22.798   0.693   2.857  1.00 91.88           H  
ATOM   2826  C   CYS A 179     -22.109   1.655   1.065  1.00 91.88           C  
ATOM   2827  CB  CYS A 179     -21.898   2.545   3.427  1.00 91.88           C  
ATOM   2828  HB2 CYS A 179     -21.584   2.273   4.435  1.00 91.88           H  
ATOM   2829  HB3 CYS A 179     -21.182   3.255   3.013  1.00 91.88           H  
ATOM   2830  O   CYS A 179     -21.363   2.488   0.548  1.00 91.88           O  
ATOM   2831  SG  CYS A 179     -23.520   3.327   3.518  1.00 91.88           S  
ATOM   2832  N   THR A 180     -23.048   1.013   0.371  1.00 88.81           N  
ATOM   2833  H   THR A 180     -23.658   0.372   0.858  1.00 88.81           H  
ATOM   2834  CA  THR A 180     -23.285   1.224  -1.067  1.00 88.81           C  
ATOM   2835  HA  THR A 180     -22.340   1.482  -1.546  1.00 88.81           H  
ATOM   2836  C   THR A 180     -24.231   2.381  -1.347  1.00 88.81           C  
ATOM   2837  CB  THR A 180     -23.821  -0.043  -1.749  1.00 88.81           C  
ATOM   2838  HB  THR A 180     -24.088   0.190  -2.780  1.00 88.81           H  
ATOM   2839  O   THR A 180     -24.100   3.032  -2.382  1.00 88.81           O  
ATOM   2840  CG2 THR A 180     -22.756  -1.141  -1.764  1.00 88.81           C  
ATOM   2841 HG21 THR A 180     -23.143  -2.014  -2.289  1.00 88.81           H  
ATOM   2842 HG22 THR A 180     -22.502  -1.427  -0.743  1.00 88.81           H  
ATOM   2843 HG23 THR A 180     -21.862  -0.781  -2.271  1.00 88.81           H  
ATOM   2844  OG1 THR A 180     -24.941  -0.599  -1.097  1.00 88.81           O  
ATOM   2845  HG1 THR A 180     -25.726  -0.078  -1.281  1.00 88.81           H  
ATOM   2846  N   GLU A 181     -25.158   2.657  -0.430  1.00 86.38           N  
ATOM   2847  H   GLU A 181     -25.208   2.079   0.397  1.00 86.38           H  
ATOM   2848  CA  GLU A 181     -26.089   3.776  -0.534  1.00 86.38           C  
ATOM   2849  HA  GLU A 181     -25.739   4.448  -1.318  1.00 86.38           H  
ATOM   2850  C   GLU A 181     -26.128   4.557   0.780  1.00 86.38           C  
ATOM   2851  CB  GLU A 181     -27.486   3.295  -0.948  1.00 86.38           C  
ATOM   2852  HB2 GLU A 181     -27.394   2.562  -1.750  1.00 86.38           H  
ATOM   2853  HB3 GLU A 181     -27.962   2.832  -0.084  1.00 86.38           H  
ATOM   2854  O   GLU A 181     -26.387   4.021   1.862  1.00 86.38           O  
ATOM   2855  CG  GLU A 181     -28.360   4.459  -1.441  1.00 86.38           C  
ATOM   2856  HG2 GLU A 181     -27.866   4.924  -2.294  1.00 86.38           H  
ATOM   2857  HG3 GLU A 181     -28.430   5.207  -0.651  1.00 86.38           H  
ATOM   2858  CD  GLU A 181     -29.782   4.031  -1.841  1.00 86.38           C  
ATOM   2859  OE1 GLU A 181     -30.423   4.818  -2.575  1.00 86.38           O  
ATOM   2860  OE2 GLU A 181     -30.244   2.964  -1.378  1.00 86.38           O  
ATOM   2861  N   GLN A 182     -25.875   5.855   0.662  1.00 81.81           N  
ATOM   2862  H   GLN A 182     -25.689   6.224  -0.259  1.00 81.81           H  
ATOM   2863  CA  GLN A 182     -26.011   6.825   1.732  1.00 81.81           C  
ATOM   2864  HA  GLN A 182     -26.722   6.454   2.470  1.00 81.81           H  
ATOM   2865  C   GLN A 182     -26.563   8.107   1.118  1.00 81.81           C  
ATOM   2866  CB  GLN A 182     -24.648   7.033   2.411  1.00 81.81           C  
ATOM   2867  HB2 GLN A 182     -24.315   6.077   2.813  1.00 81.81           H  
ATOM   2868  HB3 GLN A 182     -23.916   7.377   1.680  1.00 81.81           H  
ATOM   2869  O   GLN A 182     -26.088   8.545   0.066  1.00 81.81           O  
ATOM   2870  CG  GLN A 182     -24.736   8.049   3.556  1.00 81.81           C  
ATOM   2871  HG2 GLN A 182     -24.926   9.040   3.144  1.00 81.81           H  
ATOM   2872  HG3 GLN A 182     -25.570   7.789   4.209  1.00 81.81           H  
ATOM   2873  CD  GLN A 182     -23.472   8.087   4.403  1.00 81.81           C  
ATOM   2874  NE2 GLN A 182     -22.865   9.237   4.564  1.00 81.81           N  
ATOM   2875 HE21 GLN A 182     -23.194  10.067   4.092  1.00 81.81           H  
ATOM   2876 HE22 GLN A 182     -22.024   9.229   5.123  1.00 81.81           H  
ATOM   2877  OE1 GLN A 182     -23.046   7.111   5.000  1.00 81.81           O  
ATOM   2878  N   ALA A 183     -27.554   8.712   1.772  1.00 71.81           N  
ATOM   2879  H   ALA A 183     -27.947   8.276   2.594  1.00 71.81           H  
ATOM   2880  CA  ALA A 183     -28.138   9.961   1.309  1.00 71.81           C  
ATOM   2881  HA  ALA A 183     -28.609   9.780   0.343  1.00 71.81           H  
ATOM   2882  C   ALA A 183     -27.045  11.030   1.136  1.00 71.81           C  
ATOM   2883  CB  ALA A 183     -29.228  10.394   2.297  1.00 71.81           C  
ATOM   2884  HB1 ALA A 183     -28.794  10.562   3.283  1.00 71.81           H  
ATOM   2885  HB2 ALA A 183     -29.990   9.618   2.369  1.00 71.81           H  
ATOM   2886  HB3 ALA A 183     -29.694  11.316   1.949  1.00 71.81           H  
ATOM   2887  O   ALA A 183     -26.370  11.409   2.096  1.00 71.81           O  
ATOM   2888  N   GLN A 184     -26.875  11.517  -0.097  1.00 65.69           N  
ATOM   2889  H   GLN A 184     -27.413  11.117  -0.852  1.00 65.69           H  
ATOM   2890  CA  GLN A 184     -26.007  12.655  -0.387  1.00 65.69           C  
ATOM   2891  HA  GLN A 184     -25.085  12.563   0.186  1.00 65.69           H  
ATOM   2892  C   GLN A 184     -26.716  13.928   0.074  1.00 65.69           C  
ATOM   2893  CB  GLN A 184     -25.641  12.714  -1.878  1.00 65.69           C  
ATOM   2894  HB2 GLN A 184     -26.544  12.644  -2.485  1.00 65.69           H  
ATOM   2895  HB3 GLN A 184     -25.167  13.675  -2.074  1.00 65.69           H  
ATOM   2896  O   GLN A 184     -27.482  14.540  -0.669  1.00 65.69           O  
ATOM   2897  CG  GLN A 184     -24.659  11.605  -2.281  1.00 65.69           C  
ATOM   2898  HG2 GLN A 184     -23.799  11.632  -1.611  1.00 65.69           H  
ATOM   2899  HG3 GLN A 184     -25.141  10.633  -2.177  1.00 65.69           H  
ATOM   2900  CD  GLN A 184     -24.153  11.752  -3.715  1.00 65.69           C  
ATOM   2901  NE2 GLN A 184     -23.187  10.956  -4.113  1.00 65.69           N  
ATOM   2902 HE21 GLN A 184     -22.912  11.048  -5.081  1.00 65.69           H  
ATOM   2903 HE22 GLN A 184     -22.842  10.230  -3.501  1.00 65.69           H  
ATOM   2904  OE1 GLN A 184     -24.595  12.566  -4.509  1.00 65.69           O  
ATOM   2905  N   SER A 185     -26.503  14.298   1.331  1.00 64.62           N  
ATOM   2906  H   SER A 185     -25.913  13.727   1.919  1.00 64.62           H  
ATOM   2907  CA  SER A 185     -26.971  15.564   1.880  1.00 64.62           C  
ATOM   2908  HA  SER A 185     -27.743  15.973   1.227  1.00 64.62           H  
ATOM   2909  C   SER A 185     -25.825  16.576   1.919  1.00 64.62           C  
ATOM   2910  CB  SER A 185     -27.630  15.334   3.235  1.00 64.62           C  
ATOM   2911  HB2 SER A 185     -28.427  14.597   3.129  1.00 64.62           H  
ATOM   2912  HB3 SER A 185     -28.058  16.274   3.584  1.00 64.62           H  
ATOM   2913  O   SER A 185     -24.666  16.218   2.105  1.00 64.62           O  
ATOM   2914  OG  SER A 185     -26.689  14.883   4.170  1.00 64.62           O  
ATOM   2915  HG  SER A 185     -27.128  14.306   4.800  1.00 64.62           H  
ATOM   2916  N   ASN A 186     -26.140  17.857   1.709  1.00 61.91           N  
ATOM   2917  H   ASN A 186     -27.098  18.092   1.494  1.00 61.91           H  
ATOM   2918  CA  ASN A 186     -25.111  18.901   1.632  1.00 61.91           C  
ATOM   2919  HA  ASN A 186     -24.330  18.582   0.941  1.00 61.91           H  
ATOM   2920  C   ASN A 186     -24.415  19.159   2.976  1.00 61.91           C  
ATOM   2921  CB  ASN A 186     -25.748  20.202   1.112  1.00 61.91           C  
ATOM   2922  HB2 ASN A 186     -26.644  20.426   1.691  1.00 61.91           H  
ATOM   2923  HB3 ASN A 186     -25.040  21.018   1.256  1.00 61.91           H  
ATOM   2924  O   ASN A 186     -23.264  19.575   2.987  1.00 61.91           O  
ATOM   2925  CG  ASN A 186     -26.080  20.165  -0.367  1.00 61.91           C  
ATOM   2926  ND2 ASN A 186     -27.079  20.904  -0.786  1.00 61.91           N  
ATOM   2927 HD21 ASN A 186     -27.307  20.792  -1.763  1.00 61.91           H  
ATOM   2928 HD22 ASN A 186     -27.677  21.375  -0.122  1.00 61.91           H  
ATOM   2929  OD1 ASN A 186     -25.460  19.503  -1.175  1.00 61.91           O  
ATOM   2930  N   HIS A 187     -25.129  18.964   4.087  1.00 74.69           N  
ATOM   2931  H   HIS A 187     -26.057  18.576   3.993  1.00 74.69           H  
ATOM   2932  CA  HIS A 187     -24.599  19.110   5.438  1.00 74.69           C  
ATOM   2933  HA  HIS A 187     -23.578  18.728   5.455  1.00 74.69           H  
ATOM   2934  C   HIS A 187     -25.424  18.272   6.418  1.00 74.69           C  
ATOM   2935  CB  HIS A 187     -24.585  20.596   5.850  1.00 74.69           C  
ATOM   2936  HB2 HIS A 187     -25.387  21.139   5.350  1.00 74.69           H  
ATOM   2937  HB3 HIS A 187     -24.758  20.670   6.924  1.00 74.69           H  
ATOM   2938  O   HIS A 187     -26.579  18.600   6.705  1.00 74.69           O  
ATOM   2939  CG  HIS A 187     -23.259  21.256   5.579  1.00 74.69           C  
ATOM   2940  CD2 HIS A 187     -23.008  22.351   4.794  1.00 74.69           C  
ATOM   2941  HD2 HIS A 187     -23.748  22.915   4.247  1.00 74.69           H  
ATOM   2942  ND1 HIS A 187     -22.052  20.830   6.082  1.00 74.69           N  
ATOM   2943  HD1 HIS A 187     -21.906  19.991   6.624  1.00 74.69           H  
ATOM   2944  CE1 HIS A 187     -21.098  21.641   5.599  1.00 74.69           C  
ATOM   2945  HE1 HIS A 187     -20.042  21.518   5.787  1.00 74.69           H  
ATOM   2946  NE2 HIS A 187     -21.630  22.608   4.827  1.00 74.69           N  
ATOM   2947  N   THR A 188     -24.820  17.201   6.931  1.00 75.56           N  
ATOM   2948  H   THR A 188     -23.885  17.000   6.606  1.00 75.56           H  
ATOM   2949  CA  THR A 188     -25.340  16.355   8.015  1.00 75.56           C  
ATOM   2950  HA  THR A 188     -26.427  16.317   7.939  1.00 75.56           H  
ATOM   2951  C   THR A 188     -24.988  16.890   9.399  1.00 75.56           C  
ATOM   2952  CB  THR A 188     -24.794  14.918   7.948  1.00 75.56           C  
ATOM   2953  HB  THR A 188     -25.227  14.354   8.774  1.00 75.56           H  
ATOM   2954  O   THR A 188     -25.582  16.446  10.381  1.00 75.56           O  
ATOM   2955  CG2 THR A 188     -25.142  14.175   6.670  1.00 75.56           C  
ATOM   2956 HG21 THR A 188     -26.226  14.131   6.573  1.00 75.56           H  
ATOM   2957 HG22 THR A 188     -24.749  13.159   6.723  1.00 75.56           H  
ATOM   2958 HG23 THR A 188     -24.696  14.680   5.814  1.00 75.56           H  
ATOM   2959  OG1 THR A 188     -23.397  14.886   8.111  1.00 75.56           O  
ATOM   2960  HG1 THR A 188     -22.992  15.349   7.373  1.00 75.56           H  
ATOM   2961  N   GLY A 189     -24.014  17.802   9.502  1.00 74.44           N  
ATOM   2962  H   GLY A 189     -23.510  18.052   8.663  1.00 74.44           H  
ATOM   2963  CA  GLY A 189     -23.443  18.247  10.777  1.00 74.44           C  
ATOM   2964  HA2 GLY A 189     -22.960  19.212  10.624  1.00 74.44           H  
ATOM   2965  HA3 GLY A 189     -24.239  18.372  11.512  1.00 74.44           H  
ATOM   2966  C   GLY A 189     -22.399  17.282  11.353  1.00 74.44           C  
ATOM   2967  O   GLY A 189     -21.813  17.558  12.398  1.00 74.44           O  
ATOM   2968  N   LEU A 190     -22.131  16.157  10.680  1.00 80.62           N  
ATOM   2969  H   LEU A 190     -22.608  16.000   9.803  1.00 80.62           H  
ATOM   2970  CA  LEU A 190     -21.072  15.220  11.039  1.00 80.62           C  
ATOM   2971  HA  LEU A 190     -20.803  15.348  12.087  1.00 80.62           H  
ATOM   2972  C   LEU A 190     -19.831  15.513  10.192  1.00 80.62           C  
ATOM   2973  CB  LEU A 190     -21.566  13.778  10.836  1.00 80.62           C  
ATOM   2974  HB2 LEU A 190     -21.853  13.662   9.791  1.00 80.62           H  
ATOM   2975  HB3 LEU A 190     -20.738  13.095  11.022  1.00 80.62           H  
ATOM   2976  O   LEU A 190     -19.803  15.229   8.997  1.00 80.62           O  
ATOM   2977  CG  LEU A 190     -22.767  13.364  11.701  1.00 80.62           C  
ATOM   2978  HG  LEU A 190     -23.591  14.063  11.560  1.00 80.62           H  
ATOM   2979  CD1 LEU A 190     -23.241  11.980  11.257  1.00 80.62           C  
ATOM   2980 HD11 LEU A 190     -23.582  12.041  10.224  1.00 80.62           H  
ATOM   2981 HD12 LEU A 190     -24.082  11.650  11.868  1.00 80.62           H  
ATOM   2982 HD13 LEU A 190     -22.427  11.257  11.302  1.00 80.62           H  
ATOM   2983  CD2 LEU A 190     -22.408  13.321  13.191  1.00 80.62           C  
ATOM   2984 HD21 LEU A 190     -21.521  12.708  13.352  1.00 80.62           H  
ATOM   2985 HD22 LEU A 190     -22.200  14.335  13.531  1.00 80.62           H  
ATOM   2986 HD23 LEU A 190     -23.261  12.952  13.761  1.00 80.62           H  
ATOM   2987  N   LEU A 191     -18.777  16.034  10.825  1.00 82.19           N  
ATOM   2988  H   LEU A 191     -18.903  16.297  11.792  1.00 82.19           H  
ATOM   2989  CA  LEU A 191     -17.514  16.406  10.168  1.00 82.19           C  
ATOM   2990  HA  LEU A 191     -17.688  17.259   9.512  1.00 82.19           H  
ATOM   2991  C   LEU A 191     -16.920  15.295   9.290  1.00 82.19           C  
ATOM   2992  CB  LEU A 191     -16.500  16.794  11.262  1.00 82.19           C  
ATOM   2993  HB2 LEU A 191     -15.488  16.621  10.897  1.00 82.19           H  
ATOM   2994  HB3 LEU A 191     -16.639  16.136  12.120  1.00 82.19           H  
ATOM   2995  O   LEU A 191     -16.397  15.580   8.217  1.00 82.19           O  
ATOM   2996  CG  LEU A 191     -16.621  18.267  11.693  1.00 82.19           C  
ATOM   2997  HG  LEU A 191     -17.625  18.634  11.483  1.00 82.19           H  
ATOM   2998  CD1 LEU A 191     -16.369  18.410  13.192  1.00 82.19           C  
ATOM   2999 HD11 LEU A 191     -16.445  19.460  13.476  1.00 82.19           H  
ATOM   3000 HD12 LEU A 191     -15.373  18.044  13.443  1.00 82.19           H  
ATOM   3001 HD13 LEU A 191     -17.118  17.847  13.749  1.00 82.19           H  
ATOM   3002  CD2 LEU A 191     -15.602  19.127  10.942  1.00 82.19           C  
ATOM   3003 HD21 LEU A 191     -15.726  20.172  11.226  1.00 82.19           H  
ATOM   3004 HD22 LEU A 191     -14.586  18.814  11.182  1.00 82.19           H  
ATOM   3005 HD23 LEU A 191     -15.763  19.034   9.868  1.00 82.19           H  
ATOM   3006  N   HIS A 192     -17.000  14.035   9.730  1.00 87.69           N  
ATOM   3007  H   HIS A 192     -17.478  13.852  10.601  1.00 87.69           H  
ATOM   3008  CA  HIS A 192     -16.462  12.885   8.996  1.00 87.69           C  
ATOM   3009  HA  HIS A 192     -15.502  13.165   8.563  1.00 87.69           H  
ATOM   3010  C   HIS A 192     -17.337  12.425   7.825  1.00 87.69           C  
ATOM   3011  CB  HIS A 192     -16.227  11.729   9.973  1.00 87.69           C  
ATOM   3012  HB2 HIS A 192     -15.542  12.058  10.754  1.00 87.69           H  
ATOM   3013  HB3 HIS A 192     -15.752  10.904   9.442  1.00 87.69           H  
ATOM   3014  O   HIS A 192     -16.871  11.615   7.032  1.00 87.69           O  
ATOM   3015  CG  HIS A 192     -17.489  11.217  10.620  1.00 87.69           C  
ATOM   3016  CD2 HIS A 192     -18.141  10.060  10.302  1.00 87.69           C  
ATOM   3017  HD2 HIS A 192     -17.867   9.356   9.531  1.00 87.69           H  
ATOM   3018  ND1 HIS A 192     -18.147  11.835  11.688  1.00 87.69           N  
ATOM   3019  CE1 HIS A 192     -19.172  11.023  11.990  1.00 87.69           C  
ATOM   3020  HE1 HIS A 192     -19.872  11.188  12.796  1.00 87.69           H  
ATOM   3021  NE2 HIS A 192     -19.196   9.956  11.181  1.00 87.69           N  
ATOM   3022  HE2 HIS A 192     -19.861   9.199  11.253  1.00 87.69           H  
ATOM   3023  N   ILE A 193     -18.577  12.908   7.715  1.00 87.38           N  
ATOM   3024  H   ILE A 193     -18.877  13.603   8.383  1.00 87.38           H  
ATOM   3025  CA  ILE A 193     -19.502  12.596   6.613  1.00 87.38           C  
ATOM   3026  HA  ILE A 193     -19.120  11.744   6.049  1.00 87.38           H  
ATOM   3027  C   ILE A 193     -19.570  13.745   5.611  1.00 87.38           C  
ATOM   3028  CB  ILE A 193     -20.904  12.242   7.163  1.00 87.38           C  
ATOM   3029  HB  ILE A 193     -21.244  13.083   7.768  1.00 87.38           H  
ATOM   3030  O   ILE A 193     -19.565  13.500   4.411  1.00 87.38           O  
ATOM   3031  CG1 ILE A 193     -20.875  10.992   8.070  1.00 87.38           C  
ATOM   3032 HG12 ILE A 193     -21.847  10.876   8.549  1.00 87.38           H  
ATOM   3033 HG13 ILE A 193     -20.152  11.163   8.868  1.00 87.38           H  
ATOM   3034  CG2 ILE A 193     -21.930  12.058   6.036  1.00 87.38           C  
ATOM   3035 HG21 ILE A 193     -22.843  11.607   6.425  1.00 87.38           H  
ATOM   3036 HG22 ILE A 193     -22.186  13.029   5.611  1.00 87.38           H  
ATOM   3037 HG23 ILE A 193     -21.509  11.437   5.246  1.00 87.38           H  
ATOM   3038  CD1 ILE A 193     -20.528   9.676   7.358  1.00 87.38           C  
ATOM   3039 HD11 ILE A 193     -19.875   9.842   6.501  1.00 87.38           H  
ATOM   3040 HD12 ILE A 193     -20.001   9.016   8.047  1.00 87.38           H  
ATOM   3041 HD13 ILE A 193     -21.441   9.187   7.019  1.00 87.38           H  
ATOM   3042  N   ASP A 194     -19.565  14.988   6.094  1.00 85.75           N  
ATOM   3043  H   ASP A 194     -19.640  15.111   7.094  1.00 85.75           H  
ATOM   3044  CA  ASP A 194     -19.656  16.189   5.252  1.00 85.75           C  
ATOM   3045  HA  ASP A 194     -20.434  16.038   4.504  1.00 85.75           H  
ATOM   3046  C   ASP A 194     -18.350  16.484   4.489  1.00 85.75           C  
ATOM   3047  CB  ASP A 194     -20.055  17.386   6.136  1.00 85.75           C  
ATOM   3048  HB2 ASP A 194     -19.356  17.467   6.969  1.00 85.75           H  
ATOM   3049  HB3 ASP A 194     -19.973  18.299   5.546  1.00 85.75           H  
ATOM   3050  O   ASP A 194     -18.308  17.334   3.598  1.00 85.75           O  
ATOM   3051  CG  ASP A 194     -21.487  17.320   6.683  1.00 85.75           C  
ATOM   3052  OD1 ASP A 194     -22.247  16.386   6.348  1.00 85.75           O  
ATOM   3053  OD2 ASP A 194     -21.886  18.244   7.433  1.00 85.75           O  
ATOM   3054  N   CYS A 195     -17.256  15.806   4.838  1.00 87.75           N  
ATOM   3055  H   CYS A 195     -17.353  15.092   5.546  1.00 87.75           H  
ATOM   3056  CA  CYS A 195     -15.957  15.986   4.209  1.00 87.75           C  
ATOM   3057  HA  CYS A 195     -15.840  17.047   3.984  1.00 87.75           H  
ATOM   3058  C   CYS A 195     -15.826  15.208   2.891  1.00 87.75           C  
ATOM   3059  CB  CYS A 195     -14.866  15.611   5.214  1.00 87.75           C  
ATOM   3060  HB2 CYS A 195     -13.892  15.865   4.796  1.00 87.75           H  
ATOM   3061  HB3 CYS A 195     -15.013  16.219   6.107  1.00 87.75           H  
ATOM   3062  O   CYS A 195     -16.231  14.054   2.768  1.00 87.75           O  
ATOM   3063  SG  CYS A 195     -14.850  13.870   5.729  1.00 87.75           S  
ATOM   3064  N   LYS A 196     -15.153  15.808   1.902  1.00 89.00           N  
ATOM   3065  H   LYS A 196     -14.872  16.770   2.027  1.00 89.00           H  
ATOM   3066  CA  LYS A 196     -14.806  15.107   0.661  1.00 89.00           C  
ATOM   3067  HA  LYS A 196     -15.692  14.569   0.325  1.00 89.00           H  
ATOM   3068  C   LYS A 196     -13.700  14.081   0.922  1.00 89.00           C  
ATOM   3069  CB  LYS A 196     -14.416  16.127  -0.416  1.00 89.00           C  
ATOM   3070  HB2 LYS A 196     -13.502  16.641  -0.120  1.00 89.00           H  
ATOM   3071  HB3 LYS A 196     -15.215  16.863  -0.506  1.00 89.00           H  
ATOM   3072  O   LYS A 196     -12.584  14.454   1.281  1.00 89.00           O  
ATOM   3073  CG  LYS A 196     -14.210  15.447  -1.777  1.00 89.00           C  
ATOM   3074  HG2 LYS A 196     -13.396  14.725  -1.708  1.00 89.00           H  
ATOM   3075  HG3 LYS A 196     -15.124  14.927  -2.062  1.00 89.00           H  
ATOM   3076  CD  LYS A 196     -13.863  16.487  -2.846  1.00 89.00           C  
ATOM   3077  HD2 LYS A 196     -14.674  17.210  -2.920  1.00 89.00           H  
ATOM   3078  HD3 LYS A 196     -12.947  17.001  -2.555  1.00 89.00           H  
ATOM   3079  CE  LYS A 196     -13.663  15.785  -4.192  1.00 89.00           C  
ATOM   3080  HE2 LYS A 196     -12.885  15.031  -4.075  1.00 89.00           H  
ATOM   3081  HE3 LYS A 196     -14.587  15.271  -4.456  1.00 89.00           H  
ATOM   3082  NZ  LYS A 196     -13.288  16.753  -5.252  1.00 89.00           N  
ATOM   3083  HZ1 LYS A 196     -14.014  17.446  -5.364  1.00 89.00           H  
ATOM   3084  HZ2 LYS A 196     -13.149  16.274  -6.130  1.00 89.00           H  
ATOM   3085  HZ3 LYS A 196     -12.429  17.222  -5.001  1.00 89.00           H  
ATOM   3086  N   ILE A 197     -13.976  12.801   0.695  1.00 91.12           N  
ATOM   3087  H   ILE A 197     -14.932  12.543   0.498  1.00 91.12           H  
ATOM   3088  CA  ILE A 197     -12.973  11.742   0.855  1.00 91.12           C  
ATOM   3089  HA  ILE A 197     -12.557  11.857   1.856  1.00 91.12           H  
ATOM   3090  C   ILE A 197     -11.814  11.922  -0.149  1.00 91.12           C  
ATOM   3091  CB  ILE A 197     -13.660  10.358   0.814  1.00 91.12           C  
ATOM   3092  HB  ILE A 197     -14.511  10.408   1.494  1.00 91.12           H  
ATOM   3093  O   ILE A 197     -12.037  12.020  -1.357  1.00 91.12           O  
ATOM   3094  CG1 ILE A 197     -12.709   9.274   1.354  1.00 91.12           C  
ATOM   3095 HG12 ILE A 197     -12.249   9.628   2.276  1.00 91.12           H  
ATOM   3096 HG13 ILE A 197     -11.920   9.100   0.622  1.00 91.12           H  
ATOM   3097  CG2 ILE A 197     -14.201   9.990  -0.581  1.00 91.12           C  
ATOM   3098 HG21 ILE A 197     -14.787  10.814  -0.988  1.00 91.12           H  
ATOM   3099 HG22 ILE A 197     -14.854   9.120  -0.500  1.00 91.12           H  
ATOM   3100 HG23 ILE A 197     -13.380   9.762  -1.260  1.00 91.12           H  
ATOM   3101  CD1 ILE A 197     -13.407   7.942   1.667  1.00 91.12           C  
ATOM   3102 HD11 ILE A 197     -12.684   7.251   2.101  1.00 91.12           H  
ATOM   3103 HD12 ILE A 197     -13.809   7.496   0.757  1.00 91.12           H  
ATOM   3104 HD13 ILE A 197     -14.213   8.102   2.383  1.00 91.12           H  
ATOM   3105  N   LYS A 198     -10.571  12.011   0.349  1.00 91.06           N  
ATOM   3106  H   LYS A 198     -10.477  12.012   1.354  1.00 91.06           H  
ATOM   3107  CA  LYS A 198      -9.348  12.171  -0.470  1.00 91.06           C  
ATOM   3108  HA  LYS A 198      -9.614  12.558  -1.454  1.00 91.06           H  
ATOM   3109  C   LYS A 198      -8.615  10.862  -0.731  1.00 91.06           C  
ATOM   3110  CB  LYS A 198      -8.360  13.149   0.190  1.00 91.06           C  
ATOM   3111  HB2 LYS A 198      -7.406  13.073  -0.332  1.00 91.06           H  
ATOM   3112  HB3 LYS A 198      -8.197  12.864   1.230  1.00 91.06           H  
ATOM   3113  O   LYS A 198      -7.892  10.764  -1.719  1.00 91.06           O  
ATOM   3114  CG  LYS A 198      -8.818  14.609   0.122  1.00 91.06           C  
ATOM   3115  HG2 LYS A 198      -9.121  14.848  -0.898  1.00 91.06           H  
ATOM   3116  HG3 LYS A 198      -9.670  14.739   0.789  1.00 91.06           H  
ATOM   3117  CD  LYS A 198      -7.672  15.547   0.537  1.00 91.06           C  
ATOM   3118  HD2 LYS A 198      -6.829  15.409  -0.140  1.00 91.06           H  
ATOM   3119  HD3 LYS A 198      -7.356  15.304   1.551  1.00 91.06           H  
ATOM   3120  CE  LYS A 198      -8.135  17.005   0.486  1.00 91.06           C  
ATOM   3121  HE2 LYS A 198      -8.532  17.230  -0.504  1.00 91.06           H  
ATOM   3122  HE3 LYS A 198      -8.952  17.118   1.198  1.00 91.06           H  
ATOM   3123  NZ  LYS A 198      -7.064  17.971   0.837  1.00 91.06           N  
ATOM   3124  HZ1 LYS A 198      -6.659  17.783   1.743  1.00 91.06           H  
ATOM   3125  HZ2 LYS A 198      -6.329  18.039   0.147  1.00 91.06           H  
ATOM   3126  HZ3 LYS A 198      -7.445  18.892   0.997  1.00 91.06           H  
ATOM   3127  N   GLY A 199      -8.778   9.883   0.153  1.00 94.00           N  
ATOM   3128  H   GLY A 199      -9.423  10.015   0.919  1.00 94.00           H  
ATOM   3129  CA  GLY A 199      -8.107   8.599   0.039  1.00 94.00           C  
ATOM   3130  HA2 GLY A 199      -7.250   8.547   0.711  1.00 94.00           H  
ATOM   3131  HA3 GLY A 199      -7.750   8.492  -0.986  1.00 94.00           H  
ATOM   3132  C   GLY A 199      -9.027   7.427   0.323  1.00 94.00           C  
ATOM   3133  O   GLY A 199      -9.968   7.541   1.106  1.00 94.00           O  
ATOM   3134  N   ARG A 200      -8.749   6.312  -0.343  1.00 96.31           N  
ATOM   3135  H   ARG A 200      -7.896   6.300  -0.885  1.00 96.31           H  
ATOM   3136  CA  ARG A 200      -9.480   5.046  -0.251  1.00 96.31           C  
ATOM   3137  HA  ARG A 200     -10.036   5.011   0.686  1.00 96.31           H  
ATOM   3138  C   ARG A 200      -8.486   3.881  -0.237  1.00 96.31           C  
ATOM   3139  CB  ARG A 200     -10.461   4.933  -1.427  1.00 96.31           C  
ATOM   3140  HB2 ARG A 200     -10.875   3.925  -1.459  1.00 96.31           H  
ATOM   3141  HB3 ARG A 200      -9.935   5.096  -2.367  1.00 96.31           H  
ATOM   3142  O   ARG A 200      -7.297   4.118  -0.471  1.00 96.31           O  
ATOM   3143  CG  ARG A 200     -11.633   5.909  -1.300  1.00 96.31           C  
ATOM   3144  HG2 ARG A 200     -11.283   6.938  -1.379  1.00 96.31           H  
ATOM   3145  HG3 ARG A 200     -12.117   5.764  -0.334  1.00 96.31           H  
ATOM   3146  CD  ARG A 200     -12.637   5.628  -2.413  1.00 96.31           C  
ATOM   3147  HD2 ARG A 200     -12.897   4.570  -2.397  1.00 96.31           H  
ATOM   3148  HD3 ARG A 200     -12.164   5.846  -3.370  1.00 96.31           H  
ATOM   3149  NE  ARG A 200     -13.855   6.446  -2.274  1.00 96.31           N  
ATOM   3150  HE  ARG A 200     -13.901   7.290  -2.827  1.00 96.31           H  
ATOM   3151  NH1 ARG A 200     -15.072   4.976  -0.968  1.00 96.31           N  
ATOM   3152 HH11 ARG A 200     -15.973   4.599  -0.710  1.00 96.31           H  
ATOM   3153 HH12 ARG A 200     -14.274   4.363  -0.884  1.00 96.31           H  
ATOM   3154  NH2 ARG A 200     -16.056   6.776  -1.811  1.00 96.31           N  
ATOM   3155 HH21 ARG A 200     -16.076   7.537  -2.475  1.00 96.31           H  
ATOM   3156 HH22 ARG A 200     -16.915   6.402  -1.434  1.00 96.31           H  
ATOM   3157  CZ  ARG A 200     -14.975   6.059  -1.684  1.00 96.31           C  
ATOM   3158  N   PRO A 201      -8.930   2.651   0.063  1.00 97.00           N  
ATOM   3159  CA  PRO A 201      -8.052   1.490   0.071  1.00 97.00           C  
ATOM   3160  HA  PRO A 201      -7.312   1.623   0.860  1.00 97.00           H  
ATOM   3161  C   PRO A 201      -7.334   1.298  -1.272  1.00 97.00           C  
ATOM   3162  CB  PRO A 201      -8.952   0.304   0.438  1.00 97.00           C  
ATOM   3163  HB2 PRO A 201      -8.422  -0.445   1.027  1.00 97.00           H  
ATOM   3164  HB3 PRO A 201      -9.373  -0.153  -0.457  1.00 97.00           H  
ATOM   3165  O   PRO A 201      -7.962   1.254  -2.334  1.00 97.00           O  
ATOM   3166  CG  PRO A 201     -10.066   0.956   1.250  1.00 97.00           C  
ATOM   3167  HG2 PRO A 201     -10.975   0.355   1.252  1.00 97.00           H  
ATOM   3168  HG3 PRO A 201      -9.719   1.149   2.265  1.00 97.00           H  
ATOM   3169  CD  PRO A 201     -10.262   2.274   0.521  1.00 97.00           C  
ATOM   3170  HD2 PRO A 201     -10.912   2.105  -0.338  1.00 97.00           H  
ATOM   3171  HD3 PRO A 201     -10.697   3.012   1.195  1.00 97.00           H  
ATOM   3172  N   CYS A 202      -6.014   1.166  -1.212  1.00 95.94           N  
ATOM   3173  H   CYS A 202      -5.560   1.306  -0.321  1.00 95.94           H  
ATOM   3174  CA  CYS A 202      -5.149   0.801  -2.321  1.00 95.94           C  
ATOM   3175  HA  CYS A 202      -5.750   0.604  -3.209  1.00 95.94           H  
ATOM   3176  C   CYS A 202      -4.374  -0.464  -1.955  1.00 95.94           C  
ATOM   3177  CB  CYS A 202      -4.190   1.947  -2.637  1.00 95.94           C  
ATOM   3178  HB2 CYS A 202      -4.759   2.847  -2.866  1.00 95.94           H  
ATOM   3179  HB3 CYS A 202      -3.585   2.139  -1.751  1.00 95.94           H  
ATOM   3180  O   CYS A 202      -3.704  -0.521  -0.922  1.00 95.94           O  
ATOM   3181  SG  CYS A 202      -3.072   1.572  -4.011  1.00 95.94           S  
ATOM   3182  N   CYS A 203      -4.460  -1.476  -2.812  1.00 94.62           N  
ATOM   3183  H   CYS A 203      -5.045  -1.365  -3.628  1.00 94.62           H  
ATOM   3184  CA  CYS A 203      -3.698  -2.707  -2.664  1.00 94.62           C  
ATOM   3185  HA  CYS A 203      -3.495  -2.891  -1.609  1.00 94.62           H  
ATOM   3186  C   CYS A 203      -2.373  -2.581  -3.410  1.00 94.62           C  
ATOM   3187  CB  CYS A 203      -4.535  -3.864  -3.195  1.00 94.62           C  
ATOM   3188  HB2 CYS A 203      -3.949  -4.782  -3.142  1.00 94.62           H  
ATOM   3189  HB3 CYS A 203      -4.763  -3.672  -4.244  1.00 94.62           H  
ATOM   3190  O   CYS A 203      -2.369  -2.493  -4.640  1.00 94.62           O  
ATOM   3191  SG  CYS A 203      -6.091  -4.103  -2.310  1.00 94.62           S  
ATOM   3192  N   ILE A 204      -1.262  -2.583  -2.675  1.00 88.88           N  
ATOM   3193  H   ILE A 204      -1.355  -2.701  -1.676  1.00 88.88           H  
ATOM   3194  CA  ILE A 204       0.081  -2.352  -3.220  1.00 88.88           C  
ATOM   3195  HA  ILE A 204       0.006  -2.241  -4.301  1.00 88.88           H  
ATOM   3196  C   ILE A 204       0.970  -3.563  -2.952  1.00 88.88           C  
ATOM   3197  CB  ILE A 204       0.697  -1.038  -2.676  1.00 88.88           C  
ATOM   3198  HB  ILE A 204       0.811  -1.131  -1.595  1.00 88.88           H  
ATOM   3199  O   ILE A 204       0.869  -4.230  -1.919  1.00 88.88           O  
ATOM   3200  CG1 ILE A 204      -0.245   0.149  -2.964  1.00 88.88           C  
ATOM   3201 HG12 ILE A 204      -1.203  -0.036  -2.477  1.00 88.88           H  
ATOM   3202 HG13 ILE A 204      -0.410   0.229  -4.038  1.00 88.88           H  
ATOM   3203  CG2 ILE A 204       2.089  -0.775  -3.290  1.00 88.88           C  
ATOM   3204 HG21 ILE A 204       2.020  -0.720  -4.377  1.00 88.88           H  
ATOM   3205 HG22 ILE A 204       2.796  -1.550  -2.995  1.00 88.88           H  
ATOM   3206 HG23 ILE A 204       2.498   0.162  -2.910  1.00 88.88           H  
ATOM   3207  CD1 ILE A 204       0.250   1.497  -2.437  1.00 88.88           C  
ATOM   3208 HD11 ILE A 204       1.070   1.869  -3.050  1.00 88.88           H  
ATOM   3209 HD12 ILE A 204       0.590   1.385  -1.408  1.00 88.88           H  
ATOM   3210 HD13 ILE A 204      -0.561   2.224  -2.477  1.00 88.88           H  
ATOM   3211  N   GLY A 205       1.881  -3.819  -3.889  1.00 82.31           N  
ATOM   3212  H   GLY A 205       1.878  -3.240  -4.716  1.00 82.31           H  
ATOM   3213  CA  GLY A 205       2.933  -4.810  -3.742  1.00 82.31           C  
ATOM   3214  HA2 GLY A 205       3.688  -4.634  -4.508  1.00 82.31           H  
ATOM   3215  HA3 GLY A 205       3.406  -4.688  -2.767  1.00 82.31           H  
ATOM   3216  C   GLY A 205       2.446  -6.251  -3.864  1.00 82.31           C  
ATOM   3217  O   GLY A 205       1.263  -6.579  -3.870  1.00 82.31           O  
ATOM   3218  N   THR A 206       3.409  -7.154  -3.939  1.00 82.88           N  
ATOM   3219  H   THR A 206       4.373  -6.852  -3.915  1.00 82.88           H  
ATOM   3220  CA  THR A 206       3.185  -8.578  -4.209  1.00 82.88           C  
ATOM   3221  HA  THR A 206       2.463  -8.681  -5.019  1.00 82.88           H  
ATOM   3222  C   THR A 206       2.634  -9.360  -3.006  1.00 82.88           C  
ATOM   3223  CB  THR A 206       4.509  -9.178  -4.675  1.00 82.88           C  
ATOM   3224  HB  THR A 206       4.384 -10.253  -4.806  1.00 82.88           H  
ATOM   3225  O   THR A 206       2.234 -10.515  -3.136  1.00 82.88           O  
ATOM   3226  CG2 THR A 206       5.000  -8.629  -6.005  1.00 82.88           C  
ATOM   3227 HG21 THR A 206       5.269  -7.577  -5.909  1.00 82.88           H  
ATOM   3228 HG22 THR A 206       4.216  -8.746  -6.753  1.00 82.88           H  
ATOM   3229 HG23 THR A 206       5.878  -9.188  -6.329  1.00 82.88           H  
ATOM   3230  OG1 THR A 206       5.503  -8.846  -3.722  1.00 82.88           O  
ATOM   3231  HG1 THR A 206       6.278  -9.367  -3.942  1.00 82.88           H  
ATOM   3232  N   LYS A 207       2.600  -8.747  -1.816  1.00 81.31           N  
ATOM   3233  H   LYS A 207       2.938  -7.796  -1.788  1.00 81.31           H  
ATOM   3234  CA  LYS A 207       2.051  -9.338  -0.579  1.00 81.31           C  
ATOM   3235  HA  LYS A 207       2.127 -10.425  -0.623  1.00 81.31           H  
ATOM   3236  C   LYS A 207       0.569  -9.028  -0.372  1.00 81.31           C  
ATOM   3237  CB  LYS A 207       2.838  -8.833   0.632  1.00 81.31           C  
ATOM   3238  HB2 LYS A 207       2.413  -9.251   1.545  1.00 81.31           H  
ATOM   3239  HB3 LYS A 207       2.716  -7.750   0.671  1.00 81.31           H  
ATOM   3240  O   LYS A 207      -0.036  -9.611   0.522  1.00 81.31           O  
ATOM   3241  CG  LYS A 207       4.327  -9.198   0.576  1.00 81.31           C  
ATOM   3242  HG2 LYS A 207       4.454 -10.258   0.796  1.00 81.31           H  
ATOM   3243  HG3 LYS A 207       4.732  -8.978  -0.412  1.00 81.31           H  
ATOM   3244  CD  LYS A 207       5.066  -8.362   1.613  1.00 81.31           C  
ATOM   3245  HD2 LYS A 207       4.958  -8.805   2.603  1.00 81.31           H  
ATOM   3246  HD3 LYS A 207       4.619  -7.368   1.643  1.00 81.31           H  
ATOM   3247  CE  LYS A 207       6.537  -8.211   1.244  1.00 81.31           C  
ATOM   3248  HE2 LYS A 207       7.112  -9.044   1.647  1.00 81.31           H  
ATOM   3249  HE3 LYS A 207       6.646  -8.216   0.159  1.00 81.31           H  
ATOM   3250  NZ  LYS A 207       7.002  -6.914   1.781  1.00 81.31           N  
ATOM   3251  HZ1 LYS A 207       8.001  -6.806   1.678  1.00 81.31           H  
ATOM   3252  HZ2 LYS A 207       6.569  -6.127   1.320  1.00 81.31           H  
ATOM   3253  HZ3 LYS A 207       6.836  -6.816   2.773  1.00 81.31           H  
ATOM   3254  N   GLY A 208       0.004  -8.112  -1.163  1.00 82.69           N  
ATOM   3255  H   GLY A 208       0.551  -7.694  -1.902  1.00 82.69           H  
ATOM   3256  CA  GLY A 208      -1.353  -7.616  -0.957  1.00 82.69           C  
ATOM   3257  HA2 GLY A 208      -1.626  -6.979  -1.798  1.00 82.69           H  
ATOM   3258  HA3 GLY A 208      -2.049  -8.454  -0.909  1.00 82.69           H  
ATOM   3259  C   GLY A 208      -1.496  -6.786   0.319  1.00 82.69           C  
ATOM   3260  O   GLY A 208      -2.488  -6.952   1.020  1.00 82.69           O  
ATOM   3261  N   SER A 209      -0.517  -5.929   0.630  1.00 87.25           N  
ATOM   3262  H   SER A 209       0.230  -5.769  -0.030  1.00 87.25           H  
ATOM   3263  CA  SER A 209      -0.671  -4.934   1.700  1.00 87.25           C  
ATOM   3264  HA  SER A 209      -1.029  -5.425   2.604  1.00 87.25           H  
ATOM   3265  C   SER A 209      -1.700  -3.889   1.292  1.00 87.25           C  
ATOM   3266  CB  SER A 209       0.654  -4.243   2.042  1.00 87.25           C  
ATOM   3267  HB2 SER A 209       1.273  -4.931   2.617  1.00 87.25           H  
ATOM   3268  HB3 SER A 209       0.458  -3.367   2.660  1.00 87.25           H  
ATOM   3269  O   SER A 209      -1.744  -3.490   0.121  1.00 87.25           O  
ATOM   3270  OG  SER A 209       1.361  -3.860   0.873  1.00 87.25           O  
ATOM   3271  HG  SER A 209       0.742  -3.469   0.251  1.00 87.25           H  
ATOM   3272  N   CYS A 210      -2.503  -3.445   2.254  1.00 93.56           N  
ATOM   3273  H   CYS A 210      -2.372  -3.788   3.195  1.00 93.56           H  
ATOM   3274  CA  CYS A 210      -3.495  -2.406   2.033  1.00 93.56           C  
ATOM   3275  HA  CYS A 210      -3.542  -2.166   0.971  1.00 93.56           H  
ATOM   3276  C   CYS A 210      -3.144  -1.131   2.788  1.00 93.56           C  
ATOM   3277  CB  CYS A 210      -4.875  -2.903   2.442  1.00 93.56           C  
ATOM   3278  HB2 CYS A 210      -5.070  -3.855   1.948  1.00 93.56           H  
ATOM   3279  HB3 CYS A 210      -4.885  -3.080   3.517  1.00 93.56           H  
ATOM   3280  O   CYS A 210      -2.849  -1.154   3.982  1.00 93.56           O  
ATOM   3281  SG  CYS A 210      -6.179  -1.726   2.005  1.00 93.56           S  
ATOM   3282  N   GLU A 211      -3.274  -0.003   2.106  1.00 92.38           N  
ATOM   3283  H   GLU A 211      -3.488  -0.046   1.120  1.00 92.38           H  
ATOM   3284  CA  GLU A 211      -3.170   1.314   2.718  1.00 92.38           C  
ATOM   3285  HA  GLU A 211      -3.341   1.221   3.791  1.00 92.38           H  
ATOM   3286  C   GLU A 211      -4.244   2.257   2.179  1.00 92.38           C  
ATOM   3287  CB  GLU A 211      -1.765   1.888   2.529  1.00 92.38           C  
ATOM   3288  HB2 GLU A 211      -1.779   2.937   2.825  1.00 92.38           H  
ATOM   3289  HB3 GLU A 211      -1.070   1.361   3.183  1.00 92.38           H  
ATOM   3290  O   GLU A 211      -4.679   2.161   1.032  1.00 92.38           O  
ATOM   3291  CG  GLU A 211      -1.281   1.758   1.085  1.00 92.38           C  
ATOM   3292  HG2 GLU A 211      -2.115   1.923   0.403  1.00 92.38           H  
ATOM   3293  HG3 GLU A 211      -0.901   0.751   0.912  1.00 92.38           H  
ATOM   3294  CD  GLU A 211      -0.197   2.777   0.795  1.00 92.38           C  
ATOM   3295  OE1 GLU A 211      -0.444   3.553  -0.143  1.00 92.38           O  
ATOM   3296  OE2 GLU A 211       0.834   2.819   1.503  1.00 92.38           O  
ATOM   3297  N   ILE A 212      -4.691   3.182   3.024  1.00 95.50           N  
ATOM   3298  H   ILE A 212      -4.277   3.242   3.943  1.00 95.50           H  
ATOM   3299  CA  ILE A 212      -5.647   4.211   2.623  1.00 95.50           C  
ATOM   3300  HA  ILE A 212      -6.267   3.817   1.818  1.00 95.50           H  
ATOM   3301  C   ILE A 212      -4.853   5.387   2.071  1.00 95.50           C  
ATOM   3302  CB  ILE A 212      -6.596   4.586   3.777  1.00 95.50           C  
ATOM   3303  HB  ILE A 212      -6.011   4.965   4.615  1.00 95.50           H  
ATOM   3304  O   ILE A 212      -4.100   6.040   2.798  1.00 95.50           O  
ATOM   3305  CG1 ILE A 212      -7.347   3.307   4.221  1.00 95.50           C  
ATOM   3306 HG12 ILE A 212      -7.851   2.865   3.362  1.00 95.50           H  
ATOM   3307 HG13 ILE A 212      -6.626   2.579   4.595  1.00 95.50           H  
ATOM   3308  CG2 ILE A 212      -7.569   5.688   3.315  1.00 95.50           C  
ATOM   3309 HG21 ILE A 212      -8.186   6.011   4.153  1.00 95.50           H  
ATOM   3310 HG22 ILE A 212      -7.020   6.558   2.958  1.00 95.50           H  
ATOM   3311 HG23 ILE A 212      -8.213   5.310   2.521  1.00 95.50           H  
ATOM   3312  CD1 ILE A 212      -8.378   3.506   5.328  1.00 95.50           C  
ATOM   3313 HD11 ILE A 212      -8.712   2.532   5.686  1.00 95.50           H  
ATOM   3314 HD12 ILE A 212      -9.243   4.035   4.927  1.00 95.50           H  
ATOM   3315 HD13 ILE A 212      -7.931   4.053   6.158  1.00 95.50           H  
ATOM   3316  N   THR A 213      -5.016   5.649   0.778  1.00 93.75           N  
ATOM   3317  H   THR A 213      -5.627   5.056   0.233  1.00 93.75           H  
ATOM   3318  CA  THR A 213      -4.232   6.665   0.078  1.00 93.75           C  
ATOM   3319  HA  THR A 213      -4.036   7.476   0.780  1.00 93.75           H  
ATOM   3320  C   THR A 213      -4.985   7.289  -1.090  1.00 93.75           C  
ATOM   3321  CB  THR A 213      -2.883   6.082  -0.361  1.00 93.75           C  
ATOM   3322  HB  THR A 213      -2.459   5.504   0.460  1.00 93.75           H  
ATOM   3323  O   THR A 213      -6.110   6.903  -1.402  1.00 93.75           O  
ATOM   3324  CG2 THR A 213      -3.029   5.176  -1.588  1.00 93.75           C  
ATOM   3325 HG21 THR A 213      -3.957   4.607  -1.527  1.00 93.75           H  
ATOM   3326 HG22 THR A 213      -2.207   4.461  -1.621  1.00 93.75           H  
ATOM   3327 HG23 THR A 213      -3.014   5.766  -2.504  1.00 93.75           H  
ATOM   3328  OG1 THR A 213      -2.039   7.187  -0.615  1.00 93.75           O  
ATOM   3329  HG1 THR A 213      -1.787   7.528   0.246  1.00 93.75           H  
ATOM   3330  N   THR A 214      -4.394   8.304  -1.712  1.00 94.00           N  
ATOM   3331  H   THR A 214      -3.416   8.453  -1.510  1.00 94.00           H  
ATOM   3332  CA  THR A 214      -4.954   8.980  -2.882  1.00 94.00           C  
ATOM   3333  HA  THR A 214      -6.006   9.190  -2.692  1.00 94.00           H  
ATOM   3334  C   THR A 214      -4.860   8.091  -4.122  1.00 94.00           C  
ATOM   3335  CB  THR A 214      -4.246  10.315  -3.154  1.00 94.00           C  
ATOM   3336  HB  THR A 214      -4.760  10.828  -3.967  1.00 94.00           H  
ATOM   3337  O   THR A 214      -3.987   7.229  -4.247  1.00 94.00           O  
ATOM   3338  CG2 THR A 214      -4.230  11.237  -1.933  1.00 94.00           C  
ATOM   3339 HG21 THR A 214      -5.246  11.374  -1.562  1.00 94.00           H  
ATOM   3340 HG22 THR A 214      -3.823  12.208  -2.218  1.00 94.00           H  
ATOM   3341 HG23 THR A 214      -3.610  10.812  -1.144  1.00 94.00           H  
ATOM   3342  OG1 THR A 214      -2.927  10.045  -3.555  1.00 94.00           O  
ATOM   3343  HG1 THR A 214      -2.376  10.818  -3.416  1.00 94.00           H  
ATOM   3344  N   ARG A 215      -5.739   8.339  -5.095  1.00 94.50           N  
ATOM   3345  H   ARG A 215      -6.460   9.028  -4.934  1.00 94.50           H  
ATOM   3346  CA  ARG A 215      -5.688   7.645  -6.386  1.00 94.50           C  
ATOM   3347  HA  ARG A 215      -5.786   6.574  -6.214  1.00 94.50           H  
ATOM   3348  C   ARG A 215      -4.346   7.844  -7.096  1.00 94.50           C  
ATOM   3349  CB  ARG A 215      -6.860   8.118  -7.245  1.00 94.50           C  
ATOM   3350  HB2 ARG A 215      -7.789   7.948  -6.699  1.00 94.50           H  
ATOM   3351  HB3 ARG A 215      -6.759   9.186  -7.442  1.00 94.50           H  
ATOM   3352  O   ARG A 215      -3.793   6.881  -7.607  1.00 94.50           O  
ATOM   3353  CG  ARG A 215      -6.920   7.361  -8.573  1.00 94.50           C  
ATOM   3354  HG2 ARG A 215      -7.032   6.294  -8.382  1.00 94.50           H  
ATOM   3355  HG3 ARG A 215      -6.008   7.533  -9.146  1.00 94.50           H  
ATOM   3356  CD  ARG A 215      -8.107   7.872  -9.379  1.00 94.50           C  
ATOM   3357  HD2 ARG A 215      -7.963   8.930  -9.598  1.00 94.50           H  
ATOM   3358  HD3 ARG A 215      -9.005   7.746  -8.774  1.00 94.50           H  
ATOM   3359  NE  ARG A 215      -8.225   7.129 -10.638  1.00 94.50           N  
ATOM   3360  HE  ARG A 215      -7.356   6.816 -11.048  1.00 94.50           H  
ATOM   3361  NH1 ARG A 215     -10.504   7.218 -10.813  1.00 94.50           N  
ATOM   3362 HH11 ARG A 215     -10.472   7.896 -10.065  1.00 94.50           H  
ATOM   3363 HH12 ARG A 215     -11.233   6.534 -10.670  1.00 94.50           H  
ATOM   3364  NH2 ARG A 215      -9.344   5.884 -12.161  1.00 94.50           N  
ATOM   3365 HH21 ARG A 215      -8.448   5.514 -12.445  1.00 94.50           H  
ATOM   3366 HH22 ARG A 215     -10.227   5.551 -12.520  1.00 94.50           H  
ATOM   3367  CZ  ARG A 215      -9.353   6.753 -11.200  1.00 94.50           C  
ATOM   3368  N   GLU A 216      -3.808   9.064  -7.078  1.00 93.56           N  
ATOM   3369  H   GLU A 216      -4.311   9.810  -6.618  1.00 93.56           H  
ATOM   3370  CA  GLU A 216      -2.534   9.389  -7.733  1.00 93.56           C  
ATOM   3371  HA  GLU A 216      -2.600   9.153  -8.795  1.00 93.56           H  
ATOM   3372  C   GLU A 216      -1.366   8.579  -7.154  1.00 93.56           C  
ATOM   3373  CB  GLU A 216      -2.209  10.881  -7.571  1.00 93.56           C  
ATOM   3374  HB2 GLU A 216      -2.100  11.105  -6.510  1.00 93.56           H  
ATOM   3375  HB3 GLU A 216      -1.257  11.061  -8.071  1.00 93.56           H  
ATOM   3376  O   GLU A 216      -0.530   8.081  -7.907  1.00 93.56           O  
ATOM   3377  CG  GLU A 216      -3.235  11.846  -8.179  1.00 93.56           C  
ATOM   3378  HG2 GLU A 216      -4.201  11.680  -7.701  1.00 93.56           H  
ATOM   3379  HG3 GLU A 216      -3.338  11.625  -9.242  1.00 93.56           H  
ATOM   3380  CD  GLU A 216      -2.838  13.325  -7.998  1.00 93.56           C  
ATOM   3381  OE1 GLU A 216      -3.645  14.180  -8.428  1.00 93.56           O  
ATOM   3382  OE2 GLU A 216      -1.759  13.607  -7.416  1.00 93.56           O  
ATOM   3383  N   TYR A 217      -1.311   8.416  -5.826  1.00 93.75           N  
ATOM   3384  H   TYR A 217      -2.020   8.832  -5.240  1.00 93.75           H  
ATOM   3385  CA  TYR A 217      -0.273   7.603  -5.191  1.00 93.75           C  
ATOM   3386  HA  TYR A 217       0.700   7.879  -5.596  1.00 93.75           H  
ATOM   3387  C   TYR A 217      -0.450   6.121  -5.509  1.00 93.75           C  
ATOM   3388  CB  TYR A 217      -0.250   7.857  -3.683  1.00 93.75           C  
ATOM   3389  HB2 TYR A 217      -0.101   8.922  -3.505  1.00 93.75           H  
ATOM   3390  HB3 TYR A 217      -1.213   7.578  -3.257  1.00 93.75           H  
ATOM   3391  O   TYR A 217       0.518   5.452  -5.866  1.00 93.75           O  
ATOM   3392  CG  TYR A 217       0.858   7.094  -2.981  1.00 93.75           C  
ATOM   3393  CD1 TYR A 217       0.555   6.034  -2.111  1.00 93.75           C  
ATOM   3394  HD1 TYR A 217      -0.467   5.748  -1.912  1.00 93.75           H  
ATOM   3395  CD2 TYR A 217       2.208   7.420  -3.224  1.00 93.75           C  
ATOM   3396  HD2 TYR A 217       2.448   8.208  -3.923  1.00 93.75           H  
ATOM   3397  CE1 TYR A 217       1.588   5.342  -1.461  1.00 93.75           C  
ATOM   3398  HE1 TYR A 217       1.393   4.562  -0.741  1.00 93.75           H  
ATOM   3399  CE2 TYR A 217       3.241   6.692  -2.596  1.00 93.75           C  
ATOM   3400  HE2 TYR A 217       4.279   6.897  -2.812  1.00 93.75           H  
ATOM   3401  OH  TYR A 217       3.877   4.947  -1.045  1.00 93.75           O  
ATOM   3402  HH  TYR A 217       3.461   4.270  -0.507  1.00 93.75           H  
ATOM   3403  CZ  TYR A 217       2.923   5.652  -1.703  1.00 93.75           C  
ATOM   3404  N   CYS A 218      -1.689   5.630  -5.466  1.00 94.75           N  
ATOM   3405  H   CYS A 218      -2.439   6.234  -5.161  1.00 94.75           H  
ATOM   3406  CA  CYS A 218      -1.996   4.253  -5.828  1.00 94.75           C  
ATOM   3407  HA  CYS A 218      -1.441   3.594  -5.160  1.00 94.75           H  
ATOM   3408  C   CYS A 218      -1.574   3.924  -7.273  1.00 94.75           C  
ATOM   3409  CB  CYS A 218      -3.496   4.029  -5.623  1.00 94.75           C  
ATOM   3410  HB2 CYS A 218      -3.781   4.435  -4.653  1.00 94.75           H  
ATOM   3411  HB3 CYS A 218      -4.047   4.568  -6.394  1.00 94.75           H  
ATOM   3412  O   CYS A 218      -0.944   2.895  -7.513  1.00 94.75           O  
ATOM   3413  SG  CYS A 218      -3.982   2.289  -5.667  1.00 94.75           S  
ATOM   3414  N   GLU A 219      -1.862   4.819  -8.224  1.00 94.50           N  
ATOM   3415  H   GLU A 219      -2.395   5.638  -7.968  1.00 94.50           H  
ATOM   3416  CA  GLU A 219      -1.468   4.678  -9.632  1.00 94.50           C  
ATOM   3417  HA  GLU A 219      -1.790   3.702  -9.995  1.00 94.50           H  
ATOM   3418  C   GLU A 219       0.058   4.726  -9.809  1.00 94.50           C  
ATOM   3419  CB  GLU A 219      -2.158   5.765 -10.481  1.00 94.50           C  
ATOM   3420  HB2 GLU A 219      -2.026   6.733  -9.997  1.00 94.50           H  
ATOM   3421  HB3 GLU A 219      -1.680   5.801 -11.460  1.00 94.50           H  
ATOM   3422  O   GLU A 219       0.611   3.889 -10.522  1.00 94.50           O  
ATOM   3423  CG  GLU A 219      -3.662   5.485 -10.691  1.00 94.50           C  
ATOM   3424  HG2 GLU A 219      -4.136   5.324  -9.723  1.00 94.50           H  
ATOM   3425  HG3 GLU A 219      -3.759   4.558 -11.256  1.00 94.50           H  
ATOM   3426  CD  GLU A 219      -4.427   6.601 -11.433  1.00 94.50           C  
ATOM   3427  OE1 GLU A 219      -5.669   6.444 -11.599  1.00 94.50           O  
ATOM   3428  OE2 GLU A 219      -3.807   7.615 -11.824  1.00 94.50           O  
ATOM   3429  N   PHE A 220       0.755   5.639  -9.120  1.00 93.00           N  
ATOM   3430  H   PHE A 220       0.249   6.310  -8.560  1.00 93.00           H  
ATOM   3431  CA  PHE A 220       2.224   5.709  -9.136  1.00 93.00           C  
ATOM   3432  HA  PHE A 220       2.560   5.821 -10.167  1.00 93.00           H  
ATOM   3433  C   PHE A 220       2.887   4.434  -8.590  1.00 93.00           C  
ATOM   3434  CB  PHE A 220       2.681   6.934  -8.330  1.00 93.00           C  
ATOM   3435  HB2 PHE A 220       2.204   6.915  -7.350  1.00 93.00           H  
ATOM   3436  HB3 PHE A 220       2.345   7.837  -8.840  1.00 93.00           H  
ATOM   3437  O   PHE A 220       3.914   3.996  -9.104  1.00 93.00           O  
ATOM   3438  CG  PHE A 220       4.186   7.006  -8.139  1.00 93.00           C  
ATOM   3439  CD1 PHE A 220       4.762   6.672  -6.898  1.00 93.00           C  
ATOM   3440  HD1 PHE A 220       4.132   6.379  -6.071  1.00 93.00           H  
ATOM   3441  CD2 PHE A 220       5.017   7.333  -9.225  1.00 93.00           C  
ATOM   3442  HD2 PHE A 220       4.581   7.556 -10.187  1.00 93.00           H  
ATOM   3443  CE1 PHE A 220       6.159   6.679  -6.743  1.00 93.00           C  
ATOM   3444  HE1 PHE A 220       6.590   6.397  -5.794  1.00 93.00           H  
ATOM   3445  CE2 PHE A 220       6.415   7.341  -9.070  1.00 93.00           C  
ATOM   3446  HE2 PHE A 220       7.044   7.580  -9.915  1.00 93.00           H  
ATOM   3447  CZ  PHE A 220       6.988   7.024  -7.826  1.00 93.00           C  
ATOM   3448  HZ  PHE A 220       8.061   7.017  -7.708  1.00 93.00           H  
ATOM   3449  N   MET A 221       2.289   3.821  -7.568  1.00 90.75           N  
ATOM   3450  H   MET A 221       1.470   4.256  -7.169  1.00 90.75           H  
ATOM   3451  CA  MET A 221       2.769   2.574  -6.968  1.00 90.75           C  
ATOM   3452  HA  MET A 221       3.859   2.577  -6.991  1.00 90.75           H  
ATOM   3453  C   MET A 221       2.338   1.318  -7.740  1.00 90.75           C  
ATOM   3454  CB  MET A 221       2.316   2.519  -5.501  1.00 90.75           C  
ATOM   3455  HB2 MET A 221       1.234   2.649  -5.455  1.00 90.75           H  
ATOM   3456  HB3 MET A 221       2.556   1.542  -5.082  1.00 90.75           H  
ATOM   3457  O   MET A 221       2.624   0.205  -7.290  1.00 90.75           O  
ATOM   3458  CG  MET A 221       2.991   3.594  -4.639  1.00 90.75           C  
ATOM   3459  HG2 MET A 221       2.568   3.548  -3.635  1.00 90.75           H  
ATOM   3460  HG3 MET A 221       2.746   4.576  -5.045  1.00 90.75           H  
ATOM   3461  SD  MET A 221       4.801   3.480  -4.503  1.00 90.75           S  
ATOM   3462  CE  MET A 221       4.952   1.965  -3.521  1.00 90.75           C  
ATOM   3463  HE1 MET A 221       5.999   1.801  -3.267  1.00 90.75           H  
ATOM   3464  HE2 MET A 221       4.582   1.114  -4.093  1.00 90.75           H  
ATOM   3465  HE3 MET A 221       4.371   2.069  -2.604  1.00 90.75           H  
ATOM   3466  N   HIS A 222       1.653   1.475  -8.881  1.00 89.56           N  
ATOM   3467  H   HIS A 222       1.489   2.416  -9.211  1.00 89.56           H  
ATOM   3468  CA  HIS A 222       1.075   0.381  -9.668  1.00 89.56           C  
ATOM   3469  HA  HIS A 222       0.434   0.843 -10.418  1.00 89.56           H  
ATOM   3470  C   HIS A 222       0.148  -0.533  -8.841  1.00 89.56           C  
ATOM   3471  CB  HIS A 222       2.186  -0.370 -10.421  1.00 89.56           C  
ATOM   3472  HB2 HIS A 222       1.737  -1.180 -10.995  1.00 89.56           H  
ATOM   3473  HB3 HIS A 222       2.878  -0.817  -9.708  1.00 89.56           H  
ATOM   3474  O   HIS A 222       0.129  -1.752  -9.014  1.00 89.56           O  
ATOM   3475  CG  HIS A 222       2.956   0.501 -11.379  1.00 89.56           C  
ATOM   3476  CD2 HIS A 222       4.167   1.105 -11.166  1.00 89.56           C  
ATOM   3477  HD2 HIS A 222       4.740   1.070 -10.252  1.00 89.56           H  
ATOM   3478  ND1 HIS A 222       2.557   0.831 -12.651  1.00 89.56           N  
ATOM   3479  HD1 HIS A 222       1.694   0.546 -13.091  1.00 89.56           H  
ATOM   3480  CE1 HIS A 222       3.509   1.603 -13.198  1.00 89.56           C  
ATOM   3481  HE1 HIS A 222       3.472   2.018 -14.194  1.00 89.56           H  
ATOM   3482  NE2 HIS A 222       4.522   1.786 -12.339  1.00 89.56           N  
ATOM   3483  N   GLY A 223      -0.595   0.059  -7.903  1.00 91.56           N  
ATOM   3484  H   GLY A 223      -0.557   1.066  -7.835  1.00 91.56           H  
ATOM   3485  CA  GLY A 223      -1.547  -0.638  -7.044  1.00 91.56           C  
ATOM   3486  HA2 GLY A 223      -1.617  -0.109  -6.093  1.00 91.56           H  
ATOM   3487  HA3 GLY A 223      -1.186  -1.646  -6.841  1.00 91.56           H  
ATOM   3488  C   GLY A 223      -2.956  -0.739  -7.636  1.00 91.56           C  
ATOM   3489  O   GLY A 223      -3.270  -0.178  -8.687  1.00 91.56           O  
ATOM   3490  N   TYR A 224      -3.835  -1.436  -6.916  1.00 92.88           N  
ATOM   3491  H   TYR A 224      -3.500  -1.860  -6.063  1.00 92.88           H  
ATOM   3492  CA  TYR A 224      -5.259  -1.548  -7.245  1.00 92.88           C  
ATOM   3493  HA  TYR A 224      -5.414  -1.219  -8.272  1.00 92.88           H  
ATOM   3494  C   TYR A 224      -6.085  -0.646  -6.328  1.00 92.88           C  
ATOM   3495  CB  TYR A 224      -5.724  -3.009  -7.170  1.00 92.88           C  
ATOM   3496  HB2 TYR A 224      -6.786  -3.046  -7.413  1.00 92.88           H  
ATOM   3497  HB3 TYR A 224      -5.620  -3.373  -6.148  1.00 92.88           H  
ATOM   3498  O   TYR A 224      -6.190  -0.903  -5.128  1.00 92.88           O  
ATOM   3499  CG  TYR A 224      -4.979  -3.941  -8.103  1.00 92.88           C  
ATOM   3500  CD1 TYR A 224      -5.436  -4.125  -9.422  1.00 92.88           C  
ATOM   3501  HD1 TYR A 224      -6.314  -3.599  -9.768  1.00 92.88           H  
ATOM   3502  CD2 TYR A 224      -3.811  -4.596  -7.662  1.00 92.88           C  
ATOM   3503  HD2 TYR A 224      -3.444  -4.429  -6.660  1.00 92.88           H  
ATOM   3504  CE1 TYR A 224      -4.727  -4.966 -10.301  1.00 92.88           C  
ATOM   3505  HE1 TYR A 224      -5.046  -5.108 -11.323  1.00 92.88           H  
ATOM   3506  CE2 TYR A 224      -3.092  -5.425  -8.543  1.00 92.88           C  
ATOM   3507  HE2 TYR A 224      -2.176  -5.896  -8.219  1.00 92.88           H  
ATOM   3508  OH  TYR A 224      -2.855  -6.379 -10.738  1.00 92.88           O  
ATOM   3509  HH  TYR A 224      -2.018  -6.689 -10.383  1.00 92.88           H  
ATOM   3510  CZ  TYR A 224      -3.550  -5.607  -9.866  1.00 92.88           C  
ATOM   3511  N   PHE A 225      -6.672   0.408  -6.896  1.00 95.75           N  
ATOM   3512  H   PHE A 225      -6.509   0.576  -7.879  1.00 95.75           H  
ATOM   3513  CA  PHE A 225      -7.489   1.375  -6.163  1.00 95.75           C  
ATOM   3514  HA  PHE A 225      -7.073   1.487  -5.162  1.00 95.75           H  
ATOM   3515  C   PHE A 225      -8.941   0.897  -6.026  1.00 95.75           C  
ATOM   3516  CB  PHE A 225      -7.410   2.735  -6.870  1.00 95.75           C  
ATOM   3517  HB2 PHE A 225      -7.974   2.689  -7.802  1.00 95.75           H  
ATOM   3518  HB3 PHE A 225      -6.373   2.946  -7.134  1.00 95.75           H  
ATOM   3519  O   PHE A 225      -9.560   0.511  -7.019  1.00 95.75           O  
ATOM   3520  CG  PHE A 225      -7.911   3.890  -6.028  1.00 95.75           C  
ATOM   3521  CD1 PHE A 225      -9.103   4.559  -6.358  1.00 95.75           C  
ATOM   3522  HD1 PHE A 225      -9.675   4.248  -7.220  1.00 95.75           H  
ATOM   3523  CD2 PHE A 225      -7.167   4.306  -4.910  1.00 95.75           C  
ATOM   3524  HD2 PHE A 225      -6.260   3.787  -4.636  1.00 95.75           H  
ATOM   3525  CE1 PHE A 225      -9.535   5.651  -5.582  1.00 95.75           C  
ATOM   3526  HE1 PHE A 225     -10.436   6.185  -5.845  1.00 95.75           H  
ATOM   3527  CE2 PHE A 225      -7.602   5.391  -4.136  1.00 95.75           C  
ATOM   3528  HE2 PHE A 225      -7.023   5.689  -3.274  1.00 95.75           H  
ATOM   3529  CZ  PHE A 225      -8.780   6.073  -4.476  1.00 95.75           C  
ATOM   3530  HZ  PHE A 225      -9.107   6.912  -3.879  1.00 95.75           H  
ATOM   3531  N   HIS A 226      -9.497   0.953  -4.813  1.00 96.06           N  
ATOM   3532  H   HIS A 226      -8.927   1.245  -4.032  1.00 96.06           H  
ATOM   3533  CA  HIS A 226     -10.873   0.546  -4.516  1.00 96.06           C  
ATOM   3534  HA  HIS A 226     -11.298   0.022  -5.372  1.00 96.06           H  
ATOM   3535  C   HIS A 226     -11.763   1.765  -4.241  1.00 96.06           C  
ATOM   3536  CB  HIS A 226     -10.862  -0.437  -3.341  1.00 96.06           C  
ATOM   3537  HB2 HIS A 226     -10.326   0.005  -2.502  1.00 96.06           H  
ATOM   3538  HB3 HIS A 226     -11.890  -0.611  -3.023  1.00 96.06           H  
ATOM   3539  O   HIS A 226     -11.827   2.266  -3.120  1.00 96.06           O  
ATOM   3540  CG  HIS A 226     -10.248  -1.768  -3.689  1.00 96.06           C  
ATOM   3541  CD2 HIS A 226      -8.931  -2.135  -3.595  1.00 96.06           C  
ATOM   3542  HD2 HIS A 226      -8.116  -1.505  -3.268  1.00 96.06           H  
ATOM   3543  ND1 HIS A 226     -10.947  -2.861  -4.141  1.00 96.06           N  
ATOM   3544  HD1 HIS A 226     -11.946  -2.894  -4.282  1.00 96.06           H  
ATOM   3545  CE1 HIS A 226     -10.077  -3.868  -4.306  1.00 96.06           C  
ATOM   3546  HE1 HIS A 226     -10.338  -4.868  -4.619  1.00 96.06           H  
ATOM   3547  NE2 HIS A 226      -8.836  -3.475  -3.999  1.00 96.06           N  
ATOM   3548  N   GLU A 227     -12.468   2.246  -5.268  1.00 92.94           N  
ATOM   3549  H   GLU A 227     -12.421   1.766  -6.155  1.00 92.94           H  
ATOM   3550  CA  GLU A 227     -13.317   3.447  -5.185  1.00 92.94           C  
ATOM   3551  HA  GLU A 227     -12.733   4.251  -4.737  1.00 92.94           H  
ATOM   3552  C   GLU A 227     -14.569   3.266  -4.317  1.00 92.94           C  
ATOM   3553  CB  GLU A 227     -13.746   3.902  -6.588  1.00 92.94           C  
ATOM   3554  HB2 GLU A 227     -14.229   3.077  -7.111  1.00 92.94           H  
ATOM   3555  HB3 GLU A 227     -14.461   4.717  -6.479  1.00 92.94           H  
ATOM   3556  O   GLU A 227     -15.134   4.237  -3.826  1.00 92.94           O  
ATOM   3557  CG  GLU A 227     -12.555   4.412  -7.407  1.00 92.94           C  
ATOM   3558  HG2 GLU A 227     -12.041   5.165  -6.810  1.00 92.94           H  
ATOM   3559  HG3 GLU A 227     -11.870   3.584  -7.592  1.00 92.94           H  
ATOM   3560  CD  GLU A 227     -12.937   5.056  -8.748  1.00 92.94           C  
ATOM   3561  OE1 GLU A 227     -12.001   5.502  -9.457  1.00 92.94           O  
ATOM   3562  OE2 GLU A 227     -14.137   5.165  -9.066  1.00 92.94           O  
ATOM   3563  N   ASP A 228     -14.999   2.029  -4.125  1.00 91.94           N  
ATOM   3564  H   ASP A 228     -14.598   1.329  -4.733  1.00 91.94           H  
ATOM   3565  CA  ASP A 228     -16.240   1.651  -3.458  1.00 91.94           C  
ATOM   3566  HA  ASP A 228     -16.921   2.502  -3.496  1.00 91.94           H  
ATOM   3567  C   ASP A 228     -16.040   1.363  -1.959  1.00 91.94           C  
ATOM   3568  CB  ASP A 228     -16.935   0.508  -4.245  1.00 91.94           C  
ATOM   3569  HB2 ASP A 228     -17.478  -0.126  -3.544  1.00 91.94           H  
ATOM   3570  HB3 ASP A 228     -17.681   0.968  -4.893  1.00 91.94           H  
ATOM   3571  O   ASP A 228     -16.977   1.506  -1.178  1.00 91.94           O  
ATOM   3572  CG  ASP A 228     -16.034  -0.367  -5.146  1.00 91.94           C  
ATOM   3573  OD1 ASP A 228     -15.315   0.186  -6.013  1.00 91.94           O  
ATOM   3574  OD2 ASP A 228     -16.053  -1.603  -4.972  1.00 91.94           O  
ATOM   3575  N   ALA A 229     -14.814   1.065  -1.522  1.00 96.00           N  
ATOM   3576  H   ALA A 229     -14.061   1.079  -2.195  1.00 96.00           H  
ATOM   3577  CA  ALA A 229     -14.486   0.790  -0.122  1.00 96.00           C  
ATOM   3578  HA  ALA A 229     -15.391   0.474   0.396  1.00 96.00           H  
ATOM   3579  C   ALA A 229     -13.949   2.031   0.617  1.00 96.00           C  
ATOM   3580  CB  ALA A 229     -13.508  -0.388  -0.072  1.00 96.00           C  
ATOM   3581  HB1 ALA A 229     -13.285  -0.639   0.965  1.00 96.00           H  
ATOM   3582  HB2 ALA A 229     -12.583  -0.125  -0.585  1.00 96.00           H  
ATOM   3583  HB3 ALA A 229     -13.954  -1.258  -0.555  1.00 96.00           H  
ATOM   3584  O   ALA A 229     -13.400   2.957   0.011  1.00 96.00           O  
ATOM   3585  N   THR A 230     -14.091   2.047   1.943  1.00 96.38           N  
ATOM   3586  H   THR A 230     -14.585   1.282   2.380  1.00 96.38           H  
ATOM   3587  CA  THR A 230     -13.560   3.099   2.837  1.00 96.38           C  
ATOM   3588  HA  THR A 230     -13.064   3.873   2.252  1.00 96.38           H  
ATOM   3589  C   THR A 230     -12.519   2.560   3.823  1.00 96.38           C  
ATOM   3590  CB  THR A 230     -14.685   3.769   3.637  1.00 96.38           C  
ATOM   3591  HB  THR A 230     -14.256   4.540   4.277  1.00 96.38           H  
ATOM   3592  O   THR A 230     -11.729   3.341   4.350  1.00 96.38           O  
ATOM   3593  CG2 THR A 230     -15.756   4.412   2.756  1.00 96.38           C  
ATOM   3594 HG21 THR A 230     -16.457   4.958   3.387  1.00 96.38           H  
ATOM   3595 HG22 THR A 230     -16.296   3.650   2.193  1.00 96.38           H  
ATOM   3596 HG23 THR A 230     -15.286   5.114   2.068  1.00 96.38           H  
ATOM   3597  OG1 THR A 230     -15.265   2.775   4.442  1.00 96.38           O  
ATOM   3598  HG1 THR A 230     -16.222   2.859   4.456  1.00 96.38           H  
ATOM   3599  N   LEU A 231     -12.485   1.240   4.039  1.00 96.88           N  
ATOM   3600  H   LEU A 231     -13.196   0.677   3.595  1.00 96.88           H  
ATOM   3601  CA  LEU A 231     -11.564   0.544   4.941  1.00 96.88           C  
ATOM   3602  HA  LEU A 231     -10.823   1.243   5.327  1.00 96.88           H  
ATOM   3603  C   LEU A 231     -10.805  -0.569   4.214  1.00 96.88           C  
ATOM   3604  CB  LEU A 231     -12.352  -0.047   6.121  1.00 96.88           C  
ATOM   3605  HB2 LEU A 231     -11.687  -0.685   6.703  1.00 96.88           H  
ATOM   3606  HB3 LEU A 231     -13.137  -0.685   5.714  1.00 96.88           H  
ATOM   3607  O   LEU A 231     -11.344  -1.256   3.349  1.00 96.88           O  
ATOM   3608  CG  LEU A 231     -12.992   0.976   7.069  1.00 96.88           C  
ATOM   3609  HG  LEU A 231     -13.597   1.687   6.506  1.00 96.88           H  
ATOM   3610  CD1 LEU A 231     -13.902   0.226   8.038  1.00 96.88           C  
ATOM   3611 HD11 LEU A 231     -14.344   0.919   8.754  1.00 96.88           H  
ATOM   3612 HD12 LEU A 231     -14.703  -0.266   7.485  1.00 96.88           H  
ATOM   3613 HD13 LEU A 231     -13.325  -0.527   8.575  1.00 96.88           H  
ATOM   3614  CD2 LEU A 231     -11.940   1.737   7.878  1.00 96.88           C  
ATOM   3615 HD21 LEU A 231     -11.318   2.322   7.201  1.00 96.88           H  
ATOM   3616 HD22 LEU A 231     -11.309   1.035   8.424  1.00 96.88           H  
ATOM   3617 HD23 LEU A 231     -12.426   2.414   8.580  1.00 96.88           H  
ATOM   3618  N   CYS A 232      -9.562  -0.798   4.616  1.00 96.31           N  
ATOM   3619  H   CYS A 232      -9.243  -0.312   5.443  1.00 96.31           H  
ATOM   3620  CA  CYS A 232      -8.733  -1.899   4.147  1.00 96.31           C  
ATOM   3621  HA  CYS A 232      -8.699  -1.866   3.058  1.00 96.31           H  
ATOM   3622  C   CYS A 232      -9.288  -3.273   4.534  1.00 96.31           C  
ATOM   3623  CB  CYS A 232      -7.318  -1.701   4.694  1.00 96.31           C  
ATOM   3624  HB2 CYS A 232      -7.354  -1.328   5.718  1.00 96.31           H  
ATOM   3625  HB3 CYS A 232      -6.804  -2.662   4.709  1.00 96.31           H  
ATOM   3626  O   CYS A 232      -9.205  -4.217   3.752  1.00 96.31           O  
ATOM   3627  SG  CYS A 232      -6.351  -0.575   3.675  1.00 96.31           S  
ATOM   3628  N   SER A 233      -9.928  -3.401   5.696  1.00 95.00           N  
ATOM   3629  H   SER A 233      -9.913  -2.629   6.347  1.00 95.00           H  
ATOM   3630  CA  SER A 233     -10.641  -4.633   6.075  1.00 95.00           C  
ATOM   3631  HA  SER A 233      -9.934  -5.461   6.037  1.00 95.00           H  
ATOM   3632  C   SER A 233     -11.811  -5.008   5.159  1.00 95.00           C  
ATOM   3633  CB  SER A 233     -11.178  -4.531   7.497  1.00 95.00           C  
ATOM   3634  HB2 SER A 233     -11.880  -5.345   7.681  1.00 95.00           H  
ATOM   3635  HB3 SER A 233     -10.354  -4.620   8.204  1.00 95.00           H  
ATOM   3636  O   SER A 233     -12.223  -6.169   5.174  1.00 95.00           O  
ATOM   3637  OG  SER A 233     -11.812  -3.286   7.681  1.00 95.00           O  
ATOM   3638  HG  SER A 233     -11.100  -2.706   7.959  1.00 95.00           H  
ATOM   3639  N   GLN A 234     -12.330  -4.071   4.356  1.00 94.81           N  
ATOM   3640  H   GLN A 234     -11.931  -3.144   4.379  1.00 94.81           H  
ATOM   3641  CA  GLN A 234     -13.413  -4.320   3.396  1.00 94.81           C  
ATOM   3642  HA  GLN A 234     -14.100  -5.055   3.817  1.00 94.81           H  
ATOM   3643  C   GLN A 234     -12.914  -4.892   2.060  1.00 94.81           C  
ATOM   3644  CB  GLN A 234     -14.193  -3.022   3.142  1.00 94.81           C  
ATOM   3645  HB2 GLN A 234     -14.912  -3.192   2.341  1.00 94.81           H  
ATOM   3646  HB3 GLN A 234     -13.498  -2.259   2.792  1.00 94.81           H  
ATOM   3647  O   GLN A 234     -13.734  -5.298   1.236  1.00 94.81           O  
ATOM   3648  CG  GLN A 234     -14.969  -2.513   4.367  1.00 94.81           C  
ATOM   3649  HG2 GLN A 234     -15.820  -3.173   4.536  1.00 94.81           H  
ATOM   3650  HG3 GLN A 234     -14.339  -2.548   5.256  1.00 94.81           H  
ATOM   3651  CD  GLN A 234     -15.477  -1.081   4.197  1.00 94.81           C  
ATOM   3652  NE2 GLN A 234     -16.388  -0.644   5.036  1.00 94.81           N  
ATOM   3653 HE21 GLN A 234     -16.769  -1.263   5.737  1.00 94.81           H  
ATOM   3654 HE22 GLN A 234     -16.650   0.328   4.952  1.00 94.81           H  
ATOM   3655  OE1 GLN A 234     -15.061  -0.325   3.329  1.00 94.81           O  
ATOM   3656  N   VAL A 235     -11.597  -4.928   1.825  1.00 94.00           N  
ATOM   3657  H   VAL A 235     -10.962  -4.630   2.552  1.00 94.00           H  
ATOM   3658  CA  VAL A 235     -11.005  -5.381   0.560  1.00 94.00           C  
ATOM   3659  HA  VAL A 235     -11.810  -5.722  -0.091  1.00 94.00           H  
ATOM   3660  C   VAL A 235     -10.091  -6.589   0.764  1.00 94.00           C  
ATOM   3661  CB  VAL A 235     -10.302  -4.237  -0.200  1.00 94.00           C  
ATOM   3662  HB  VAL A 235      -9.927  -4.641  -1.141  1.00 94.00           H  
ATOM   3663  O   VAL A 235      -9.447  -6.760   1.796  1.00 94.00           O  
ATOM   3664  CG1 VAL A 235     -11.292  -3.113  -0.529  1.00 94.00           C  
ATOM   3665 HG11 VAL A 235     -10.784  -2.335  -1.099  1.00 94.00           H  
ATOM   3666 HG12 VAL A 235     -12.123  -3.505  -1.115  1.00 94.00           H  
ATOM   3667 HG13 VAL A 235     -11.678  -2.667   0.388  1.00 94.00           H  
ATOM   3668  CG2 VAL A 235      -9.123  -3.618   0.552  1.00 94.00           C  
ATOM   3669 HG21 VAL A 235      -9.490  -3.076   1.424  1.00 94.00           H  
ATOM   3670 HG22 VAL A 235      -8.422  -4.388   0.876  1.00 94.00           H  
ATOM   3671 HG23 VAL A 235      -8.596  -2.922  -0.100  1.00 94.00           H  
ATOM   3672  N   HIS A 236     -10.019  -7.447  -0.252  1.00 92.38           N  
ATOM   3673  H   HIS A 236     -10.577  -7.263  -1.074  1.00 92.38           H  
ATOM   3674  CA  HIS A 236      -9.158  -8.630  -0.264  1.00 92.38           C  
ATOM   3675  HA  HIS A 236      -8.713  -8.770   0.721  1.00 92.38           H  
ATOM   3676  C   HIS A 236      -8.010  -8.414  -1.249  1.00 92.38           C  
ATOM   3677  CB  HIS A 236      -9.997  -9.881  -0.557  1.00 92.38           C  
ATOM   3678  HB2 HIS A 236     -10.487  -9.775  -1.526  1.00 92.38           H  
ATOM   3679  HB3 HIS A 236      -9.337 -10.747  -0.610  1.00 92.38           H  
ATOM   3680  O   HIS A 236      -8.069  -8.829  -2.404  1.00 92.38           O  
ATOM   3681  CG  HIS A 236     -11.039 -10.136   0.502  1.00 92.38           C  
ATOM   3682  CD2 HIS A 236     -12.387  -9.919   0.398  1.00 92.38           C  
ATOM   3683  HD2 HIS A 236     -12.901  -9.542  -0.474  1.00 92.38           H  
ATOM   3684  ND1 HIS A 236     -10.804 -10.598   1.776  1.00 92.38           N  
ATOM   3685  HD1 HIS A 236      -9.906 -10.873   2.148  1.00 92.38           H  
ATOM   3686  CE1 HIS A 236     -11.981 -10.653   2.422  1.00 92.38           C  
ATOM   3687  HE1 HIS A 236     -12.115 -10.966   3.447  1.00 92.38           H  
ATOM   3688  NE2 HIS A 236     -12.981 -10.271   1.615  1.00 92.38           N  
ATOM   3689  N   CYS A 237      -6.956  -7.733  -0.801  1.00 93.69           N  
ATOM   3690  H   CYS A 237      -6.998  -7.327   0.123  1.00 93.69           H  
ATOM   3691  CA  CYS A 237      -5.875  -7.304  -1.688  1.00 93.69           C  
ATOM   3692  HA  CYS A 237      -6.308  -6.706  -2.489  1.00 93.69           H  
ATOM   3693  C   CYS A 237      -5.136  -8.451  -2.380  1.00 93.69           C  
ATOM   3694  CB  CYS A 237      -4.901  -6.448  -0.881  1.00 93.69           C  
ATOM   3695  HB2 CYS A 237      -3.978  -6.334  -1.450  1.00 93.69           H  
ATOM   3696  HB3 CYS A 237      -4.665  -6.957   0.054  1.00 93.69           H  
ATOM   3697  O   CYS A 237      -4.787  -8.332  -3.553  1.00 93.69           O  
ATOM   3698  SG  CYS A 237      -5.505  -4.795  -0.497  1.00 93.69           S  
ATOM   3699  N   LEU A 238      -4.935  -9.580  -1.696  1.00 93.31           N  
ATOM   3700  H   LEU A 238      -5.229  -9.621  -0.730  1.00 93.31           H  
ATOM   3701  CA  LEU A 238      -4.255 -10.732  -2.285  1.00 93.31           C  
ATOM   3702  HA  LEU A 238      -3.294 -10.383  -2.665  1.00 93.31           H  
ATOM   3703  C   LEU A 238      -5.027 -11.315  -3.483  1.00 93.31           C  
ATOM   3704  CB  LEU A 238      -4.006 -11.768  -1.180  1.00 93.31           C  
ATOM   3705  HB2 LEU A 238      -3.558 -11.264  -0.325  1.00 93.31           H  
ATOM   3706  HB3 LEU A 238      -4.967 -12.177  -0.867  1.00 93.31           H  
ATOM   3707  O   LEU A 238      -4.399 -11.710  -4.457  1.00 93.31           O  
ATOM   3708  CG  LEU A 238      -3.080 -12.927  -1.594  1.00 93.31           C  
ATOM   3709  HG  LEU A 238      -3.513 -13.467  -2.436  1.00 93.31           H  
ATOM   3710  CD1 LEU A 238      -1.666 -12.458  -1.952  1.00 93.31           C  
ATOM   3711 HD11 LEU A 238      -1.251 -11.852  -1.147  1.00 93.31           H  
ATOM   3712 HD12 LEU A 238      -1.690 -11.874  -2.872  1.00 93.31           H  
ATOM   3713 HD13 LEU A 238      -1.027 -13.323  -2.125  1.00 93.31           H  
ATOM   3714  CD2 LEU A 238      -2.963 -13.884  -0.412  1.00 93.31           C  
ATOM   3715 HD21 LEU A 238      -2.461 -13.385   0.417  1.00 93.31           H  
ATOM   3716 HD22 LEU A 238      -3.957 -14.188  -0.085  1.00 93.31           H  
ATOM   3717 HD23 LEU A 238      -2.390 -14.763  -0.707  1.00 93.31           H  
ATOM   3718  N   ASP A 239      -6.364 -11.298  -3.453  1.00 90.88           N  
ATOM   3719  H   ASP A 239      -6.829 -10.879  -2.661  1.00 90.88           H  
ATOM   3720  CA  ASP A 239      -7.214 -11.741  -4.571  1.00 90.88           C  
ATOM   3721  HA  ASP A 239      -6.978 -12.774  -4.827  1.00 90.88           H  
ATOM   3722  C   ASP A 239      -6.966 -10.891  -5.830  1.00 90.88           C  
ATOM   3723  CB  ASP A 239      -8.683 -11.680  -4.116  1.00 90.88           C  
ATOM   3724  HB2 ASP A 239      -8.797 -12.263  -3.201  1.00 90.88           H  
ATOM   3725  HB3 ASP A 239      -8.946 -10.647  -3.889  1.00 90.88           H  
ATOM   3726  O   ASP A 239      -6.764 -11.417  -6.925  1.00 90.88           O  
ATOM   3727  CG  ASP A 239      -9.667 -12.216  -5.159  1.00 90.88           C  
ATOM   3728  OD1 ASP A 239      -9.516 -13.390  -5.553  1.00 90.88           O  
ATOM   3729  OD2 ASP A 239     -10.593 -11.460  -5.531  1.00 90.88           O  
ATOM   3730  N   LYS A 240      -6.855  -9.564  -5.666  1.00 89.38           N  
ATOM   3731  H   LYS A 240      -6.977  -9.198  -4.733  1.00 89.38           H  
ATOM   3732  CA  LYS A 240      -6.544  -8.640  -6.771  1.00 89.38           C  
ATOM   3733  HA  LYS A 240      -7.148  -8.920  -7.633  1.00 89.38           H  
ATOM   3734  C   LYS A 240      -5.115  -8.770  -7.286  1.00 89.38           C  
ATOM   3735  CB  LYS A 240      -6.838  -7.186  -6.359  1.00 89.38           C  
ATOM   3736  HB2 LYS A 240      -6.316  -6.959  -5.429  1.00 89.38           H  
ATOM   3737  HB3 LYS A 240      -6.445  -6.518  -7.125  1.00 89.38           H  
ATOM   3738  O   LYS A 240      -4.913  -8.791  -8.497  1.00 89.38           O  
ATOM   3739  CG  LYS A 240      -8.331  -6.881  -6.178  1.00 89.38           C  
ATOM   3740  HG2 LYS A 240      -8.433  -5.834  -5.893  1.00 89.38           H  
ATOM   3741  HG3 LYS A 240      -8.735  -7.497  -5.375  1.00 89.38           H  
ATOM   3742  CD  LYS A 240      -9.127  -7.130  -7.467  1.00 89.38           C  
ATOM   3743  HD2 LYS A 240      -8.687  -6.558  -8.284  1.00 89.38           H  
ATOM   3744  HD3 LYS A 240      -9.094  -8.192  -7.708  1.00 89.38           H  
ATOM   3745  CE  LYS A 240     -10.590  -6.734  -7.279  1.00 89.38           C  
ATOM   3746  HE2 LYS A 240     -10.941  -7.171  -6.345  1.00 89.38           H  
ATOM   3747  HE3 LYS A 240     -10.658  -5.649  -7.196  1.00 89.38           H  
ATOM   3748  NZ  LYS A 240     -11.413  -7.241  -8.403  1.00 89.38           N  
ATOM   3749  HZ1 LYS A 240     -11.076  -6.880  -9.284  1.00 89.38           H  
ATOM   3750  HZ2 LYS A 240     -11.354  -8.249  -8.424  1.00 89.38           H  
ATOM   3751  HZ3 LYS A 240     -12.382  -6.987  -8.271  1.00 89.38           H  
ATOM   3752  N   VAL A 241      -4.138  -8.889  -6.388  1.00 90.44           N  
ATOM   3753  H   VAL A 241      -4.387  -8.843  -5.410  1.00 90.44           H  
ATOM   3754  CA  VAL A 241      -2.724  -9.049  -6.762  1.00 90.44           C  
ATOM   3755  HA  VAL A 241      -2.446  -8.248  -7.446  1.00 90.44           H  
ATOM   3756  C   VAL A 241      -2.503 -10.363  -7.511  1.00 90.44           C  
ATOM   3757  CB  VAL A 241      -1.827  -8.951  -5.514  1.00 90.44           C  
ATOM   3758  HB  VAL A 241      -2.202  -9.630  -4.749  1.00 90.44           H  
ATOM   3759  O   VAL A 241      -1.808 -10.382  -8.525  1.00 90.44           O  
ATOM   3760  CG1 VAL A 241      -0.362  -9.310  -5.796  1.00 90.44           C  
ATOM   3761 HG11 VAL A 241       0.223  -9.161  -4.889  1.00 90.44           H  
ATOM   3762 HG12 VAL A 241      -0.273 -10.357  -6.085  1.00 90.44           H  
ATOM   3763 HG13 VAL A 241       0.034  -8.678  -6.591  1.00 90.44           H  
ATOM   3764  CG2 VAL A 241      -1.846  -7.521  -4.958  1.00 90.44           C  
ATOM   3765 HG21 VAL A 241      -2.864  -7.196  -4.744  1.00 90.44           H  
ATOM   3766 HG22 VAL A 241      -1.405  -6.832  -5.678  1.00 90.44           H  
ATOM   3767 HG23 VAL A 241      -1.266  -7.477  -4.035  1.00 90.44           H  
ATOM   3768  N   CYS A 242      -3.128 -11.452  -7.058  1.00 93.19           N  
ATOM   3769  H   CYS A 242      -3.682 -11.387  -6.216  1.00 93.19           H  
ATOM   3770  CA  CYS A 242      -3.044 -12.745  -7.721  1.00 93.19           C  
ATOM   3771  HA  CYS A 242      -1.993 -12.973  -7.900  1.00 93.19           H  
ATOM   3772  C   CYS A 242      -3.738 -12.744  -9.093  1.00 93.19           C  
ATOM   3773  CB  CYS A 242      -3.611 -13.811  -6.776  1.00 93.19           C  
ATOM   3774  HB2 CYS A 242      -3.728 -14.752  -7.313  1.00 93.19           H  
ATOM   3775  HB3 CYS A 242      -4.600 -13.495  -6.446  1.00 93.19           H  
ATOM   3776  O   CYS A 242      -3.208 -13.346 -10.022  1.00 93.19           O  
ATOM   3777  SG  CYS A 242      -2.568 -14.098  -5.320  1.00 93.19           S  
ATOM   3778  N   GLY A 243      -4.877 -12.071  -9.260  1.00 88.94           N  
ATOM   3779  H   GLY A 243      -5.329 -11.645  -8.463  1.00 88.94           H  
ATOM   3780  CA  GLY A 243      -5.578 -12.054 -10.549  1.00 88.94           C  
ATOM   3781  HA2 GLY A 243      -4.886 -11.736 -11.329  1.00 88.94           H  
ATOM   3782  HA3 GLY A 243      -6.405 -11.345 -10.511  1.00 88.94           H  
ATOM   3783  C   GLY A 243      -6.131 -13.428 -10.938  1.00 88.94           C  
ATOM   3784  O   GLY A 243      -6.489 -14.220 -10.066  1.00 88.94           O  
ATOM   3785  N   LEU A 244      -6.167 -13.735 -12.240  1.00 89.56           N  
ATOM   3786  H   LEU A 244      -5.794 -13.053 -12.885  1.00 89.56           H  
ATOM   3787  CA  LEU A 244      -6.770 -14.948 -12.822  1.00 89.56           C  
ATOM   3788  HA  LEU A 244      -6.733 -14.828 -13.905  1.00 89.56           H  
ATOM   3789  C   LEU A 244      -8.265 -15.093 -12.471  1.00 89.56           C  
ATOM   3790  CB  LEU A 244      -5.934 -16.201 -12.463  1.00 89.56           C  
ATOM   3791  HB2 LEU A 244      -6.389 -17.082 -12.915  1.00 89.56           H  
ATOM   3792  HB3 LEU A 244      -5.960 -16.319 -11.380  1.00 89.56           H  
ATOM   3793  O   LEU A 244      -9.038 -14.145 -12.600  1.00 89.56           O  
ATOM   3794  CG  LEU A 244      -4.476 -16.152 -12.929  1.00 89.56           C  
ATOM   3795  HG  LEU A 244      -4.041 -15.184 -12.678  1.00 89.56           H  
ATOM   3796  CD1 LEU A 244      -3.659 -17.226 -12.206  1.00 89.56           C  
ATOM   3797 HD11 LEU A 244      -4.131 -17.529 -11.271  1.00 89.56           H  
ATOM   3798 HD12 LEU A 244      -2.716 -16.752 -11.937  1.00 89.56           H  
ATOM   3799 HD13 LEU A 244      -3.467 -18.083 -12.852  1.00 89.56           H  
ATOM   3800  CD2 LEU A 244      -4.369 -16.382 -14.438  1.00 89.56           C  
ATOM   3801 HD21 LEU A 244      -3.321 -16.365 -14.737  1.00 89.56           H  
ATOM   3802 HD22 LEU A 244      -4.877 -15.571 -14.959  1.00 89.56           H  
ATOM   3803 HD23 LEU A 244      -4.829 -17.329 -14.721  1.00 89.56           H  
ATOM   3804  N   LEU A 245      -8.698 -16.295 -12.076  1.00 83.25           N  
ATOM   3805  H   LEU A 245      -8.016 -17.033 -11.980  1.00 83.25           H  
ATOM   3806  CA  LEU A 245      -9.994 -16.511 -11.452  1.00 83.25           C  
ATOM   3807  HA  LEU A 245     -10.733 -15.901 -11.972  1.00 83.25           H  
ATOM   3808  C   LEU A 245      -9.895 -16.078  -9.990  1.00 83.25           C  
ATOM   3809  CB  LEU A 245     -10.409 -17.988 -11.544  1.00 83.25           C  
ATOM   3810  HB2 LEU A 245      -9.656 -18.593 -11.039  1.00 83.25           H  
ATOM   3811  HB3 LEU A 245     -11.346 -18.120 -11.003  1.00 83.25           H  
ATOM   3812  O   LEU A 245      -8.971 -16.530  -9.308  1.00 83.25           O  
ATOM   3813  CG  LEU A 245     -10.585 -18.501 -12.980  1.00 83.25           C  
ATOM   3814  HG  LEU A 245      -9.683 -18.308 -13.560  1.00 83.25           H  
ATOM   3815  CD1 LEU A 245     -10.820 -20.011 -12.959  1.00 83.25           C  
ATOM   3816 HD11 LEU A 245     -11.721 -20.240 -12.390  1.00 83.25           H  
ATOM   3817 HD12 LEU A 245      -9.965 -20.505 -12.497  1.00 83.25           H  
ATOM   3818 HD13 LEU A 245     -10.933 -20.377 -13.980  1.00 83.25           H  
ATOM   3819  CD2 LEU A 245     -11.777 -17.838 -13.670  1.00 83.25           C  
ATOM   3820 HD21 LEU A 245     -12.692 -18.024 -13.107  1.00 83.25           H  
ATOM   3821 HD22 LEU A 245     -11.611 -16.763 -13.737  1.00 83.25           H  
ATOM   3822 HD23 LEU A 245     -11.886 -18.235 -14.679  1.00 83.25           H  
ATOM   3823  N   PRO A 246     -10.829 -15.258  -9.489  1.00 83.19           N  
ATOM   3824  CA  PRO A 246     -10.759 -14.844  -8.099  1.00 83.19           C  
ATOM   3825  HA  PRO A 246      -9.771 -14.423  -7.911  1.00 83.19           H  
ATOM   3826  C   PRO A 246     -10.901 -16.066  -7.167  1.00 83.19           C  
ATOM   3827  CB  PRO A 246     -11.773 -13.700  -7.970  1.00 83.19           C  
ATOM   3828  HB2 PRO A 246     -12.335 -13.723  -7.036  1.00 83.19           H  
ATOM   3829  HB3 PRO A 246     -11.210 -12.767  -7.974  1.00 83.19           H  
ATOM   3830  O   PRO A 246     -11.303 -17.148  -7.601  1.00 83.19           O  
ATOM   3831  CG  PRO A 246     -12.648 -13.720  -9.235  1.00 83.19           C  
ATOM   3832  HG2 PRO A 246     -13.658 -14.070  -9.025  1.00 83.19           H  
ATOM   3833  HG3 PRO A 246     -12.703 -12.721  -9.668  1.00 83.19           H  
ATOM   3834  CD  PRO A 246     -11.954 -14.674 -10.203  1.00 83.19           C  
ATOM   3835  HD2 PRO A 246     -11.595 -14.112 -11.065  1.00 83.19           H  
ATOM   3836  HD3 PRO A 246     -12.646 -15.454 -10.520  1.00 83.19           H  
ATOM   3837  N   PHE A 247     -10.563 -15.954  -5.889  1.00 86.56           N  
ATOM   3838  H   PHE A 247     -10.169 -15.077  -5.580  1.00 86.56           H  
ATOM   3839  CA  PHE A 247     -10.611 -17.093  -4.956  1.00 86.56           C  
ATOM   3840  HA  PHE A 247     -10.120 -17.950  -5.418  1.00 86.56           H  
ATOM   3841  C   PHE A 247     -12.051 -17.505  -4.627  1.00 86.56           C  
ATOM   3842  CB  PHE A 247      -9.864 -16.741  -3.672  1.00 86.56           C  
ATOM   3843  HB2 PHE A 247      -9.837 -17.627  -3.038  1.00 86.56           H  
ATOM   3844  HB3 PHE A 247     -10.438 -15.974  -3.151  1.00 86.56           H  
ATOM   3845  O   PHE A 247     -12.940 -16.651  -4.627  1.00 86.56           O  
ATOM   3846  CG  PHE A 247      -8.441 -16.245  -3.838  1.00 86.56           C  
ATOM   3847  CD1 PHE A 247      -7.575 -16.806  -4.798  1.00 86.56           C  
ATOM   3848  HD1 PHE A 247      -7.926 -17.588  -5.454  1.00 86.56           H  
ATOM   3849  CD2 PHE A 247      -7.971 -15.231  -2.985  1.00 86.56           C  
ATOM   3850  HD2 PHE A 247      -8.631 -14.795  -2.249  1.00 86.56           H  
ATOM   3851  CE1 PHE A 247      -6.247 -16.349  -4.892  1.00 86.56           C  
ATOM   3852  HE1 PHE A 247      -5.561 -16.765  -5.614  1.00 86.56           H  
ATOM   3853  CE2 PHE A 247      -6.646 -14.782  -3.080  1.00 86.56           C  
ATOM   3854  HE2 PHE A 247      -6.295 -14.000  -2.423  1.00 86.56           H  
ATOM   3855  CZ  PHE A 247      -5.788 -15.340  -4.035  1.00 86.56           C  
ATOM   3856  HZ  PHE A 247      -4.768 -14.990  -4.100  1.00 86.56           H  
ATOM   3857  N   LEU A 248     -12.317 -18.790  -4.350  1.00 80.75           N  
ATOM   3858  H   LEU A 248     -11.568 -19.466  -4.383  1.00 80.75           H  
ATOM   3859  CA  LEU A 248     -13.662 -19.249  -3.945  1.00 80.75           C  
ATOM   3860  HA  LEU A 248     -14.388 -18.974  -4.711  1.00 80.75           H  
ATOM   3861  C   LEU A 248     -14.113 -18.584  -2.648  1.00 80.75           C  
ATOM   3862  CB  LEU A 248     -13.665 -20.774  -3.732  1.00 80.75           C  
ATOM   3863  HB2 LEU A 248     -12.804 -21.041  -3.119  1.00 80.75           H  
ATOM   3864  HB3 LEU A 248     -14.561 -21.060  -3.182  1.00 80.75           H  
ATOM   3865  O   LEU A 248     -15.247 -18.129  -2.533  1.00 80.75           O  
ATOM   3866  CG  LEU A 248     -13.632 -21.572  -5.040  1.00 80.75           C  
ATOM   3867  HG  LEU A 248     -12.918 -21.123  -5.731  1.00 80.75           H  
ATOM   3868  CD1 LEU A 248     -13.210 -23.016  -4.765  1.00 80.75           C  
ATOM   3869 HD11 LEU A 248     -12.217 -23.016  -4.315  1.00 80.75           H  
ATOM   3870 HD12 LEU A 248     -13.918 -23.493  -4.087  1.00 80.75           H  
ATOM   3871 HD13 LEU A 248     -13.161 -23.569  -5.702  1.00 80.75           H  
ATOM   3872  CD2 LEU A 248     -15.015 -21.584  -5.694  1.00 80.75           C  
ATOM   3873 HD21 LEU A 248     -15.690 -22.240  -5.144  1.00 80.75           H  
ATOM   3874 HD22 LEU A 248     -14.929 -21.921  -6.727  1.00 80.75           H  
ATOM   3875 HD23 LEU A 248     -15.447 -20.584  -5.708  1.00 80.75           H  
ATOM   3876  N   ASN A 249     -13.199 -18.522  -1.682  1.00 83.19           N  
ATOM   3877  H   ASN A 249     -12.283 -18.889  -1.897  1.00 83.19           H  
ATOM   3878  CA  ASN A 249     -13.310 -17.653  -0.526  1.00 83.19           C  
ATOM   3879  HA  ASN A 249     -14.308 -17.217  -0.488  1.00 83.19           H  
ATOM   3880  C   ASN A 249     -12.251 -16.552  -0.680  1.00 83.19           C  
ATOM   3881  CB  ASN A 249     -13.124 -18.480   0.755  1.00 83.19           C  
ATOM   3882  HB2 ASN A 249     -12.134 -18.936   0.751  1.00 83.19           H  
ATOM   3883  HB3 ASN A 249     -13.867 -19.276   0.773  1.00 83.19           H  
ATOM   3884  O   ASN A 249     -11.066 -16.880  -0.650  1.00 83.19           O  
ATOM   3885  CG  ASN A 249     -13.263 -17.641   2.015  1.00 83.19           C  
ATOM   3886  ND2 ASN A 249     -13.433 -18.270   3.152  1.00 83.19           N  
ATOM   3887 HD21 ASN A 249     -13.466 -19.279   3.178  1.00 83.19           H  
ATOM   3888 HD22 ASN A 249     -13.475 -17.678   3.969  1.00 83.19           H  
ATOM   3889  OD1 ASN A 249     -13.215 -16.424   2.023  1.00 83.19           O  
ATOM   3890  N   PRO A 250     -12.636 -15.270  -0.781  1.00 82.31           N  
ATOM   3891  CA  PRO A 250     -11.692 -14.158  -0.909  1.00 82.31           C  
ATOM   3892  HA  PRO A 250     -11.206 -14.219  -1.883  1.00 82.31           H  
ATOM   3893  C   PRO A 250     -10.605 -14.088   0.182  1.00 82.31           C  
ATOM   3894  CB  PRO A 250     -12.577 -12.913  -0.873  1.00 82.31           C  
ATOM   3895  HB2 PRO A 250     -12.728 -12.610   0.163  1.00 82.31           H  
ATOM   3896  HB3 PRO A 250     -12.150 -12.102  -1.463  1.00 82.31           H  
ATOM   3897  O   PRO A 250      -9.554 -13.487  -0.029  1.00 82.31           O  
ATOM   3898  CG  PRO A 250     -13.912 -13.383  -1.441  1.00 82.31           C  
ATOM   3899  HG2 PRO A 250     -14.741 -12.763  -1.100  1.00 82.31           H  
ATOM   3900  HG3 PRO A 250     -13.861 -13.400  -2.529  1.00 82.31           H  
ATOM   3901  CD  PRO A 250     -14.011 -14.805  -0.910  1.00 82.31           C  
ATOM   3902  HD2 PRO A 250     -14.491 -14.804   0.069  1.00 82.31           H  
ATOM   3903  HD3 PRO A 250     -14.581 -15.414  -1.612  1.00 82.31           H  
ATOM   3904  N   GLU A 251     -10.823 -14.706   1.349  1.00 83.38           N  
ATOM   3905  H   GLU A 251     -11.712 -15.165   1.486  1.00 83.38           H  
ATOM   3906  CA  GLU A 251      -9.830 -14.781   2.432  1.00 83.38           C  
ATOM   3907  HA  GLU A 251      -9.208 -13.886   2.402  1.00 83.38           H  
ATOM   3908  C   GLU A 251      -8.860 -15.973   2.325  1.00 83.38           C  
ATOM   3909  CB  GLU A 251     -10.541 -14.817   3.798  1.00 83.38           C  
ATOM   3910  HB2 GLU A 251     -11.203 -15.681   3.845  1.00 83.38           H  
ATOM   3911  HB3 GLU A 251      -9.784 -14.926   4.575  1.00 83.38           H  
ATOM   3912  O   GLU A 251      -7.893 -16.044   3.090  1.00 83.38           O  
ATOM   3913  CG  GLU A 251     -11.334 -13.536   4.092  1.00 83.38           C  
ATOM   3914  HG2 GLU A 251     -12.220 -13.501   3.457  1.00 83.38           H  
ATOM   3915  HG3 GLU A 251     -10.695 -12.689   3.842  1.00 83.38           H  
ATOM   3916  CD  GLU A 251     -11.752 -13.412   5.567  1.00 83.38           C  
ATOM   3917  OE1 GLU A 251     -11.704 -12.266   6.091  1.00 83.38           O  
ATOM   3918  OE2 GLU A 251     -12.069 -14.446   6.197  1.00 83.38           O  
ATOM   3919  N   VAL A 252      -9.106 -16.933   1.426  1.00 88.94           N  
ATOM   3920  H   VAL A 252      -9.845 -16.785   0.753  1.00 88.94           H  
ATOM   3921  CA  VAL A 252      -8.334 -18.180   1.322  1.00 88.94           C  
ATOM   3922  HA  VAL A 252      -7.457 -18.105   1.965  1.00 88.94           H  
ATOM   3923  C   VAL A 252      -7.870 -18.406  -0.119  1.00 88.94           C  
ATOM   3924  CB  VAL A 252      -9.118 -19.401   1.836  1.00 88.94           C  
ATOM   3925  HB  VAL A 252      -9.972 -19.602   1.190  1.00 88.94           H  
ATOM   3926  O   VAL A 252      -8.661 -18.848  -0.949  1.00 88.94           O  
ATOM   3927  CG1 VAL A 252      -8.212 -20.643   1.863  1.00 88.94           C  
ATOM   3928 HG11 VAL A 252      -7.890 -20.891   0.852  1.00 88.94           H  
ATOM   3929 HG12 VAL A 252      -7.335 -20.460   2.484  1.00 88.94           H  
ATOM   3930 HG13 VAL A 252      -8.767 -21.497   2.253  1.00 88.94           H  
ATOM   3931  CG2 VAL A 252      -9.637 -19.184   3.266  1.00 88.94           C  
ATOM   3932 HG21 VAL A 252     -10.130 -20.089   3.623  1.00 88.94           H  
ATOM   3933 HG22 VAL A 252     -10.366 -18.374   3.273  1.00 88.94           H  
ATOM   3934 HG23 VAL A 252      -8.811 -18.924   3.928  1.00 88.94           H  
ATOM   3935  N   PRO A 253      -6.578 -18.182  -0.407  1.00 92.81           N  
ATOM   3936  CA  PRO A 253      -6.004 -18.467  -1.716  1.00 92.81           C  
ATOM   3937  HA  PRO A 253      -6.542 -17.884  -2.463  1.00 92.81           H  
ATOM   3938  C   PRO A 253      -6.079 -19.954  -2.069  1.00 92.81           C  
ATOM   3939  CB  PRO A 253      -4.554 -17.985  -1.650  1.00 92.81           C  
ATOM   3940  HB2 PRO A 253      -3.886 -18.805  -1.388  1.00 92.81           H  
ATOM   3941  HB3 PRO A 253      -4.251 -17.527  -2.591  1.00 92.81           H  
ATOM   3942  O   PRO A 253      -5.720 -20.810  -1.254  1.00 92.81           O  
ATOM   3943  CG  PRO A 253      -4.571 -16.964  -0.518  1.00 92.81           C  
ATOM   3944  HG2 PRO A 253      -4.925 -16.012  -0.913  1.00 92.81           H  
ATOM   3945  HG3 PRO A 253      -3.600 -16.859  -0.034  1.00 92.81           H  
ATOM   3946  CD  PRO A 253      -5.605 -17.521   0.443  1.00 92.81           C  
ATOM   3947  HD2 PRO A 253      -6.049 -16.705   1.013  1.00 92.81           H  
ATOM   3948  HD3 PRO A 253      -5.142 -18.252   1.106  1.00 92.81           H  
ATOM   3949  N   ASP A 254      -6.515 -20.250  -3.292  1.00 91.12           N  
ATOM   3950  H   ASP A 254      -6.920 -19.502  -3.838  1.00 91.12           H  
ATOM   3951  CA  ASP A 254      -6.831 -21.602  -3.765  1.00 91.12           C  
ATOM   3952  HA  ASP A 254      -6.299 -22.320  -3.141  1.00 91.12           H  
ATOM   3953  C   ASP A 254      -6.376 -21.880  -5.214  1.00 91.12           C  
ATOM   3954  CB  ASP A 254      -8.341 -21.851  -3.575  1.00 91.12           C  
ATOM   3955  HB2 ASP A 254      -8.576 -21.754  -2.515  1.00 91.12           H  
ATOM   3956  HB3 ASP A 254      -8.572 -22.876  -3.865  1.00 91.12           H  
ATOM   3957  O   ASP A 254      -6.752 -22.893  -5.813  1.00 91.12           O  
ATOM   3958  CG  ASP A 254      -9.247 -20.892  -4.363  1.00 91.12           C  
ATOM   3959  OD1 ASP A 254      -8.724 -19.992  -5.057  1.00 91.12           O  
ATOM   3960  OD2 ASP A 254     -10.483 -21.049  -4.259  1.00 91.12           O  
ATOM   3961  N   GLN A 255      -5.512 -21.036  -5.791  1.00 93.31           N  
ATOM   3962  H   GLN A 255      -5.203 -20.239  -5.252  1.00 93.31           H  
ATOM   3963  CA  GLN A 255      -5.109 -21.120  -7.202  1.00 93.31           C  
ATOM   3964  HA  GLN A 255      -5.984 -21.444  -7.767  1.00 93.31           H  
ATOM   3965  C   GLN A 255      -4.017 -22.172  -7.456  1.00 93.31           C  
ATOM   3966  CB  GLN A 255      -4.723 -19.743  -7.750  1.00 93.31           C  
ATOM   3967  HB2 GLN A 255      -4.474 -19.845  -8.806  1.00 93.31           H  
ATOM   3968  HB3 GLN A 255      -3.836 -19.382  -7.230  1.00 93.31           H  
ATOM   3969  O   GLN A 255      -2.963 -21.893  -8.036  1.00 93.31           O  
ATOM   3970  CG  GLN A 255      -5.859 -18.720  -7.628  1.00 93.31           C  
ATOM   3971  HG2 GLN A 255      -6.152 -18.618  -6.584  1.00 93.31           H  
ATOM   3972  HG3 GLN A 255      -6.734 -19.075  -8.173  1.00 93.31           H  
ATOM   3973  CD  GLN A 255      -5.443 -17.356  -8.162  1.00 93.31           C  
ATOM   3974  NE2 GLN A 255      -6.361 -16.488  -8.484  1.00 93.31           N  
ATOM   3975 HE21 GLN A 255      -7.346 -16.703  -8.429  1.00 93.31           H  
ATOM   3976 HE22 GLN A 255      -6.130 -15.584  -8.871  1.00 93.31           H  
ATOM   3977  OE1 GLN A 255      -4.268 -17.061  -8.313  1.00 93.31           O  
ATOM   3978  N   PHE A 256      -4.268 -23.421  -7.055  1.00 93.56           N  
ATOM   3979  H   PHE A 256      -5.140 -23.569  -6.568  1.00 93.56           H  
ATOM   3980  CA  PHE A 256      -3.344 -24.551  -7.229  1.00 93.56           C  
ATOM   3981  HA  PHE A 256      -2.426 -24.334  -6.683  1.00 93.56           H  
ATOM   3982  C   PHE A 256      -2.938 -24.783  -8.692  1.00 93.56           C  
ATOM   3983  CB  PHE A 256      -3.979 -25.822  -6.641  1.00 93.56           C  
ATOM   3984  HB2 PHE A 256      -4.432 -25.591  -5.677  1.00 93.56           H  
ATOM   3985  HB3 PHE A 256      -3.182 -26.542  -6.453  1.00 93.56           H  
ATOM   3986  O   PHE A 256      -1.839 -25.258  -8.983  1.00 93.56           O  
ATOM   3987  CG  PHE A 256      -5.011 -26.479  -7.545  1.00 93.56           C  
ATOM   3988  CD1 PHE A 256      -6.363 -26.092  -7.486  1.00 93.56           C  
ATOM   3989  HD1 PHE A 256      -6.688 -25.351  -6.770  1.00 93.56           H  
ATOM   3990  CD2 PHE A 256      -4.603 -27.444  -8.488  1.00 93.56           C  
ATOM   3991  HD2 PHE A 256      -3.565 -27.739  -8.542  1.00 93.56           H  
ATOM   3992  CE1 PHE A 256      -7.299 -26.667  -8.364  1.00 93.56           C  
ATOM   3993  HE1 PHE A 256      -8.334 -26.365  -8.312  1.00 93.56           H  
ATOM   3994  CE2 PHE A 256      -5.538 -28.012  -9.372  1.00 93.56           C  
ATOM   3995  HE2 PHE A 256      -5.222 -28.748 -10.096  1.00 93.56           H  
ATOM   3996  CZ  PHE A 256      -6.887 -27.624  -9.308  1.00 93.56           C  
ATOM   3997  HZ  PHE A 256      -7.611 -28.059  -9.981  1.00 93.56           H  
ATOM   3998  N   TYR A 257      -3.807 -24.408  -9.632  1.00 93.00           N  
ATOM   3999  H   TYR A 257      -4.686 -24.016  -9.327  1.00 93.00           H  
ATOM   4000  CA  TYR A 257      -3.590 -24.567 -11.065  1.00 93.00           C  
ATOM   4001  HA  TYR A 257      -3.383 -25.619 -11.263  1.00 93.00           H  
ATOM   4002  C   TYR A 257      -2.383 -23.774 -11.595  1.00 93.00           C  
ATOM   4003  CB  TYR A 257      -4.896 -24.209 -11.780  1.00 93.00           C  
ATOM   4004  HB2 TYR A 257      -4.747 -24.284 -12.857  1.00 93.00           H  
ATOM   4005  HB3 TYR A 257      -5.639 -24.962 -11.517  1.00 93.00           H  
ATOM   4006  O   TYR A 257      -1.849 -24.120 -12.651  1.00 93.00           O  
ATOM   4007  CG  TYR A 257      -5.459 -22.837 -11.445  1.00 93.00           C  
ATOM   4008  CD1 TYR A 257      -6.634 -22.720 -10.676  1.00 93.00           C  
ATOM   4009  HD1 TYR A 257      -7.133 -23.598 -10.295  1.00 93.00           H  
ATOM   4010  CD2 TYR A 257      -4.817 -21.671 -11.901  1.00 93.00           C  
ATOM   4011  HD2 TYR A 257      -3.865 -21.720 -12.408  1.00 93.00           H  
ATOM   4012  CE1 TYR A 257      -7.185 -21.448 -10.421  1.00 93.00           C  
ATOM   4013  HE1 TYR A 257      -8.087 -21.341  -9.836  1.00 93.00           H  
ATOM   4014  CE2 TYR A 257      -5.392 -20.410 -11.694  1.00 93.00           C  
ATOM   4015  HE2 TYR A 257      -4.925 -19.525 -12.100  1.00 93.00           H  
ATOM   4016  OH  TYR A 257      -7.115 -19.069 -10.733  1.00 93.00           O  
ATOM   4017  HH  TYR A 257      -6.556 -18.340 -11.012  1.00 93.00           H  
ATOM   4018  CZ  TYR A 257      -6.579 -20.293 -10.954  1.00 93.00           C  
ATOM   4019  N   ARG A 258      -1.878 -22.777 -10.847  1.00 95.25           N  
ATOM   4020  H   ARG A 258      -2.365 -22.538  -9.995  1.00 95.25           H  
ATOM   4021  CA  ARG A 258      -0.619 -22.063 -11.149  1.00 95.25           C  
ATOM   4022  HA  ARG A 258      -0.712 -21.506 -12.081  1.00 95.25           H  
ATOM   4023  C   ARG A 258       0.574 -22.998 -11.312  1.00 95.25           C  
ATOM   4024  CB  ARG A 258      -0.301 -21.085 -10.016  1.00 95.25           C  
ATOM   4025  HB2 ARG A 258       0.722 -20.726 -10.132  1.00 95.25           H  
ATOM   4026  HB3 ARG A 258      -0.378 -21.602  -9.060  1.00 95.25           H  
ATOM   4027  O   ARG A 258       1.477 -22.704 -12.092  1.00 95.25           O  
ATOM   4028  CG  ARG A 258      -1.228 -19.873 -10.031  1.00 95.25           C  
ATOM   4029  HG2 ARG A 258      -1.051 -19.298 -10.940  1.00 95.25           H  
ATOM   4030  HG3 ARG A 258      -2.272 -20.185 -10.003  1.00 95.25           H  
ATOM   4031  CD  ARG A 258      -0.922 -19.016  -8.807  1.00 95.25           C  
ATOM   4032  HD2 ARG A 258       0.145 -18.797  -8.759  1.00 95.25           H  
ATOM   4033  HD3 ARG A 258      -1.207 -19.564  -7.910  1.00 95.25           H  
ATOM   4034  NE  ARG A 258      -1.689 -17.779  -8.870  1.00 95.25           N  
ATOM   4035  HE  ARG A 258      -2.644 -17.795  -8.541  1.00 95.25           H  
ATOM   4036  NH1 ARG A 258      -0.144 -16.377  -9.848  1.00 95.25           N  
ATOM   4037 HH11 ARG A 258       0.009 -15.454 -10.229  1.00 95.25           H  
ATOM   4038 HH12 ARG A 258       0.593 -17.067  -9.855  1.00 95.25           H  
ATOM   4039  NH2 ARG A 258      -2.207 -15.693  -9.432  1.00 95.25           N  
ATOM   4040 HH21 ARG A 258      -2.050 -14.804  -9.885  1.00 95.25           H  
ATOM   4041 HH22 ARG A 258      -3.143 -15.888  -9.107  1.00 95.25           H  
ATOM   4042  CZ  ARG A 258      -1.326 -16.625  -9.378  1.00 95.25           C  
ATOM   4043  N   ILE A 259       0.570 -24.139 -10.618  1.00 95.44           N  
ATOM   4044  H   ILE A 259      -0.214 -24.318 -10.008  1.00 95.44           H  
ATOM   4045  CA  ILE A 259       1.640 -25.145 -10.694  1.00 95.44           C  
ATOM   4046  HA  ILE A 259       2.582 -24.675 -10.413  1.00 95.44           H  
ATOM   4047  C   ILE A 259       1.807 -25.666 -12.130  1.00 95.44           C  
ATOM   4048  CB  ILE A 259       1.352 -26.292  -9.695  1.00 95.44           C  
ATOM   4049  HB  ILE A 259       0.375 -26.716  -9.931  1.00 95.44           H  
ATOM   4050  O   ILE A 259       2.928 -25.923 -12.558  1.00 95.44           O  
ATOM   4051  CG1 ILE A 259       1.330 -25.757  -8.243  1.00 95.44           C  
ATOM   4052 HG12 ILE A 259       2.325 -25.403  -7.972  1.00 95.44           H  
ATOM   4053 HG13 ILE A 259       0.649 -24.910  -8.169  1.00 95.44           H  
ATOM   4054  CG2 ILE A 259       2.403 -27.410  -9.809  1.00 95.44           C  
ATOM   4055 HG21 ILE A 259       2.454 -27.795 -10.828  1.00 95.44           H  
ATOM   4056 HG22 ILE A 259       2.146 -28.248  -9.161  1.00 95.44           H  
ATOM   4057 HG23 ILE A 259       3.385 -27.034  -9.521  1.00 95.44           H  
ATOM   4058  CD1 ILE A 259       0.873 -26.789  -7.207  1.00 95.44           C  
ATOM   4059 HD11 ILE A 259       0.765 -26.302  -6.238  1.00 95.44           H  
ATOM   4060 HD12 ILE A 259       1.613 -27.583  -7.112  1.00 95.44           H  
ATOM   4061 HD13 ILE A 259      -0.089 -27.212  -7.500  1.00 95.44           H  
ATOM   4062  N   TRP A 260       0.717 -25.782 -12.892  1.00 93.69           N  
ATOM   4063  H   TRP A 260      -0.172 -25.494 -12.508  1.00 93.69           H  
ATOM   4064  CA  TRP A 260       0.764 -26.163 -14.305  1.00 93.69           C  
ATOM   4065  HA  TRP A 260       1.711 -26.662 -14.509  1.00 93.69           H  
ATOM   4066  C   TRP A 260       0.757 -24.929 -15.221  1.00 93.69           C  
ATOM   4067  CB  TRP A 260      -0.347 -27.194 -14.597  1.00 93.69           C  
ATOM   4068  HB2 TRP A 260       0.114 -28.180 -14.663  1.00 93.69           H  
ATOM   4069  HB3 TRP A 260      -1.034 -27.226 -13.752  1.00 93.69           H  
ATOM   4070  O   TRP A 260       1.555 -24.877 -16.156  1.00 93.69           O  
ATOM   4071  CG  TRP A 260      -1.179 -26.997 -15.827  1.00 93.69           C  
ATOM   4072  CD1 TRP A 260      -0.722 -26.658 -17.050  1.00 93.69           C  
ATOM   4073  HD1 TRP A 260       0.322 -26.509 -17.284  1.00 93.69           H  
ATOM   4074  CD2 TRP A 260      -2.620 -27.153 -15.987  1.00 93.69           C  
ATOM   4075  CE2 TRP A 260      -2.971 -26.781 -17.320  1.00 93.69           C  
ATOM   4076  CE3 TRP A 260      -3.665 -27.588 -15.147  1.00 93.69           C  
ATOM   4077  HE3 TRP A 260      -3.442 -27.876 -14.130  1.00 93.69           H  
ATOM   4078  NE1 TRP A 260      -1.779 -26.443 -17.909  1.00 93.69           N  
ATOM   4079  HE1 TRP A 260      -1.679 -26.081 -18.846  1.00 93.69           H  
ATOM   4080  CH2 TRP A 260      -5.302 -27.258 -16.934  1.00 93.69           C  
ATOM   4081  HH2 TRP A 260      -6.326 -27.290 -17.276  1.00 93.69           H  
ATOM   4082  CZ2 TRP A 260      -4.286 -26.817 -17.796  1.00 93.69           C  
ATOM   4083  HZ2 TRP A 260      -4.514 -26.513 -18.807  1.00 93.69           H  
ATOM   4084  CZ3 TRP A 260      -4.990 -27.646 -15.618  1.00 93.69           C  
ATOM   4085  HZ3 TRP A 260      -5.781 -27.974 -14.959  1.00 93.69           H  
ATOM   4086  N   LEU A 261      -0.102 -23.933 -14.975  1.00 94.81           N  
ATOM   4087  H   LEU A 261      -0.741 -24.029 -14.199  1.00 94.81           H  
ATOM   4088  CA  LEU A 261      -0.256 -22.763 -15.858  1.00 94.81           C  
ATOM   4089  HA  LEU A 261      -0.557 -23.113 -16.845  1.00 94.81           H  
ATOM   4090  C   LEU A 261       1.059 -21.997 -16.076  1.00 94.81           C  
ATOM   4091  CB  LEU A 261      -1.365 -21.853 -15.293  1.00 94.81           C  
ATOM   4092  HB2 LEU A 261      -1.113 -20.808 -15.475  1.00 94.81           H  
ATOM   4093  HB3 LEU A 261      -1.422 -21.978 -14.212  1.00 94.81           H  
ATOM   4094  O   LEU A 261       1.353 -21.593 -17.201  1.00 94.81           O  
ATOM   4095  CG  LEU A 261      -2.734 -22.161 -15.933  1.00 94.81           C  
ATOM   4096  HG  LEU A 261      -2.759 -23.195 -16.277  1.00 94.81           H  
ATOM   4097  CD1 LEU A 261      -3.875 -21.981 -14.956  1.00 94.81           C  
ATOM   4098 HD11 LEU A 261      -3.836 -20.985 -14.515  1.00 94.81           H  
ATOM   4099 HD12 LEU A 261      -4.832 -22.111 -15.461  1.00 94.81           H  
ATOM   4100 HD13 LEU A 261      -3.784 -22.768 -14.207  1.00 94.81           H  
ATOM   4101  CD2 LEU A 261      -3.009 -21.243 -17.115  1.00 94.81           C  
ATOM   4102 HD21 LEU A 261      -2.960 -20.198 -16.808  1.00 94.81           H  
ATOM   4103 HD22 LEU A 261      -2.255 -21.451 -17.875  1.00 94.81           H  
ATOM   4104 HD23 LEU A 261      -3.992 -21.453 -17.536  1.00 94.81           H  
ATOM   4105  N   SER A 262       1.898 -21.896 -15.044  1.00 96.00           N  
ATOM   4106  H   SER A 262       1.600 -22.246 -14.145  1.00 96.00           H  
ATOM   4107  CA  SER A 262       3.221 -21.259 -15.126  1.00 96.00           C  
ATOM   4108  HA  SER A 262       3.080 -20.222 -15.430  1.00 96.00           H  
ATOM   4109  C   SER A 262       4.175 -21.900 -16.146  1.00 96.00           C  
ATOM   4110  CB  SER A 262       3.884 -21.248 -13.748  1.00 96.00           C  
ATOM   4111  HB2 SER A 262       4.900 -20.860 -13.828  1.00 96.00           H  
ATOM   4112  HB3 SER A 262       3.315 -20.599 -13.082  1.00 96.00           H  
ATOM   4113  O   SER A 262       5.051 -21.204 -16.654  1.00 96.00           O  
ATOM   4114  OG  SER A 262       3.910 -22.554 -13.210  1.00 96.00           O  
ATOM   4115  HG  SER A 262       3.088 -22.668 -12.728  1.00 96.00           H  
ATOM   4116  N   LEU A 263       3.980 -23.173 -16.531  1.00 96.75           N  
ATOM   4117  H   LEU A 263       3.211 -23.679 -16.114  1.00 96.75           H  
ATOM   4118  CA  LEU A 263       4.788 -23.862 -17.556  1.00 96.75           C  
ATOM   4119  HA  LEU A 263       5.841 -23.768 -17.290  1.00 96.75           H  
ATOM   4120  C   LEU A 263       4.627 -23.256 -18.962  1.00 96.75           C  
ATOM   4121  CB  LEU A 263       4.403 -25.355 -17.618  1.00 96.75           C  
ATOM   4122  HB2 LEU A 263       4.994 -25.830 -18.401  1.00 96.75           H  
ATOM   4123  HB3 LEU A 263       3.357 -25.424 -17.919  1.00 96.75           H  
ATOM   4124  O   LEU A 263       5.425 -23.536 -19.860  1.00 96.75           O  
ATOM   4125  CG  LEU A 263       4.602 -26.155 -16.319  1.00 96.75           C  
ATOM   4126  HG  LEU A 263       4.067 -25.675 -15.500  1.00 96.75           H  
ATOM   4127  CD1 LEU A 263       4.041 -27.570 -16.497  1.00 96.75           C  
ATOM   4128 HD11 LEU A 263       4.139 -28.117 -15.559  1.00 96.75           H  
ATOM   4129 HD12 LEU A 263       4.586 -28.093 -17.283  1.00 96.75           H  
ATOM   4130 HD13 LEU A 263       2.984 -27.512 -16.757  1.00 96.75           H  
ATOM   4131  CD2 LEU A 263       6.080 -26.268 -15.948  1.00 96.75           C  
ATOM   4132 HD21 LEU A 263       6.504 -25.276 -15.789  1.00 96.75           H  
ATOM   4133 HD22 LEU A 263       6.632 -26.779 -16.737  1.00 96.75           H  
ATOM   4134 HD23 LEU A 263       6.179 -26.819 -15.013  1.00 96.75           H  
ATOM   4135  N   PHE A 264       3.573 -22.466 -19.174  1.00 97.50           N  
ATOM   4136  H   PHE A 264       2.945 -22.297 -18.402  1.00 97.50           H  
ATOM   4137  CA  PHE A 264       3.262 -21.830 -20.454  1.00 97.50           C  
ATOM   4138  HA  PHE A 264       3.834 -22.317 -21.244  1.00 97.50           H  
ATOM   4139  C   PHE A 264       3.651 -20.351 -20.511  1.00 97.50           C  
ATOM   4140  CB  PHE A 264       1.787 -22.061 -20.770  1.00 97.50           C  
ATOM   4141  HB2 PHE A 264       1.525 -21.516 -21.676  1.00 97.50           H  
ATOM   4142  HB3 PHE A 264       1.187 -21.668 -19.949  1.00 97.50           H  
ATOM   4143  O   PHE A 264       3.714 -19.778 -21.601  1.00 97.50           O  
ATOM   4144  CG  PHE A 264       1.449 -23.521 -20.975  1.00 97.50           C  
ATOM   4145  CD1 PHE A 264       1.692 -24.128 -22.222  1.00 97.50           C  
ATOM   4146  HD1 PHE A 264       2.102 -23.546 -23.034  1.00 97.50           H  
ATOM   4147  CD2 PHE A 264       0.932 -24.285 -19.914  1.00 97.50           C  
ATOM   4148  HD2 PHE A 264       0.782 -23.838 -18.942  1.00 97.50           H  
ATOM   4149  CE1 PHE A 264       1.377 -25.483 -22.426  1.00 97.50           C  
ATOM   4150  HE1 PHE A 264       1.532 -25.933 -23.395  1.00 97.50           H  
ATOM   4151  CE2 PHE A 264       0.651 -25.646 -20.122  1.00 97.50           C  
ATOM   4152  HE2 PHE A 264       0.308 -26.273 -19.312  1.00 97.50           H  
ATOM   4153  CZ  PHE A 264       0.851 -26.242 -21.373  1.00 97.50           C  
ATOM   4154  HZ  PHE A 264       0.623 -27.288 -21.520  1.00 97.50           H  
ATOM   4155  N   LEU A 265       3.943 -19.749 -19.359  1.00 96.50           N  
ATOM   4156  H   LEU A 265       3.980 -20.311 -18.520  1.00 96.50           H  
ATOM   4157  CA  LEU A 265       4.344 -18.354 -19.238  1.00 96.50           C  
ATOM   4158  HA  LEU A 265       3.899 -17.805 -20.068  1.00 96.50           H  
ATOM   4159  C   LEU A 265       5.870 -18.230 -19.343  1.00 96.50           C  
ATOM   4160  CB  LEU A 265       3.770 -17.814 -17.914  1.00 96.50           C  
ATOM   4161  HB2 LEU A 265       2.736 -18.148 -17.820  1.00 96.50           H  
ATOM   4162  HB3 LEU A 265       4.332 -18.249 -17.088  1.00 96.50           H  
ATOM   4163  O   LEU A 265       6.592 -19.123 -18.919  1.00 96.50           O  
ATOM   4164  CG  LEU A 265       3.779 -16.282 -17.773  1.00 96.50           C  
ATOM   4165  HG  LEU A 265       4.804 -15.918 -17.836  1.00 96.50           H  
ATOM   4166  CD1 LEU A 265       2.927 -15.596 -18.845  1.00 96.50           C  
ATOM   4167 HD11 LEU A 265       3.364 -15.727 -19.835  1.00 96.50           H  
ATOM   4168 HD12 LEU A 265       1.911 -15.991 -18.831  1.00 96.50           H  
ATOM   4169 HD13 LEU A 265       2.889 -14.527 -18.637  1.00 96.50           H  
ATOM   4170  CD2 LEU A 265       3.197 -15.889 -16.416  1.00 96.50           C  
ATOM   4171 HD21 LEU A 265       2.138 -16.144 -16.372  1.00 96.50           H  
ATOM   4172 HD22 LEU A 265       3.299 -14.815 -16.262  1.00 96.50           H  
ATOM   4173 HD23 LEU A 265       3.710 -16.410 -15.608  1.00 96.50           H  
ATOM   4174  N   HIS A 266       6.374 -17.126 -19.891  1.00 96.25           N  
ATOM   4175  H   HIS A 266       5.747 -16.374 -20.138  1.00 96.25           H  
ATOM   4176  CA  HIS A 266       7.812 -16.844 -19.961  1.00 96.25           C  
ATOM   4177  HA  HIS A 266       8.360 -17.573 -19.362  1.00 96.25           H  
ATOM   4178  C   HIS A 266       8.109 -15.467 -19.382  1.00 96.25           C  
ATOM   4179  CB  HIS A 266       8.327 -16.936 -21.405  1.00 96.25           C  
ATOM   4180  HB2 HIS A 266       9.344 -16.545 -21.446  1.00 96.25           H  
ATOM   4181  HB3 HIS A 266       7.708 -16.313 -22.050  1.00 96.25           H  
ATOM   4182  O   HIS A 266       7.309 -14.548 -19.524  1.00 96.25           O  
ATOM   4183  CG  HIS A 266       8.355 -18.343 -21.932  1.00 96.25           C  
ATOM   4184  CD2 HIS A 266       9.430 -19.191 -21.913  1.00 96.25           C  
ATOM   4185  HD2 HIS A 266      10.415 -18.957 -21.536  1.00 96.25           H  
ATOM   4186  ND1 HIS A 266       7.287 -19.045 -22.433  1.00 96.25           N  
ATOM   4187  HD1 HIS A 266       6.339 -18.711 -22.537  1.00 96.25           H  
ATOM   4188  CE1 HIS A 266       7.712 -20.289 -22.685  1.00 96.25           C  
ATOM   4189  HE1 HIS A 266       7.076 -21.103 -23.001  1.00 96.25           H  
ATOM   4190  NE2 HIS A 266       9.018 -20.430 -22.412  1.00 96.25           N  
ATOM   4191  N   ALA A 267       9.296 -15.321 -18.792  1.00 92.94           N  
ATOM   4192  H   ALA A 267       9.873 -16.144 -18.686  1.00 92.94           H  
ATOM   4193  CA  ALA A 267       9.752 -14.069 -18.185  1.00 92.94           C  
ATOM   4194  HA  ALA A 267       8.975 -13.702 -17.514  1.00 92.94           H  
ATOM   4195  C   ALA A 267      10.019 -12.957 -19.215  1.00 92.94           C  
ATOM   4196  CB  ALA A 267      11.012 -14.355 -17.355  1.00 92.94           C  
ATOM   4197  HB1 ALA A 267      10.812 -15.123 -16.608  1.00 92.94           H  
ATOM   4198  HB2 ALA A 267      11.835 -14.664 -17.999  1.00 92.94           H  
ATOM   4199  HB3 ALA A 267      11.309 -13.447 -16.830  1.00 92.94           H  
ATOM   4200  O   ALA A 267      10.102 -11.792 -18.849  1.00 92.94           O  
ATOM   4201  N   GLY A 268      10.170 -13.303 -20.496  1.00 95.50           N  
ATOM   4202  H   GLY A 268      10.077 -14.277 -20.746  1.00 95.50           H  
ATOM   4203  CA  GLY A 268      10.406 -12.354 -21.578  1.00 95.50           C  
ATOM   4204  HA2 GLY A 268       9.502 -11.769 -21.750  1.00 95.50           H  
ATOM   4205  HA3 GLY A 268      11.199 -11.666 -21.287  1.00 95.50           H  
ATOM   4206  C   GLY A 268      10.792 -13.036 -22.887  1.00 95.50           C  
ATOM   4207  O   GLY A 268      10.810 -14.269 -22.983  1.00 95.50           O  
ATOM   4208  N   ILE A 269      11.114 -12.230 -23.901  1.00 97.50           N  
ATOM   4209  H   ILE A 269      11.120 -11.237 -23.717  1.00 97.50           H  
ATOM   4210  CA  ILE A 269      11.428 -12.701 -25.261  1.00 97.50           C  
ATOM   4211  HA  ILE A 269      10.580 -13.276 -25.636  1.00 97.50           H  
ATOM   4212  C   ILE A 269      12.645 -13.624 -25.254  1.00 97.50           C  
ATOM   4213  CB  ILE A 269      11.679 -11.512 -26.221  1.00 97.50           C  
ATOM   4214  HB  ILE A 269      12.527 -10.938 -25.847  1.00 97.50           H  
ATOM   4215  O   ILE A 269      12.627 -14.683 -25.882  1.00 97.50           O  
ATOM   4216  CG1 ILE A 269      10.450 -10.585 -26.258  1.00 97.50           C  
ATOM   4217 HG12 ILE A 269       9.577 -11.146 -26.589  1.00 97.50           H  
ATOM   4218 HG13 ILE A 269      10.275 -10.224 -25.245  1.00 97.50           H  
ATOM   4219  CG2 ILE A 269      12.021 -12.006 -27.641  1.00 97.50           C  
ATOM   4220 HG21 ILE A 269      12.247 -11.161 -28.292  1.00 97.50           H  
ATOM   4221 HG22 ILE A 269      12.904 -12.646 -27.634  1.00 97.50           H  
ATOM   4222 HG23 ILE A 269      11.180 -12.562 -28.055  1.00 97.50           H  
ATOM   4223  CD1 ILE A 269      10.604  -9.336 -27.134  1.00 97.50           C  
ATOM   4224 HD11 ILE A 269      11.539  -8.829 -26.896  1.00 97.50           H  
ATOM   4225 HD12 ILE A 269       9.775  -8.654 -26.943  1.00 97.50           H  
ATOM   4226 HD13 ILE A 269      10.588  -9.607 -28.190  1.00 97.50           H  
ATOM   4227  N   VAL A 270      13.700 -13.243 -24.529  1.00 95.94           N  
ATOM   4228  H   VAL A 270      13.630 -12.396 -23.982  1.00 95.94           H  
ATOM   4229  CA  VAL A 270      14.950 -14.013 -24.497  1.00 95.94           C  
ATOM   4230  HA  VAL A 270      15.269 -14.205 -25.521  1.00 95.94           H  
ATOM   4231  C   VAL A 270      14.714 -15.371 -23.837  1.00 95.94           C  
ATOM   4232  CB  VAL A 270      16.066 -13.221 -23.790  1.00 95.94           C  
ATOM   4233  HB  VAL A 270      15.755 -12.999 -22.769  1.00 95.94           H  
ATOM   4234  O   VAL A 270      15.169 -16.392 -24.350  1.00 95.94           O  
ATOM   4235  CG1 VAL A 270      17.381 -14.008 -23.752  1.00 95.94           C  
ATOM   4236 HG11 VAL A 270      18.148 -13.415 -23.254  1.00 95.94           H  
ATOM   4237 HG12 VAL A 270      17.708 -14.243 -24.765  1.00 95.94           H  
ATOM   4238 HG13 VAL A 270      17.259 -14.936 -23.192  1.00 95.94           H  
ATOM   4239  CG2 VAL A 270      16.335 -11.887 -24.498  1.00 95.94           C  
ATOM   4240 HG21 VAL A 270      17.139 -11.357 -23.989  1.00 95.94           H  
ATOM   4241 HG22 VAL A 270      15.448 -11.255 -24.460  1.00 95.94           H  
ATOM   4242 HG23 VAL A 270      16.616 -12.059 -25.538  1.00 95.94           H  
ATOM   4243  N   HIS A 271      13.930 -15.405 -22.756  1.00 94.00           N  
ATOM   4244  H   HIS A 271      13.537 -14.540 -22.414  1.00 94.00           H  
ATOM   4245  CA  HIS A 271      13.569 -16.651 -22.083  1.00 94.00           C  
ATOM   4246  HA  HIS A 271      14.488 -17.183 -21.837  1.00 94.00           H  
ATOM   4247  C   HIS A 271      12.738 -17.560 -23.010  1.00 94.00           C  
ATOM   4248  CB  HIS A 271      12.839 -16.323 -20.771  1.00 94.00           C  
ATOM   4249  HB2 HIS A 271      13.459 -15.652 -20.178  1.00 94.00           H  
ATOM   4250  HB3 HIS A 271      11.909 -15.802 -21.000  1.00 94.00           H  
ATOM   4251  O   HIS A 271      13.043 -18.745 -23.153  1.00 94.00           O  
ATOM   4252  CG  HIS A 271      12.514 -17.522 -19.912  1.00 94.00           C  
ATOM   4253  CD2 HIS A 271      12.999 -18.798 -20.039  1.00 94.00           C  
ATOM   4254  HD2 HIS A 271      13.697 -19.155 -20.781  1.00 94.00           H  
ATOM   4255  ND1 HIS A 271      11.704 -17.513 -18.799  1.00 94.00           N  
ATOM   4256  HD1 HIS A 271      11.529 -16.704 -18.220  1.00 94.00           H  
ATOM   4257  CE1 HIS A 271      11.670 -18.761 -18.301  1.00 94.00           C  
ATOM   4258  HE1 HIS A 271      11.227 -19.041 -17.357  1.00 94.00           H  
ATOM   4259  NE2 HIS A 271      12.427 -19.581 -19.040  1.00 94.00           N  
ATOM   4260  N   CYS A 272      11.747 -17.005 -23.717  1.00 97.25           N  
ATOM   4261  H   CYS A 272      11.531 -16.029 -23.575  1.00 97.25           H  
ATOM   4262  CA  CYS A 272      10.975 -17.754 -24.712  1.00 97.25           C  
ATOM   4263  HA  CYS A 272      10.493 -18.604 -24.229  1.00 97.25           H  
ATOM   4264  C   CYS A 272      11.870 -18.323 -25.824  1.00 97.25           C  
ATOM   4265  CB  CYS A 272       9.882 -16.843 -25.285  1.00 97.25           C  
ATOM   4266  HB2 CYS A 272       9.251 -16.473 -24.477  1.00 97.25           H  
ATOM   4267  HB3 CYS A 272      10.337 -15.994 -25.795  1.00 97.25           H  
ATOM   4268  O   CYS A 272      11.709 -19.478 -26.213  1.00 97.25           O  
ATOM   4269  SG  CYS A 272       8.848 -17.775 -26.455  1.00 97.25           S  
ATOM   4270  HG  CYS A 272       9.832 -18.447 -27.061  1.00 97.25           H  
ATOM   4271  N   LEU A 273      12.842 -17.554 -26.321  1.00 97.69           N  
ATOM   4272  H   LEU A 273      12.922 -16.603 -25.989  1.00 97.69           H  
ATOM   4273  CA  LEU A 273      13.746 -18.006 -27.380  1.00 97.69           C  
ATOM   4274  HA  LEU A 273      13.135 -18.355 -28.212  1.00 97.69           H  
ATOM   4275  C   LEU A 273      14.613 -19.193 -26.932  1.00 97.69           C  
ATOM   4276  CB  LEU A 273      14.565 -16.799 -27.866  1.00 97.69           C  
ATOM   4277  HB2 LEU A 273      13.858 -16.009 -28.118  1.00 97.69           H  
ATOM   4278  HB3 LEU A 273      15.193 -16.424 -27.058  1.00 97.69           H  
ATOM   4279  O   LEU A 273      14.763 -20.153 -27.690  1.00 97.69           O  
ATOM   4280  CG  LEU A 273      15.428 -17.114 -29.105  1.00 97.69           C  
ATOM   4281  HG  LEU A 273      15.035 -17.994 -29.616  1.00 97.69           H  
ATOM   4282  CD1 LEU A 273      15.386 -15.948 -30.093  1.00 97.69           C  
ATOM   4283 HD11 LEU A 273      15.762 -15.043 -29.616  1.00 97.69           H  
ATOM   4284 HD12 LEU A 273      14.360 -15.781 -30.420  1.00 97.69           H  
ATOM   4285 HD13 LEU A 273      15.998 -16.179 -30.965  1.00 97.69           H  
ATOM   4286  CD2 LEU A 273      16.890 -17.367 -28.731  1.00 97.69           C  
ATOM   4287 HD21 LEU A 273      17.312 -16.485 -28.249  1.00 97.69           H  
ATOM   4288 HD22 LEU A 273      17.465 -17.599 -29.627  1.00 97.69           H  
ATOM   4289 HD23 LEU A 273      16.958 -18.212 -28.047  1.00 97.69           H  
ATOM   4290  N   VAL A 274      15.119 -19.176 -25.694  1.00 93.69           N  
ATOM   4291  H   VAL A 274      14.959 -18.358 -25.123  1.00 93.69           H  
ATOM   4292  CA  VAL A 274      15.850 -20.315 -25.109  1.00 93.69           C  
ATOM   4293  HA  VAL A 274      16.697 -20.553 -25.753  1.00 93.69           H  
ATOM   4294  C   VAL A 274      14.963 -21.566 -25.064  1.00 93.69           C  
ATOM   4295  CB  VAL A 274      16.401 -19.958 -23.712  1.00 93.69           C  
ATOM   4296  HB  VAL A 274      15.591 -19.582 -23.087  1.00 93.69           H  
ATOM   4297  O   VAL A 274      15.388 -22.636 -25.512  1.00 93.69           O  
ATOM   4298  CG1 VAL A 274      17.036 -21.166 -23.010  1.00 93.69           C  
ATOM   4299 HG11 VAL A 274      16.278 -21.915 -22.784  1.00 93.69           H  
ATOM   4300 HG12 VAL A 274      17.807 -21.609 -23.641  1.00 93.69           H  
ATOM   4301 HG13 VAL A 274      17.479 -20.851 -22.065  1.00 93.69           H  
ATOM   4302  CG2 VAL A 274      17.487 -18.878 -23.818  1.00 93.69           C  
ATOM   4303 HG21 VAL A 274      17.101 -17.991 -24.319  1.00 93.69           H  
ATOM   4304 HG22 VAL A 274      17.814 -18.590 -22.819  1.00 93.69           H  
ATOM   4305 HG23 VAL A 274      18.340 -19.256 -24.381  1.00 93.69           H  
ATOM   4306  N   SER A 275      13.708 -21.430 -24.623  1.00 95.44           N  
ATOM   4307  H   SER A 275      13.423 -20.543 -24.232  1.00 95.44           H  
ATOM   4308  CA  SER A 275      12.736 -22.530 -24.628  1.00 95.44           C  
ATOM   4309  HA  SER A 275      13.147 -23.353 -24.042  1.00 95.44           H  
ATOM   4310  C   SER A 275      12.460 -23.073 -26.032  1.00 95.44           C  
ATOM   4311  CB  SER A 275      11.417 -22.085 -23.989  1.00 95.44           C  
ATOM   4312  HB2 SER A 275      10.648 -22.836 -24.171  1.00 95.44           H  
ATOM   4313  HB3 SER A 275      11.091 -21.141 -24.424  1.00 95.44           H  
ATOM   4314  O   SER A 275      12.455 -24.289 -26.225  1.00 95.44           O  
ATOM   4315  OG  SER A 275      11.575 -21.932 -22.596  1.00 95.44           O  
ATOM   4316  HG  SER A 275      10.853 -21.377 -22.294  1.00 95.44           H  
ATOM   4317  N   VAL A 276      12.284 -22.203 -27.031  1.00 97.62           N  
ATOM   4318  H   VAL A 276      12.277 -21.219 -26.803  1.00 97.62           H  
ATOM   4319  CA  VAL A 276      12.045 -22.601 -28.431  1.00 97.62           C  
ATOM   4320  HA  VAL A 276      11.176 -23.258 -28.467  1.00 97.62           H  
ATOM   4321  C   VAL A 276      13.236 -23.385 -28.992  1.00 97.62           C  
ATOM   4322  CB  VAL A 276      11.746 -21.360 -29.299  1.00 97.62           C  
ATOM   4323  HB  VAL A 276      12.537 -20.626 -29.146  1.00 97.62           H  
ATOM   4324  O   VAL A 276      13.045 -24.422 -29.631  1.00 97.62           O  
ATOM   4325  CG1 VAL A 276      11.691 -21.690 -30.798  1.00 97.62           C  
ATOM   4326 HG11 VAL A 276      11.361 -20.813 -31.354  1.00 97.62           H  
ATOM   4327 HG12 VAL A 276      12.680 -21.968 -31.162  1.00 97.62           H  
ATOM   4328 HG13 VAL A 276      10.996 -22.511 -30.976  1.00 97.62           H  
ATOM   4329  CG2 VAL A 276      10.408 -20.707 -28.924  1.00 97.62           C  
ATOM   4330 HG21 VAL A 276      10.311 -20.595 -27.845  1.00 97.62           H  
ATOM   4331 HG22 VAL A 276       9.567 -21.313 -29.262  1.00 97.62           H  
ATOM   4332 HG23 VAL A 276      10.339 -19.721 -29.385  1.00 97.62           H  
ATOM   4333  N   VAL A 277      14.470 -22.943 -28.724  1.00 96.81           N  
ATOM   4334  H   VAL A 277      14.568 -22.089 -28.194  1.00 96.81           H  
ATOM   4335  CA  VAL A 277      15.685 -23.656 -29.155  1.00 96.81           C  
ATOM   4336  HA  VAL A 277      15.638 -23.803 -30.234  1.00 96.81           H  
ATOM   4337  C   VAL A 277      15.754 -25.043 -28.521  1.00 96.81           C  
ATOM   4338  CB  VAL A 277      16.953 -22.837 -28.840  1.00 96.81           C  
ATOM   4339  HB  VAL A 277      16.931 -22.518 -27.798  1.00 96.81           H  
ATOM   4340  O   VAL A 277      15.982 -26.028 -29.230  1.00 96.81           O  
ATOM   4341  CG1 VAL A 277      18.242 -23.640 -29.077  1.00 96.81           C  
ATOM   4342 HG11 VAL A 277      19.108 -22.992 -28.938  1.00 96.81           H  
ATOM   4343 HG12 VAL A 277      18.320 -24.456 -28.359  1.00 96.81           H  
ATOM   4344 HG13 VAL A 277      18.254 -24.043 -30.090  1.00 96.81           H  
ATOM   4345  CG2 VAL A 277      17.025 -21.596 -29.739  1.00 96.81           C  
ATOM   4346 HG21 VAL A 277      16.121 -20.996 -29.635  1.00 96.81           H  
ATOM   4347 HG22 VAL A 277      17.130 -21.892 -30.783  1.00 96.81           H  
ATOM   4348 HG23 VAL A 277      17.876 -20.981 -29.449  1.00 96.81           H  
ATOM   4349  N   PHE A 278      15.499 -25.148 -27.214  1.00 95.50           N  
ATOM   4350  H   PHE A 278      15.326 -24.309 -26.680  1.00 95.50           H  
ATOM   4351  CA  PHE A 278      15.452 -26.437 -26.520  1.00 95.50           C  
ATOM   4352  HA  PHE A 278      16.414 -26.935 -26.632  1.00 95.50           H  
ATOM   4353  C   PHE A 278      14.378 -27.358 -27.119  1.00 95.50           C  
ATOM   4354  CB  PHE A 278      15.205 -26.193 -25.024  1.00 95.50           C  
ATOM   4355  HB2 PHE A 278      15.959 -25.498 -24.652  1.00 95.50           H  
ATOM   4356  HB3 PHE A 278      14.233 -25.721 -24.883  1.00 95.50           H  
ATOM   4357  O   PHE A 278      14.620 -28.544 -27.354  1.00 95.50           O  
ATOM   4358  CG  PHE A 278      15.256 -27.463 -24.200  1.00 95.50           C  
ATOM   4359  CD1 PHE A 278      14.149 -28.331 -24.166  1.00 95.50           C  
ATOM   4360  HD1 PHE A 278      13.245 -28.079 -24.700  1.00 95.50           H  
ATOM   4361  CD2 PHE A 278      16.423 -27.797 -23.490  1.00 95.50           C  
ATOM   4362  HD2 PHE A 278      17.270 -27.126 -23.493  1.00 95.50           H  
ATOM   4363  CE1 PHE A 278      14.227 -29.543 -23.463  1.00 95.50           C  
ATOM   4364  HE1 PHE A 278      13.392 -30.229 -23.476  1.00 95.50           H  
ATOM   4365  CE2 PHE A 278      16.482 -28.993 -22.755  1.00 95.50           C  
ATOM   4366  HE2 PHE A 278      17.372 -29.230 -22.190  1.00 95.50           H  
ATOM   4367  CZ  PHE A 278      15.392 -29.877 -22.757  1.00 95.50           C  
ATOM   4368  HZ  PHE A 278      15.442 -30.806 -22.208  1.00 95.50           H  
ATOM   4369  N   GLN A 279      13.195 -26.821 -27.421  1.00 96.56           N  
ATOM   4370  H   GLN A 279      13.037 -25.849 -27.199  1.00 96.56           H  
ATOM   4371  CA  GLN A 279      12.087 -27.602 -27.967  1.00 96.56           C  
ATOM   4372  HA  GLN A 279      11.935 -28.452 -27.301  1.00 96.56           H  
ATOM   4373  C   GLN A 279      12.383 -28.132 -29.374  1.00 96.56           C  
ATOM   4374  CB  GLN A 279      10.814 -26.758 -27.976  1.00 96.56           C  
ATOM   4375  HB2 GLN A 279      11.032 -25.795 -28.437  1.00 96.56           H  
ATOM   4376  HB3 GLN A 279      10.047 -27.255 -28.570  1.00 96.56           H  
ATOM   4377  O   GLN A 279      12.153 -29.305 -29.667  1.00 96.56           O  
ATOM   4378  CG  GLN A 279      10.268 -26.547 -26.558  1.00 96.56           C  
ATOM   4379  HG2 GLN A 279       9.821 -27.473 -26.195  1.00 96.56           H  
ATOM   4380  HG3 GLN A 279      11.074 -26.290 -25.870  1.00 96.56           H  
ATOM   4381  CD  GLN A 279       9.220 -25.450 -26.511  1.00 96.56           C  
ATOM   4382  NE2 GLN A 279       8.861 -25.018 -25.330  1.00 96.56           N  
ATOM   4383 HE21 GLN A 279       9.308 -25.352 -24.488  1.00 96.56           H  
ATOM   4384 HE22 GLN A 279       8.162 -24.289 -25.307  1.00 96.56           H  
ATOM   4385  OE1 GLN A 279       8.708 -24.983 -27.514  1.00 96.56           O  
ATOM   4386  N   MET A 280      12.951 -27.291 -30.240  1.00 96.44           N  
ATOM   4387  H   MET A 280      13.099 -26.337 -29.945  1.00 96.44           H  
ATOM   4388  CA  MET A 280      13.235 -27.644 -31.634  1.00 96.44           C  
ATOM   4389  HA  MET A 280      12.386 -28.210 -32.017  1.00 96.44           H  
ATOM   4390  C   MET A 280      14.452 -28.559 -31.808  1.00 96.44           C  
ATOM   4391  CB  MET A 280      13.379 -26.356 -32.457  1.00 96.44           C  
ATOM   4392  HB2 MET A 280      13.747 -26.598 -33.454  1.00 96.44           H  
ATOM   4393  HB3 MET A 280      14.101 -25.695 -31.979  1.00 96.44           H  
ATOM   4394  O   MET A 280      14.616 -29.144 -32.884  1.00 96.44           O  
ATOM   4395  CG  MET A 280      12.031 -25.632 -32.587  1.00 96.44           C  
ATOM   4396  HG2 MET A 280      12.180 -24.708 -33.145  1.00 96.44           H  
ATOM   4397  HG3 MET A 280      11.681 -25.356 -31.592  1.00 96.44           H  
ATOM   4398  SD  MET A 280      10.713 -26.596 -33.391  1.00 96.44           S  
ATOM   4399  CE  MET A 280      11.324 -26.606 -35.092  1.00 96.44           C  
ATOM   4400  HE1 MET A 280      10.589 -27.078 -35.744  1.00 96.44           H  
ATOM   4401  HE2 MET A 280      12.269 -27.146 -35.142  1.00 96.44           H  
ATOM   4402  HE3 MET A 280      11.477 -25.578 -35.421  1.00 96.44           H  
ATOM   4403  N   THR A 281      15.277 -28.698 -30.769  1.00 94.62           N  
ATOM   4404  H   THR A 281      15.078 -28.165 -29.935  1.00 94.62           H  
ATOM   4405  CA  THR A 281      16.451 -29.580 -30.749  1.00 94.62           C  
ATOM   4406  HA  THR A 281      16.682 -29.897 -31.766  1.00 94.62           H  
ATOM   4407  C   THR A 281      16.186 -30.863 -29.965  1.00 94.62           C  
ATOM   4408  CB  THR A 281      17.696 -28.852 -30.216  1.00 94.62           C  
ATOM   4409  HB  THR A 281      18.507 -29.573 -30.114  1.00 94.62           H  
ATOM   4410  O   THR A 281      16.250 -31.945 -30.537  1.00 94.62           O  
ATOM   4411  CG2 THR A 281      18.156 -27.736 -31.155  1.00 94.62           C  
ATOM   4412 HG21 THR A 281      17.366 -26.998 -31.294  1.00 94.62           H  
ATOM   4413 HG22 THR A 281      18.421 -28.161 -32.124  1.00 94.62           H  
ATOM   4414 HG23 THR A 281      19.032 -27.245 -30.731  1.00 94.62           H  
ATOM   4415  OG1 THR A 281      17.447 -28.265 -28.961  1.00 94.62           O  
ATOM   4416  HG1 THR A 281      16.991 -27.433 -29.107  1.00 94.62           H  
ATOM   4417  N   ILE A 282      15.838 -30.765 -28.681  1.00 94.38           N  
ATOM   4418  H   ILE A 282      15.776 -29.841 -28.277  1.00 94.38           H  
ATOM   4419  CA  ILE A 282      15.754 -31.917 -27.775  1.00 94.38           C  
ATOM   4420  HA  ILE A 282      16.403 -32.706 -28.155  1.00 94.38           H  
ATOM   4421  C   ILE A 282      14.341 -32.505 -27.756  1.00 94.38           C  
ATOM   4422  CB  ILE A 282      16.284 -31.531 -26.371  1.00 94.38           C  
ATOM   4423  HB  ILE A 282      15.717 -30.678 -25.998  1.00 94.38           H  
ATOM   4424  O   ILE A 282      14.166 -33.694 -28.025  1.00 94.38           O  
ATOM   4425  CG1 ILE A 282      17.774 -31.126 -26.487  1.00 94.38           C  
ATOM   4426 HG12 ILE A 282      17.872 -30.302 -27.194  1.00 94.38           H  
ATOM   4427 HG13 ILE A 282      18.345 -31.968 -26.878  1.00 94.38           H  
ATOM   4428  CG2 ILE A 282      16.102 -32.699 -25.381  1.00 94.38           C  
ATOM   4429 HG21 ILE A 282      15.046 -32.944 -25.270  1.00 94.38           H  
ATOM   4430 HG22 ILE A 282      16.637 -33.579 -25.737  1.00 94.38           H  
ATOM   4431 HG23 ILE A 282      16.470 -32.423 -24.393  1.00 94.38           H  
ATOM   4432  CD1 ILE A 282      18.433 -30.656 -25.189  1.00 94.38           C  
ATOM   4433 HD11 ILE A 282      19.450 -30.327 -25.403  1.00 94.38           H  
ATOM   4434 HD12 ILE A 282      18.481 -31.470 -24.465  1.00 94.38           H  
ATOM   4435 HD13 ILE A 282      17.875 -29.813 -24.782  1.00 94.38           H  
ATOM   4436  N   LEU A 283      13.319 -31.687 -27.479  1.00 97.19           N  
ATOM   4437  H   LEU A 283      13.517 -30.710 -27.322  1.00 97.19           H  
ATOM   4438  CA  LEU A 283      11.940 -32.181 -27.336  1.00 97.19           C  
ATOM   4439  HA  LEU A 283      11.937 -32.962 -26.576  1.00 97.19           H  
ATOM   4440  C   LEU A 283      11.422 -32.813 -28.636  1.00 97.19           C  
ATOM   4441  CB  LEU A 283      11.027 -31.036 -26.868  1.00 97.19           C  
ATOM   4442  HB2 LEU A 283      11.366 -30.667 -25.900  1.00 97.19           H  
ATOM   4443  HB3 LEU A 283      11.107 -30.239 -27.608  1.00 97.19           H  
ATOM   4444  O   LEU A 283      10.871 -33.911 -28.605  1.00 97.19           O  
ATOM   4445  CG  LEU A 283       9.530 -31.369 -26.804  1.00 97.19           C  
ATOM   4446  HG  LEU A 283       9.202 -31.631 -27.810  1.00 97.19           H  
ATOM   4447  CD1 LEU A 283       9.171 -32.536 -25.901  1.00 97.19           C  
ATOM   4448 HD11 LEU A 283       8.129 -32.792 -26.094  1.00 97.19           H  
ATOM   4449 HD12 LEU A 283       9.793 -33.402 -26.127  1.00 97.19           H  
ATOM   4450 HD13 LEU A 283       9.264 -32.267 -24.849  1.00 97.19           H  
ATOM   4451  CD2 LEU A 283       8.726 -30.153 -26.355  1.00 97.19           C  
ATOM   4452 HD21 LEU A 283       8.866 -29.341 -27.069  1.00 97.19           H  
ATOM   4453 HD22 LEU A 283       9.039 -29.834 -25.361  1.00 97.19           H  
ATOM   4454 HD23 LEU A 283       7.665 -30.402 -26.336  1.00 97.19           H  
ATOM   4455  N   ARG A 284      11.654 -32.157 -29.778  1.00 96.56           N  
ATOM   4456  H   ARG A 284      12.049 -31.230 -29.707  1.00 96.56           H  
ATOM   4457  CA  ARG A 284      11.233 -32.647 -31.096  1.00 96.56           C  
ATOM   4458  HA  ARG A 284      10.144 -32.703 -31.112  1.00 96.56           H  
ATOM   4459  C   ARG A 284      11.772 -34.042 -31.397  1.00 96.56           C  
ATOM   4460  CB  ARG A 284      11.734 -31.665 -32.161  1.00 96.56           C  
ATOM   4461  HB2 ARG A 284      12.821 -31.730 -32.210  1.00 96.56           H  
ATOM   4462  HB3 ARG A 284      11.483 -30.642 -31.880  1.00 96.56           H  
ATOM   4463  O   ARG A 284      11.061 -34.876 -31.956  1.00 96.56           O  
ATOM   4464  CG  ARG A 284      11.114 -31.963 -33.532  1.00 96.56           C  
ATOM   4465  HG2 ARG A 284      10.053 -31.715 -33.497  1.00 96.56           H  
ATOM   4466  HG3 ARG A 284      11.222 -33.016 -33.790  1.00 96.56           H  
ATOM   4467  CD  ARG A 284      11.790 -31.125 -34.613  1.00 96.56           C  
ATOM   4468  HD2 ARG A 284      11.232 -31.235 -35.543  1.00 96.56           H  
ATOM   4469  HD3 ARG A 284      11.759 -30.079 -34.307  1.00 96.56           H  
ATOM   4470  NE  ARG A 284      13.189 -31.554 -34.814  1.00 96.56           N  
ATOM   4471  HE  ARG A 284      13.541 -32.296 -34.226  1.00 96.56           H  
ATOM   4472  NH1 ARG A 284      13.865 -29.772 -36.098  1.00 96.56           N  
ATOM   4473 HH11 ARG A 284      14.640 -29.232 -36.457  1.00 96.56           H  
ATOM   4474 HH12 ARG A 284      12.980 -29.322 -35.916  1.00 96.56           H  
ATOM   4475  NH2 ARG A 284      15.331 -31.359 -35.458  1.00 96.56           N  
ATOM   4476 HH21 ARG A 284      16.109 -30.801 -35.782  1.00 96.56           H  
ATOM   4477 HH22 ARG A 284      15.539 -32.128 -34.837  1.00 96.56           H  
ATOM   4478  CZ  ARG A 284      14.123 -30.881 -35.454  1.00 96.56           C  
ATOM   4479  N   ASP A 285      13.039 -34.277 -31.081  1.00 94.25           N  
ATOM   4480  H   ASP A 285      13.564 -33.563 -30.596  1.00 94.25           H  
ATOM   4481  CA  ASP A 285      13.710 -35.526 -31.419  1.00 94.25           C  
ATOM   4482  HA  ASP A 285      13.365 -35.856 -32.399  1.00 94.25           H  
ATOM   4483  C   ASP A 285      13.307 -36.642 -30.438  1.00 94.25           C  
ATOM   4484  CB  ASP A 285      15.220 -35.271 -31.547  1.00 94.25           C  
ATOM   4485  HB2 ASP A 285      15.582 -34.786 -30.640  1.00 94.25           H  
ATOM   4486  HB3 ASP A 285      15.722 -36.234 -31.635  1.00 94.25           H  
ATOM   4487  O   ASP A 285      13.038 -37.763 -30.875  1.00 94.25           O  
ATOM   4488  CG  ASP A 285      15.603 -34.416 -32.783  1.00 94.25           C  
ATOM   4489  OD1 ASP A 285      14.726 -34.050 -33.627  1.00 94.25           O  
ATOM   4490  OD2 ASP A 285      16.810 -34.153 -32.953  1.00 94.25           O  
ATOM   4491  N   LEU A 286      13.104 -36.317 -29.154  1.00 94.69           N  
ATOM   4492  H   LEU A 286      13.338 -35.382 -28.852  1.00 94.69           H  
ATOM   4493  CA  LEU A 286      12.472 -37.222 -28.183  1.00 94.69           C  
ATOM   4494  HA  LEU A 286      13.036 -38.154 -28.149  1.00 94.69           H  
ATOM   4495  C   LEU A 286      11.036 -37.600 -28.585  1.00 94.69           C  
ATOM   4496  CB  LEU A 286      12.480 -36.567 -26.789  1.00 94.69           C  
ATOM   4497  HB2 LEU A 286      12.115 -35.544 -26.881  1.00 94.69           H  
ATOM   4498  HB3 LEU A 286      11.781 -37.105 -26.149  1.00 94.69           H  
ATOM   4499  O   LEU A 286      10.651 -38.766 -28.480  1.00 94.69           O  
ATOM   4500  CG  LEU A 286      13.848 -36.552 -26.083  1.00 94.69           C  
ATOM   4501  HG  LEU A 286      14.595 -36.084 -26.724  1.00 94.69           H  
ATOM   4502  CD1 LEU A 286      13.736 -35.745 -24.789  1.00 94.69           C  
ATOM   4503 HD11 LEU A 286      13.024 -36.215 -24.110  1.00 94.69           H  
ATOM   4504 HD12 LEU A 286      14.710 -35.688 -24.303  1.00 94.69           H  
ATOM   4505 HD13 LEU A 286      13.402 -34.733 -25.021  1.00 94.69           H  
ATOM   4506  CD2 LEU A 286      14.316 -37.963 -25.715  1.00 94.69           C  
ATOM   4507 HD21 LEU A 286      14.552 -38.530 -26.616  1.00 94.69           H  
ATOM   4508 HD22 LEU A 286      13.542 -38.484 -25.151  1.00 94.69           H  
ATOM   4509 HD23 LEU A 286      15.217 -37.904 -25.106  1.00 94.69           H  
ATOM   4510  N   GLU A 287      10.245 -36.652 -29.094  1.00 95.44           N  
ATOM   4511  H   GLU A 287      10.574 -35.698 -29.093  1.00 95.44           H  
ATOM   4512  CA  GLU A 287       8.881 -36.924 -29.562  1.00 95.44           C  
ATOM   4513  HA  GLU A 287       8.347 -37.470 -28.785  1.00 95.44           H  
ATOM   4514  C   GLU A 287       8.859 -37.827 -30.798  1.00 95.44           C  
ATOM   4515  CB  GLU A 287       8.128 -35.610 -29.810  1.00 95.44           C  
ATOM   4516  HB2 GLU A 287       8.540 -35.104 -30.683  1.00 95.44           H  
ATOM   4517  HB3 GLU A 287       8.238 -34.969 -28.935  1.00 95.44           H  
ATOM   4518  O   GLU A 287       8.014 -38.716 -30.890  1.00 95.44           O  
ATOM   4519  CG  GLU A 287       6.636 -35.901 -30.025  1.00 95.44           C  
ATOM   4520  HG2 GLU A 287       6.273 -36.441 -29.150  1.00 95.44           H  
ATOM   4521  HG3 GLU A 287       6.513 -36.547 -30.894  1.00 95.44           H  
ATOM   4522  CD  GLU A 287       5.776 -34.654 -30.239  1.00 95.44           C  
ATOM   4523  OE1 GLU A 287       4.595 -34.817 -30.609  1.00 95.44           O  
ATOM   4524  OE2 GLU A 287       6.282 -33.519 -30.129  1.00 95.44           O  
ATOM   4525  N   LYS A 288       9.811 -37.677 -31.725  1.00 93.12           N  
ATOM   4526  H   LYS A 288      10.473 -36.924 -31.606  1.00 93.12           H  
ATOM   4527  CA  LYS A 288       9.944 -38.593 -32.871  1.00 93.12           C  
ATOM   4528  HA  LYS A 288       8.993 -38.645 -33.401  1.00 93.12           H  
ATOM   4529  C   LYS A 288      10.284 -40.023 -32.448  1.00 93.12           C  
ATOM   4530  CB  LYS A 288      11.022 -38.076 -33.824  1.00 93.12           C  
ATOM   4531  HB2 LYS A 288      11.913 -37.825 -33.247  1.00 93.12           H  
ATOM   4532  HB3 LYS A 288      11.287 -38.868 -34.524  1.00 93.12           H  
ATOM   4533  O   LYS A 288       9.854 -40.956 -33.128  1.00 93.12           O  
ATOM   4534  CG  LYS A 288      10.558 -36.859 -34.631  1.00 93.12           C  
ATOM   4535  HG2 LYS A 288      10.121 -36.104 -33.977  1.00 93.12           H  
ATOM   4536  HG3 LYS A 288       9.815 -37.169 -35.366  1.00 93.12           H  
ATOM   4537  CD  LYS A 288      11.770 -36.281 -35.355  1.00 93.12           C  
ATOM   4538  HD2 LYS A 288      12.513 -35.994 -34.610  1.00 93.12           H  
ATOM   4539  HD3 LYS A 288      12.199 -37.043 -36.007  1.00 93.12           H  
ATOM   4540  CE  LYS A 288      11.390 -35.053 -36.174  1.00 93.12           C  
ATOM   4541  HE2 LYS A 288      10.878 -34.350 -35.517  1.00 93.12           H  
ATOM   4542  HE3 LYS A 288      10.704 -35.349 -36.968  1.00 93.12           H  
ATOM   4543  NZ  LYS A 288      12.623 -34.444 -36.726  1.00 93.12           N  
ATOM   4544  HZ1 LYS A 288      13.095 -35.095 -37.336  1.00 93.12           H  
ATOM   4545  HZ2 LYS A 288      12.422 -33.592 -37.230  1.00 93.12           H  
ATOM   4546  HZ3 LYS A 288      13.257 -34.240 -35.966  1.00 93.12           H  
ATOM   4547  N   LEU A 289      11.045 -40.180 -31.361  1.00 89.00           N  
ATOM   4548  H   LEU A 289      11.382 -39.342 -30.909  1.00 89.00           H  
ATOM   4549  CA  LEU A 289      11.477 -41.468 -30.810  1.00 89.00           C  
ATOM   4550  HA  LEU A 289      11.752 -42.135 -31.627  1.00 89.00           H  
ATOM   4551  C   LEU A 289      10.365 -42.176 -30.024  1.00 89.00           C  
ATOM   4552  CB  LEU A 289      12.710 -41.238 -29.909  1.00 89.00           C  
ATOM   4553  HB2 LEU A 289      12.517 -40.378 -29.268  1.00 89.00           H  
ATOM   4554  HB3 LEU A 289      12.844 -42.098 -29.253  1.00 89.00           H  
ATOM   4555  O   LEU A 289      10.093 -43.349 -30.269  1.00 89.00           O  
ATOM   4556  CG  LEU A 289      14.021 -41.006 -30.680  1.00 89.00           C  
ATOM   4557  HG  LEU A 289      13.835 -40.373 -31.548  1.00 89.00           H  
ATOM   4558  CD1 LEU A 289      15.051 -40.314 -29.788  1.00 89.00           C  
ATOM   4559 HD11 LEU A 289      14.672 -39.342 -29.472  1.00 89.00           H  
ATOM   4560 HD12 LEU A 289      15.977 -40.159 -30.341  1.00 89.00           H  
ATOM   4561 HD13 LEU A 289      15.253 -40.923 -28.906  1.00 89.00           H  
ATOM   4562  CD2 LEU A 289      14.619 -42.334 -31.151  1.00 89.00           C  
ATOM   4563 HD21 LEU A 289      13.917 -42.851 -31.806  1.00 89.00           H  
ATOM   4564 HD22 LEU A 289      14.843 -42.967 -30.293  1.00 89.00           H  
ATOM   4565 HD23 LEU A 289      15.541 -42.144 -31.702  1.00 89.00           H  
ATOM   4566  N   ALA A 290       9.723 -41.481 -29.081  1.00 91.00           N  
ATOM   4567  H   ALA A 290      10.027 -40.533 -28.905  1.00 91.00           H  
ATOM   4568  CA  ALA A 290       8.764 -42.085 -28.151  1.00 91.00           C  
ATOM   4569  HA  ALA A 290       8.866 -43.170 -28.191  1.00 91.00           H  
ATOM   4570  C   ALA A 290       7.289 -41.785 -28.483  1.00 91.00           C  
ATOM   4571  CB  ALA A 290       9.150 -41.651 -26.733  1.00 91.00           C  
ATOM   4572  HB1 ALA A 290      10.162 -41.990 -26.507  1.00 91.00           H  
ATOM   4573  HB2 ALA A 290       9.121 -40.564 -26.661  1.00 91.00           H  
ATOM   4574  HB3 ALA A 290       8.459 -42.080 -26.008  1.00 91.00           H  
ATOM   4575  O   ALA A 290       6.393 -42.450 -27.966  1.00 91.00           O  
ATOM   4576  N   GLY A 291       7.013 -40.814 -29.353  1.00 92.62           N  
ATOM   4577  H   GLY A 291       7.781 -40.296 -29.755  1.00 92.62           H  
ATOM   4578  CA  GLY A 291       5.667 -40.366 -29.700  1.00 92.62           C  
ATOM   4579  HA2 GLY A 291       4.992 -41.221 -29.748  1.00 92.62           H  
ATOM   4580  HA3 GLY A 291       5.707 -39.914 -30.691  1.00 92.62           H  
ATOM   4581  C   GLY A 291       5.094 -39.333 -28.726  1.00 92.62           C  
ATOM   4582  O   GLY A 291       5.475 -39.259 -27.556  1.00 92.62           O  
ATOM   4583  N   TRP A 292       4.123 -38.560 -29.219  1.00 91.44           N  
ATOM   4584  H   TRP A 292       3.924 -38.626 -30.207  1.00 91.44           H  
ATOM   4585  CA  TRP A 292       3.543 -37.410 -28.515  1.00 91.44           C  
ATOM   4586  HA  TRP A 292       4.323 -36.665 -28.359  1.00 91.44           H  
ATOM   4587  C   TRP A 292       3.010 -37.765 -27.119  1.00 91.44           C  
ATOM   4588  CB  TRP A 292       2.482 -36.758 -29.414  1.00 91.44           C  
ATOM   4589  HB2 TRP A 292       2.278 -35.760 -29.026  1.00 91.44           H  
ATOM   4590  HB3 TRP A 292       2.888 -36.634 -30.418  1.00 91.44           H  
ATOM   4591  O   TRP A 292       3.426 -37.158 -26.146  1.00 91.44           O  
ATOM   4592  CG  TRP A 292       1.180 -37.483 -29.524  1.00 91.44           C  
ATOM   4593  CD1 TRP A 292       0.844 -38.398 -30.461  1.00 91.44           C  
ATOM   4594  HD1 TRP A 292       1.475 -38.697 -31.285  1.00 91.44           H  
ATOM   4595  CD2 TRP A 292       0.019 -37.350 -28.651  1.00 91.44           C  
ATOM   4596  CE2 TRP A 292      -0.987 -38.252 -29.104  1.00 91.44           C  
ATOM   4597  CE3 TRP A 292      -0.267 -36.575 -27.507  1.00 91.44           C  
ATOM   4598  HE3 TRP A 292       0.473 -35.883 -27.133  1.00 91.44           H  
ATOM   4599  NE1 TRP A 292      -0.437 -38.856 -30.215  1.00 91.44           N  
ATOM   4600  HE1 TRP A 292      -0.932 -39.493 -30.823  1.00 91.44           H  
ATOM   4601  CH2 TRP A 292      -2.482 -37.588 -27.324  1.00 91.44           C  
ATOM   4602  HH2 TRP A 292      -3.434 -37.659 -26.818  1.00 91.44           H  
ATOM   4603  CZ2 TRP A 292      -2.224 -38.377 -28.458  1.00 91.44           C  
ATOM   4604  HZ2 TRP A 292      -2.975 -39.057 -28.833  1.00 91.44           H  
ATOM   4605  CZ3 TRP A 292      -1.506 -36.693 -26.850  1.00 91.44           C  
ATOM   4606  HZ3 TRP A 292      -1.712 -36.084 -25.983  1.00 91.44           H  
ATOM   4607  N   HIS A 293       2.180 -38.808 -26.989  1.00 92.69           N  
ATOM   4608  H   HIS A 293       1.795 -39.181 -27.844  1.00 92.69           H  
ATOM   4609  CA  HIS A 293       1.509 -39.150 -25.725  1.00 92.69           C  
ATOM   4610  HA  HIS A 293       0.873 -38.309 -25.452  1.00 92.69           H  
ATOM   4611  C   HIS A 293       2.474 -39.375 -24.546  1.00 92.69           C  
ATOM   4612  CB  HIS A 293       0.601 -40.376 -25.936  1.00 92.69           C  
ATOM   4613  HB2 HIS A 293      -0.068 -40.183 -26.775  1.00 92.69           H  
ATOM   4614  HB3 HIS A 293      -0.020 -40.493 -25.048  1.00 92.69           H  
ATOM   4615  O   HIS A 293       2.266 -38.825 -23.468  1.00 92.69           O  
ATOM   4616  CG  HIS A 293       1.334 -41.680 -26.184  1.00 92.69           C  
ATOM   4617  CD2 HIS A 293       1.327 -42.795 -25.386  1.00 92.69           C  
ATOM   4618  HD2 HIS A 293       0.778 -42.904 -24.462  1.00 92.69           H  
ATOM   4619  ND1 HIS A 293       2.167 -41.959 -27.244  1.00 92.69           N  
ATOM   4620  HD1 HIS A 293       2.393 -41.337 -28.007  1.00 92.69           H  
ATOM   4621  CE1 HIS A 293       2.648 -43.203 -27.092  1.00 92.69           C  
ATOM   4622  HE1 HIS A 293       3.343 -43.678 -27.770  1.00 92.69           H  
ATOM   4623  NE2 HIS A 293       2.160 -43.764 -25.973  1.00 92.69           N  
ATOM   4624  N   ARG A 294       3.550 -40.152 -24.740  1.00 95.44           N  
ATOM   4625  H   ARG A 294       3.696 -40.528 -25.666  1.00 95.44           H  
ATOM   4626  CA  ARG A 294       4.545 -40.441 -23.689  1.00 95.44           C  
ATOM   4627  HA  ARG A 294       4.043 -40.766 -22.778  1.00 95.44           H  
ATOM   4628  C   ARG A 294       5.322 -39.191 -23.312  1.00 95.44           C  
ATOM   4629  CB  ARG A 294       5.521 -41.526 -24.162  1.00 95.44           C  
ATOM   4630  HB2 ARG A 294       5.839 -41.287 -25.177  1.00 95.44           H  
ATOM   4631  HB3 ARG A 294       6.405 -41.529 -23.525  1.00 95.44           H  
ATOM   4632  O   ARG A 294       5.475 -38.902 -22.130  1.00 95.44           O  
ATOM   4633  CG  ARG A 294       4.890 -42.919 -24.109  1.00 95.44           C  
ATOM   4634  HG2 ARG A 294       4.955 -43.324 -23.099  1.00 95.44           H  
ATOM   4635  HG3 ARG A 294       3.836 -42.847 -24.380  1.00 95.44           H  
ATOM   4636  CD  ARG A 294       5.622 -43.831 -25.086  1.00 95.44           C  
ATOM   4637  HD2 ARG A 294       5.601 -43.340 -26.058  1.00 95.44           H  
ATOM   4638  HD3 ARG A 294       6.664 -43.925 -24.780  1.00 95.44           H  
ATOM   4639  NE  ARG A 294       4.960 -45.133 -25.266  1.00 95.44           N  
ATOM   4640  HE  ARG A 294       3.956 -45.093 -25.369  1.00 95.44           H  
ATOM   4641  NH1 ARG A 294       6.870 -46.386 -25.375  1.00 95.44           N  
ATOM   4642 HH11 ARG A 294       7.316 -45.677 -24.811  1.00 95.44           H  
ATOM   4643 HH12 ARG A 294       7.365 -47.238 -25.598  1.00 95.44           H  
ATOM   4644  NH2 ARG A 294       4.923 -47.272 -26.029  1.00 95.44           N  
ATOM   4645 HH21 ARG A 294       3.934 -47.164 -26.203  1.00 95.44           H  
ATOM   4646 HH22 ARG A 294       5.416 -48.109 -26.305  1.00 95.44           H  
ATOM   4647  CZ  ARG A 294       5.586 -46.255 -25.554  1.00 95.44           C  
ATOM   4648  N   ILE A 295       5.784 -38.446 -24.312  1.00 95.69           N  
ATOM   4649  H   ILE A 295       5.579 -38.722 -25.261  1.00 95.69           H  
ATOM   4650  CA  ILE A 295       6.579 -37.239 -24.091  1.00 95.69           C  
ATOM   4651  HA  ILE A 295       7.360 -37.462 -23.365  1.00 95.69           H  
ATOM   4652  C   ILE A 295       5.747 -36.124 -23.452  1.00 95.69           C  
ATOM   4653  CB  ILE A 295       7.245 -36.824 -25.414  1.00 95.69           C  
ATOM   4654  HB  ILE A 295       6.480 -36.783 -26.190  1.00 95.69           H  
ATOM   4655  O   ILE A 295       6.241 -35.464 -22.544  1.00 95.69           O  
ATOM   4656  CG1 ILE A 295       8.318 -37.841 -25.861  1.00 95.69           C  
ATOM   4657 HG12 ILE A 295       7.822 -38.770 -26.143  1.00 95.69           H  
ATOM   4658 HG13 ILE A 295       8.808 -37.448 -26.752  1.00 95.69           H  
ATOM   4659  CG2 ILE A 295       7.868 -35.431 -25.329  1.00 95.69           C  
ATOM   4660 HG21 ILE A 295       8.567 -35.368 -24.495  1.00 95.69           H  
ATOM   4661 HG22 ILE A 295       8.392 -35.219 -26.261  1.00 95.69           H  
ATOM   4662 HG23 ILE A 295       7.090 -34.678 -25.199  1.00 95.69           H  
ATOM   4663  CD1 ILE A 295       9.427 -38.165 -24.849  1.00 95.69           C  
ATOM   4664 HD11 ILE A 295       9.020 -38.733 -24.012  1.00 95.69           H  
ATOM   4665 HD12 ILE A 295       9.897 -37.253 -24.482  1.00 95.69           H  
ATOM   4666 HD13 ILE A 295      10.187 -38.777 -25.335  1.00 95.69           H  
ATOM   4667  N   SER A 296       4.479 -35.958 -23.838  1.00 96.06           N  
ATOM   4668  H   SER A 296       4.133 -36.476 -24.633  1.00 96.06           H  
ATOM   4669  CA  SER A 296       3.564 -35.006 -23.200  1.00 96.06           C  
ATOM   4670  HA  SER A 296       3.985 -34.003 -23.273  1.00 96.06           H  
ATOM   4671  C   SER A 296       3.359 -35.318 -21.718  1.00 96.06           C  
ATOM   4672  CB  SER A 296       2.197 -35.014 -23.892  1.00 96.06           C  
ATOM   4673  HB2 SER A 296       1.538 -34.308 -23.387  1.00 96.06           H  
ATOM   4674  HB3 SER A 296       1.760 -36.010 -23.824  1.00 96.06           H  
ATOM   4675  O   SER A 296       3.399 -34.405 -20.897  1.00 96.06           O  
ATOM   4676  OG  SER A 296       2.303 -34.650 -25.251  1.00 96.06           O  
ATOM   4677  HG  SER A 296       2.721 -33.788 -25.307  1.00 96.06           H  
ATOM   4678  N   ILE A 297       3.188 -36.598 -21.358  1.00 97.12           N  
ATOM   4679  H   ILE A 297       3.152 -37.304 -22.079  1.00 97.12           H  
ATOM   4680  CA  ILE A 297       3.056 -37.019 -19.954  1.00 97.12           C  
ATOM   4681  HA  ILE A 297       2.246 -36.452 -19.495  1.00 97.12           H  
ATOM   4682  C   ILE A 297       4.326 -36.678 -19.171  1.00 97.12           C  
ATOM   4683  CB  ILE A 297       2.709 -38.523 -19.858  1.00 97.12           C  
ATOM   4684  HB  ILE A 297       3.402 -39.083 -20.486  1.00 97.12           H  
ATOM   4685  O   ILE A 297       4.226 -36.081 -18.101  1.00 97.12           O  
ATOM   4686  CG1 ILE A 297       1.267 -38.765 -20.358  1.00 97.12           C  
ATOM   4687 HG12 ILE A 297       0.559 -38.359 -19.635  1.00 97.12           H  
ATOM   4688 HG13 ILE A 297       1.108 -38.233 -21.296  1.00 97.12           H  
ATOM   4689  CG2 ILE A 297       2.838 -39.044 -18.414  1.00 97.12           C  
ATOM   4690 HG21 ILE A 297       2.173 -38.480 -17.760  1.00 97.12           H  
ATOM   4691 HG22 ILE A 297       2.577 -40.101 -18.364  1.00 97.12           H  
ATOM   4692 HG23 ILE A 297       3.864 -38.956 -18.058  1.00 97.12           H  
ATOM   4693  CD1 ILE A 297       0.943 -40.245 -20.599  1.00 97.12           C  
ATOM   4694 HD11 ILE A 297      -0.037 -40.323 -21.070  1.00 97.12           H  
ATOM   4695 HD12 ILE A 297       1.688 -40.686 -21.260  1.00 97.12           H  
ATOM   4696 HD13 ILE A 297       0.917 -40.795 -19.658  1.00 97.12           H  
ATOM   4697  N   ILE A 298       5.506 -37.015 -19.706  1.00 97.75           N  
ATOM   4698  H   ILE A 298       5.519 -37.501 -20.591  1.00 97.75           H  
ATOM   4699  CA  ILE A 298       6.781 -36.709 -19.043  1.00 97.75           C  
ATOM   4700  HA  ILE A 298       6.756 -37.139 -18.041  1.00 97.75           H  
ATOM   4701  C   ILE A 298       6.931 -35.195 -18.866  1.00 97.75           C  
ATOM   4702  CB  ILE A 298       7.983 -37.328 -19.791  1.00 97.75           C  
ATOM   4703  HB  ILE A 298       7.979 -36.973 -20.821  1.00 97.75           H  
ATOM   4704  O   ILE A 298       7.187 -34.750 -17.753  1.00 97.75           O  
ATOM   4705  CG1 ILE A 298       7.899 -38.874 -19.788  1.00 97.75           C  
ATOM   4706 HG12 ILE A 298       8.068 -39.243 -18.776  1.00 97.75           H  
ATOM   4707 HG13 ILE A 298       6.900 -39.193 -20.086  1.00 97.75           H  
ATOM   4708  CG2 ILE A 298       9.294 -36.880 -19.116  1.00 97.75           C  
ATOM   4709 HG21 ILE A 298       9.425 -35.801 -19.189  1.00 97.75           H  
ATOM   4710 HG22 ILE A 298      10.151 -37.341 -19.608  1.00 97.75           H  
ATOM   4711 HG23 ILE A 298       9.298 -37.168 -18.065  1.00 97.75           H  
ATOM   4712  CD1 ILE A 298       8.903 -39.565 -20.717  1.00 97.75           C  
ATOM   4713 HD11 ILE A 298       8.655 -40.623 -20.802  1.00 97.75           H  
ATOM   4714 HD12 ILE A 298       9.913 -39.482 -20.314  1.00 97.75           H  
ATOM   4715 HD13 ILE A 298       8.865 -39.113 -21.709  1.00 97.75           H  
ATOM   4716  N   PHE A 299       6.706 -34.413 -19.926  1.00 98.06           N  
ATOM   4717  H   PHE A 299       6.474 -34.854 -20.805  1.00 98.06           H  
ATOM   4718  CA  PHE A 299       6.838 -32.955 -19.909  1.00 98.06           C  
ATOM   4719  HA  PHE A 299       7.870 -32.700 -19.669  1.00 98.06           H  
ATOM   4720  C   PHE A 299       5.945 -32.301 -18.849  1.00 98.06           C  
ATOM   4721  CB  PHE A 299       6.498 -32.411 -21.307  1.00 98.06           C  
ATOM   4722  HB2 PHE A 299       7.168 -32.869 -22.034  1.00 98.06           H  
ATOM   4723  HB3 PHE A 299       5.482 -32.704 -21.574  1.00 98.06           H  
ATOM   4724  O   PHE A 299       6.420 -31.498 -18.043  1.00 98.06           O  
ATOM   4725  CG  PHE A 299       6.612 -30.903 -21.425  1.00 98.06           C  
ATOM   4726  CD1 PHE A 299       5.527 -30.064 -21.108  1.00 98.06           C  
ATOM   4727  HD1 PHE A 299       4.585 -30.487 -20.790  1.00 98.06           H  
ATOM   4728  CD2 PHE A 299       7.831 -30.330 -21.817  1.00 98.06           C  
ATOM   4729  HD2 PHE A 299       8.677 -30.977 -22.001  1.00 98.06           H  
ATOM   4730  CE1 PHE A 299       5.667 -28.668 -21.184  1.00 98.06           C  
ATOM   4731  HE1 PHE A 299       4.838 -28.025 -20.930  1.00 98.06           H  
ATOM   4732  CE2 PHE A 299       7.979 -28.936 -21.898  1.00 98.06           C  
ATOM   4733  HE2 PHE A 299       8.926 -28.504 -22.183  1.00 98.06           H  
ATOM   4734  CZ  PHE A 299       6.894 -28.106 -21.572  1.00 98.06           C  
ATOM   4735  HZ  PHE A 299       6.995 -27.031 -21.619  1.00 98.06           H  
ATOM   4736  N   ILE A 300       4.651 -32.634 -18.844  1.00 97.56           N  
ATOM   4737  H   ILE A 300       4.323 -33.308 -19.520  1.00 97.56           H  
ATOM   4738  CA  ILE A 300       3.677 -32.012 -17.941  1.00 97.56           C  
ATOM   4739  HA  ILE A 300       3.816 -30.931 -17.967  1.00 97.56           H  
ATOM   4740  C   ILE A 300       3.941 -32.449 -16.500  1.00 97.56           C  
ATOM   4741  CB  ILE A 300       2.233 -32.319 -18.404  1.00 97.56           C  
ATOM   4742  HB  ILE A 300       2.131 -33.396 -18.535  1.00 97.56           H  
ATOM   4743  O   ILE A 300       4.055 -31.602 -15.617  1.00 97.56           O  
ATOM   4744  CG1 ILE A 300       1.957 -31.623 -19.759  1.00 97.56           C  
ATOM   4745 HG12 ILE A 300       2.004 -30.542 -19.627  1.00 97.56           H  
ATOM   4746 HG13 ILE A 300       2.731 -31.904 -20.473  1.00 97.56           H  
ATOM   4747  CG2 ILE A 300       1.206 -31.867 -17.349  1.00 97.56           C  
ATOM   4748 HG21 ILE A 300       1.313 -30.801 -17.149  1.00 97.56           H  
ATOM   4749 HG22 ILE A 300       1.344 -32.422 -16.421  1.00 97.56           H  
ATOM   4750 HG23 ILE A 300       0.189 -32.067 -17.685  1.00 97.56           H  
ATOM   4751  CD1 ILE A 300       0.610 -31.986 -20.397  1.00 97.56           C  
ATOM   4752 HD11 ILE A 300       0.571 -31.572 -21.405  1.00 97.56           H  
ATOM   4753 HD12 ILE A 300       0.508 -33.069 -20.456  1.00 97.56           H  
ATOM   4754 HD13 ILE A 300      -0.215 -31.567 -19.822  1.00 97.56           H  
ATOM   4755  N   LEU A 301       4.077 -33.755 -16.245  1.00 98.25           N  
ATOM   4756  H   LEU A 301       4.058 -34.415 -17.009  1.00 98.25           H  
ATOM   4757  CA  LEU A 301       4.226 -34.257 -14.879  1.00 98.25           C  
ATOM   4758  HA  LEU A 301       3.462 -33.794 -14.254  1.00 98.25           H  
ATOM   4759  C   LEU A 301       5.565 -33.864 -14.249  1.00 98.25           C  
ATOM   4760  CB  LEU A 301       4.038 -35.780 -14.845  1.00 98.25           C  
ATOM   4761  HB2 LEU A 301       4.336 -36.133 -13.858  1.00 98.25           H  
ATOM   4762  HB3 LEU A 301       4.715 -36.227 -15.574  1.00 98.25           H  
ATOM   4763  O   LEU A 301       5.587 -33.548 -13.057  1.00 98.25           O  
ATOM   4764  CG  LEU A 301       2.613 -36.286 -15.119  1.00 98.25           C  
ATOM   4765  HG  LEU A 301       2.307 -36.007 -16.127  1.00 98.25           H  
ATOM   4766  CD1 LEU A 301       2.606 -37.812 -15.004  1.00 98.25           C  
ATOM   4767 HD11 LEU A 301       3.358 -38.230 -15.674  1.00 98.25           H  
ATOM   4768 HD12 LEU A 301       2.839 -38.111 -13.982  1.00 98.25           H  
ATOM   4769 HD13 LEU A 301       1.625 -38.198 -15.280  1.00 98.25           H  
ATOM   4770  CD2 LEU A 301       1.591 -35.739 -14.119  1.00 98.25           C  
ATOM   4771 HD21 LEU A 301       0.623 -36.212 -14.284  1.00 98.25           H  
ATOM   4772 HD22 LEU A 301       1.467 -34.665 -14.259  1.00 98.25           H  
ATOM   4773 HD23 LEU A 301       1.918 -35.936 -13.098  1.00 98.25           H  
ATOM   4774  N   SER A 302       6.665 -33.831 -15.009  1.00 98.06           N  
ATOM   4775  H   SER A 302       6.626 -34.086 -15.985  1.00 98.06           H  
ATOM   4776  CA  SER A 302       7.945 -33.370 -14.461  1.00 98.06           C  
ATOM   4777  HA  SER A 302       8.083 -33.858 -13.496  1.00 98.06           H  
ATOM   4778  C   SER A 302       7.941 -31.863 -14.195  1.00 98.06           C  
ATOM   4779  CB  SER A 302       9.119 -33.790 -15.346  1.00 98.06           C  
ATOM   4780  HB2 SER A 302       9.001 -34.836 -15.632  1.00 98.06           H  
ATOM   4781  HB3 SER A 302      10.041 -33.694 -14.772  1.00 98.06           H  
ATOM   4782  O   SER A 302       8.471 -31.421 -13.178  1.00 98.06           O  
ATOM   4783  OG  SER A 302       9.224 -32.992 -16.504  1.00 98.06           O  
ATOM   4784  HG  SER A 302       9.823 -32.270 -16.300  1.00 98.06           H  
ATOM   4785  N   GLY A 303       7.271 -31.081 -15.050  1.00 97.94           N  
ATOM   4786  H   GLY A 303       6.878 -31.507 -15.877  1.00 97.94           H  
ATOM   4787  CA  GLY A 303       7.047 -29.649 -14.839  1.00 97.94           C  
ATOM   4788  HA2 GLY A 303       8.001 -29.123 -14.781  1.00 97.94           H  
ATOM   4789  HA3 GLY A 303       6.473 -29.252 -15.676  1.00 97.94           H  
ATOM   4790  C   GLY A 303       6.248 -29.357 -13.575  1.00 97.94           C  
ATOM   4791  O   GLY A 303       6.706 -28.607 -12.718  1.00 97.94           O  
ATOM   4792  N   ILE A 304       5.095 -30.016 -13.418  1.00 97.81           N  
ATOM   4793  H   ILE A 304       4.777 -30.606 -14.173  1.00 97.81           H  
ATOM   4794  CA  ILE A 304       4.251 -29.892 -12.220  1.00 97.81           C  
ATOM   4795  HA  ILE A 304       3.968 -28.846 -12.104  1.00 97.81           H  
ATOM   4796  C   ILE A 304       5.041 -30.289 -10.971  1.00 97.81           C  
ATOM   4797  CB  ILE A 304       2.967 -30.744 -12.372  1.00 97.81           C  
ATOM   4798  HB  ILE A 304       3.265 -31.749 -12.668  1.00 97.81           H  
ATOM   4799  O   ILE A 304       4.988 -29.584  -9.970  1.00 97.81           O  
ATOM   4800  CG1 ILE A 304       2.056 -30.145 -13.467  1.00 97.81           C  
ATOM   4801 HG12 ILE A 304       2.627 -29.972 -14.379  1.00 97.81           H  
ATOM   4802 HG13 ILE A 304       1.685 -29.175 -13.134  1.00 97.81           H  
ATOM   4803  CG2 ILE A 304       2.150 -30.857 -11.067  1.00 97.81           C  
ATOM   4804 HG21 ILE A 304       1.404 -31.645 -11.163  1.00 97.81           H  
ATOM   4805 HG22 ILE A 304       2.778 -31.102 -10.211  1.00 97.81           H  
ATOM   4806 HG23 ILE A 304       1.634 -29.919 -10.857  1.00 97.81           H  
ATOM   4807  CD1 ILE A 304       0.861 -31.040 -13.822  1.00 97.81           C  
ATOM   4808 HD11 ILE A 304       0.352 -30.633 -14.695  1.00 97.81           H  
ATOM   4809 HD12 ILE A 304       0.150 -31.076 -12.997  1.00 97.81           H  
ATOM   4810 HD13 ILE A 304       1.209 -32.048 -14.049  1.00 97.81           H  
ATOM   4811  N   THR A 305       5.799 -31.388 -11.022  1.00 98.19           N  
ATOM   4812  H   THR A 305       5.812 -31.928 -11.876  1.00 98.19           H  
ATOM   4813  CA  THR A 305       6.583 -31.854  -9.867  1.00 98.19           C  
ATOM   4814  HA  THR A 305       5.916 -31.924  -9.008  1.00 98.19           H  
ATOM   4815  C   THR A 305       7.696 -30.869  -9.496  1.00 98.19           C  
ATOM   4816  CB  THR A 305       7.181 -33.244 -10.117  1.00 98.19           C  
ATOM   4817  HB  THR A 305       7.945 -33.186 -10.892  1.00 98.19           H  
ATOM   4818  O   THR A 305       7.899 -30.595  -8.313  1.00 98.19           O  
ATOM   4819  CG2 THR A 305       7.785 -33.820  -8.842  1.00 98.19           C  
ATOM   4820 HG21 THR A 305       8.712 -33.303  -8.595  1.00 98.19           H  
ATOM   4821 HG22 THR A 305       7.075 -33.715  -8.021  1.00 98.19           H  
ATOM   4822 HG23 THR A 305       7.987 -34.881  -8.987  1.00 98.19           H  
ATOM   4823  OG1 THR A 305       6.190 -34.161 -10.522  1.00 98.19           O  
ATOM   4824  HG1 THR A 305       5.939 -33.936 -11.421  1.00 98.19           H  
ATOM   4825  N   GLY A 306       8.383 -30.295 -10.490  1.00 97.12           N  
ATOM   4826  H   GLY A 306       8.179 -30.561 -11.443  1.00 97.12           H  
ATOM   4827  CA  GLY A 306       9.368 -29.231 -10.279  1.00 97.12           C  
ATOM   4828  HA2 GLY A 306      10.170 -29.592  -9.635  1.00 97.12           H  
ATOM   4829  HA3 GLY A 306       9.796 -28.946 -11.240  1.00 97.12           H  
ATOM   4830  C   GLY A 306       8.749 -27.985  -9.640  1.00 97.12           C  
ATOM   4831  O   GLY A 306       9.230 -27.516  -8.609  1.00 97.12           O  
ATOM   4832  N   ASN A 307       7.632 -27.503 -10.187  1.00 96.69           N  
ATOM   4833  H   ASN A 307       7.300 -27.915 -11.048  1.00 96.69           H  
ATOM   4834  CA  ASN A 307       6.927 -26.324  -9.677  1.00 96.69           C  
ATOM   4835  HA  ASN A 307       7.636 -25.502  -9.583  1.00 96.69           H  
ATOM   4836  C   ASN A 307       6.324 -26.544  -8.285  1.00 96.69           C  
ATOM   4837  CB  ASN A 307       5.842 -25.926 -10.689  1.00 96.69           C  
ATOM   4838  HB2 ASN A 307       5.154 -25.222 -10.221  1.00 96.69           H  
ATOM   4839  HB3 ASN A 307       5.278 -26.804 -11.003  1.00 96.69           H  
ATOM   4840  O   ASN A 307       6.284 -25.621  -7.473  1.00 96.69           O  
ATOM   4841  CG  ASN A 307       6.411 -25.240 -11.914  1.00 96.69           C  
ATOM   4842  ND2 ASN A 307       5.588 -24.967 -12.889  1.00 96.69           N  
ATOM   4843 HD21 ASN A 307       4.606 -25.195 -12.817  1.00 96.69           H  
ATOM   4844 HD22 ASN A 307       5.939 -24.354 -13.611  1.00 96.69           H  
ATOM   4845  OD1 ASN A 307       7.583 -24.927 -12.005  1.00 96.69           O  
ATOM   4846  N   LEU A 308       5.884 -27.767  -7.986  1.00 96.06           N  
ATOM   4847  H   LEU A 308       5.873 -28.463  -8.717  1.00 96.06           H  
ATOM   4848  CA  LEU A 308       5.386 -28.141  -6.668  1.00 96.06           C  
ATOM   4849  HA  LEU A 308       4.620 -27.421  -6.379  1.00 96.06           H  
ATOM   4850  C   LEU A 308       6.502 -28.079  -5.617  1.00 96.06           C  
ATOM   4851  CB  LEU A 308       4.754 -29.536  -6.783  1.00 96.06           C  
ATOM   4852  HB2 LEU A 308       5.520 -30.235  -7.120  1.00 96.06           H  
ATOM   4853  HB3 LEU A 308       3.969 -29.504  -7.538  1.00 96.06           H  
ATOM   4854  O   LEU A 308       6.308 -27.484  -4.560  1.00 96.06           O  
ATOM   4855  CG  LEU A 308       4.149 -30.066  -5.480  1.00 96.06           C  
ATOM   4856  HG  LEU A 308       4.911 -30.053  -4.700  1.00 96.06           H  
ATOM   4857  CD1 LEU A 308       2.960 -29.247  -5.000  1.00 96.06           C  
ATOM   4858 HD11 LEU A 308       3.277 -28.215  -4.848  1.00 96.06           H  
ATOM   4859 HD12 LEU A 308       2.610 -29.641  -4.046  1.00 96.06           H  
ATOM   4860 HD13 LEU A 308       2.149 -29.290  -5.727  1.00 96.06           H  
ATOM   4861  CD2 LEU A 308       3.679 -31.497  -5.722  1.00 96.06           C  
ATOM   4862 HD21 LEU A 308       3.291 -31.911  -4.791  1.00 96.06           H  
ATOM   4863 HD22 LEU A 308       4.511 -32.113  -6.064  1.00 96.06           H  
ATOM   4864 HD23 LEU A 308       2.891 -31.515  -6.475  1.00 96.06           H  
ATOM   4865  N   ALA A 309       7.685 -28.621  -5.923  1.00 95.25           N  
ATOM   4866  H   ALA A 309       7.797 -29.088  -6.811  1.00 95.25           H  
ATOM   4867  CA  ALA A 309       8.849 -28.498  -5.047  1.00 95.25           C  
ATOM   4868  HA  ALA A 309       8.593 -28.887  -4.061  1.00 95.25           H  
ATOM   4869  C   ALA A 309       9.268 -27.032  -4.863  1.00 95.25           C  
ATOM   4870  CB  ALA A 309       9.983 -29.347  -5.614  1.00 95.25           C  
ATOM   4871  HB1 ALA A 309      10.283 -28.973  -6.593  1.00 95.25           H  
ATOM   4872  HB2 ALA A 309       9.655 -30.383  -5.707  1.00 95.25           H  
ATOM   4873  HB3 ALA A 309      10.835 -29.301  -4.936  1.00 95.25           H  
ATOM   4874  O   ALA A 309       9.490 -26.583  -3.740  1.00 95.25           O  
ATOM   4875  N   SER A 310       9.284 -26.256  -5.945  1.00 92.94           N  
ATOM   4876  H   SER A 310       9.136 -26.680  -6.849  1.00 92.94           H  
ATOM   4877  CA  SER A 310       9.536 -24.816  -5.881  1.00 92.94           C  
ATOM   4878  HA  SER A 310      10.534 -24.637  -5.483  1.00 92.94           H  
ATOM   4879  C   SER A 310       8.531 -24.067  -4.999  1.00 92.94           C  
ATOM   4880  CB  SER A 310       9.485 -24.257  -7.291  1.00 92.94           C  
ATOM   4881  HB2 SER A 310       8.532 -24.497  -7.764  1.00 92.94           H  
ATOM   4882  HB3 SER A 310      10.286 -24.702  -7.881  1.00 92.94           H  
ATOM   4883  O   SER A 310       8.907 -23.167  -4.252  1.00 92.94           O  
ATOM   4884  OG  SER A 310       9.633 -22.859  -7.232  1.00 92.94           O  
ATOM   4885  HG  SER A 310      10.304 -22.684  -7.896  1.00 92.94           H  
ATOM   4886  N   ALA A 311       7.244 -24.425  -5.032  1.00 93.19           N  
ATOM   4887  H   ALA A 311       6.955 -25.140  -5.684  1.00 93.19           H  
ATOM   4888  CA  ALA A 311       6.220 -23.803  -4.181  1.00 93.19           C  
ATOM   4889  HA  ALA A 311       6.295 -22.719  -4.256  1.00 93.19           H  
ATOM   4890  C   ALA A 311       6.410 -24.086  -2.688  1.00 93.19           C  
ATOM   4891  CB  ALA A 311       4.838 -24.230  -4.691  1.00 93.19           C  
ATOM   4892  HB1 ALA A 311       4.066 -23.722  -4.113  1.00 93.19           H  
ATOM   4893  HB2 ALA A 311       4.716 -25.307  -4.577  1.00 93.19           H  
ATOM   4894  HB3 ALA A 311       4.724 -23.968  -5.743  1.00 93.19           H  
ATOM   4895  O   ALA A 311       5.966 -23.313  -1.839  1.00 93.19           O  
ATOM   4896  N   ILE A 312       7.105 -25.172  -2.363  1.00 92.75           N  
ATOM   4897  H   ILE A 312       7.430 -25.777  -3.104  1.00 92.75           H  
ATOM   4898  CA  ILE A 312       7.443 -25.514  -0.985  1.00 92.75           C  
ATOM   4899  HA  ILE A 312       6.631 -25.203  -0.328  1.00 92.75           H  
ATOM   4900  C   ILE A 312       8.691 -24.749  -0.544  1.00 92.75           C  
ATOM   4901  CB  ILE A 312       7.601 -27.040  -0.848  1.00 92.75           C  
ATOM   4902  HB  ILE A 312       8.368 -27.369  -1.550  1.00 92.75           H  
ATOM   4903  O   ILE A 312       8.663 -24.133   0.516  1.00 92.75           O  
ATOM   4904  CG1 ILE A 312       6.271 -27.752  -1.184  1.00 92.75           C  
ATOM   4905 HG12 ILE A 312       5.763 -27.261  -2.014  1.00 92.75           H  
ATOM   4906 HG13 ILE A 312       5.602 -27.717  -0.324  1.00 92.75           H  
ATOM   4907  CG2 ILE A 312       8.053 -27.433   0.570  1.00 92.75           C  
ATOM   4908 HG21 ILE A 312       7.343 -27.066   1.311  1.00 92.75           H  
ATOM   4909 HG22 ILE A 312       8.130 -28.516   0.657  1.00 92.75           H  
ATOM   4910 HG23 ILE A 312       9.039 -27.018   0.783  1.00 92.75           H  
ATOM   4911  CD1 ILE A 312       6.492 -29.204  -1.600  1.00 92.75           C  
ATOM   4912 HD11 ILE A 312       7.243 -29.249  -2.389  1.00 92.75           H  
ATOM   4913 HD12 ILE A 312       5.561 -29.599  -2.005  1.00 92.75           H  
ATOM   4914 HD13 ILE A 312       6.824 -29.807  -0.755  1.00 92.75           H  
ATOM   4915  N   PHE A 313       9.761 -24.782  -1.344  1.00 90.69           N  
ATOM   4916  H   PHE A 313       9.698 -25.316  -2.199  1.00 90.69           H  
ATOM   4917  CA  PHE A 313      11.083 -24.302  -0.928  1.00 90.69           C  
ATOM   4918  HA  PHE A 313      11.159 -24.375   0.157  1.00 90.69           H  
ATOM   4919  C   PHE A 313      11.380 -22.834  -1.267  1.00 90.69           C  
ATOM   4920  CB  PHE A 313      12.148 -25.214  -1.542  1.00 90.69           C  
ATOM   4921  HB2 PHE A 313      13.124 -24.798  -1.294  1.00 90.69           H  
ATOM   4922  HB3 PHE A 313      12.048 -25.189  -2.628  1.00 90.69           H  
ATOM   4923  O   PHE A 313      12.239 -22.234  -0.629  1.00 90.69           O  
ATOM   4924  CG  PHE A 313      12.131 -26.647  -1.047  1.00 90.69           C  
ATOM   4925  CD1 PHE A 313      12.420 -26.924   0.301  1.00 90.69           C  
ATOM   4926  HD1 PHE A 313      12.632 -26.116   0.985  1.00 90.69           H  
ATOM   4927  CD2 PHE A 313      11.834 -27.708  -1.923  1.00 90.69           C  
ATOM   4928  HD2 PHE A 313      11.625 -27.509  -2.964  1.00 90.69           H  
ATOM   4929  CE1 PHE A 313      12.413 -28.249   0.770  1.00 90.69           C  
ATOM   4930  HE1 PHE A 313      12.624 -28.452   1.810  1.00 90.69           H  
ATOM   4931  CE2 PHE A 313      11.802 -29.031  -1.453  1.00 90.69           C  
ATOM   4932  HE2 PHE A 313      11.549 -29.835  -2.128  1.00 90.69           H  
ATOM   4933  CZ  PHE A 313      12.095 -29.302  -0.105  1.00 90.69           C  
ATOM   4934  HZ  PHE A 313      12.060 -30.317   0.264  1.00 90.69           H  
ATOM   4935  N   LEU A 314      10.682 -22.258  -2.249  1.00 88.12           N  
ATOM   4936  H   LEU A 314      10.010 -22.825  -2.746  1.00 88.12           H  
ATOM   4937  CA  LEU A 314      10.817 -20.861  -2.680  1.00 88.12           C  
ATOM   4938  HA  LEU A 314      11.417 -20.306  -1.958  1.00 88.12           H
[truncated: 796,888 more chars]
