# Supplementary material for: A structural model of the iRhom–ADAM17 sheddase complex reveals functional insights into its trafficking and activity
Source: Cell Mol Life Sci. 2023 Apr 29;80(5):135. doi: 10.1007/s00018-023-04783-y (PMC10148629; doi:10.1007/s00018-023-04783-y)
Supplement: Supplementary file 7 — Supplementary file7 (PDB 1415 KB) [file 18_2023_4783_MOESM7_ESM.pdb]

ATOM      1  N   ASP A   1      -7.918 -62.521 -21.352  1.00 45.72           N  
ATOM      2  H   ASP A   1      -8.104 -61.790 -22.023  1.00 45.72           H  
ATOM      3  H2  ASP A   1      -8.769 -62.784 -20.876  1.00 45.72           H  
ATOM      4  H3  ASP A   1      -7.520 -63.323 -21.819  1.00 45.72           H  
ATOM      5  CA  ASP A   1      -6.917 -62.035 -20.391  1.00 45.72           C  
ATOM      6  HA  ASP A   1      -6.666 -62.841 -19.702  1.00 45.72           H  
ATOM      7  C   ASP A   1      -7.461 -60.887 -19.580  1.00 45.72           C  
ATOM      8  CB  ASP A   1      -5.627 -61.649 -21.125  1.00 45.72           C  
ATOM      9  HB2 ASP A   1      -5.852 -60.947 -21.928  1.00 45.72           H  
ATOM     10  HB3 ASP A   1      -4.941 -61.177 -20.422  1.00 45.72           H  
ATOM     11  O   ASP A   1      -7.666 -59.808 -20.112  1.00 45.72           O  
ATOM     12  CG  ASP A   1      -4.968 -62.901 -21.690  1.00 45.72           C  
ATOM     13  OD1 ASP A   1      -5.396 -63.979 -21.224  1.00 45.72           O  
ATOM     14  OD2 ASP A   1      -4.177 -62.771 -22.640  1.00 45.72           O  
ATOM     15  N   SER A   2      -7.745 -61.125 -18.304  1.00 64.31           N  
ATOM     16  H   SER A   2      -7.569 -62.033 -17.897  1.00 64.31           H  
ATOM     17  CA  SER A   2      -7.973 -60.035 -17.359  1.00 64.31           C  
ATOM     18  HA  SER A   2      -8.596 -59.264 -17.812  1.00 64.31           H  
ATOM     19  C   SER A   2      -6.618 -59.427 -16.999  1.00 64.31           C  
ATOM     20  CB  SER A   2      -8.689 -60.571 -16.113  1.00 64.31           C  
ATOM     21  HB2 SER A   2      -9.704 -60.864 -16.380  1.00 64.31           H  
ATOM     22  HB3 SER A   2      -8.736 -59.788 -15.356  1.00 64.31           H  
ATOM     23  O   SER A   2      -5.821 -60.077 -16.317  1.00 64.31           O  
ATOM     24  OG  SER A   2      -8.002 -61.697 -15.597  1.00 64.31           O  
ATOM     25  HG  SER A   2      -7.084 -61.442 -15.477  1.00 64.31           H  
ATOM     26  N   HIS A   3      -6.331 -58.213 -17.467  1.00 83.88           N  
ATOM     27  H   HIS A   3      -7.004 -57.731 -18.046  1.00 83.88           H  
ATOM     28  CA  HIS A   3      -5.097 -57.517 -17.099  1.00 83.88           C  
ATOM     29  HA  HIS A   3      -4.261 -58.203 -17.235  1.00 83.88           H  
ATOM     30  C   HIS A   3      -5.124 -57.104 -15.617  1.00 83.88           C  
ATOM     31  CB  HIS A   3      -4.884 -56.315 -18.029  1.00 83.88           C  
ATOM     32  HB2 HIS A   3      -5.757 -55.664 -17.983  1.00 83.88           H  
ATOM     33  HB3 HIS A   3      -4.025 -55.744 -17.674  1.00 83.88           H  
ATOM     34  O   HIS A   3      -6.178 -56.753 -15.083  1.00 83.88           O  
ATOM     35  CG  HIS A   3      -4.630 -56.705 -19.466  1.00 83.88           C  
ATOM     36  CD2 HIS A   3      -5.464 -56.506 -20.537  1.00 83.88           C  
ATOM     37  HD2 HIS A   3      -6.438 -56.040 -20.510  1.00 83.88           H  
ATOM     38  ND1 HIS A   3      -3.507 -57.346 -19.941  1.00 83.88           N  
ATOM     39  HD1 HIS A   3      -2.733 -57.686 -19.389  1.00 83.88           H  
ATOM     40  CE1 HIS A   3      -3.661 -57.533 -21.261  1.00 83.88           C  
ATOM     41  HE1 HIS A   3      -2.959 -58.044 -21.904  1.00 83.88           H  
ATOM     42  NE2 HIS A   3      -4.827 -57.020 -21.674  1.00 83.88           N  
ATOM     43  N   ARG A   4      -3.971 -57.127 -14.931  1.00 88.38           N  
ATOM     44  H   ARG A   4      -3.126 -57.413 -15.405  1.00 88.38           H  
ATOM     45  CA  ARG A   4      -3.862 -56.574 -13.571  1.00 88.38           C  
ATOM     46  HA  ARG A   4      -4.759 -56.868 -13.026  1.00 88.38           H  
ATOM     47  C   ARG A   4      -3.799 -55.038 -13.616  1.00 88.38           C  
ATOM     48  CB  ARG A   4      -2.647 -57.128 -12.817  1.00 88.38           C  
ATOM     49  HB2 ARG A   4      -1.777 -57.136 -13.474  1.00 88.38           H  
ATOM     50  HB3 ARG A   4      -2.432 -56.461 -11.982  1.00 88.38           H  
ATOM     51  O   ARG A   4      -3.046 -54.512 -14.435  1.00 88.38           O  
ATOM     52  CG  ARG A   4      -2.883 -58.537 -12.257  1.00 88.38           C  
ATOM     53  HG2 ARG A   4      -3.838 -58.575 -11.734  1.00 88.38           H  
ATOM     54  HG3 ARG A   4      -2.886 -59.262 -13.071  1.00 88.38           H  
ATOM     55  CD  ARG A   4      -1.762 -58.866 -11.267  1.00 88.38           C  
ATOM     56  HD2 ARG A   4      -1.769 -58.134 -10.460  1.00 88.38           H  
ATOM     57  HD3 ARG A   4      -0.809 -58.790 -11.792  1.00 88.38           H  
ATOM     58  NE  ARG A   4      -1.872 -60.233 -10.748  1.00 88.38           N  
ATOM     59  HE  ARG A   4      -1.571 -60.941 -11.403  1.00 88.38           H  
ATOM     60  NH1 ARG A   4      -1.734 -59.843  -8.491  1.00 88.38           N  
ATOM     61 HH11 ARG A   4      -1.734 -58.850  -8.677  1.00 88.38           H  
ATOM     62 HH12 ARG A   4      -1.605 -60.213  -7.560  1.00 88.38           H  
ATOM     63  NH2 ARG A   4      -1.698 -61.925  -9.244  1.00 88.38           N  
ATOM     64 HH21 ARG A   4      -1.527 -62.254  -8.305  1.00 88.38           H  
ATOM     65 HH22 ARG A   4      -1.249 -62.482  -9.957  1.00 88.38           H  
ATOM     66  CZ  ARG A   4      -1.775 -60.658  -9.506  1.00 88.38           C  
ATOM     67  N   PRO A   5      -4.532 -54.329 -12.736  1.00 92.75           N  
ATOM     68  CA  PRO A   5      -4.635 -52.874 -12.789  1.00 92.75           C  
ATOM     69  HA  PRO A   5      -4.599 -52.582 -13.838  1.00 92.75           H  
ATOM     70  C   PRO A   5      -3.486 -52.162 -12.043  1.00 92.75           C  
ATOM     71  CB  PRO A   5      -6.036 -52.555 -12.258  1.00 92.75           C  
ATOM     72  HB2 PRO A   5      -6.113 -51.552 -11.838  1.00 92.75           H  
ATOM     73  HB3 PRO A   5      -6.765 -52.680 -13.059  1.00 92.75           H  
ATOM     74  O   PRO A   5      -3.683 -51.568 -10.981  1.00 92.75           O  
ATOM     75  CG  PRO A   5      -6.239 -53.643 -11.210  1.00 92.75           C  
ATOM     76  HG2 PRO A   5      -7.296 -53.838 -11.026  1.00 92.75           H  
ATOM     77  HG3 PRO A   5      -5.737 -53.344 -10.289  1.00 92.75           H  
ATOM     78  CD  PRO A   5      -5.531 -54.855 -11.814  1.00 92.75           C  
ATOM     79  HD2 PRO A   5      -5.067 -55.454 -11.030  1.00 92.75           H  
ATOM     80  HD3 PRO A   5      -6.259 -55.448 -12.369  1.00 92.75           H  
ATOM     81  N   TYR A   6      -2.258 -52.272 -12.557  1.00 93.69           N  
ATOM     82  H   TYR A   6      -2.178 -52.681 -13.478  1.00 93.69           H  
ATOM     83  CA  TYR A   6      -1.067 -51.674 -11.940  1.00 93.69           C  
ATOM     84  HA  TYR A   6      -1.020 -51.978 -10.894  1.00 93.69           H  
ATOM     85  C   TYR A   6      -1.077 -50.143 -11.967  1.00 93.69           C  
ATOM     86  CB  TYR A   6       0.201 -52.158 -12.654  1.00 93.69           C  
ATOM     87  HB2 TYR A   6       1.057 -51.624 -12.239  1.00 93.69           H  
ATOM     88  HB3 TYR A   6       0.138 -51.890 -13.708  1.00 93.69           H  
ATOM     89  O   TYR A   6      -0.637 -49.520 -11.000  1.00 93.69           O  
ATOM     90  CG  TYR A   6       0.483 -53.639 -12.526  1.00 93.69           C  
ATOM     91  CD1 TYR A   6       0.937 -54.166 -11.300  1.00 93.69           C  
ATOM     92  HD1 TYR A   6       1.064 -53.513 -10.449  1.00 93.69           H  
ATOM     93  CD2 TYR A   6       0.332 -54.479 -13.644  1.00 93.69           C  
ATOM     94  HD2 TYR A   6      -0.021 -54.074 -14.581  1.00 93.69           H  
ATOM     95  CE1 TYR A   6       1.253 -55.534 -11.194  1.00 93.69           C  
ATOM     96  HE1 TYR A   6       1.622 -55.934 -10.261  1.00 93.69           H  
ATOM     97  CE2 TYR A   6       0.651 -55.845 -13.543  1.00 93.69           C  
ATOM     98  HE2 TYR A   6       0.560 -56.498 -14.398  1.00 93.69           H  
ATOM     99  OH  TYR A   6       1.430 -57.689 -12.250  1.00 93.69           O  
ATOM    100  HH  TYR A   6       1.841 -57.931 -11.417  1.00 93.69           H  
ATOM    101  CZ  TYR A   6       1.116 -56.372 -12.322  1.00 93.69           C  
ATOM    102  N   PHE A   7      -1.547 -49.540 -13.062  1.00 95.00           N  
ATOM    103  H   PHE A   7      -1.997 -50.102 -13.772  1.00 95.00           H  
ATOM    104  CA  PHE A   7      -1.558 -48.090 -13.235  1.00 95.00           C  
ATOM    105  HA  PHE A   7      -0.577 -47.689 -12.980  1.00 95.00           H  
ATOM    106  C   PHE A   7      -2.568 -47.430 -12.298  1.00 95.00           C  
ATOM    107  CB  PHE A   7      -1.853 -47.751 -14.701  1.00 95.00           C  
ATOM    108  HB2 PHE A   7      -1.020 -48.090 -15.316  1.00 95.00           H  
ATOM    109  HB3 PHE A   7      -2.744 -48.288 -15.026  1.00 95.00           H  
ATOM    110  O   PHE A   7      -2.229 -46.457 -11.630  1.00 95.00           O  
ATOM    111  CG  PHE A   7      -2.074 -46.274 -14.948  1.00 95.00           C  
ATOM    112  CD1 PHE A   7      -3.370 -45.784 -15.203  1.00 95.00           C  
ATOM    113  HD1 PHE A   7      -4.212 -46.459 -15.215  1.00 95.00           H  
ATOM    114  CD2 PHE A   7      -0.982 -45.388 -14.909  1.00 95.00           C  
ATOM    115  HD2 PHE A   7       0.011 -45.757 -14.699  1.00 95.00           H  
ATOM    116  CE1 PHE A   7      -3.570 -44.410 -15.423  1.00 95.00           C  
ATOM    117  HE1 PHE A   7      -4.563 -44.027 -15.603  1.00 95.00           H  
ATOM    118  CE2 PHE A   7      -1.182 -44.018 -15.143  1.00 95.00           C  
ATOM    119  HE2 PHE A   7      -0.345 -43.336 -15.114  1.00 95.00           H  
ATOM    120  CZ  PHE A   7      -2.475 -43.529 -15.391  1.00 95.00           C  
ATOM    121  HZ  PHE A   7      -2.627 -42.471 -15.543  1.00 95.00           H  
ATOM    122  N   THR A   8      -3.773 -47.998 -12.191  1.00 96.25           N  
ATOM    123  H   THR A   8      -3.991 -48.765 -12.812  1.00 96.25           H  
ATOM    124  CA  THR A   8      -4.822 -47.513 -11.288  1.00 96.25           C  
ATOM    125  HA  THR A   8      -5.107 -46.503 -11.581  1.00 96.25           H  
ATOM    126  C   THR A   8      -4.307 -47.461  -9.855  1.00 96.25           C  
ATOM    127  CB  THR A   8      -6.070 -48.408 -11.324  1.00 96.25           C  
ATOM    128  HB  THR A   8      -5.826 -49.390 -10.919  1.00 96.25           H  
ATOM    129  O   THR A   8      -4.371 -46.413  -9.226  1.00 96.25           O  
ATOM    130  CG2 THR A   8      -7.221 -47.808 -10.516  1.00 96.25           C  
ATOM    131 HG21 THR A   8      -7.467 -46.817 -10.896  1.00 96.25           H  
ATOM    132 HG22 THR A   8      -6.954 -47.730  -9.462  1.00 96.25           H  
ATOM    133 HG23 THR A   8      -8.100 -48.448 -10.604  1.00 96.25           H  
ATOM    134  OG1 THR A   8      -6.566 -48.577 -12.626  1.00 96.25           O  
ATOM    135  HG1 THR A   8      -5.900 -49.017 -13.160  1.00 96.25           H  
ATOM    136  N   TYR A   9      -3.740 -48.561  -9.345  1.00 95.88           N  
ATOM    137  H   TYR A   9      -3.677 -49.394  -9.912  1.00 95.88           H  
ATOM    138  CA  TYR A   9      -3.275 -48.613  -7.957  1.00 95.88           C  
ATOM    139  HA  TYR A   9      -4.084 -48.276  -7.308  1.00 95.88           H  
ATOM    140  C   TYR A   9      -2.118 -47.655  -7.671  1.00 95.88           C  
ATOM    141  CB  TYR A   9      -2.892 -50.051  -7.591  1.00 95.88           C  
ATOM    142  HB2 TYR A   9      -2.130 -50.390  -8.293  1.00 95.88           H  
ATOM    143  HB3 TYR A   9      -2.448 -50.042  -6.595  1.00 95.88           H  
ATOM    144  O   TYR A   9      -2.105 -47.032  -6.610  1.00 95.88           O  
ATOM    145  CG  TYR A   9      -4.024 -51.063  -7.571  1.00 95.88           C  
ATOM    146  CD1 TYR A   9      -5.319 -50.695  -7.150  1.00 95.88           C  
ATOM    147  HD1 TYR A   9      -5.538 -49.680  -6.853  1.00 95.88           H  
ATOM    148  CD2 TYR A   9      -3.762 -52.401  -7.927  1.00 95.88           C  
ATOM    149  HD2 TYR A   9      -2.771 -52.682  -8.253  1.00 95.88           H  
ATOM    150  CE1 TYR A   9      -6.346 -51.651  -7.098  1.00 95.88           C  
ATOM    151  HE1 TYR A   9      -7.332 -51.346  -6.778  1.00 95.88           H  
ATOM    152  CE2 TYR A   9      -4.785 -53.366  -7.865  1.00 95.88           C  
ATOM    153  HE2 TYR A   9      -4.586 -54.393  -8.131  1.00 95.88           H  
ATOM    154  OH  TYR A   9      -7.077 -53.909  -7.388  1.00 95.88           O  
ATOM    155  HH  TYR A   9      -7.816 -53.543  -6.897  1.00 95.88           H  
ATOM    156  CZ  TYR A   9      -6.080 -52.988  -7.456  1.00 95.88           C  
ATOM    157  N   TRP A  10      -1.185 -47.493  -8.612  1.00 96.25           N  
ATOM    158  H   TRP A  10      -1.244 -48.030  -9.466  1.00 96.25           H  
ATOM    159  CA  TRP A  10      -0.118 -46.502  -8.487  1.00 96.25           C  
ATOM    160  HA  TRP A  10       0.436 -46.671  -7.564  1.00 96.25           H  
ATOM    161  C   TRP A  10      -0.666 -45.076  -8.444  1.00 96.25           C  
ATOM    162  CB  TRP A  10       0.839 -46.639  -9.667  1.00 96.25           C  
ATOM    163  HB2 TRP A  10       0.269 -46.619 -10.596  1.00 96.25           H  
ATOM    164  HB3 TRP A  10       1.329 -47.610  -9.610  1.00 96.25           H  
ATOM    165  O   TRP A  10      -0.327 -44.315  -7.542  1.00 96.25           O  
ATOM    166  CG  TRP A  10       1.890 -45.583  -9.739  1.00 96.25           C  
ATOM    167  CD1 TRP A  10       2.944 -45.432  -8.904  1.00 96.25           C  
ATOM    168  HD1 TRP A  10       3.172 -46.082  -8.072  1.00 96.25           H  
ATOM    169  CD2 TRP A  10       1.938 -44.461 -10.663  1.00 96.25           C  
ATOM    170  CE2 TRP A  10       3.067 -43.659 -10.331  1.00 96.25           C  
ATOM    171  CE3 TRP A  10       1.114 -44.028 -11.726  1.00 96.25           C  
ATOM    172  HE3 TRP A  10       0.230 -44.596 -11.977  1.00 96.25           H  
ATOM    173  NE1 TRP A  10       3.641 -44.287  -9.247  1.00 96.25           N  
ATOM    174  HE1 TRP A  10       4.394 -43.894  -8.701  1.00 96.25           H  
ATOM    175  CH2 TRP A  10       2.545 -42.082 -12.090  1.00 96.25           C  
ATOM    176  HH2 TRP A  10       2.761 -41.170 -12.626  1.00 96.25           H  
ATOM    177  CZ2 TRP A  10       3.375 -42.485 -11.030  1.00 96.25           C  
ATOM    178  HZ2 TRP A  10       4.231 -41.893 -10.743  1.00 96.25           H  
ATOM    179  CZ3 TRP A  10       1.416 -42.849 -12.432  1.00 96.25           C  
ATOM    180  HZ3 TRP A  10       0.765 -42.513 -13.226  1.00 96.25           H  
ATOM    181  N   LEU A  11      -1.545 -44.729  -9.387  1.00 96.75           N  
ATOM    182  H   LEU A  11      -1.795 -45.413 -10.088  1.00 96.75           H  
ATOM    183  CA  LEU A  11      -2.139 -43.400  -9.489  1.00 96.75           C  
ATOM    184  HA  LEU A  11      -1.340 -42.670  -9.616  1.00 96.75           H  
ATOM    185  C   LEU A  11      -2.910 -43.039  -8.212  1.00 96.75           C  
ATOM    186  CB  LEU A  11      -3.053 -43.386 -10.724  1.00 96.75           C  
ATOM    187  HB2 LEU A  11      -2.477 -43.674 -11.604  1.00 96.75           H  
ATOM    188  HB3 LEU A  11      -3.833 -44.133 -10.579  1.00 96.75           H  
ATOM    189  O   LEU A  11      -2.726 -41.953  -7.665  1.00 96.75           O  
ATOM    190  CG  LEU A  11      -3.714 -42.024 -10.984  1.00 96.75           C  
ATOM    191  HG  LEU A  11      -4.172 -41.650 -10.068  1.00 96.75           H  
ATOM    192  CD1 LEU A  11      -2.713 -40.995 -11.501  1.00 96.75           C  
ATOM    193 HD11 LEU A  11      -3.229 -40.068 -11.749  1.00 96.75           H  
ATOM    194 HD12 LEU A  11      -2.198 -41.371 -12.385  1.00 96.75           H  
ATOM    195 HD13 LEU A  11      -1.990 -40.769 -10.716  1.00 96.75           H  
ATOM    196  CD2 LEU A  11      -4.825 -42.193 -12.017  1.00 96.75           C  
ATOM    197 HD21 LEU A  11      -5.352 -41.246 -12.127  1.00 96.75           H  
ATOM    198 HD22 LEU A  11      -5.530 -42.950 -11.674  1.00 96.75           H  
ATOM    199 HD23 LEU A  11      -4.401 -42.492 -12.975  1.00 96.75           H  
ATOM    200  N   THR A  12      -3.733 -43.964  -7.707  1.00 97.38           N  
ATOM    201  H   THR A  12      -3.876 -44.820  -8.223  1.00 97.38           H  
ATOM    202  CA  THR A  12      -4.493 -43.775  -6.465  1.00 97.38           C  
ATOM    203  HA  THR A  12      -5.091 -42.868  -6.553  1.00 97.38           H  
ATOM    204  C   THR A  12      -3.566 -43.589  -5.265  1.00 97.38           C  
ATOM    205  CB  THR A  12      -5.436 -44.966  -6.221  1.00 97.38           C  
ATOM    206  HB  THR A  12      -4.856 -45.848  -5.946  1.00 97.38           H  
ATOM    207  O   THR A  12      -3.795 -42.701  -4.446  1.00 97.38           O  
ATOM    208  CG2 THR A  12      -6.480 -44.685  -5.149  1.00 97.38           C  
ATOM    209 HG21 THR A  12      -7.118 -43.868  -5.485  1.00 97.38           H  
ATOM    210 HG22 THR A  12      -5.998 -44.420  -4.208  1.00 97.38           H  
ATOM    211 HG23 THR A  12      -7.090 -45.576  -4.998  1.00 97.38           H  
ATOM    212  OG1 THR A  12      -6.195 -45.253  -7.368  1.00 97.38           O  
ATOM    213  HG1 THR A  12      -6.503 -44.406  -7.697  1.00 97.38           H  
ATOM    214  N   PHE A  13      -2.487 -44.374  -5.174  1.00 97.31           N  
ATOM    215  H   PHE A  13      -2.330 -45.075  -5.884  1.00 97.31           H  
ATOM    216  CA  PHE A  13      -1.484 -44.227  -4.120  1.00 97.31           C  
ATOM    217  HA  PHE A  13      -1.975 -44.304  -3.150  1.00 97.31           H  
ATOM    218  C   PHE A  13      -0.803 -42.851  -4.163  1.00 97.31           C  
ATOM    219  CB  PHE A  13      -0.462 -45.366  -4.239  1.00 97.31           C  
ATOM    220  HB2 PHE A  13      -0.085 -45.414  -5.261  1.00 97.31           H  
ATOM    221  HB3 PHE A  13      -0.965 -46.312  -4.035  1.00 97.31           H  
ATOM    222  O   PHE A  13      -0.759 -42.157  -3.148  1.00 97.31           O  
ATOM    223  CG  PHE A  13       0.717 -45.226  -3.299  1.00 97.31           C  
ATOM    224  CD1 PHE A  13       1.949 -44.736  -3.775  1.00 97.31           C  
ATOM    225  HD1 PHE A  13       2.059 -44.465  -4.814  1.00 97.31           H  
ATOM    226  CD2 PHE A  13       0.569 -45.549  -1.938  1.00 97.31           C  
ATOM    227  HD2 PHE A  13      -0.380 -45.904  -1.566  1.00 97.31           H  
ATOM    228  CE1 PHE A  13       3.033 -44.585  -2.893  1.00 97.31           C  
ATOM    229  HE1 PHE A  13       3.975 -44.198  -3.254  1.00 97.31           H  
ATOM    230  CE2 PHE A  13       1.654 -45.399  -1.057  1.00 97.31           C  
ATOM    231  HE2 PHE A  13       1.538 -45.638  -0.011  1.00 97.31           H  
ATOM    232  CZ  PHE A  13       2.887 -44.921  -1.535  1.00 97.31           C  
ATOM    233  HZ  PHE A  13       3.716 -44.793  -0.855  1.00 97.31           H  
ATOM    234  N   VAL A  14      -0.327 -42.431  -5.338  1.00 97.31           N  
ATOM    235  H   VAL A  14      -0.415 -43.046  -6.135  1.00 97.31           H  
ATOM    236  CA  VAL A  14       0.335 -41.133  -5.535  1.00 97.31           C  
ATOM    237  HA  VAL A  14       1.187 -41.066  -4.859  1.00 97.31           H  
ATOM    238  C   VAL A  14      -0.597 -39.976  -5.174  1.00 97.31           C  
ATOM    239  CB  VAL A  14       0.855 -41.021  -6.981  1.00 97.31           C  
ATOM    240  HB  VAL A  14       0.072 -41.335  -7.672  1.00 97.31           H  
ATOM    241  O   VAL A  14      -0.186 -39.079  -4.444  1.00 97.31           O  
ATOM    242  CG1 VAL A  14       1.274 -39.599  -7.359  1.00 97.31           C  
ATOM    243 HG11 VAL A  14       1.695 -39.597  -8.365  1.00 97.31           H  
ATOM    244 HG12 VAL A  14       2.012 -39.221  -6.652  1.00 97.31           H  
ATOM    245 HG13 VAL A  14       0.402 -38.946  -7.374  1.00 97.31           H  
ATOM    246  CG2 VAL A  14       2.078 -41.925  -7.172  1.00 97.31           C  
ATOM    247 HG21 VAL A  14       1.818 -42.964  -6.973  1.00 97.31           H  
ATOM    248 HG22 VAL A  14       2.427 -41.851  -8.202  1.00 97.31           H  
ATOM    249 HG23 VAL A  14       2.880 -41.619  -6.501  1.00 97.31           H  
ATOM    250  N   HIS A  15      -1.860 -40.013  -5.610  1.00 98.00           N  
ATOM    251  H   HIS A  15      -2.147 -40.771  -6.213  1.00 98.00           H  
ATOM    252  CA  HIS A  15      -2.838 -38.972  -5.281  1.00 98.00           C  
ATOM    253  HA  HIS A  15      -2.464 -38.006  -5.621  1.00 98.00           H  
ATOM    254  C   HIS A  15      -3.072 -38.835  -3.774  1.00 98.00           C  
ATOM    255  CB  HIS A  15      -4.163 -39.271  -5.993  1.00 98.00           C  
ATOM    256  HB2 HIS A  15      -4.939 -38.644  -5.553  1.00 98.00           H  
ATOM    257  HB3 HIS A  15      -4.443 -40.311  -5.825  1.00 98.00           H  
ATOM    258  O   HIS A  15      -3.087 -37.717  -3.256  1.00 98.00           O  
ATOM    259  CG  HIS A  15      -4.153 -38.998  -7.474  1.00 98.00           C  
ATOM    260  CD2 HIS A  15      -3.122 -38.495  -8.223  1.00 98.00           C  
ATOM    261  HD2 HIS A  15      -2.129 -38.258  -7.871  1.00 98.00           H  
ATOM    262  ND1 HIS A  15      -5.251 -39.071  -8.299  1.00 98.00           N  
ATOM    263  HD1 HIS A  15      -6.201 -39.206  -7.983  1.00 98.00           H  
ATOM    264  CE1 HIS A  15      -4.883 -38.638  -9.517  1.00 98.00           C  
ATOM    265  HE1 HIS A  15      -5.532 -38.525 -10.373  1.00 98.00           H  
ATOM    266  NE2 HIS A  15      -3.594 -38.295  -9.519  1.00 98.00           N  
ATOM    267  N   ILE A  16      -3.215 -39.954  -3.057  1.00 98.00           N  
ATOM    268  H   ILE A  16      -3.193 -40.842  -3.537  1.00 98.00           H  
ATOM    269  CA  ILE A  16      -3.421 -39.942  -1.603  1.00 98.00           C  
ATOM    270  HA  ILE A  16      -4.246 -39.267  -1.373  1.00 98.00           H  
ATOM    271  C   ILE A  16      -2.185 -39.381  -0.887  1.00 98.00           C  
ATOM    272  CB  ILE A  16      -3.809 -41.354  -1.105  1.00 98.00           C  
ATOM    273  HB  ILE A  16      -3.079 -42.069  -1.486  1.00 98.00           H  
ATOM    274  O   ILE A  16      -2.320 -38.494  -0.046  1.00 98.00           O  
ATOM    275  CG1 ILE A  16      -5.212 -41.736  -1.634  1.00 98.00           C  
ATOM    276 HG12 ILE A  16      -5.279 -41.518  -2.700  1.00 98.00           H  
ATOM    277 HG13 ILE A  16      -5.965 -41.126  -1.134  1.00 98.00           H  
ATOM    278  CG2 ILE A  16      -3.796 -41.421   0.435  1.00 98.00           C  
ATOM    279 HG21 ILE A  16      -4.100 -42.408   0.783  1.00 98.00           H  
ATOM    280 HG22 ILE A  16      -2.791 -41.244   0.818  1.00 98.00           H  
ATOM    281 HG23 ILE A  16      -4.469 -40.670   0.848  1.00 98.00           H  
ATOM    282  CD1 ILE A  16      -5.565 -43.217  -1.444  1.00 98.00           C  
ATOM    283 HD11 ILE A  16      -4.791 -43.843  -1.888  1.00 98.00           H  
ATOM    284 HD12 ILE A  16      -6.515 -43.424  -1.938  1.00 98.00           H  
ATOM    285 HD13 ILE A  16      -5.670 -43.458  -0.386  1.00 98.00           H  
ATOM    286  N   ILE A  17      -0.985 -39.855  -1.243  1.00 97.62           N  
ATOM    287  H   ILE A  17      -0.944 -40.564  -1.961  1.00 97.62           H  
ATOM    288  CA  ILE A  17       0.277 -39.417  -0.624  1.00 97.62           C  
ATOM    289  HA  ILE A  17       0.208 -39.560   0.455  1.00 97.62           H  
ATOM    290  C   ILE A  17       0.519 -37.924  -0.856  1.00 97.62           C  
ATOM    291  CB  ILE A  17       1.456 -40.262  -1.157  1.00 97.62           C  
ATOM    292  HB  ILE A  17       1.389 -40.267  -2.245  1.00 97.62           H  
ATOM    293  O   ILE A  17       0.817 -37.209   0.097  1.00 97.62           O  
ATOM    294  CG1 ILE A  17       1.384 -41.734  -0.690  1.00 97.62           C  
ATOM    295 HG12 ILE A  17       1.995 -42.323  -1.374  1.00 97.62           H  
ATOM    296 HG13 ILE A  17       0.362 -42.100  -0.777  1.00 97.62           H  
ATOM    297  CG2 ILE A  17       2.825 -39.653  -0.794  1.00 97.62           C  
ATOM    298 HG21 ILE A  17       2.979 -38.721  -1.337  1.00 97.62           H  
ATOM    299 HG22 ILE A  17       3.625 -40.337  -1.078  1.00 97.62           H  
ATOM    300 HG23 ILE A  17       2.883 -39.447   0.275  1.00 97.62           H  
ATOM    301  CD1 ILE A  17       1.877 -42.017   0.736  1.00 97.62           C  
ATOM    302 HD11 ILE A  17       1.337 -41.394   1.449  1.00 97.62           H  
ATOM    303 HD12 ILE A  17       2.947 -41.828   0.820  1.00 97.62           H  
ATOM    304 HD13 ILE A  17       1.694 -43.065   0.976  1.00 97.62           H  
ATOM    305  N   ILE A  18       0.363 -37.441  -2.095  1.00 97.38           N  
ATOM    306  H   ILE A  18       0.115 -38.077  -2.839  1.00 97.38           H  
ATOM    307  CA  ILE A  18       0.532 -36.017  -2.421  1.00 97.38           C  
ATOM    308  HA  ILE A  18       1.534 -35.700  -2.130  1.00 97.38           H  
ATOM    309  C   ILE A  18      -0.447 -35.174  -1.610  1.00 97.38           C  
ATOM    310  CB  ILE A  18       0.360 -35.772  -3.937  1.00 97.38           C  
ATOM    311  HB  ILE A  18      -0.533 -36.299  -4.272  1.00 97.38           H  
ATOM    312  O   ILE A  18      -0.034 -34.202  -0.991  1.00 97.38           O  
ATOM    313  CG1 ILE A  18       1.589 -36.337  -4.679  1.00 97.38           C  
ATOM    314 HG12 ILE A  18       2.471 -35.745  -4.432  1.00 97.38           H  
ATOM    315 HG13 ILE A  18       1.767 -37.362  -4.355  1.00 97.38           H  
ATOM    316  CG2 ILE A  18       0.182 -34.277  -4.275  1.00 97.38           C  
ATOM    317 HG21 ILE A  18      -0.683 -33.854  -3.763  1.00 97.38           H  
ATOM    318 HG22 ILE A  18       1.071 -33.713  -3.993  1.00 97.38           H  
ATOM    319 HG23 ILE A  18      -0.014 -34.151  -5.340  1.00 97.38           H  
ATOM    320  CD1 ILE A  18       1.412 -36.360  -6.196  1.00 97.38           C  
ATOM    321 HD11 ILE A  18       0.507 -36.914  -6.446  1.00 97.38           H  
ATOM    322 HD12 ILE A  18       1.316 -35.344  -6.579  1.00 97.38           H  
ATOM    323 HD13 ILE A  18       2.279 -36.829  -6.661  1.00 97.38           H  
ATOM    324  N   THR A  19      -1.726 -35.561  -1.570  1.00 97.81           N  
ATOM    325  H   THR A  19      -1.996 -36.391  -2.078  1.00 97.81           H  
ATOM    326  CA  THR A  19      -2.752 -34.794  -0.846  1.00 97.81           C  
ATOM    327  HA  THR A  19      -2.770 -33.776  -1.237  1.00 97.81           H  
ATOM    328  C   THR A  19      -2.426 -34.700   0.647  1.00 97.81           C  
ATOM    329  CB  THR A  19      -4.147 -35.407  -1.037  1.00 97.81           C  
ATOM    330  HB  THR A  19      -4.185 -36.384  -0.555  1.00 97.81           H  
ATOM    331  O   THR A  19      -2.528 -33.624   1.229  1.00 97.81           O  
ATOM    332  CG2 THR A  19      -5.255 -34.524  -0.462  1.00 97.81           C  
ATOM    333 HG21 THR A  19      -6.228 -34.968  -0.672  1.00 97.81           H  
ATOM    334 HG22 THR A  19      -5.143 -34.433   0.618  1.00 97.81           H  
ATOM    335 HG23 THR A  19      -5.210 -33.531  -0.911  1.00 97.81           H  
ATOM    336  OG1 THR A  19      -4.444 -35.571  -2.407  1.00 97.81           O  
ATOM    337  HG1 THR A  19      -3.877 -36.264  -2.753  1.00 97.81           H  
ATOM    338  N   LEU A  20      -1.989 -35.803   1.266  1.00 97.50           N  
ATOM    339  H   LEU A  20      -1.903 -36.658   0.735  1.00 97.50           H  
ATOM    340  CA  LEU A  20      -1.587 -35.811   2.674  1.00 97.50           C  
ATOM    341  HA  LEU A  20      -2.383 -35.368   3.272  1.00 97.50           H  
ATOM    342  C   LEU A  20      -0.346 -34.951   2.928  1.00 97.50           C  
ATOM    343  CB  LEU A  20      -1.341 -37.259   3.133  1.00 97.50           C  
ATOM    344  HB2 LEU A  20      -0.783 -37.239   4.069  1.00 97.50           H  
ATOM    345  HB3 LEU A  20      -0.718 -37.757   2.390  1.00 97.50           H  
ATOM    346  O   LEU A  20      -0.342 -34.170   3.875  1.00 97.50           O  
ATOM    347  CG  LEU A  20      -2.625 -38.075   3.354  1.00 97.50           C  
ATOM    348  HG  LEU A  20      -3.268 -38.004   2.476  1.00 97.50           H  
ATOM    349  CD1 LEU A  20      -2.261 -39.545   3.570  1.00 97.50           C  
ATOM    350 HD11 LEU A  20      -3.168 -40.133   3.702  1.00 97.50           H  
ATOM    351 HD12 LEU A  20      -1.725 -39.914   2.695  1.00 97.50           H  
ATOM    352 HD13 LEU A  20      -1.627 -39.645   4.451  1.00 97.50           H  
ATOM    353  CD2 LEU A  20      -3.407 -37.594   4.581  1.00 97.50           C  
ATOM    354 HD21 LEU A  20      -4.270 -38.239   4.745  1.00 97.50           H  
ATOM    355 HD22 LEU A  20      -2.769 -37.612   5.464  1.00 97.50           H  
ATOM    356 HD23 LEU A  20      -3.767 -36.578   4.423  1.00 97.50           H  
ATOM    357  N   LEU A  21       0.684 -35.061   2.084  1.00 96.31           N  
ATOM    358  H   LEU A  21       0.614 -35.710   1.313  1.00 96.31           H  
ATOM    359  CA  LEU A  21       1.908 -34.272   2.230  1.00 96.31           C  
ATOM    360  HA  LEU A  21       2.295 -34.409   3.240  1.00 96.31           H  
ATOM    361  C   LEU A  21       1.633 -32.778   2.089  1.00 96.31           C  
ATOM    362  CB  LEU A  21       2.960 -34.729   1.208  1.00 96.31           C  
ATOM    363  HB2 LEU A  21       2.484 -34.814   0.232  1.00 96.31           H  
ATOM    364  HB3 LEU A  21       3.732 -33.963   1.133  1.00 96.31           H  
ATOM    365  O   LEU A  21       2.060 -32.018   2.947  1.00 96.31           O  
ATOM    366  CG  LEU A  21       3.637 -36.060   1.571  1.00 96.31           C  
ATOM    367  HG  LEU A  21       2.882 -36.823   1.762  1.00 96.31           H  
ATOM    368  CD1 LEU A  21       4.499 -36.514   0.396  1.00 96.31           C  
ATOM    369 HD11 LEU A  21       5.277 -35.777   0.195  1.00 96.31           H  
ATOM    370 HD12 LEU A  21       4.957 -37.478   0.622  1.00 96.31           H  
ATOM    371 HD13 LEU A  21       3.864 -36.618  -0.484  1.00 96.31           H  
ATOM    372  CD2 LEU A  21       4.539 -35.940   2.803  1.00 96.31           C  
ATOM    373 HD21 LEU A  21       5.063 -36.882   2.970  1.00 96.31           H  
ATOM    374 HD22 LEU A  21       3.944 -35.720   3.689  1.00 96.31           H  
ATOM    375 HD23 LEU A  21       5.268 -35.144   2.655  1.00 96.31           H  
ATOM    376  N   VAL A  22       0.866 -32.380   1.072  1.00 95.44           N  
ATOM    377  H   VAL A  22       0.540 -33.077   0.419  1.00 95.44           H  
ATOM    378  CA  VAL A  22       0.489 -30.981   0.833  1.00 95.44           C  
ATOM    379  HA  VAL A  22       1.394 -30.389   0.694  1.00 95.44           H  
ATOM    380  C   VAL A  22      -0.240 -30.386   2.039  1.00 95.44           C  
ATOM    381  CB  VAL A  22      -0.362 -30.889  -0.447  1.00 95.44           C  
ATOM    382  HB  VAL A  22      -1.121 -31.671  -0.431  1.00 95.44           H  
ATOM    383  O   VAL A  22       0.092 -29.287   2.472  1.00 95.44           O  
ATOM    384  CG1 VAL A  22      -1.083 -29.549  -0.588  1.00 95.44           C  
ATOM    385 HG11 VAL A  22      -0.384 -28.726  -0.442  1.00 95.44           H  
ATOM    386 HG12 VAL A  22      -1.873 -29.474   0.160  1.00 95.44           H  
ATOM    387 HG13 VAL A  22      -1.538 -29.470  -1.576  1.00 95.44           H  
ATOM    388  CG2 VAL A  22       0.523 -31.092  -1.685  1.00 95.44           C  
ATOM    389 HG21 VAL A  22      -0.091 -31.079  -2.586  1.00 95.44           H  
ATOM    390 HG22 VAL A  22       1.047 -32.046  -1.632  1.00 95.44           H  
ATOM    391 HG23 VAL A  22       1.269 -30.299  -1.740  1.00 95.44           H  
ATOM    392  N   ILE A  23      -1.188 -31.119   2.627  1.00 95.44           N  
ATOM    393  H   ILE A  23      -1.419 -32.019   2.231  1.00 95.44           H  
ATOM    394  CA  ILE A  23      -1.918 -30.660   3.817  1.00 95.44           C  
ATOM    395  HA  ILE A  23      -2.272 -29.644   3.642  1.00 95.44           H  
ATOM    396  C   ILE A  23      -1.000 -30.593   5.043  1.00 95.44           C  
ATOM    397  CB  ILE A  23      -3.144 -31.565   4.055  1.00 95.44           C  
ATOM    398  HB  ILE A  23      -2.819 -32.605   4.032  1.00 95.44           H  
ATOM    399  O   ILE A  23      -1.120 -29.673   5.848  1.00 95.44           O  
ATOM    400  CG1 ILE A  23      -4.163 -31.329   2.917  1.00 95.44           C  
ATOM    401 HG12 ILE A  23      -4.588 -30.330   3.011  1.00 95.44           H  
ATOM    402 HG13 ILE A  23      -3.665 -31.383   1.949  1.00 95.44           H  
ATOM    403  CG2 ILE A  23      -3.794 -31.293   5.425  1.00 95.44           C  
ATOM    404 HG21 ILE A  23      -4.702 -31.882   5.557  1.00 95.44           H  
ATOM    405 HG22 ILE A  23      -3.111 -31.566   6.230  1.00 95.44           H  
ATOM    406 HG23 ILE A  23      -4.030 -30.232   5.507  1.00 95.44           H  
ATOM    407  CD1 ILE A  23      -5.293 -32.355   2.903  1.00 95.44           C  
ATOM    408 HD11 ILE A  23      -5.941 -32.194   3.765  1.00 95.44           H  
ATOM    409 HD12 ILE A  23      -5.878 -32.223   1.993  1.00 95.44           H  
ATOM    410 HD13 ILE A  23      -4.885 -33.365   2.925  1.00 95.44           H  
ATOM    411  N   CYS A  24      -0.068 -31.536   5.197  1.00 94.69           N  
ATOM    412  H   CYS A  24      -0.018 -32.292   4.530  1.00 94.69           H  
ATOM    413  CA  CYS A  24       0.891 -31.511   6.300  1.00 94.69           C  
ATOM    414  HA  CYS A  24       0.353 -31.330   7.230  1.00 94.69           H  
ATOM    415  C   CYS A  24       1.918 -30.374   6.186  1.00 94.69           C  
ATOM    416  CB  CYS A  24       1.600 -32.869   6.395  1.00 94.69           C  
ATOM    417  HB2 CYS A  24       2.490 -32.758   7.014  1.00 94.69           H  
ATOM    418  HB3 CYS A  24       1.905 -33.196   5.401  1.00 94.69           H  
ATOM    419  O   CYS A  24       2.383 -29.904   7.222  1.00 94.69           O  
ATOM    420  SG  CYS A  24       0.511 -34.107   7.160  1.00 94.69           S  
ATOM    421  HG  CYS A  24       0.210 -33.384   8.243  1.00 94.69           H  
ATOM    422  N   THR A  25       2.289 -29.945   4.974  1.00 91.81           N  
ATOM    423  H   THR A  25       1.940 -30.421   4.154  1.00 91.81           H  
ATOM    424  CA  THR A  25       3.311 -28.906   4.766  1.00 91.81           C  
ATOM    425  HA  THR A  25       3.967 -28.879   5.635  1.00 91.81           H  
ATOM    426  C   THR A  25       2.736 -27.497   4.641  1.00 91.81           C  
ATOM    427  CB  THR A  25       4.200 -29.213   3.552  1.00 91.81           C  
ATOM    428  HB  THR A  25       4.884 -28.379   3.394  1.00 91.81           H  
ATOM    429  O   THR A  25       3.306 -26.581   5.224  1.00 91.81           O  
ATOM    430  CG2 THR A  25       5.033 -30.481   3.745  1.00 91.81           C  
ATOM    431 HG21 THR A  25       4.383 -31.347   3.873  1.00 91.81           H  
ATOM    432 HG22 THR A  25       5.663 -30.369   4.627  1.00 91.81           H  
ATOM    433 HG23 THR A  25       5.665 -30.632   2.871  1.00 91.81           H  
ATOM    434  OG1 THR A  25       3.433 -29.391   2.390  1.00 91.81           O  
ATOM    435  HG1 THR A  25       3.497 -28.573   1.892  1.00 91.81           H  
ATOM    436  N   TYR A  26       1.623 -27.313   3.921  1.00 91.25           N  
ATOM    437  H   TYR A  26       1.218 -28.110   3.452  1.00 91.25           H  
ATOM    438  CA  TYR A  26       1.005 -25.997   3.676  1.00 91.25           C  
ATOM    439  HA  TYR A  26       1.718 -25.213   3.935  1.00 91.25           H  
ATOM    440  C   TYR A  26      -0.235 -25.736   4.545  1.00 91.25           C  
ATOM    441  CB  TYR A  26       0.687 -25.832   2.180  1.00 91.25           C  
ATOM    442  HB2 TYR A  26       0.114 -24.915   2.044  1.00 91.25           H  
ATOM    443  HB3 TYR A  26       0.057 -26.657   1.847  1.00 91.25           H  
ATOM    444  O   TYR A  26      -0.694 -24.603   4.649  1.00 91.25           O  
ATOM    445  CG  TYR A  26       1.923 -25.749   1.304  1.00 91.25           C  
ATOM    446  CD1 TYR A  26       2.485 -24.496   0.987  1.00 91.25           C  
ATOM    447  HD1 TYR A  26       2.012 -23.587   1.329  1.00 91.25           H  
ATOM    448  CD2 TYR A  26       2.534 -26.926   0.840  1.00 91.25           C  
ATOM    449  HD2 TYR A  26       2.053 -27.874   1.031  1.00 91.25           H  
ATOM    450  CE1 TYR A  26       3.660 -24.418   0.213  1.00 91.25           C  
ATOM    451  HE1 TYR A  26       4.071 -23.453  -0.044  1.00 91.25           H  
ATOM    452  CE2 TYR A  26       3.747 -26.854   0.127  1.00 91.25           C  
ATOM    453  HE2 TYR A  26       4.276 -27.743  -0.185  1.00 91.25           H  
ATOM    454  OH  TYR A  26       5.453 -25.562  -0.927  1.00 91.25           O  
ATOM    455  HH  TYR A  26       5.864 -24.697  -0.992  1.00 91.25           H  
ATOM    456  CZ  TYR A  26       4.300 -25.601  -0.212  1.00 91.25           C  
ATOM    457  N   GLY A  27      -0.774 -26.760   5.212  1.00 92.50           N  
ATOM    458  H   GLY A  27      -0.382 -27.683   5.089  1.00 92.50           H  
ATOM    459  CA  GLY A  27      -1.952 -26.623   6.065  1.00 92.50           C  
ATOM    460  HA2 GLY A  27      -1.869 -25.699   6.636  1.00 92.50           H  
ATOM    461  HA3 GLY A  27      -1.982 -27.451   6.773  1.00 92.50           H  
ATOM    462  C   GLY A  27      -3.277 -26.600   5.295  1.00 92.50           C  
ATOM    463  O   GLY A  27      -3.378 -27.041   4.149  1.00 92.50           O  
ATOM    464  N   ILE A  28      -4.327 -26.132   5.976  1.00 94.81           N  
ATOM    465  H   ILE A  28      -4.154 -25.699   6.872  1.00 94.81           H  
ATOM    466  CA  ILE A  28      -5.701 -26.065   5.464  1.00 94.81           C  
ATOM    467  HA  ILE A  28      -5.713 -26.390   4.424  1.00 94.81           H  
ATOM    468  C   ILE A  28      -6.148 -24.602   5.503  1.00 94.81           C  
ATOM    469  CB  ILE A  28      -6.647 -26.998   6.266  1.00 94.81           C  
ATOM    470  HB  ILE A  28      -6.654 -26.669   7.305  1.00 94.81           H  
ATOM    471  O   ILE A  28      -6.098 -23.969   6.559  1.00 94.81           O  
ATOM    472  CG1 ILE A  28      -6.155 -28.463   6.225  1.00 94.81           C  
ATOM    473 HG12 ILE A  28      -5.128 -28.498   6.590  1.00 94.81           H  
ATOM    474 HG13 ILE A  28      -6.160 -28.818   5.195  1.00 94.81           H  
ATOM    475  CG2 ILE A  28      -8.086 -26.922   5.727  1.00 94.81           C  
ATOM    476 HG21 ILE A  28      -8.748 -27.600   6.265  1.00 94.81           H  
ATOM    477 HG22 ILE A  28      -8.106 -27.149   4.661  1.00 94.81           H  
ATOM    478 HG23 ILE A  28      -8.479 -25.919   5.892  1.00 94.81           H  
ATOM    479  CD1 ILE A  28      -6.958 -29.439   7.096  1.00 94.81           C  
ATOM    480 HD11 ILE A  28      -7.950 -29.608   6.676  1.00 94.81           H  
ATOM    481 HD12 ILE A  28      -6.437 -30.396   7.131  1.00 94.81           H  
ATOM    482 HD13 ILE A  28      -7.047 -29.048   8.109  1.00 94.81           H  
ATOM    483  N   ALA A  29      -6.587 -24.075   4.362  1.00 92.31           N  
ATOM    484  H   ALA A  29      -6.659 -24.673   3.551  1.00 92.31           H  
ATOM    485  CA  ALA A  29      -7.194 -22.752   4.277  1.00 92.31           C  
ATOM    486  HA  ALA A  29      -6.530 -22.042   4.769  1.00 92.31           H  
ATOM    487  C   ALA A  29      -8.561 -22.730   4.993  1.00 92.31           C  
ATOM    488  CB  ALA A  29      -7.311 -22.368   2.797  1.00 92.31           C  
ATOM    489  HB1 ALA A  29      -6.314 -22.320   2.359  1.00 92.31           H  
ATOM    490  HB2 ALA A  29      -7.905 -23.110   2.264  1.00 92.31           H  
ATOM    491  HB3 ALA A  29      -7.789 -21.393   2.694  1.00 92.31           H  
ATOM    492  O   ALA A  29      -9.181 -23.785   5.154  1.00 92.31           O  
ATOM    493  N   PRO A  30      -9.072 -21.556   5.408  1.00 91.94           N  
ATOM    494  CA  PRO A  30     -10.397 -21.447   6.015  1.00 91.94           C  
ATOM    495  HA  PRO A  30     -10.351 -21.875   7.017  1.00 91.94           H  
ATOM    496  C   PRO A  30     -11.467 -22.181   5.189  1.00 91.94           C  
ATOM    497  CB  PRO A  30     -10.660 -19.943   6.127  1.00 91.94           C  
ATOM    498  HB2 PRO A  30     -11.103 -19.572   5.203  1.00 91.94           H  
ATOM    499  HB3 PRO A  30     -11.288 -19.696   6.983  1.00 91.94           H  
ATOM    500  O   PRO A  30     -11.553 -22.015   3.971  1.00 91.94           O  
ATOM    501  CG  PRO A  30      -9.259 -19.347   6.252  1.00 91.94           C  
ATOM    502  HG2 PRO A  30      -9.228 -18.308   5.925  1.00 91.94           H  
ATOM    503  HG3 PRO A  30      -8.909 -19.440   7.280  1.00 91.94           H  
ATOM    504  CD  PRO A  30      -8.432 -20.250   5.340  1.00 91.94           C  
ATOM    505  HD2 PRO A  30      -8.477 -19.873   4.319  1.00 91.94           H  
ATOM    506  HD3 PRO A  30      -7.399 -20.280   5.688  1.00 91.94           H  
ATOM    507  N   VAL A  31     -12.246 -23.047   5.842  1.00 92.81           N  
ATOM    508  H   VAL A  31     -12.151 -23.120   6.845  1.00 92.81           H  
ATOM    509  CA  VAL A  31     -13.198 -23.936   5.160  1.00 92.81           C  
ATOM    510  HA  VAL A  31     -12.814 -24.155   4.164  1.00 92.81           H  
ATOM    511  C   VAL A  31     -14.542 -23.236   5.013  1.00 92.81           C  
ATOM    512  CB  VAL A  31     -13.364 -25.284   5.890  1.00 92.81           C  
ATOM    513  HB  VAL A  31     -13.755 -25.110   6.892  1.00 92.81           H  
ATOM    514  O   VAL A  31     -15.192 -22.925   6.008  1.00 92.81           O  
ATOM    515  CG1 VAL A  31     -14.329 -26.215   5.138  1.00 92.81           C  
ATOM    516 HG11 VAL A  31     -13.967 -26.386   4.125  1.00 92.81           H  
ATOM    517 HG12 VAL A  31     -15.326 -25.774   5.099  1.00 92.81           H  
ATOM    518 HG13 VAL A  31     -14.402 -27.170   5.659  1.00 92.81           H  
ATOM    519  CG2 VAL A  31     -12.024 -26.023   6.018  1.00 92.81           C  
ATOM    520 HG21 VAL A  31     -11.592 -26.179   5.030  1.00 92.81           H  
ATOM    521 HG22 VAL A  31     -12.170 -26.985   6.509  1.00 92.81           H  
ATOM    522 HG23 VAL A  31     -11.324 -25.434   6.610  1.00 92.81           H  
ATOM    523  N   GLY A  32     -14.989 -23.065   3.772  1.00 86.81           N  
ATOM    524  H   GLY A  32     -14.377 -23.271   2.996  1.00 86.81           H  
ATOM    525  CA  GLY A  32     -16.267 -22.436   3.465  1.00 86.81           C  
ATOM    526  HA2 GLY A  32     -16.378 -21.537   4.072  1.00 86.81           H  
ATOM    527  HA3 GLY A  32     -17.075 -23.115   3.734  1.00 86.81           H  
ATOM    528  C   GLY A  32     -16.414 -22.080   1.985  1.00 86.81           C  
ATOM    529  O   GLY A  32     -15.658 -22.564   1.142  1.00 86.81           O  
ATOM    530  N   PHE A  33     -17.434 -21.279   1.675  1.00 81.50           N  
ATOM    531  H   PHE A  33     -17.865 -20.795   2.449  1.00 81.50           H  
ATOM    532  CA  PHE A  33     -17.846 -20.904   0.311  1.00 81.50           C  
ATOM    533  HA  PHE A  33     -17.163 -21.360  -0.406  1.00 81.50           H  
ATOM    534  C   PHE A  33     -17.774 -19.390   0.061  1.00 81.50           C  
ATOM    535  CB  PHE A  33     -19.263 -21.433   0.034  1.00 81.50           C  
ATOM    536  HB2 PHE A  33     -19.596 -21.066  -0.937  1.00 81.50           H  
ATOM    537  HB3 PHE A  33     -19.945 -21.024   0.779  1.00 81.50           H  
ATOM    538  O   PHE A  33     -18.340 -18.895  -0.916  1.00 81.50           O  
ATOM    539  CG  PHE A  33     -19.395 -22.940   0.004  1.00 81.50           C  
ATOM    540  CD1 PHE A  33     -19.055 -23.649  -1.162  1.00 81.50           C  
ATOM    541  HD1 PHE A  33     -18.642 -23.127  -2.012  1.00 81.50           H  
ATOM    542  CD2 PHE A  33     -19.875 -23.632   1.130  1.00 81.50           C  
ATOM    543  HD2 PHE A  33     -20.121 -23.091   2.032  1.00 81.50           H  
ATOM    544  CE1 PHE A  33     -19.226 -25.043  -1.215  1.00 81.50           C  
ATOM    545  HE1 PHE A  33     -18.952 -25.584  -2.108  1.00 81.50           H  
ATOM    546  CE2 PHE A  33     -20.027 -25.029   1.085  1.00 81.50           C  
ATOM    547  HE2 PHE A  33     -20.384 -25.561   1.954  1.00 81.50           H  
ATOM    548  CZ  PHE A  33     -19.710 -25.733  -0.091  1.00 81.50           C  
ATOM    549  HZ  PHE A  33     -19.819 -26.807  -0.125  1.00 81.50           H  
ATOM    550  N   ALA A  34     -17.148 -18.645   0.968  1.00 80.31           N  
ATOM    551  H   ALA A  34     -16.686 -19.093   1.747  1.00 80.31           H  
ATOM    552  CA  ALA A  34     -17.055 -17.198   0.921  1.00 80.31           C  
ATOM    553  HA  ALA A  34     -17.492 -16.825  -0.005  1.00 80.31           H  
ATOM    554  C   ALA A  34     -15.587 -16.741   0.923  1.00 80.31           C  
ATOM    555  CB  ALA A  34     -17.889 -16.654   2.096  1.00 80.31           C  
ATOM    556  HB1 ALA A  34     -18.898 -17.063   2.051  1.00 80.31           H  
ATOM    557  HB2 ALA A  34     -17.953 -15.567   2.052  1.00 80.31           H  
ATOM    558  HB3 ALA A  34     -17.430 -16.951   3.039  1.00 80.31           H  
ATOM    559  O   ALA A  34     -14.665 -17.487   0.589  1.00 80.31           O  
ATOM    560  N   GLN A  35     -15.384 -15.473   1.265  1.00 82.88           N  
ATOM    561  H   GLN A  35     -16.178 -14.949   1.606  1.00 82.88           H  
ATOM    562  CA  GLN A  35     -14.071 -14.890   1.496  1.00 82.88           C  
ATOM    563  HA  GLN A  35     -13.288 -15.575   1.173  1.00 82.88           H  
ATOM    564  C   GLN A  35     -13.898 -14.644   2.988  1.00 82.88           C  
ATOM    565  CB  GLN A  35     -13.932 -13.587   0.705  1.00 82.88           C  
ATOM    566  HB2 GLN A  35     -13.041 -13.060   1.045  1.00 82.88           H  
ATOM    567  HB3 GLN A  35     -14.803 -12.957   0.887  1.00 82.88           H  
ATOM    568  O   GLN A  35     -14.754 -14.015   3.617  1.00 82.88           O  
ATOM    569  CG  GLN A  35     -13.786 -13.876  -0.791  1.00 82.88           C  
ATOM    570  HG2 GLN A  35     -12.866 -14.441  -0.937  1.00 82.88           H  
ATOM    571  HG3 GLN A  35     -14.617 -14.484  -1.149  1.00 82.88           H  
ATOM    572  CD  GLN A  35     -13.720 -12.614  -1.637  1.00 82.88           C  
ATOM    573  NE2 GLN A  35     -13.159 -12.720  -2.819  1.00 82.88           N  
ATOM    574 HE21 GLN A  35     -12.787 -13.618  -3.093  1.00 82.88           H  
ATOM    575 HE22 GLN A  35     -13.012 -11.873  -3.349  1.00 82.88           H  
ATOM    576  OE1 GLN A  35     -14.190 -11.543  -1.272  1.00 82.88           O  
ATOM    577  N   HIS A  36     -12.778 -15.109   3.525  1.00 84.31           N  
ATOM    578  H   HIS A  36     -12.104 -15.554   2.919  1.00 84.31           H  
ATOM    579  CA  HIS A  36     -12.373 -14.878   4.897  1.00 84.31           C  
ATOM    580  HA  HIS A  36     -13.260 -14.716   5.510  1.00 84.31           H  
ATOM    581  C   HIS A  36     -11.489 -13.630   4.962  1.00 84.31           C  
ATOM    582  CB  HIS A  36     -11.667 -16.130   5.421  1.00 84.31           C  
ATOM    583  HB2 HIS A  36     -12.319 -16.991   5.278  1.00 84.31           H  
ATOM    584  HB3 HIS A  36     -10.750 -16.298   4.857  1.00 84.31           H  
ATOM    585  O   HIS A  36     -10.510 -13.513   4.223  1.00 84.31           O  
ATOM    586  CG  HIS A  36     -11.341 -16.022   6.883  1.00 84.31           C  
ATOM    587  CD2 HIS A  36     -12.151 -16.387   7.923  1.00 84.31           C  
ATOM    588  HD2 HIS A  36     -13.134 -16.825   7.833  1.00 84.31           H  
ATOM    589  ND1 HIS A  36     -10.188 -15.505   7.421  1.00 84.31           N  
ATOM    590  HD1 HIS A  36      -9.393 -15.157   6.904  1.00 84.31           H  
ATOM    591  CE1 HIS A  36     -10.300 -15.559   8.758  1.00 84.31           C  
ATOM    592  HE1 HIS A  36      -9.547 -15.236   9.461  1.00 84.31           H  
ATOM    593  NE2 HIS A  36     -11.480 -16.091   9.114  1.00 84.31           N  
ATOM    594  N   VAL A  37     -11.838 -12.691   5.841  1.00 81.06           N  
ATOM    595  H   VAL A  37     -12.607 -12.877   6.469  1.00 81.06           H  
ATOM    596  CA  VAL A  37     -11.085 -11.446   6.032  1.00 81.06           C  
ATOM    597  HA  VAL A  37     -10.326 -11.360   5.255  1.00 81.06           H  
ATOM    598  C   VAL A  37     -10.375 -11.504   7.375  1.00 81.06           C  
ATOM    599  CB  VAL A  37     -11.984 -10.198   5.921  1.00 81.06           C  
ATOM    600  HB  VAL A  37     -12.715 -10.202   6.730  1.00 81.06           H  
ATOM    601  O   VAL A  37     -11.020 -11.638   8.414  1.00 81.06           O  
ATOM    602  CG1 VAL A  37     -11.150  -8.913   6.016  1.00 81.06           C  
ATOM    603 HG11 VAL A  37     -10.664  -8.849   6.990  1.00 81.06           H  
ATOM    604 HG12 VAL A  37     -10.386  -8.907   5.238  1.00 81.06           H  
ATOM    605 HG13 VAL A  37     -11.792  -8.040   5.900  1.00 81.06           H  
ATOM    606  CG2 VAL A  37     -12.744 -10.171   4.586  1.00 81.06           C  
ATOM    607 HG21 VAL A  37     -13.310  -9.244   4.500  1.00 81.06           H  
ATOM    608 HG22 VAL A  37     -13.440 -11.009   4.536  1.00 81.06           H  
ATOM    609 HG23 VAL A  37     -12.040 -10.247   3.758  1.00 81.06           H  
ATOM    610  N   THR A  38      -9.053 -11.378   7.363  1.00 84.00           N  
ATOM    611  H   THR A  38      -8.577 -11.304   6.475  1.00 84.00           H  
ATOM    612  CA  THR A  38      -8.242 -11.192   8.568  1.00 84.00           C  
ATOM    613  HA  THR A  38      -8.846 -11.414   9.448  1.00 84.00           H  
ATOM    614  C   THR A  38      -7.805  -9.741   8.665  1.00 84.00           C  
ATOM    615  CB  THR A  38      -7.024 -12.127   8.605  1.00 84.00           C  
ATOM    616  HB  THR A  38      -6.347 -11.819   9.401  1.00 84.00           H  
ATOM    617  O   THR A  38      -7.333  -9.160   7.693  1.00 84.00           O  
ATOM    618  CG2 THR A  38      -7.448 -13.570   8.850  1.00 84.00           C  
ATOM    619 HG21 THR A  38      -8.061 -13.912   8.017  1.00 84.00           H  
ATOM    620 HG22 THR A  38      -6.560 -14.199   8.917  1.00 84.00           H  
ATOM    621 HG23 THR A  38      -8.004 -13.634   9.785  1.00 84.00           H  
ATOM    622  OG1 THR A  38      -6.343 -12.140   7.382  1.00 84.00           O  
ATOM    623  HG1 THR A  38      -5.570 -11.574   7.437  1.00 84.00           H  
ATOM    624  N   THR A  39      -7.947  -9.145   9.845  1.00 80.06           N  
ATOM    625  H   THR A  39      -8.395  -9.643  10.601  1.00 80.06           H  
ATOM    626  CA  THR A  39      -7.502  -7.773  10.117  1.00 80.06           C  
ATOM    627  HA  THR A  39      -7.022  -7.365   9.228  1.00 80.06           H  
ATOM    628  C   THR A  39      -6.487  -7.773  11.244  1.00 80.06           C  
ATOM    629  CB  THR A  39      -8.667  -6.844  10.479  1.00 80.06           C  
ATOM    630  HB  THR A  39      -8.268  -5.863  10.736  1.00 80.06           H  
ATOM    631  O   THR A  39      -6.741  -8.371  12.293  1.00 80.06           O  
ATOM    632  CG2 THR A  39      -9.649  -6.684   9.321  1.00 80.06           C  
ATOM    633 HG21 THR A  39     -10.421  -5.966   9.598  1.00 80.06           H  
ATOM    634 HG22 THR A  39     -10.124  -7.639   9.093  1.00 80.06           H  
ATOM    635 HG23 THR A  39      -9.123  -6.317   8.440  1.00 80.06           H  
ATOM    636  OG1 THR A  39      -9.353  -7.371  11.594  1.00 80.06           O  
ATOM    637  HG1 THR A  39      -8.692  -7.694  12.211  1.00 80.06           H  
ATOM    638  N   GLN A  40      -5.369  -7.076  11.070  1.00 83.12           N  
ATOM    639  H   GLN A  40      -5.213  -6.603  10.191  1.00 83.12           H  
ATOM    640  CA  GLN A  40      -4.342  -6.958  12.101  1.00 83.12           C  
ATOM    641  HA  GLN A  40      -4.809  -7.118  13.073  1.00 83.12           H  
ATOM    642  C   GLN A  40      -3.743  -5.554  12.113  1.00 83.12           C  
ATOM    643  CB  GLN A  40      -3.292  -8.062  11.898  1.00 83.12           C  
ATOM    644  HB2 GLN A  40      -3.828  -8.998  11.741  1.00 83.12           H  
ATOM    645  HB3 GLN A  40      -2.700  -7.843  11.009  1.00 83.12           H  
ATOM    646  O   GLN A  40      -3.745  -4.852  11.105  1.00 83.12           O  
ATOM    647  CG  GLN A  40      -2.353  -8.251  13.099  1.00 83.12           C  
ATOM    648  HG2 GLN A  40      -1.663  -7.409  13.150  1.00 83.12           H  
ATOM    649  HG3 GLN A  40      -2.939  -8.279  14.018  1.00 83.12           H  
ATOM    650  CD  GLN A  40      -1.537  -9.540  13.026  1.00 83.12           C  
ATOM    651  NE2 GLN A  40      -0.567  -9.717  13.894  1.00 83.12           N  
ATOM    652 HE21 GLN A  40      -0.253  -8.948  14.469  1.00 83.12           H  
ATOM    653 HE22 GLN A  40      -0.011 -10.543  13.729  1.00 83.12           H  
ATOM    654  OE1 GLN A  40      -1.759 -10.429  12.226  1.00 83.12           O  
ATOM    655  N   LEU A  41      -3.259  -5.139  13.283  1.00 80.62           N  
ATOM    656  H   LEU A  41      -3.251  -5.789  14.056  1.00 80.62           H  
ATOM    657  CA  LEU A  41      -2.520  -3.894  13.443  1.00 80.62           C  
ATOM    658  HA  LEU A  41      -2.930  -3.148  12.762  1.00 80.62           H  
ATOM    659  C   LEU A  41      -1.057  -4.157  13.074  1.00 80.62           C  
ATOM    660  CB  LEU A  41      -2.682  -3.406  14.895  1.00 80.62           C  
ATOM    661  HB2 LEU A  41      -1.896  -3.842  15.511  1.00 80.62           H  
ATOM    662  HB3 LEU A  41      -3.631  -3.759  15.298  1.00 80.62           H  
ATOM    663  O   LEU A  41      -0.390  -4.925  13.772  1.00 80.62           O  
ATOM    664  CG  LEU A  41      -2.638  -1.871  14.990  1.00 80.62           C  
ATOM    665  HG  LEU A  41      -2.227  -1.450  14.072  1.00 80.62           H  
ATOM    666  CD1 LEU A  41      -4.043  -1.323  15.194  1.00 80.62           C  
ATOM    667 HD11 LEU A  41      -4.000  -0.234  15.224  1.00 80.62           H  
ATOM    668 HD12 LEU A  41      -4.450  -1.696  16.134  1.00 80.62           H  
ATOM    669 HD13 LEU A  41      -4.678  -1.610  14.355  1.00 80.62           H  
ATOM    670  CD2 LEU A  41      -1.801  -1.419  16.187  1.00 80.62           C  
ATOM    671 HD21 LEU A  41      -2.223  -1.803  17.115  1.00 80.62           H  
ATOM    672 HD22 LEU A  41      -0.779  -1.781  16.078  1.00 80.62           H  
ATOM    673 HD23 LEU A  41      -1.781  -0.330  16.224  1.00 80.62           H  
ATOM    674  N   VAL A  42      -0.574  -3.556  11.989  1.00 82.31           N  
ATOM    675  H   VAL A  42      -1.169  -2.930  11.465  1.00 82.31           H  
ATOM    676  CA  VAL A  42       0.768  -3.821  11.452  1.00 82.31           C  
ATOM    677  HA  VAL A  42       1.344  -4.367  12.198  1.00 82.31           H  
ATOM    678  C   VAL A  42       1.503  -2.511  11.191  1.00 82.31           C  
ATOM    679  CB  VAL A  42       0.715  -4.696  10.183  1.00 82.31           C  
ATOM    680  HB  VAL A  42       0.298  -4.124   9.354  1.00 82.31           H  
ATOM    681  O   VAL A  42       0.895  -1.522  10.784  1.00 82.31           O  
ATOM    682  CG1 VAL A  42       2.130  -5.151   9.822  1.00 82.31           C  
ATOM    683 HG11 VAL A  42       2.694  -4.334   9.372  1.00 82.31           H  
ATOM    684 HG12 VAL A  42       2.649  -5.513  10.709  1.00 82.31           H  
ATOM    685 HG13 VAL A  42       2.071  -5.976   9.112  1.00 82.31           H  
ATOM    686  CG2 VAL A  42      -0.136  -5.962  10.374  1.00 82.31           C  
ATOM    687 HG21 VAL A  42      -0.093  -6.580   9.477  1.00 82.31           H  
ATOM    688 HG22 VAL A  42       0.230  -6.538  11.225  1.00 82.31           H  
ATOM    689 HG23 VAL A  42      -1.180  -5.691  10.532  1.00 82.31           H  
ATOM    690  N   LEU A  43       2.811  -2.486  11.448  1.00 77.06           N  
ATOM    691  H   LEU A  43       3.278  -3.323  11.765  1.00 77.06           H  
ATOM    692  CA  LEU A  43       3.641  -1.319  11.176  1.00 77.06           C  
ATOM    693  HA  LEU A  43       3.148  -0.436  11.585  1.00 77.06           H  
ATOM    694  C   LEU A  43       3.812  -1.141   9.665  1.00 77.06           C  
ATOM    695  CB  LEU A  43       4.996  -1.512  11.871  1.00 77.06           C  
ATOM    696  HB2 LEU A  43       4.832  -1.759  12.920  1.00 77.06           H  
ATOM    697  HB3 LEU A  43       5.502  -2.360  11.411  1.00 77.06           H  
ATOM    698  O   LEU A  43       4.371  -2.016   9.002  1.00 77.06           O  
ATOM    699  CG  LEU A  43       5.909  -0.279  11.783  1.00 77.06           C  
ATOM    700  HG  LEU A  43       5.999   0.051  10.748  1.00 77.06           H  
ATOM    701  CD1 LEU A  43       5.367   0.871  12.630  1.00 77.06           C  
ATOM    702 HD11 LEU A  43       6.108   1.668  12.697  1.00 77.06           H  
ATOM    703 HD12 LEU A  43       4.463   1.275  12.175  1.00 77.06           H  
ATOM    704 HD13 LEU A  43       5.133   0.529  13.638  1.00 77.06           H  
ATOM    705  CD2 LEU A  43       7.307  -0.633  12.288  1.00 77.06           C  
ATOM    706 HD21 LEU A  43       7.250  -0.967  13.324  1.00 77.06           H  
ATOM    707 HD22 LEU A  43       7.959   0.237  12.215  1.00 77.06           H  
ATOM    708 HD23 LEU A  43       7.716  -1.439  11.678  1.00 77.06           H  
ATOM    709  N   LYS A  44       3.381  -0.002   9.123  1.00 75.31           N  
ATOM    710  H   LYS A  44       2.918   0.666   9.722  1.00 75.31           H  
ATOM    711  CA  LYS A  44       3.506   0.303   7.690  1.00 75.31           C  
ATOM    712  HA  LYS A  44       3.817  -0.602   7.168  1.00 75.31           H  
ATOM    713  C   LYS A  44       4.603   1.341   7.423  1.00 75.31           C  
ATOM    714  CB  LYS A  44       2.113   0.686   7.152  1.00 75.31           C  
ATOM    715  HB2 LYS A  44       1.345   0.272   7.806  1.00 75.31           H  
ATOM    716  HB3 LYS A  44       1.997   1.770   7.163  1.00 75.31           H  
ATOM    717  O   LYS A  44       5.387   1.708   8.299  1.00 75.31           O  
ATOM    718  CG  LYS A  44       1.858   0.129   5.738  1.00 75.31           C  
ATOM    719  HG2 LYS A  44       2.630   0.466   5.047  1.00 75.31           H  
ATOM    720  HG3 LYS A  44       1.858  -0.960   5.769  1.00 75.31           H  
ATOM    721  CD  LYS A  44       0.499   0.628   5.251  1.00 75.31           C  
ATOM    722  HD2 LYS A  44       0.514   1.718   5.244  1.00 75.31           H  
ATOM    723  HD3 LYS A  44      -0.263   0.296   5.957  1.00 75.31           H  
ATOM    724  CE  LYS A  44       0.124   0.130   3.855  1.00 75.31           C  
ATOM    725  HE2 LYS A  44       0.897   0.423   3.144  1.00 75.31           H  
ATOM    726  HE3 LYS A  44       0.071  -0.959   3.865  1.00 75.31           H  
ATOM    727  NZ  LYS A  44      -1.184   0.711   3.469  1.00 75.31           N  
ATOM    728  HZ1 LYS A  44      -1.135   1.720   3.469  1.00 75.31           H  
ATOM    729  HZ2 LYS A  44      -1.880   0.481   4.164  1.00 75.31           H  
ATOM    730  HZ3 LYS A  44      -1.484   0.377   2.565  1.00 75.31           H  
ATOM    731  N   ASN A  45       4.654   1.836   6.190  1.00 68.50           N  
ATOM    732  H   ASN A  45       4.033   1.412   5.516  1.00 68.50           H  
ATOM    733  CA  ASN A  45       5.717   2.695   5.657  1.00 68.50           C  
ATOM    734  HA  ASN A  45       6.664   2.161   5.737  1.00 68.50           H  
ATOM    735  C   ASN A  45       5.897   4.019   6.416  1.00 68.50           C  
ATOM    736  CB  ASN A  45       5.407   2.931   4.163  1.00 68.50           C  
ATOM    737  HB2 ASN A  45       6.112   3.656   3.757  1.00 68.50           H  
ATOM    738  HB3 ASN A  45       4.402   3.338   4.046  1.00 68.50           H  
ATOM    739  O   ASN A  45       7.017   4.516   6.528  1.00 68.50           O  
ATOM    740  CG  ASN A  45       5.519   1.652   3.344  1.00 68.50           C  
ATOM    741  ND2 ASN A  45       5.308   1.701   2.054  1.00 68.50           N  
ATOM    742 HD21 ASN A  45       5.083   2.558   1.570  1.00 68.50           H  
ATOM    743 HD22 ASN A  45       5.543   0.862   1.543  1.00 68.50           H  
ATOM    744  OD1 ASN A  45       5.811   0.594   3.871  1.00 68.50           O  
ATOM    745  N   ARG A  46       4.815   4.574   6.980  1.00 63.22           N  
ATOM    746  H   ARG A  46       3.929   4.101   6.872  1.00 63.22           H  
ATOM    747  CA  ARG A  46       4.842   5.838   7.738  1.00 63.22           C  
ATOM    748  HA  ARG A  46       5.505   6.535   7.227  1.00 63.22           H  
ATOM    749  C   ARG A  46       5.446   5.702   9.141  1.00 63.22           C  
ATOM    750  CB  ARG A  46       3.436   6.466   7.758  1.00 63.22           C  
ATOM    751  HB2 ARG A  46       3.442   7.336   8.414  1.00 63.22           H  
ATOM    752  HB3 ARG A  46       2.714   5.747   8.146  1.00 63.22           H  
ATOM    753  O   ARG A  46       5.610   6.699   9.830  1.00 63.22           O  
ATOM    754  CG  ARG A  46       3.019   6.923   6.350  1.00 63.22           C  
ATOM    755  HG2 ARG A  46       2.976   6.065   5.679  1.00 63.22           H  
ATOM    756  HG3 ARG A  46       3.757   7.630   5.973  1.00 63.22           H  
ATOM    757  CD  ARG A  46       1.648   7.599   6.369  1.00 63.22           C  
ATOM    758  HD2 ARG A  46       0.906   6.873   6.701  1.00 63.22           H  
ATOM    759  HD3 ARG A  46       1.671   8.429   7.074  1.00 63.22           H  
ATOM    760  NE  ARG A  46       1.291   8.105   5.029  1.00 63.22           N  
ATOM    761  HE  ARG A  46       2.010   8.087   4.320  1.00 63.22           H  
ATOM    762  NH1 ARG A  46      -0.842   8.761   5.552  1.00 63.22           N  
ATOM    763 HH11 ARG A  46      -0.693   8.419   6.491  1.00 63.22           H  
ATOM    764 HH12 ARG A  46      -1.724   9.178   5.292  1.00 63.22           H  
ATOM    765  NH2 ARG A  46      -0.078   9.042   3.470  1.00 63.22           N  
ATOM    766 HH21 ARG A  46      -0.962   9.460   3.217  1.00 63.22           H  
ATOM    767 HH22 ARG A  46       0.654   8.968   2.778  1.00 63.22           H  
ATOM    768  CZ  ARG A  46       0.128   8.633   4.691  1.00 63.22           C  
ATOM    769  N   GLY A  47       5.827   4.493   9.562  1.00 63.25           N  
ATOM    770  H   GLY A  47       5.689   3.701   8.950  1.00 63.25           H  
ATOM    771  CA  GLY A  47       6.347   4.241  10.909  1.00 63.25           C  
ATOM    772  HA2 GLY A  47       6.820   3.259  10.924  1.00 63.25           H  
ATOM    773  HA3 GLY A  47       7.088   4.998  11.167  1.00 63.25           H  
ATOM    774  C   GLY A  47       5.271   4.256  11.993  1.00 63.25           C  
ATOM    775  O   GLY A  47       5.612   4.244  13.166  1.00 63.25           O  
ATOM    776  N   VAL A  48       4.004   4.250  11.587  1.00 68.56           N  
ATOM    777  H   VAL A  48       3.828   4.203  10.593  1.00 68.56           H  
ATOM    778  CA  VAL A  48       2.826   4.195  12.445  1.00 68.56           C  
ATOM    779  HA  VAL A  48       3.133   4.221  13.491  1.00 68.56           H  
ATOM    780  C   VAL A  48       2.120   2.865  12.183  1.00 68.56           C  
ATOM    781  CB  VAL A  48       1.933   5.423  12.172  1.00 68.56           C  
ATOM    782  HB  VAL A  48       1.632   5.431  11.125  1.00 68.56           H  
ATOM    783  O   VAL A  48       2.171   2.340  11.063  1.00 68.56           O  
ATOM    784  CG1 VAL A  48       0.687   5.401  13.041  1.00 68.56           C  
ATOM    785 HG11 VAL A  48       0.168   6.358  12.992  1.00 68.56           H  
ATOM    786 HG12 VAL A  48       0.996   5.197  14.067  1.00 68.56           H  
ATOM    787 HG13 VAL A  48       0.005   4.630  12.683  1.00 68.56           H  
ATOM    788  CG2 VAL A  48       2.677   6.730  12.479  1.00 68.56           C  
ATOM    789 HG21 VAL A  48       3.024   6.728  13.512  1.00 68.56           H  
ATOM    790 HG22 VAL A  48       2.016   7.584  12.328  1.00 68.56           H  
ATOM    791 HG23 VAL A  48       3.536   6.848  11.818  1.00 68.56           H  
ATOM    792  N   TYR A  49       1.504   2.283  13.211  1.00 74.94           N  
ATOM    793  H   TYR A  49       1.468   2.756  14.103  1.00 74.94           H  
ATOM    794  CA  TYR A  49       0.679   1.099  13.001  1.00 74.94           C  
ATOM    795  HA  TYR A  49       1.228   0.399  12.371  1.00 74.94           H  
ATOM    796  C   TYR A  49      -0.595   1.486  12.259  1.00 74.94           C  
ATOM    797  CB  TYR A  49       0.353   0.381  14.308  1.00 74.94           C  
ATOM    798  HB2 TYR A  49      -0.395  -0.375  14.069  1.00 74.94           H  
ATOM    799  HB3 TYR A  49      -0.089   1.079  15.020  1.00 74.94           H  
ATOM    800  O   TYR A  49      -1.237   2.475  12.593  1.00 74.94           O  
ATOM    801  CG  TYR A  49       1.534  -0.325  14.932  1.00 74.94           C  
ATOM    802  CD1 TYR A  49       1.749  -1.698  14.695  1.00 74.94           C  
ATOM    803  HD1 TYR A  49       1.043  -2.262  14.103  1.00 74.94           H  
ATOM    804  CD2 TYR A  49       2.463   0.415  15.680  1.00 74.94           C  
ATOM    805  HD2 TYR A  49       2.318   1.472  15.849  1.00 74.94           H  
ATOM    806  CE1 TYR A  49       2.929  -2.313  15.155  1.00 74.94           C  
ATOM    807  HE1 TYR A  49       3.152  -3.335  14.890  1.00 74.94           H  
ATOM    808  CE2 TYR A  49       3.642  -0.182  16.133  1.00 74.94           C  
ATOM    809  HE2 TYR A  49       4.368   0.431  16.647  1.00 74.94           H  
ATOM    810  OH  TYR A  49       5.103  -2.029  16.150  1.00 74.94           O  
ATOM    811  HH  TYR A  49       5.710  -1.285  16.169  1.00 74.94           H  
ATOM    812  CZ  TYR A  49       3.885  -1.534  15.840  1.00 74.94           C  
ATOM    813  N   GLU A  50      -0.979   0.680  11.282  1.00 75.69           N  
ATOM    814  H   GLU A  50      -0.392  -0.105  11.039  1.00 75.69           H  
ATOM    815  CA  GLU A  50      -2.244   0.802  10.565  1.00 75.69           C  
ATOM    816  HA  GLU A  50      -2.872   1.561  11.032  1.00 75.69           H  
ATOM    817  C   GLU A  50      -2.981  -0.535  10.668  1.00 75.69           C  
ATOM    818  CB  GLU A  50      -2.003   1.239   9.106  1.00 75.69           C  
ATOM    819  HB2 GLU A  50      -1.283   0.562   8.646  1.00 75.69           H  
ATOM    820  HB3 GLU A  50      -2.945   1.161   8.564  1.00 75.69           H  
ATOM    821  O   GLU A  50      -2.365  -1.606  10.676  1.00 75.69           O  
ATOM    822  CG  GLU A  50      -1.491   2.692   8.997  1.00 75.69           C  
ATOM    823  HG2 GLU A  50      -0.577   2.787   9.582  1.00 75.69           H  
ATOM    824  HG3 GLU A  50      -2.239   3.355   9.434  1.00 75.69           H  
ATOM    825  CD  GLU A  50      -1.193   3.153   7.554  1.00 75.69           C  
ATOM    826  OE1 GLU A  50      -0.558   4.225   7.402  1.00 75.69           O  
ATOM    827  OE2 GLU A  50      -1.540   2.428   6.587  1.00 75.69           O  
ATOM    828  N   SER A  51      -4.308  -0.504  10.776  1.00 77.94           N  
ATOM    829  H   SER A  51      -4.788   0.379  10.878  1.00 77.94           H  
ATOM    830  CA  SER A  51      -5.108  -1.713  10.608  1.00 77.94           C  
ATOM    831  HA  SER A  51      -4.636  -2.526  11.159  1.00 77.94           H  
ATOM    832  C   SER A  51      -5.143  -2.085   9.133  1.00 77.94           C  
ATOM    833  CB  SER A  51      -6.516  -1.544  11.171  1.00 77.94           C  
ATOM    834  HB2 SER A  51      -7.131  -2.393  10.875  1.00 77.94           H  
ATOM    835  HB3 SER A  51      -6.462  -1.511  12.259  1.00 77.94           H  
ATOM    836  O   SER A  51      -5.644  -1.319   8.315  1.00 77.94           O  
ATOM    837  OG  SER A  51      -7.109  -0.355  10.718  1.00 77.94           O  
ATOM    838  HG  SER A  51      -6.896  -0.227   9.790  1.00 77.94           H  
ATOM    839  N   VAL A  52      -4.632  -3.266   8.799  1.00 80.25           N  
ATOM    840  H   VAL A  52      -4.215  -3.827   9.529  1.00 80.25           H  
ATOM    841  CA  VAL A  52      -4.586  -3.793   7.430  1.00 80.25           C  
ATOM    842  HA  VAL A  52      -4.951  -3.031   6.741  1.00 80.25           H  
ATOM    843  C   VAL A  52      -5.510  -5.004   7.326  1.00 80.25           C  
ATOM    844  CB  VAL A  52      -3.140  -4.133   7.020  1.00 80.25           C  
ATOM    845  HB  VAL A  52      -2.783  -4.961   7.632  1.00 80.25           H  
ATOM    846  O   VAL A  52      -5.630  -5.776   8.280  1.00 80.25           O  
ATOM    847  CG1 VAL A  52      -3.046  -4.540   5.544  1.00 80.25           C  
ATOM    848 HG11 VAL A  52      -2.039  -4.905   5.342  1.00 80.25           H  
ATOM    849 HG12 VAL A  52      -3.276  -3.697   4.893  1.00 80.25           H  
ATOM    850 HG13 VAL A  52      -3.714  -5.369   5.313  1.00 80.25           H  
ATOM    851  CG2 VAL A  52      -2.202  -2.934   7.228  1.00 80.25           C  
ATOM    852 HG21 VAL A  52      -2.594  -2.053   6.719  1.00 80.25           H  
ATOM    853 HG22 VAL A  52      -2.098  -2.715   8.290  1.00 80.25           H  
ATOM    854 HG23 VAL A  52      -1.211  -3.166   6.838  1.00 80.25           H  
ATOM    855  N   LYS A  53      -6.167  -5.169   6.171  1.00 82.44           N  
ATOM    856  H   LYS A  53      -5.962  -4.521   5.424  1.00 82.44           H  
ATOM    857  CA  LYS A  53      -6.996  -6.336   5.832  1.00 82.44           C  
ATOM    858  HA  LYS A  53      -7.159  -6.915   6.742  1.00 82.44           H  
ATOM    859  C   LYS A  53      -6.275  -7.263   4.853  1.00 82.44           C  
ATOM    860  CB  LYS A  53      -8.390  -5.916   5.314  1.00 82.44           C  
ATOM    861  HB2 LYS A  53      -8.950  -6.819   5.067  1.00 82.44           H  
ATOM    862  HB3 LYS A  53      -8.918  -5.429   6.134  1.00 82.44           H  
ATOM    863  O   LYS A  53      -5.733  -6.794   3.860  1.00 82.44           O  
ATOM    864  CG  LYS A  53      -8.395  -4.988   4.077  1.00 82.44           C  
ATOM    865  HG2 LYS A  53      -7.951  -5.510   3.229  1.00 82.44           H  
ATOM    866  HG3 LYS A  53      -7.789  -4.108   4.296  1.00 82.44           H  
ATOM    867  CD  LYS A  53      -9.808  -4.510   3.674  1.00 82.44           C  
ATOM    868  HD2 LYS A  53     -10.293  -4.059   4.540  1.00 82.44           H  
ATOM    869  HD3 LYS A  53     -10.406  -5.361   3.349  1.00 82.44           H  
ATOM    870  CE  LYS A  53      -9.733  -3.464   2.542  1.00 82.44           C  
ATOM    871  HE2 LYS A  53      -8.837  -2.862   2.696  1.00 82.44           H  
ATOM    872  HE3 LYS A  53      -9.614  -3.978   1.588  1.00 82.44           H  
ATOM    873  NZ  LYS A  53     -10.903  -2.534   2.496  1.00 82.44           N  
ATOM    874  HZ1 LYS A  53     -10.811  -1.856   1.753  1.00 82.44           H  
ATOM    875  HZ2 LYS A  53     -10.968  -1.917   3.293  1.00 82.44           H  
ATOM    876  HZ3 LYS A  53     -11.802  -2.988   2.419  1.00 82.44           H  
ATOM    877  N   TYR A  54      -6.343  -8.566   5.104  1.00 83.44           N  
ATOM    878  H   TYR A  54      -6.783  -8.862   5.963  1.00 83.44           H  
ATOM    879  CA  TYR A  54      -5.978  -9.616   4.156  1.00 83.44           C  
ATOM    880  HA  TYR A  54      -5.616  -9.161   3.234  1.00 83.44           H  
ATOM    881  C   TYR A  54      -7.227 -10.434   3.816  1.00 83.44           C  
ATOM    882  CB  TYR A  54      -4.831 -10.465   4.714  1.00 83.44           C  
ATOM    883  HB2 TYR A  54      -5.082 -10.802   5.720  1.00 83.44           H  
ATOM    884  HB3 TYR A  54      -3.945  -9.837   4.803  1.00 83.44           H  
ATOM    885  O   TYR A  54      -7.990 -10.826   4.702  1.00 83.44           O  
ATOM    886  CG  TYR A  54      -4.480 -11.662   3.853  1.00 83.44           C  
ATOM    887  CD1 TYR A  54      -4.830 -12.966   4.256  1.00 83.44           C  
ATOM    888  HD1 TYR A  54      -5.347 -13.125   5.191  1.00 83.44           H  
ATOM    889  CD2 TYR A  54      -3.786 -11.463   2.644  1.00 83.44           C  
ATOM    890  HD2 TYR A  54      -3.486 -10.468   2.350  1.00 83.44           H  
ATOM    891  CE1 TYR A  54      -4.468 -14.072   3.464  1.00 83.44           C  
ATOM    892  HE1 TYR A  54      -4.695 -15.072   3.804  1.00 83.44           H  
ATOM    893  CE2 TYR A  54      -3.443 -12.565   1.838  1.00 83.44           C  
ATOM    894  HE2 TYR A  54      -2.881 -12.426   0.927  1.00 83.44           H  
ATOM    895  OH  TYR A  54      -3.409 -14.937   1.493  1.00 83.44           O  
ATOM    896  HH  TYR A  54      -3.541 -15.761   1.967  1.00 83.44           H  
ATOM    897  CZ  TYR A  54      -3.780 -13.871   2.248  1.00 83.44           C  
ATOM    898  N   ILE A  55      -7.474 -10.626   2.519  1.00 80.06           N  
ATOM    899  H   ILE A  55      -6.765 -10.356   1.852  1.00 80.06           H  
ATOM    900  CA  ILE A  55      -8.670 -11.292   1.999  1.00 80.06           C  
ATOM    901  HA  ILE A  55      -9.350 -11.515   2.821  1.00 80.06           H  
ATOM    902  C   ILE A  55      -8.234 -12.610   1.374  1.00 80.06           C  
ATOM    903  CB  ILE A  55      -9.432 -10.401   0.988  1.00 80.06           C  
ATOM    904  HB  ILE A  55      -8.791 -10.234   0.122  1.00 80.06           H  
ATOM    905  O   ILE A  55      -7.503 -12.619   0.387  1.00 80.06           O  
ATOM    906  CG1 ILE A  55      -9.778  -9.023   1.604  1.00 80.06           C  
ATOM    907 HG12 ILE A  55     -10.426  -9.160   2.469  1.00 80.06           H  
ATOM    908 HG13 ILE A  55      -8.862  -8.542   1.948  1.00 80.06           H  
ATOM    909  CG2 ILE A  55     -10.708 -11.130   0.517  1.00 80.06           C  
ATOM    910 HG21 ILE A  55     -10.456 -12.090   0.067  1.00 80.06           H  
ATOM    911 HG22 ILE A  55     -11.222 -10.545  -0.246  1.00 80.06           H  
ATOM    912 HG23 ILE A  55     -11.378 -11.294   1.362  1.00 80.06           H  
ATOM    913  CD1 ILE A  55     -10.444  -8.046   0.628  1.00 80.06           C  
ATOM    914 HD11 ILE A  55      -9.843  -7.957  -0.277  1.00 80.06           H  
ATOM    915 HD12 ILE A  55     -10.522  -7.066   1.098  1.00 80.06           H  
ATOM    916 HD13 ILE A  55     -11.447  -8.385   0.370  1.00 80.06           H  
ATOM    917  N   GLN A  56      -8.717 -13.715   1.932  1.00 82.00           N  
ATOM    918  H   GLN A  56      -9.310 -13.628   2.745  1.00 82.00           H  
ATOM    919  CA  GLN A  56      -8.421 -15.058   1.454  1.00 82.00           C  
ATOM    920  HA  GLN A  56      -7.742 -14.998   0.603  1.00 82.00           H  
ATOM    921  C   GLN A  56      -9.703 -15.753   0.997  1.00 82.00           C  
ATOM    922  CB  GLN A  56      -7.711 -15.828   2.570  1.00 82.00           C  
ATOM    923  HB2 GLN A  56      -6.886 -15.220   2.941  1.00 82.00           H  
ATOM    924  HB3 GLN A  56      -8.407 -16.000   3.391  1.00 82.00           H  
ATOM    925  O   GLN A  56     -10.728 -15.702   1.680  1.00 82.00           O  
ATOM    926  CG  GLN A  56      -7.153 -17.170   2.081  1.00 82.00           C  
ATOM    927  HG2 GLN A  56      -6.486 -16.997   1.237  1.00 82.00           H  
ATOM    928  HG3 GLN A  56      -7.972 -17.809   1.753  1.00 82.00           H  
ATOM    929  CD  GLN A  56      -6.381 -17.918   3.162  1.00 82.00           C  
ATOM    930  NE2 GLN A  56      -5.797 -19.046   2.835  1.00 82.00           N  
ATOM    931 HE21 GLN A  56      -5.205 -19.452   3.545  1.00 82.00           H  
ATOM    932 HE22 GLN A  56      -5.825 -19.370   1.879  1.00 82.00           H  
ATOM    933  OE1 GLN A  56      -6.287 -17.526   4.310  1.00 82.00           O  
ATOM    934  N   GLN A  57      -9.652 -16.436  -0.147  1.00 82.69           N  
ATOM    935  H   GLN A  57      -8.796 -16.445  -0.684  1.00 82.69           H  
ATOM    936  CA  GLN A  57     -10.752 -17.291  -0.583  1.00 82.69           C  
ATOM    937  HA  GLN A  57     -11.682 -16.736  -0.463  1.00 82.69           H  
ATOM    938  C   GLN A  57     -10.823 -18.550   0.293  1.00 82.69           C  
ATOM    939  CB  GLN A  57     -10.589 -17.642  -2.070  1.00 82.69           C  
ATOM    940  HB2 GLN A  57      -9.737 -18.313  -2.189  1.00 82.69           H  
ATOM    941  HB3 GLN A  57     -10.384 -16.737  -2.641  1.00 82.69           H  
ATOM    942  O   GLN A  57      -9.816 -19.227   0.506  1.00 82.69           O  
ATOM    943  CG  GLN A  57     -11.845 -18.324  -2.637  1.00 82.69           C  
ATOM    944  HG2 GLN A  57     -12.102 -19.189  -2.026  1.00 82.69           H  
ATOM    945  HG3 GLN A  57     -11.620 -18.702  -3.635  1.00 82.69           H  
ATOM    946  CD  GLN A  57     -13.057 -17.394  -2.734  1.00 82.69           C  
ATOM    947  NE2 GLN A  57     -14.259 -17.920  -2.665  1.00 82.69           N  
ATOM    948 HE21 GLN A  57     -14.378 -18.900  -2.450  1.00 82.69           H  
ATOM    949 HE22 GLN A  57     -15.040 -17.280  -2.681  1.00 82.69           H  
ATOM    950  OE1 GLN A  57     -12.953 -16.184  -2.890  1.00 82.69           O  
ATOM    951  N   GLU A  58     -12.018 -18.880   0.779  1.00 87.75           N  
ATOM    952  H   GLU A  58     -12.822 -18.299   0.589  1.00 87.75           H  
ATOM    953  CA  GLU A  58     -12.245 -20.117   1.524  1.00 87.75           C  
ATOM    954  HA  GLU A  58     -11.448 -20.226   2.259  1.00 87.75           H  
ATOM    955  C   GLU A  58     -12.206 -21.346   0.600  1.00 87.75           C  
ATOM    956  CB  GLU A  58     -13.580 -20.052   2.274  1.00 87.75           C  
ATOM    957  HB2 GLU A  58     -13.735 -21.010   2.771  1.00 87.75           H  
ATOM    958  HB3 GLU A  58     -14.383 -19.910   1.551  1.00 87.75           H  
ATOM    959  O   GLU A  58     -12.613 -21.293  -0.565  1.00 87.75           O  
ATOM    960  CG  GLU A  58     -13.629 -18.950   3.343  1.00 87.75           C  
ATOM    961  HG2 GLU A  58     -13.450 -17.977   2.885  1.00 87.75           H  
ATOM    962  HG3 GLU A  58     -12.826 -19.132   4.057  1.00 87.75           H  
ATOM    963  CD  GLU A  58     -14.967 -18.906   4.092  1.00 87.75           C  
ATOM    964  OE1 GLU A  58     -14.959 -18.450   5.256  1.00 87.75           O  
ATOM    965  OE2 GLU A  58     -16.005 -19.292   3.494  1.00 87.75           O  
ATOM    966  N   ASN A  59     -11.738 -22.481   1.126  1.00 89.19           N  
ATOM    967  H   ASN A  59     -11.456 -22.467   2.096  1.00 89.19           H  
ATOM    968  CA  ASN A  59     -11.630 -23.733   0.380  1.00 89.19           C  
ATOM    969  HA  ASN A  59     -11.953 -23.564  -0.647  1.00 89.19           H  
ATOM    970  C   ASN A  59     -12.555 -24.816   0.960  1.00 89.19           C  
ATOM    971  CB  ASN A  59     -10.153 -24.161   0.304  1.00 89.19           C  
ATOM    972  HB2 ASN A  59      -9.563 -23.343  -0.110  1.00 89.19           H  
ATOM    973  HB3 ASN A  59      -9.781 -24.383   1.304  1.00 89.19           H  
ATOM    974  O   ASN A  59     -12.210 -25.530   1.906  1.00 89.19           O  
ATOM    975  CG  ASN A  59      -9.949 -25.384  -0.573  1.00 89.19           C  
ATOM    976  ND2 ASN A  59      -8.719 -25.779  -0.785  1.00 89.19           N  
ATOM    977 HD21 ASN A  59      -8.563 -26.610  -1.337  1.00 89.19           H  
ATOM    978 HD22 ASN A  59      -7.935 -25.230  -0.463  1.00 89.19           H  
ATOM    979  OD1 ASN A  59     -10.885 -26.000  -1.065  1.00 89.19           O  
ATOM    980  N   PHE A  60     -13.729 -24.991   0.348  1.00 88.81           N  
ATOM    981  H   PHE A  60     -14.008 -24.313  -0.348  1.00 88.81           H  
ATOM    982  CA  PHE A  60     -14.696 -26.019   0.751  1.00 88.81           C  
ATOM    983  HA  PHE A  60     -14.859 -25.911   1.823  1.00 88.81           H  
ATOM    984  C   PHE A  60     -14.222 -27.467   0.518  1.00 88.81           C  
ATOM    985  CB  PHE A  60     -16.044 -25.779   0.059  1.00 88.81           C  
ATOM    986  HB2 PHE A  60     -16.341 -24.736   0.173  1.00 88.81           H  
ATOM    987  HB3 PHE A  60     -16.797 -26.371   0.579  1.00 88.81           H  
ATOM    988  O   PHE A  60     -14.809 -28.392   1.080  1.00 88.81           O  
ATOM    989  CG  PHE A  60     -16.084 -26.143  -1.410  1.00 88.81           C  
ATOM    990  CD1 PHE A  60     -15.706 -25.202  -2.386  1.00 88.81           C  
ATOM    991  HD1 PHE A  60     -15.358 -24.223  -2.090  1.00 88.81           H  
ATOM    992  CD2 PHE A  60     -16.531 -27.419  -1.801  1.00 88.81           C  
ATOM    993  HD2 PHE A  60     -16.798 -28.150  -1.052  1.00 88.81           H  
ATOM    994  CE1 PHE A  60     -15.795 -25.533  -3.747  1.00 88.81           C  
ATOM    995  HE1 PHE A  60     -15.485 -24.821  -4.498  1.00 88.81           H  
ATOM    996  CE2 PHE A  60     -16.642 -27.739  -3.163  1.00 88.81           C  
ATOM    997  HE2 PHE A  60     -16.980 -28.719  -3.465  1.00 88.81           H  
ATOM    998  CZ  PHE A  60     -16.292 -26.787  -4.135  1.00 88.81           C  
ATOM    999  HZ  PHE A  60     -16.359 -27.030  -5.185  1.00 88.81           H  
ATOM   1000  N   TRP A  61     -13.162 -27.699  -0.267  1.00 91.69           N  
ATOM   1001  H   TRP A  61     -12.686 -26.915  -0.691  1.00 91.69           H  
ATOM   1002  CA  TRP A  61     -12.604 -29.039  -0.498  1.00 91.69           C  
ATOM   1003  HA  TRP A  61     -13.439 -29.732  -0.594  1.00 91.69           H  
ATOM   1004  C   TRP A  61     -11.749 -29.561   0.666  1.00 91.69           C  
ATOM   1005  CB  TRP A  61     -11.824 -29.075  -1.819  1.00 91.69           C  
ATOM   1006  HB2 TRP A  61     -10.987 -28.378  -1.775  1.00 91.69           H  
ATOM   1007  HB3 TRP A  61     -11.396 -30.070  -1.944  1.00 91.69           H  
ATOM   1008  O   TRP A  61     -11.297 -30.710   0.609  1.00 91.69           O  
ATOM   1009  CG  TRP A  61     -12.648 -28.795  -3.034  1.00 91.69           C  
ATOM   1010  CD1 TRP A  61     -12.618 -27.666  -3.778  1.00 91.69           C  
ATOM   1011  HD1 TRP A  61     -11.981 -26.817  -3.581  1.00 91.69           H  
ATOM   1012  CD2 TRP A  61     -13.649 -29.656  -3.652  1.00 91.69           C  
ATOM   1013  CE2 TRP A  61     -14.176 -28.988  -4.792  1.00 91.69           C  
ATOM   1014  CE3 TRP A  61     -14.163 -30.939  -3.363  1.00 91.69           C  
ATOM   1015  HE3 TRP A  61     -13.777 -31.469  -2.505  1.00 91.69           H  
ATOM   1016  NE1 TRP A  61     -13.509 -27.785  -4.829  1.00 91.69           N  
ATOM   1017  HE1 TRP A  61     -13.661 -27.070  -5.526  1.00 91.69           H  
ATOM   1018  CH2 TRP A  61     -15.682 -30.825  -5.266  1.00 91.69           C  
ATOM   1019  HH2 TRP A  61     -16.462 -31.267  -5.869  1.00 91.69           H  
ATOM   1020  CZ2 TRP A  61     -15.182 -29.551  -5.586  1.00 91.69           C  
ATOM   1021  HZ2 TRP A  61     -15.564 -28.993  -6.428  1.00 91.69           H  
ATOM   1022  CZ3 TRP A  61     -15.164 -31.523  -4.162  1.00 91.69           C  
ATOM   1023  HZ3 TRP A  61     -15.548 -32.504  -3.923  1.00 91.69           H  
ATOM   1024  N   ILE A  62     -11.565 -28.754   1.720  1.00 95.50           N  
ATOM   1025  H   ILE A  62     -11.972 -27.831   1.666  1.00 95.50           H  
ATOM   1026  CA  ILE A  62     -10.718 -29.041   2.887  1.00 95.50           C  
ATOM   1027  HA  ILE A  62     -10.708 -28.139   3.499  1.00 95.50           H  
ATOM   1028  C   ILE A  62      -9.276 -29.280   2.429  1.00 95.50           C  
ATOM   1029  CB  ILE A  62     -11.288 -30.181   3.767  1.00 95.50           C  
ATOM   1030  HB  ILE A  62     -11.186 -31.124   3.230  1.00 95.50           H  
ATOM   1031  O   ILE A  62      -8.779 -30.410   2.392  1.00 95.50           O  
ATOM   1032  CG1 ILE A  62     -12.789 -29.974   4.082  1.00 95.50           C  
ATOM   1033 HG12 ILE A  62     -13.348 -29.882   3.150  1.00 95.50           H  
ATOM   1034 HG13 ILE A  62     -12.920 -29.050   4.645  1.00 95.50           H  
ATOM   1035  CG2 ILE A  62     -10.474 -30.280   5.073  1.00 95.50           C  
ATOM   1036 HG21 ILE A  62     -10.794 -31.140   5.661  1.00 95.50           H  
ATOM   1037 HG22 ILE A  62      -9.413 -30.414   4.860  1.00 95.50           H  
ATOM   1038 HG23 ILE A  62     -10.602 -29.372   5.663  1.00 95.50           H  
ATOM   1039  CD1 ILE A  62     -13.427 -31.133   4.858  1.00 95.50           C  
ATOM   1040 HD11 ILE A  62     -13.047 -31.164   5.879  1.00 95.50           H  
ATOM   1041 HD12 ILE A  62     -14.506 -30.983   4.898  1.00 95.50           H  
ATOM   1042 HD13 ILE A  62     -13.219 -32.078   4.359  1.00 95.50           H  
ATOM   1043  N   GLY A  63      -8.619 -28.201   2.017  1.00 94.25           N  
ATOM   1044  H   GLY A  63      -9.066 -27.297   2.071  1.00 94.25           H  
ATOM   1045  CA  GLY A  63      -7.248 -28.230   1.528  1.00 94.25           C  
ATOM   1046  HA2 GLY A  63      -6.659 -28.940   2.109  1.00 94.25           H  
ATOM   1047  HA3 GLY A  63      -7.256 -28.558   0.488  1.00 94.25           H  
ATOM   1048  C   GLY A  63      -6.564 -26.867   1.618  1.00 94.25           C  
ATOM   1049  O   GLY A  63      -7.094 -25.964   2.268  1.00 94.25           O  
ATOM   1050  N   PRO A  64      -5.379 -26.727   1.009  1.00 92.88           N  
ATOM   1051  CA  PRO A  64      -4.557 -25.519   1.097  1.00 92.88           C  
ATOM   1052  HA  PRO A  64      -4.418 -25.230   2.139  1.00 92.88           H  
ATOM   1053  C   PRO A  64      -5.179 -24.334   0.338  1.00 92.88           C  
ATOM   1054  CB  PRO A  64      -3.205 -25.942   0.516  1.00 92.88           C  
ATOM   1055  HB2 PRO A  64      -2.616 -26.449   1.280  1.00 92.88           H  
ATOM   1056  HB3 PRO A  64      -2.643 -25.107   0.098  1.00 92.88           H  
ATOM   1057  O   PRO A  64      -6.236 -24.460  -0.289  1.00 92.88           O  
ATOM   1058  CG  PRO A  64      -3.630 -26.937  -0.555  1.00 92.88           C  
ATOM   1059  HG2 PRO A  64      -2.807 -27.573  -0.883  1.00 92.88           H  
ATOM   1060  HG3 PRO A  64      -4.054 -26.393  -1.399  1.00 92.88           H  
ATOM   1061  CD  PRO A  64      -4.743 -27.709   0.140  1.00 92.88           C  
ATOM   1062  HD2 PRO A  64      -4.318 -28.513   0.740  1.00 92.88           H  
ATOM   1063  HD3 PRO A  64      -5.434 -28.104  -0.605  1.00 92.88           H  
ATOM   1064  N   SER A  65      -4.533 -23.168   0.408  1.00 89.38           N  
ATOM   1065  H   SER A  65      -3.629 -23.127   0.856  1.00 89.38           H  
ATOM   1066  CA  SER A  65      -5.007 -21.958  -0.271  1.00 89.38           C  
ATOM   1067  HA  SER A  65      -6.083 -21.878  -0.111  1.00 89.38           H  
ATOM   1068  C   SER A  65      -4.772 -21.994  -1.786  1.00 89.38           C  
ATOM   1069  CB  SER A  65      -4.356 -20.722   0.354  1.00 89.38           C  
ATOM   1070  HB2 SER A  65      -4.361 -20.812   1.440  1.00 89.38           H  
ATOM   1071  HB3 SER A  65      -4.931 -19.842   0.068  1.00 89.38           H  
ATOM   1072  O   SER A  65      -3.990 -22.802  -2.293  1.00 89.38           O  
ATOM   1073  OG  SER A  65      -3.033 -20.549  -0.092  1.00 89.38           O  
ATOM   1074  HG  SER A  65      -2.448 -21.081   0.452  1.00 89.38           H  
ATOM   1075  N   SER A  66      -5.420 -21.088  -2.526  1.00 86.44           N  
ATOM   1076  H   SER A  66      -6.023 -20.406  -2.088  1.00 86.44           H  
ATOM   1077  CA  SER A  66      -5.194 -20.943  -3.969  1.00 86.44           C  
ATOM   1078  HA  SER A  66      -5.368 -21.920  -4.420  1.00 86.44           H  
ATOM   1079  C   SER A  66      -3.750 -20.577  -4.307  1.00 86.44           C  
ATOM   1080  CB  SER A  66      -6.160 -19.901  -4.569  1.00 86.44           C  
ATOM   1081  HB2 SER A  66      -7.175 -20.298  -4.563  1.00 86.44           H  
ATOM   1082  HB3 SER A  66      -5.876 -19.694  -5.601  1.00 86.44           H  
ATOM   1083  O   SER A  66      -3.187 -21.103  -5.268  1.00 86.44           O  
ATOM   1084  OG  SER A  66      -6.162 -18.698  -3.822  1.00 86.44           O  
ATOM   1085  HG  SER A  66      -6.759 -18.076  -4.244  1.00 86.44           H  
ATOM   1086  N   ILE A  67      -3.133 -19.735  -3.479  1.00 86.06           N  
ATOM   1087  H   ILE A  67      -3.672 -19.364  -2.710  1.00 86.06           H  
ATOM   1088  CA  ILE A  67      -1.745 -19.292  -3.624  1.00 86.06           C  
ATOM   1089  HA  ILE A  67      -1.606 -18.917  -4.638  1.00 86.06           H  
ATOM   1090  C   ILE A  67      -0.786 -20.477  -3.441  1.00 86.06           C  
ATOM   1091  CB  ILE A  67      -1.451 -18.137  -2.636  1.00 86.06           C  
ATOM   1092  HB  ILE A  67      -1.535 -18.519  -1.619  1.00 86.06           H  
ATOM   1093  O   ILE A  67       0.088 -20.690  -4.282  1.00 86.06           O  
ATOM   1094  CG1 ILE A  67      -2.481 -16.991  -2.812  1.00 86.06           C  
ATOM   1095 HG12 ILE A  67      -2.440 -16.625  -3.838  1.00 86.06           H  
ATOM   1096 HG13 ILE A  67      -3.485 -17.374  -2.631  1.00 86.06           H  
ATOM   1097  CG2 ILE A  67      -0.014 -17.624  -2.839  1.00 86.06           C  
ATOM   1098 HG21 ILE A  67       0.706 -18.432  -2.708  1.00 86.06           H  
ATOM   1099 HG22 ILE A  67       0.104 -17.199  -3.836  1.00 86.06           H  
ATOM   1100 HG23 ILE A  67       0.227 -16.868  -2.091  1.00 86.06           H  
ATOM   1101  CD1 ILE A  67      -2.296 -15.804  -1.861  1.00 86.06           C  
ATOM   1102 HD11 ILE A  67      -3.156 -15.139  -1.942  1.00 86.06           H  
ATOM   1103 HD12 ILE A  67      -2.219 -16.160  -0.834  1.00 86.06           H  
ATOM   1104 HD13 ILE A  67      -1.399 -15.243  -2.121  1.00 86.06           H  
ATOM   1105  N   ASP A  68      -1.003 -21.307  -2.418  1.00 90.75           N  
ATOM   1106  H   ASP A  68      -1.715 -21.066  -1.743  1.00 90.75           H  
ATOM   1107  CA  ASP A  68      -0.177 -22.497  -2.166  1.00 90.75           C  
ATOM   1108  HA  ASP A  68       0.869 -22.201  -2.087  1.00 90.75           H  
ATOM   1109  C   ASP A  68      -0.308 -23.528  -3.293  1.00 90.75           C  
ATOM   1110  CB  ASP A  68      -0.594 -23.174  -0.857  1.00 90.75           C  
ATOM   1111  HB2 ASP A  68       0.020 -24.060  -0.701  1.00 90.75           H  
ATOM   1112  HB3 ASP A  68      -1.631 -23.494  -0.961  1.00 90.75           H  
ATOM   1113  O   ASP A  68       0.678 -24.125  -3.722  1.00 90.75           O  
ATOM   1114  CG  ASP A  68      -0.471 -22.269   0.362  1.00 90.75           C  
ATOM   1115  OD1 ASP A  68       0.571 -21.600   0.498  1.00 90.75           O  
ATOM   1116  OD2 ASP A  68      -1.473 -22.228   1.118  1.00 90.75           O  
ATOM   1117  N   LEU A  69      -1.522 -23.726  -3.821  1.00 92.50           N  
ATOM   1118  H   LEU A  69      -2.301 -23.225  -3.418  1.00 92.50           H  
ATOM   1119  CA  LEU A  69      -1.747 -24.626  -4.954  1.00 92.50           C  
ATOM   1120  HA  LEU A  69      -1.328 -25.602  -4.707  1.00 92.50           H  
ATOM   1121  C   LEU A  69      -1.008 -24.147  -6.209  1.00 92.50           C  
ATOM   1122  CB  LEU A  69      -3.256 -24.773  -5.219  1.00 92.50           C  
ATOM   1123  HB2 LEU A  69      -3.402 -25.260  -6.183  1.00 92.50           H  
ATOM   1124  HB3 LEU A  69      -3.695 -23.777  -5.281  1.00 92.50           H  
ATOM   1125  O   LEU A  69      -0.434 -24.970  -6.926  1.00 92.50           O  
ATOM   1126  CG  LEU A  69      -4.006 -25.586  -4.150  1.00 92.50           C  
ATOM   1127  HG  LEU A  69      -3.796 -25.163  -3.168  1.00 92.50           H  
ATOM   1128  CD1 LEU A  69      -5.512 -25.511  -4.396  1.00 92.50           C  
ATOM   1129 HD11 LEU A  69      -6.041 -26.043  -3.606  1.00 92.50           H  
ATOM   1130 HD12 LEU A  69      -5.768 -25.926  -5.371  1.00 92.50           H  
ATOM   1131 HD13 LEU A  69      -5.826 -24.468  -4.354  1.00 92.50           H  
ATOM   1132  CD2 LEU A  69      -3.605 -27.066  -4.143  1.00 92.50           C  
ATOM   1133 HD21 LEU A  69      -2.571 -27.166  -3.813  1.00 92.50           H  
ATOM   1134 HD22 LEU A  69      -4.239 -27.618  -3.449  1.00 92.50           H  
ATOM   1135 HD23 LEU A  69      -3.718 -27.493  -5.140  1.00 92.50           H  
ATOM   1136  N   ILE A  70      -0.979 -22.835  -6.474  1.00 91.88           N  
ATOM   1137  H   ILE A  70      -1.463 -22.210  -5.844  1.00 91.88           H  
ATOM   1138  CA  ILE A  70      -0.169 -22.257  -7.558  1.00 91.88           C  
ATOM   1139  HA  ILE A  70      -0.427 -22.753  -8.493  1.00 91.88           H  
ATOM   1140  C   ILE A  70       1.311 -22.543  -7.312  1.00 91.88           C  
ATOM   1141  CB  ILE A  70      -0.441 -20.746  -7.737  1.00 91.88           C  
ATOM   1142  HB  ILE A  70      -0.334 -20.251  -6.772  1.00 91.88           H  
ATOM   1143  O   ILE A  70       1.980 -23.031  -8.227  1.00 91.88           O  
ATOM   1144  CG1 ILE A  70      -1.875 -20.523  -8.262  1.00 91.88           C  
ATOM   1145 HG12 ILE A  70      -2.571 -21.160  -7.716  1.00 91.88           H  
ATOM   1146 HG13 ILE A  70      -1.926 -20.808  -9.312  1.00 91.88           H  
ATOM   1147  CG2 ILE A  70       0.567 -20.115  -8.722  1.00 91.88           C  
ATOM   1148 HG21 ILE A  70       0.340 -19.060  -8.877  1.00 91.88           H  
ATOM   1149 HG22 ILE A  70       1.576 -20.156  -8.312  1.00 91.88           H  
ATOM   1150 HG23 ILE A  70       0.541 -20.631  -9.681  1.00 91.88           H  
ATOM   1151  CD1 ILE A  70      -2.358 -19.074  -8.108  1.00 91.88           C  
ATOM   1152 HD11 ILE A  70      -3.409 -19.003  -8.385  1.00 91.88           H  
ATOM   1153 HD12 ILE A  70      -1.787 -18.404  -8.751  1.00 91.88           H  
ATOM   1154 HD13 ILE A  70      -2.254 -18.764  -7.068  1.00 91.88           H  
ATOM   1155  N   HIS A  71       1.803 -22.321  -6.097  1.00 90.94           N  
ATOM   1156  H   HIS A  71       1.209 -21.904  -5.394  1.00 90.94           H  
ATOM   1157  CA  HIS A  71       3.195 -22.589  -5.742  1.00 90.94           C  
ATOM   1158  HA  HIS A  71       3.836 -21.994  -6.392  1.00 90.94           H  
ATOM   1159  C   HIS A  71       3.580 -24.072  -5.925  1.00 90.94           C  
ATOM   1160  CB  HIS A  71       3.411 -22.119  -4.303  1.00 90.94           C  
ATOM   1161  HB2 HIS A  71       2.922 -21.156  -4.158  1.00 90.94           H  
ATOM   1162  HB3 HIS A  71       2.974 -22.832  -3.603  1.00 90.94           H  
ATOM   1163  O   HIS A  71       4.681 -24.393  -6.364  1.00 90.94           O  
ATOM   1164  CG  HIS A  71       4.866 -21.940  -3.996  1.00 90.94           C  
ATOM   1165  CD2 HIS A  71       5.666 -22.775  -3.266  1.00 90.94           C  
ATOM   1166  HD2 HIS A  71       5.363 -23.704  -2.807  1.00 90.94           H  
ATOM   1167  ND1 HIS A  71       5.647 -20.902  -4.440  1.00 90.94           N  
ATOM   1168  HD1 HIS A  71       5.336 -20.110  -4.985  1.00 90.94           H  
ATOM   1169  CE1 HIS A  71       6.889 -21.093  -3.974  1.00 90.94           C  
ATOM   1170  HE1 HIS A  71       7.721 -20.428  -4.152  1.00 90.94           H  
ATOM   1171  NE2 HIS A  71       6.948 -22.218  -3.247  1.00 90.94           N  
ATOM   1172  N   LEU A  72       2.631 -24.980  -5.682  1.00 93.44           N  
ATOM   1173  H   LEU A  72       1.791 -24.636  -5.239  1.00 93.44           H  
ATOM   1174  CA  LEU A  72       2.775 -26.436  -5.809  1.00 93.44           C  
ATOM   1175  HA  LEU A  72       3.786 -26.706  -5.504  1.00 93.44           H  
ATOM   1176  C   LEU A  72       2.608 -26.994  -7.231  1.00 93.44           C  
ATOM   1177  CB  LEU A  72       1.753 -27.080  -4.863  1.00 93.44           C  
ATOM   1178  HB2 LEU A  72       0.799 -26.565  -4.978  1.00 93.44           H  
ATOM   1179  HB3 LEU A  72       1.592 -28.121  -5.144  1.00 93.44           H  
ATOM   1180  O   LEU A  72       2.691 -28.209  -7.437  1.00 93.44           O  
ATOM   1181  CG  LEU A  72       2.189 -27.040  -3.394  1.00 93.44           C  
ATOM   1182  HG  LEU A  72       2.518 -26.041  -3.107  1.00 93.44           H  
ATOM   1183  CD1 LEU A  72       0.988 -27.434  -2.537  1.00 93.44           C  
ATOM   1184 HD11 LEU A  72       1.294 -27.477  -1.492  1.00 93.44           H  
ATOM   1185 HD12 LEU A  72       0.218 -26.668  -2.632  1.00 93.44           H  
ATOM   1186 HD13 LEU A  72       0.590 -28.396  -2.859  1.00 93.44           H  
ATOM   1187  CD2 LEU A  72       3.329 -28.038  -3.175  1.00 93.44           C  
ATOM   1188 HD21 LEU A  72       4.252 -27.654  -3.609  1.00 93.44           H  
ATOM   1189 HD22 LEU A  72       3.085 -29.007  -3.611  1.00 93.44           H  
ATOM   1190 HD23 LEU A  72       3.501 -28.166  -2.107  1.00 93.44           H  
ATOM   1191  N   GLY A  73       2.352 -26.142  -8.224  1.00 94.06           N  
ATOM   1192  H   GLY A  73       2.322 -25.159  -7.994  1.00 94.06           H  
ATOM   1193  CA  GLY A  73       2.238 -26.568  -9.620  1.00 94.06           C  
ATOM   1194  HA2 GLY A  73       2.793 -27.493  -9.781  1.00 94.06           H  
ATOM   1195  HA3 GLY A  73       2.683 -25.793 -10.243  1.00 94.06           H  
ATOM   1196  C   GLY A  73       0.822 -26.751 -10.151  1.00 94.06           C  
ATOM   1197  O   GLY A  73       0.641 -27.460 -11.145  1.00 94.06           O  
ATOM   1198  N   ALA A  74      -0.172 -26.075  -9.566  1.00 94.00           N  
ATOM   1199  H   ALA A  74       0.001 -25.591  -8.697  1.00 94.00           H  
ATOM   1200  CA  ALA A  74      -1.466 -25.892 -10.220  1.00 94.00           C  
ATOM   1201  HA  ALA A  74      -1.935 -26.871 -10.321  1.00 94.00           H  
ATOM   1202  C   ALA A  74      -1.295 -25.303 -11.626  1.00 94.00           C  
ATOM   1203  CB  ALA A  74      -2.385 -25.003  -9.376  1.00 94.00           C  
ATOM   1204  HB1 ALA A  74      -1.971 -23.998  -9.293  1.00 94.00           H  
ATOM   1205  HB2 ALA A  74      -3.366 -24.935  -9.845  1.00 94.00           H  
ATOM   1206  HB3 ALA A  74      -2.505 -25.432  -8.381  1.00 94.00           H  
ATOM   1207  O   ALA A  74      -0.349 -24.555 -11.920  1.00 94.00           O  
ATOM   1208  N   LYS A  75      -2.234 -25.626 -12.515  1.00 93.62           N  
ATOM   1209  H   LYS A  75      -3.041 -26.144 -12.198  1.00 93.62           H  
ATOM   1210  CA  LYS A  75      -2.254 -25.049 -13.852  1.00 93.62           C  
ATOM   1211  HA  LYS A  75      -1.249 -25.109 -14.269  1.00 93.62           H  
ATOM   1212  C   LYS A  75      -2.611 -23.568 -13.715  1.00 93.62           C  
ATOM   1213  CB  LYS A  75      -3.172 -25.896 -14.751  1.00 93.62           C  
ATOM   1214  HB2 LYS A  75      -2.661 -26.836 -14.955  1.00 93.62           H  
ATOM   1215  HB3 LYS A  75      -4.094 -26.142 -14.226  1.00 93.62           H  
ATOM   1216  O   LYS A  75      -3.716 -23.216 -13.322  1.00 93.62           O  
ATOM   1217  CG  LYS A  75      -3.488 -25.219 -16.092  1.00 93.62           C  
ATOM   1218  HG2 LYS A  75      -3.510 -25.968 -16.883  1.00 93.62           H  
ATOM   1219  HG3 LYS A  75      -2.715 -24.490 -16.335  1.00 93.62           H  
ATOM   1220  CD  LYS A  75      -4.865 -24.553 -16.013  1.00 93.62           C  
ATOM   1221  HD2 LYS A  75      -5.078 -24.218 -14.998  1.00 93.62           H  
ATOM   1222  HD3 LYS A  75      -5.626 -25.286 -16.279  1.00 93.62           H  
ATOM   1223  CE  LYS A  75      -4.958 -23.347 -16.922  1.00 93.62           C  
ATOM   1224  HE2 LYS A  75      -4.891 -23.724 -17.942  1.00 93.62           H  
ATOM   1225  HE3 LYS A  75      -4.124 -22.674 -16.723  1.00 93.62           H  
ATOM   1226  NZ  LYS A  75      -6.242 -22.647 -16.694  1.00 93.62           N  
ATOM   1227  HZ1 LYS A  75      -6.403 -21.854 -17.298  1.00 93.62           H  
ATOM   1228  HZ2 LYS A  75      -7.017 -23.278 -16.842  1.00 93.62           H  
ATOM   1229  HZ3 LYS A  75      -6.327 -22.310 -15.745  1.00 93.62           H  
ATOM   1230  N   PHE A  76      -1.649 -22.707 -14.031  1.00 92.19           N  
ATOM   1231  H   PHE A  76      -0.731 -23.075 -14.239  1.00 92.19           H  
ATOM   1232  CA  PHE A  76      -1.786 -21.257 -13.973  1.00 92.19           C  
ATOM   1233  HA  PHE A  76      -2.834 -20.987 -14.100  1.00 92.19           H  
ATOM   1234  C   PHE A  76      -0.977 -20.649 -15.114  1.00 92.19           C  
ATOM   1235  CB  PHE A  76      -1.320 -20.751 -12.604  1.00 92.19           C  
ATOM   1236  HB2 PHE A  76      -0.257 -20.957 -12.483  1.00 92.19           H  
ATOM   1237  HB3 PHE A  76      -1.849 -21.304 -11.828  1.00 92.19           H  
ATOM   1238  O   PHE A  76       0.238 -20.838 -15.205  1.00 92.19           O  
ATOM   1239  CG  PHE A  76      -1.587 -19.276 -12.378  1.00 92.19           C  
ATOM   1240  CD1 PHE A  76      -0.524 -18.388 -12.140  1.00 92.19           C  
ATOM   1241  HD1 PHE A  76       0.493 -18.751 -12.130  1.00 92.19           H  
ATOM   1242  CD2 PHE A  76      -2.908 -18.794 -12.340  1.00 92.19           C  
ATOM   1243  HD2 PHE A  76      -3.742 -19.466 -12.481  1.00 92.19           H  
ATOM   1244  CE1 PHE A  76      -0.769 -17.038 -11.842  1.00 92.19           C  
ATOM   1245  HE1 PHE A  76       0.050 -16.377 -11.596  1.00 92.19           H  
ATOM   1246  CE2 PHE A  76      -3.150 -17.438 -12.055  1.00 92.19           C  
ATOM   1247  HE2 PHE A  76      -4.163 -17.075 -11.959  1.00 92.19           H  
ATOM   1248  CZ  PHE A  76      -2.085 -16.560 -11.806  1.00 92.19           C  
ATOM   1249  HZ  PHE A  76      -2.277 -15.531 -11.540  1.00 92.19           H  
ATOM   1250  N   SER A  77      -1.660 -19.975 -16.034  1.00 91.31           N  
ATOM   1251  H   SER A  77      -2.625 -19.738 -15.857  1.00 91.31           H  
ATOM   1252  CA  SER A  77      -1.068 -19.597 -17.323  1.00 91.31           C  
ATOM   1253  HA  SER A  77      -0.613 -20.490 -17.749  1.00 91.31           H  
ATOM   1254  C   SER A  77       0.048 -18.562 -17.216  1.00 91.31           C  
ATOM   1255  CB  SER A  77      -2.136 -19.149 -18.307  1.00 91.31           C  
ATOM   1256  HB2 SER A  77      -1.695 -19.033 -19.297  1.00 91.31           H  
ATOM   1257  HB3 SER A  77      -2.584 -18.205 -17.995  1.00 91.31           H  
ATOM   1258  O   SER A  77       1.025 -18.713 -17.950  1.00 91.31           O  
ATOM   1259  OG  SER A  77      -3.105 -20.169 -18.335  1.00 91.31           O  
ATOM   1260  HG  SER A  77      -3.807 -19.900 -17.738  1.00 91.31           H  
ATOM   1261  N   PRO A  78      -0.011 -17.596 -16.280  1.00 90.69           N  
ATOM   1262  CA  PRO A  78       1.117 -16.722 -15.980  1.00 90.69           C  
ATOM   1263  HA  PRO A  78       1.283 -16.046 -16.819  1.00 90.69           H  
ATOM   1264  C   PRO A  78       2.432 -17.423 -15.647  1.00 90.69           C  
ATOM   1265  CB  PRO A  78       0.661 -15.932 -14.766  1.00 90.69           C  
ATOM   1266  HB2 PRO A  78       0.786 -16.538 -13.869  1.00 90.69           H  
ATOM   1267  HB3 PRO A  78       1.240 -15.016 -14.652  1.00 90.69           H  
ATOM   1268  O   PRO A  78       3.481 -16.876 -15.945  1.00 90.69           O  
ATOM   1269  CG  PRO A  78      -0.823 -15.727 -15.059  1.00 90.69           C  
ATOM   1270  HG2 PRO A  78      -0.955 -14.989 -15.850  1.00 90.69           H  
ATOM   1271  HG3 PRO A  78      -1.389 -15.450 -14.169  1.00 90.69           H  
ATOM   1272  CD  PRO A  78      -1.198 -17.109 -15.576  1.00 90.69           C  
ATOM   1273  HD2 PRO A  78      -2.055 -17.023 -16.246  1.00 90.69           H  
ATOM   1274  HD3 PRO A  78      -1.433 -17.754 -14.730  1.00 90.69           H  
ATOM   1275  N   CYS A  79       2.405 -18.627 -15.065  1.00 93.44           N  
ATOM   1276  H   CYS A  79       1.517 -19.039 -14.815  1.00 93.44           H  
ATOM   1277  CA  CYS A  79       3.629 -19.389 -14.799  1.00 93.44           C  
ATOM   1278  HA  CYS A  79       4.432 -18.702 -14.532  1.00 93.44           H  
ATOM   1279  C   CYS A  79       4.101 -20.204 -16.018  1.00 93.44           C  
ATOM   1280  CB  CYS A  79       3.400 -20.325 -13.612  1.00 93.44           C  
ATOM   1281  HB2 CYS A  79       4.328 -20.872 -13.442  1.00 93.44           H  
ATOM   1282  HB3 CYS A  79       2.625 -21.042 -13.881  1.00 93.44           H  
ATOM   1283  O   CYS A  79       5.235 -20.671 -16.051  1.00 93.44           O  
ATOM   1284  SG  CYS A  79       2.933 -19.557 -12.045  1.00 93.44           S  
ATOM   1285  N   ILE A  80       3.226 -20.423 -17.006  1.00 94.06           N  
ATOM   1286  H   ILE A  80       2.330 -19.962 -16.938  1.00 94.06           H  
ATOM   1287  CA  ILE A  80       3.476 -21.279 -18.177  1.00 94.06           C  
ATOM   1288  HA  ILE A  80       4.236 -22.020 -17.927  1.00 94.06           H  
ATOM   1289  C   ILE A  80       4.017 -20.472 -19.362  1.00 94.06           C  
ATOM   1290  CB  ILE A  80       2.173 -22.026 -18.558  1.00 94.06           C  
ATOM   1291  HB  ILE A  80       1.375 -21.291 -18.660  1.00 94.06           H  
ATOM   1292  O   ILE A  80       4.817 -20.983 -20.148  1.00 94.06           O  
ATOM   1293  CG1 ILE A  80       1.767 -23.027 -17.453  1.00 94.06           C  
ATOM   1294 HG12 ILE A  80       1.844 -22.546 -16.478  1.00 94.06           H  
ATOM   1295 HG13 ILE A  80       2.459 -23.869 -17.464  1.00 94.06           H  
ATOM   1296  CG2 ILE A  80       2.317 -22.743 -19.915  1.00 94.06           C  
ATOM   1297 HG21 ILE A  80       2.308 -22.010 -20.722  1.00 94.06           H  
ATOM   1298 HG22 ILE A  80       3.266 -23.278 -19.956  1.00 94.06           H  
ATOM   1299 HG23 ILE A  80       1.496 -23.439 -20.090  1.00 94.06           H  
ATOM   1300  CD1 ILE A  80       0.334 -23.568 -17.575  1.00 94.06           C  
ATOM   1301 HD11 ILE A  80      -0.377 -22.743 -17.609  1.00 94.06           H  
ATOM   1302 HD12 ILE A  80       0.111 -24.186 -16.705  1.00 94.06           H  
ATOM   1303 HD13 ILE A  80       0.222 -24.181 -18.470  1.00 94.06           H  
ATOM   1304  N   ARG A  81       3.533 -19.237 -19.529  1.00 91.25           N  
ATOM   1305  H   ARG A  81       2.910 -18.872 -18.823  1.00 91.25           H  
ATOM   1306  CA  ARG A  81       3.888 -18.350 -20.638  1.00 91.25           C  
ATOM   1307  HA  ARG A  81       4.893 -18.613 -20.968  1.00 91.25           H  
ATOM   1308  C   ARG A  81       3.931 -16.902 -20.179  1.00 91.25           C  
ATOM   1309  CB  ARG A  81       2.901 -18.527 -21.813  1.00 91.25           C  
ATOM   1310  HB2 ARG A  81       2.862 -19.580 -22.093  1.00 91.25           H  
ATOM   1311  HB3 ARG A  81       3.277 -17.969 -22.670  1.00 91.25           H  
ATOM   1312  O   ARG A  81       3.261 -16.516 -19.225  1.00 91.25           O  
ATOM   1313  CG  ARG A  81       1.474 -18.034 -21.495  1.00 91.25           C  
ATOM   1314  HG2 ARG A  81       1.064 -18.629 -20.679  1.00 91.25           H  
ATOM   1315  HG3 ARG A  81       1.499 -16.988 -21.188  1.00 91.25           H  
ATOM   1316  CD  ARG A  81       0.545 -18.145 -22.706  1.00 91.25           C  
ATOM   1317  HD2 ARG A  81       0.944 -17.540 -23.520  1.00 91.25           H  
ATOM   1318  HD3 ARG A  81       0.517 -19.191 -23.012  1.00 91.25           H  
ATOM   1319  NE  ARG A  81      -0.822 -17.701 -22.368  1.00 91.25           N  
ATOM   1320  HE  ARG A  81      -0.985 -17.478 -21.396  1.00 91.25           H  
ATOM   1321  NH1 ARG A  81      -1.779 -17.703 -24.465  1.00 91.25           N  
ATOM   1322 HH11 ARG A  81      -2.590 -17.658 -25.066  1.00 91.25           H  
ATOM   1323 HH12 ARG A  81      -0.893 -18.014 -24.837  1.00 91.25           H  
ATOM   1324  NH2 ARG A  81      -3.040 -17.328 -22.685  1.00 91.25           N  
ATOM   1325 HH21 ARG A  81      -3.867 -17.337 -23.265  1.00 91.25           H  
ATOM   1326 HH22 ARG A  81      -3.160 -17.251 -21.685  1.00 91.25           H  
ATOM   1327  CZ  ARG A  81      -1.861 -17.574 -23.176  1.00 91.25           C  
ATOM   1328  N   LYS A  82       4.629 -16.078 -20.954  1.00 88.44           N  
ATOM   1329  H   LYS A  82       5.162 -16.481 -21.711  1.00 88.44           H  
ATOM   1330  CA  LYS A  82       4.578 -14.625 -20.809  1.00 88.44           C  
ATOM   1331  HA  LYS A  82       4.850 -14.389 -19.780  1.00 88.44           H  
ATOM   1332  C   LYS A  82       3.152 -14.115 -21.054  1.00 88.44           C  
ATOM   1333  CB  LYS A  82       5.603 -14.001 -21.761  1.00 88.44           C  
ATOM   1334  HB2 LYS A  82       6.506 -14.611 -21.762  1.00 88.44           H  
ATOM   1335  HB3 LYS A  82       5.202 -13.968 -22.774  1.00 88.44           H  
ATOM   1336  O   LYS A  82       2.568 -14.386 -22.104  1.00 88.44           O  
ATOM   1337  CG  LYS A  82       5.979 -12.597 -21.292  1.00 88.44           C  
ATOM   1338  HG2 LYS A  82       6.386 -12.659 -20.282  1.00 88.44           H  
ATOM   1339  HG3 LYS A  82       5.095 -11.960 -21.279  1.00 88.44           H  
ATOM   1340  CD  LYS A  82       7.030 -11.989 -22.221  1.00 88.44           C  
ATOM   1341  HD2 LYS A  82       6.577 -11.810 -23.196  1.00 88.44           H  
ATOM   1342  HD3 LYS A  82       7.882 -12.662 -22.323  1.00 88.44           H  
ATOM   1343  CE  LYS A  82       7.485 -10.675 -21.596  1.00 88.44           C  
ATOM   1344  HE2 LYS A  82       8.121 -10.879 -20.734  1.00 88.44           H  
ATOM   1345  HE3 LYS A  82       6.595 -10.160 -21.235  1.00 88.44           H  
ATOM   1346  NZ  LYS A  82       8.172  -9.810 -22.575  1.00 88.44           N  
ATOM   1347  HZ1 LYS A  82       9.085 -10.158 -22.830  1.00 88.44           H  
ATOM   1348  HZ2 LYS A  82       8.231  -8.879 -22.190  1.00 88.44           H  
ATOM   1349  HZ3 LYS A  82       7.561  -9.679 -23.369  1.00 88.44           H  
ATOM   1350  N   ASP A  83       2.609 -13.377 -20.093  1.00 83.38           N  
ATOM   1351  H   ASP A  83       3.136 -13.225 -19.245  1.00 83.38           H  
ATOM   1352  CA  ASP A  83       1.261 -12.813 -20.152  1.00 83.38           C  
ATOM   1353  HA  ASP A  83       0.726 -13.248 -20.996  1.00 83.38           H  
ATOM   1354  C   ASP A  83       1.312 -11.292 -20.351  1.00 83.38           C  
ATOM   1355  CB  ASP A  83       0.488 -13.200 -18.888  1.00 83.38           C  
ATOM   1356  HB2 ASP A  83       0.567 -14.275 -18.728  1.00 83.38           H  
ATOM   1357  HB3 ASP A  83       0.916 -12.691 -18.024  1.00 83.38           H  
ATOM   1358  O   ASP A  83       2.057 -10.590 -19.666  1.00 83.38           O  
ATOM   1359  CG  ASP A  83      -0.981 -12.822 -19.040  1.00 83.38           C  
ATOM   1360  OD1 ASP A  83      -1.322 -11.645 -18.786  1.00 83.38           O  
ATOM   1361  OD2 ASP A  83      -1.760 -13.686 -19.490  1.00 83.38           O  
ATOM   1362  N   GLN A  84       0.521 -10.770 -21.294  1.00 79.81           N  
ATOM   1363  H   GLN A  84      -0.126 -11.378 -21.777  1.00 79.81           H  
ATOM   1364  CA  GLN A  84       0.539  -9.342 -21.626  1.00 79.81           C  
ATOM   1365  HA  GLN A  84       1.571  -9.034 -21.791  1.00 79.81           H  
ATOM   1366  C   GLN A  84      -0.004  -8.455 -20.502  1.00 79.81           C  
ATOM   1367  CB  GLN A  84      -0.269  -9.073 -22.903  1.00 79.81           C  
ATOM   1368  HB2 GLN A  84      -1.222  -9.601 -22.854  1.00 79.81           H  
ATOM   1369  HB3 GLN A  84      -0.479  -8.004 -22.960  1.00 79.81           H  
ATOM   1370  O   GLN A  84       0.498  -7.344 -20.333  1.00 79.81           O  
ATOM   1371  CG  GLN A  84       0.484  -9.465 -24.180  1.00 79.81           C  
ATOM   1372  HG2 GLN A  84       1.452  -8.964 -24.189  1.00 79.81           H  
ATOM   1373  HG3 GLN A  84       0.654 -10.542 -24.191  1.00 79.81           H  
ATOM   1374  CD  GLN A  84      -0.278  -9.074 -25.445  1.00 79.81           C  
ATOM   1375  NE2 GLN A  84       0.369  -9.057 -26.589  1.00 79.81           N  
ATOM   1376 HE21 GLN A  84      -0.189  -8.821 -27.397  1.00 79.81           H  
ATOM   1377 HE22 GLN A  84       1.338  -9.339 -26.638  1.00 79.81           H  
ATOM   1378  OE1 GLN A  84      -1.459  -8.775 -25.447  1.00 79.81           O  
ATOM   1379  N   GLN A  85      -1.008  -8.905 -19.741  1.00 78.69           N  
ATOM   1380  H   GLN A  85      -1.288  -9.874 -19.794  1.00 78.69           H  
ATOM   1381  CA  GLN A  85      -1.569  -8.089 -18.662  1.00 78.69           C  
ATOM   1382  HA  GLN A  85      -1.751  -7.081 -19.035  1.00 78.69           H  
ATOM   1383  C   GLN A  85      -0.573  -7.961 -17.509  1.00 78.69           C  
ATOM   1384  CB  GLN A  85      -2.904  -8.658 -18.163  1.00 78.69           C  
ATOM   1385  HB2 GLN A  85      -2.774  -9.686 -17.826  1.00 78.69           H  
ATOM   1386  HB3 GLN A  85      -3.210  -8.056 -17.308  1.00 78.69           H  
ATOM   1387  O   GLN A  85      -0.382  -6.868 -16.979  1.00 78.69           O  
ATOM   1388  CG  GLN A  85      -4.019  -8.580 -19.218  1.00 78.69           C  
ATOM   1389  HG2 GLN A  85      -3.788  -9.253 -20.044  1.00 78.69           H  
ATOM   1390  HG3 GLN A  85      -4.065  -7.563 -19.606  1.00 78.69           H  
ATOM   1391  CD  GLN A  85      -5.397  -8.950 -18.666  1.00 78.69           C  
ATOM   1392  NE2 GLN A  85      -6.471  -8.517 -19.287  1.00 78.69           N  
ATOM   1393 HE21 GLN A  85      -7.340  -8.724 -18.816  1.00 78.69           H  
ATOM   1394 HE22 GLN A  85      -6.403  -7.890 -20.075  1.00 78.69           H  
ATOM   1395  OE1 GLN A  85      -5.565  -9.610 -17.663  1.00 78.69           O  
ATOM   1396  N   ILE A  86       0.131  -9.047 -17.185  1.00 81.06           N  
ATOM   1397  H   ILE A  86      -0.090  -9.915 -17.651  1.00 81.06           H  
ATOM   1398  CA  ILE A  86       1.191  -9.031 -16.168  1.00 81.06           C  
ATOM   1399  HA  ILE A  86       0.809  -8.538 -15.275  1.00 81.06           H  
ATOM   1400  C   ILE A  86       2.387  -8.205 -16.643  1.00 81.06           C  
ATOM   1401  CB  ILE A  86       1.588 -10.466 -15.781  1.00 81.06           C  
ATOM   1402  HB  ILE A  86       1.869 -11.011 -16.682  1.00 81.06           H  
ATOM   1403  O   ILE A  86       2.917  -7.403 -15.882  1.00 81.06           O  
ATOM   1404  CG1 ILE A  86       0.355 -11.138 -15.139  1.00 81.06           C  
ATOM   1405 HG12 ILE A  86       0.079 -10.604 -14.230  1.00 81.06           H  
ATOM   1406 HG13 ILE A  86      -0.491 -11.100 -15.824  1.00 81.06           H  
ATOM   1407  CG2 ILE A  86       2.790 -10.473 -14.816  1.00 81.06           C  
ATOM   1408 HG21 ILE A  86       2.547  -9.929 -13.903  1.00 81.06           H  
ATOM   1409 HG22 ILE A  86       3.063 -11.494 -14.551  1.00 81.06           H  
ATOM   1410 HG23 ILE A  86       3.666 -10.017 -15.277  1.00 81.06           H  
ATOM   1411  CD1 ILE A  86       0.573 -12.601 -14.797  1.00 81.06           C  
ATOM   1412 HD11 ILE A  86       0.913 -13.125 -15.691  1.00 81.06           H  
ATOM   1413 HD12 ILE A  86      -0.373 -13.022 -14.458  1.00 81.06           H  
ATOM   1414 HD13 ILE A  86       1.302 -12.707 -13.994  1.00 81.06           H  
ATOM   1415  N   GLU A  87       2.784  -8.313 -17.913  1.00 83.62           N  
ATOM   1416  H   GLU A  87       2.365  -9.017 -18.504  1.00 83.62           H  
ATOM   1417  CA  GLU A  87       3.875  -7.487 -18.441  1.00 83.62           C  
ATOM   1418  HA  GLU A  87       4.742  -7.627 -17.796  1.00 83.62           H  
ATOM   1419  C   GLU A  87       3.531  -5.988 -18.404  1.00 83.62           C  
ATOM   1420  CB  GLU A  87       4.246  -7.955 -19.859  1.00 83.62           C  
ATOM   1421  HB2 GLU A  87       3.427  -7.744 -20.546  1.00 83.62           H  
ATOM   1422  HB3 GLU A  87       4.427  -9.030 -19.839  1.00 83.62           H  
ATOM   1423  O   GLU A  87       4.392  -5.162 -18.099  1.00 83.62           O  
ATOM   1424  CG  GLU A  87       5.525  -7.254 -20.340  1.00 83.62           C  
ATOM   1425  HG2 GLU A  87       6.302  -7.396 -19.590  1.00 83.62           H  
ATOM   1426  HG3 GLU A  87       5.334  -6.185 -20.426  1.00 83.62           H  
ATOM   1427  CD  GLU A  87       6.060  -7.741 -21.691  1.00 83.62           C  
ATOM   1428  OE1 GLU A  87       7.205  -7.348 -22.033  1.00 83.62           O  
ATOM   1429  OE2 GLU A  87       5.412  -8.526 -22.412  1.00 83.62           O  
ATOM   1430  N   GLN A  88       2.276  -5.619 -18.676  1.00 83.75           N  
ATOM   1431  H   GLN A  88       1.605  -6.331 -18.924  1.00 83.75           H  
ATOM   1432  CA  GLN A  88       1.820  -4.236 -18.533  1.00 83.75           C  
ATOM   1433  HA  GLN A  88       2.508  -3.578 -19.064  1.00 83.75           H  
ATOM   1434  C   GLN A  88       1.802  -3.767 -17.076  1.00 83.75           C  
ATOM   1435  CB  GLN A  88       0.422  -4.070 -19.132  1.00 83.75           C  
ATOM   1436  HB2 GLN A  88       0.004  -3.129 -18.776  1.00 83.75           H  
ATOM   1437  HB3 GLN A  88      -0.223  -4.880 -18.790  1.00 83.75           H  
ATOM   1438  O   GLN A  88       2.150  -2.613 -16.829  1.00 83.75           O  
ATOM   1439  CG  GLN A  88       0.438  -4.030 -20.664  1.00 83.75           C  
ATOM   1440  HG2 GLN A  88       0.867  -4.951 -21.059  1.00 83.75           H  
ATOM   1441  HG3 GLN A  88       1.057  -3.197 -20.997  1.00 83.75           H  
ATOM   1442  CD  GLN A  88      -0.963  -3.849 -21.236  1.00 83.75           C  
ATOM   1443  NE2 GLN A  88      -1.124  -3.924 -22.538  1.00 83.75           N  
ATOM   1444 HE21 GLN A  88      -2.075  -3.822 -22.862  1.00 83.75           H  
ATOM   1445 HE22 GLN A  88      -0.358  -4.189 -23.140  1.00 83.75           H  
ATOM   1446  OE1 GLN A  88      -1.934  -3.600 -20.538  1.00 83.75           O  
ATOM   1447  N   LEU A  89       1.417  -4.633 -16.134  1.00 82.38           N  
ATOM   1448  H   LEU A  89       1.104  -5.552 -16.412  1.00 82.38           H  
ATOM   1449  CA  LEU A  89       1.465  -4.337 -14.702  1.00 82.38           C  
ATOM   1450  HA  LEU A  89       0.887  -3.432 -14.514  1.00 82.38           H  
ATOM   1451  C   LEU A  89       2.907  -4.057 -14.257  1.00 82.38           C  
ATOM   1452  CB  LEU A  89       0.826  -5.504 -13.923  1.00 82.38           C  
ATOM   1453  HB2 LEU A  89      -0.199  -5.645 -14.267  1.00 82.38           H  
ATOM   1454  HB3 LEU A  89       1.379  -6.417 -14.143  1.00 82.38           H  
ATOM   1455  O   LEU A  89       3.187  -2.967 -13.769  1.00 82.38           O  
ATOM   1456  CG  LEU A  89       0.822  -5.313 -12.394  1.00 82.38           C  
ATOM   1457  HG  LEU A  89       1.831  -5.095 -12.046  1.00 82.38           H  
ATOM   1458  CD1 LEU A  89      -0.111  -4.177 -11.978  1.00 82.38           C  
ATOM   1459 HD11 LEU A  89       0.253  -3.227 -12.370  1.00 82.38           H  
ATOM   1460 HD12 LEU A  89      -1.127  -4.372 -12.321  1.00 82.38           H  
ATOM   1461 HD13 LEU A  89      -0.109  -4.101 -10.890  1.00 82.38           H  
ATOM   1462  CD2 LEU A  89       0.354  -6.603 -11.721  1.00 82.38           C  
ATOM   1463 HD21 LEU A  89      -0.663  -6.852 -12.026  1.00 82.38           H  
ATOM   1464 HD22 LEU A  89       0.386  -6.467 -10.640  1.00 82.38           H  
ATOM   1465 HD23 LEU A  89       1.032  -7.418 -11.975  1.00 82.38           H  
ATOM   1466  N   VAL A  90       3.838  -4.972 -14.545  1.00 85.25           N  
ATOM   1467  H   VAL A  90       3.527  -5.849 -14.939  1.00 85.25           H  
ATOM   1468  CA  VAL A  90       5.260  -4.837 -14.179  1.00 85.25           C  
ATOM   1469  HA  VAL A  90       5.330  -4.708 -13.099  1.00 85.25           H  
ATOM   1470  C   VAL A  90       5.896  -3.602 -14.828  1.00 85.25           C  
ATOM   1471  CB  VAL A  90       6.034  -6.114 -14.567  1.00 85.25           C  
ATOM   1472  HB  VAL A  90       5.868  -6.321 -15.624  1.00 85.25           H  
ATOM   1473  O   VAL A  90       6.704  -2.915 -14.207  1.00 85.25           O  
ATOM   1474  CG1 VAL A  90       7.548  -5.987 -14.340  1.00 85.25           C  
ATOM   1475 HG11 VAL A  90       7.738  -5.701 -13.305  1.00 85.25           H  
ATOM   1476 HG12 VAL A  90       7.975  -5.237 -15.006  1.00 85.25           H  
ATOM   1477 HG13 VAL A  90       8.035  -6.942 -14.539  1.00 85.25           H  
ATOM   1478  CG2 VAL A  90       5.552  -7.322 -13.753  1.00 85.25           C  
ATOM   1479 HG21 VAL A  90       6.076  -8.225 -14.069  1.00 85.25           H  
ATOM   1480 HG22 VAL A  90       5.740  -7.152 -12.693  1.00 85.25           H  
ATOM   1481 HG23 VAL A  90       4.482  -7.481 -13.883  1.00 85.25           H  
ATOM   1482  N   ARG A  91       5.535  -3.271 -16.077  1.00 87.56           N  
ATOM   1483  H   ARG A  91       4.888  -3.876 -16.561  1.00 87.56           H  
ATOM   1484  CA  ARG A  91       6.010  -2.034 -16.724  1.00 87.56           C  
ATOM   1485  HA  ARG A  91       7.094  -1.974 -16.626  1.00 87.56           H  
ATOM   1486  C   ARG A  91       5.488  -0.783 -16.022  1.00 87.56           C  
ATOM   1487  CB  ARG A  91       5.637  -2.002 -18.208  1.00 87.56           C  
ATOM   1488  HB2 ARG A  91       4.595  -2.302 -18.325  1.00 87.56           H  
ATOM   1489  HB3 ARG A  91       5.743  -0.981 -18.574  1.00 87.56           H  
ATOM   1490  O   ARG A  91       6.278   0.124 -15.783  1.00 87.56           O  
ATOM   1491  CG  ARG A  91       6.548  -2.907 -19.045  1.00 87.56           C  
ATOM   1492  HG2 ARG A  91       6.492  -3.934 -18.684  1.00 87.56           H  
ATOM   1493  HG3 ARG A  91       7.579  -2.563 -18.967  1.00 87.56           H  
ATOM   1494  CD  ARG A  91       6.096  -2.840 -20.503  1.00 87.56           C  
ATOM   1495  HD2 ARG A  91       5.022  -3.027 -20.541  1.00 87.56           H  
ATOM   1496  HD3 ARG A  91       6.293  -1.835 -20.877  1.00 87.56           H  
ATOM   1497  NE  ARG A  91       6.776  -3.845 -21.338  1.00 87.56           N  
ATOM   1498  HE  ARG A  91       7.179  -4.639 -20.861  1.00 87.56           H  
ATOM   1499  NH1 ARG A  91       6.223  -2.947 -23.372  1.00 87.56           N  
ATOM   1500 HH11 ARG A  91       5.818  -2.160 -22.885  1.00 87.56           H  
ATOM   1501 HH12 ARG A  91       6.222  -2.997 -24.380  1.00 87.56           H  
ATOM   1502  NH2 ARG A  91       7.292  -4.903 -23.280  1.00 87.56           N  
ATOM   1503 HH21 ARG A  91       7.242  -4.971 -24.287  1.00 87.56           H  
ATOM   1504 HH22 ARG A  91       7.471  -5.748 -22.757  1.00 87.56           H  
ATOM   1505  CZ  ARG A  91       6.768  -3.891 -22.655  1.00 87.56           C  
ATOM   1506  N   ARG A  92       4.200  -0.747 -15.662  1.00 85.00           N  
ATOM   1507  H   ARG A  92       3.629  -1.561 -15.839  1.00 85.00           H  
ATOM   1508  CA  ARG A  92       3.620   0.372 -14.904  1.00 85.00           C  
ATOM   1509  HA  ARG A  92       3.827   1.305 -15.428  1.00 85.00           H  
ATOM   1510  C   ARG A  92       4.285   0.528 -13.537  1.00 85.00           C  
ATOM   1511  CB  ARG A  92       2.102   0.199 -14.745  1.00 85.00           C  
ATOM   1512  HB2 ARG A  92       1.774   0.831 -13.919  1.00 85.00           H  
ATOM   1513  HB3 ARG A  92       1.863  -0.834 -14.491  1.00 85.00           H  
ATOM   1514  O   ARG A  92       4.639   1.645 -13.176  1.00 85.00           O  
ATOM   1515  CG  ARG A  92       1.326   0.624 -15.999  1.00 85.00           C  
ATOM   1516  HG2 ARG A  92       1.599  -0.011 -16.842  1.00 85.00           H  
ATOM   1517  HG3 ARG A  92       1.601   1.650 -16.243  1.00 85.00           H  
ATOM   1518  CD  ARG A  92      -0.191   0.576 -15.745  1.00 85.00           C  
ATOM   1519  HD2 ARG A  92      -0.616   1.539 -16.025  1.00 85.00           H  
ATOM   1520  HD3 ARG A  92      -0.372   0.432 -14.680  1.00 85.00           H  
ATOM   1521  NE  ARG A  92      -0.868  -0.482 -16.525  1.00 85.00           N  
ATOM   1522  HE  ARG A  92      -0.379  -0.825 -17.340  1.00 85.00           H  
ATOM   1523  NH1 ARG A  92      -2.695  -0.781 -15.151  1.00 85.00           N  
ATOM   1524 HH11 ARG A  92      -2.288  -0.173 -14.454  1.00 85.00           H  
ATOM   1525 HH12 ARG A  92      -3.572  -1.236 -14.944  1.00 85.00           H  
ATOM   1526  NH2 ARG A  92      -2.592  -1.874 -17.083  1.00 85.00           N  
ATOM   1527 HH21 ARG A  92      -2.145  -2.132 -17.952  1.00 85.00           H  
ATOM   1528 HH22 ARG A  92      -3.483  -2.283 -16.842  1.00 85.00           H  
ATOM   1529  CZ  ARG A  92      -2.039  -1.036 -16.250  1.00 85.00           C  
ATOM   1530  N   GLU A  93       4.508  -0.570 -12.818  1.00 86.31           N  
ATOM   1531  H   GLU A  93       4.138  -1.451 -13.144  1.00 86.31           H  
ATOM   1532  CA  GLU A  93       5.223  -0.559 -11.535  1.00 86.31           C  
ATOM   1533  HA  GLU A  93       4.709   0.103 -10.838  1.00 86.31           H  
ATOM   1534  C   GLU A  93       6.652  -0.016 -11.690  1.00 86.31           C  
ATOM   1535  CB  GLU A  93       5.243  -1.968 -10.923  1.00 86.31           C  
ATOM   1536  HB2 GLU A  93       5.955  -1.977 -10.098  1.00 86.31           H  
ATOM   1537  HB3 GLU A  93       5.583  -2.676 -11.679  1.00 86.31           H  
ATOM   1538  O   GLU A  93       7.052   0.871 -10.938  1.00 86.31           O  
ATOM   1539  CG  GLU A  93       3.871  -2.405 -10.376  1.00 86.31           C  
ATOM   1540  HG2 GLU A  93       3.136  -2.375 -11.181  1.00 86.31           H  
ATOM   1541  HG3 GLU A  93       3.559  -1.687  -9.618  1.00 86.31           H  
ATOM   1542  CD  GLU A  93       3.889  -3.820  -9.766  1.00 86.31           C  
ATOM   1543  OE1 GLU A  93       2.904  -4.181  -9.085  1.00 86.31           O  
ATOM   1544  OE2 GLU A  93       4.859  -4.571 -10.019  1.00 86.31           O  
ATOM   1545  N   ARG A  94       7.398  -0.449 -12.720  1.00 89.69           N  
ATOM   1546  H   ARG A  94       7.025  -1.202 -13.281  1.00 89.69           H  
ATOM   1547  CA  ARG A  94       8.744   0.079 -13.024  1.00 89.69           C  
ATOM   1548  HA  ARG A  94       9.358  -0.001 -12.128  1.00 89.69           H  
ATOM   1549  C   ARG A  94       8.725   1.572 -13.375  1.00 89.69           C  
ATOM   1550  CB  ARG A  94       9.398  -0.736 -14.155  1.00 89.69           C  
ATOM   1551  HB2 ARG A  94      10.258  -0.180 -14.528  1.00 89.69           H  
ATOM   1552  HB3 ARG A  94       8.688  -0.848 -14.974  1.00 89.69           H  
ATOM   1553  O   ARG A  94       9.612   2.312 -12.956  1.00 89.69           O  
ATOM   1554  CG  ARG A  94       9.895  -2.124 -13.706  1.00 89.69           C  
ATOM   1555  HG2 ARG A  94      10.663  -1.995 -12.943  1.00 89.69           H  
ATOM   1556  HG3 ARG A  94       9.073  -2.693 -13.273  1.00 89.69           H  
ATOM   1557  CD  ARG A  94      10.486  -2.901 -14.898  1.00 89.69           C  
ATOM   1558  HD2 ARG A  94       9.705  -3.015 -15.650  1.00 89.69           H  
ATOM   1559  HD3 ARG A  94      11.302  -2.313 -15.318  1.00 89.69           H  
ATOM   1560  NE  ARG A  94      10.996  -4.241 -14.518  1.00 89.69           N  
ATOM   1561  HE  ARG A  94      10.879  -4.506 -13.550  1.00 89.69           H  
ATOM   1562  NH1 ARG A  94      11.805  -4.924 -16.572  1.00 89.69           N  
ATOM   1563 HH11 ARG A  94      11.528  -4.043 -16.980  1.00 89.69           H  
ATOM   1564 HH12 ARG A  94      12.319  -5.637 -17.070  1.00 89.69           H  
ATOM   1565  NH2 ARG A  94      12.067  -6.256 -14.848  1.00 89.69           N  
ATOM   1566 HH21 ARG A  94      12.063  -6.449 -13.857  1.00 89.69           H  
ATOM   1567 HH22 ARG A  94      12.601  -6.865 -15.452  1.00 89.69           H  
ATOM   1568  CZ  ARG A  94      11.607  -5.125 -15.301  1.00 89.69           C  
ATOM   1569  N   ASP A  95       7.733   2.040 -14.130  1.00 89.56           N  
ATOM   1570  H   ASP A  95       7.049   1.388 -14.487  1.00 89.56           H  
ATOM   1571  CA  ASP A  95       7.624   3.459 -14.491  1.00 89.56           C  
ATOM   1572  HA  ASP A  95       8.585   3.794 -14.882  1.00 89.56           H  
ATOM   1573  C   ASP A  95       7.331   4.343 -13.272  1.00 89.56           C  
ATOM   1574  CB  ASP A  95       6.562   3.651 -15.586  1.00 89.56           C  
ATOM   1575  HB2 ASP A  95       6.342   4.716 -15.669  1.00 89.56           H  
ATOM   1576  HB3 ASP A  95       5.643   3.143 -15.294  1.00 89.56           H  
ATOM   1577  O   ASP A  95       7.910   5.424 -13.141  1.00 89.56           O  
ATOM   1578  CG  ASP A  95       7.009   3.162 -16.972  1.00 89.56           C  
ATOM   1579  OD1 ASP A  95       8.243   3.097 -17.223  1.00 89.56           O  
ATOM   1580  OD2 ASP A  95       6.116   2.921 -17.815  1.00 89.56           O  
ATOM   1581  N   ILE A  96       6.497   3.860 -12.347  1.00 87.25           N  
ATOM   1582  H   ILE A  96       6.051   2.972 -12.526  1.00 87.25           H  
ATOM   1583  CA  ILE A  96       6.249   4.515 -11.059  1.00 87.25           C  
ATOM   1584  HA  ILE A  96       5.993   5.559 -11.240  1.00 87.25           H  
ATOM   1585  C   ILE A  96       7.528   4.506 -10.214  1.00 87.25           C  
ATOM   1586  CB  ILE A  96       5.056   3.840 -10.346  1.00 87.25           C  
ATOM   1587  HB  ILE A  96       5.230   2.764 -10.310  1.00 87.25           H  
ATOM   1588  O   ILE A  96       7.952   5.560  -9.732  1.00 87.25           O  
ATOM   1589  CG1 ILE A  96       3.747   4.114 -11.123  1.00 87.25           C  
ATOM   1590 HG12 ILE A  96       3.901   3.929 -12.186  1.00 87.25           H  
ATOM   1591 HG13 ILE A  96       3.472   5.163 -11.014  1.00 87.25           H  
ATOM   1592  CG2 ILE A  96       4.915   4.359  -8.908  1.00 87.25           C  
ATOM   1593 HG21 ILE A  96       4.773   5.439  -8.920  1.00 87.25           H  
ATOM   1594 HG22 ILE A  96       4.069   3.881  -8.414  1.00 87.25           H  
ATOM   1595 HG23 ILE A  96       5.799   4.110  -8.321  1.00 87.25           H  
ATOM   1596  CD1 ILE A  96       2.567   3.239 -10.678  1.00 87.25           C  
ATOM   1597 HD11 ILE A  96       1.720   3.420 -11.338  1.00 87.25           H  
ATOM   1598 HD12 ILE A  96       2.267   3.480  -9.658  1.00 87.25           H  
ATOM   1599 HD13 ILE A  96       2.843   2.186 -10.739  1.00 87.25           H  
ATOM   1600  N   GLU A  97       8.187   3.351 -10.091  1.00 91.31           N  
ATOM   1601  H   GLU A  97       7.782   2.520 -10.497  1.00 91.31           H  
ATOM   1602  CA  GLU A  97       9.418   3.191  -9.315  1.00 91.31           C  
ATOM   1603  HA  GLU A  97       9.206   3.441  -8.276  1.00 91.31           H  
ATOM   1604  C   GLU A  97      10.526   4.130  -9.795  1.00 91.31           C  
ATOM   1605  CB  GLU A  97       9.890   1.734  -9.359  1.00 91.31           C  
ATOM   1606  HB2 GLU A  97       9.100   1.092  -8.967  1.00 91.31           H  
ATOM   1607  HB3 GLU A  97      10.104   1.446 -10.388  1.00 91.31           H  
ATOM   1608  O   GLU A  97      11.192   4.740  -8.963  1.00 91.31           O  
ATOM   1609  CG  GLU A  97      11.149   1.557  -8.504  1.00 91.31           C  
ATOM   1610  HG2 GLU A  97      11.973   2.127  -8.933  1.00 91.31           H  
ATOM   1611  HG3 GLU A  97      10.957   1.940  -7.502  1.00 91.31           H  
ATOM   1612  CD  GLU A  97      11.567   0.097  -8.433  1.00 91.31           C  
ATOM   1613  OE1 GLU A  97      11.536  -0.468  -7.327  1.00 91.31           O  
ATOM   1614  OE2 GLU A  97      11.975  -0.461  -9.475  1.00 91.31           O  
ATOM   1615  N   ARG A  98      10.679   4.351 -11.108  1.00 89.12           N  
ATOM   1616  H   ARG A  98      10.127   3.788 -11.739  1.00 89.12           H  
ATOM   1617  CA  ARG A  98      11.664   5.299 -11.664  1.00 89.12           C  
ATOM   1618  HA  ARG A  98      12.661   4.948 -11.398  1.00 89.12           H  
ATOM   1619  C   ARG A  98      11.527   6.714 -11.085  1.00 89.12           C  
ATOM   1620  CB  ARG A  98      11.518   5.308 -13.194  1.00 89.12           C  
ATOM   1621  HB2 ARG A  98      10.564   5.759 -13.467  1.00 89.12           H  
ATOM   1622  HB3 ARG A  98      11.524   4.277 -13.548  1.00 89.12           H  
ATOM   1623  O   ARG A  98      12.499   7.467 -11.023  1.00 89.12           O  
ATOM   1624  CG  ARG A  98      12.661   6.074 -13.880  1.00 89.12           C  
ATOM   1625  HG2 ARG A  98      12.645   7.116 -13.560  1.00 89.12           H  
ATOM   1626  HG3 ARG A  98      13.617   5.639 -13.588  1.00 89.12           H  
ATOM   1627  CD  ARG A  98      12.546   6.063 -15.407  1.00 89.12           C  
ATOM   1628  HD2 ARG A  98      13.327   6.708 -15.808  1.00 89.12           H  
ATOM   1629  HD3 ARG A  98      11.583   6.484 -15.696  1.00 89.12           H  
ATOM   1630  NE  ARG A  98      12.735   4.709 -15.957  1.00 89.12           N  
ATOM   1631  HE  ARG A  98      13.610   4.256 -15.736  1.00 89.12           H  
ATOM   1632  NH1 ARG A  98      10.621   4.355 -16.796  1.00 89.12           N  
ATOM   1633 HH11 ARG A  98      10.318   5.236 -16.408  1.00 89.12           H  
ATOM   1634 HH12 ARG A  98       9.891   3.726 -17.099  1.00 89.12           H  
ATOM   1635  NH2 ARG A  98      12.195   2.768 -16.957  1.00 89.12           N  
ATOM   1636 HH21 ARG A  98      13.127   2.460 -16.722  1.00 89.12           H  
ATOM   1637 HH22 ARG A  98      11.472   2.139 -17.277  1.00 89.12           H  
ATOM   1638  CZ  ARG A  98      11.844   3.956 -16.573  1.00 89.12           C  
ATOM   1639  N   THR A  99      10.325   7.098 -10.655  1.00 86.81           N  
ATOM   1640  H   THR A  99       9.579   6.419 -10.699  1.00 86.81           H  
ATOM   1641  CA  THR A  99      10.059   8.414 -10.058  1.00 86.81           C  
ATOM   1642  HA  THR A  99      10.810   9.102 -10.447  1.00 86.81           H  
ATOM   1643  C   THR A  99      10.204   8.453  -8.534  1.00 86.81           C  
ATOM   1644  CB  THR A  99       8.708   8.990 -10.495  1.00 86.81           C  
ATOM   1645  HB  THR A  99       8.652  10.019 -10.139  1.00 86.81           H  
ATOM   1646  O   THR A  99      10.161   9.547  -7.961  1.00 86.81           O  
ATOM   1647  CG2 THR A  99       8.547   9.023 -12.014  1.00 86.81           C  
ATOM   1648 HG21 THR A  99       8.497   8.009 -12.412  1.00 86.81           H  
ATOM   1649 HG22 THR A  99       9.381   9.554 -12.471  1.00 86.81           H  
ATOM   1650 HG23 THR A  99       7.618   9.536 -12.262  1.00 86.81           H  
ATOM   1651  OG1 THR A  99       7.629   8.287  -9.936  1.00 86.81           O  
ATOM   1652  HG1 THR A  99       7.762   7.341 -10.026  1.00 86.81           H  
ATOM   1653  N   SER A 100      10.452   7.314  -7.887  1.00 90.69           N  
ATOM   1654  H   SER A 100      10.549   6.465  -8.425  1.00 90.69           H  
ATOM   1655  CA  SER A 100      10.661   7.215  -6.440  1.00 90.69           C  
ATOM   1656  HA  SER A 100       9.826   7.714  -5.948  1.00 90.69           H  
ATOM   1657  C   SER A 100      11.940   7.922  -5.962  1.00 90.69           C  
ATOM   1658  CB  SER A 100      10.618   5.745  -5.993  1.00 90.69           C  
ATOM   1659  HB2 SER A 100      10.579   5.701  -4.904  1.00 90.69           H  
ATOM   1660  HB3 SER A 100       9.719   5.269  -6.385  1.00 90.69           H  
ATOM   1661  O   SER A 100      12.764   8.396  -6.753  1.00 90.69           O  
ATOM   1662  OG  SER A 100      11.760   5.036  -6.426  1.00 90.69           O  
ATOM   1663  HG  SER A 100      11.653   4.837  -7.359  1.00 90.69           H  
ATOM   1664  N   GLY A 101      12.061   8.054  -4.645  1.00 92.12           N  
ATOM   1665  H   GLY A 101      11.340   7.658  -4.060  1.00 92.12           H  
ATOM   1666  CA  GLY A 101      13.230   8.570  -3.942  1.00 92.12           C  
ATOM   1667  HA2 GLY A 101      14.141   8.260  -4.454  1.00 92.12           H  
ATOM   1668  HA3 GLY A 101      13.202   9.659  -3.907  1.00 92.12           H  
ATOM   1669  C   GLY A 101      13.268   8.032  -2.514  1.00 92.12           C  
ATOM   1670  O   GLY A 101      12.375   7.290  -2.093  1.00 92.12           O  
ATOM   1671  N   CYS A 102      14.287   8.427  -1.756  1.00 93.19           N  
ATOM   1672  H   CYS A 102      14.936   9.114  -2.111  1.00 93.19           H  
ATOM   1673  CA  CYS A 102      14.434   7.966  -0.385  1.00 93.19           C  
ATOM   1674  HA  CYS A 102      13.966   6.985  -0.303  1.00 93.19           H  
ATOM   1675  C   CYS A 102      13.714   8.912   0.584  1.00 93.19           C  
ATOM   1676  CB  CYS A 102      15.921   7.790  -0.063  1.00 93.19           C  
ATOM   1677  HB2 CYS A 102      16.372   7.165  -0.834  1.00 93.19           H  
ATOM   1678  HB3 CYS A 102      16.412   8.763  -0.072  1.00 93.19           H  
ATOM   1679  O   CYS A 102      14.081  10.079   0.704  1.00 93.19           O  
ATOM   1680  SG  CYS A 102      16.197   7.000   1.539  1.00 93.19           S  
ATOM   1681  N   CYS A 103      12.692   8.424   1.286  1.00 89.88           N  
ATOM   1682  H   CYS A 103      12.433   7.456   1.161  1.00 89.88           H  
ATOM   1683  CA  CYS A 103      12.016   9.171   2.344  1.00 89.88           C  
ATOM   1684  HA  CYS A 103      12.066  10.240   2.136  1.00 89.88           H  
ATOM   1685  C   CYS A 103      12.715   8.895   3.676  1.00 89.88           C  
ATOM   1686  CB  CYS A 103      10.545   8.759   2.366  1.00 89.88           C  
ATOM   1687  HB2 CYS A 103      10.479   7.704   2.631  1.00 89.88           H  
ATOM   1688  HB3 CYS A 103      10.143   8.891   1.362  1.00 89.88           H  
ATOM   1689  O   CYS A 103      12.610   7.789   4.208  1.00 89.88           O  
ATOM   1690  SG  CYS A 103       9.499   9.700   3.497  1.00 89.88           S  
ATOM   1691  N   VAL A 104      13.454   9.877   4.194  1.00 89.69           N  
ATOM   1692  H   VAL A 104      13.480  10.767   3.718  1.00 89.69           H  
ATOM   1693  CA  VAL A 104      14.225   9.759   5.440  1.00 89.69           C  
ATOM   1694  HA  VAL A 104      14.332   8.707   5.705  1.00 89.69           H  
ATOM   1695  C   VAL A 104      13.462  10.452   6.558  1.00 89.69           C  
ATOM   1696  CB  VAL A 104      15.640  10.352   5.281  1.00 89.69           C  
ATOM   1697  HB  VAL A 104      15.568  11.426   5.110  1.00 89.69           H  
ATOM   1698  O   VAL A 104      13.141  11.629   6.435  1.00 89.69           O  
ATOM   1699  CG1 VAL A 104      16.479  10.108   6.542  1.00 89.69           C  
ATOM   1700 HG11 VAL A 104      16.513   9.043   6.773  1.00 89.69           H  
ATOM   1701 HG12 VAL A 104      16.052  10.647   7.388  1.00 89.69           H  
ATOM   1702 HG13 VAL A 104      17.495  10.471   6.387  1.00 89.69           H  
ATOM   1703  CG2 VAL A 104      16.390   9.729   4.094  1.00 89.69           C  
ATOM   1704 HG21 VAL A 104      17.389  10.159   4.024  1.00 89.69           H  
ATOM   1705 HG22 VAL A 104      16.481   8.651   4.226  1.00 89.69           H  
ATOM   1706 HG23 VAL A 104      15.866   9.937   3.161  1.00 89.69           H  
ATOM   1707  N   GLN A 105      13.155   9.748   7.646  1.00 83.62           N  
ATOM   1708  H   GLN A 105      13.474   8.793   7.733  1.00 83.62           H  
ATOM   1709  CA  GLN A 105      12.465  10.357   8.785  1.00 83.62           C  
ATOM   1710  HA  GLN A 105      11.612  10.924   8.411  1.00 83.62           H  
ATOM   1711  C   GLN A 105      13.391  11.351   9.492  1.00 83.62           C  
ATOM   1712  CB  GLN A 105      11.920   9.281   9.737  1.00 83.62           C  
ATOM   1713  HB2 GLN A 105      12.734   8.666  10.121  1.00 83.62           H  
ATOM   1714  HB3 GLN A 105      11.428   9.778  10.572  1.00 83.62           H  
ATOM   1715  O   GLN A 105      14.573  11.066   9.696  1.00 83.62           O  
ATOM   1716  CG  GLN A 105      10.891   8.399   9.006  1.00 83.62           C  
ATOM   1717  HG2 GLN A 105      10.167   9.044   8.508  1.00 83.62           H  
ATOM   1718  HG3 GLN A 105      11.393   7.807   8.241  1.00 83.62           H  
ATOM   1719  CD  GLN A 105      10.112   7.449   9.904  1.00 83.62           C  
ATOM   1720  NE2 GLN A 105       9.284   6.584   9.364  1.00 83.62           N  
ATOM   1721 HE21 GLN A 105       9.118   6.653   8.370  1.00 83.62           H  
ATOM   1722 HE22 GLN A 105       8.510   6.330   9.961  1.00 83.62           H  
ATOM   1723  OE1 GLN A 105      10.215   7.397  11.107  1.00 83.62           O  
ATOM   1724  N   ASN A 106      12.861  12.519   9.859  1.00 79.81           N  
ATOM   1725  H   ASN A 106      11.882  12.693   9.681  1.00 79.81           H  
ATOM   1726  CA  ASN A 106      13.662  13.612  10.420  1.00 79.81           C  
ATOM   1727  HA  ASN A 106      14.471  13.864   9.735  1.00 79.81           H  
ATOM   1728  C   ASN A 106      14.295  13.238  11.770  1.00 79.81           C  
ATOM   1729  CB  ASN A 106      12.755  14.827  10.591  1.00 79.81           C  
ATOM   1730  HB2 ASN A 106      13.292  15.608  11.129  1.00 79.81           H  
ATOM   1731  HB3 ASN A 106      11.900  14.525  11.195  1.00 79.81           H  
ATOM   1732  O   ASN A 106      15.417  13.639  12.066  1.00 79.81           O  
ATOM   1733  CG  ASN A 106      12.236  15.432   9.303  1.00 79.81           C  
ATOM   1734  ND2 ASN A 106      11.225  16.245   9.451  1.00 79.81           N  
ATOM   1735 HD21 ASN A 106      10.741  16.641   8.658  1.00 79.81           H  
ATOM   1736 HD22 ASN A 106      10.906  16.461  10.384  1.00 79.81           H  
ATOM   1737  OD1 ASN A 106      12.715  15.197   8.199  1.00 79.81           O  
ATOM   1738  N   ASP A 107      13.624  12.385  12.549  1.00 72.19           N  
ATOM   1739  H   ASP A 107      12.720  12.065  12.233  1.00 72.19           H  
ATOM   1740  CA  ASP A 107      14.150  11.818  13.797  1.00 72.19           C  
ATOM   1741  HA  ASP A 107      14.621  12.628  14.355  1.00 72.19           H  
ATOM   1742  C   ASP A 107      15.232  10.743  13.601  1.00 72.19           C  
ATOM   1743  CB  ASP A 107      13.000  11.285  14.657  1.00 72.19           C  
ATOM   1744  HB2 ASP A 107      12.321  12.113  14.863  1.00 72.19           H  
ATOM   1745  HB3 ASP A 107      13.401  10.965  15.618  1.00 72.19           H  
ATOM   1746  O   ASP A 107      15.681  10.129  14.570  1.00 72.19           O  
ATOM   1747  CG  ASP A 107      12.210  10.118  14.056  1.00 72.19           C  
ATOM   1748  OD1 ASP A 107      12.621   9.530  13.024  1.00 72.19           O  
ATOM   1749  OD2 ASP A 107      11.176   9.787  14.675  1.00 72.19           O  
ATOM   1750  N   ARG A 108      15.653  10.492  12.353  1.00 74.50           N  
ATOM   1751  H   ARG A 108      15.219  11.030  11.617  1.00 74.50           H  
ATOM   1752  CA  ARG A 108      16.635   9.469  11.963  1.00 74.50           C  
ATOM   1753  HA  ARG A 108      16.665   9.462  10.873  1.00 74.50           H  
ATOM   1754  C   ARG A 108      16.243   8.046  12.367  1.00 74.50           C  
ATOM   1755  CB  ARG A 108      18.041   9.836  12.470  1.00 74.50           C  
ATOM   1756  HB2 ARG A 108      18.065   9.744  13.556  1.00 74.50           H  
ATOM   1757  HB3 ARG A 108      18.755   9.123  12.058  1.00 74.50           H  
ATOM   1758  O   ARG A 108      17.083   7.148  12.333  1.00 74.50           O  
ATOM   1759  CG  ARG A 108      18.487  11.248  12.076  1.00 74.50           C  
ATOM   1760  HG2 ARG A 108      18.470  11.349  10.991  1.00 74.50           H  
ATOM   1761  HG3 ARG A 108      17.820  11.989  12.518  1.00 74.50           H  
ATOM   1762  CD  ARG A 108      19.905  11.485  12.599  1.00 74.50           C  
ATOM   1763  HD2 ARG A 108      19.902  11.346  13.680  1.00 74.50           H  
ATOM   1764  HD3 ARG A 108      20.574  10.753  12.146  1.00 74.50           H  
ATOM   1765  NE  ARG A 108      20.370  12.844  12.281  1.00 74.50           N  
ATOM   1766  HE  ARG A 108      19.713  13.444  11.802  1.00 74.50           H  
ATOM   1767  NH1 ARG A 108      22.399  12.712  13.344  1.00 74.50           N  
ATOM   1768 HH11 ARG A 108      22.177  11.765  13.614  1.00 74.50           H  
ATOM   1769 HH12 ARG A 108      23.250  13.156  13.659  1.00 74.50           H  
ATOM   1770  NH2 ARG A 108      21.786  14.623  12.359  1.00 74.50           N  
ATOM   1771 HH21 ARG A 108      21.084  15.195  11.912  1.00 74.50           H  
ATOM   1772 HH22 ARG A 108      22.600  15.078  12.745  1.00 74.50           H  
ATOM   1773  CZ  ARG A 108      21.514  13.384  12.658  1.00 74.50           C  
ATOM   1774  N   SER A 109      14.975   7.795  12.700  1.00 72.12           N  
ATOM   1775  H   SER A 109      14.322   8.564  12.755  1.00 72.12           H  
ATOM   1776  CA  SER A 109      14.525   6.455  13.090  1.00 72.12           C  
ATOM   1777  HA  SER A 109      15.222   6.068  13.834  1.00 72.12           H  
ATOM   1778  C   SER A 109      14.523   5.470  11.914  1.00 72.12           C  
ATOM   1779  CB  SER A 109      13.151   6.532  13.745  1.00 72.12           C  
ATOM   1780  HB2 SER A 109      12.891   5.554  14.149  1.00 72.12           H  
ATOM   1781  HB3 SER A 109      13.161   7.260  14.556  1.00 72.12           H  
ATOM   1782  O   SER A 109      14.492   4.254  12.116  1.00 72.12           O  
ATOM   1783  OG  SER A 109      12.213   6.904  12.777  1.00 72.12           O  
ATOM   1784  HG  SER A 109      12.145   7.861  12.807  1.00 72.12           H  
ATOM   1785  N   GLY A 110      14.565   5.975  10.678  1.00 83.56           N  
ATOM   1786  H   GLY A 110      14.504   6.978  10.579  1.00 83.56           H  
ATOM   1787  CA  GLY A 110      14.874   5.193   9.490  1.00 83.56           C  
ATOM   1788  HA2 GLY A 110      14.437   4.198   9.576  1.00 83.56           H  
ATOM   1789  HA3 GLY A 110      15.956   5.071   9.426  1.00 83.56           H  
ATOM   1790  C   GLY A 110      14.397   5.831   8.193  1.00 83.56           C  
ATOM   1791  O   GLY A 110      13.972   6.985   8.164  1.00 83.56           O  
ATOM   1792  N   CYS A 111      14.476   5.067   7.111  1.00 89.50           N  
ATOM   1793  H   CYS A 111      14.872   4.143   7.203  1.00 89.50           H  
ATOM   1794  CA  CYS A 111      14.108   5.514   5.776  1.00 89.50           C  
ATOM   1795  HA  CYS A 111      13.394   6.332   5.873  1.00 89.50           H  
ATOM   1796  C   CYS A 111      13.436   4.418   4.955  1.00 89.50           C  
ATOM   1797  CB  CYS A 111      15.356   6.035   5.071  1.00 89.50           C  
ATOM   1798  HB2 CYS A 111      15.717   6.896   5.632  1.00 89.50           H  
ATOM   1799  HB3 CYS A 111      15.093   6.382   4.072  1.00 89.50           H  
ATOM   1800  O   CYS A 111      13.593   3.224   5.226  1.00 89.50           O  
ATOM   1801  SG  CYS A 111      16.700   4.831   4.955  1.00 89.50           S  
ATOM   1802  N   ILE A 112      12.678   4.834   3.946  1.00 91.75           N  
ATOM   1803  H   ILE A 112      12.581   5.827   3.791  1.00 91.75           H  
ATOM   1804  CA  ILE A 112      11.992   3.931   3.028  1.00 91.75           C  
ATOM   1805  HA  ILE A 112      12.573   3.011   2.971  1.00 91.75           H  
ATOM   1806  C   ILE A 112      11.950   4.521   1.622  1.00 91.75           C  
ATOM   1807  CB  ILE A 112      10.596   3.574   3.578  1.00 91.75           C  
ATOM   1808  HB  ILE A 112      10.736   3.235   4.604  1.00 91.75           H  
ATOM   1809  O   ILE A 112      11.731   5.721   1.442  1.00 91.75           O  
ATOM   1810  CG1 ILE A 112      10.014   2.390   2.780  1.00 91.75           C  
ATOM   1811 HG12 ILE A 112       9.658   2.733   1.809  1.00 91.75           H  
ATOM   1812 HG13 ILE A 112      10.792   1.644   2.618  1.00 91.75           H  
ATOM   1813  CG2 ILE A 112       9.641   4.784   3.613  1.00 91.75           C  
ATOM   1814 HG21 ILE A 112       8.736   4.534   4.167  1.00 91.75           H  
ATOM   1815 HG22 ILE A 112       9.364   5.082   2.602  1.00 91.75           H  
ATOM   1816 HG23 ILE A 112      10.115   5.628   4.114  1.00 91.75           H  
ATOM   1817  CD1 ILE A 112       8.867   1.704   3.519  1.00 91.75           C  
ATOM   1818 HD11 ILE A 112       9.213   1.321   4.479  1.00 91.75           H  
ATOM   1819 HD12 ILE A 112       8.489   0.877   2.917  1.00 91.75           H  
ATOM   1820 HD13 ILE A 112       8.065   2.423   3.687  1.00 91.75           H  
ATOM   1821  N   GLN A 113      12.173   3.674   0.621  1.00 94.25           N  
ATOM   1822  H   GLN A 113      12.330   2.696   0.820  1.00 94.25           H  
ATOM   1823  CA  GLN A 113      12.050   4.072  -0.773  1.00 94.25           C  
ATOM   1824  HA  GLN A 113      12.538   5.037  -0.908  1.00 94.25           H  
ATOM   1825  C   GLN A 113      10.564   4.203  -1.118  1.00 94.25           C  
ATOM   1826  CB  GLN A 113      12.754   3.037  -1.653  1.00 94.25           C  
ATOM   1827  HB2 GLN A 113      12.198   2.102  -1.588  1.00 94.25           H  
ATOM   1828  HB3 GLN A 113      13.756   2.844  -1.269  1.00 94.25           H  
ATOM   1829  O   GLN A 113       9.799   3.257  -0.950  1.00 94.25           O  
ATOM   1830  CG  GLN A 113      12.847   3.482  -3.122  1.00 94.25           C  
ATOM   1831  HG2 GLN A 113      13.168   2.631  -3.722  1.00 94.25           H  
ATOM   1832  HG3 GLN A 113      11.870   3.798  -3.488  1.00 94.25           H  
ATOM   1833  CD  GLN A 113      13.859   4.605  -3.324  1.00 94.25           C  
ATOM   1834  NE2 GLN A 113      13.885   5.240  -4.472  1.00 94.25           N  
ATOM   1835 HE21 GLN A 113      13.229   5.010  -5.205  1.00 94.25           H  
ATOM   1836 HE22 GLN A 113      14.637   5.902  -4.603  1.00 94.25           H  
ATOM   1837  OE1 GLN A 113      14.662   4.922  -2.459  1.00 94.25           O  
ATOM   1838  N   THR A 114      10.141   5.383  -1.563  1.00 90.94           N  
ATOM   1839  H   THR A 114      10.815   6.123  -1.699  1.00 90.94           H  
ATOM   1840  CA  THR A 114       8.729   5.660  -1.854  1.00 90.94           C  
ATOM   1841  HA  THR A 114       8.299   4.788  -2.348  1.00 90.94           H  
ATOM   1842  C   THR A 114       8.578   6.841  -2.817  1.00 90.94           C  
ATOM   1843  CB  THR A 114       7.947   5.859  -0.539  1.00 90.94           C  
ATOM   1844  HB  THR A 114       8.146   5.013   0.119  1.00 90.94           H  
ATOM   1845  O   THR A 114       9.558   7.436  -3.271  1.00 90.94           O  
ATOM   1846  CG2 THR A 114       8.307   7.136   0.212  1.00 90.94           C  
ATOM   1847 HG21 THR A 114       7.748   7.187   1.146  1.00 90.94           H  
ATOM   1848 HG22 THR A 114       9.373   7.108   0.437  1.00 90.94           H  
ATOM   1849 HG23 THR A 114       8.083   8.017  -0.390  1.00 90.94           H  
ATOM   1850  OG1 THR A 114       6.569   5.875  -0.802  1.00 90.94           O  
ATOM   1851  HG1 THR A 114       6.105   6.031   0.024  1.00 90.94           H  
ATOM   1852  N   LEU A 115       7.345   7.182  -3.173  1.00 87.19           N  
ATOM   1853  H   LEU A 115       6.592   6.703  -2.699  1.00 87.19           H  
ATOM   1854  CA  LEU A 115       7.018   8.357  -3.971  1.00 87.19           C  
ATOM   1855  HA  LEU A 115       7.805   8.522  -4.707  1.00 87.19           H  
ATOM   1856  C   LEU A 115       6.938   9.601  -3.082  1.00 87.19           C  
ATOM   1857  CB  LEU A 115       5.690   8.110  -4.699  1.00 87.19           C  
ATOM   1858  HB2 LEU A 115       5.401   9.009  -5.245  1.00 87.19           H  
ATOM   1859  HB3 LEU A 115       4.929   7.914  -3.944  1.00 87.19           H  
ATOM   1860  O   LEU A 115       6.581   9.522  -1.909  1.00 87.19           O  
ATOM   1861  CG  LEU A 115       5.740   6.927  -5.682  1.00 87.19           C  
ATOM   1862  HG  LEU A 115       6.202   6.060  -5.209  1.00 87.19           H  
ATOM   1863  CD1 LEU A 115       4.323   6.535  -6.083  1.00 87.19           C  
ATOM   1864 HD11 LEU A 115       3.872   7.312  -6.700  1.00 87.19           H  
ATOM   1865 HD12 LEU A 115       4.358   5.595  -6.634  1.00 87.19           H  
ATOM   1866 HD13 LEU A 115       3.738   6.350  -5.182  1.00 87.19           H  
ATOM   1867  CD2 LEU A 115       6.532   7.289  -6.940  1.00 87.19           C  
ATOM   1868 HD21 LEU A 115       6.553   6.431  -7.612  1.00 87.19           H  
ATOM   1869 HD22 LEU A 115       7.563   7.532  -6.684  1.00 87.19           H  
ATOM   1870 HD23 LEU A 115       6.075   8.133  -7.457  1.00 87.19           H  
ATOM   1871  N   LYS A 116       7.185  10.781  -3.665  1.00 83.38           N  
ATOM   1872  H   LYS A 116       7.513  10.782  -4.620  1.00 83.38           H  
ATOM   1873  CA  LYS A 116       7.087  12.057  -2.936  1.00 83.38           C  
ATOM   1874  HA  LYS A 116       7.808  12.039  -2.118  1.00 83.38           H  
ATOM   1875  C   LYS A 116       5.713  12.247  -2.274  1.00 83.38           C  
ATOM   1876  CB  LYS A 116       7.440  13.226  -3.871  1.00 83.38           C  
ATOM   1877  HB2 LYS A 116       6.689  13.306  -4.658  1.00 83.38           H  
ATOM   1878  HB3 LYS A 116       8.411  13.038  -4.328  1.00 83.38           H  
ATOM   1879  O   LYS A 116       5.659  12.717  -1.151  1.00 83.38           O  
ATOM   1880  CG  LYS A 116       7.508  14.548  -3.089  1.00 83.38           C  
ATOM   1881  HG2 LYS A 116       8.238  14.447  -2.286  1.00 83.38           H  
ATOM   1882  HG3 LYS A 116       6.533  14.750  -2.645  1.00 83.38           H  
ATOM   1883  CD  LYS A 116       7.887  15.754  -3.957  1.00 83.38           C  
ATOM   1884  HD2 LYS A 116       8.896  15.624  -4.349  1.00 83.38           H  
ATOM   1885  HD3 LYS A 116       7.174  15.850  -4.776  1.00 83.38           H  
ATOM   1886  CE  LYS A 116       7.819  16.993  -3.053  1.00 83.38           C  
ATOM   1887  HE2 LYS A 116       6.831  17.034  -2.595  1.00 83.38           H  
ATOM   1888  HE3 LYS A 116       8.530  16.872  -2.236  1.00 83.38           H  
ATOM   1889  NZ  LYS A 116       8.079  18.263  -3.772  1.00 83.38           N  
ATOM   1890  HZ1 LYS A 116       7.402  18.398  -4.510  1.00 83.38           H  
ATOM   1891  HZ2 LYS A 116       9.023  18.301  -4.130  1.00 83.38           H  
ATOM   1892  HZ3 LYS A 116       7.954  19.024  -3.120  1.00 83.38           H  
ATOM   1893  N   LYS A 117       4.631  11.830  -2.946  1.00 73.19           N  
ATOM   1894  H   LYS A 117       4.784  11.409  -3.852  1.00 73.19           H  
ATOM   1895  CA  LYS A 117       3.246  11.923  -2.443  1.00 73.19           C  
ATOM   1896  HA  LYS A 117       3.053  12.952  -2.140  1.00 73.19           H  
ATOM   1897  C   LYS A 117       2.978  11.085  -1.182  1.00 73.19           C  
ATOM   1898  CB  LYS A 117       2.251  11.548  -3.562  1.00 73.19           C  
ATOM   1899  HB2 LYS A 117       2.410  12.194  -4.425  1.00 73.19           H  
ATOM   1900  HB3 LYS A 117       1.241  11.724  -3.190  1.00 73.19           H  
ATOM   1901  O   LYS A 117       2.064  11.401  -0.432  1.00 73.19           O  
ATOM   1902  CG  LYS A 117       2.368  10.076  -3.993  1.00 73.19           C  
ATOM   1903  HG2 LYS A 117       2.306   9.450  -3.103  1.00 73.19           H  
ATOM   1904  HG3 LYS A 117       3.336   9.912  -4.468  1.00 73.19           H  
ATOM   1905  CD  LYS A 117       1.260   9.613  -4.943  1.00 73.19           C  
ATOM   1906  HD2 LYS A 117       1.380  10.084  -5.919  1.00 73.19           H  
ATOM   1907  HD3 LYS A 117       0.291   9.870  -4.516  1.00 73.19           H  
ATOM   1908  CE  LYS A 117       1.390   8.090  -5.049  1.00 73.19           C  
ATOM   1909  HE2 LYS A 117       1.361   7.675  -4.042  1.00 73.19           H  
ATOM   1910  HE3 LYS A 117       2.376   7.855  -5.451  1.00 73.19           H  
ATOM   1911  NZ  LYS A 117       0.331   7.467  -5.874  1.00 73.19           N  
ATOM   1912  HZ1 LYS A 117       0.462   6.465  -5.863  1.00 73.19           H  
ATOM   1913  HZ2 LYS A 117      -0.571   7.646  -5.457  1.00 73.19           H  
ATOM   1914  HZ3 LYS A 117       0.351   7.801  -6.827  1.00 73.19           H  
ATOM   1915  N   ASP A 118       3.754  10.021  -0.978  1.00 80.06           N  
ATOM   1916  H   ASP A 118       4.513   9.840  -1.619  1.00 80.06           H  
ATOM   1917  CA  ASP A 118       3.575   9.070   0.123  1.00 80.06           C  
ATOM   1918  HA  ASP A 118       2.578   9.190   0.546  1.00 80.06           H  
ATOM   1919  C   ASP A 118       4.582   9.322   1.262  1.00 80.06           C  
ATOM   1920  CB  ASP A 118       3.673   7.638  -0.432  1.00 80.06           C  
ATOM   1921  HB2 ASP A 118       3.575   6.925   0.387  1.00 80.06           H  
ATOM   1922  HB3 ASP A 118       4.660   7.520  -0.879  1.00 80.06           H  
ATOM   1923  O   ASP A 118       4.468   8.724   2.334  1.00 80.06           O  
ATOM   1924  CG  ASP A 118       2.606   7.325  -1.490  1.00 80.06           C  
ATOM   1925  OD1 ASP A 118       1.426   7.667  -1.266  1.00 80.06           O  
ATOM   1926  OD2 ASP A 118       2.977   6.822  -2.576  1.00 80.06           O  
ATOM   1927  N   CYS A 119       5.553  10.216   1.042  1.00 84.06           N  
ATOM   1928  H   CYS A 119       5.522  10.726   0.171  1.00 84.06           H  
ATOM   1929  CA  CYS A 119       6.490  10.706   2.046  1.00 84.06           C  
ATOM   1930  HA  CYS A 119       6.665   9.921   2.783  1.00 84.06           H  
ATOM   1931  C   CYS A 119       5.904  11.935   2.754  1.00 84.06           C  
ATOM   1932  CB  CYS A 119       7.819  11.042   1.359  1.00 84.06           C  
ATOM   1933  HB2 CYS A 119       8.114  10.196   0.738  1.00 84.06           H  
ATOM   1934  HB3 CYS A 119       7.654  11.899   0.706  1.00 84.06           H  
ATOM   1935  O   CYS A 119       5.460  12.871   2.094  1.00 84.06           O  
ATOM   1936  SG  CYS A 119       9.188  11.435   2.483  1.00 84.06           S  
ATOM   1937  N   SER A 120       5.919  11.945   4.089  1.00 75.88           N  
ATOM   1938  H   SER A 120       6.327  11.163   4.581  1.00 75.88           H  
ATOM   1939  CA  SER A 120       5.471  13.105   4.871  1.00 75.88           C  
ATOM   1940  HA  SER A 120       4.433  13.323   4.620  1.00 75.88           H  
ATOM   1941  C   SER A 120       6.326  14.332   4.558  1.00 75.88           C  
ATOM   1942  CB  SER A 120       5.552  12.799   6.366  1.00 75.88           C  
ATOM   1943  HB2 SER A 120       6.573  12.527   6.630  1.00 75.88           H  
ATOM   1944  HB3 SER A 120       4.886  11.970   6.606  1.00 75.88           H  
ATOM   1945  O   SER A 120       7.552  14.245   4.580  1.00 75.88           O  
ATOM   1946  OG  SER A 120       5.172  13.935   7.106  1.00 75.88           O  
ATOM   1947  HG  SER A 120       4.429  13.656   7.646  1.00 75.88           H  
ATOM   1948  N   GLU A 121       5.699  15.478   4.289  1.00 72.25           N  
ATOM   1949  H   GLU A 121       4.689  15.488   4.248  1.00 72.25           H  
ATOM   1950  CA  GLU A 121       6.429  16.728   4.037  1.00 72.25           C  
ATOM   1951  HA  GLU A 121       7.323  16.494   3.459  1.00 72.25           H  
ATOM   1952  C   GLU A 121       6.925  17.399   5.333  1.00 72.25           C  
ATOM   1953  CB  GLU A 121       5.578  17.698   3.199  1.00 72.25           C  
ATOM   1954  HB2 GLU A 121       4.705  18.008   3.775  1.00 72.25           H  
ATOM   1955  HB3 GLU A 121       6.201  18.569   2.999  1.00 72.25           H  
ATOM   1956  O   GLU A 121       7.852  18.218   5.290  1.00 72.25           O  
ATOM   1957  CG  GLU A 121       5.129  17.113   1.845  1.00 72.25           C  
ATOM   1958  HG2 GLU A 121       4.374  16.347   2.019  1.00 72.25           H  
ATOM   1959  HG3 GLU A 121       5.990  16.632   1.381  1.00 72.25           H  
ATOM   1960  CD  GLU A 121       4.565  18.166   0.869  1.00 72.25           C  
ATOM   1961  OE1 GLU A 121       4.888  18.071  -0.341  1.00 72.25           O  
ATOM   1962  OE2 GLU A 121       3.845  19.084   1.317  1.00 72.25           O  
ATOM   1963  N   THR A 122       6.338  17.045   6.484  1.00 71.44           N  
ATOM   1964  H   THR A 122       5.606  16.350   6.466  1.00 71.44           H  
ATOM   1965  CA  THR A 122       6.716  17.599   7.791  1.00 71.44           C  
ATOM   1966  HA  THR A 122       7.315  18.497   7.641  1.00 71.44           H  
ATOM   1967  C   THR A 122       7.576  16.635   8.602  1.00 71.44           C  
ATOM   1968  CB  THR A 122       5.506  18.025   8.626  1.00 71.44           C  
ATOM   1969  HB  THR A 122       5.862  18.445   9.567  1.00 71.44           H  
ATOM   1970  O   THR A 122       8.591  17.071   9.120  1.00 71.44           O  
ATOM   1971  CG2 THR A 122       4.584  19.037   7.952  1.00 71.44           C  
ATOM   1972 HG21 THR A 122       4.135  18.610   7.055  1.00 71.44           H  
ATOM   1973 HG22 THR A 122       3.795  19.335   8.643  1.00 71.44           H  
ATOM   1974 HG23 THR A 122       5.159  19.922   7.680  1.00 71.44           H  
ATOM   1975  OG1 THR A 122       4.742  16.893   8.894  1.00 71.44           O  
ATOM   1976  HG1 THR A 122       4.206  17.080   9.668  1.00 71.44           H  
ATOM   1977  N   LEU A 123       7.234  15.342   8.702  1.00 74.69           N  
ATOM   1978  H   LEU A 123       6.375  15.053   8.257  1.00 74.69           H  
ATOM   1979  CA  LEU A 123       7.936  14.367   9.563  1.00 74.69           C  
ATOM   1980  HA  LEU A 123       8.367  14.897  10.413  1.00 74.69           H  
ATOM   1981  C   LEU A 123       9.107  13.665   8.867  1.00 74.69           C  
ATOM   1982  CB  LEU A 123       6.949  13.313  10.098  1.00 74.69           C  
ATOM   1983  HB2 LEU A 123       6.584  12.720   9.260  1.00 74.69           H  
ATOM   1984  HB3 LEU A 123       7.490  12.645  10.768  1.00 74.69           H  
ATOM   1985  O   LEU A 123       9.878  12.935   9.499  1.00 74.69           O  
ATOM   1986  CG  LEU A 123       5.740  13.876  10.856  1.00 74.69           C  
ATOM   1987  HG  LEU A 123       5.158  14.486  10.165  1.00 74.69           H  
ATOM   1988  CD1 LEU A 123       4.861  12.728  11.352  1.00 74.69           C  
ATOM   1989 HD11 LEU A 123       3.954  13.131  11.801  1.00 74.69           H  
ATOM   1990 HD12 LEU A 123       5.400  12.127  12.085  1.00 74.69           H  
ATOM   1991 HD13 LEU A 123       4.570  12.102  10.508  1.00 74.69           H  
ATOM   1992  CD2 LEU A 123       6.137  14.740  12.054  1.00 74.69           C  
ATOM   1993 HD21 LEU A 123       5.245  15.040  12.604  1.00 74.69           H  
ATOM   1994 HD22 LEU A 123       6.638  15.644  11.709  1.00 74.69           H  
ATOM   1995 HD23 LEU A 123       6.804  14.189  12.717  1.00 74.69           H  
ATOM   1996  N   ALA A 124       9.233  13.850   7.557  1.00 82.88           N  
ATOM   1997  H   ALA A 124       8.600  14.480   7.088  1.00 82.88           H  
ATOM   1998  CA  ALA A 124      10.292  13.256   6.771  1.00 82.88           C  
ATOM   1999  HA  ALA A 124      11.118  12.988   7.429  1.00 82.88           H  
ATOM   2000  C   ALA A 124      10.864  14.251   5.760  1.00 82.88           C  
ATOM   2001  CB  ALA A 124       9.763  11.970   6.125  1.00 82.88           C  
ATOM   2002  HB1 ALA A 124      10.564  11.485   5.567  1.00 82.88           H  
ATOM   2003  HB2 ALA A 124       9.408  11.289   6.899  1.00 82.88           H  
ATOM   2004  HB3 ALA A 124       8.942  12.207   5.448  1.00 82.88           H  
ATOM   2005  O   ALA A 124      10.288  15.288   5.431  1.00 82.88           O  
ATOM   2006  N   THR A 125      12.040  13.903   5.262  1.00 83.44           N  
ATOM   2007  H   THR A 125      12.472  13.068   5.632  1.00 83.44           H  
ATOM   2008  CA  THR A 125      12.739  14.617   4.210  1.00 83.44           C  
ATOM   2009  HA  THR A 125      12.170  15.501   3.926  1.00 83.44           H  
ATOM   2010  C   THR A 125      12.840  13.694   3.005  1.00 83.44           C  
ATOM   2011  CB  THR A 125      14.101  15.101   4.716  1.00 83.44           C  
ATOM   2012  HB  THR A 125      14.701  14.254   5.050  1.00 83.44           H  
ATOM   2013  O   THR A 125      13.460  12.628   3.056  1.00 83.44           O  
ATOM   2014  CG2 THR A 125      14.855  15.873   3.633  1.00 83.44           C  
ATOM   2015 HG21 THR A 125      15.789  16.250   4.050  1.00 83.44           H  
ATOM   2016 HG22 THR A 125      14.255  16.716   3.290  1.00 83.44           H  
ATOM   2017 HG23 THR A 125      15.089  15.219   2.793  1.00 83.44           H  
ATOM   2018  OG1 THR A 125      13.912  16.004   5.784  1.00 83.44           O  
ATOM   2019  HG1 THR A 125      13.505  15.548   6.524  1.00 83.44           H  
ATOM   2020  N   PHE A 126      12.206  14.098   1.904  1.00 86.81           N  
ATOM   2021  H   PHE A 126      11.676  14.957   1.939  1.00 86.81           H  
ATOM   2022  CA  PHE A 126      12.273  13.368   0.644  1.00 86.81           C  
ATOM   2023  HA  PHE A 126      12.256  12.300   0.859  1.00 86.81           H  
ATOM   2024  C   PHE A 126      13.586  13.685  -0.078  1.00 86.81           C  
ATOM   2025  CB  PHE A 126      11.042  13.685  -0.212  1.00 86.81           C  
ATOM   2026  HB2 PHE A 126      10.144  13.492   0.374  1.00 86.81           H  
ATOM   2027  HB3 PHE A 126      11.043  14.744  -0.472  1.00 86.81           H  
ATOM   2028  O   PHE A 126      13.759  14.764  -0.647  1.00 86.81           O  
ATOM   2029  CG  PHE A 126      10.978  12.849  -1.474  1.00 86.81           C  
ATOM   2030  CD1 PHE A 126      11.345  13.401  -2.716  1.00 86.81           C  
ATOM   2031  HD1 PHE A 126      11.684  14.425  -2.766  1.00 86.81           H  
ATOM   2032  CD2 PHE A 126      10.581  11.502  -1.399  1.00 86.81           C  
ATOM   2033  HD2 PHE A 126      10.319  11.067  -0.446  1.00 86.81           H  
ATOM   2034  CE1 PHE A 126      11.284  12.616  -3.881  1.00 86.81           C  
ATOM   2035  HE1 PHE A 126      11.562  13.046  -4.832  1.00 86.81           H  
ATOM   2036  CE2 PHE A 126      10.538  10.714  -2.560  1.00 86.81           C  
ATOM   2037  HE2 PHE A 126      10.249   9.676  -2.488  1.00 86.81           H  
ATOM   2038  CZ  PHE A 126      10.880  11.271  -3.804  1.00 86.81           C  
ATOM   2039  HZ  PHE A 126      10.847  10.659  -4.693  1.00 86.81           H  
ATOM   2040  N   VAL A 127      14.516  12.734  -0.061  1.00 88.06           N  
ATOM   2041  H   VAL A 127      14.311  11.872   0.425  1.00 88.06           H  
ATOM   2042  CA  VAL A 127      15.823  12.853  -0.702  1.00 88.06           C  
ATOM   2043  HA  VAL A 127      16.103  13.906  -0.718  1.00 88.06           H  
ATOM   2044  C   VAL A 127      15.718  12.354  -2.139  1.00 88.06           C  
ATOM   2045  CB  VAL A 127      16.921  12.109   0.083  1.00 88.06           C  
ATOM   2046  HB  VAL A 127      16.743  11.035   0.036  1.00 88.06           H  
ATOM   2047  O   VAL A 127      15.580  11.159  -2.407  1.00 88.06           O  
ATOM   2048  CG1 VAL A 127      18.304  12.407  -0.515  1.00 88.06           C  
ATOM   2049 HG11 VAL A 127      19.065  11.853   0.034  1.00 88.06           H  
ATOM   2050 HG12 VAL A 127      18.340  12.092  -1.557  1.00 88.06           H  
ATOM   2051 HG13 VAL A 127      18.521  13.473  -0.449  1.00 88.06           H  
ATOM   2052  CG2 VAL A 127      16.955  12.530   1.558  1.00 88.06           C  
ATOM   2053 HG21 VAL A 127      17.092  13.608   1.643  1.00 88.06           H  
ATOM   2054 HG22 VAL A 127      16.024  12.250   2.052  1.00 88.06           H  
ATOM   2055 HG23 VAL A 127      17.771  12.020   2.070  1.00 88.06           H  
ATOM   2056  N   LYS A 128      15.814  13.292  -3.079  1.00 81.88           N  
ATOM   2057  H   LYS A 128      15.849  14.255  -2.779  1.00 81.88           H  
ATOM   2058  CA  LYS A 128      15.972  13.020  -4.506  1.00 81.88           C  
ATOM   2059  HA  LYS A 128      16.443  12.045  -4.627  1.00 81.88           H  
ATOM   2060  C   LYS A 128      16.885  14.079  -5.098  1.00 81.88           C  
ATOM   2061  CB  LYS A 128      14.589  12.989  -5.171  1.00 81.88           C  
ATOM   2062  HB2 LYS A 128      13.965  12.294  -4.610  1.00 81.88           H  
ATOM   2063  HB3 LYS A 128      14.134  13.979  -5.136  1.00 81.88           H  
ATOM   2064  O   LYS A 128      16.695  15.262  -4.825  1.00 81.88           O  
ATOM   2065  CG  LYS A 128      14.677  12.502  -6.621  1.00 81.88           C  
ATOM   2066  HG2 LYS A 128      15.179  13.251  -7.234  1.00 81.88           H  
ATOM   2067  HG3 LYS A 128      15.259  11.581  -6.644  1.00 81.88           H  
ATOM   2068  CD  LYS A 128      13.285  12.221  -7.191  1.00 81.88           C  
ATOM   2069  HD2 LYS A 128      12.724  13.151  -7.284  1.00 81.88           H  
ATOM   2070  HD3 LYS A 128      12.760  11.533  -6.528  1.00 81.88           H  
ATOM   2071  CE  LYS A 128      13.462  11.561  -8.557  1.00 81.88           C  
ATOM   2072  HE2 LYS A 128      14.147  10.721  -8.438  1.00 81.88           H  
ATOM   2073  HE3 LYS A 128      13.930  12.264  -9.245  1.00 81.88           H  
ATOM   2074  NZ  LYS A 128      12.179  11.060  -9.086  1.00 81.88           N  
ATOM   2075  HZ1 LYS A 128      11.535  11.812  -9.283  1.00 81.88           H  
ATOM   2076  HZ2 LYS A 128      12.352  10.515  -9.918  1.00 81.88           H  
ATOM   2077  HZ3 LYS A 128      11.749  10.442  -8.412  1.00 81.88           H  
ATOM   2078  N   TRP A 129      17.871  13.672  -5.889  1.00 66.06           N  
ATOM   2079  H   TRP A 129      17.995  12.689  -6.089  1.00 66.06           H  
ATOM   2080  CA  TRP A 129      18.762  14.614  -6.559  1.00 66.06           C  
ATOM   2081  HA  TRP A 129      19.025  15.420  -5.874  1.00 66.06           H  
ATOM   2082  C   TRP A 129      17.991  15.245  -7.720  1.00 66.06           C  
ATOM   2083  CB  TRP A 129      20.076  13.928  -6.966  1.00 66.06           C  
ATOM   2084  HB2 TRP A 129      19.851  13.163  -7.710  1.00 66.06           H  
ATOM   2085  HB3 TRP A 129      20.715  14.668  -7.448  1.00 66.06           H  
ATOM   2086  O   TRP A 129      18.023  14.777  -8.852  1.00 66.06           O  
ATOM   2087  CG  TRP A 129      20.870  13.273  -5.866  1.00 66.06           C  
ATOM   2088  CD1 TRP A 129      20.644  13.350  -4.531  1.00 66.06           C  
ATOM   2089  HD1 TRP A 129      19.866  13.938  -4.068  1.00 66.06           H  
ATOM   2090  CD2 TRP A 129      22.020  12.386  -6.005  1.00 66.06           C  
ATOM   2091  CE2 TRP A 129      22.275  11.782  -4.743  1.00 66.06           C  
ATOM   2092  CE3 TRP A 129      22.868  12.014  -7.062  1.00 66.06           C  
ATOM   2093  HE3 TRP A 129      22.758  12.521  -8.009  1.00 66.06           H  
ATOM   2094  NE1 TRP A 129      21.474  12.471  -3.862  1.00 66.06           N  
ATOM   2095  HE1 TRP A 129      21.395  12.271  -2.875  1.00 66.06           H  
ATOM   2096  CH2 TRP A 129      23.908  10.286  -5.702  1.00 66.06           C  
ATOM   2097  HH2 TRP A 129      24.556   9.425  -5.624  1.00 66.06           H  
ATOM   2098  CZ2 TRP A 129      23.146  10.700  -4.600  1.00 66.06           C  
ATOM   2099  HZ2 TRP A 129      23.201  10.166  -3.663  1.00 66.06           H  
ATOM   2100  CZ3 TRP A 129      23.831  11.005  -6.900  1.00 66.06           C  
ATOM   2101  HZ3 TRP A 129      24.485  10.742  -7.718  1.00 66.06           H  
ATOM   2102  N   GLN A 130      17.216  16.292  -7.434  1.00 52.22           N  
ATOM   2103  H   GLN A 130      17.171  16.606  -6.475  1.00 52.22           H  
ATOM   2104  CA  GLN A 130      16.785  17.194  -8.498  1.00 52.22           C  
ATOM   2105  HA  GLN A 130      16.264  16.620  -9.264  1.00 52.22           H  
ATOM   2106  C   GLN A 130      18.032  17.813  -9.147  1.00 52.22           C  
ATOM   2107  CB  GLN A 130      15.845  18.279  -7.952  1.00 52.22           C  
ATOM   2108  HB2 GLN A 130      15.768  19.075  -8.693  1.00 52.22           H  
ATOM   2109  HB3 GLN A 130      16.265  18.705  -7.041  1.00 52.22           H  
ATOM   2110  O   GLN A 130      19.056  17.966  -8.484  1.00 52.22           O  
ATOM   2111  CG  GLN A 130      14.430  17.746  -7.681  1.00 52.22           C  
ATOM   2112  HG2 GLN A 130      14.465  17.004  -6.884  1.00 52.22           H  
ATOM   2113  HG3 GLN A 130      14.053  17.267  -8.585  1.00 52.22           H  
ATOM   2114  CD  GLN A 130      13.457  18.853  -7.276  1.00 52.22           C  
ATOM   2115  NE2 GLN A 130      12.165  18.644  -7.403  1.00 52.22           N  
ATOM   2116 HE21 GLN A 130      11.815  17.795  -7.822  1.00 52.22           H  
ATOM   2117 HE22 GLN A 130      11.600  19.455  -7.192  1.00 52.22           H  
ATOM   2118  OE1 GLN A 130      13.816  19.932  -6.848  1.00 52.22           O  
ATOM   2119  N   ASN A 131      17.937  18.196 -10.425  1.00 44.44           N  
ATOM   2120  H   ASN A 131      17.087  17.985 -10.927  1.00 44.44           H  
ATOM   2121  CA  ASN A 131      19.057  18.769 -11.186  1.00 44.44           C  
ATOM   2122  HA  ASN A 131      19.777  17.983 -11.413  1.00 44.44           H  
ATOM   2123  C   ASN A 131      19.834  19.885 -10.454  1.00 44.44           C  
ATOM   2124  CB  ASN A 131      18.511  19.369 -12.496  1.00 44.44           C  
ATOM   2125  HB2 ASN A 131      19.275  20.019 -12.922  1.00 44.44           H  
ATOM   2126  HB3 ASN A 131      17.646  19.995 -12.276  1.00 44.44           H  
ATOM   2127  O   ASN A 131      21.030  20.021 -10.692  1.00 44.44           O  
ATOM   2128  CG  ASN A 131      18.155  18.367 -13.576  1.00 44.44           C  
ATOM   2129  ND2 ASN A 131      17.413  18.796 -14.570  1.00 44.44           N  
ATOM   2130 HD21 ASN A 131      17.176  18.109 -15.270  1.00 44.44           H  
ATOM   2131 HD22 ASN A 131      17.109  19.759 -14.587  1.00 44.44           H  
ATOM   2132  OD1 ASN A 131      18.525  17.209 -13.572  1.00 44.44           O  
ATOM   2133  N   ASP A 132      19.165  20.709  -9.637  1.00 38.84           N  
ATOM   2134  H   ASP A 132      18.179  20.547  -9.490  1.00 38.84           H  
ATOM   2135  CA  ASP A 132      19.734  21.967  -9.131  1.00 38.84           C  
ATOM   2136  HA  ASP A 132      20.443  22.353  -9.864  1.00 38.84           H  
ATOM   2137  C   ASP A 132      20.516  21.847  -7.814  1.00 38.84           C  
ATOM   2138  CB  ASP A 132      18.616  23.012  -8.965  1.00 38.84           C  
ATOM   2139  HB2 ASP A 132      17.783  22.564  -8.423  1.00 38.84           H  
ATOM   2140  HB3 ASP A 132      18.997  23.836  -8.362  1.00 38.84           H  
ATOM   2141  O   ASP A 132      21.584  22.441  -7.686  1.00 38.84           O  
ATOM   2142  CG  ASP A 132      18.117  23.611 -10.285  1.00 38.84           C  
ATOM   2143  OD1 ASP A 132      18.906  23.675 -11.256  1.00 38.84           O  
ATOM   2144  OD2 ASP A 132      16.933  24.011 -10.318  1.00 38.84           O  
ATOM   2145  N   THR A 133      19.982  21.151  -6.804  1.00 38.41           N  
ATOM   2146  H   THR A 133      19.092  20.696  -6.944  1.00 38.41           H  
ATOM   2147  CA  THR A 133      20.464  21.258  -5.408  1.00 38.41           C  
ATOM   2148  HA  THR A 133      21.022  22.190  -5.315  1.00 38.41           H  
ATOM   2149  C   THR A 133      21.450  20.186  -4.972  1.00 38.41           C  
ATOM   2150  CB  THR A 133      19.308  21.309  -4.391  1.00 38.41           C  
ATOM   2151  HB  THR A 133      19.570  20.766  -3.483  1.00 38.41           H  
ATOM   2152  O   THR A 133      21.924  20.240  -3.836  1.00 38.41           O  
ATOM   2153  CG2 THR A 133      18.992  22.745  -3.987  1.00 38.41           C  
ATOM   2154 HG21 THR A 133      18.173  22.757  -3.268  1.00 38.41           H  
ATOM   2155 HG22 THR A 133      19.870  23.194  -3.522  1.00 38.41           H  
ATOM   2156 HG23 THR A 133      18.715  23.325  -4.867  1.00 38.41           H  
ATOM   2157  OG1 THR A 133      18.129  20.736  -4.916  1.00 38.41           O  
ATOM   2158  HG1 THR A 133      17.420  20.924  -4.297  1.00 38.41           H  
ATOM   2159  N   GLY A 134      21.783  19.213  -5.825  1.00 39.53           N  
ATOM   2160  H   GLY A 134      21.406  19.236  -6.761  1.00 39.53           H  
ATOM   2161  CA  GLY A 134      22.900  18.317  -5.518  1.00 39.53           C  
ATOM   2162  HA2 GLY A 134      22.632  17.707  -4.655  1.00 39.53           H  
ATOM   2163  HA3 GLY A 134      23.110  17.668  -6.367  1.00 39.53           H  
ATOM   2164  C   GLY A 134      24.150  19.153  -5.210  1.00 39.53           C  
ATOM   2165  O   GLY A 134      24.319  20.199  -5.845  1.00 39.53           O  
ATOM   2166  N   PRO A 135      25.008  18.764  -4.240  1.00 37.88           N  
ATOM   2167  CA  PRO A 135      26.247  19.484  -3.979  1.00 37.88           C  
ATOM   2168  HA  PRO A 135      26.021  20.450  -3.528  1.00 37.88           H  
ATOM   2169  C   PRO A 135      26.944  19.687  -5.315  1.00 37.88           C  
ATOM   2170  CB  PRO A 135      27.059  18.638  -2.992  1.00 37.88           C  
ATOM   2171  HB2 PRO A 135      26.930  19.040  -1.987  1.00 37.88           H  
ATOM   2172  HB3 PRO A 135      28.118  18.601  -3.250  1.00 37.88           H  
ATOM   2173  O   PRO A 135      27.286  18.720  -6.001  1.00 37.88           O  
ATOM   2174  CG  PRO A 135      26.410  17.258  -3.069  1.00 37.88           C  
ATOM   2175  HG2 PRO A 135      26.479  16.724  -2.121  1.00 37.88           H  
ATOM   2176  HG3 PRO A 135      26.880  16.682  -3.866  1.00 37.88           H  
ATOM   2177  CD  PRO A 135      24.959  17.550  -3.449  1.00 37.88           C  
ATOM   2178  HD2 PRO A 135      24.547  16.714  -4.014  1.00 37.88           H  
ATOM   2179  HD3 PRO A 135      24.368  17.731  -2.552  1.00 37.88           H  
ATOM   2180  N   SER A 136      27.027  20.959  -5.710  1.00 35.50           N  
ATOM   2181  H   SER A 136      26.603  21.659  -5.119  1.00 35.50           H  
ATOM   2182  CA  SER A 136      27.439  21.377  -7.037  1.00 35.50           C  
ATOM   2183  HA  SER A 136      26.969  20.717  -7.766  1.00 35.50           H  
ATOM   2184  C   SER A 136      28.943  21.210  -7.142  1.00 35.50           C  
ATOM   2185  CB  SER A 136      26.971  22.811  -7.320  1.00 35.50           C  
ATOM   2186  HB2 SER A 136      25.896  22.880  -7.157  1.00 35.50           H  
ATOM   2187  HB3 SER A 136      27.178  23.050  -8.363  1.00 35.50           H  
ATOM   2188  O   SER A 136      29.685  22.190  -7.244  1.00 35.50           O  
ATOM   2189  OG  SER A 136      27.639  23.743  -6.486  1.00 35.50           O  
ATOM   2190  HG  SER A 136      28.550  23.447  -6.432  1.00 35.50           H  
ATOM   2191  N   ASP A 137      29.419  19.975  -7.097  1.00 36.16           N  
ATOM   2192  H   ASP A 137      28.778  19.214  -6.921  1.00 36.16           H  
ATOM   2193  CA  ASP A 137      30.764  19.658  -7.516  1.00 36.16           C  
ATOM   2194  HA  ASP A 137      31.410  20.442  -7.121  1.00 36.16           H  
ATOM   2195  C   ASP A 137      30.773  19.775  -9.047  1.00 36.16           C  
ATOM   2196  CB  ASP A 137      31.239  18.324  -6.909  1.00 36.16           C  
ATOM   2197  HB2 ASP A 137      31.098  17.505  -7.614  1.00 36.16           H  
ATOM   2198  HB3 ASP A 137      30.639  18.104  -6.025  1.00 36.16           H  
ATOM   2199  O   ASP A 137      30.811  18.806  -9.797  1.00 36.16           O  
ATOM   2200  CG  ASP A 137      32.707  18.393  -6.468  1.00 36.16           C  
ATOM   2201  OD1 ASP A 137      33.436  19.279  -6.987  1.00 36.16           O  
ATOM   2202  OD2 ASP A 137      33.092  17.570  -5.610  1.00 36.16           O  
ATOM   2203  N   LYS A 138      30.668  21.026  -9.529  1.00 36.72           N  
ATOM   2204  H   LYS A 138      30.563  21.746  -8.829  1.00 36.72           H  
ATOM   2205  CA  LYS A 138      30.725  21.422 -10.945  1.00 36.72           C  
ATOM   2206  HA  LYS A 138      29.903  20.960 -11.491  1.00 36.72           H  
ATOM   2207  C   LYS A 138      32.019  20.952 -11.609  1.00 36.72           C  
ATOM   2208  CB  LYS A 138      30.674  22.958 -11.065  1.00 36.72           C  
ATOM   2209  HB2 LYS A 138      30.920  23.230 -12.091  1.00 36.72           H  
ATOM   2210  HB3 LYS A 138      31.438  23.388 -10.417  1.00 36.72           H  
ATOM   2211  O   LYS A 138      32.158  21.068 -12.824  1.00 36.72           O  
ATOM   2212  CG  LYS A 138      29.318  23.591 -10.737  1.00 36.72           C  
ATOM   2213  HG2 LYS A 138      28.555  23.164 -11.387  1.00 36.72           H  
ATOM   2214  HG3 LYS A 138      29.061  23.382  -9.698  1.00 36.72           H  
ATOM   2215  CD  LYS A 138      29.388  25.111 -10.951  1.00 36.72           C  
ATOM   2216  HD2 LYS A 138      30.137  25.527 -10.278  1.00 36.72           H  
ATOM   2217  HD3 LYS A 138      29.673  25.318 -11.983  1.00 36.72           H  
ATOM   2218  CE  LYS A 138      28.022  25.739 -10.657  1.00 36.72           C  
ATOM   2219  HE2 LYS A 138      27.290  25.325 -11.351  1.00 36.72           H  
ATOM   2220  HE3 LYS A 138      27.720  25.443  -9.653  1.00 36.72           H  
ATOM   2221  NZ  LYS A 138      28.057  27.219 -10.759  1.00 36.72           N  
ATOM   2222  HZ1 LYS A 138      28.324  27.507 -11.689  1.00 36.72           H  
ATOM   2223  HZ2 LYS A 138      28.709  27.594 -10.085  1.00 36.72           H  
ATOM   2224  HZ3 LYS A 138      27.142  27.591 -10.548  1.00 36.72           H  
ATOM   2225  N   SER A 139      32.998  20.538 -10.806  1.00 36.22           N  
ATOM   2226  H   SER A 139      32.773  20.377  -9.835  1.00 36.22           H  
ATOM   2227  CA  SER A 139      34.337  20.195 -11.247  1.00 36.22           C  
ATOM   2228  HA  SER A 139      34.719  21.017 -11.852  1.00 36.22           H  
ATOM   2229  C   SER A 139      34.354  18.943 -12.129  1.00 36.22           C  
ATOM   2230  CB  SER A 139      35.246  20.051 -10.020  1.00 36.22           C  
ATOM   2231  HB2 SER A 139      36.277  19.956 -10.361  1.00 36.22           H  
ATOM   2232  HB3 SER A 139      35.169  20.941  -9.396  1.00 36.22           H  
ATOM   2233  O   SER A 139      35.081  18.934 -13.123  1.00 36.22           O  
ATOM   2234  OG  SER A 139      34.917  18.908  -9.255  1.00 36.22           O  
ATOM   2235  HG  SER A 139      34.469  19.127  -8.434  1.00 36.22           H  
ATOM   2236  N   ASP A 140      33.553  17.914 -11.828  1.00 36.16           N  
ATOM   2237  H   ASP A 140      32.982  17.966 -10.997  1.00 36.16           H  
ATOM   2238  CA  ASP A 140      33.429  16.718 -12.672  1.00 36.16           C  
ATOM   2239  HA  ASP A 140      34.265  16.716 -13.371  1.00 36.16           H  
ATOM   2240  C   ASP A 140      32.211  16.807 -13.595  1.00 36.16           C  
ATOM   2241  CB  ASP A 140      33.529  15.403 -11.863  1.00 36.16           C  
ATOM   2242  HB2 ASP A 140      33.164  15.564 -10.849  1.00 36.16           H  
ATOM   2243  HB3 ASP A 140      32.903  14.642 -12.328  1.00 36.16           H  
ATOM   2244  O   ASP A 140      31.184  16.167 -13.408  1.00 36.16           O  
ATOM   2245  CG  ASP A 140      34.956  14.835 -11.832  1.00 36.16           C  
ATOM   2246  OD1 ASP A 140      35.754  15.101 -12.766  1.00 36.16           O  
ATOM   2247  OD2 ASP A 140      35.345  14.188 -10.842  1.00 36.16           O  
ATOM   2248  N   LEU A 141      32.376  17.575 -14.676  1.00 36.06           N  
ATOM   2249  H   LEU A 141      33.213  18.140 -14.697  1.00 36.06           H  
ATOM   2250  CA  LEU A 141      31.487  17.596 -15.849  1.00 36.06           C  
ATOM   2251  HA  LEU A 141      30.555  18.099 -15.592  1.00 36.06           H  
ATOM   2252  C   LEU A 141      31.117  16.200 -16.391  1.00 36.06           C  
ATOM   2253  CB  LEU A 141      32.230  18.363 -16.966  1.00 36.06           C  
ATOM   2254  HB2 LEU A 141      33.304  18.236 -16.827  1.00 36.06           H  
ATOM   2255  HB3 LEU A 141      31.998  17.919 -17.934  1.00 36.06           H  
ATOM   2256  O   LEU A 141      30.092  16.051 -17.055  1.00 36.06           O  
ATOM   2257  CG  LEU A 141      31.883  19.859 -17.023  1.00 36.06           C  
ATOM   2258  HG  LEU A 141      31.556  20.205 -16.042  1.00 36.06           H  
ATOM   2259  CD1 LEU A 141      33.105  20.678 -17.438  1.00 36.06           C  
ATOM   2260 HD11 LEU A 141      33.889  20.557 -16.691  1.00 36.06           H  
ATOM   2261 HD12 LEU A 141      32.838  21.734 -17.488  1.00 36.06           H  
ATOM   2262 HD13 LEU A 141      33.471  20.345 -18.409  1.00 36.06           H  
ATOM   2263  CD2 LEU A 141      30.772  20.108 -18.048  1.00 36.06           C  
ATOM   2264 HD21 LEU A 141      31.106  19.827 -19.047  1.00 36.06           H  
ATOM   2265 HD22 LEU A 141      30.495  21.162 -18.038  1.00 36.06           H  
ATOM   2266 HD23 LEU A 141      29.899  19.513 -17.781  1.00 36.06           H  
ATOM   2267  N   SER A 142      31.986  15.203 -16.210  1.00 37.72           N  
ATOM   2268  H   SER A 142      32.786  15.365 -15.614  1.00 37.72           H  
ATOM   2269  CA  SER A 142      31.897  13.887 -16.851  1.00 37.72           C  
ATOM   2270  HA  SER A 142      31.489  14.010 -17.854  1.00 37.72           H  
ATOM   2271  C   SER A 142      30.987  12.898 -16.126  1.00 37.72           C  
ATOM   2272  CB  SER A 142      33.301  13.284 -16.984  1.00 37.72           C  
ATOM   2273  HB2 SER A 142      33.228  12.213 -17.173  1.00 37.72           H  
ATOM   2274  HB3 SER A 142      33.812  13.757 -17.823  1.00 37.72           H  
ATOM   2275  O   SER A 142      30.315  12.108 -16.788  1.00 37.72           O  
ATOM   2276  OG  SER A 142      34.045  13.527 -15.804  1.00 37.72           O  
ATOM   2277  HG  SER A 142      34.824  12.967 -15.765  1.00 37.72           H  
ATOM   2278  N   GLN A 143      30.943  12.913 -14.792  1.00 41.03           N  
ATOM   2279  H   GLN A 143      31.454  13.626 -14.292  1.00 41.03           H  
ATOM   2280  CA  GLN A 143      29.986  12.101 -14.047  1.00 41.03           C  
ATOM   2281  HA  GLN A 143      29.729  11.209 -14.620  1.00 41.03           H  
ATOM   2282  C   GLN A 143      28.699  12.904 -13.895  1.00 41.03           C  
ATOM   2283  CB  GLN A 143      30.561  11.620 -12.704  1.00 41.03           C  
ATOM   2284  HB2 GLN A 143      31.149  12.413 -12.242  1.00 41.03           H  
ATOM   2285  HB3 GLN A 143      29.731  11.379 -12.040  1.00 41.03           H  
ATOM   2286  O   GLN A 143      28.517  13.632 -12.923  1.00 41.03           O  
ATOM   2287  CG  GLN A 143      31.411  10.348 -12.865  1.00 41.03           C  
ATOM   2288  HG2 GLN A 143      30.827   9.594 -13.392  1.00 41.03           H  
ATOM   2289  HG3 GLN A 143      32.296  10.577 -13.459  1.00 41.03           H  
ATOM   2290  CD  GLN A 143      31.858   9.757 -11.529  1.00 41.03           C  
ATOM   2291  NE2 GLN A 143      32.341   8.533 -11.509  1.00 41.03           N  
ATOM   2292 HE21 GLN A 143      32.589   8.188 -10.593  1.00 41.03           H  
ATOM   2293 HE22 GLN A 143      32.380   7.967 -12.344  1.00 41.03           H  
ATOM   2294  OE1 GLN A 143      31.777  10.360 -10.476  1.00 41.03           O  
ATOM   2295  N   LYS A 144      27.782  12.755 -14.861  1.00 45.69           N  
ATOM   2296  H   LYS A 144      28.029  12.187 -15.658  1.00 45.69           H  
ATOM   2297  CA  LYS A 144      26.373  13.089 -14.622  1.00 45.69           C  
ATOM   2298  HA  LYS A 144      26.269  14.160 -14.443  1.00 45.69           H  
ATOM   2299  C   LYS A 144      25.949  12.360 -13.349  1.00 45.69           C  
ATOM   2300  CB  LYS A 144      25.482  12.653 -15.796  1.00 45.69           C  
ATOM   2301  HB2 LYS A 144      25.904  11.774 -16.281  1.00 45.69           H  
ATOM   2302  HB3 LYS A 144      24.505  12.376 -15.398  1.00 45.69           H  
ATOM   2303  O   LYS A 144      25.858  11.133 -13.353  1.00 45.69           O  
ATOM   2304  CG  LYS A 144      25.264  13.775 -16.816  1.00 45.69           C  
ATOM   2305  HG2 LYS A 144      26.212  14.044 -17.281  1.00 45.69           H  
ATOM   2306  HG3 LYS A 144      24.852  14.645 -16.306  1.00 45.69           H  
ATOM   2307  CD  LYS A 144      24.272  13.297 -17.881  1.00 45.69           C  
ATOM   2308  HD2 LYS A 144      24.726  12.490 -18.457  1.00 45.69           H  
ATOM   2309  HD3 LYS A 144      23.380  12.917 -17.384  1.00 45.69           H  
ATOM   2310  CE  LYS A 144      23.879  14.449 -18.804  1.00 45.69           C  
ATOM   2311  HE2 LYS A 144      24.767  14.802 -19.329  1.00 45.69           H  
ATOM   2312  HE3 LYS A 144      23.504  15.265 -18.186  1.00 45.69           H  
ATOM   2313  NZ  LYS A 144      22.833  14.010 -19.757  1.00 45.69           N  
ATOM   2314  HZ1 LYS A 144      22.038  13.667 -19.237  1.00 45.69           H  
ATOM   2315  HZ2 LYS A 144      22.529  14.781 -20.335  1.00 45.69           H  
ATOM   2316  HZ3 LYS A 144      23.177  13.257 -20.335  1.00 45.69           H  
ATOM   2317  N   GLN A 145      25.752  13.105 -12.265  1.00 49.38           N  
ATOM   2318  H   GLN A 145      25.952  14.094 -12.304  1.00 49.38           H  
ATOM   2319  CA  GLN A 145      25.181  12.552 -11.047  1.00 49.38           C  
ATOM   2320  HA  GLN A 145      25.859  11.780 -10.682  1.00 49.38           H  
ATOM   2321  C   GLN A 145      23.821  11.934 -11.395  1.00 49.38           C  
ATOM   2322  CB  GLN A 145      25.028  13.646  -9.978  1.00 49.38           C  
ATOM   2323  HB2 GLN A 145      24.945  14.623 -10.454  1.00 49.38           H  
ATOM   2324  HB3 GLN A 145      24.108  13.474  -9.419  1.00 49.38           H  
ATOM   2325  O   GLN A 145      23.050  12.578 -12.113  1.00 49.38           O  
ATOM   2326  CG  GLN A 145      26.196  13.645  -8.982  1.00 49.38           C  
ATOM   2327  HG2 GLN A 145      26.231  12.685  -8.467  1.00 49.38           H  
ATOM   2328  HG3 GLN A 145      27.130  13.779  -9.528  1.00 49.38           H  
ATOM   2329  CD  GLN A 145      26.085  14.752  -7.934  1.00 49.38           C  
ATOM   2330  NE2 GLN A 145      27.065  14.902  -7.069  1.00 49.38           N  
ATOM   2331 HE21 GLN A 145      26.997  15.758  -6.536  1.00 49.38           H  
ATOM   2332 HE22 GLN A 145      27.954  14.455  -7.239  1.00 49.38           H  
ATOM   2333  OE1 GLN A 145      25.144  15.520  -7.872  1.00 49.38           O  
ATOM   2334  N   PRO A 146      23.525  10.706 -10.938  1.00 55.59           N  
ATOM   2335  CA  PRO A 146      22.213  10.120 -11.146  1.00 55.59           C  
ATOM   2336  HA  PRO A 146      22.051  10.002 -12.218  1.00 55.59           H  
ATOM   2337  C   PRO A 146      21.120  11.031 -10.584  1.00 55.59           C  
ATOM   2338  CB  PRO A 146      22.245   8.733 -10.497  1.00 55.59           C  
ATOM   2339  HB2 PRO A 146      22.403   7.982 -11.271  1.00 55.59           H  
ATOM   2340  HB3 PRO A 146      21.332   8.517  -9.943  1.00 55.59           H  
ATOM   2341  O   PRO A 146      21.208  11.544  -9.477  1.00 55.59           O  
ATOM   2342  CG  PRO A 146      23.461   8.775  -9.575  1.00 55.59           C  
ATOM   2343  HG2 PRO A 146      23.922   7.793  -9.466  1.00 55.59           H  
ATOM   2344  HG3 PRO A 146      23.146   9.156  -8.604  1.00 55.59           H  
ATOM   2345  CD  PRO A 146      24.397   9.758 -10.273  1.00 55.59           C  
ATOM   2346  HD2 PRO A 146      25.078  10.226  -9.562  1.00 55.59           H  
ATOM   2347  HD3 PRO A 146      24.977   9.228 -11.029  1.00 55.59           H  
ATOM   2348  N   SER A 147      20.068  11.228 -11.359  1.00 61.56           N  
ATOM   2349  H   SER A 147      20.061  10.752 -12.249  1.00 61.56           H  
ATOM   2350  CA  SER A 147      18.918  12.072 -11.022  1.00 61.56           C  
ATOM   2351  HA  SER A 147      19.277  13.035 -10.658  1.00 61.56           H  
ATOM   2352  C   SER A 147      18.012  11.475  -9.932  1.00 61.56           C  
ATOM   2353  CB  SER A 147      18.124  12.300 -12.309  1.00 61.56           C  
ATOM   2354  HB2 SER A 147      17.264  12.934 -12.092  1.00 61.56           H  
ATOM   2355  HB3 SER A 147      18.755  12.807 -13.038  1.00 61.56           H  
ATOM   2356  O   SER A 147      17.085  12.121  -9.435  1.00 61.56           O  
ATOM   2357  OG  SER A 147      17.677  11.067 -12.855  1.00 61.56           O  
ATOM   2358  HG  SER A 147      18.431  10.587 -13.205  1.00 61.56           H  
ATOM   2359  N   ALA A 148      18.237  10.216  -9.558  1.00 74.81           N  
ATOM   2360  H   ALA A 148      19.041   9.748  -9.951  1.00 74.81           H  
ATOM   2361  CA  ALA A 148      17.425   9.483  -8.599  1.00 74.81           C  
ATOM   2362  HA  ALA A 148      16.732  10.173  -8.117  1.00 74.81           H  
ATOM   2363  C   ALA A 148      18.278   8.878  -7.478  1.00 74.81           C  
ATOM   2364  CB  ALA A 148      16.582   8.454  -9.357  1.00 74.81           C  
ATOM   2365  HB1 ALA A 148      15.893   8.966 -10.027  1.00 74.81           H  
ATOM   2366  HB2 ALA A 148      17.240   7.823  -9.955  1.00 74.81           H  
ATOM   2367  HB3 ALA A 148      16.014   7.840  -8.658  1.00 74.81           H  
ATOM   2368  O   ALA A 148      19.453   8.561  -7.655  1.00 74.81           O  
ATOM   2369  N   VAL A 149      17.652   8.734  -6.311  1.00 88.12           N  
ATOM   2370  H   VAL A 149      16.656   8.900  -6.281  1.00 88.12           H  
ATOM   2371  CA  VAL A 149      18.275   8.284  -5.063  1.00 88.12           C  
ATOM   2372  HA  VAL A 149      19.319   8.027  -5.243  1.00 88.12           H  
ATOM   2373  C   VAL A 149      17.546   7.046  -4.579  1.00 88.12           C  
ATOM   2374  CB  VAL A 149      18.220   9.381  -3.989  1.00 88.12           C  
ATOM   2375  HB  VAL A 149      17.180   9.638  -3.792  1.00 88.12           H  
ATOM   2376  O   VAL A 149      16.313   7.004  -4.610  1.00 88.12           O  
ATOM   2377  CG1 VAL A 149      18.882   8.949  -2.679  1.00 88.12           C  
ATOM   2378 HG11 VAL A 149      18.339   8.119  -2.228  1.00 88.12           H  
ATOM   2379 HG12 VAL A 149      19.911   8.646  -2.877  1.00 88.12           H  
ATOM   2380 HG13 VAL A 149      18.884   9.777  -1.969  1.00 88.12           H  
ATOM   2381  CG2 VAL A 149      18.948  10.628  -4.481  1.00 88.12           C  
ATOM   2382 HG21 VAL A 149      19.981  10.366  -4.708  1.00 88.12           H  
ATOM   2383 HG22 VAL A 149      18.485  11.011  -5.390  1.00 88.12           H  
ATOM   2384 HG23 VAL A 149      18.911  11.399  -3.712  1.00 88.12           H  
ATOM   2385  N   VAL A 150      18.309   6.062  -4.116  1.00 93.19           N  
ATOM   2386  H   VAL A 150      19.312   6.182  -4.092  1.00 93.19           H  
ATOM   2387  CA  VAL A 150      17.787   4.822  -3.549  1.00 93.19           C  
ATOM   2388  HA  VAL A 150      16.698   4.836  -3.584  1.00 93.19           H  
ATOM   2389  C   VAL A 150      18.223   4.743  -2.092  1.00 93.19           C  
ATOM   2390  CB  VAL A 150      18.241   3.602  -4.365  1.00 93.19           C  
ATOM   2391  HB  VAL A 150      19.327   3.519  -4.315  1.00 93.19           H  
ATOM   2392  O   VAL A 150      19.393   4.965  -1.781  1.00 93.19           O  
ATOM   2393  CG1 VAL A 150      17.617   2.309  -3.827  1.00 93.19           C  
ATOM   2394 HG11 VAL A 150      17.954   2.118  -2.808  1.00 93.19           H  
ATOM   2395 HG12 VAL A 150      16.529   2.375  -3.838  1.00 93.19           H  
ATOM   2396 HG13 VAL A 150      17.930   1.467  -4.444  1.00 93.19           H  
ATOM   2397  CG2 VAL A 150      17.842   3.745  -5.840  1.00 93.19           C  
ATOM   2398 HG21 VAL A 150      18.308   4.629  -6.277  1.00 93.19           H  
ATOM   2399 HG22 VAL A 150      16.759   3.820  -5.938  1.00 93.19           H  
ATOM   2400 HG23 VAL A 150      18.213   2.881  -6.392  1.00 93.19           H  
ATOM   2401  N   CYS A 151      17.295   4.463  -1.178  1.00 93.00           N  
ATOM   2402  H   CYS A 151      16.332   4.358  -1.463  1.00 93.00           H  
ATOM   2403  CA  CYS A 151      17.668   4.266   0.220  1.00 93.00           C  
ATOM   2404  HA  CYS A 151      18.130   5.180   0.592  1.00 93.00           H  
ATOM   2405  C   CYS A 151      18.689   3.132   0.347  1.00 93.00           C  
ATOM   2406  CB  CYS A 151      16.454   3.945   1.092  1.00 93.00           C  
ATOM   2407  HB2 CYS A 151      16.828   3.694   2.085  1.00 93.00           H  
ATOM   2408  HB3 CYS A 151      15.967   3.054   0.696  1.00 93.00           H  
ATOM   2409  O   CYS A 151      18.473   2.028  -0.149  1.00 93.00           O  
ATOM   2410  SG  CYS A 151      15.207   5.235   1.312  1.00 93.00           S  
ATOM   2411  N   HIS A 152      19.775   3.405   1.067  1.00 89.94           N  
ATOM   2412  H   HIS A 152      19.862   4.328   1.468  1.00 89.94           H  
ATOM   2413  CA  HIS A 152      20.827   2.447   1.384  1.00 89.94           C  
ATOM   2414  HA  HIS A 152      21.574   2.995   1.958  1.00 89.94           H  
ATOM   2415  C   HIS A 152      21.569   1.885   0.156  1.00 89.94           C  
ATOM   2416  CB  HIS A 152      20.229   1.380   2.312  1.00 89.94           C  
ATOM   2417  HB2 HIS A 152      19.942   0.506   1.727  1.00 89.94           H  
ATOM   2418  HB3 HIS A 152      19.323   1.764   2.782  1.00 89.94           H  
ATOM   2419  O   HIS A 152      22.203   0.836   0.245  1.00 89.94           O  
ATOM   2420  CG  HIS A 152      21.138   0.968   3.427  1.00 89.94           C  
ATOM   2421  CD2 HIS A 152      21.380   1.659   4.584  1.00 89.94           C  
ATOM   2422  HD2 HIS A 152      20.987   2.631   4.846  1.00 89.94           H  
ATOM   2423  ND1 HIS A 152      21.830  -0.213   3.496  1.00 89.94           N  
ATOM   2424  HD1 HIS A 152      22.006  -0.822   2.710  1.00 89.94           H  
ATOM   2425  CE1 HIS A 152      22.461  -0.248   4.680  1.00 89.94           C  
ATOM   2426  HE1 HIS A 152      23.141  -1.024   4.998  1.00 89.94           H  
ATOM   2427  NE2 HIS A 152      22.197   0.858   5.388  1.00 89.94           N  
ATOM   2428  N   GLN A 153      21.490   2.574  -0.989  1.00 89.00           N  
ATOM   2429  H   GLN A 153      20.903   3.395  -1.025  1.00 89.00           H  
ATOM   2430  CA  GLN A 153      22.201   2.207  -2.206  1.00 89.00           C  
ATOM   2431  HA  GLN A 153      23.116   1.683  -1.929  1.00 89.00           H  
ATOM   2432  C   GLN A 153      22.593   3.453  -3.007  1.00 89.00           C  
ATOM   2433  CB  GLN A 153      21.325   1.240  -3.015  1.00 89.00           C  
ATOM   2434  HB2 GLN A 153      21.131   0.365  -2.395  1.00 89.00           H  
ATOM   2435  HB3 GLN A 153      20.372   1.712  -3.254  1.00 89.00           H  
ATOM   2436  O   GLN A 153      21.752   4.264  -3.390  1.00 89.00           O  
ATOM   2437  CG  GLN A 153      22.010   0.788  -4.309  1.00 89.00           C  
ATOM   2438  HG2 GLN A 153      23.032   0.481  -4.087  1.00 89.00           H  
ATOM   2439  HG3 GLN A 153      22.047   1.626  -5.005  1.00 89.00           H  
ATOM   2440  CD  GLN A 153      21.305  -0.379  -4.989  1.00 89.00           C  
ATOM   2441  NE2 GLN A 153      21.734  -0.743  -6.168  1.00 89.00           N  
ATOM   2442 HE21 GLN A 153      22.531  -0.302  -6.604  1.00 89.00           H  
ATOM   2443 HE22 GLN A 153      21.385  -1.602  -6.570  1.00 89.00           H  
ATOM   2444  OE1 GLN A 153      20.395  -1.007  -4.481  1.00 89.00           O  
ATOM   2445  N   ASP A 154      23.884   3.591  -3.299  1.00 86.38           N  
ATOM   2446  H   ASP A 154      24.548   2.922  -2.936  1.00 86.38           H  
ATOM   2447  CA  ASP A 154      24.417   4.708  -4.078  1.00 86.38           C  
ATOM   2448  HA  ASP A 154      23.609   5.126  -4.678  1.00 86.38           H  
ATOM   2449  C   ASP A 154      25.554   4.210  -4.987  1.00 86.38           C  
ATOM   2450  CB  ASP A 154      24.864   5.814  -3.114  1.00 86.38           C  
ATOM   2451  HB2 ASP A 154      25.728   5.483  -2.538  1.00 86.38           H  
ATOM   2452  HB3 ASP A 154      24.044   6.003  -2.421  1.00 86.38           H  
ATOM   2453  O   ASP A 154      26.476   3.549  -4.498  1.00 86.38           O  
ATOM   2454  CG  ASP A 154      25.198   7.146  -3.772  1.00 86.38           C  
ATOM   2455  OD1 ASP A 154      25.962   7.196  -4.761  1.00 86.38           O  
ATOM   2456  OD2 ASP A 154      24.718   8.176  -3.248  1.00 86.38           O  
ATOM   2457  N   PRO A 155      25.539   4.514  -6.301  1.00 85.12           N  
ATOM   2458  CA  PRO A 155      26.576   4.064  -7.229  1.00 85.12           C  
ATOM   2459  HA  PRO A 155      26.574   2.975  -7.262  1.00 85.12           H  
ATOM   2460  C   PRO A 155      27.978   4.552  -6.847  1.00 85.12           C  
ATOM   2461  CB  PRO A 155      26.173   4.621  -8.601  1.00 85.12           C  
ATOM   2462  HB2 PRO A 155      26.388   3.912  -9.400  1.00 85.12           H  
ATOM   2463  HB3 PRO A 155      26.676   5.569  -8.788  1.00 85.12           H  
ATOM   2464  O   PRO A 155      28.969   3.962  -7.268  1.00 85.12           O  
ATOM   2465  CG  PRO A 155      24.676   4.867  -8.475  1.00 85.12           C  
ATOM   2466  HG2 PRO A 155      24.333   5.649  -9.152  1.00 85.12           H  
ATOM   2467  HG3 PRO A 155      24.130   3.942  -8.661  1.00 85.12           H  
ATOM   2468  CD  PRO A 155      24.510   5.250  -7.012  1.00 85.12           C  
ATOM   2469  HD2 PRO A 155      23.514   4.965  -6.673  1.00 85.12           H  
ATOM   2470  HD3 PRO A 155      24.666   6.321  -6.886  1.00 85.12           H  
ATOM   2471  N   ARG A 156      28.072   5.636  -6.065  1.00 81.56           N  
ATOM   2472  H   ARG A 156      27.216   6.058  -5.736  1.00 81.56           H  
ATOM   2473  CA  ARG A 156      29.338   6.233  -5.619  1.00 81.56           C  
ATOM   2474  HA  ARG A 156      30.070   6.179  -6.425  1.00 81.56           H  
ATOM   2475  C   ARG A 156      29.956   5.496  -4.432  1.00 81.56           C  
ATOM   2476  CB  ARG A 156      29.099   7.700  -5.240  1.00 81.56           C  
ATOM   2477  HB2 ARG A 156      30.051   8.149  -4.956  1.00 81.56           H  
ATOM   2478  HB3 ARG A 156      28.449   7.725  -4.365  1.00 81.56           H  
ATOM   2479  O   ARG A 156      31.161   5.605  -4.233  1.00 81.56           O  
ATOM   2480  CG  ARG A 156      28.498   8.544  -6.377  1.00 81.56           C  
ATOM   2481  HG2 ARG A 156      27.600   8.072  -6.776  1.00 81.56           H  
ATOM   2482  HG3 ARG A 156      29.229   8.628  -7.181  1.00 81.56           H  
ATOM   2483  CD  ARG A 156      28.122   9.946  -5.891  1.00 81.56           C  
ATOM   2484  HD2 ARG A 156      27.769  10.524  -6.744  1.00 81.56           H  
ATOM   2485  HD3 ARG A 156      29.010  10.426  -5.481  1.00 81.56           H  
ATOM   2486  NE  ARG A 156      27.064   9.888  -4.869  1.00 81.56           N  
ATOM   2487  HE  ARG A 156      26.659   8.982  -4.681  1.00 81.56           H  
ATOM   2488  NH1 ARG A 156      26.955  12.129  -4.380  1.00 81.56           N  
ATOM   2489 HH11 ARG A 156      27.563  12.317  -5.164  1.00 81.56           H  
ATOM   2490 HH12 ARG A 156      26.515  12.881  -3.869  1.00 81.56           H  
ATOM   2491  NH2 ARG A 156      25.773  10.676  -3.186  1.00 81.56           N  
ATOM   2492 HH21 ARG A 156      25.408  11.428  -2.620  1.00 81.56           H  
ATOM   2493 HH22 ARG A 156      25.413   9.736  -3.097  1.00 81.56           H  
ATOM   2494  CZ  ARG A 156      26.602  10.894  -4.155  1.00 81.56           C  
ATOM   2495  N   THR A 157      29.150   4.795  -3.633  1.00 83.25           N  
ATOM   2496  H   THR A 157      28.167   4.747  -3.858  1.00 83.25           H  
ATOM   2497  CA  THR A 157      29.602   4.104  -2.413  1.00 83.25           C  
ATOM   2498  HA  THR A 157      30.648   4.348  -2.223  1.00 83.25           H  
ATOM   2499  C   THR A 157      29.542   2.586  -2.524  1.00 83.25           C  
ATOM   2500  CB  THR A 157      28.807   4.544  -1.175  1.00 83.25           C  
ATOM   2501  HB  THR A 157      29.198   4.024  -0.300  1.00 83.25           H  
ATOM   2502  O   THR A 157      30.204   1.909  -1.742  1.00 83.25           O  
ATOM   2503  CG2 THR A 157      28.897   6.051  -0.926  1.00 83.25           C  
ATOM   2504 HG21 THR A 157      29.943   6.352  -0.870  1.00 83.25           H  
ATOM   2505 HG22 THR A 157      28.404   6.597  -1.730  1.00 83.25           H  
ATOM   2506 HG23 THR A 157      28.406   6.290   0.017  1.00 83.25           H  
ATOM   2507  OG1 THR A 157      27.446   4.225  -1.326  1.00 83.25           O  
ATOM   2508  HG1 THR A 157      27.175   3.674  -0.588  1.00 83.25           H  
ATOM   2509  N   CYS A 158      28.773   2.044  -3.470  1.00 87.94           N  
ATOM   2510  H   CYS A 158      28.185   2.647  -4.028  1.00 87.94           H  
ATOM   2511  CA  CYS A 158      28.681   0.606  -3.679  1.00 87.94           C  
ATOM   2512  HA  CYS A 158      28.431   0.138  -2.727  1.00 87.94           H  
ATOM   2513  C   CYS A 158      30.018   0.028  -4.166  1.00 87.94           C  
ATOM   2514  CB  CYS A 158      27.560   0.302  -4.677  1.00 87.94           C  
ATOM   2515  HB2 CYS A 158      26.651   0.819  -4.370  1.00 87.94           H  
ATOM   2516  HB3 CYS A 158      27.853   0.657  -5.665  1.00 87.94           H  
ATOM   2517  O   CYS A 158      30.546   0.467  -5.190  1.00 87.94           O  
ATOM   2518  SG  CYS A 158      27.221  -1.470  -4.761  1.00 87.94           S  
ATOM   2519  N   GLU A 159      30.550  -0.970  -3.458  1.00 86.56           N  
ATOM   2520  H   GLU A 159      30.051  -1.331  -2.657  1.00 86.56           H  
ATOM   2521  CA  GLU A 159      31.802  -1.633  -3.832  1.00 86.56           C  
ATOM   2522  HA  GLU A 159      32.417  -0.949  -4.417  1.00 86.56           H  
ATOM   2523  C   GLU A 159      31.568  -2.872  -4.701  1.00 86.56           C  
ATOM   2524  CB  GLU A 159      32.605  -2.032  -2.592  1.00 86.56           C  
ATOM   2525  HB2 GLU A 159      32.033  -2.723  -1.974  1.00 86.56           H  
ATOM   2526  HB3 GLU A 159      33.481  -2.549  -2.983  1.00 86.56           H  
ATOM   2527  O   GLU A 159      32.323  -3.123  -5.645  1.00 86.56           O  
ATOM   2528  CG  GLU A 159      33.088  -0.849  -1.742  1.00 86.56           C  
ATOM   2529  HG2 GLU A 159      33.470  -0.076  -2.408  1.00 86.56           H  
ATOM   2530  HG3 GLU A 159      32.240  -0.438  -1.194  1.00 86.56           H  
ATOM   2531  CD  GLU A 159      34.207  -1.236  -0.756  1.00 86.56           C  
ATOM   2532  OE1 GLU A 159      34.481  -0.401   0.136  1.00 86.56           O  
ATOM   2533  OE2 GLU A 159      34.857  -2.296  -0.959  1.00 86.56           O  
ATOM   2534  N   GLU A 160      30.498  -3.622  -4.427  1.00 86.75           N  
ATOM   2535  H   GLU A 160      29.943  -3.386  -3.616  1.00 86.75           H  
ATOM   2536  CA  GLU A 160      30.114  -4.803  -5.199  1.00 86.75           C  
ATOM   2537  HA  GLU A 160      30.763  -4.880  -6.071  1.00 86.75           H  
ATOM   2538  C   GLU A 160      28.651  -4.728  -5.658  1.00 86.75           C  
ATOM   2539  CB  GLU A 160      30.355  -6.099  -4.420  1.00 86.75           C  
ATOM   2540  HB2 GLU A 160      29.776  -6.103  -3.496  1.00 86.75           H  
ATOM   2541  HB3 GLU A 160      30.004  -6.916  -5.050  1.00 86.75           H  
ATOM   2542  O   GLU A 160      27.751  -4.846  -4.824  1.00 86.75           O  
ATOM   2543  CG  GLU A 160      31.842  -6.318  -4.120  1.00 86.75           C  
ATOM   2544  HG2 GLU A 160      32.393  -6.033  -5.016  1.00 86.75           H  
ATOM   2545  HG3 GLU A 160      32.165  -5.655  -3.317  1.00 86.75           H  
ATOM   2546  CD  GLU A 160      32.175  -7.780  -3.787  1.00 86.75           C  
ATOM   2547  OE1 GLU A 160      33.348  -8.142  -4.048  1.00 86.75           O  
ATOM   2548  OE2 GLU A 160      31.240  -8.564  -3.486  1.00 86.75           O  
ATOM   2549  N   PRO A 161      28.381  -4.571  -6.969  1.00 86.94           N  
ATOM   2550  CA  PRO A 161      29.317  -4.220  -8.043  1.00 86.94           C  
ATOM   2551  HA  PRO A 161      30.260  -4.759  -7.955  1.00 86.94           H  
ATOM   2552  C   PRO A 161      29.590  -2.709  -8.122  1.00 86.94           C  
ATOM   2553  CB  PRO A 161      28.639  -4.718  -9.316  1.00 86.94           C  
ATOM   2554  HB2 PRO A 161      28.931  -4.147 -10.197  1.00 86.94           H  
ATOM   2555  HB3 PRO A 161      28.885  -5.772  -9.447  1.00 86.94           H  
ATOM   2556  O   PRO A 161      28.674  -1.908  -8.290  1.00 86.94           O  
ATOM   2557  CG  PRO A 161      27.149  -4.577  -9.012  1.00 86.94           C  
ATOM   2558  HG2 PRO A 161      26.552  -5.296  -9.573  1.00 86.94           H  
ATOM   2559  HG3 PRO A 161      26.833  -3.559  -9.236  1.00 86.94           H  
ATOM   2560  CD  PRO A 161      27.053  -4.818  -7.508  1.00 86.94           C  
ATOM   2561  HD2 PRO A 161      26.320  -4.146  -7.062  1.00 86.94           H  
ATOM   2562  HD3 PRO A 161      26.773  -5.854  -7.315  1.00 86.94           H  
ATOM   2563  N   ALA A 162      30.858  -2.308  -8.131  1.00 85.62           N  
ATOM   2564  H   ALA A 162      31.576  -2.954  -7.835  1.00 85.62           H  
ATOM   2565  CA  ALA A 162      31.240  -0.907  -8.288  1.00 85.62           C  
ATOM   2566  HA  ALA A 162      30.750  -0.335  -7.500  1.00 85.62           H  
ATOM   2567  C   ALA A 162      30.817  -0.293  -9.641  1.00 85.62           C  
ATOM   2568  CB  ALA A 162      32.748  -0.807  -8.069  1.00 85.62           C  
ATOM   2569  HB1 ALA A 162      33.251  -1.560  -8.677  1.00 85.62           H  
ATOM   2570  HB2 ALA A 162      33.102   0.187  -8.343  1.00 85.62           H  
ATOM   2571  HB3 ALA A 162      32.981  -1.003  -7.022  1.00 85.62           H  
ATOM   2572  O   ALA A 162      31.044  -0.863 -10.718  1.00 85.62           O  
ATOM   2573  N   SER A 163      30.261   0.923  -9.588  1.00 82.62           N  
ATOM   2574  H   SER A 163      30.093   1.319  -8.675  1.00 82.62           H  
ATOM   2575  CA  SER A 163      29.895   1.725 -10.763  1.00 82.62           C  
ATOM   2576  HA  SER A 163      29.534   1.057 -11.545  1.00 82.62           H  
ATOM   2577  C   SER A 163      31.107   2.485 -11.313  1.00 82.62           C  
ATOM   2578  CB  SER A 163      28.750   2.680 -10.416  1.00 82.62           C  
ATOM   2579  HB2 SER A 163      29.057   3.325  -9.592  1.00 82.62           H  
ATOM   2580  HB3 SER A 163      27.874   2.111 -10.105  1.00 82.62           H  
ATOM   2581  O   SER A 163      31.237   3.699 -11.138  1.00 82.62           O  
ATOM   2582  OG  SER A 163      28.439   3.492 -11.534  1.00 82.62           O  
ATOM   2583  HG  SER A 163      29.110   4.178 -11.531  1.00 82.62           H  
ATOM   2584  N   SER A 164      32.016   1.781 -11.986  1.00 77.94           N  
ATOM   2585  H   SER A 164      31.885   0.782 -12.058  1.00 77.94           H  
ATOM   2586  CA  SER A 164      33.238   2.386 -12.529  1.00 77.94           C  
ATOM   2587  HA  SER A 164      33.069   3.458 -12.626  1.00 77.94           H  
ATOM   2588  C   SER A 164      33.604   1.885 -13.933  1.00 77.94           C  
ATOM   2589  CB  SER A 164      34.397   2.216 -11.536  1.00 77.94           C  
ATOM   2590  HB2 SER A 164      35.052   3.084 -11.614  1.00 77.94           H  
ATOM   2591  HB3 SER A 164      34.023   2.159 -10.513  1.00 77.94           H  
ATOM   2592  O   SER A 164      33.226   0.785 -14.361  1.00 77.94           O  
ATOM   2593  OG  SER A 164      35.150   1.069 -11.848  1.00 77.94           O  
ATOM   2594  HG  SER A 164      34.976   0.373 -11.210  1.00 77.94           H  
ATOM   2595  N   GLY A 165      34.369   2.709 -14.656  1.00 72.25           N  
ATOM   2596  H   GLY A 165      34.624   3.595 -14.243  1.00 72.25           H  
ATOM   2597  CA  GLY A 165      34.944   2.368 -15.958  1.00 72.25           C  
ATOM   2598  HA2 GLY A 165      35.524   3.212 -16.330  1.00 72.25           H  
ATOM   2599  HA3 GLY A 165      35.618   1.521 -15.832  1.00 72.25           H  
ATOM   2600  C   GLY A 165      33.884   2.025 -17.006  1.00 72.25           C  
ATOM   2601  O   GLY A 165      33.028   2.843 -17.324  1.00 72.25           O  
ATOM   2602  N   ALA A 166      33.945   0.806 -17.546  1.00 73.56           N  
ATOM   2603  H   ALA A 166      34.661   0.169 -17.228  1.00 73.56           H  
ATOM   2604  CA  ALA A 166      32.990   0.317 -18.543  1.00 73.56           C  
ATOM   2605  HA  ALA A 166      32.785   1.120 -19.251  1.00 73.56           H  
ATOM   2606  C   ALA A 166      31.630  -0.109 -17.948  1.00 73.56           C  
ATOM   2607  CB  ALA A 166      33.656  -0.833 -19.306  1.00 73.56           C  
ATOM   2608  HB1 ALA A 166      32.995  -1.173 -20.103  1.00 73.56           H  
ATOM   2609  HB2 ALA A 166      33.852  -1.668 -18.634  1.00 73.56           H  
ATOM   2610  HB3 ALA A 166      34.593  -0.490 -19.745  1.00 73.56           H  
ATOM   2611  O   ALA A 166      30.685  -0.338 -18.698  1.00 73.56           O  
ATOM   2612  N   HIS A 167      31.520  -0.211 -16.619  1.00 80.44           N  
ATOM   2613  H   HIS A 167      32.303   0.072 -16.048  1.00 80.44           H  
ATOM   2614  CA  HIS A 167      30.343  -0.733 -15.914  1.00 80.44           C  
ATOM   2615  HA  HIS A 167      29.602  -1.051 -16.647  1.00 80.44           H  
ATOM   2616  C   HIS A 167      29.663   0.349 -15.066  1.00 80.44           C  
ATOM   2617  CB  HIS A 167      30.732  -1.971 -15.095  1.00 80.44           C  
ATOM   2618  HB2 HIS A 167      29.834  -2.401 -14.654  1.00 80.44           H  
ATOM   2619  HB3 HIS A 167      31.388  -1.661 -14.281  1.00 80.44           H  
ATOM   2620  O   HIS A 167      29.236   0.098 -13.941  1.00 80.44           O  
ATOM   2621  CG  HIS A 167      31.425  -3.034 -15.907  1.00 80.44           C  
ATOM   2622  CD2 HIS A 167      32.772  -3.266 -15.954  1.00 80.44           C  
ATOM   2623  HD2 HIS A 167      33.533  -2.709 -15.428  1.00 80.44           H  
ATOM   2624  ND1 HIS A 167      30.836  -3.950 -16.746  1.00 80.44           N  
ATOM   2625  HD1 HIS A 167      29.850  -4.064 -16.930  1.00 80.44           H  
ATOM   2626  CE1 HIS A 167      31.797  -4.732 -17.262  1.00 80.44           C  
ATOM   2627  HE1 HIS A 167      31.635  -5.564 -17.930  1.00 80.44           H  
ATOM   2628  NE2 HIS A 167      32.998  -4.339 -16.813  1.00 80.44           N  
ATOM   2629  N   ILE A 168      29.596   1.572 -15.594  1.00 81.44           N  
ATOM   2630  H   ILE A 168      29.954   1.713 -16.528  1.00 81.44           H  
ATOM   2631  CA  ILE A 168      28.889   2.676 -14.942  1.00 81.44           C  
ATOM   2632  HA  ILE A 168      29.233   2.742 -13.910  1.00 81.44           H  
ATOM   2633  C   ILE A 168      27.393   2.358 -14.921  1.00 81.44           C  
ATOM   2634  CB  ILE A 168      29.198   4.020 -15.636  1.00 81.44           C  
ATOM   2635  HB  ILE A 168      28.969   3.922 -16.697  1.00 81.44           H  
ATOM   2636  O   ILE A 168      26.810   1.984 -15.942  1.00 81.44           O  
ATOM   2637  CG1 ILE A 168      30.695   4.363 -15.471  1.00 81.44           C  
ATOM   2638 HG12 ILE A 168      31.298   3.477 -15.671  1.00 81.44           H  
ATOM   2639 HG13 ILE A 168      30.891   4.657 -14.440  1.00 81.44           H  
ATOM   2640  CG2 ILE A 168      28.346   5.160 -15.052  1.00 81.44           C  
ATOM   2641 HG21 ILE A 168      28.487   5.229 -13.973  1.00 81.44           H  
ATOM   2642 HG22 ILE A 168      28.606   6.115 -15.509  1.00 81.44           H  
ATOM   2643 HG23 ILE A 168      27.290   4.987 -15.260  1.00 81.44           H  
ATOM   2644  CD1 ILE A 168      31.180   5.474 -16.413  1.00 81.44           C  
ATOM   2645 HD11 ILE A 168      30.938   5.218 -17.444  1.00 81.44           H  
ATOM   2646 HD12 ILE A 168      32.261   5.573 -16.319  1.00 81.44           H  
ATOM   2647 HD13 ILE A 168      30.722   6.428 -16.153  1.00 81.44           H  
ATOM   2648  N   TRP A 169      26.775   2.500 -13.753  1.00 84.81           N  
ATOM   2649  H   TRP A 169      27.296   2.824 -12.950  1.00 84.81           H  
ATOM   2650  CA  TRP A 169      25.345   2.280 -13.594  1.00 84.81           C  
ATOM   2651  HA  TRP A 169      25.111   1.300 -14.010  1.00 84.81           H  
ATOM   2652  C   TRP A 169      24.559   3.361 -14.358  1.00 84.81           C  
ATOM   2653  CB  TRP A 169      24.980   2.264 -12.111  1.00 84.81           C  
ATOM   2654  HB2 TRP A 169      25.294   3.207 -11.664  1.00 84.81           H  
ATOM   2655  HB3 TRP A 169      23.894   2.222 -12.035  1.00 84.81           H  
ATOM   2656  O   TRP A 169      24.948   4.531 -14.349  1.00 84.81           O  
ATOM   2657  CG  TRP A 169      25.527   1.144 -11.270  1.00 84.81           C  
ATOM   2658  CD1 TRP A 169      26.554   0.298 -11.540  1.00 84.81           C  
ATOM   2659  HD1 TRP A 169      27.151   0.299 -12.440  1.00 84.81           H  
ATOM   2660  CD2 TRP A 169      25.078   0.786  -9.935  1.00 84.81           C  
ATOM   2661  CE2 TRP A 169      25.891  -0.267  -9.432  1.00 84.81           C  
ATOM   2662  CE3 TRP A 169      24.071   1.281  -9.088  1.00 84.81           C  
ATOM   2663  HE3 TRP A 169      23.436   2.076  -9.450  1.00 84.81           H  
ATOM   2664  NE1 TRP A 169      26.780  -0.524 -10.449  1.00 84.81           N  
ATOM   2665  HE1 TRP A 169      27.566  -1.151 -10.351  1.00 84.81           H  
ATOM   2666  CH2 TRP A 169      24.722  -0.259  -7.315  1.00 84.81           C  
ATOM   2667  HH2 TRP A 169      24.616  -0.635  -6.308  1.00 84.81           H  
ATOM   2668  CZ2 TRP A 169      25.709  -0.800  -8.150  1.00 84.81           C  
ATOM   2669  HZ2 TRP A 169      26.340  -1.597  -7.785  1.00 84.81           H  
ATOM   2670  CZ3 TRP A 169      23.915   0.795  -7.781  1.00 84.81           C  
ATOM   2671  HZ3 TRP A 169      23.193   1.269  -7.133  1.00 84.81           H  
ATOM   2672  N   PRO A 170      23.463   3.002 -15.047  1.00 82.12           N  
ATOM   2673  CA  PRO A 170      22.686   3.961 -15.827  1.00 82.12           C  
ATOM   2674  HA  PRO A 170      23.345   4.518 -16.493  1.00 82.12           H  
ATOM   2675  C   PRO A 170      21.940   4.956 -14.927  1.00 82.12           C  
ATOM   2676  CB  PRO A 170      21.723   3.102 -16.652  1.00 82.12           C  
ATOM   2677  HB2 PRO A 170      20.786   3.616 -16.865  1.00 82.12           H  
ATOM   2678  HB3 PRO A 170      22.212   2.797 -17.578  1.00 82.12           H  
ATOM   2679  O   PRO A 170      21.611   4.644 -13.786  1.00 82.12           O  
ATOM   2680  CG  PRO A 170      21.507   1.877 -15.763  1.00 82.12           C  
ATOM   2681  HG2 PRO A 170      21.209   1.003 -16.341  1.00 82.12           H  
ATOM   2682  HG3 PRO A 170      20.769   2.113 -14.997  1.00 82.12           H  
ATOM   2683  CD  PRO A 170      22.866   1.677 -15.102  1.00 82.12           C  
ATOM   2684  HD2 PRO A 170      23.486   1.024 -15.717  1.00 82.12           H  
ATOM   2685  HD3 PRO A 170      22.739   1.254 -14.106  1.00 82.12           H  
ATOM   2686  N   ASP A 171      21.560   6.112 -15.473  1.00 80.62           N  
ATOM   2687  H   ASP A 171      21.886   6.338 -16.402  1.00 80.62           H  
ATOM   2688  CA  ASP A 171      20.660   7.091 -14.827  1.00 80.62           C  
ATOM   2689  HA  ASP A 171      20.936   7.161 -13.775  1.00 80.62           H  
ATOM   2690  C   ASP A 171      19.182   6.631 -14.869  1.00 80.62           C  
ATOM   2691  CB  ASP A 171      20.897   8.473 -15.458  1.00 80.62           C  
ATOM   2692  HB2 ASP A 171      21.970   8.661 -15.489  1.00 80.62           H  
ATOM   2693  HB3 ASP A 171      20.533   8.462 -16.485  1.00 80.62           H  
ATOM   2694  O   ASP A 171      18.266   7.358 -15.238  1.00 80.62           O  
ATOM   2695  CG  ASP A 171      20.245   9.631 -14.694  1.00 80.62           C  
ATOM   2696  OD1 ASP A 171      19.951   9.482 -13.486  1.00 80.62           O  
ATOM   2697  OD2 ASP A 171      20.094  10.707 -15.312  1.00 80.62           O  
ATOM   2698  N   ASP A 172      18.961   5.348 -14.591  1.00 86.81           N  
ATOM   2699  H   ASP A 172      19.760   4.821 -14.269  1.00 86.81           H  
ATOM   2700  CA  ASP A 172      17.657   4.713 -14.443  1.00 86.81           C  
ATOM   2701  HA  ASP A 172      16.917   5.461 -14.157  1.00 86.81           H  
ATOM   2702  C   ASP A 172      17.787   3.687 -13.320  1.00 86.81           C  
ATOM   2703  CB  ASP A 172      17.210   4.063 -15.768  1.00 86.81           C  
ATOM   2704  HB2 ASP A 172      17.209   4.827 -16.546  1.00 86.81           H  
ATOM   2705  HB3 ASP A 172      17.927   3.296 -16.058  1.00 86.81           H  
ATOM   2706  O   ASP A 172      18.337   2.600 -13.525  1.00 86.81           O  
ATOM   2707  CG  ASP A 172      15.806   3.442 -15.709  1.00 86.81           C  
ATOM   2708  OD1 ASP A 172      15.135   3.492 -14.652  1.00 86.81           O  
ATOM   2709  OD2 ASP A 172      15.337   2.927 -16.753  1.00 86.81           O  
ATOM   2710  N   ILE A 173      17.291   4.045 -12.134  1.00 91.06           N  
ATOM   2711  H   ILE A 173      16.897   4.969 -12.035  1.00 91.06           H  
ATOM   2712  CA  ILE A 173      17.363   3.196 -10.937  1.00 91.06           C  
ATOM   2713  HA  ILE A 173      18.414   3.011 -10.712  1.00 91.06           H  
ATOM   2714  C   ILE A 173      16.736   1.821 -11.168  1.00 91.06           C  
ATOM   2715  CB  ILE A 173      16.746   3.893  -9.707  1.00 91.06           C  
ATOM   2716  HB  ILE A 173      16.737   3.175  -8.887  1.00 91.06           H  
ATOM   2717  O   ILE A 173      17.199   0.839 -10.601  1.00 91.06           O  
ATOM   2718  CG1 ILE A 173      15.294   4.364  -9.946  1.00 91.06           C  
ATOM   2719 HG12 ILE A 173      15.296   5.225 -10.615  1.00 91.06           H  
ATOM   2720 HG13 ILE A 173      14.718   3.567 -10.415  1.00 91.06           H  
ATOM   2721  CG2 ILE A 173      17.668   5.053  -9.297  1.00 91.06           C  
ATOM   2722 HG21 ILE A 173      18.633   4.646  -8.993  1.00 91.06           H  
ATOM   2723 HG22 ILE A 173      17.831   5.735 -10.132  1.00 91.06           H  
ATOM   2724 HG23 ILE A 173      17.267   5.597  -8.442  1.00 91.06           H  
ATOM   2725  CD1 ILE A 173      14.567   4.748  -8.653  1.00 91.06           C  
ATOM   2726 HD11 ILE A 173      13.602   5.186  -8.910  1.00 91.06           H  
ATOM   2727 HD12 ILE A 173      14.412   3.863  -8.035  1.00 91.06           H  
ATOM   2728 HD13 ILE A 173      15.125   5.492  -8.086  1.00 91.06           H  
ATOM   2729  N   THR A 174      15.773   1.713 -12.095  1.00 90.31           N  
ATOM   2730  H   THR A 174      15.493   2.542 -12.599  1.00 90.31           H  
ATOM   2731  CA  THR A 174      15.118   0.437 -12.422  1.00 90.31           C  
ATOM   2732  HA  THR A 174      14.814  -0.000 -11.471  1.00 90.31           H  
ATOM   2733  C   THR A 174      16.037  -0.579 -13.105  1.00 90.31           C  
ATOM   2734  CB  THR A 174      13.851   0.621 -13.266  1.00 90.31           C  
ATOM   2735  HB  THR A 174      13.345  -0.342 -13.336  1.00 90.31           H  
ATOM   2736  O   THR A 174      15.662  -1.728 -13.330  1.00 90.31           O  
ATOM   2737  CG2 THR A 174      12.872   1.622 -12.663  1.00 90.31           C  
ATOM   2738 HG21 THR A 174      12.577   1.293 -11.666  1.00 90.31           H  
ATOM   2739 HG22 THR A 174      11.986   1.665 -13.297  1.00 90.31           H  
ATOM   2740 HG23 THR A 174      13.314   2.616 -12.603  1.00 90.31           H  
ATOM   2741  OG1 THR A 174      14.145   1.056 -14.577  1.00 90.31           O  
ATOM   2742  HG1 THR A 174      14.493   1.949 -14.517  1.00 90.31           H  
ATOM   2743  N   LYS A 175      17.249  -0.158 -13.479  1.00 88.12           N  
ATOM   2744  H   LYS A 175      17.478   0.807 -13.285  1.00 88.12           H  
ATOM   2745  CA  LYS A 175      18.284  -0.999 -14.088  1.00 88.12           C  
ATOM   2746  HA  LYS A 175      17.884  -1.999 -14.257  1.00 88.12           H  
ATOM   2747  C   LYS A 175      19.491  -1.194 -13.173  1.00 88.12           C  
ATOM   2748  CB  LYS A 175      18.693  -0.392 -15.433  1.00 88.12           C  
ATOM   2749  HB2 LYS A 175      19.499  -0.984 -15.867  1.00 88.12           H  
ATOM   2750  HB3 LYS A 175      19.053   0.622 -15.256  1.00 88.12           H  
ATOM   2751  O   LYS A 175      20.493  -1.753 -13.620  1.00 88.12           O  
ATOM   2752  CG  LYS A 175      17.532  -0.340 -16.427  1.00 88.12           C  
ATOM   2753  HG2 LYS A 175      16.728   0.277 -16.025  1.00 88.12           H  
ATOM   2754  HG3 LYS A 175      17.156  -1.347 -16.606  1.00 88.12           H  
ATOM   2755  CD  LYS A 175      18.016   0.273 -17.739  1.00 88.12           C  
ATOM   2756  HD2 LYS A 175      18.767  -0.373 -18.194  1.00 88.12           H  
ATOM   2757  HD3 LYS A 175      18.449   1.252 -17.531  1.00 88.12           H  
ATOM   2758  CE  LYS A 175      16.813   0.432 -18.663  1.00 88.12           C  
ATOM   2759  HE2 LYS A 175      16.413  -0.554 -18.898  1.00 88.12           H  
ATOM   2760  HE3 LYS A 175      16.048   0.985 -18.118  1.00 88.12           H  
ATOM   2761  NZ  LYS A 175      17.187   1.169 -19.888  1.00 88.12           N  
ATOM   2762  HZ1 LYS A 175      17.924   0.690 -20.385  1.00 88.12           H  
ATOM   2763  HZ2 LYS A 175      17.502   2.090 -19.617  1.00 88.12           H  
ATOM   2764  HZ3 LYS A 175      16.375   1.284 -20.479  1.00 88.12           H  
ATOM   2765  N   TRP A 176      19.436  -0.706 -11.935  1.00 90.31           N  
ATOM   2766  H   TRP A 176      18.577  -0.301 -11.594  1.00 90.31           H  
ATOM   2767  CA  TRP A 176      20.544  -0.840 -10.996  1.00 90.31           C  
ATOM   2768  HA  TRP A 176      21.462  -0.589 -11.528  1.00 90.31           H  
ATOM   2769  C   TRP A 176      20.646  -2.278 -10.482  1.00 90.31           C  
ATOM   2770  CB  TRP A 176      20.403   0.156  -9.844  1.00 90.31           C  
ATOM   2771  HB2 TRP A 176      19.407   0.074  -9.408  1.00 90.31           H  
ATOM   2772  HB3 TRP A 176      21.115  -0.125  -9.069  1.00 90.31           H  
ATOM   2773  O   TRP A 176      19.627  -2.871 -10.122  1.00 90.31           O  
ATOM   2774  CG  TRP A 176      20.677   1.589 -10.188  1.00 90.31           C  
ATOM   2775  CD1 TRP A 176      20.786   2.121 -11.428  1.00 90.31           C  
ATOM   2776  HD1 TRP A 176      20.661   1.587 -12.358  1.00 90.31           H  
ATOM   2777  CD2 TRP A 176      20.899   2.696  -9.265  1.00 90.31           C  
ATOM   2778  CE2 TRP A 176      21.153   3.874 -10.026  1.00 90.31           C  
ATOM   2779  CE3 TRP A 176      20.920   2.819  -7.860  1.00 90.31           C  
ATOM   2780  HE3 TRP A 176      20.719   1.949  -7.252  1.00 90.31           H  
ATOM   2781  NE1 TRP A 176      21.078   3.463 -11.333  1.00 90.31           N  
ATOM   2782  HE1 TRP A 176      21.231   4.053 -12.139  1.00 90.31           H  
ATOM   2783  CH2 TRP A 176      21.371   5.216  -8.032  1.00 90.31           C  
ATOM   2784  HH2 TRP A 176      21.513   6.175  -7.556  1.00 90.31           H  
ATOM   2785  CZ2 TRP A 176      21.390   5.118  -9.432  1.00 90.31           C  
ATOM   2786  HZ2 TRP A 176      21.551   5.992 -10.046  1.00 90.31           H  
ATOM   2787  CZ3 TRP A 176      21.155   4.066  -7.249  1.00 90.31           C  
ATOM   2788  HZ3 TRP A 176      21.142   4.148  -6.172  1.00 90.31           H  
ATOM   2789  N   PRO A 177      21.857  -2.855 -10.423  1.00 87.94           N  
ATOM   2790  CA  PRO A 177      22.066  -4.153  -9.793  1.00 87.94           C  
ATOM   2791  HA  PRO A 177      21.364  -4.887 -10.188  1.00 87.94           H  
ATOM   2792  C   PRO A 177      21.872  -4.046  -8.275  1.00 87.94           C  
ATOM   2793  CB  PRO A 177      23.495  -4.545 -10.174  1.00 87.94           C  
ATOM   2794  HB2 PRO A 177      23.498  -5.007 -11.161  1.00 87.94           H  
ATOM   2795  HB3 PRO A 177      23.955  -5.209  -9.442  1.00 87.94           H  
ATOM   2796  O   PRO A 177      21.831  -2.950  -7.722  1.00 87.94           O  
ATOM   2797  CG  PRO A 177      24.204  -3.195 -10.239  1.00 87.94           C  
ATOM   2798  HG2 PRO A 177      24.474  -2.894  -9.227  1.00 87.94           H  
ATOM   2799  HG3 PRO A 177      25.080  -3.224 -10.886  1.00 87.94           H  
ATOM   2800  CD  PRO A 177      23.135  -2.252 -10.782  1.00 87.94           C  
ATOM   2801  HD2 PRO A 177      23.247  -1.267 -10.330  1.00 87.94           H  
ATOM   2802  HD3 PRO A 177      23.215  -2.186 -11.867  1.00 87.94           H  
ATOM   2803  N   ILE A 178      21.774  -5.179  -7.586  1.00 90.00           N  
ATOM   2804  H   ILE A 178      21.849  -6.061  -8.073  1.00 90.00           H  
ATOM   2805  CA  ILE A 178      21.777  -5.207  -6.119  1.00 90.00           C  
ATOM   2806  HA  ILE A 178      21.102  -4.438  -5.745  1.00 90.00           H  
ATOM   2807  C   ILE A 178      23.194  -4.886  -5.632  1.00 90.00           C  
ATOM   2808  CB  ILE A 178      21.276  -6.574  -5.604  1.00 90.00           C  
ATOM   2809  HB  ILE A 178      21.881  -7.361  -6.054  1.00 90.00           H  
ATOM   2810  O   ILE A 178      24.152  -5.499  -6.102  1.00 90.00           O  
ATOM   2811  CG1 ILE A 178      19.801  -6.781  -6.018  1.00 90.00           C  
ATOM   2812 HG12 ILE A 178      19.176  -6.053  -5.499  1.00 90.00           H  
ATOM   2813 HG13 ILE A 178      19.695  -6.610  -7.090  1.00 90.00           H  
ATOM   2814  CG2 ILE A 178      21.436  -6.658  -4.077  1.00 90.00           C  
ATOM   2815 HG21 ILE A 178      22.488  -6.630  -3.792  1.00 90.00           H  
ATOM   2816 HG22 ILE A 178      21.029  -7.594  -3.694  1.00 90.00           H  
ATOM   2817 HG23 ILE A 178      20.916  -5.828  -3.601  1.00 90.00           H  
ATOM   2818  CD1 ILE A 178      19.254  -8.185  -5.738  1.00 90.00           C  
ATOM   2819 HD11 ILE A 178      19.172  -8.359  -4.665  1.00 90.00           H  
ATOM   2820 HD12 ILE A 178      19.907  -8.936  -6.182  1.00 90.00           H  
ATOM   2821 HD13 ILE A 178      18.259  -8.277  -6.174  1.00 90.00           H  
ATOM   2822  N   CYS A 179      23.323  -3.946  -4.694  1.00 90.12           N  
ATOM   2823  H   CYS A 179      22.492  -3.509  -4.321  1.00 90.12           H  
ATOM   2824  CA  CYS A 179      24.592  -3.702  -4.016  1.00 90.12           C  
ATOM   2825  HA  CYS A 179      25.404  -3.811  -4.735  1.00 90.12           H  
ATOM   2826  C   CYS A 179      24.783  -4.735  -2.899  1.00 90.12           C  
ATOM   2827  CB  CYS A 179      24.634  -2.272  -3.470  1.00 90.12           C  
ATOM   2828  HB2 CYS A 179      24.297  -1.575  -4.238  1.00 90.12           H  
ATOM   2829  HB3 CYS A 179      23.974  -2.193  -2.607  1.00 90.12           H  
ATOM   2830  O   CYS A 179      24.088  -4.679  -1.884  1.00 90.12           O  
ATOM   2831  SG  CYS A 179      26.309  -1.819  -2.973  1.00 90.12           S  
ATOM   2832  N   THR A 180      25.683  -5.698  -3.091  1.00 86.62           N  
ATOM   2833  H   THR A 180      26.254  -5.670  -3.924  1.00 86.62           H  
ATOM   2834  CA  THR A 180      25.933  -6.779  -2.125  1.00 86.62           C  
ATOM   2835  HA  THR A 180      25.006  -7.004  -1.598  1.00 86.62           H  
ATOM   2836  C   THR A 180      26.944  -6.395  -1.056  1.00 86.62           C  
ATOM   2837  CB  THR A 180      26.400  -8.066  -2.821  1.00 86.62           C  
ATOM   2838  HB  THR A 180      26.731  -8.783  -2.070  1.00 86.62           H  
ATOM   2839  O   THR A 180      26.850  -6.886   0.066  1.00 86.62           O  
ATOM   2840  CG2 THR A 180      25.254  -8.695  -3.614  1.00 86.62           C  
ATOM   2841 HG21 THR A 180      25.597  -9.622  -4.073  1.00 86.62           H  
ATOM   2842 HG22 THR A 180      24.922  -8.012  -4.395  1.00 86.62           H  
ATOM   2843 HG23 THR A 180      24.419  -8.911  -2.947  1.00 86.62           H  
ATOM   2844  OG1 THR A 180      27.442  -7.849  -3.747  1.00 86.62           O  
ATOM   2845  HG1 THR A 180      28.270  -7.705  -3.282  1.00 86.62           H  
ATOM   2846  N   GLU A 181      27.888  -5.512  -1.385  1.00 84.56           N  
ATOM   2847  H   GLU A 181      27.901  -5.142  -2.325  1.00 84.56           H  
ATOM   2848  CA  GLU A 181      28.891  -5.019  -0.446  1.00 84.56           C  
ATOM   2849  HA  GLU A 181      28.580  -5.285   0.564  1.00 84.56           H  
ATOM   2850  C   GLU A 181      28.992  -3.495  -0.522  1.00 84.56           C  
ATOM   2851  CB  GLU A 181      30.248  -5.694  -0.688  1.00 84.56           C  
ATOM   2852  HB2 GLU A 181      30.096  -6.761  -0.852  1.00 84.56           H  
ATOM   2853  HB3 GLU A 181      30.704  -5.254  -1.575  1.00 84.56           H  
ATOM   2854  O   GLU A 181      29.221  -2.899  -1.579  1.00 84.56           O  
ATOM   2855  CG  GLU A 181      31.188  -5.510   0.514  1.00 84.56           C  
ATOM   2856  HG2 GLU A 181      30.706  -5.931   1.396  1.00 84.56           H  
ATOM   2857  HG3 GLU A 181      31.332  -4.444   0.689  1.00 84.56           H  
ATOM   2858  CD  GLU A 181      32.565  -6.169   0.319  1.00 84.56           C  
ATOM   2859  OE1 GLU A 181      33.235  -6.396   1.353  1.00 84.56           O  
ATOM   2860  OE2 GLU A 181      32.960  -6.403  -0.845  1.00 84.56           O  
ATOM   2861  N   GLN A 182      28.825  -2.868   0.637  1.00 79.94           N  
ATOM   2862  H   GLN A 182      28.660  -3.424   1.463  1.00 79.94           H  
ATOM   2863  CA  GLN A 182      29.015  -1.445   0.844  1.00 79.94           C  
ATOM   2864  HA  GLN A 182      29.690  -1.055   0.083  1.00 79.94           H  
ATOM   2865  C   GLN A 182      29.663  -1.260   2.213  1.00 79.94           C  
ATOM   2866  CB  GLN A 182      27.661  -0.727   0.722  1.00 79.94           C  
ATOM   2867  HB2 GLN A 182      27.268  -0.910  -0.278  1.00 79.94           H  
ATOM   2868  HB3 GLN A 182      26.958  -1.130   1.451  1.00 79.94           H  
ATOM   2869  O   GLN A 182      29.240  -1.883   3.191  1.00 79.94           O  
ATOM   2870  CG  GLN A 182      27.799   0.785   0.935  1.00 79.94           C  
ATOM   2871  HG2 GLN A 182      28.054   0.976   1.977  1.00 79.94           H  
ATOM   2872  HG3 GLN A 182      28.607   1.166   0.311  1.00 79.94           H  
ATOM   2873  CD  GLN A 182      26.539   1.571   0.594  1.00 79.94           C  
ATOM   2874  NE2 GLN A 182      26.432   2.787   1.081  1.00 79.94           N  
ATOM   2875 HE21 GLN A 182      25.529   3.218   0.948  1.00 79.94           H  
ATOM   2876 HE22 GLN A 182      27.062   3.082   1.814  1.00 79.94           H  
ATOM   2877  OE1 GLN A 182      25.657   1.166  -0.141  1.00 79.94           O  
ATOM   2878  N   ALA A 183      30.681  -0.403   2.287  1.00 70.19           N  
ATOM   2879  H   ALA A 183      31.029   0.032   1.444  1.00 70.19           H  
ATOM   2880  CA  ALA A 183      31.361  -0.113   3.540  1.00 70.19           C  
ATOM   2881  HA  ALA A 183      31.829  -1.032   3.894  1.00 70.19           H  
ATOM   2882  C   ALA A 183      30.351   0.367   4.598  1.00 70.19           C  
ATOM   2883  CB  ALA A 183      32.468   0.913   3.276  1.00 70.19           C  
ATOM   2884  HB1 ALA A 183      33.167   0.521   2.537  1.00 70.19           H  
ATOM   2885  HB2 ALA A 183      33.009   1.117   4.200  1.00 70.19           H  
ATOM   2886  HB3 ALA A 183      32.036   1.842   2.904  1.00 70.19           H  
ATOM   2887  O   ALA A 183      29.675   1.383   4.419  1.00 70.19           O  
ATOM   2888  N   GLN A 184      30.247  -0.371   5.707  1.00 64.88           N  
ATOM   2889  H   GLN A 184      30.778  -1.228   5.768  1.00 64.88           H  
ATOM   2890  CA  GLN A 184      29.460   0.046   6.865  1.00 64.88           C  
ATOM   2891  HA  GLN A 184      28.514   0.467   6.525  1.00 64.88           H  
ATOM   2892  C   GLN A 184      30.221   1.149   7.603  1.00 64.88           C  
ATOM   2893  CB  GLN A 184      29.150  -1.145   7.788  1.00 64.88           C  
ATOM   2894  HB2 GLN A 184      28.763  -0.754   8.729  1.00 64.88           H  
ATOM   2895  HB3 GLN A 184      30.065  -1.699   7.997  1.00 64.88           H  
ATOM   2896  O   GLN A 184      31.044   0.886   8.477  1.00 64.88           O  
ATOM   2897  CG  GLN A 184      28.094  -2.091   7.199  1.00 64.88           C  
ATOM   2898  HG2 GLN A 184      27.211  -1.513   6.927  1.00 64.88           H  
ATOM   2899  HG3 GLN A 184      28.486  -2.559   6.296  1.00 64.88           H  
ATOM   2900  CD  GLN A 184      27.670  -3.188   8.176  1.00 64.88           C  
ATOM   2901  NE2 GLN A 184      26.641  -3.940   7.853  1.00 64.88           N  
ATOM   2902 HE21 GLN A 184      26.190  -3.825   6.957  1.00 64.88           H  
ATOM   2903 HE22 GLN A 184      26.417  -4.679   8.503  1.00 64.88           H  
ATOM   2904  OE1 GLN A 184      28.232  -3.402   9.237  1.00 64.88           O  
ATOM   2905  N   SER A 185      29.974   2.398   7.224  1.00 64.44           N  
ATOM   2906  H   SER A 185      29.390   2.547   6.414  1.00 64.44           H  
ATOM   2907  CA  SER A 185      30.491   3.573   7.924  1.00 64.44           C  
ATOM   2908  HA  SER A 185      31.305   3.281   8.588  1.00 64.44           H  
ATOM   2909  C   SER A 185      29.390   4.219   8.759  1.00 64.44           C  
ATOM   2910  CB  SER A 185      31.054   4.572   6.923  1.00 64.44           C  
ATOM   2911  HB2 SER A 185      31.414   5.450   7.459  1.00 64.44           H  
ATOM   2912  HB3 SER A 185      31.879   4.124   6.369  1.00 64.44           H  
ATOM   2913  O   SER A 185      28.287   4.417   8.258  1.00 64.44           O  
ATOM   2914  OG  SER A 185      30.040   4.960   6.035  1.00 64.44           O  
ATOM   2915  HG  SER A 185      29.197   4.962   6.496  1.00 64.44           H  
ATOM   2916  N   ASN A 186      29.695   4.606  10.000  1.00 60.22           N  
ATOM   2917  H   ASN A 186      30.603   4.361  10.370  1.00 60.22           H  
ATOM   2918  CA  ASN A 186      28.696   5.182  10.911  1.00 60.22           C  
ATOM   2919  HA  ASN A 186      27.859   4.488  10.998  1.00 60.22           H  
ATOM   2920  C   ASN A 186      28.096   6.508  10.415  1.00 60.22           C  
ATOM   2921  CB  ASN A 186      29.334   5.378  12.297  1.00 60.22           C  
ATOM   2922  HB2 ASN A 186      30.276   5.918  12.194  1.00 60.22           H  
ATOM   2923  HB3 ASN A 186      28.663   5.982  12.907  1.00 60.22           H  
ATOM   2924  O   ASN A 186      26.946   6.793  10.724  1.00 60.22           O  
ATOM   2925  CG  ASN A 186      29.565   4.081  13.050  1.00 60.22           C  
ATOM   2926  ND2 ASN A 186      30.448   4.088  14.020  1.00 60.22           N  
ATOM   2927 HD21 ASN A 186      30.593   3.199  14.477  1.00 60.22           H  
ATOM   2928 HD22 ASN A 186      30.974   4.924  14.228  1.00 60.22           H  
ATOM   2929  OD1 ASN A 186      28.969   3.051  12.801  1.00 60.22           O  
ATOM   2930  N   HIS A 187      28.870   7.313   9.680  1.00 73.94           N  
ATOM   2931  H   HIS A 187      29.800   6.999   9.443  1.00 73.94           H  
ATOM   2932  CA  HIS A 187      28.414   8.577   9.105  1.00 73.94           C  
ATOM   2933  HA  HIS A 187      27.353   8.501   8.866  1.00 73.94           H  
ATOM   2934  C   HIS A 187      29.154   8.867   7.798  1.00 73.94           C  
ATOM   2935  CB  HIS A 187      28.608   9.717  10.124  1.00 73.94           C  
ATOM   2936  HB2 HIS A 187      29.591   9.641  10.589  1.00 73.94           H  
ATOM   2937  HB3 HIS A 187      28.564  10.670   9.597  1.00 73.94           H  
ATOM   2938  O   HIS A 187      30.310   9.295   7.821  1.00 73.94           O  
ATOM   2939  CG  HIS A 187      27.536   9.743  11.184  1.00 73.94           C  
ATOM   2940  CD2 HIS A 187      27.697   9.651  12.540  1.00 73.94           C  
ATOM   2941  HD2 HIS A 187      28.641   9.575  13.059  1.00 73.94           H  
ATOM   2942  ND1 HIS A 187      26.185   9.801  10.938  1.00 73.94           N  
ATOM   2943  HD1 HIS A 187      25.758   9.744  10.024  1.00 73.94           H  
ATOM   2944  CE1 HIS A 187      25.549   9.716  12.116  1.00 73.94           C  
ATOM   2945  HE1 HIS A 187      24.476   9.661  12.229  1.00 73.94           H  
ATOM   2946  NE2 HIS A 187      26.426   9.652  13.132  1.00 73.94           N  
ATOM   2947  N   THR A 188      28.484   8.631   6.667  1.00 74.94           N  
ATOM   2948  H   THR A 188      27.547   8.262   6.745  1.00 74.94           H  
ATOM   2949  CA  THR A 188      28.928   9.043   5.327  1.00 74.94           C  
ATOM   2950  HA  THR A 188      30.008   8.908   5.259  1.00 74.94           H  
ATOM   2951  C   THR A 188      28.619  10.506   5.032  1.00 74.94           C  
ATOM   2952  CB  THR A 188      28.263   8.237   4.198  1.00 74.94           C  
ATOM   2953  HB  THR A 188      28.630   8.623   3.247  1.00 74.94           H  
ATOM   2954  O   THR A 188      29.208  11.069   4.112  1.00 74.94           O  
ATOM   2955  CG2 THR A 188      28.564   6.754   4.222  1.00 74.94           C  
ATOM   2956 HG21 THR A 188      28.146   6.286   3.331  1.00 74.94           H  
ATOM   2957 HG22 THR A 188      28.113   6.304   5.106  1.00 74.94           H  
ATOM   2958 HG23 THR A 188      29.645   6.613   4.210  1.00 74.94           H  
ATOM   2959  OG1 THR A 188      26.865   8.386   4.201  1.00 74.94           O  
ATOM   2960  HG1 THR A 188      26.522   7.998   5.009  1.00 74.94           H  
ATOM   2961  N   GLY A 189      27.685  11.119   5.767  1.00 73.81           N  
ATOM   2962  H   GLY A 189      27.171  10.559   6.433  1.00 73.81           H  
ATOM   2963  CA  GLY A 189      27.141  12.443   5.454  1.00 73.81           C  
ATOM   2964  HA2 GLY A 189      26.707  12.865   6.361  1.00 73.81           H  
ATOM   2965  HA3 GLY A 189      27.941  13.099   5.114  1.00 73.81           H  
ATOM   2966  C   GLY A 189      26.048  12.414   4.377  1.00 73.81           C  
ATOM   2967  O   GLY A 189      25.476  13.455   4.057  1.00 73.81           O  
ATOM   2968  N   LEU A 190      25.724  11.239   3.826  1.00 80.00           N  
ATOM   2969  H   LEU A 190      26.190  10.409   4.163  1.00 80.00           H  
ATOM   2970  CA  LEU A 190      24.618  11.047   2.894  1.00 80.00           C  
ATOM   2971  HA  LEU A 190      24.356  11.997   2.430  1.00 80.00           H  
ATOM   2972  C   LEU A 190      23.391  10.540   3.659  1.00 80.00           C  
ATOM   2973  CB  LEU A 190      25.034  10.064   1.787  1.00 80.00           C  
ATOM   2974  HB2 LEU A 190      25.328   9.126   2.258  1.00 80.00           H  
ATOM   2975  HB3 LEU A 190      24.163   9.855   1.166  1.00 80.00           H  
ATOM   2976  O   LEU A 190      23.343   9.388   4.083  1.00 80.00           O  
ATOM   2977  CG  LEU A 190      26.194  10.519   0.887  1.00 80.00           C  
ATOM   2978  HG  LEU A 190      27.072  10.736   1.495  1.00 80.00           H  
ATOM   2979  CD1 LEU A 190      26.550   9.386  -0.077  1.00 80.00           C  
ATOM   2980 HD11 LEU A 190      27.377   9.687  -0.720  1.00 80.00           H  
ATOM   2981 HD12 LEU A 190      25.688   9.112  -0.685  1.00 80.00           H  
ATOM   2982 HD13 LEU A 190      26.864   8.514   0.497  1.00 80.00           H  
ATOM   2983  CD2 LEU A 190      25.837  11.766   0.071  1.00 80.00           C  
ATOM   2984 HD21 LEU A 190      26.652  11.993  -0.616  1.00 80.00           H  
ATOM   2985 HD22 LEU A 190      24.906  11.608  -0.474  1.00 80.00           H  
ATOM   2986 HD23 LEU A 190      25.720  12.613   0.746  1.00 80.00           H  
ATOM   2987  N   LEU A 191      22.366  11.387   3.783  1.00 80.62           N  
ATOM   2988  H   LEU A 191      22.506  12.334   3.459  1.00 80.62           H  
ATOM   2989  CA  LEU A 191      21.123  11.081   4.509  1.00 80.62           C  
ATOM   2990  HA  LEU A 191      21.345  10.986   5.571  1.00 80.62           H  
ATOM   2991  C   LEU A 191      20.464   9.759   4.086  1.00 80.62           C  
ATOM   2992  CB  LEU A 191      20.134  12.243   4.290  1.00 80.62           C  
ATOM   2993  HB2 LEU A 191      19.114  11.863   4.356  1.00 80.62           H  
ATOM   2994  HB3 LEU A 191      20.254  12.626   3.277  1.00 80.62           H  
ATOM   2995  O   LEU A 191      19.948   9.041   4.937  1.00 80.62           O  
ATOM   2996  CG  LEU A 191      20.302  13.378   5.319  1.00 80.62           C  
ATOM   2997  HG  LEU A 191      21.271  13.296   5.810  1.00 80.62           H  
ATOM   2998  CD1 LEU A 191      20.235  14.743   4.637  1.00 80.62           C  
ATOM   2999 HD11 LEU A 191      20.345  15.530   5.383  1.00 80.62           H  
ATOM   3000 HD12 LEU A 191      21.045  14.836   3.915  1.00 80.62           H  
ATOM   3001 HD13 LEU A 191      19.277  14.865   4.131  1.00 80.62           H  
ATOM   3002  CD2 LEU A 191      19.198  13.308   6.376  1.00 80.62           C  
ATOM   3003 HD21 LEU A 191      18.219  13.438   5.914  1.00 80.62           H  
ATOM   3004 HD22 LEU A 191      19.233  12.342   6.881  1.00 80.62           H  
ATOM   3005 HD23 LEU A 191      19.347  14.096   7.115  1.00 80.62           H  
ATOM   3006  N   HIS A 192      20.478   9.430   2.790  1.00 85.88           N  
ATOM   3007  H   HIS A 192      20.953  10.036   2.137  1.00 85.88           H  
ATOM   3008  CA  HIS A 192      19.873   8.202   2.260  1.00 85.88           C  
ATOM   3009  HA  HIS A 192      18.928   8.027   2.773  1.00 85.88           H  
ATOM   3010  C   HIS A 192      20.719   6.945   2.487  1.00 85.88           C  
ATOM   3011  CB  HIS A 192      19.582   8.378   0.765  1.00 85.88           C  
ATOM   3012  HB2 HIS A 192      19.061   7.495   0.396  1.00 85.88           H  
ATOM   3013  HB3 HIS A 192      18.922   9.235   0.630  1.00 85.88           H  
ATOM   3014  O   HIS A 192      20.195   5.851   2.310  1.00 85.88           O  
ATOM   3015  CG  HIS A 192      20.824   8.586  -0.066  1.00 85.88           C  
ATOM   3016  CD2 HIS A 192      21.418   7.661  -0.876  1.00 85.88           C  
ATOM   3017  HD2 HIS A 192      21.092   6.645  -1.040  1.00 85.88           H  
ATOM   3018  ND1 HIS A 192      21.547   9.781  -0.128  1.00 85.88           N  
ATOM   3019  CE1 HIS A 192      22.553   9.542  -0.982  1.00 85.88           C  
ATOM   3020  HE1 HIS A 192      23.310  10.261  -1.255  1.00 85.88           H  
ATOM   3021  NE2 HIS A 192      22.500   8.289  -1.452  1.00 85.88           N  
ATOM   3022  HE2 HIS A 192      23.162   7.898  -2.107  1.00 85.88           H  
ATOM   3023  N   ILE A 193      21.997   7.078   2.853  1.00 86.31           N  
ATOM   3024  H   ILE A 193      22.348   8.010   3.023  1.00 86.31           H  
ATOM   3025  CA  ILE A 193      22.888   5.954   3.181  1.00 86.31           C  
ATOM   3026  HA  ILE A 193      22.470   5.027   2.787  1.00 86.31           H  
ATOM   3027  C   ILE A 193      22.983   5.748   4.691  1.00 86.31           C  
ATOM   3028  CB  ILE A 193      24.284   6.166   2.555  1.00 86.31           C  
ATOM   3029  HB  ILE A 193      24.650   7.142   2.874  1.00 86.31           H  
ATOM   3030  O   ILE A 193      22.934   4.613   5.148  1.00 86.31           O  
ATOM   3031  CG1 ILE A 193      24.253   6.155   1.011  1.00 86.31           C  
ATOM   3032 HG12 ILE A 193      23.725   7.043   0.662  1.00 86.31           H  
ATOM   3033 HG13 ILE A 193      25.274   6.221   0.636  1.00 86.31           H  
ATOM   3034  CG2 ILE A 193      25.303   5.130   3.059  1.00 86.31           C  
ATOM   3035 HG21 ILE A 193      26.228   5.203   2.487  1.00 86.31           H  
ATOM   3036 HG22 ILE A 193      24.892   4.122   2.997  1.00 86.31           H  
ATOM   3037 HG23 ILE A 193      25.546   5.334   4.102  1.00 86.31           H  
ATOM   3038  CD1 ILE A 193      23.585   4.911   0.404  1.00 86.31           C  
ATOM   3039 HD11 ILE A 193      22.501   5.004   0.472  1.00 86.31           H  
ATOM   3040 HD12 ILE A 193      23.897   4.004   0.921  1.00 86.31           H  
ATOM   3041 HD13 ILE A 193      23.864   4.813  -0.645  1.00 86.31           H  
ATOM   3042  N   ASP A 194      23.068   6.832   5.464  1.00 83.50           N  
ATOM   3043  H   ASP A 194      23.162   7.732   5.017  1.00 83.50           H  
ATOM   3044  CA  ASP A 194      23.232   6.773   6.923  1.00 83.50           C  
ATOM   3045  HA  ASP A 194      23.983   6.020   7.162  1.00 83.50           H  
ATOM   3046  C   ASP A 194      21.940   6.357   7.656  1.00 83.50           C  
ATOM   3047  CB  ASP A 194      23.741   8.138   7.426  1.00 83.50           C  
ATOM   3048  HB2 ASP A 194      23.715   8.141   8.516  1.00 83.50           H  
ATOM   3049  HB3 ASP A 194      23.068   8.921   7.077  1.00 83.50           H  
ATOM   3050  O   ASP A 194      21.945   6.095   8.860  1.00 83.50           O  
ATOM   3051  CG  ASP A 194      25.176   8.474   7.000  1.00 83.50           C  
ATOM   3052  OD1 ASP A 194      25.894   7.602   6.465  1.00 83.50           O  
ATOM   3053  OD2 ASP A 194      25.626   9.620   7.238  1.00 83.50           O  
ATOM   3054  N   CYS A 195      20.809   6.310   6.949  1.00 82.81           N  
ATOM   3055  H   CYS A 195      20.869   6.490   5.957  1.00 82.81           H  
ATOM   3056  CA  CYS A 195      19.516   5.949   7.511  1.00 82.81           C  
ATOM   3057  HA  CYS A 195      19.467   6.358   8.521  1.00 82.81           H  
ATOM   3058  C   CYS A 195      19.313   4.430   7.608  1.00 82.81           C  
ATOM   3059  CB  CYS A 195      18.417   6.628   6.692  1.00 82.81           C  
ATOM   3060  HB2 CYS A 195      17.457   6.475   7.184  1.00 82.81           H  
ATOM   3061  HB3 CYS A 195      18.620   7.699   6.686  1.00 82.81           H  
ATOM   3062  O   CYS A 195      19.643   3.663   6.706  1.00 82.81           O  
ATOM   3063  SG  CYS A 195      18.287   6.081   4.965  1.00 82.81           S  
ATOM   3064  N   LYS A 196      18.661   3.978   8.686  1.00 84.00           N  
ATOM   3065  H   LYS A 196      18.443   4.634   9.422  1.00 84.00           H  
ATOM   3066  CA  LYS A 196      18.254   2.575   8.826  1.00 84.00           C  
ATOM   3067  HA  LYS A 196      19.095   1.953   8.519  1.00 84.00           H  
ATOM   3068  C   LYS A 196      17.073   2.266   7.903  1.00 84.00           C  
ATOM   3069  CB  LYS A 196      17.944   2.282  10.300  1.00 84.00           C  
ATOM   3070  HB2 LYS A 196      17.068   2.853  10.608  1.00 84.00           H  
ATOM   3071  HB3 LYS A 196      18.792   2.602  10.904  1.00 84.00           H  
ATOM   3072  O   LYS A 196      15.994   2.834   8.070  1.00 84.00           O  
ATOM   3073  CG  LYS A 196      17.697   0.787  10.547  1.00 84.00           C  
ATOM   3074  HG2 LYS A 196      16.829   0.457   9.976  1.00 84.00           H  
ATOM   3075  HG3 LYS A 196      18.571   0.218  10.228  1.00 84.00           H  
ATOM   3076  CD  LYS A 196      17.442   0.540  12.037  1.00 84.00           C  
ATOM   3077  HD2 LYS A 196      16.566   1.112  12.343  1.00 84.00           H  
ATOM   3078  HD3 LYS A 196      18.305   0.881  12.609  1.00 84.00           H  
ATOM   3079  CE  LYS A 196      17.205  -0.950  12.301  1.00 84.00           C  
ATOM   3080  HE2 LYS A 196      16.363  -1.278  11.693  1.00 84.00           H  
ATOM   3081  HE3 LYS A 196      18.087  -1.504  11.979  1.00 84.00           H  
ATOM   3082  NZ  LYS A 196      16.934  -1.199  13.740  1.00 84.00           N  
ATOM   3083  HZ1 LYS A 196      16.764  -2.180  13.909  1.00 84.00           H  
ATOM   3084  HZ2 LYS A 196      16.124  -0.676  14.040  1.00 84.00           H  
ATOM   3085  HZ3 LYS A 196      17.719  -0.904  14.302  1.00 84.00           H  
ATOM   3086  N   ILE A 197      17.245   1.340   6.963  1.00 88.06           N  
ATOM   3087  H   ILE A 197      18.175   0.978   6.811  1.00 88.06           H  
ATOM   3088  CA  ILE A 197      16.168   0.938   6.048  1.00 88.06           C  
ATOM   3089  HA  ILE A 197      15.778   1.856   5.610  1.00 88.06           H  
ATOM   3090  C   ILE A 197      15.010   0.265   6.816  1.00 88.06           C  
ATOM   3091  CB  ILE A 197      16.752   0.101   4.886  1.00 88.06           C  
ATOM   3092  HB  ILE A 197      17.633   0.632   4.525  1.00 88.06           H  
ATOM   3093  O   ILE A 197      15.224  -0.690   7.565  1.00 88.06           O  
ATOM   3094  CG1 ILE A 197      15.751   0.035   3.718  1.00 88.06           C  
ATOM   3095 HG12 ILE A 197      15.353   1.032   3.531  1.00 88.06           H  
ATOM   3096 HG13 ILE A 197      14.924  -0.616   4.002  1.00 88.06           H  
ATOM   3097  CG2 ILE A 197      17.202  -1.308   5.320  1.00 88.06           C  
ATOM   3098 HG21 ILE A 197      17.821  -1.246   6.215  1.00 88.06           H  
ATOM   3099 HG22 ILE A 197      17.798  -1.758   4.526  1.00 88.06           H  
ATOM   3100 HG23 ILE A 197      16.337  -1.939   5.523  1.00 88.06           H  
ATOM   3101  CD1 ILE A 197      16.368  -0.472   2.407  1.00 88.06           C  
ATOM   3102 HD11 ILE A 197      15.617  -0.432   1.617  1.00 88.06           H  
ATOM   3103 HD12 ILE A 197      17.210   0.158   2.122  1.00 88.06           H  
ATOM   3104 HD13 ILE A 197      16.702  -1.504   2.513  1.00 88.06           H  
ATOM   3105  N   LYS A 198      13.782   0.784   6.668  1.00 85.56           N  
ATOM   3106  H   LYS A 198      13.702   1.618   6.104  1.00 85.56           H  
ATOM   3107  CA  LYS A 198      12.563   0.262   7.327  1.00 85.56           C  
ATOM   3108  HA  LYS A 198      12.848  -0.344   8.187  1.00 85.56           H  
ATOM   3109  C   LYS A 198      11.741  -0.666   6.437  1.00 85.56           C  
ATOM   3110  CB  LYS A 198      11.664   1.412   7.822  1.00 85.56           C  
ATOM   3111  HB2 LYS A 198      11.505   2.128   7.015  1.00 85.56           H  
ATOM   3112  HB3 LYS A 198      10.695   0.995   8.094  1.00 85.56           H  
ATOM   3113  O   LYS A 198      11.008  -1.505   6.957  1.00 85.56           O  
ATOM   3114  CG  LYS A 198      12.227   2.136   9.053  1.00 85.56           C  
ATOM   3115  HG2 LYS A 198      12.497   1.399   9.809  1.00 85.56           H  
ATOM   3116  HG3 LYS A 198      13.122   2.683   8.758  1.00 85.56           H  
ATOM   3117  CD  LYS A 198      11.194   3.109   9.655  1.00 85.56           C  
ATOM   3118  HD2 LYS A 198      10.922   3.852   8.906  1.00 85.56           H  
ATOM   3119  HD3 LYS A 198      10.301   2.554   9.944  1.00 85.56           H  
ATOM   3120  CE  LYS A 198      11.777   3.816  10.886  1.00 85.56           C  
ATOM   3121  HE2 LYS A 198      12.657   4.371  10.563  1.00 85.56           H  
ATOM   3122  HE3 LYS A 198      12.114   3.072  11.609  1.00 85.56           H  
ATOM   3123  NZ  LYS A 198      10.833   4.761  11.536  1.00 85.56           N  
ATOM   3124  HZ1 LYS A 198      10.073   4.309  12.023  1.00 85.56           H  
ATOM   3125  HZ2 LYS A 198      11.311   5.368  12.187  1.00 85.56           H  
ATOM   3126  HZ3 LYS A 198      10.455   5.440  10.891  1.00 85.56           H  
ATOM   3127  N   GLY A 199      11.849  -0.513   5.121  1.00 90.81           N  
ATOM   3128  H   GLY A 199      12.506   0.163   4.759  1.00 90.81           H  
ATOM   3129  CA  GLY A 199      11.103  -1.316   4.161  1.00 90.81           C  
ATOM   3130  HA2 GLY A 199      10.251  -0.758   3.772  1.00 90.81           H  
ATOM   3131  HA3 GLY A 199      10.729  -2.206   4.666  1.00 90.81           H  
ATOM   3132  C   GLY A 199      11.963  -1.770   2.994  1.00 90.81           C  
ATOM   3133  O   GLY A 199      12.897  -1.077   2.596  1.00 90.81           O  
ATOM   3134  N   ARG A 200      11.645  -2.949   2.469  1.00 94.94           N  
ATOM   3135  H   ARG A 200      10.798  -3.389   2.801  1.00 94.94           H  
ATOM   3136  CA  ARG A 200      12.315  -3.590   1.334  1.00 94.94           C  
ATOM   3137  HA  ARG A 200      12.854  -2.838   0.758  1.00 94.94           H  
ATOM   3138  C   ARG A 200      11.271  -4.213   0.403  1.00 94.94           C  
ATOM   3139  CB  ARG A 200      13.311  -4.644   1.845  1.00 94.94           C  
ATOM   3140  HB2 ARG A 200      12.816  -5.302   2.559  1.00 94.94           H  
ATOM   3141  HB3 ARG A 200      13.645  -5.267   1.015  1.00 94.94           H  
ATOM   3142  O   ARG A 200      10.099  -4.271   0.785  1.00 94.94           O  
ATOM   3143  CG  ARG A 200      14.552  -4.013   2.482  1.00 94.94           C  
ATOM   3144  HG2 ARG A 200      14.280  -3.478   3.392  1.00 94.94           H  
ATOM   3145  HG3 ARG A 200      15.004  -3.319   1.773  1.00 94.94           H  
ATOM   3146  CD  ARG A 200      15.554  -5.115   2.816  1.00 94.94           C  
ATOM   3147  HD2 ARG A 200      15.744  -5.704   1.918  1.00 94.94           H  
ATOM   3148  HD3 ARG A 200      15.110  -5.774   3.562  1.00 94.94           H  
ATOM   3149  NE  ARG A 200      16.818  -4.571   3.339  1.00 94.94           N  
ATOM   3150  HE  ARG A 200      16.916  -4.529   4.344  1.00 94.94           H  
ATOM   3151  NH1 ARG A 200      17.942  -4.379   1.325  1.00 94.94           N  
ATOM   3152 HH11 ARG A 200      17.111  -4.650   0.818  1.00 94.94           H  
ATOM   3153 HH12 ARG A 200      18.819  -4.405   0.823  1.00 94.94           H  
ATOM   3154  NH2 ARG A 200      19.028  -4.041   3.227  1.00 94.94           N  
ATOM   3155 HH21 ARG A 200      19.857  -3.950   2.657  1.00 94.94           H  
ATOM   3156 HH22 ARG A 200      19.098  -4.123   4.231  1.00 94.94           H  
ATOM   3157  CZ  ARG A 200      17.910  -4.336   2.626  1.00 94.94           C  
ATOM   3158  N   PRO A 201      11.659  -4.646  -0.807  1.00 95.88           N  
ATOM   3159  CA  PRO A 201      10.735  -5.269  -1.744  1.00 95.88           C  
ATOM   3160  HA  PRO A 201       9.986  -4.531  -2.032  1.00 95.88           H  
ATOM   3161  C   PRO A 201      10.038  -6.494  -1.138  1.00 95.88           C  
ATOM   3162  CB  PRO A 201      11.580  -5.620  -2.974  1.00 95.88           C  
ATOM   3163  HB2 PRO A 201      11.992  -6.625  -2.886  1.00 95.88           H  
ATOM   3164  HB3 PRO A 201      11.014  -5.527  -3.901  1.00 95.88           H  
ATOM   3165  O   PRO A 201      10.683  -7.410  -0.623  1.00 95.88           O  
ATOM   3166  CG  PRO A 201      12.714  -4.601  -2.918  1.00 95.88           C  
ATOM   3167  HG2 PRO A 201      12.367  -3.641  -3.299  1.00 95.88           H  
ATOM   3168  HG3 PRO A 201      13.598  -4.943  -3.456  1.00 95.88           H  
ATOM   3169  CD  PRO A 201      12.970  -4.492  -1.425  1.00 95.88           C  
ATOM   3170  HD2 PRO A 201      13.432  -3.532  -1.197  1.00 95.88           H  
ATOM   3171  HD3 PRO A 201      13.618  -5.315  -1.122  1.00 95.88           H  
ATOM   3172  N   CYS A 202       8.712  -6.509  -1.223  1.00 93.94           N  
ATOM   3173  H   CYS A 202       8.243  -5.684  -1.567  1.00 93.94           H  
ATOM   3174  CA  CYS A 202       7.862  -7.632  -0.870  1.00 93.94           C  
ATOM   3175  HA  CYS A 202       8.475  -8.488  -0.586  1.00 93.94           H  
ATOM   3176  C   CYS A 202       7.002  -8.011  -2.074  1.00 93.94           C  
ATOM   3177  CB  CYS A 202       6.981  -7.259   0.318  1.00 93.94           C  
ATOM   3178  HB2 CYS A 202       6.358  -6.417   0.017  1.00 93.94           H  
ATOM   3179  HB3 CYS A 202       7.603  -6.948   1.157  1.00 93.94           H  
ATOM   3180  O   CYS A 202       6.284  -7.176  -2.626  1.00 93.94           O  
ATOM   3181  SG  CYS A 202       5.885  -8.601   0.836  1.00 93.94           S  
ATOM   3182  N   CYS A 203       7.068  -9.278  -2.469  1.00 92.88           N  
ATOM   3183  H   CYS A 203       7.688  -9.903  -1.974  1.00 92.88           H  
ATOM   3184  CA  CYS A 203       6.242  -9.823  -3.536  1.00 92.88           C  
ATOM   3185  HA  CYS A 203       6.009  -9.042  -4.259  1.00 92.88           H  
ATOM   3186  C   CYS A 203       4.940 -10.366  -2.952  1.00 92.88           C  
ATOM   3187  CB  CYS A 203       7.032 -10.916  -4.246  1.00 92.88           C  
ATOM   3188  HB2 CYS A 203       6.395 -11.384  -4.997  1.00 92.88           H  
ATOM   3189  HB3 CYS A 203       7.299 -11.678  -3.514  1.00 92.88           H  
ATOM   3190  O   CYS A 203       4.971 -11.335  -2.191  1.00 92.88           O  
ATOM   3191  SG  CYS A 203       8.548 -10.332  -5.036  1.00 92.88           S  
ATOM   3192  N   ILE A 204       3.812  -9.759  -3.313  1.00 85.44           N  
ATOM   3193  H   ILE A 204       3.872  -8.998  -3.974  1.00 85.44           H  
ATOM   3194  CA  ILE A 204       2.485 -10.097  -2.780  1.00 85.44           C  
ATOM   3195  HA  ILE A 204       2.570 -10.981  -2.149  1.00 85.44           H  
ATOM   3196  C   ILE A 204       1.546 -10.464  -3.930  1.00 85.44           C  
ATOM   3197  CB  ILE A 204       1.942  -8.952  -1.884  1.00 85.44           C  
ATOM   3198  HB  ILE A 204       1.956  -8.025  -2.458  1.00 85.44           H  
ATOM   3199  O   ILE A 204       1.671  -9.968  -5.052  1.00 85.44           O  
ATOM   3200  CG1 ILE A 204       2.845  -8.792  -0.645  1.00 85.44           C  
ATOM   3201 HG12 ILE A 204       2.662  -9.614   0.048  1.00 85.44           H  
ATOM   3202 HG13 ILE A 204       3.889  -8.839  -0.954  1.00 85.44           H  
ATOM   3203  CG2 ILE A 204       0.500  -9.218  -1.403  1.00 85.44           C  
ATOM   3204 HG21 ILE A 204      -0.190  -9.223  -2.247  1.00 85.44           H  
ATOM   3205 HG22 ILE A 204       0.443 -10.162  -0.861  1.00 85.44           H  
ATOM   3206 HG23 ILE A 204       0.167  -8.414  -0.746  1.00 85.44           H  
ATOM   3207  CD1 ILE A 204       2.677  -7.467   0.095  1.00 85.44           C  
ATOM   3208 HD11 ILE A 204       3.076  -6.672  -0.534  1.00 85.44           H  
ATOM   3209 HD12 ILE A 204       1.632  -7.267   0.333  1.00 85.44           H  
ATOM   3210 HD13 ILE A 204       3.241  -7.492   1.028  1.00 85.44           H  
ATOM   3211  N   GLY A 205       0.584 -11.339  -3.637  1.00 77.94           N  
ATOM   3212  H   GLY A 205       0.566 -11.714  -2.699  1.00 77.94           H  
ATOM   3213  CA  GLY A 205      -0.493 -11.703  -4.548  1.00 77.94           C  
ATOM   3214  HA2 GLY A 205      -1.300 -12.148  -3.966  1.00 77.94           H  
ATOM   3215  HA3 GLY A 205      -0.879 -10.801  -5.023  1.00 77.94           H  
ATOM   3216  C   GLY A 205      -0.086 -12.689  -5.644  1.00 77.94           C  
ATOM   3217  O   GLY A 205       1.083 -12.931  -5.936  1.00 77.94           O  
ATOM   3218  N   THR A 206      -1.093 -13.251  -6.307  1.00 77.69           N  
ATOM   3219  H   THR A 206      -2.038 -13.005  -6.051  1.00 77.69           H  
ATOM   3220  CA  THR A 206      -0.929 -14.302  -7.330  1.00 77.69           C  
ATOM   3221  HA  THR A 206      -0.283 -15.084  -6.932  1.00 77.69           H  
ATOM   3222  C   THR A 206      -0.283 -13.809  -8.628  1.00 77.69           C  
ATOM   3223  CB  THR A 206      -2.293 -14.928  -7.654  1.00 77.69           C  
ATOM   3224  HB  THR A 206      -2.198 -15.622  -8.489  1.00 77.69           H  
ATOM   3225  O   THR A 206       0.130 -14.610  -9.463  1.00 77.69           O  
ATOM   3226  CG2 THR A 206      -2.864 -15.680  -6.455  1.00 77.69           C  
ATOM   3227 HG21 THR A 206      -3.853 -16.073  -6.693  1.00 77.69           H  
ATOM   3228 HG22 THR A 206      -2.948 -15.024  -5.588  1.00 77.69           H  
ATOM   3229 HG23 THR A 206      -2.209 -16.515  -6.208  1.00 77.69           H  
ATOM   3230  OG1 THR A 206      -3.232 -13.923  -7.982  1.00 77.69           O  
ATOM   3231  HG1 THR A 206      -4.095 -14.279  -7.758  1.00 77.69           H  
ATOM   3232  N   LYS A 207      -0.192 -12.489  -8.812  1.00 76.69           N  
ATOM   3233  H   LYS A 207      -0.530 -11.902  -8.063  1.00 76.69           H  
ATOM   3234  CA  LYS A 207       0.307 -11.842 -10.036  1.00 76.69           C  
ATOM   3235  HA  LYS A 207       0.337 -12.574 -10.843  1.00 76.69           H  
ATOM   3236  C   LYS A 207       1.738 -11.335  -9.915  1.00 76.69           C  
ATOM   3237  CB  LYS A 207      -0.653 -10.721 -10.435  1.00 76.69           C  
ATOM   3238  HB2 LYS A 207      -0.266 -10.193 -11.306  1.00 76.69           H  
ATOM   3239  HB3 LYS A 207      -0.752 -10.015  -9.610  1.00 76.69           H  
ATOM   3240  O   LYS A 207       2.267 -10.819 -10.895  1.00 76.69           O  
ATOM   3241  CG  LYS A 207      -2.011 -11.330 -10.783  1.00 76.69           C  
ATOM   3242  HG2 LYS A 207      -1.911 -11.945 -11.677  1.00 76.69           H  
ATOM   3243  HG3 LYS A 207      -2.375 -11.952  -9.965  1.00 76.69           H  
ATOM   3244  CD  LYS A 207      -3.024 -10.231 -11.020  1.00 76.69           C  
ATOM   3245  HD2 LYS A 207      -2.658  -9.610 -11.838  1.00 76.69           H  
ATOM   3246  HD3 LYS A 207      -3.133  -9.637 -10.113  1.00 76.69           H  
ATOM   3247  CE  LYS A 207      -4.328 -10.951 -11.360  1.00 76.69           C  
ATOM   3248  HE2 LYS A 207      -4.328 -11.239 -12.411  1.00 76.69           H  
ATOM   3249  HE3 LYS A 207      -4.376 -11.865 -10.768  1.00 76.69           H  
ATOM   3250  NZ  LYS A 207      -5.506 -10.139 -11.041  1.00 76.69           N  
ATOM   3251  HZ1 LYS A 207      -5.508  -9.786 -10.095  1.00 76.69           H  
ATOM   3252  HZ2 LYS A 207      -6.343 -10.693 -11.147  1.00 76.69           H  
ATOM   3253  HZ3 LYS A 207      -5.620  -9.369 -11.685  1.00 76.69           H  
ATOM   3254  N   GLY A 208       2.351 -11.494  -8.742  1.00 78.44           N  
ATOM   3255  H   GLY A 208       1.855 -11.946  -7.987  1.00 78.44           H  
ATOM   3256  CA  GLY A 208       3.706 -11.027  -8.482  1.00 78.44           C  
ATOM   3257  HA2 GLY A 208       4.385 -11.434  -9.232  1.00 78.44           H  
ATOM   3258  HA3 GLY A 208       4.013 -11.378  -7.497  1.00 78.44           H  
ATOM   3259  C   GLY A 208       3.826  -9.503  -8.492  1.00 78.44           C  
ATOM   3260  O   GLY A 208       4.792  -8.996  -9.052  1.00 78.44           O  
ATOM   3261  N   SER A 209       2.862  -8.787  -7.905  1.00 82.56           N  
ATOM   3262  H   SER A 209       2.132  -9.261  -7.394  1.00 82.56           H  
ATOM   3263  CA  SER A 209       3.024  -7.353  -7.631  1.00 82.56           C  
ATOM   3264  HA  SER A 209       3.344  -6.844  -8.540  1.00 82.56           H  
ATOM   3265  C   SER A 209       4.100  -7.151  -6.572  1.00 82.56           C  
ATOM   3266  CB  SER A 209       1.714  -6.701  -7.170  1.00 82.56           C  
ATOM   3267  HB2 SER A 209       1.928  -5.730  -6.723  1.00 82.56           H  
ATOM   3268  HB3 SER A 209       1.078  -6.537  -8.040  1.00 82.56           H  
ATOM   3269  O   SER A 209       4.196  -7.941  -5.625  1.00 82.56           O  
ATOM   3270  OG  SER A 209       1.016  -7.517  -6.245  1.00 82.56           O  
ATOM   3271  HG  SER A 209       1.638  -7.880  -5.609  1.00 82.56           H  
ATOM   3272  N   CYS A 210       4.894  -6.098  -6.731  1.00 91.94           N  
ATOM   3273  H   CYS A 210       4.727  -5.474  -7.508  1.00 91.94           H  
ATOM   3274  CA  CYS A 210       5.937  -5.749  -5.780  1.00 91.94           C  
ATOM   3275  HA  CYS A 210       6.003  -6.516  -5.009  1.00 91.94           H  
ATOM   3276  C   CYS A 210       5.639  -4.420  -5.095  1.00 91.94           C  
ATOM   3277  CB  CYS A 210       7.285  -5.708  -6.487  1.00 91.94           C  
ATOM   3278  HB2 CYS A 210       7.269  -4.913  -7.233  1.00 91.94           H  
ATOM   3279  HB3 CYS A 210       7.438  -6.651  -7.011  1.00 91.94           H  
ATOM   3280  O   CYS A 210       5.400  -3.412  -5.759  1.00 91.94           O  
ATOM   3281  SG  CYS A 210       8.656  -5.437  -5.338  1.00 91.94           S  
ATOM   3282  N   GLU A 211       5.740  -4.400  -3.768  1.00 89.94           N  
ATOM   3283  H   GLU A 211       5.918  -5.264  -3.275  1.00 89.94           H  
ATOM   3284  CA  GLU A 211       5.710  -3.163  -2.995  1.00 89.94           C  
ATOM   3285  HA  GLU A 211       5.863  -2.331  -3.683  1.00 89.94           H  
ATOM   3286  C   GLU A 211       6.855  -3.092  -1.986  1.00 89.94           C  
ATOM   3287  CB  GLU A 211       4.334  -2.931  -2.358  1.00 89.94           C  
ATOM   3288  HB2 GLU A 211       4.365  -1.956  -1.870  1.00 89.94           H  
ATOM   3289  HB3 GLU A 211       3.592  -2.880  -3.155  1.00 89.94           H  
ATOM   3290  O   GLU A 211       7.275  -4.095  -1.409  1.00 89.94           O  
ATOM   3291  CG  GLU A 211       3.881  -3.986  -1.335  1.00 89.94           C  
ATOM   3292  HG2 GLU A 211       4.601  -4.029  -0.518  1.00 89.94           H  
ATOM   3293  HG3 GLU A 211       3.855  -4.959  -1.825  1.00 89.94           H  
ATOM   3294  CD  GLU A 211       2.489  -3.651  -0.765  1.00 89.94           C  
ATOM   3295  OE1 GLU A 211       1.758  -4.573  -0.348  1.00 89.94           O  
ATOM   3296  OE2 GLU A 211       2.145  -2.455  -0.683  1.00 89.94           O  
ATOM   3297  N   ILE A 212       7.377  -1.884  -1.772  1.00 94.00           N  
ATOM   3298  H   ILE A 212       6.969  -1.091  -2.246  1.00 94.00           H  
ATOM   3299  CA  ILE A 212       8.393  -1.632  -0.751  1.00 94.00           C  
ATOM   3300  HA  ILE A 212       9.003  -2.529  -0.643  1.00 94.00           H  
ATOM   3301  C   ILE A 212       7.668  -1.394   0.568  1.00 94.00           C  
ATOM   3302  CB  ILE A 212       9.344  -0.486  -1.148  1.00 94.00           C  
ATOM   3303  HB  ILE A 212       8.765   0.427  -1.289  1.00 94.00           H  
ATOM   3304  O   ILE A 212       6.951  -0.405   0.735  1.00 94.00           O  
ATOM   3305  CG1 ILE A 212      10.030  -0.858  -2.485  1.00 94.00           C  
ATOM   3306 HG12 ILE A 212       9.270  -0.956  -3.260  1.00 94.00           H  
ATOM   3307 HG13 ILE A 212      10.529  -1.822  -2.383  1.00 94.00           H  
ATOM   3308  CG2 ILE A 212      10.374  -0.247  -0.026  1.00 94.00           C  
ATOM   3309 HG21 ILE A 212      11.007  -1.126   0.096  1.00 94.00           H  
ATOM   3310 HG22 ILE A 212      10.997   0.612  -0.275  1.00 94.00           H  
ATOM   3311 HG23 ILE A 212       9.870  -0.022   0.914  1.00 94.00           H  
ATOM   3312  CD1 ILE A 212      11.049   0.158  -2.997  1.00 94.00           C  
ATOM   3313 HD11 ILE A 212      10.617   1.159  -2.982  1.00 94.00           H  
ATOM   3314 HD12 ILE A 212      11.949   0.108  -2.384  1.00 94.00           H  
ATOM   3315 HD13 ILE A 212      11.323  -0.093  -4.021  1.00 94.00           H  
ATOM   3316  N   THR A 213       7.844  -2.325   1.498  1.00 91.19           N  
ATOM   3317  H   THR A 213       8.442  -3.111   1.285  1.00 91.19           H  
ATOM   3318  CA  THR A 213       7.086  -2.360   2.750  1.00 91.19           C  
ATOM   3319  HA  THR A 213       6.868  -1.337   3.054  1.00 91.19           H  
ATOM   3320  C   THR A 213       7.898  -2.991   3.874  1.00 91.19           C  
ATOM   3321  CB  THR A 213       5.738  -3.064   2.527  1.00 91.19           C  
ATOM   3322  HB  THR A 213       5.250  -2.607   1.667  1.00 91.19           H  
ATOM   3323  O   THR A 213       9.012  -3.478   3.665  1.00 91.19           O  
ATOM   3324  CG2 THR A 213       5.898  -4.560   2.257  1.00 91.19           C  
ATOM   3325 HG21 THR A 213       4.980  -4.949   1.818  1.00 91.19           H  
ATOM   3326 HG22 THR A 213       6.699  -4.716   1.534  1.00 91.19           H  
ATOM   3327 HG23 THR A 213       6.133  -5.097   3.175  1.00 91.19           H  
ATOM   3328  OG1 THR A 213       4.907  -2.883   3.651  1.00 91.19           O  
ATOM   3329  HG1 THR A 213       4.040  -3.216   3.407  1.00 91.19           H  
ATOM   3330  N   THR A 214       7.377  -2.942   5.094  1.00 89.94           N  
ATOM   3331  H   THR A 214       6.413  -2.650   5.169  1.00 89.94           H  
ATOM   3332  CA  THR A 214       8.011  -3.557   6.261  1.00 89.94           C  
ATOM   3333  HA  THR A 214       9.067  -3.287   6.257  1.00 89.94           H  
ATOM   3334  C   THR A 214       7.910  -5.082   6.195  1.00 89.94           C  
ATOM   3335  CB  THR A 214       7.407  -3.044   7.578  1.00 89.94           C  
ATOM   3336  HB  THR A 214       8.003  -3.430   8.405  1.00 89.94           H  
ATOM   3337  O   THR A 214       7.007  -5.654   5.580  1.00 89.94           O  
ATOM   3338  CG2 THR A 214       7.388  -1.518   7.675  1.00 89.94           C  
ATOM   3339 HG21 THR A 214       8.389  -1.124   7.497  1.00 89.94           H  
ATOM   3340 HG22 THR A 214       6.700  -1.098   6.941  1.00 89.94           H  
ATOM   3341 HG23 THR A 214       7.063  -1.222   8.672  1.00 89.94           H  
ATOM   3342  OG1 THR A 214       6.099  -3.543   7.708  1.00 89.94           O  
ATOM   3343  HG1 THR A 214       5.565  -2.932   8.222  1.00 89.94           H  
ATOM   3344  N   ARG A 215       8.828  -5.767   6.883  1.00 91.50           N  
ATOM   3345  H   ARG A 215       9.573  -5.256   7.334  1.00 91.50           H  
ATOM   3346  CA  ARG A 215       8.788  -7.230   7.008  1.00 91.50           C  
ATOM   3347  HA  ARG A 215       8.818  -7.670   6.011  1.00 91.50           H  
ATOM   3348  C   ARG A 215       7.490  -7.720   7.656  1.00 91.50           C  
ATOM   3349  CB  ARG A 215      10.018  -7.694   7.792  1.00 91.50           C  
ATOM   3350  HB2 ARG A 215      10.915  -7.333   7.289  1.00 91.50           H  
ATOM   3351  HB3 ARG A 215       9.986  -7.273   8.797  1.00 91.50           H  
ATOM   3352  O   ARG A 215       6.909  -8.681   7.172  1.00 91.50           O  
ATOM   3353  CG  ARG A 215      10.081  -9.222   7.886  1.00 91.50           C  
ATOM   3354  HG2 ARG A 215      10.128  -9.651   6.885  1.00 91.50           H  
ATOM   3355  HG3 ARG A 215       9.200  -9.605   8.401  1.00 91.50           H  
ATOM   3356  CD  ARG A 215      11.320  -9.623   8.677  1.00 91.50           C  
ATOM   3357  HD2 ARG A 215      12.194  -9.227   8.161  1.00 91.50           H  
ATOM   3358  HD3 ARG A 215      11.262  -9.192   9.676  1.00 91.50           H  
ATOM   3359  NE  ARG A 215      11.408 -11.083   8.787  1.00 91.50           N  
ATOM   3360  HE  ARG A 215      10.533 -11.586   8.784  1.00 91.50           H  
ATOM   3361  NH1 ARG A 215      13.684 -11.221   8.922  1.00 91.50           N  
ATOM   3362 HH11 ARG A 215      13.669 -10.222   9.073  1.00 91.50           H  
ATOM   3363 HH12 ARG A 215      14.376 -11.480   8.234  1.00 91.50           H  
ATOM   3364  NH2 ARG A 215      12.485 -13.066   8.602  1.00 91.50           N  
ATOM   3365 HH21 ARG A 215      11.578 -13.493   8.483  1.00 91.50           H  
ATOM   3366 HH22 ARG A 215      13.359 -13.564   8.510  1.00 91.50           H  
ATOM   3367  CZ  ARG A 215      12.522 -11.782   8.775  1.00 91.50           C  
ATOM   3368  N   GLU A 216       7.026  -7.039   8.706  1.00 87.88           N  
ATOM   3369  H   GLU A 216       7.544  -6.233   9.027  1.00 87.88           H  
ATOM   3370  CA  GLU A 216       5.798  -7.404   9.430  1.00 87.88           C  
ATOM   3371  HA  GLU A 216       5.890  -8.418   9.819  1.00 87.88           H  
ATOM   3372  C   GLU A 216       4.571  -7.379   8.509  1.00 87.88           C  
ATOM   3373  CB  GLU A 216       5.554  -6.433  10.602  1.00 87.88           C  
ATOM   3374  HB2 GLU A 216       5.458  -5.422  10.207  1.00 87.88           H  
ATOM   3375  HB3 GLU A 216       4.610  -6.711  11.072  1.00 87.88           H  
ATOM   3376  O   GLU A 216       3.747  -8.291   8.535  1.00 87.88           O  
ATOM   3377  CG  GLU A 216       6.641  -6.441  11.691  1.00 87.88           C  
ATOM   3378  HG2 GLU A 216       7.589  -6.142  11.244  1.00 87.88           H  
ATOM   3379  HG3 GLU A 216       6.750  -7.459  12.065  1.00 87.88           H  
ATOM   3380  CD  GLU A 216       6.330  -5.496  12.875  1.00 87.88           C  
ATOM   3381  OE1 GLU A 216       7.073  -5.550  13.886  1.00 87.88           O  
ATOM   3382  OE2 GLU A 216       5.356  -4.709  12.795  1.00 87.88           O  
ATOM   3383  N   TYR A 217       4.468  -6.355   7.658  1.00 88.75           N  
ATOM   3384  H   TYR A 217       5.167  -5.626   7.670  1.00 88.75           H  
ATOM   3385  CA  TYR A 217       3.395  -6.263   6.675  1.00 88.75           C  
ATOM   3386  HA  TYR A 217       2.431  -6.441   7.151  1.00 88.75           H  
ATOM   3387  C   TYR A 217       3.524  -7.345   5.599  1.00 88.75           C  
ATOM   3388  CB  TYR A 217       3.386  -4.840   6.115  1.00 88.75           C  
ATOM   3389  HB2 TYR A 217       3.154  -4.140   6.917  1.00 88.75           H  
ATOM   3390  HB3 TYR A 217       4.381  -4.598   5.743  1.00 88.75           H  
ATOM   3391  O   TYR A 217       2.533  -7.986   5.255  1.00 88.75           O  
ATOM   3392  CG  TYR A 217       2.398  -4.658   4.993  1.00 88.75           C  
ATOM   3393  CD1 TYR A 217       2.777  -5.070   3.713  1.00 88.75           C  
ATOM   3394  HD1 TYR A 217       3.736  -5.540   3.555  1.00 88.75           H  
ATOM   3395  CD2 TYR A 217       1.112  -4.130   5.212  1.00 88.75           C  
ATOM   3396  HD2 TYR A 217       0.820  -3.834   6.209  1.00 88.75           H  
ATOM   3397  CE1 TYR A 217       1.894  -4.938   2.646  1.00 88.75           C  
ATOM   3398  HE1 TYR A 217       2.199  -5.325   1.685  1.00 88.75           H  
ATOM   3399  CE2 TYR A 217       0.227  -3.971   4.122  1.00 88.75           C  
ATOM   3400  HE2 TYR A 217      -0.748  -3.525   4.250  1.00 88.75           H  
ATOM   3401  OH  TYR A 217      -0.186  -4.183   1.752  1.00 88.75           O  
ATOM   3402  HH  TYR A 217       0.311  -4.335   0.945  1.00 88.75           H  
ATOM   3403  CZ  TYR A 217       0.622  -4.370   2.826  1.00 88.75           C  
ATOM   3404  N   CYS A 218       4.740  -7.596   5.109  1.00 92.19           N  
ATOM   3405  H   CYS A 218       5.518  -7.038   5.431  1.00 92.19           H  
ATOM   3406  CA  CYS A 218       4.982  -8.642   4.119  1.00 92.19           C  
ATOM   3407  HA  CYS A 218       4.382  -8.424   3.236  1.00 92.19           H  
ATOM   3408  C   CYS A 218       4.573 -10.033   4.633  1.00 92.19           C  
ATOM   3409  CB  CYS A 218       6.465  -8.611   3.740  1.00 92.19           C  
ATOM   3410  HB2 CYS A 218       6.755  -7.580   3.537  1.00 92.19           H  
ATOM   3411  HB3 CYS A 218       7.056  -8.972   4.582  1.00 92.19           H  
ATOM   3412  O   CYS A 218       3.907 -10.785   3.924  1.00 92.19           O  
ATOM   3413  SG  CYS A 218       6.864  -9.604   2.285  1.00 92.19           S  
ATOM   3414  N   GLU A 219       4.917 -10.353   5.884  1.00 91.94           N  
ATOM   3415  H   GLU A 219       5.473  -9.695   6.412  1.00 91.94           H  
ATOM   3416  CA  GLU A 219       4.545 -11.610   6.542  1.00 91.94           C  
ATOM   3417  HA  GLU A 219       4.828 -12.445   5.901  1.00 91.94           H  
ATOM   3418  C   GLU A 219       3.026 -11.719   6.754  1.00 91.94           C  
ATOM   3419  CB  GLU A 219       5.303 -11.740   7.879  1.00 91.94           C  
ATOM   3420  HB2 GLU A 219       4.856 -12.548   8.458  1.00 91.94           H  
ATOM   3421  HB3 GLU A 219       5.195 -10.813   8.442  1.00 91.94           H  
ATOM   3422  O   GLU A 219       2.454 -12.775   6.488  1.00 91.94           O  
ATOM   3423  CG  GLU A 219       6.799 -12.060   7.680  1.00 91.94           C  
ATOM   3424  HG2 GLU A 219       6.878 -13.034   7.197  1.00 91.94           H  
ATOM   3425  HG3 GLU A 219       7.237 -11.327   7.003  1.00 91.94           H  
ATOM   3426  CD  GLU A 219       7.634 -12.081   8.979  1.00 91.94           C  
ATOM   3427  OE1 GLU A 219       8.871 -12.310   8.872  1.00 91.94           O  
ATOM   3428  OE2 GLU A 219       7.073 -11.858  10.075  1.00 91.94           O  
ATOM   3429  N   PHE A 220       2.355 -10.633   7.160  1.00 88.31           N  
ATOM   3430  H   PHE A 220       2.877  -9.798   7.382  1.00 88.31           H  
ATOM   3431  CA  PHE A 220       0.892 -10.597   7.299  1.00 88.31           C  
ATOM   3432  HA  PHE A 220       0.581 -11.400   7.967  1.00 88.31           H  
ATOM   3433  C   PHE A 220       0.161 -10.823   5.967  1.00 88.31           C  
ATOM   3434  CB  PHE A 220       0.475  -9.253   7.915  1.00 88.31           C  
ATOM   3435  HB2 PHE A 220       0.886  -9.184   8.922  1.00 88.31           H  
ATOM   3436  HB3 PHE A 220       0.906  -8.442   7.328  1.00 88.31           H  
ATOM   3437  O   PHE A 220      -0.859 -11.507   5.927  1.00 88.31           O  
ATOM   3438  CG  PHE A 220      -1.029  -9.062   7.983  1.00 88.31           C  
ATOM   3439  CD1 PHE A 220      -1.683  -8.222   7.061  1.00 88.31           C  
ATOM   3440  HD1 PHE A 220      -1.115  -7.700   6.304  1.00 88.31           H  
ATOM   3441  CD2 PHE A 220      -1.785  -9.778   8.929  1.00 88.31           C  
ATOM   3442  HD2 PHE A 220      -1.291 -10.447   9.618  1.00 88.31           H  
ATOM   3443  CE1 PHE A 220      -3.081  -8.083   7.102  1.00 88.31           C  
ATOM   3444  HE1 PHE A 220      -3.578  -7.452   6.380  1.00 88.31           H  
ATOM   3445  CE2 PHE A 220      -3.184  -9.646   8.963  1.00 88.31           C  
ATOM   3446  HE2 PHE A 220      -3.755 -10.213   9.685  1.00 88.31           H  
ATOM   3447  CZ  PHE A 220      -3.831  -8.786   8.059  1.00 88.31           C  
ATOM   3448  HZ  PHE A 220      -4.905  -8.674   8.083  1.00 88.31           H  
ATOM   3449  N   MET A 221       0.697 -10.284   4.870  1.00 86.38           N  
ATOM   3450  H   MET A 221       1.516  -9.702   4.978  1.00 86.38           H  
ATOM   3451  CA  MET A 221       0.156 -10.473   3.521  1.00 86.38           C  
ATOM   3452  HA  MET A 221      -0.932 -10.483   3.584  1.00 86.38           H  
ATOM   3453  C   MET A 221       0.547 -11.818   2.889  1.00 86.38           C  
ATOM   3454  CB  MET A 221       0.580  -9.291   2.632  1.00 86.38           C  
ATOM   3455  HB2 MET A 221       1.664  -9.187   2.663  1.00 86.38           H  
ATOM   3456  HB3 MET A 221       0.290  -9.486   1.600  1.00 86.38           H  
ATOM   3457  O   MET A 221       0.234 -12.048   1.720  1.00 86.38           O  
ATOM   3458  CG  MET A 221      -0.065  -7.970   3.070  1.00 86.38           C  
ATOM   3459  HG2 MET A 221       0.255  -7.741   4.087  1.00 86.38           H  
ATOM   3460  HG3 MET A 221       0.310  -7.177   2.423  1.00 86.38           H  
ATOM   3461  SD  MET A 221      -1.882  -7.925   3.026  1.00 86.38           S  
ATOM   3462  CE  MET A 221      -2.151  -7.908   1.233  1.00 86.38           C  
ATOM   3463  HE1 MET A 221      -3.218  -7.824   1.029  1.00 86.38           H  
ATOM   3464  HE2 MET A 221      -1.634  -7.053   0.797  1.00 86.38           H  
ATOM   3465  HE3 MET A 221      -1.771  -8.830   0.792  1.00 86.38           H  
ATOM   3466  N   HIS A 222       1.238 -12.695   3.631  1.00 86.94           N  
ATOM   3467  H   HIS A 222       1.424 -12.460   4.596  1.00 86.94           H  
ATOM   3468  CA  HIS A 222       1.781 -13.963   3.135  1.00 86.94           C  
ATOM   3469  HA  HIS A 222       2.451 -14.339   3.909  1.00 86.94           H  
ATOM   3470  C   HIS A 222       2.660 -13.796   1.879  1.00 86.94           C  
ATOM   3471  CB  HIS A 222       0.651 -14.992   2.973  1.00 86.94           C  
ATOM   3472  HB2 HIS A 222      -0.077 -14.629   2.248  1.00 86.94           H  
ATOM   3473  HB3 HIS A 222       1.069 -15.919   2.581  1.00 86.94           H  
ATOM   3474  O   HIS A 222       2.667 -14.642   0.985  1.00 86.94           O  
ATOM   3475  CG  HIS A 222      -0.052 -15.315   4.265  1.00 86.94           C  
ATOM   3476  CD2 HIS A 222      -1.237 -14.800   4.718  1.00 86.94           C  
ATOM   3477  HD2 HIS A 222      -1.828 -14.044   4.223  1.00 86.94           H  
ATOM   3478  ND1 HIS A 222       0.394 -16.202   5.215  1.00 86.94           N  
ATOM   3479  HD1 HIS A 222       1.258 -16.723   5.173  1.00 86.94           H  
ATOM   3480  CE1 HIS A 222      -0.507 -16.235   6.208  1.00 86.94           C  
ATOM   3481  HE1 HIS A 222      -0.428 -16.842   7.098  1.00 86.94           H  
ATOM   3482  NE2 HIS A 222      -1.534 -15.415   5.943  1.00 86.94           N  
ATOM   3483  N   GLY A 223       3.384 -12.677   1.798  1.00 88.56           N  
ATOM   3484  H   GLY A 223       3.366 -12.043   2.584  1.00 88.56           H  
ATOM   3485  CA  GLY A 223       4.278 -12.356   0.692  1.00 88.56           C  
ATOM   3486  HA2 GLY A 223       3.862 -12.745  -0.237  1.00 88.56           H  
ATOM   3487  HA3 GLY A 223       4.351 -11.272   0.598  1.00 88.56           H  
ATOM   3488  C   GLY A 223       5.690 -12.916   0.862  1.00 88.56           C  
ATOM   3489  O   GLY A 223       6.056 -13.491   1.890  1.00 88.56           O  
ATOM   3490  N   TYR A 224       6.521 -12.699  -0.156  1.00 90.56           N  
ATOM   3491  H   TYR A 224       6.148 -12.216  -0.961  1.00 90.56           H  
ATOM   3492  CA  TYR A 224       7.943 -13.046  -0.137  1.00 90.56           C  
ATOM   3493  HA  TYR A 224       8.134 -13.721   0.697  1.00 90.56           H  
ATOM   3494  C   TYR A 224       8.787 -11.787   0.071  1.00 90.56           C  
ATOM   3495  CB  TYR A 224       8.337 -13.798  -1.415  1.00 90.56           C  
ATOM   3496  HB2 TYR A 224       9.397 -14.047  -1.355  1.00 90.56           H  
ATOM   3497  HB3 TYR A 224       8.216 -13.140  -2.275  1.00 90.56           H  
ATOM   3498  O   TYR A 224       8.864 -10.931  -0.811  1.00 90.56           O  
ATOM   3499  CG  TYR A 224       7.551 -15.073  -1.655  1.00 90.56           C  
ATOM   3500  CD1 TYR A 224       7.993 -16.293  -1.106  1.00 90.56           C  
ATOM   3501  HD1 TYR A 224       8.885 -16.315  -0.497  1.00 90.56           H  
ATOM   3502  CD2 TYR A 224       6.364 -15.031  -2.412  1.00 90.56           C  
ATOM   3503  HD2 TYR A 224       6.002 -14.092  -2.805  1.00 90.56           H  
ATOM   3504  CE1 TYR A 224       7.256 -17.476  -1.324  1.00 90.56           C  
ATOM   3505  HE1 TYR A 224       7.579 -18.414  -0.898  1.00 90.56           H  
ATOM   3506  CE2 TYR A 224       5.624 -16.208  -2.624  1.00 90.56           C  
ATOM   3507  HE2 TYR A 224       4.697 -16.184  -3.178  1.00 90.56           H  
ATOM   3508  OH  TYR A 224       5.339 -18.556  -2.308  1.00 90.56           O  
ATOM   3509  HH  TYR A 224       5.709 -19.348  -1.910  1.00 90.56           H  
ATOM   3510  CZ  TYR A 224       6.067 -17.432  -2.085  1.00 90.56           C  
ATOM   3511  N   PHE A 225       9.420 -11.680   1.241  1.00 93.81           N  
ATOM   3512  H   PHE A 225       9.274 -12.400   1.934  1.00 93.81           H  
ATOM   3513  CA  PHE A 225      10.272 -10.546   1.602  1.00 93.81           C  
ATOM   3514  HA  PHE A 225       9.849  -9.643   1.163  1.00 93.81           H  
ATOM   3515  C   PHE A 225      11.695 -10.721   1.058  1.00 93.81           C  
ATOM   3516  CB  PHE A 225      10.278 -10.380   3.129  1.00 93.81           C  
ATOM   3517  HB2 PHE A 225       9.261 -10.473   3.510  1.00 93.81           H  
ATOM   3518  HB3 PHE A 225      10.856 -11.191   3.573  1.00 93.81           H  
ATOM   3519  O   PHE A 225      12.308 -11.772   1.260  1.00 93.81           O  
ATOM   3520  CG  PHE A 225      10.825  -9.048   3.601  1.00 93.81           C  
ATOM   3521  CD1 PHE A 225      12.043  -8.980   4.302  1.00 93.81           C  
ATOM   3522  HD1 PHE A 225      12.600  -9.883   4.503  1.00 93.81           H  
ATOM   3523  CD2 PHE A 225      10.099  -7.869   3.353  1.00 93.81           C  
ATOM   3524  HD2 PHE A 225       9.174  -7.906   2.797  1.00 93.81           H  
ATOM   3525  CE1 PHE A 225      12.517  -7.740   4.770  1.00 93.81           C  
ATOM   3526  HE1 PHE A 225      13.435  -7.685   5.336  1.00 93.81           H  
ATOM   3527  CE2 PHE A 225      10.576  -6.633   3.816  1.00 93.81           C  
ATOM   3528  HE2 PHE A 225      10.012  -5.736   3.608  1.00 93.81           H  
ATOM   3529  CZ  PHE A 225      11.779  -6.569   4.536  1.00 93.81           C  
ATOM   3530  HZ  PHE A 225      12.138  -5.617   4.898  1.00 93.81           H  
ATOM   3531  N   HIS A 226      12.234  -9.691   0.404  1.00 94.38           N  
ATOM   3532  H   HIS A 226      11.669  -8.870   0.240  1.00 94.38           H  
ATOM   3533  CA  HIS A 226      13.584  -9.691  -0.162  1.00 94.38           C  
ATOM   3534  HA  HIS A 226      13.999 -10.699  -0.138  1.00 94.38           H  
ATOM   3535  C   HIS A 226      14.522  -8.794   0.658  1.00 94.38           C  
ATOM   3536  CB  HIS A 226      13.506  -9.269  -1.633  1.00 94.38           C  
ATOM   3537  HB2 HIS A 226      14.519  -9.117  -2.004  1.00 94.38           H  
ATOM   3538  HB3 HIS A 226      12.977  -8.319  -1.712  1.00 94.38           H  
ATOM   3539  O   HIS A 226      14.600  -7.586   0.440  1.00 94.38           O  
ATOM   3540  CG  HIS A 226      12.836 -10.295  -2.509  1.00 94.38           C  
ATOM   3541  CD2 HIS A 226      11.503 -10.400  -2.811  1.00 94.38           C  
ATOM   3542  HD2 HIS A 226      10.715  -9.760  -2.442  1.00 94.38           H  
ATOM   3543  ND1 HIS A 226      13.490 -11.293  -3.191  1.00 94.38           N  
ATOM   3544  HD1 HIS A 226      14.489 -11.441  -3.185  1.00 94.38           H  
ATOM   3545  CE1 HIS A 226      12.578 -11.976  -3.899  1.00 94.38           C  
ATOM   3546  HE1 HIS A 226      12.799 -12.796  -4.566  1.00 94.38           H  
ATOM   3547  NE2 HIS A 226      11.352 -11.482  -3.692  1.00 94.38           N  
ATOM   3548  N   GLU A 227      15.248  -9.385   1.610  1.00 90.75           N  
ATOM   3549  H   GLU A 227      15.188 -10.388   1.709  1.00 90.75           H  
ATOM   3550  CA  GLU A 227      16.163  -8.662   2.513  1.00 90.75           C  
ATOM   3551  HA  GLU A 227      15.626  -7.823   2.956  1.00 90.75           H  
ATOM   3552  C   GLU A 227      17.397  -8.086   1.810  1.00 90.75           C  
ATOM   3553  CB  GLU A 227      16.637  -9.582   3.647  1.00 90.75           C  
ATOM   3554  HB2 GLU A 227      17.405  -9.058   4.216  1.00 90.75           H  
ATOM   3555  HB3 GLU A 227      17.068 -10.491   3.228  1.00 90.75           H  
ATOM   3556  O   GLU A 227      18.013  -7.144   2.296  1.00 90.75           O  
ATOM   3557  CG  GLU A 227      15.492  -9.938   4.598  1.00 90.75           C  
ATOM   3558  HG2 GLU A 227      15.038  -9.004   4.929  1.00 90.75           H  
ATOM   3559  HG3 GLU A 227      14.748 -10.520   4.055  1.00 90.75           H  
ATOM   3560  CD  GLU A 227      15.925 -10.717   5.847  1.00 90.75           C  
ATOM   3561  OE1 GLU A 227      15.024 -11.037   6.659  1.00 90.75           O  
ATOM   3562  OE2 GLU A 227      17.131 -10.964   6.044  1.00 90.75           O  
ATOM   3563  N   ASP A 228      17.758  -8.654   0.672  1.00 89.94           N  
ATOM   3564  H   ASP A 228      17.303  -9.529   0.452  1.00 89.94           H  
ATOM   3565  CA  ASP A 228      18.954  -8.355  -0.104  1.00 89.94           C  
ATOM   3566  HA  ASP A 228      19.704  -7.942   0.570  1.00 89.94           H  
ATOM   3567  C   ASP A 228      18.709  -7.260  -1.157  1.00 89.94           C  
ATOM   3568  CB  ASP A 228      19.550  -9.672  -0.667  1.00 89.94           C  
ATOM   3569  HB2 ASP A 228      20.283 -10.030   0.055  1.00 89.94           H  
ATOM   3570  HB3 ASP A 228      20.096  -9.449  -1.583  1.00 89.94           H  
ATOM   3571  O   ASP A 228      19.639  -6.542  -1.517  1.00 89.94           O  
ATOM   3572  CG  ASP A 228      18.563 -10.837  -0.918  1.00 89.94           C  
ATOM   3573  OD1 ASP A 228      17.822 -11.226   0.017  1.00 89.94           O  
ATOM   3574  OD2 ASP A 228      18.547 -11.359  -2.052  1.00 89.94           O  
ATOM   3575  N   ALA A 229      17.461  -7.040  -1.580  1.00 94.50           N  
ATOM   3576  H   ALA A 229      16.719  -7.581  -1.158  1.00 94.50           H  
ATOM   3577  CA  ALA A 229      17.099  -6.018  -2.565  1.00 94.50           C  
ATOM   3578  HA  ALA A 229      17.978  -5.786  -3.167  1.00 94.50           H  
ATOM   3579  C   ALA A 229      16.634  -4.701  -1.915  1.00 94.50           C  
ATOM   3580  CB  ALA A 229      16.049  -6.603  -3.513  1.00 94.50           C  
ATOM   3581  HB1 ALA A 229      15.809  -5.877  -4.290  1.00 94.50           H  
ATOM   3582  HB2 ALA A 229      16.440  -7.505  -3.985  1.00 94.50           H  
ATOM   3583  HB3 ALA A 229      15.143  -6.847  -2.959  1.00 94.50           H  
ATOM   3584  O   ALA A 229      16.141  -4.678  -0.783  1.00 94.50           O  
ATOM   3585  N   THR A 230      16.772  -3.592  -2.641  1.00 95.44           N  
ATOM   3586  H   THR A 230      17.221  -3.663  -3.543  1.00 95.44           H  
ATOM   3587  CA  THR A 230      16.297  -2.251  -2.238  1.00 95.44           C  
ATOM   3588  HA  THR A 230      15.864  -2.290  -1.239  1.00 95.44           H  
ATOM   3589  C   THR A 230      15.207  -1.713  -3.170  1.00 95.44           C  
ATOM   3590  CB  THR A 230      17.451  -1.241  -2.208  1.00 95.44           C  
ATOM   3591  HB  THR A 230      17.065  -0.261  -1.926  1.00 95.44           H  
ATOM   3592  O   THR A 230      14.450  -0.832  -2.767  1.00 95.44           O  
ATOM   3593  CG2 THR A 230      18.563  -1.625  -1.231  1.00 95.44           C  
ATOM   3594 HG21 THR A 230      19.056  -2.542  -1.555  1.00 95.44           H  
ATOM   3595 HG22 THR A 230      19.295  -0.819  -1.185  1.00 95.44           H  
ATOM   3596 HG23 THR A 230      18.139  -1.767  -0.237  1.00 95.44           H  
ATOM   3597  OG1 THR A 230      17.966  -1.176  -3.512  1.00 95.44           O  
ATOM   3598  HG1 THR A 230      18.918  -1.054  -3.504  1.00 95.44           H  
ATOM   3599  N   LEU A 231      15.095  -2.265  -4.385  1.00 95.88           N  
ATOM   3600  H   LEU A 231      15.784  -2.955  -4.646  1.00 95.88           H  
ATOM   3601  CA  LEU A 231      14.125  -1.882  -5.412  1.00 95.88           C  
ATOM   3602  HA  LEU A 231      13.417  -1.160  -5.003  1.00 95.88           H  
ATOM   3603  C   LEU A 231      13.313  -3.087  -5.897  1.00 95.88           C  
ATOM   3604  CB  LEU A 231      14.862  -1.239  -6.597  1.00 95.88           C  
ATOM   3605  HB2 LEU A 231      14.151  -1.082  -7.409  1.00 95.88           H  
ATOM   3606  HB3 LEU A 231      15.609  -1.949  -6.952  1.00 95.88           H  
ATOM   3607  O   LEU A 231      13.822  -4.200  -6.014  1.00 95.88           O  
ATOM   3608  CG  LEU A 231      15.556   0.098  -6.297  1.00 95.88           C  
ATOM   3609  HG  LEU A 231      16.212  -0.002  -5.433  1.00 95.88           H  
ATOM   3610  CD1 LEU A 231      16.405   0.478  -7.507  1.00 95.88           C  
ATOM   3611 HD11 LEU A 231      17.172  -0.279  -7.673  1.00 95.88           H  
ATOM   3612 HD12 LEU A 231      16.891   1.438  -7.333  1.00 95.88           H  
ATOM   3613 HD13 LEU A 231      15.774   0.546  -8.393  1.00 95.88           H  
ATOM   3614  CD2 LEU A 231      14.547   1.219  -6.041  1.00 95.88           C  
ATOM   3615 HD21 LEU A 231      13.869   1.313  -6.889  1.00 95.88           H  
ATOM   3616 HD22 LEU A 231      15.070   2.162  -5.881  1.00 95.88           H  
ATOM   3617 HD23 LEU A 231      13.970   0.983  -5.147  1.00 95.88           H  
ATOM   3618  N   CYS A 232      12.056  -2.853  -6.248  1.00 94.75           N  
ATOM   3619  H   CYS A 232      11.752  -1.891  -6.274  1.00 94.75           H  
ATOM   3620  CA  CYS A 232      11.172  -3.834  -6.862  1.00 94.75           C  
ATOM   3621  HA  CYS A 232      11.151  -4.723  -6.232  1.00 94.75           H  
ATOM   3622  C   CYS A 232      11.645  -4.278  -8.250  1.00 94.75           C  
ATOM   3623  CB  CYS A 232       9.764  -3.238  -6.921  1.00 94.75           C  
ATOM   3624  HB2 CYS A 232       9.808  -2.184  -7.198  1.00 94.75           H  
ATOM   3625  HB3 CYS A 232       9.190  -3.758  -7.688  1.00 94.75           H  
ATOM   3626  O   CYS A 232      11.520  -5.448  -8.602  1.00 94.75           O  
ATOM   3627  SG  CYS A 232       8.883  -3.415  -5.358  1.00 94.75           S  
ATOM   3628  N   SER A 233      12.263  -3.393  -9.031  1.00 93.38           N  
ATOM   3629  H   SER A 233      12.279  -2.423  -8.748  1.00 93.38           H  
ATOM   3630  CA  SER A 233      12.899  -3.767 -10.305  1.00 93.38           C  
ATOM   3631  HA  SER A 233      12.147  -4.238 -10.938  1.00 93.38           H  
ATOM   3632  C   SER A 233      14.057  -4.764 -10.176  1.00 93.38           C  
ATOM   3633  CB  SER A 233      13.429  -2.534 -11.025  1.00 93.38           C  
ATOM   3634  HB2 SER A 233      12.595  -1.969 -11.441  1.00 93.38           H  
ATOM   3635  HB3 SER A 233      14.083  -2.845 -11.840  1.00 93.38           H  
ATOM   3636  O   SER A 233      14.401  -5.402 -11.172  1.00 93.38           O  
ATOM   3637  OG  SER A 233      14.133  -1.722 -10.115  1.00 93.38           O  
ATOM   3638  HG  SER A 233      13.451  -1.163  -9.735  1.00 93.38           H  
ATOM   3639  N   GLN A 234      14.641  -4.923  -8.982  1.00 93.25           N  
ATOM   3640  H   GLN A 234      14.294  -4.382  -8.203  1.00 93.25           H  
ATOM   3641  CA  GLN A 234      15.718  -5.884  -8.717  1.00 93.25           C  
ATOM   3642  HA  GLN A 234      16.359  -5.952  -9.597  1.00 93.25           H  
ATOM   3643  C   GLN A 234      15.204  -7.302  -8.429  1.00 93.25           C  
ATOM   3644  CB  GLN A 234      16.571  -5.396  -7.537  1.00 93.25           C  
ATOM   3645  HB2 GLN A 234      15.922  -5.249  -6.673  1.00 93.25           H  
ATOM   3646  HB3 GLN A 234      17.287  -6.174  -7.272  1.00 93.25           H  
ATOM   3647  O   GLN A 234      16.007  -8.233  -8.371  1.00 93.25           O  
ATOM   3648  CG  GLN A 234      17.361  -4.112  -7.833  1.00 93.25           C  
ATOM   3649  HG2 GLN A 234      18.167  -4.358  -8.524  1.00 93.25           H  
ATOM   3650  HG3 GLN A 234      16.720  -3.375  -8.317  1.00 93.25           H  
ATOM   3651  CD  GLN A 234      17.960  -3.477  -6.578  1.00 93.25           C  
ATOM   3652  NE2 GLN A 234      18.884  -2.558  -6.733  1.00 93.25           N  
ATOM   3653 HE21 GLN A 234      19.202  -2.314  -7.660  1.00 93.25           H  
ATOM   3654 HE22 GLN A 234      19.200  -2.089  -5.896  1.00 93.25           H  
ATOM   3655  OE1 GLN A 234      17.603  -3.777  -5.446  1.00 93.25           O  
ATOM   3656  N   VAL A 235      13.891  -7.485  -8.245  1.00 92.31           N  
ATOM   3657  H   VAL A 235      13.267  -6.699  -8.355  1.00 92.31           H  
ATOM   3658  CA  VAL A 235      13.288  -8.774  -7.887  1.00 92.31           C  
ATOM   3659  HA  VAL A 235      14.081  -9.521  -7.845  1.00 92.31           H  
ATOM   3660  C   VAL A 235      12.312  -9.256  -8.958  1.00 92.31           C  
ATOM   3661  CB  VAL A 235      12.653  -8.753  -6.481  1.00 92.31           C  
ATOM   3662  HB  VAL A 235      12.240  -9.743  -6.283  1.00 92.31           H  
ATOM   3663  O   VAL A 235      11.625  -8.481  -9.620  1.00 92.31           O  
ATOM   3664  CG1 VAL A 235      13.714  -8.459  -5.415  1.00 92.31           C  
ATOM   3665 HG11 VAL A 235      14.499  -9.215  -5.448  1.00 92.31           H  
ATOM   3666 HG12 VAL A 235      14.154  -7.476  -5.579  1.00 92.31           H  
ATOM   3667 HG13 VAL A 235      13.250  -8.464  -4.429  1.00 92.31           H  
ATOM   3668  CG2 VAL A 235      11.530  -7.728  -6.316  1.00 92.31           C  
ATOM   3669 HG21 VAL A 235      11.040  -7.872  -5.354  1.00 92.31           H  
ATOM   3670 HG22 VAL A 235      11.950  -6.722  -6.353  1.00 92.31           H  
ATOM   3671 HG23 VAL A 235      10.786  -7.838  -7.105  1.00 92.31           H  
ATOM   3672  N   HIS A 236      12.237 -10.575  -9.132  1.00 90.44           N  
ATOM   3673  H   HIS A 236      12.830 -11.166  -8.567  1.00 90.44           H  
ATOM   3674  CA  HIS A 236      11.322 -11.223 -10.070  1.00 90.44           C  
ATOM   3675  HA  HIS A 236      10.849 -10.472 -10.701  1.00 90.44           H  
ATOM   3676  C   HIS A 236      10.209 -11.921  -9.291  1.00 90.44           C  
ATOM   3677  CB  HIS A 236      12.103 -12.161 -10.999  1.00 90.44           C  
ATOM   3678  HB2 HIS A 236      11.403 -12.668 -11.663  1.00 90.44           H  
ATOM   3679  HB3 HIS A 236      12.613 -12.921 -10.408  1.00 90.44           H  
ATOM   3680  O   HIS A 236      10.266 -13.119  -9.023  1.00 90.44           O  
ATOM   3681  CG  HIS A 236      13.113 -11.422 -11.839  1.00 90.44           C  
ATOM   3682  CD2 HIS A 236      14.471 -11.417 -11.672  1.00 90.44           C  
ATOM   3683  HD2 HIS A 236      15.018 -11.962 -10.916  1.00 90.44           H  
ATOM   3684  ND1 HIS A 236      12.834 -10.586 -12.894  1.00 90.44           N  
ATOM   3685  HD1 HIS A 236      11.915 -10.386 -13.263  1.00 90.44           H  
ATOM   3686  CE1 HIS A 236      13.996 -10.089 -13.349  1.00 90.44           C  
ATOM   3687  HE1 HIS A 236      14.098  -9.383 -14.160  1.00 90.44           H  
ATOM   3688  NE2 HIS A 236      15.028 -10.588 -12.653  1.00 90.44           N  
ATOM   3689  N   CYS A 237       9.188 -11.160  -8.901  1.00 91.31           N  
ATOM   3690  H   CYS A 237       9.236 -10.164  -9.059  1.00 91.31           H  
ATOM   3691  CA  CYS A 237       8.145 -11.661  -8.009  1.00 91.31           C  
ATOM   3692  HA  CYS A 237       8.614 -12.001  -7.086  1.00 91.31           H  
ATOM   3693  C   CYS A 237       7.375 -12.865  -8.559  1.00 91.31           C  
ATOM   3694  CB  CYS A 237       7.190 -10.512  -7.698  1.00 91.31           C  
ATOM   3695  HB2 CYS A 237       6.300 -10.914  -7.214  1.00 91.31           H  
ATOM   3696  HB3 CYS A 237       6.887 -10.037  -8.632  1.00 91.31           H  
ATOM   3697  O   CYS A 237       7.064 -13.786  -7.807  1.00 91.31           O  
ATOM   3698  SG  CYS A 237       7.871  -9.247  -6.609  1.00 91.31           S  
ATOM   3699  N   LEU A 238       7.107 -12.902  -9.867  1.00 91.19           N  
ATOM   3700  H   LEU A 238       7.377 -12.115 -10.439  1.00 91.19           H  
ATOM   3701  CA  LEU A 238       6.379 -14.013 -10.478  1.00 91.19           C  
ATOM   3702  HA  LEU A 238       5.443 -14.128  -9.933  1.00 91.19           H  
ATOM   3703  C   LEU A 238       7.137 -15.349 -10.358  1.00 91.19           C  
ATOM   3704  CB  LEU A 238       6.070 -13.645 -11.938  1.00 91.19           C  
ATOM   3705  HB2 LEU A 238       5.747 -12.605 -11.984  1.00 91.19           H  
ATOM   3706  HB3 LEU A 238       6.989 -13.738 -12.515  1.00 91.19           H  
ATOM   3707  O   LEU A 238       6.504 -16.377 -10.149  1.00 91.19           O  
ATOM   3708  CG  LEU A 238       4.973 -14.513 -12.581  1.00 91.19           C  
ATOM   3709  HG  LEU A 238       5.217 -15.570 -12.472  1.00 91.19           H  
ATOM   3710  CD1 LEU A 238       3.586 -14.234 -11.993  1.00 91.19           C  
ATOM   3711 HD11 LEU A 238       3.552 -14.534 -10.945  1.00 91.19           H  
ATOM   3712 HD12 LEU A 238       2.834 -14.812 -12.530  1.00 91.19           H  
ATOM   3713 HD13 LEU A 238       3.349 -13.173 -12.068  1.00 91.19           H  
ATOM   3714  CD2 LEU A 238       4.907 -14.178 -14.067  1.00 91.19           C  
ATOM   3715 HD21 LEU A 238       4.573 -13.149 -14.202  1.00 91.19           H  
ATOM   3716 HD22 LEU A 238       5.901 -14.275 -14.503  1.00 91.19           H  
ATOM   3717 HD23 LEU A 238       4.216 -14.857 -14.566  1.00 91.19           H  
ATOM   3718  N   ASP A 239       8.474 -15.332 -10.413  1.00 88.38           N  
ATOM   3719  H   ASP A 239       8.947 -14.444 -10.500  1.00 88.38           H  
ATOM   3720  CA  ASP A 239       9.321 -16.523 -10.218  1.00 88.38           C  
ATOM   3721  HA  ASP A 239       9.036 -17.299 -10.928  1.00 88.38           H  
ATOM   3722  C   ASP A 239       9.139 -17.108  -8.806  1.00 88.38           C  
ATOM   3723  CB  ASP A 239      10.783 -16.126 -10.494  1.00 88.38           C  
ATOM   3724  HB2 ASP A 239      10.847 -15.670 -11.482  1.00 88.38           H  
ATOM   3725  HB3 ASP A 239      11.095 -15.380  -9.762  1.00 88.38           H  
ATOM   3726  O   ASP A 239       8.945 -18.312  -8.634  1.00 88.38           O  
ATOM   3727  CG  ASP A 239      11.762 -17.302 -10.440  1.00 88.38           C  
ATOM   3728  OD1 ASP A 239      11.516 -18.303 -11.143  1.00 88.38           O  
ATOM   3729  OD2 ASP A 239      12.785 -17.179  -9.729  1.00 88.38           O  
ATOM   3730  N   LYS A 240       9.079 -16.241  -7.785  1.00 86.44           N  
ATOM   3731  H   LYS A 240       9.190 -15.260  -7.999  1.00 86.44           H  
ATOM   3732  CA  LYS A 240       8.828 -16.652  -6.393  1.00 86.44           C  
ATOM   3733  HA  LYS A 240       9.445 -17.525  -6.183  1.00 86.44           H  
ATOM   3734  C   LYS A 240       7.407 -17.149  -6.158  1.00 86.44           C  
ATOM   3735  CB  LYS A 240       9.165 -15.504  -5.424  1.00 86.44           C  
ATOM   3736  HB2 LYS A 240       8.748 -15.730  -4.443  1.00 86.44           H  
ATOM   3737  HB3 LYS A 240       8.695 -14.585  -5.774  1.00 86.44           H  
ATOM   3738  O   LYS A 240       7.235 -18.176  -5.507  1.00 86.44           O  
ATOM   3739  CG  LYS A 240      10.672 -15.265  -5.265  1.00 86.44           C  
ATOM   3740  HG2 LYS A 240      10.814 -14.364  -4.668  1.00 86.44           H  
ATOM   3741  HG3 LYS A 240      11.122 -15.102  -6.245  1.00 86.44           H  
ATOM   3742  CD  LYS A 240      11.363 -16.441  -4.562  1.00 86.44           C  
ATOM   3743  HD2 LYS A 240      10.925 -16.580  -3.573  1.00 86.44           H  
ATOM   3744  HD3 LYS A 240      11.228 -17.351  -5.146  1.00 86.44           H  
ATOM   3745  CE  LYS A 240      12.859 -16.164  -4.440  1.00 86.44           C  
ATOM   3746  HE2 LYS A 240      13.011 -15.327  -3.758  1.00 86.44           H  
ATOM   3747  HE3 LYS A 240      13.229 -15.871  -5.423  1.00 86.44           H  
ATOM   3748  NZ  LYS A 240      13.581 -17.370  -3.974  1.00 86.44           N  
ATOM   3749  HZ1 LYS A 240      13.246 -17.647  -3.063  1.00 86.44           H  
ATOM   3750  HZ2 LYS A 240      13.424 -18.124  -4.628  1.00 86.44           H  
ATOM   3751  HZ3 LYS A 240      14.573 -17.185  -3.934  1.00 86.44           H  
ATOM   3752  N   VAL A 241       6.408 -16.455  -6.702  1.00 87.12           N  
ATOM   3753  H   VAL A 241       6.640 -15.608  -7.201  1.00 87.12           H  
ATOM   3754  CA  VAL A 241       4.993 -16.835  -6.562  1.00 87.12           C  
ATOM   3755  HA  VAL A 241       4.764 -16.966  -5.505  1.00 87.12           H  
ATOM   3756  C   VAL A 241       4.720 -18.179  -7.241  1.00 87.12           C  
ATOM   3757  CB  VAL A 241       4.082 -15.723  -7.119  1.00 87.12           C  
ATOM   3758  HB  VAL A 241       4.402 -15.473  -8.131  1.00 87.12           H  
ATOM   3759  O   VAL A 241       4.053 -19.037  -6.666  1.00 87.12           O  
ATOM   3760  CG1 VAL A 241       2.605 -16.131  -7.168  1.00 87.12           C  
ATOM   3761 HG11 VAL A 241       2.268 -16.437  -6.177  1.00 87.12           H  
ATOM   3762 HG12 VAL A 241       2.010 -15.283  -7.506  1.00 87.12           H  
ATOM   3763 HG13 VAL A 241       2.457 -16.951  -7.871  1.00 87.12           H  
ATOM   3764  CG2 VAL A 241       4.176 -14.461  -6.248  1.00 87.12           C  
ATOM   3765 HG21 VAL A 241       5.208 -14.123  -6.158  1.00 87.12           H  
ATOM   3766 HG22 VAL A 241       3.789 -14.668  -5.250  1.00 87.12           H  
ATOM   3767 HG23 VAL A 241       3.586 -13.661  -6.694  1.00 87.12           H  
ATOM   3768  N   CYS A 242       5.271 -18.398  -8.437  1.00 91.12           N  
ATOM   3769  H   CYS A 242       5.810 -17.665  -8.874  1.00 91.12           H  
ATOM   3770  CA  CYS A 242       5.115 -19.657  -9.154  1.00 91.12           C  
ATOM   3771  HA  CYS A 242       4.054 -19.906  -9.185  1.00 91.12           H  
ATOM   3772  C   CYS A 242       5.823 -20.825  -8.448  1.00 91.12           C  
ATOM   3773  CB  CYS A 242       5.598 -19.458 -10.595  1.00 91.12           C  
ATOM   3774  HB2 CYS A 242       6.596 -19.021 -10.572  1.00 91.12           H  
ATOM   3775  HB3 CYS A 242       5.674 -20.425 -11.093  1.00 91.12           H  
ATOM   3776  O   CYS A 242       5.273 -21.924  -8.430  1.00 91.12           O  
ATOM   3777  SG  CYS A 242       4.508 -18.385 -11.574  1.00 91.12           S  
ATOM   3778  N   GLY A 243       6.993 -20.626  -7.841  1.00 86.19           N  
ATOM   3779  H   GLY A 243       7.456 -19.732  -7.924  1.00 86.19           H  
ATOM   3780  CA  GLY A 243       7.698 -21.719  -7.160  1.00 86.19           C  
ATOM   3781  HA2 GLY A 243       8.560 -21.326  -6.621  1.00 86.19           H  
ATOM   3782  HA3 GLY A 243       7.024 -22.185  -6.441  1.00 86.19           H  
ATOM   3783  C   GLY A 243       8.182 -22.804  -8.129  1.00 86.19           C  
ATOM   3784  O   GLY A 243       8.542 -22.498  -9.265  1.00 86.19           O  
ATOM   3785  N   LEU A 244       8.164 -24.073  -7.701  1.00 87.75           N  
ATOM   3786  H   LEU A 244       7.786 -24.245  -6.780  1.00 87.75           H  
ATOM   3787  CA  LEU A 244       8.700 -25.235  -8.435  1.00 87.75           C  
ATOM   3788  HA  LEU A 244       8.653 -26.088  -7.758  1.00 87.75           H  
ATOM   3789  C   LEU A 244      10.191 -25.076  -8.797  1.00 87.75           C  
ATOM   3790  CB  LEU A 244       7.813 -25.564  -9.659  1.00 87.75           C  
ATOM   3791  HB2 LEU A 244       7.809 -24.692 -10.314  1.00 87.75           H  
ATOM   3792  HB3 LEU A 244       8.248 -26.396 -10.213  1.00 87.75           H  
ATOM   3793  O   LEU A 244      11.019 -24.776  -7.937  1.00 87.75           O  
ATOM   3794  CG  LEU A 244       6.370 -25.956  -9.333  1.00 87.75           C  
ATOM   3795  HG  LEU A 244       5.954 -25.260  -8.605  1.00 87.75           H  
ATOM   3796  CD1 LEU A 244       5.514 -25.878 -10.605  1.00 87.75           C  
ATOM   3797 HD11 LEU A 244       4.645 -25.268 -10.357  1.00 87.75           H  
ATOM   3798 HD12 LEU A 244       6.043 -25.371 -11.413  1.00 87.75           H  
ATOM   3799 HD13 LEU A 244       5.190 -26.866 -10.931  1.00 87.75           H  
ATOM   3800  CD2 LEU A 244       6.297 -27.379  -8.773  1.00 87.75           C  
ATOM   3801 HD21 LEU A 244       6.847 -27.421  -7.832  1.00 87.75           H  
ATOM   3802 HD22 LEU A 244       6.734 -28.093  -9.472  1.00 87.75           H  
ATOM   3803 HD23 LEU A 244       5.259 -27.637  -8.564  1.00 87.75           H  
ATOM   3804  N   LEU A 245      10.555 -25.331 -10.057  1.00 79.62           N  
ATOM   3805  H   LEU A 245       9.818 -25.534 -10.717  1.00 79.62           H  
ATOM   3806  CA  LEU A 245      11.857 -24.967 -10.596  1.00 79.62           C  
ATOM   3807  HA  LEU A 245      12.602 -25.089  -9.810  1.00 79.62           H  
ATOM   3808  C   LEU A 245      11.784 -23.505 -11.030  1.00 79.62           C  
ATOM   3809  CB  LEU A 245      12.236 -25.859 -11.790  1.00 79.62           C  
ATOM   3810  HB2 LEU A 245      11.465 -25.766 -12.555  1.00 79.62           H  
ATOM   3811  HB3 LEU A 245      13.165 -25.487 -12.221  1.00 79.62           H  
ATOM   3812  O   LEU A 245      10.873 -23.176 -11.798  1.00 79.62           O  
ATOM   3813  CG  LEU A 245      12.412 -27.342 -11.432  1.00 79.62           C  
ATOM   3814  HG  LEU A 245      11.541 -27.703 -10.885  1.00 79.62           H  
ATOM   3815  CD1 LEU A 245      12.546 -28.163 -12.715  1.00 79.62           C  
ATOM   3816 HD11 LEU A 245      12.671 -29.216 -12.462  1.00 79.62           H  
ATOM   3817 HD12 LEU A 245      11.642 -28.051 -13.313  1.00 79.62           H  
ATOM   3818 HD13 LEU A 245      13.407 -27.822 -13.289  1.00 79.62           H  
ATOM   3819  CD2 LEU A 245      13.668 -27.563 -10.590  1.00 79.62           C  
ATOM   3820 HD21 LEU A 245      13.593 -26.996  -9.663  1.00 79.62           H  
ATOM   3821 HD22 LEU A 245      14.554 -27.238 -11.136  1.00 79.62           H  
ATOM   3822 HD23 LEU A 245      13.762 -28.621 -10.344  1.00 79.62           H  
ATOM   3823  N   PRO A 246      12.734 -22.655 -10.608  1.00 79.94           N  
ATOM   3824  CA  PRO A 246      12.721 -21.260 -11.021  1.00 79.94           C  
ATOM   3825  HA  PRO A 246      11.775 -20.813 -10.716  1.00 79.94           H  
ATOM   3826  C   PRO A 246      12.790 -21.147 -12.558  1.00 79.94           C  
ATOM   3827  CB  PRO A 246      13.838 -20.589 -10.209  1.00 79.94           C  
ATOM   3828  HB2 PRO A 246      13.369 -20.076  -9.369  1.00 79.94           H  
ATOM   3829  HB3 PRO A 246      14.394 -19.843 -10.776  1.00 79.94           H  
ATOM   3830  O   PRO A 246      13.100 -22.119 -13.248  1.00 79.94           O  
ATOM   3831  CG  PRO A 246      14.713 -21.718  -9.645  1.00 79.94           C  
ATOM   3832  HG2 PRO A 246      15.598 -21.880 -10.261  1.00 79.94           H  
ATOM   3833  HG3 PRO A 246      15.019 -21.502  -8.621  1.00 79.94           H  
ATOM   3834  CD  PRO A 246      13.831 -22.960  -9.701  1.00 79.94           C  
ATOM   3835  HD2 PRO A 246      14.412 -23.810 -10.059  1.00 79.94           H  
ATOM   3836  HD3 PRO A 246      13.429 -23.168  -8.710  1.00 79.94           H  
ATOM   3837  N   PHE A 247      12.476 -19.999 -13.144  1.00 84.12           N  
ATOM   3838  H   PHE A 247      12.139 -19.249 -12.558  1.00 84.12           H  
ATOM   3839  CA  PHE A 247      12.442 -19.839 -14.608  1.00 84.12           C  
ATOM   3840  HA  PHE A 247      11.914 -20.686 -15.046  1.00 84.12           H  
ATOM   3841  C   PHE A 247      13.846 -19.801 -15.218  1.00 84.12           C  
ATOM   3842  CB  PHE A 247      11.691 -18.562 -14.972  1.00 84.12           C  
ATOM   3843  HB2 PHE A 247      11.614 -18.509 -16.058  1.00 84.12           H  
ATOM   3844  HB3 PHE A 247      12.292 -17.716 -14.639  1.00 84.12           H  
ATOM   3845  O   PHE A 247      14.773 -19.313 -14.572  1.00 84.12           O  
ATOM   3846  CG  PHE A 247      10.297 -18.413 -14.401  1.00 84.12           C  
ATOM   3847  CD1 PHE A 247       9.422 -19.513 -14.297  1.00 84.12           C  
ATOM   3848  HD1 PHE A 247       9.747 -20.497 -14.600  1.00 84.12           H  
ATOM   3849  CD2 PHE A 247       9.859 -17.136 -14.010  1.00 84.12           C  
ATOM   3850  HD2 PHE A 247      10.525 -16.289 -14.086  1.00 84.12           H  
ATOM   3851  CE1 PHE A 247       8.118 -19.323 -13.802  1.00 84.12           C  
ATOM   3852  HE1 PHE A 247       7.424 -20.146 -13.715  1.00 84.12           H  
ATOM   3853  CE2 PHE A 247       8.558 -16.952 -13.521  1.00 84.12           C  
ATOM   3854  HE2 PHE A 247       8.233 -15.969 -13.215  1.00 84.12           H  
ATOM   3855  CZ  PHE A 247       7.691 -18.046 -13.414  1.00 84.12           C  
ATOM   3856  HZ  PHE A 247       6.692 -17.894 -13.034  1.00 84.12           H  
ATOM   3857  N   LEU A 248      14.044 -20.303 -16.446  1.00 76.88           N  
ATOM   3858  H   LEU A 248      13.264 -20.707 -16.944  1.00 76.88           H  
ATOM   3859  CA  LEU A 248      15.352 -20.236 -17.129  1.00 76.88           C  
ATOM   3860  HA  LEU A 248      16.102 -20.763 -16.538  1.00 76.88           H  
ATOM   3861  C   LEU A 248      15.833 -18.795 -17.276  1.00 76.88           C  
ATOM   3862  CB  LEU A 248      15.250 -20.862 -18.532  1.00 76.88           C  
ATOM   3863  HB2 LEU A 248      14.333 -20.513 -19.007  1.00 76.88           H  
ATOM   3864  HB3 LEU A 248      16.080 -20.514 -19.147  1.00 76.88           H  
ATOM   3865  O   LEU A 248      16.992 -18.490 -17.011  1.00 76.88           O  
ATOM   3866  CG  LEU A 248      15.278 -22.394 -18.506  1.00 76.88           C  
ATOM   3867  HG  LEU A 248      14.719 -22.765 -17.646  1.00 76.88           H  
ATOM   3868  CD1 LEU A 248      14.670 -22.984 -19.777  1.00 76.88           C  
ATOM   3869 HD11 LEU A 248      14.668 -24.072 -19.716  1.00 76.88           H  
ATOM   3870 HD12 LEU A 248      13.638 -22.646 -19.874  1.00 76.88           H  
ATOM   3871 HD13 LEU A 248      15.237 -22.659 -20.650  1.00 76.88           H  
ATOM   3872  CD2 LEU A 248      16.721 -22.880 -18.416  1.00 76.88           C  
ATOM   3873 HD21 LEU A 248      16.744 -23.954 -18.232  1.00 76.88           H  
ATOM   3874 HD22 LEU A 248      17.263 -22.648 -19.333  1.00 76.88           H  
ATOM   3875 HD23 LEU A 248      17.220 -22.395 -17.577  1.00 76.88           H  
ATOM   3876  N   ASN A 249      14.920 -17.917 -17.685  1.00 79.69           N  
ATOM   3877  H   ASN A 249      13.983 -18.267 -17.827  1.00 79.69           H  
ATOM   3878  CA  ASN A 249      15.076 -16.480 -17.574  1.00 79.69           C  
ATOM   3879  HA  ASN A 249      16.092 -16.244 -17.258  1.00 79.69           H  
ATOM   3880  C   ASN A 249      14.063 -15.988 -16.529  1.00 79.69           C  
ATOM   3881  CB  ASN A 249      14.866 -15.839 -18.954  1.00 79.69           C  
ATOM   3882  HB2 ASN A 249      15.589 -16.262 -19.651  1.00 79.69           H  
ATOM   3883  HB3 ASN A 249      13.863 -16.073 -19.312  1.00 79.69           H  
ATOM   3884  O   ASN A 249      12.866 -16.125 -16.776  1.00 79.69           O  
ATOM   3885  CG  ASN A 249      15.027 -14.327 -18.934  1.00 79.69           C  
ATOM   3886  ND2 ASN A 249      15.151 -13.710 -20.083  1.00 79.69           N  
ATOM   3887 HD21 ASN A 249      15.208 -12.703 -20.025  1.00 79.69           H  
ATOM   3888 HD22 ASN A 249      15.136 -14.231 -20.948  1.00 79.69           H  
ATOM   3889  OD1 ASN A 249      15.036 -13.665 -17.911  1.00 79.69           O  
ATOM   3890  N   PRO A 250      14.498 -15.378 -15.415  1.00 79.25           N  
ATOM   3891  CA  PRO A 250      13.601 -14.867 -14.376  1.00 79.25           C  
ATOM   3892  HA  PRO A 250      13.128 -15.709 -13.871  1.00 79.25           H  
ATOM   3893  C   PRO A 250      12.504 -13.905 -14.873  1.00 79.25           C  
ATOM   3894  CB  PRO A 250      14.533 -14.158 -13.395  1.00 79.25           C  
ATOM   3895  HB2 PRO A 250      14.153 -14.207 -12.375  1.00 79.25           H  
ATOM   3896  HB3 PRO A 250      14.670 -13.126 -13.717  1.00 79.25           H  
ATOM   3897  O   PRO A 250      11.470 -13.756 -14.226  1.00 79.25           O  
ATOM   3898  CG  PRO A 250      15.864 -14.887 -13.539  1.00 79.25           C  
ATOM   3899  HG2 PRO A 250      16.706 -14.259 -13.250  1.00 79.25           H  
ATOM   3900  HG3 PRO A 250      15.844 -15.805 -12.951  1.00 79.25           H  
ATOM   3901  CD  PRO A 250      15.892 -15.230 -15.021  1.00 79.25           C  
ATOM   3902  HD2 PRO A 250      16.454 -16.152 -15.166  1.00 79.25           H  
ATOM   3903  HD3 PRO A 250      16.348 -14.414 -15.582  1.00 79.25           H  
ATOM   3904  N   GLU A 251      12.695 -13.253 -16.027  1.00 80.06           N  
ATOM   3905  H   GLU A 251      13.571 -13.388 -16.510  1.00 80.06           H  
ATOM   3906  CA  GLU A 251      11.691 -12.372 -16.645  1.00 80.06           C  
ATOM   3907  HA  GLU A 251      11.110 -11.893 -15.856  1.00 80.06           H  
ATOM   3908  C   GLU A 251      10.671 -13.098 -17.542  1.00 80.06           C  
ATOM   3909  CB  GLU A 251      12.388 -11.268 -17.460  1.00 80.06           C  
ATOM   3910  HB2 GLU A 251      11.622 -10.676 -17.962  1.00 80.06           H  
ATOM   3911  HB3 GLU A 251      13.023 -11.719 -18.223  1.00 80.06           H  
ATOM   3912  O   GLU A 251       9.697 -12.481 -17.983  1.00 80.06           O  
ATOM   3913  CG  GLU A 251      13.218 -10.315 -16.590  1.00 80.06           C  
ATOM   3914  HG2 GLU A 251      14.110 -10.829 -16.234  1.00 80.06           H  
ATOM   3915  HG3 GLU A 251      12.605 -10.040 -15.731  1.00 80.06           H  
ATOM   3916  CD  GLU A 251      13.621  -9.027 -17.327  1.00 80.06           C  
ATOM   3917  OE1 GLU A 251      13.608  -7.952 -16.669  1.00 80.06           O  
ATOM   3918  OE2 GLU A 251      13.884  -9.085 -18.551  1.00 80.06           O  
ATOM   3919  N   VAL A 252      10.888 -14.377 -17.866  1.00 86.94           N  
ATOM   3920  H   VAL A 252      11.636 -14.871 -17.401  1.00 86.94           H  
ATOM   3921  CA  VAL A 252      10.074 -15.128 -18.831  1.00 86.94           C  
ATOM   3922  HA  VAL A 252       9.195 -14.536 -19.085  1.00 86.94           H  
ATOM   3923  C   VAL A 252       9.617 -16.458 -18.227  1.00 86.94           C  
ATOM   3924  CB  VAL A 252      10.805 -15.362 -20.165  1.00 86.94           C  
ATOM   3925  HB  VAL A 252      11.652 -16.032 -20.020  1.00 86.94           H  
ATOM   3926  O   VAL A 252      10.400 -17.403 -18.175  1.00 86.94           O  
ATOM   3927  CG1 VAL A 252       9.846 -15.983 -21.194  1.00 86.94           C  
ATOM   3928 HG11 VAL A 252       9.511 -16.961 -20.847  1.00 86.94           H  
ATOM   3929 HG12 VAL A 252      10.364 -16.126 -22.142  1.00 86.94           H  
ATOM   3930 HG13 VAL A 252       8.979 -15.339 -21.341  1.00 86.94           H  
ATOM   3931  CG2 VAL A 252      11.329 -14.049 -20.766  1.00 86.94           C  
ATOM   3932 HG21 VAL A 252      10.513 -13.333 -20.864  1.00 86.94           H  
ATOM   3933 HG22 VAL A 252      11.776 -14.239 -21.742  1.00 86.94           H  
ATOM   3934 HG23 VAL A 252      12.094 -13.626 -20.116  1.00 86.94           H  
ATOM   3935  N   PRO A 253       8.335 -16.566 -17.843  1.00 91.25           N  
ATOM   3936  CA  PRO A 253       7.764 -17.810 -17.343  1.00 91.25           C  
ATOM   3937  HA  PRO A 253       8.335 -18.126 -16.469  1.00 91.25           H  
ATOM   3938  C   PRO A 253       7.781 -18.916 -18.398  1.00 91.25           C  
ATOM   3939  CB  PRO A 253       6.335 -17.475 -16.916  1.00 91.25           C  
ATOM   3940  HB2 PRO A 253       6.064 -18.006 -16.004  1.00 91.25           H  
ATOM   3941  HB3 PRO A 253       5.628 -17.693 -17.716  1.00 91.25           H  
ATOM   3942  O   PRO A 253       7.388 -18.693 -19.548  1.00 91.25           O  
ATOM   3943  CG  PRO A 253       6.390 -15.970 -16.682  1.00 91.25           C  
ATOM   3944  HG2 PRO A 253       6.815 -15.795 -15.693  1.00 91.25           H  
ATOM   3945  HG3 PRO A 253       5.419 -15.488 -16.796  1.00 91.25           H  
ATOM   3946  CD  PRO A 253       7.373 -15.487 -17.728  1.00 91.25           C  
ATOM   3947  HD2 PRO A 253       6.865 -15.345 -18.682  1.00 91.25           H  
ATOM   3948  HD3 PRO A 253       7.836 -14.559 -17.391  1.00 91.25           H  
ATOM   3949  N   ASP A 254       8.206 -20.110 -17.993  1.00 89.00           N  
ATOM   3950  H   ASP A 254       8.634 -20.169 -17.081  1.00 89.00           H  
ATOM   3951  CA  ASP A 254       8.474 -21.249 -18.878  1.00 89.00           C  
ATOM   3952  HA  ASP A 254       7.915 -21.108 -19.803  1.00 89.00           H  
ATOM   3953  C   ASP A 254       8.015 -22.606 -18.301  1.00 89.00           C  
ATOM   3954  CB  ASP A 254       9.973 -21.252 -19.231  1.00 89.00           C  
ATOM   3955  HB2 ASP A 254      10.217 -20.309 -19.720  1.00 89.00           H  
ATOM   3956  HB3 ASP A 254      10.168 -22.049 -19.948  1.00 89.00           H  
ATOM   3957  O   ASP A 254       8.363 -23.667 -18.826  1.00 89.00           O  
ATOM   3958  CG  ASP A 254      10.903 -21.430 -18.021  1.00 89.00           C  
ATOM   3959  OD1 ASP A 254      10.412 -21.500 -16.872  1.00 89.00           O  
ATOM   3960  OD2 ASP A 254      12.130 -21.487 -18.242  1.00 89.00           O  
ATOM   3961  N   GLN A 255       7.184 -22.613 -17.252  1.00 92.00           N  
ATOM   3962  H   GLN A 255       6.894 -21.723 -16.874  1.00 92.00           H  
ATOM   3963  CA  GLN A 255       6.789 -23.834 -16.536  1.00 92.00           C  
ATOM   3964  HA  GLN A 255       7.657 -24.495 -16.532  1.00 92.00           H  
ATOM   3965  C   GLN A 255       5.664 -24.612 -17.239  1.00 92.00           C  
ATOM   3966  CB  GLN A 255       6.465 -23.540 -15.067  1.00 92.00           C  
ATOM   3967  HB2 GLN A 255       5.583 -22.902 -15.010  1.00 92.00           H  
ATOM   3968  HB3 GLN A 255       6.234 -24.480 -14.566  1.00 92.00           H  
ATOM   3969  O   GLN A 255       4.640 -24.959 -16.646  1.00 92.00           O  
ATOM   3970  CG  GLN A 255       7.637 -22.886 -14.321  1.00 92.00           C  
ATOM   3971  HG2 GLN A 255       7.916 -21.957 -14.818  1.00 92.00           H  
ATOM   3972  HG3 GLN A 255       8.506 -23.543 -14.356  1.00 92.00           H  
ATOM   3973  CD  GLN A 255       7.284 -22.587 -12.869  1.00 92.00           C  
ATOM   3974  NE2 GLN A 255       8.243 -22.348 -12.017  1.00 92.00           N  
ATOM   3975 HE21 GLN A 255       8.055 -22.236 -11.031  1.00 92.00           H  
ATOM   3976 HE22 GLN A 255       9.220 -22.396 -12.270  1.00 92.00           H  
ATOM   3977  OE1 GLN A 255       6.125 -22.557 -12.487  1.00 92.00           O  
ATOM   3978  N   PHE A 256       5.857 -24.940 -18.519  1.00 91.94           N  
ATOM   3979  H   PHE A 256       6.709 -24.601 -18.943  1.00 91.94           H  
ATOM   3980  CA  PHE A 256       4.913 -25.715 -19.337  1.00 91.94           C  
ATOM   3981  HA  PHE A 256       3.983 -25.155 -19.437  1.00 91.94           H  
ATOM   3982  C   PHE A 256       4.537 -27.068 -18.716  1.00 91.94           C  
ATOM   3983  CB  PHE A 256       5.530 -25.906 -20.729  1.00 91.94           C  
ATOM   3984  HB2 PHE A 256       5.755 -24.926 -21.149  1.00 91.94           H  
ATOM   3985  HB3 PHE A 256       6.474 -26.442 -20.630  1.00 91.94           H  
ATOM   3986  O   PHE A 256       3.417 -27.555 -18.877  1.00 91.94           O  
ATOM   3987  CG  PHE A 256       4.637 -26.653 -21.701  1.00 91.94           C  
ATOM   3988  CD1 PHE A 256       4.784 -28.042 -21.882  1.00 91.94           C  
ATOM   3989  HD1 PHE A 256       5.539 -28.581 -21.329  1.00 91.94           H  
ATOM   3990  CD2 PHE A 256       3.646 -25.959 -22.420  1.00 91.94           C  
ATOM   3991  HD2 PHE A 256       3.518 -24.897 -22.276  1.00 91.94           H  
ATOM   3992  CE1 PHE A 256       3.943 -28.731 -22.774  1.00 91.94           C  
ATOM   3993  HE1 PHE A 256       4.056 -29.797 -22.906  1.00 91.94           H  
ATOM   3994  CE2 PHE A 256       2.821 -26.643 -23.331  1.00 91.94           C  
ATOM   3995  HE2 PHE A 256       2.067 -26.102 -23.883  1.00 91.94           H  
ATOM   3996  CZ  PHE A 256       2.963 -28.031 -23.502  1.00 91.94           C  
ATOM   3997  HZ  PHE A 256       2.321 -28.558 -24.192  1.00 91.94           H  
ATOM   3998  N   TYR A 257       5.445 -27.662 -17.941  1.00 90.69           N  
ATOM   3999  H   TYR A 257       6.322 -27.183 -17.790  1.00 90.69           H  
ATOM   4000  CA  TYR A 257       5.233 -28.942 -17.270  1.00 90.69           C  
ATOM   4001  HA  TYR A 257       4.985 -29.683 -18.029  1.00 90.69           H  
ATOM   4002  C   TYR A 257       4.059 -28.939 -16.273  1.00 90.69           C  
ATOM   4003  CB  TYR A 257       6.554 -29.370 -16.622  1.00 90.69           C  
ATOM   4004  HB2 TYR A 257       7.269 -29.588 -17.416  1.00 90.69           H  
ATOM   4005  HB3 TYR A 257       6.395 -30.300 -16.076  1.00 90.69           H  
ATOM   4006  O   TYR A 257       3.509 -30.008 -16.001  1.00 90.69           O  
ATOM   4007  CG  TYR A 257       7.169 -28.346 -15.684  1.00 90.69           C  
ATOM   4008  CD1 TYR A 257       8.264 -27.555 -16.090  1.00 90.69           C  
ATOM   4009  HD1 TYR A 257       8.675 -27.654 -17.084  1.00 90.69           H  
ATOM   4010  CD2 TYR A 257       6.647 -28.192 -14.391  1.00 90.69           C  
ATOM   4011  HD2 TYR A 257       5.767 -28.742 -14.091  1.00 90.69           H  
ATOM   4012  CE1 TYR A 257       8.851 -26.642 -15.189  1.00 90.69           C  
ATOM   4013  HE1 TYR A 257       9.690 -26.034 -15.495  1.00 90.69           H  
ATOM   4014  CE2 TYR A 257       7.262 -27.325 -13.475  1.00 90.69           C  
ATOM   4015  HE2 TYR A 257       6.902 -27.247 -12.459  1.00 90.69           H  
ATOM   4016  OH  TYR A 257       8.915 -25.697 -12.961  1.00 90.69           O  
ATOM   4017  HH  TYR A 257       9.617 -25.142 -13.306  1.00 90.69           H  
ATOM   4018  CZ  TYR A 257       8.363 -26.543 -13.867  1.00 90.69           C  
ATOM   4019  N   ARG A 258       3.590 -27.769 -15.803  1.00 93.88           N  
ATOM   4020  H   ARG A 258       4.080 -26.926 -16.068  1.00 93.88           H  
ATOM   4021  CA  ARG A 258       2.366 -27.627 -14.984  1.00 93.88           C  
ATOM   4022  HA  ARG A 258       2.501 -28.104 -14.013  1.00 93.88           H  
ATOM   4023  C   ARG A 258       1.132 -28.261 -15.619  1.00 93.88           C  
ATOM   4024  CB  ARG A 258       2.061 -26.142 -14.769  1.00 93.88           C  
ATOM   4025  HB2 ARG A 258       2.100 -25.622 -15.726  1.00 93.88           H  
ATOM   4026  HB3 ARG A 258       1.054 -26.041 -14.364  1.00 93.88           H  
ATOM   4027  O   ARG A 258       0.258 -28.743 -14.905  1.00 93.88           O  
ATOM   4028  CG  ARG A 258       3.029 -25.496 -13.782  1.00 93.88           C  
ATOM   4029  HG2 ARG A 258       2.895 -25.949 -12.800  1.00 93.88           H  
ATOM   4030  HG3 ARG A 258       4.060 -25.637 -14.104  1.00 93.88           H  
ATOM   4031  CD  ARG A 258       2.714 -24.005 -13.712  1.00 93.88           C  
ATOM   4032  HD2 ARG A 258       1.654 -23.856 -13.507  1.00 93.88           H  
ATOM   4033  HD3 ARG A 258       2.952 -23.548 -14.672  1.00 93.88           H  
ATOM   4034  NE  ARG A 258       3.522 -23.374 -12.676  1.00 93.88           N  
ATOM   4035  HE  ARG A 258       4.484 -23.154 -12.893  1.00 93.88           H  
ATOM   4036  NH1 ARG A 258       2.015 -23.314 -10.933  1.00 93.88           N  
ATOM   4037 HH11 ARG A 258       1.253 -23.699 -11.473  1.00 93.88           H  
ATOM   4038 HH12 ARG A 258       1.901 -23.121  -9.948  1.00 93.88           H  
ATOM   4039  NH2 ARG A 258       4.107 -22.653 -10.660  1.00 93.88           N  
ATOM   4040 HH21 ARG A 258       3.983 -22.540  -9.664  1.00 93.88           H  
ATOM   4041 HH22 ARG A 258       5.042 -22.536 -11.024  1.00 93.88           H  
ATOM   4042  CZ  ARG A 258       3.193 -23.114 -11.433  1.00 93.88           C  
ATOM   4043  N   ILE A 259       1.064 -28.297 -16.950  1.00 94.56           N  
ATOM   4044  H   ILE A 259       1.828 -27.893 -17.473  1.00 94.56           H  
ATOM   4045  CA  ILE A 259      -0.066 -28.874 -17.693  1.00 94.56           C  
ATOM   4046  HA  ILE A 259      -0.982 -28.366 -17.393  1.00 94.56           H  
ATOM   4047  C   ILE A 259      -0.246 -30.362 -17.361  1.00 94.56           C  
ATOM   4048  CB  ILE A 259       0.146 -28.650 -19.205  1.00 94.56           C  
ATOM   4049  HB  ILE A 259       1.111 -29.075 -19.482  1.00 94.56           H  
ATOM   4050  O   ILE A 259      -1.374 -30.840 -17.282  1.00 94.56           O  
ATOM   4051  CG1 ILE A 259       0.153 -27.135 -19.512  1.00 94.56           C  
ATOM   4052 HG12 ILE A 259       0.841 -26.616 -18.844  1.00 94.56           H  
ATOM   4053 HG13 ILE A 259      -0.843 -26.720 -19.356  1.00 94.56           H  
ATOM   4054  CG2 ILE A 259      -0.942 -29.341 -20.047  1.00 94.56           C  
ATOM   4055 HG21 ILE A 259      -1.913 -28.886 -19.851  1.00 94.56           H  
ATOM   4056 HG22 ILE A 259      -0.995 -30.406 -19.819  1.00 94.56           H  
ATOM   4057 HG23 ILE A 259      -0.722 -29.250 -21.110  1.00 94.56           H  
ATOM   4058  CD1 ILE A 259       0.609 -26.832 -20.934  1.00 94.56           C  
ATOM   4059 HD11 ILE A 259       1.569 -27.321 -21.102  1.00 94.56           H  
ATOM   4060 HD12 ILE A 259       0.720 -25.756 -21.063  1.00 94.56           H  
ATOM   4061 HD13 ILE A 259      -0.125 -27.201 -21.651  1.00 94.56           H  
ATOM   4062  N   TRP A 260       0.848 -31.088 -17.125  1.00 92.94           N  
ATOM   4063  H   TRP A 260       1.744 -30.623 -17.147  1.00 92.94           H  
ATOM   4064  CA  TRP A 260       0.806 -32.476 -16.665  1.00 92.94           C  
ATOM   4065  HA  TRP A 260      -0.152 -32.917 -16.940  1.00 92.94           H  
ATOM   4066  C   TRP A 260       0.866 -32.553 -15.132  1.00 92.94           C  
ATOM   4067  CB  TRP A 260       1.899 -33.284 -17.396  1.00 92.94           C  
ATOM   4068  HB2 TRP A 260       1.428 -33.841 -18.206  1.00 92.94           H  
ATOM   4069  HB3 TRP A 260       2.602 -32.591 -17.858  1.00 92.94           H  
ATOM   4070  O   TRP A 260       0.089 -33.297 -14.538  1.00 92.94           O  
ATOM   4071  CG  TRP A 260       2.714 -34.248 -16.590  1.00 92.94           C  
ATOM   4072  CD1 TRP A 260       2.246 -35.088 -15.646  1.00 92.94           C  
ATOM   4073  HD1 TRP A 260       1.203 -35.173 -15.379  1.00 92.94           H  
ATOM   4074  CD2 TRP A 260       4.147 -34.508 -16.658  1.00 92.94           C  
ATOM   4075  CE2 TRP A 260       4.487 -35.449 -15.641  1.00 92.94           C  
ATOM   4076  CE3 TRP A 260       5.192 -34.056 -17.490  1.00 92.94           C  
ATOM   4077  HE3 TRP A 260       4.976 -33.343 -18.271  1.00 92.94           H  
ATOM   4078  NE1 TRP A 260       3.296 -35.732 -15.024  1.00 92.94           N  
ATOM   4079  HE1 TRP A 260       3.191 -36.325 -14.213  1.00 92.94           H  
ATOM   4080  CH2 TRP A 260       6.810 -35.439 -16.284  1.00 92.94           C  
ATOM   4081  HH2 TRP A 260       7.828 -35.773 -16.144  1.00 92.94           H  
ATOM   4082  CZ2 TRP A 260       5.793 -35.906 -15.437  1.00 92.94           C  
ATOM   4083  HZ2 TRP A 260       6.014 -36.607 -14.646  1.00 92.94           H  
ATOM   4084  CZ3 TRP A 260       6.508 -34.523 -17.309  1.00 92.94           C  
ATOM   4085  HZ3 TRP A 260       7.299 -34.160 -17.949  1.00 92.94           H  
ATOM   4086  N   LEU A 261       1.749 -31.790 -14.479  1.00 93.81           N  
ATOM   4087  H   LEU A 261       2.365 -31.202 -15.022  1.00 93.81           H  
ATOM   4088  CA  LEU A 261       1.976 -31.865 -13.028  1.00 93.81           C  
ATOM   4089  HA  LEU A 261       2.292 -32.882 -12.793  1.00 93.81           H  
ATOM   4090  C   LEU A 261       0.697 -31.633 -12.205  1.00 93.81           C  
ATOM   4091  CB  LEU A 261       3.106 -30.874 -12.659  1.00 93.81           C  
ATOM   4092  HB2 LEU A 261       2.761 -30.188 -11.885  1.00 93.81           H  
ATOM   4093  HB3 LEU A 261       3.350 -30.250 -13.519  1.00 93.81           H  
ATOM   4094  O   LEU A 261       0.438 -32.361 -11.246  1.00 93.81           O  
ATOM   4095  CG  LEU A 261       4.386 -31.594 -12.189  1.00 93.81           C  
ATOM   4096  HG  LEU A 261       4.380 -32.631 -12.524  1.00 93.81           H  
ATOM   4097  CD1 LEU A 261       5.661 -30.950 -12.710  1.00 93.81           C  
ATOM   4098 HD11 LEU A 261       5.750 -29.938 -12.316  1.00 93.81           H  
ATOM   4099 HD12 LEU A 261       5.649 -30.953 -13.800  1.00 93.81           H  
ATOM   4100 HD13 LEU A 261       6.523 -31.526 -12.374  1.00 93.81           H  
ATOM   4101  CD2 LEU A 261       4.469 -31.557 -10.673  1.00 93.81           C  
ATOM   4102 HD21 LEU A 261       3.486 -31.808 -10.274  1.00 93.81           H  
ATOM   4103 HD22 LEU A 261       5.221 -32.264 -10.323  1.00 93.81           H  
ATOM   4104 HD23 LEU A 261       4.720 -30.556 -10.324  1.00 93.81           H  
ATOM   4105  N   SER A 262      -0.152 -30.703 -12.647  1.00 95.19           N  
ATOM   4106  H   SER A 262       0.129 -30.137 -13.434  1.00 95.19           H  
ATOM   4107  CA  SER A 262      -1.451 -30.407 -12.028  1.00 95.19           C  
ATOM   4108  HA  SER A 262      -1.275 -30.096 -10.998  1.00 95.19           H  
ATOM   4109  C   SER A 262      -2.420 -31.596 -11.978  1.00 95.19           C  
ATOM   4110  CB  SER A 262      -2.126 -29.241 -12.755  1.00 95.19           C  
ATOM   4111  HB2 SER A 262      -1.547 -28.332 -12.592  1.00 95.19           H  
ATOM   4112  HB3 SER A 262      -3.130 -29.091 -12.358  1.00 95.19           H  
ATOM   4113  O   SER A 262      -3.280 -31.617 -11.101  1.00 95.19           O  
ATOM   4114  OG  SER A 262      -2.195 -29.502 -14.143  1.00 95.19           O  
ATOM   4115  HG  SER A 262      -1.363 -29.202 -14.516  1.00 95.19           H  
ATOM   4116  N   LEU A 263      -2.266 -32.617 -12.836  1.00 96.12           N  
ATOM   4117  H   LEU A 263      -1.508 -32.569 -13.502  1.00 96.12           H  
ATOM   4118  CA  LEU A 263      -3.123 -33.815 -12.841  1.00 96.12           C  
ATOM   4119  HA  LEU A 263      -4.163 -33.497 -12.913  1.00 96.12           H  
ATOM   4120  C   LEU A 263      -3.009 -34.642 -11.552  1.00 96.12           C  
ATOM   4121  CB  LEU A 263      -2.775 -34.715 -14.045  1.00 96.12           C  
ATOM   4122  HB2 LEU A 263      -3.356 -35.635 -13.971  1.00 96.12           H  
ATOM   4123  HB3 LEU A 263      -1.724 -34.995 -13.971  1.00 96.12           H  
ATOM   4124  O   LEU A 263      -3.923 -35.402 -11.238  1.00 96.12           O  
ATOM   4125  CG  LEU A 263      -3.043 -34.088 -15.424  1.00 96.12           C  
ATOM   4126  HG  LEU A 263      -2.577 -33.104 -15.480  1.00 96.12           H  
ATOM   4127  CD1 LEU A 263      -2.441 -34.963 -16.527  1.00 96.12           C  
ATOM   4128 HD11 LEU A 263      -2.920 -35.942 -16.529  1.00 96.12           H  
ATOM   4129 HD12 LEU A 263      -2.591 -34.479 -17.493  1.00 96.12           H  
ATOM   4130 HD13 LEU A 263      -1.371 -35.078 -16.355  1.00 96.12           H  
ATOM   4131  CD2 LEU A 263      -4.543 -33.949 -15.685  1.00 96.12           C  
ATOM   4132 HD21 LEU A 263      -4.991 -33.290 -14.941  1.00 96.12           H  
ATOM   4133 HD22 LEU A 263      -5.028 -34.924 -15.646  1.00 96.12           H  
ATOM   4134 HD23 LEU A 263      -4.701 -33.487 -16.660  1.00 96.12           H  
ATOM   4135  N   PHE A 264      -1.898 -34.503 -10.823  1.00 97.00           N  
ATOM   4136  H   PHE A 264      -1.200 -33.848 -11.145  1.00 97.00           H  
ATOM   4137  CA  PHE A 264      -1.619 -35.254  -9.596  1.00 97.00           C  
ATOM   4138  HA  PHE A 264      -2.244 -36.146  -9.577  1.00 97.00           H  
ATOM   4139  C   PHE A 264      -1.939 -34.468  -8.316  1.00 97.00           C  
ATOM   4140  CB  PHE A 264      -0.156 -35.703  -9.626  1.00 97.00           C  
ATOM   4141  HB2 PHE A 264       0.077 -36.207  -8.688  1.00 97.00           H  
ATOM   4142  HB3 PHE A 264       0.478 -34.819  -9.698  1.00 97.00           H  
ATOM   4143  O   PHE A 264      -2.010 -35.053  -7.232  1.00 97.00           O  
ATOM   4144  CG  PHE A 264       0.175 -36.644 -10.764  1.00 97.00           C  
ATOM   4145  CD1 PHE A 264      -0.059 -38.024 -10.622  1.00 97.00           C  
ATOM   4146  HD1 PHE A 264      -0.470 -38.407  -9.699  1.00 97.00           H  
ATOM   4147  CD2 PHE A 264       0.674 -36.144 -11.981  1.00 97.00           C  
ATOM   4148  HD2 PHE A 264       0.817 -35.082 -12.116  1.00 97.00           H  
ATOM   4149  CE1 PHE A 264       0.238 -38.911 -11.671  1.00 97.00           C  
ATOM   4150  HE1 PHE A 264       0.075 -39.971 -11.545  1.00 97.00           H  
ATOM   4151  CE2 PHE A 264       0.929 -37.037 -13.035  1.00 97.00           C  
ATOM   4152  HE2 PHE A 264       1.232 -36.670 -14.005  1.00 97.00           H  
ATOM   4153  CZ  PHE A 264       0.737 -38.415 -12.883  1.00 97.00           C  
ATOM   4154  HZ  PHE A 264       0.938 -39.088 -13.703  1.00 97.00           H  
ATOM   4155  N   LEU A 265      -2.144 -33.154  -8.433  1.00 95.81           N  
ATOM   4156  H   LEU A 265      -2.177 -32.760  -9.363  1.00 95.81           H  
ATOM   4157  CA  LEU A 265      -2.466 -32.263  -7.322  1.00 95.81           C  
ATOM   4158  HA  LEU A 265      -1.992 -32.654  -6.422  1.00 95.81           H  
ATOM   4159  C   LEU A 265      -3.985 -32.234  -7.091  1.00 95.81           C  
ATOM   4160  CB  LEU A 265      -1.884 -30.867  -7.629  1.00 95.81           C  
ATOM   4161  HB2 LEU A 265      -0.933 -30.973  -8.149  1.00 95.81           H  
ATOM   4162  HB3 LEU A 265      -2.569 -30.350  -8.301  1.00 95.81           H  
ATOM   4163  O   LEU A 265      -4.754 -32.316  -8.040  1.00 95.81           O  
ATOM   4164  CG  LEU A 265      -1.646 -30.005  -6.374  1.00 95.81           C  
ATOM   4165  HG  LEU A 265      -2.515 -30.064  -5.719  1.00 95.81           H  
ATOM   4166  CD1 LEU A 265      -0.397 -30.443  -5.611  1.00 95.81           C  
ATOM   4167 HD11 LEU A 265       0.492 -30.248  -6.210  1.00 95.81           H  
ATOM   4168 HD12 LEU A 265      -0.444 -31.501  -5.351  1.00 95.81           H  
ATOM   4169 HD13 LEU A 265      -0.319 -29.862  -4.692  1.00 95.81           H  
ATOM   4170  CD2 LEU A 265      -1.416 -28.548  -6.754  1.00 95.81           C  
ATOM   4171 HD21 LEU A 265      -1.281 -27.942  -5.858  1.00 95.81           H  
ATOM   4172 HD22 LEU A 265      -0.523 -28.452  -7.371  1.00 95.81           H  
ATOM   4173 HD23 LEU A 265      -2.267 -28.162  -7.315  1.00 95.81           H  
ATOM   4174  N   HIS A 266      -4.441 -32.107  -5.845  1.00 95.69           N  
ATOM   4175  H   HIS A 266      -3.785 -31.964  -5.091  1.00 95.69           H  
ATOM   4176  CA  HIS A 266      -5.869 -32.003  -5.521  1.00 95.69           C  
ATOM   4177  HA  HIS A 266      -6.443 -31.877  -6.439  1.00 95.69           H  
ATOM   4178  C   HIS A 266      -6.126 -30.772  -4.650  1.00 95.69           C  
ATOM   4179  CB  HIS A 266      -6.369 -33.284  -4.823  1.00 95.69           C  
ATOM   4180  HB2 HIS A 266      -7.383 -33.119  -4.459  1.00 95.69           H  
ATOM   4181  HB3 HIS A 266      -5.739 -33.491  -3.958  1.00 95.69           H  
ATOM   4182  O   HIS A 266      -5.345 -30.487  -3.750  1.00 95.69           O  
ATOM   4183  CG  HIS A 266      -6.382 -34.494  -5.722  1.00 95.69           C  
ATOM   4184  CD2 HIS A 266      -7.472 -35.055  -6.336  1.00 95.69           C  
ATOM   4185  HD2 HIS A 266      -8.494 -34.722  -6.233  1.00 95.69           H  
ATOM   4186  ND1 HIS A 266      -5.275 -35.172  -6.170  1.00 95.69           N  
ATOM   4187  HD1 HIS A 266      -4.311 -34.923  -6.000  1.00 95.69           H  
ATOM   4188  CE1 HIS A 266      -5.685 -36.081  -7.061  1.00 95.69           C  
ATOM   4189  HE1 HIS A 266      -5.009 -36.641  -7.689  1.00 95.69           H  
ATOM   4190  NE2 HIS A 266      -7.027 -36.089  -7.170  1.00 95.69           N  
ATOM   4191  N   ALA A 267      -7.258 -30.094  -4.875  1.00 92.25           N  
ATOM   4192  H   ALA A 267      -7.738 -30.221  -5.754  1.00 92.25           H  
ATOM   4193  CA  ALA A 267      -7.692 -28.940  -4.085  1.00 92.25           C  
ATOM   4194  HA  ALA A 267      -6.925 -28.167  -4.145  1.00 92.25           H  
ATOM   4195  C   ALA A 267      -7.915 -29.239  -2.590  1.00 92.25           C  
ATOM   4196  CB  ALA A 267      -8.982 -28.396  -4.716  1.00 92.25           C  
ATOM   4197  HB1 ALA A 267      -9.778 -29.138  -4.666  1.00 92.25           H  
ATOM   4198  HB2 ALA A 267      -8.812 -28.116  -5.756  1.00 92.25           H  
ATOM   4199  HB3 ALA A 267      -9.302 -27.504  -4.178  1.00 92.25           H  
ATOM   4200  O   ALA A 267      -7.941 -28.315  -1.787  1.00 92.25           O  
ATOM   4201  N   GLY A 268      -8.085 -30.508  -2.206  1.00 94.88           N  
ATOM   4202  H   GLY A 268      -8.028 -31.238  -2.902  1.00 94.88           H  
ATOM   4203  CA  GLY A 268      -8.255 -30.917  -0.815  1.00 94.88           C  
ATOM   4204  HA2 GLY A 268      -7.321 -30.755  -0.277  1.00 94.88           H  
ATOM   4205  HA3 GLY A 268      -9.019 -30.294  -0.349  1.00 94.88           H  
ATOM   4206  C   GLY A 268      -8.649 -32.384  -0.660  1.00 94.88           C  
ATOM   4207  O   GLY A 268      -8.718 -33.136  -1.639  1.00 94.88           O  
ATOM   4208  N   ILE A 269      -8.924 -32.791   0.582  1.00 96.88           N  
ATOM   4209  H   ILE A 269      -8.888 -32.095   1.313  1.00 96.88           H  
ATOM   4210  CA  ILE A 269      -9.239 -34.185   0.943  1.00 96.88           C  
ATOM   4211  HA  ILE A 269      -8.409 -34.820   0.635  1.00 96.88           H  
ATOM   4212  C   ILE A 269     -10.487 -34.670   0.208  1.00 96.88           C  
ATOM   4213  CB  ILE A 269      -9.437 -34.340   2.471  1.00 96.88           C  
ATOM   4214  HB  ILE A 269     -10.257 -33.693   2.783  1.00 96.88           H  
ATOM   4215  O   ILE A 269     -10.488 -35.767  -0.351  1.00 96.88           O  
ATOM   4216  CG1 ILE A 269      -8.166 -33.900   3.222  1.00 96.88           C  
ATOM   4217 HG12 ILE A 269      -7.971 -32.858   2.967  1.00 96.88           H  
ATOM   4218 HG13 ILE A 269      -7.319 -34.504   2.896  1.00 96.88           H  
ATOM   4219  CG2 ILE A 269      -9.804 -35.794   2.836  1.00 96.88           C  
ATOM   4220 HG21 ILE A 269      -9.001 -36.468   2.536  1.00 96.88           H  
ATOM   4221 HG22 ILE A 269      -9.970 -35.886   3.909  1.00 96.88           H  
ATOM   4222 HG23 ILE A 269     -10.730 -36.098   2.347  1.00 96.88           H  
ATOM   4223  CD1 ILE A 269      -8.259 -33.956   4.752  1.00 96.88           C  
ATOM   4224 HD11 ILE A 269      -7.381 -33.477   5.186  1.00 96.88           H  
ATOM   4225 HD12 ILE A 269      -8.289 -34.989   5.097  1.00 96.88           H  
ATOM   4226 HD13 ILE A 269      -9.150 -33.427   5.089  1.00 96.88           H  
ATOM   4227  N   VAL A 270     -11.544 -33.855   0.181  1.00 95.31           N  
ATOM   4228  H   VAL A 270     -11.456 -32.939   0.598  1.00 95.31           H  
ATOM   4229  CA  VAL A 270     -12.824 -34.243  -0.427  1.00 95.31           C  
ATOM   4230  HA  VAL A 270     -13.136 -35.201  -0.011  1.00 95.31           H  
ATOM   4231  C   VAL A 270     -12.656 -34.440  -1.934  1.00 95.31           C  
ATOM   4232  CB  VAL A 270     -13.915 -33.204  -0.108  1.00 95.31           C  
ATOM   4233  HB  VAL A 270     -13.601 -32.231  -0.487  1.00 95.31           H  
ATOM   4234  O   VAL A 270     -13.133 -35.431  -2.485  1.00 95.31           O  
ATOM   4235  CG1 VAL A 270     -15.259 -33.578  -0.745  1.00 95.31           C  
ATOM   4236 HG11 VAL A 270     -15.175 -33.611  -1.831  1.00 95.31           H  
ATOM   4237 HG12 VAL A 270     -15.590 -34.551  -0.381  1.00 95.31           H  
ATOM   4238 HG13 VAL A 270     -16.006 -32.826  -0.489  1.00 95.31           H  
ATOM   4239  CG2 VAL A 270     -14.128 -33.071   1.405  1.00 95.31           C  
ATOM   4240 HG21 VAL A 270     -14.917 -32.344   1.601  1.00 95.31           H  
ATOM   4241 HG22 VAL A 270     -13.219 -32.707   1.883  1.00 95.31           H  
ATOM   4242 HG23 VAL A 270     -14.407 -34.032   1.835  1.00 95.31           H  
ATOM   4243  N   HIS A 271     -11.902 -33.553  -2.586  1.00 93.25           N  
ATOM   4244  H   HIS A 271     -11.494 -32.790  -2.066  1.00 93.25           H  
ATOM   4245  CA  HIS A 271     -11.603 -33.663  -4.011  1.00 93.25           C  
ATOM   4246  HA  HIS A 271     -12.544 -33.732  -4.557  1.00 93.25           H  
ATOM   4247  C   HIS A 271     -10.786 -34.928  -4.329  1.00 93.25           C  
ATOM   4248  CB  HIS A 271     -10.875 -32.391  -4.455  1.00 93.25           C  
ATOM   4249  HB2 HIS A 271     -11.491 -31.522  -4.220  1.00 93.25           H  
ATOM   4250  HB3 HIS A 271      -9.937 -32.297  -3.908  1.00 93.25           H  
ATOM   4251  O   HIS A 271     -11.104 -35.661  -5.266  1.00 93.25           O  
ATOM   4252  CG  HIS A 271     -10.585 -32.366  -5.929  1.00 93.25           C  
ATOM   4253  CD2 HIS A 271     -11.446 -32.689  -6.944  1.00 93.25           C  
ATOM   4254  HD2 HIS A 271     -12.468 -33.022  -6.836  1.00 93.25           H  
ATOM   4255  ND1 HIS A 271      -9.411 -31.961  -6.511  1.00 93.25           N  
ATOM   4256  HD1 HIS A 271      -8.601 -31.601  -6.025  1.00 93.25           H  
ATOM   4257  CE1 HIS A 271      -9.571 -31.996  -7.843  1.00 93.25           C  
ATOM   4258  HE1 HIS A 271      -8.857 -31.634  -8.569  1.00 93.25           H  
ATOM   4259  NE2 HIS A 271     -10.779 -32.485  -8.151  1.00 93.25           N  
ATOM   4260  N   CYS A 272      -9.778 -35.243  -3.507  1.00 96.69           N  
ATOM   4261  H   CYS A 272      -9.550 -34.609  -2.755  1.00 96.69           H  
ATOM   4262  CA  CYS A 272      -9.015 -36.488  -3.623  1.00 96.69           C  
ATOM   4263  HA  CYS A 272      -8.578 -36.555  -4.620  1.00 96.69           H  
ATOM   4264  C   CYS A 272      -9.910 -37.726  -3.467  1.00 96.69           C  
ATOM   4265  CB  CYS A 272      -7.872 -36.442  -2.604  1.00 96.69           C  
ATOM   4266  HB2 CYS A 272      -8.269 -36.395  -1.590  1.00 96.69           H  
ATOM   4267  HB3 CYS A 272      -7.276 -35.547  -2.786  1.00 96.69           H  
ATOM   4268  O   CYS A 272      -9.823 -38.662  -4.261  1.00 96.69           O  
ATOM   4269  SG  CYS A 272      -6.799 -37.897  -2.776  1.00 96.69           S  
ATOM   4270  HG  CYS A 272      -5.687 -37.267  -2.388  1.00 96.69           H  
ATOM   4271  N   LEU A 273     -10.839 -37.713  -2.510  1.00 97.00           N  
ATOM   4272  H   LEU A 273     -10.869 -36.918  -1.888  1.00 97.00           H  
ATOM   4273  CA  LEU A 273     -11.747 -38.831  -2.254  1.00 97.00           C  
ATOM   4274  HA  LEU A 273     -11.131 -39.721  -2.125  1.00 97.00           H  
ATOM   4275  C   LEU A 273     -12.686 -39.098  -3.445  1.00 97.00           C  
ATOM   4276  CB  LEU A 273     -12.476 -38.540  -0.928  1.00 97.00           C  
ATOM   4277  HB2 LEU A 273     -11.795 -37.963  -0.302  1.00 97.00           H  
ATOM   4278  HB3 LEU A 273     -13.351 -37.913  -1.104  1.00 97.00           H  
ATOM   4279  O   LEU A 273     -12.869 -40.255  -3.829  1.00 97.00           O  
ATOM   4280  CG  LEU A 273     -12.859 -39.796  -0.127  1.00 97.00           C  
ATOM   4281  HG  LEU A 273     -12.125 -40.583  -0.302  1.00 97.00           H  
ATOM   4282  CD1 LEU A 273     -12.850 -39.473   1.368  1.00 97.00           C  
ATOM   4283 HD11 LEU A 273     -13.127 -40.358   1.942  1.00 97.00           H  
ATOM   4284 HD12 LEU A 273     -11.851 -39.161   1.673  1.00 97.00           H  
ATOM   4285 HD13 LEU A 273     -13.556 -38.669   1.580  1.00 97.00           H  
ATOM   4286  CD2 LEU A 273     -14.247 -40.319  -0.494  1.00 97.00           C  
ATOM   4287 HD21 LEU A 273     -14.272 -40.584  -1.551  1.00 97.00           H  
ATOM   4288 HD22 LEU A 273     -14.998 -39.554  -0.300  1.00 97.00           H  
ATOM   4289 HD23 LEU A 273     -14.474 -41.208   0.095  1.00 97.00           H  
ATOM   4290  N   VAL A 274     -13.203 -38.046  -4.092  1.00 92.75           N  
ATOM   4291  H   VAL A 274     -13.015 -37.125  -3.723  1.00 92.75           H  
ATOM   4292  CA  VAL A 274     -13.984 -38.160  -5.341  1.00 92.75           C  
ATOM   4293  HA  VAL A 274     -14.838 -38.813  -5.159  1.00 92.75           H  
ATOM   4294  C   VAL A 274     -13.153 -38.813  -6.451  1.00 92.75           C  
ATOM   4295  CB  VAL A 274     -14.524 -36.781  -5.781  1.00 92.75           C  
ATOM   4296  HB  VAL A 274     -13.700 -36.069  -5.830  1.00 92.75           H  
ATOM   4297  O   VAL A 274     -13.613 -39.769  -7.085  1.00 92.75           O  
ATOM   4298  CG1 VAL A 274     -15.205 -36.830  -7.156  1.00 92.75           C  
ATOM   4299 HG11 VAL A 274     -15.639 -35.857  -7.386  1.00 92.75           H  
ATOM   4300 HG12 VAL A 274     -14.476 -37.055  -7.934  1.00 92.75           H  
ATOM   4301 HG13 VAL A 274     -15.991 -37.585  -7.164  1.00 92.75           H  
ATOM   4302  CG2 VAL A 274     -15.566 -36.261  -4.781  1.00 92.75           C  
ATOM   4303 HG21 VAL A 274     -15.881 -35.258  -5.070  1.00 92.75           H  
ATOM   4304 HG22 VAL A 274     -16.434 -36.920  -4.765  1.00 92.75           H  
ATOM   4305 HG23 VAL A 274     -15.143 -36.209  -3.778  1.00 92.75           H  
ATOM   4306  N   SER A 275     -11.903 -38.378  -6.635  1.00 94.50           N  
ATOM   4307  H   SER A 275     -11.590 -37.569  -6.119  1.00 94.50           H  
ATOM   4308  CA  SER A 275     -10.978 -38.991  -7.596  1.00 94.50           C  
ATOM   4309  HA  SER A 275     -11.435 -38.947  -8.585  1.00 94.50           H  
ATOM   4310  C   SER A 275     -10.704 -40.468  -7.295  1.00 94.50           C  
ATOM   4311  CB  SER A 275      -9.654 -38.219  -7.630  1.00 94.50           C  
ATOM   4312  HB2 SER A 275      -8.903 -38.808  -8.157  1.00 94.50           H  
ATOM   4313  HB3 SER A 275      -9.303 -38.031  -6.616  1.00 94.50           H  
ATOM   4314  O   SER A 275     -10.724 -41.290  -8.211  1.00 94.50           O  
ATOM   4315  OG  SER A 275      -9.821 -36.995  -8.310  1.00 94.50           O  
ATOM   4316  HG  SER A 275      -9.147 -36.389  -7.993  1.00 94.50           H  
ATOM   4317  N   VAL A 276     -10.496 -40.839  -6.029  1.00 97.12           N  
ATOM   4318  H   VAL A 276     -10.470 -40.115  -5.325  1.00 97.12           H  
ATOM   4319  CA  VAL A 276     -10.260 -42.234  -5.610  1.00 97.12           C  
ATOM   4320  HA  VAL A 276      -9.415 -42.632  -6.172  1.00 97.12           H  
ATOM   4321  C   VAL A 276     -11.472 -43.118  -5.925  1.00 97.12           C  
ATOM   4322  CB  VAL A 276      -9.908 -42.295  -4.108  1.00 97.12           C  
ATOM   4323  HB  VAL A 276     -10.671 -41.759  -3.545  1.00 97.12           H  
ATOM   4324  O   VAL A 276     -11.310 -44.223  -6.449  1.00 97.12           O  
ATOM   4325  CG1 VAL A 276      -9.851 -43.734  -3.574  1.00 97.12           C  
ATOM   4326 HG11 VAL A 276      -9.188 -44.338  -4.194  1.00 97.12           H  
ATOM   4327 HG12 VAL A 276     -10.847 -44.176  -3.572  1.00 97.12           H  
ATOM   4328 HG13 VAL A 276      -9.480 -43.730  -2.549  1.00 97.12           H  
ATOM   4329  CG2 VAL A 276      -8.548 -41.647  -3.811  1.00 97.12           C  
ATOM   4330 HG21 VAL A 276      -8.432 -41.514  -2.735  1.00 97.12           H  
ATOM   4331 HG22 VAL A 276      -8.464 -40.669  -4.285  1.00 97.12           H  
ATOM   4332 HG23 VAL A 276      -7.728 -42.264  -4.179  1.00 97.12           H  
ATOM   4333  N   VAL A 277     -12.694 -42.636  -5.666  1.00 95.69           N  
ATOM   4334  H   VAL A 277     -12.767 -41.725  -5.236  1.00 95.69           H  
ATOM   4335  CA  VAL A 277     -13.931 -43.371  -5.986  1.00 95.69           C  
ATOM   4336  HA  VAL A 277     -13.881 -44.355  -5.521  1.00 95.69           H  
ATOM   4337  C   VAL A 277     -14.055 -43.599  -7.491  1.00 95.69           C  
ATOM   4338  CB  VAL A 277     -15.171 -42.643  -5.429  1.00 95.69           C  
ATOM   4339  HB  VAL A 277     -15.145 -41.595  -5.730  1.00 95.69           H  
ATOM   4340  O   VAL A 277     -14.312 -44.729  -7.918  1.00 95.69           O  
ATOM   4341  CG1 VAL A 277     -16.487 -43.260  -5.926  1.00 95.69           C  
ATOM   4342 HG11 VAL A 277     -17.329 -42.775  -5.432  1.00 95.69           H  
ATOM   4343 HG12 VAL A 277     -16.509 -44.328  -5.709  1.00 95.69           H  
ATOM   4344 HG13 VAL A 277     -16.599 -43.104  -6.999  1.00 95.69           H  
ATOM   4345  CG2 VAL A 277     -15.188 -42.719  -3.897  1.00 95.69           C  
ATOM   4346 HG21 VAL A 277     -16.013 -42.122  -3.508  1.00 95.69           H  
ATOM   4347 HG22 VAL A 277     -15.304 -43.753  -3.571  1.00 95.69           H  
ATOM   4348 HG23 VAL A 277     -14.260 -42.325  -3.484  1.00 95.69           H  
ATOM   4349  N   PHE A 278     -13.814 -42.569  -8.305  1.00 94.25           N  
ATOM   4350  H   PHE A 278     -13.618 -41.664  -7.902  1.00 94.25           H  
ATOM   4351  CA  PHE A 278     -13.818 -42.698  -9.763  1.00 94.25           C  
ATOM   4352  HA  PHE A 278     -14.796 -43.057 -10.085  1.00 94.25           H  
ATOM   4353  C   PHE A 278     -12.769 -43.715 -10.243  1.00 94.25           C  
ATOM   4354  CB  PHE A 278     -13.581 -41.317 -10.390  1.00 94.25           C  
ATOM   4355  HB2 PHE A 278     -12.594 -40.950 -10.107  1.00 94.25           H  
ATOM   4356  HB3 PHE A 278     -14.314 -40.617  -9.991  1.00 94.25           H  
ATOM   4357  O   PHE A 278     -13.047 -44.564 -11.092  1.00 94.25           O  
ATOM   4358  CG  PHE A 278     -13.685 -41.328 -11.902  1.00 94.25           C  
ATOM   4359  CD1 PHE A 278     -12.594 -41.749 -12.684  1.00 94.25           C  
ATOM   4360  HD1 PHE A 278     -11.665 -42.032 -12.211  1.00 94.25           H  
ATOM   4361  CD2 PHE A 278     -14.886 -40.950 -12.529  1.00 94.25           C  
ATOM   4362  HD2 PHE A 278     -15.721 -40.607 -11.937  1.00 94.25           H  
ATOM   4363  CE1 PHE A 278     -12.717 -41.827 -14.081  1.00 94.25           C  
ATOM   4364  HE1 PHE A 278     -11.889 -42.180 -14.678  1.00 94.25           H  
ATOM   4365  CE2 PHE A 278     -14.998 -41.006 -13.929  1.00 94.25           C  
ATOM   4366  HE2 PHE A 278     -15.918 -40.699 -14.406  1.00 94.25           H  
ATOM   4367  CZ  PHE A 278     -13.918 -41.458 -14.704  1.00 94.25           C  
ATOM   4368  HZ  PHE A 278     -14.004 -41.514 -15.780  1.00 94.25           H  
ATOM   4369  N   GLN A 279     -11.564 -43.680  -9.671  1.00 95.75           N  
ATOM   4370  H   GLN A 279     -11.378 -42.963  -8.984  1.00 95.75           H  
ATOM   4371  CA  GLN A 279     -10.478 -44.578 -10.058  1.00 95.75           C  
ATOM   4372  HA  GLN A 279     -10.357 -44.491 -11.138  1.00 95.75           H  
ATOM   4373  C   GLN A 279     -10.783 -46.045  -9.723  1.00 95.75           C  
ATOM   4374  CB  GLN A 279      -9.176 -44.138  -9.386  1.00 95.75           C  
ATOM   4375  HB2 GLN A 279      -8.428 -44.922  -9.503  1.00 95.75           H  
ATOM   4376  HB3 GLN A 279      -9.358 -43.996  -8.321  1.00 95.75           H  
ATOM   4377  O   GLN A 279     -10.571 -46.935 -10.547  1.00 95.75           O  
ATOM   4378  CG  GLN A 279      -8.618 -42.845  -9.999  1.00 95.75           C  
ATOM   4379  HG2 GLN A 279      -8.263 -43.047 -11.009  1.00 95.75           H  
ATOM   4380  HG3 GLN A 279      -9.396 -42.086 -10.082  1.00 95.75           H  
ATOM   4381  CD  GLN A 279      -7.465 -42.277  -9.185  1.00 95.75           C  
ATOM   4382  NE2 GLN A 279      -6.909 -41.164  -9.595  1.00 95.75           N  
ATOM   4383 HE21 GLN A 279      -7.225 -40.715 -10.443  1.00 95.75           H  
ATOM   4384 HE22 GLN A 279      -6.045 -40.913  -9.135  1.00 95.75           H  
ATOM   4385  OE1 GLN A 279      -7.008 -42.834  -8.201  1.00 95.75           O  
ATOM   4386  N   MET A 280     -11.330 -46.307  -8.535  1.00 95.69           N  
ATOM   4387  H   MET A 280     -11.462 -45.539  -7.893  1.00 95.69           H  
ATOM   4388  CA  MET A 280     -11.619 -47.667  -8.071  1.00 95.69           C  
ATOM   4389  HA  MET A 280     -10.781 -48.305  -8.354  1.00 95.69           H  
ATOM   4390  C   MET A 280     -12.853 -48.300  -8.724  1.00 95.69           C  
ATOM   4391  CB  MET A 280     -11.735 -47.663  -6.541  1.00 95.69           C  
ATOM   4392  HB2 MET A 280     -12.419 -46.875  -6.227  1.00 95.69           H  
ATOM   4393  HB3 MET A 280     -12.138 -48.617  -6.202  1.00 95.69           H  
ATOM   4394  O   MET A 280     -12.998 -49.524  -8.663  1.00 95.69           O  
ATOM   4395  CG  MET A 280     -10.364 -47.442  -5.886  1.00 95.69           C  
ATOM   4396  HG2 MET A 280     -10.498 -47.383  -4.806  1.00 95.69           H  
ATOM   4397  HG3 MET A 280      -9.969 -46.481  -6.215  1.00 95.69           H  
ATOM   4398  SD  MET A 280      -9.116 -48.718  -6.254  1.00 95.69           S  
ATOM   4399  CE  MET A 280      -9.795 -50.105  -5.313  1.00 95.69           C  
ATOM   4400  HE1 MET A 280      -9.941 -49.796  -4.279  1.00 95.69           H  
ATOM   4401  HE2 MET A 280     -10.751 -50.408  -5.739  1.00 95.69           H  
ATOM   4402  HE3 MET A 280      -9.096 -50.942  -5.337  1.00 95.69           H  
ATOM   4403  N   THR A 281     -13.709 -47.491  -9.354  1.00 93.31           N  
ATOM   4404  H   THR A 281     -13.519 -46.500  -9.340  1.00 93.31           H  
ATOM   4405  CA  THR A 281     -14.921 -47.944 -10.052  1.00 93.31           C  
ATOM   4406  HA  THR A 281     -15.151 -48.965  -9.748  1.00 93.31           H  
ATOM   4407  C   THR A 281     -14.734 -47.994 -11.567  1.00 93.31           C  
ATOM   4408  CB  THR A 281     -16.138 -47.080  -9.687  1.00 93.31           C  
ATOM   4409  HB  THR A 281     -16.975 -47.375 -10.319  1.00 93.31           H  
ATOM   4410  O   THR A 281     -14.910 -49.050 -12.162  1.00 93.31           O  
ATOM   4411  CG2 THR A 281     -16.550 -47.256  -8.225  1.00 93.31           C  
ATOM   4412 HG21 THR A 281     -17.433 -46.649  -8.025  1.00 93.31           H  
ATOM   4413 HG22 THR A 281     -16.791 -48.302  -8.038  1.00 93.31           H  
ATOM   4414 HG23 THR A 281     -15.745 -46.949  -7.558  1.00 93.31           H  
ATOM   4415  OG1 THR A 281     -15.875 -45.711  -9.889  1.00 93.31           O  
ATOM   4416  HG1 THR A 281     -15.387 -45.386  -9.128  1.00 93.31           H  
ATOM   4417  N   ILE A 282     -14.342 -46.887 -12.199  1.00 93.25           N  
ATOM   4418  H   ILE A 282     -14.206 -46.050 -11.650  1.00 93.25           H  
ATOM   4419  CA  ILE A 282     -14.306 -46.764 -13.663  1.00 93.25           C  
ATOM   4420  HA  ILE A 282     -14.985 -47.500 -14.094  1.00 93.25           H  
ATOM   4421  C   ILE A 282     -12.917 -47.098 -14.212  1.00 93.25           C  
ATOM   4422  CB  ILE A 282     -14.821 -45.367 -14.089  1.00 93.25           C  
ATOM   4423  HB  ILE A 282     -14.259 -44.603 -13.553  1.00 93.25           H  
ATOM   4424  O   ILE A 282     -12.783 -47.972 -15.070  1.00 93.25           O  
ATOM   4425  CG1 ILE A 282     -16.320 -45.236 -13.725  1.00 93.25           C  
ATOM   4426 HG12 ILE A 282     -16.487 -45.576 -12.703  1.00 93.25           H  
ATOM   4427 HG13 ILE A 282     -16.905 -45.878 -14.384  1.00 93.25           H  
ATOM   4428  CG2 ILE A 282     -14.614 -45.153 -15.602  1.00 93.25           C  
ATOM   4429 HG21 ILE A 282     -15.042 -44.203 -15.922  1.00 93.25           H  
ATOM   4430 HG22 ILE A 282     -15.076 -45.966 -16.162  1.00 93.25           H  
ATOM   4431 HG23 ILE A 282     -13.550 -45.119 -15.836  1.00 93.25           H  
ATOM   4432  CD1 ILE A 282     -16.873 -43.810 -13.804  1.00 93.25           C  
ATOM   4433 HD11 ILE A 282     -16.363 -43.189 -13.068  1.00 93.25           H  
ATOM   4434 HD12 ILE A 282     -16.746 -43.392 -14.803  1.00 93.25           H  
ATOM   4435 HD13 ILE A 282     -17.936 -43.825 -13.566  1.00 93.25           H  
ATOM   4436  N   LEU A 283     -11.867 -46.441 -13.707  1.00 96.50           N  
ATOM   4437  H   LEU A 283     -12.032 -45.774 -12.968  1.00 96.50           H  
ATOM   4438  CA  LEU A 283     -10.508 -46.612 -14.242  1.00 96.50           C  
ATOM   4439  HA  LEU A 283     -10.537 -46.408 -15.312  1.00 96.50           H  
ATOM   4440  C   LEU A 283     -10.004 -48.053 -14.070  1.00 96.50           C  
ATOM   4441  CB  LEU A 283      -9.567 -45.595 -13.576  1.00 96.50           C  
ATOM   4442  HB2 LEU A 283      -9.617 -45.763 -12.500  1.00 96.50           H  
ATOM   4443  HB3 LEU A 283      -9.907 -44.583 -13.798  1.00 96.50           H  
ATOM   4444  O   LEU A 283      -9.479 -48.635 -15.018  1.00 96.50           O  
ATOM   4445  CG  LEU A 283      -8.081 -45.733 -13.937  1.00 96.50           C  
ATOM   4446  HG  LEU A 283      -7.745 -46.712 -13.595  1.00 96.50           H  
ATOM   4447  CD1 LEU A 283      -7.779 -45.647 -15.423  1.00 96.50           C  
ATOM   4448 HD11 LEU A 283      -7.968 -44.645 -15.808  1.00 96.50           H  
ATOM   4449 HD12 LEU A 283      -6.723 -45.879 -15.564  1.00 96.50           H  
ATOM   4450 HD13 LEU A 283      -8.373 -46.375 -15.975  1.00 96.50           H  
ATOM   4451  CD2 LEU A 283      -7.252 -44.677 -13.211  1.00 96.50           C  
ATOM   4452 HD21 LEU A 283      -6.199 -44.805 -13.461  1.00 96.50           H  
ATOM   4453 HD22 LEU A 283      -7.571 -43.676 -13.501  1.00 96.50           H  
ATOM   4454 HD23 LEU A 283      -7.361 -44.808 -12.134  1.00 96.50           H  
ATOM   4455  N   ARG A 284     -10.224 -48.652 -12.893  1.00 95.94           N  
ATOM   4456  H   ARG A 284     -10.598 -48.084 -12.147  1.00 95.94           H  
ATOM   4457  CA  ARG A 284      -9.801 -50.028 -12.597  1.00 95.94           C  
ATOM   4458  HA  ARG A 284      -8.715 -50.070 -12.670  1.00 95.94           H  
ATOM   4459  C   ARG A 284     -10.365 -51.039 -13.590  1.00 95.94           C  
ATOM   4460  CB  ARG A 284     -10.255 -50.396 -11.177  1.00 95.94           C  
ATOM   4461  HB2 ARG A 284     -11.331 -50.572 -11.174  1.00 95.94           H  
ATOM   4462  HB3 ARG A 284     -10.051 -49.572 -10.494  1.00 95.94           H  
ATOM   4463  O   ARG A 284      -9.664 -51.963 -14.002  1.00 95.94           O  
ATOM   4464  CG  ARG A 284      -9.510 -51.639 -10.676  1.00 95.94           C  
ATOM   4465  HG2 ARG A 284      -8.467 -51.368 -10.512  1.00 95.94           H  
ATOM   4466  HG3 ARG A 284      -9.546 -52.441 -11.413  1.00 95.94           H  
ATOM   4467  CD  ARG A 284     -10.102 -52.142  -9.360  1.00 95.94           C  
ATOM   4468  HD2 ARG A 284     -10.295 -51.288  -8.711  1.00 95.94           H  
ATOM   4469  HD3 ARG A 284      -9.363 -52.785  -8.883  1.00 95.94           H  
ATOM   4470  NE  ARG A 284     -11.343 -52.906  -9.588  1.00 95.94           N  
ATOM   4471  HE  ARG A 284     -11.798 -52.770 -10.479  1.00 95.94           H  
ATOM   4472  NH1 ARG A 284     -11.732 -53.476  -7.397  1.00 95.94           N  
ATOM   4473 HH11 ARG A 284     -12.345 -53.876  -6.701  1.00 95.94           H  
ATOM   4474 HH12 ARG A 284     -11.042 -52.792  -7.120  1.00 95.94           H  
ATOM   4475  NH2 ARG A 284     -13.082 -54.221  -9.029  1.00 95.94           N  
ATOM   4476 HH21 ARG A 284     -13.723 -54.554  -8.323  1.00 95.94           H  
ATOM   4477 HH22 ARG A 284     -13.489 -53.972  -9.920  1.00 95.94           H  
ATOM   4478  CZ  ARG A 284     -12.046 -53.525  -8.662  1.00 95.94           C  
ATOM   4479  N   ASP A 285     -11.639 -50.895 -13.936  1.00 93.62           N  
ATOM   4480  H   ASP A 285     -12.155 -50.099 -13.589  1.00 93.62           H  
ATOM   4481  CA  ASP A 285     -12.329 -51.853 -14.793  1.00 93.62           C  
ATOM   4482  HA  ASP A 285     -11.970 -52.856 -14.559  1.00 93.62           H  
ATOM   4483  C   ASP A 285     -11.976 -51.626 -16.272  1.00 93.62           C  
ATOM   4484  CB  ASP A 285     -13.830 -51.836 -14.471  1.00 93.62           C  
ATOM   4485  HB2 ASP A 285     -14.193 -50.808 -14.492  1.00 93.62           H  
ATOM   4486  HB3 ASP A 285     -14.352 -52.394 -15.248  1.00 93.62           H  
ATOM   4487  O   ASP A 285     -11.756 -52.601 -16.993  1.00 93.62           O  
ATOM   4488  CG  ASP A 285     -14.176 -52.485 -13.107  1.00 93.62           C  
ATOM   4489  OD1 ASP A 285     -13.286 -53.077 -12.418  1.00 93.62           O  
ATOM   4490  OD2 ASP A 285     -15.372 -52.465 -12.757  1.00 93.62           O  
ATOM   4491  N   LEU A 286     -11.765 -50.373 -16.696  1.00 93.94           N  
ATOM   4492  H   LEU A 286     -11.967 -49.612 -16.064  1.00 93.94           H  
ATOM   4493  CA  LEU A 286     -11.178 -50.053 -18.005  1.00 93.94           C  
ATOM   4494  HA  LEU A 286     -11.779 -50.522 -18.784  1.00 93.94           H  
ATOM   4495  C   LEU A 286      -9.754 -50.617 -18.158  1.00 93.94           C  
ATOM   4496  CB  LEU A 286     -11.174 -48.526 -18.206  1.00 93.94           C  
ATOM   4497  HB2 LEU A 286     -10.483 -48.282 -19.013  1.00 93.94           H  
ATOM   4498  HB3 LEU A 286     -10.791 -48.056 -17.300  1.00 93.94           H  
ATOM   4499  O   LEU A 286      -9.415 -51.168 -19.207  1.00 93.94           O  
ATOM   4500  CG  LEU A 286     -12.541 -47.912 -18.555  1.00 93.94           C  
ATOM   4501  HG  LEU A 286     -13.288 -48.229 -17.828  1.00 93.94           H  
ATOM   4502  CD1 LEU A 286     -12.435 -46.386 -18.517  1.00 93.94           C  
ATOM   4503 HD11 LEU A 286     -12.106 -46.070 -17.527  1.00 93.94           H  
ATOM   4504 HD12 LEU A 286     -11.722 -46.037 -19.264  1.00 93.94           H  
ATOM   4505 HD13 LEU A 286     -13.410 -45.943 -18.718  1.00 93.94           H  
ATOM   4506  CD2 LEU A 286     -13.005 -48.310 -19.961  1.00 93.94           C  
ATOM   4507 HD21 LEU A 286     -13.932 -47.789 -20.202  1.00 93.94           H  
ATOM   4508 HD22 LEU A 286     -13.198 -49.381 -20.006  1.00 93.94           H  
ATOM   4509 HD23 LEU A 286     -12.246 -48.047 -20.698  1.00 93.94           H  
ATOM   4510  N   GLU A 287      -8.921 -50.538 -17.115  1.00 94.94           N  
ATOM   4511  H   GLU A 287      -9.218 -50.020 -16.300  1.00 94.94           H  
ATOM   4512  CA  GLU A 287      -7.561 -51.088 -17.141  1.00 94.94           C  
ATOM   4513  HA  GLU A 287      -7.057 -50.730 -18.039  1.00 94.94           H  
ATOM   4514  C   GLU A 287      -7.550 -52.617 -17.233  1.00 94.94           C  
ATOM   4515  CB  GLU A 287      -6.756 -50.594 -15.930  1.00 94.94           C  
ATOM   4516  HB2 GLU A 287      -6.857 -49.511 -15.853  1.00 94.94           H  
ATOM   4517  HB3 GLU A 287      -7.137 -51.056 -15.020  1.00 94.94           H  
ATOM   4518  O   GLU A 287      -6.731 -53.178 -17.959  1.00 94.94           O  
ATOM   4519  CG  GLU A 287      -5.270 -50.941 -16.118  1.00 94.94           C  
ATOM   4520  HG2 GLU A 287      -5.159 -52.022 -16.211  1.00 94.94           H  
ATOM   4521  HG3 GLU A 287      -4.935 -50.485 -17.050  1.00 94.94           H  
ATOM   4522  CD  GLU A 287      -4.364 -50.475 -14.978  1.00 94.94           C  
ATOM   4523  OE1 GLU A 287      -3.183 -50.882 -14.965  1.00 94.94           O  
ATOM   4524  OE2 GLU A 287      -4.829 -49.785 -14.048  1.00 94.94           O  
ATOM   4525  N   LYS A 288      -8.483 -53.313 -16.575  1.00 92.44           N  
ATOM   4526  H   LYS A 288      -9.128 -52.804 -15.987  1.00 92.44           H  
ATOM   4527  CA  LYS A 288      -8.628 -54.772 -16.726  1.00 92.44           C  
ATOM   4528  HA  LYS A 288      -7.674 -55.252 -16.509  1.00 92.44           H  
ATOM   4529  C   LYS A 288      -9.006 -55.184 -18.150  1.00 92.44           C  
ATOM   4530  CB  LYS A 288      -9.686 -55.289 -15.753  1.00 92.44           C  
ATOM   4531  HB2 LYS A 288     -10.580 -54.670 -15.834  1.00 92.44           H  
ATOM   4532  HB3 LYS A 288      -9.953 -56.309 -16.029  1.00 92.44           H  
ATOM   4533  O   LYS A 288      -8.605 -56.266 -18.580  1.00 92.44           O  
ATOM   4534  CG  LYS A 288      -9.189 -55.301 -14.305  1.00 92.44           C  
ATOM   4535  HG2 LYS A 288      -8.413 -56.056 -14.188  1.00 92.44           H  
ATOM   4536  HG3 LYS A 288      -8.786 -54.327 -14.026  1.00 92.44           H  
ATOM   4537  CD  LYS A 288     -10.370 -55.651 -13.407  1.00 92.44           C  
ATOM   4538  HD2 LYS A 288     -11.149 -54.903 -13.550  1.00 92.44           H  
ATOM   4539  HD3 LYS A 288     -10.761 -56.629 -13.691  1.00 92.44           H  
ATOM   4540  CE  LYS A 288      -9.951 -55.664 -11.943  1.00 92.44           C  
ATOM   4541  HE2 LYS A 288      -9.532 -54.687 -11.702  1.00 92.44           H  
ATOM   4542  HE3 LYS A 288      -9.181 -56.421 -11.795  1.00 92.44           H  
ATOM   4543  NZ  LYS A 288     -11.144 -55.938 -11.114  1.00 92.44           N  
ATOM   4544  HZ1 LYS A 288     -10.931 -55.876 -10.128  1.00 92.44           H  
ATOM   4545  HZ2 LYS A 288     -11.858 -55.264 -11.348  1.00 92.44           H  
ATOM   4546  HZ3 LYS A 288     -11.514 -56.853 -11.327  1.00 92.44           H  
ATOM   4547  N   LEU A 289      -9.767 -54.337 -18.846  1.00 88.31           N  
ATOM   4548  H   LEU A 289     -10.066 -53.496 -18.372  1.00 88.31           H  
ATOM   4549  CA  LEU A 289     -10.278 -54.557 -20.201  1.00 88.31           C  
ATOM   4550  HA  LEU A 289     -10.561 -55.605 -20.297  1.00 88.31           H  
ATOM   4551  C   LEU A 289      -9.220 -54.291 -21.280  1.00 88.31           C  
ATOM   4552  CB  LEU A 289     -11.530 -53.668 -20.396  1.00 88.31           C  
ATOM   4553  HB2 LEU A 289     -11.376 -52.964 -21.213  1.00 88.31           H  
ATOM   4554  HB3 LEU A 289     -11.683 -53.060 -19.505  1.00 88.31           H  
ATOM   4555  O   LEU A 289      -9.013 -55.124 -22.159  1.00 88.31           O  
ATOM   4556  CG  LEU A 289     -12.812 -54.476 -20.661  1.00 88.31           C  
ATOM   4557  HG  LEU A 289     -12.779 -55.410 -20.102  1.00 88.31           H  
ATOM   4558  CD1 LEU A 289     -14.041 -53.700 -20.191  1.00 88.31           C  
ATOM   4559 HD11 LEU A 289     -14.942 -54.283 -20.383  1.00 88.31           H  
ATOM   4560 HD12 LEU A 289     -14.109 -52.755 -20.730  1.00 88.31           H  
ATOM   4561 HD13 LEU A 289     -13.968 -53.501 -19.122  1.00 88.31           H  
ATOM   4562  CD2 LEU A 289     -12.962 -54.788 -22.151  1.00 88.31           C  
ATOM   4563 HD21 LEU A 289     -13.856 -55.391 -22.312  1.00 88.31           H  
ATOM   4564 HD22 LEU A 289     -13.060 -53.866 -22.723  1.00 88.31           H  
ATOM   4565 HD23 LEU A 289     -12.091 -55.338 -22.507  1.00 88.31           H  
ATOM   4566  N   ALA A 290      -8.540 -53.143 -21.212  1.00 90.06           N  
ATOM   4567  H   ALA A 290      -8.798 -52.489 -20.488  1.00 90.06           H  
ATOM   4568  CA  ALA A 290      -7.606 -52.697 -22.250  1.00 90.06           C  
ATOM   4569  HA  ALA A 290      -7.746 -53.311 -23.140  1.00 90.06           H  
ATOM   4570  C   ALA A 290      -6.120 -52.840 -21.864  1.00 90.06           C  
ATOM   4571  CB  ALA A 290      -7.982 -51.260 -22.628  1.00 90.06           C  
ATOM   4572  HB1 ALA A 290      -7.310 -50.888 -23.402  1.00 90.06           H  
ATOM   4573  HB2 ALA A 290      -9.006 -51.236 -23.000  1.00 90.06           H  
ATOM   4574  HB3 ALA A 290      -7.912 -50.619 -21.749  1.00 90.06           H  
ATOM   4575  O   ALA A 290      -5.254 -52.786 -22.735  1.00 90.06           O  
ATOM   4576  N   GLY A 291      -5.799 -53.044 -20.587  1.00 91.69           N  
ATOM   4577  H   GLY A 291      -6.543 -53.088 -19.904  1.00 91.69           H  
ATOM   4578  CA  GLY A 291      -4.433 -53.109 -20.071  1.00 91.69           C  
ATOM   4579  HA2 GLY A 291      -3.789 -53.620 -20.787  1.00 91.69           H  
ATOM   4580  HA3 GLY A 291      -4.446 -53.697 -19.153  1.00 91.69           H  
ATOM   4581  C   GLY A 291      -3.828 -51.739 -19.749  1.00 91.69           C  
ATOM   4582  O   GLY A 291      -4.230 -50.705 -20.287  1.00 91.69           O  
ATOM   4583  N   TRP A 292      -2.810 -51.751 -18.882  1.00 90.56           N  
ATOM   4584  H   TRP A 292      -2.595 -52.625 -18.423  1.00 90.56           H  
ATOM   4585  CA  TRP A 292      -2.203 -50.547 -18.302  1.00 90.56           C  
ATOM   4586  HA  TRP A 292      -2.962 -50.019 -17.725  1.00 90.56           H  
ATOM   4587  C   TRP A 292      -1.705 -49.551 -19.360  1.00 90.56           C  
ATOM   4588  CB  TRP A 292      -1.106 -50.968 -17.312  1.00 90.56           C  
ATOM   4589  HB2 TRP A 292      -0.865 -50.104 -16.691  1.00 90.56           H  
ATOM   4590  HB3 TRP A 292      -1.497 -51.738 -16.647  1.00 90.56           H  
ATOM   4591  O   TRP A 292      -2.128 -48.406 -19.352  1.00 90.56           O  
ATOM   4592  CG  TRP A 292       0.168 -51.468 -17.915  1.00 90.56           C  
ATOM   4593  CD1 TRP A 292       0.476 -52.754 -18.197  1.00 90.56           C  
ATOM   4594  HD1 TRP A 292      -0.157 -53.601 -17.979  1.00 90.56           H  
ATOM   4595  CD2 TRP A 292       1.323 -50.675 -18.320  1.00 90.56           C  
ATOM   4596  CE2 TRP A 292       2.296 -51.555 -18.880  1.00 90.56           C  
ATOM   4597  CE3 TRP A 292       1.629 -49.298 -18.296  1.00 90.56           C  
ATOM   4598  HE3 TRP A 292       0.916 -48.600 -17.881  1.00 90.56           H  
ATOM   4599  NE1 TRP A 292       1.733 -52.809 -18.769  1.00 90.56           N  
ATOM   4600  HE1 TRP A 292       2.208 -53.671 -18.998  1.00 90.56           H  
ATOM   4601  CH2 TRP A 292       3.794 -49.715 -19.348  1.00 90.56           C  
ATOM   4602  HH2 TRP A 292       4.734 -49.339 -19.723  1.00 90.56           H  
ATOM   4603  CZ2 TRP A 292       3.518 -51.093 -19.388  1.00 90.56           C  
ATOM   4604  HZ2 TRP A 292       4.242 -51.785 -19.791  1.00 90.56           H  
ATOM   4605  CZ3 TRP A 292       2.851 -48.823 -18.805  1.00 90.56           C  
ATOM   4606  HZ3 TRP A 292       3.072 -47.766 -18.770  1.00 90.56           H  
ATOM   4607  N   HIS A 293      -0.894 -49.988 -20.331  1.00 91.75           N  
ATOM   4608  H   HIS A 293      -0.500 -50.910 -20.202  1.00 91.75           H  
ATOM   4609  CA  HIS A 293      -0.247 -49.096 -21.305  1.00 91.75           C  
ATOM   4610  HA  HIS A 293       0.388 -48.405 -20.751  1.00 91.75           H  
ATOM   4611  C   HIS A 293      -1.236 -48.236 -22.111  1.00 91.75           C  
ATOM   4612  CB  HIS A 293       0.658 -49.918 -22.243  1.00 91.75           C  
ATOM   4613  HB2 HIS A 293       1.372 -50.481 -21.641  1.00 91.75           H  
ATOM   4614  HB3 HIS A 293       1.231 -49.223 -22.856  1.00 91.75           H  
ATOM   4615  O   HIS A 293      -1.034 -47.032 -22.248  1.00 91.75           O  
ATOM   4616  CG  HIS A 293      -0.075 -50.878 -23.158  1.00 91.75           C  
ATOM   4617  CD2 HIS A 293      -0.156 -50.816 -24.526  1.00 91.75           C  
ATOM   4618  HD2 HIS A 293       0.308 -50.066 -25.150  1.00 91.75           H  
ATOM   4619  ND1 HIS A 293      -0.816 -51.971 -22.768  1.00 91.75           N  
ATOM   4620  HD1 HIS A 293      -0.950 -52.293 -21.821  1.00 91.75           H  
ATOM   4621  CE1 HIS A 293      -1.335 -52.547 -23.864  1.00 91.75           C  
ATOM   4622  HE1 HIS A 293      -1.973 -53.418 -23.856  1.00 91.75           H  
ATOM   4623  NE2 HIS A 293      -0.959 -51.882 -24.969  1.00 91.75           N  
ATOM   4624  N   ARG A 294      -2.326 -48.827 -22.623  1.00 94.88           N  
ATOM   4625  H   ARG A 294      -2.468 -49.806 -22.419  1.00 94.88           H  
ATOM   4626  CA  ARG A 294      -3.345 -48.106 -23.410  1.00 94.88           C  
ATOM   4627  HA  ARG A 294      -2.864 -47.523 -24.196  1.00 94.88           H  
ATOM   4628  C   ARG A 294      -4.099 -47.102 -22.552  1.00 94.88           C  
ATOM   4629  CB  ARG A 294      -4.337 -49.098 -24.031  1.00 94.88           C  
ATOM   4630  HB2 ARG A 294      -5.225 -48.565 -24.372  1.00 94.88           H  
ATOM   4631  HB3 ARG A 294      -4.644 -49.809 -23.264  1.00 94.88           H  
ATOM   4632  O   ARG A 294      -4.273 -45.958 -22.961  1.00 94.88           O  
ATOM   4633  CG  ARG A 294      -3.728 -49.832 -25.230  1.00 94.88           C  
ATOM   4634  HG2 ARG A 294      -3.768 -49.199 -26.117  1.00 94.88           H  
ATOM   4635  HG3 ARG A 294      -2.685 -50.065 -25.017  1.00 94.88           H  
ATOM   4636  CD  ARG A 294      -4.505 -51.121 -25.471  1.00 94.88           C  
ATOM   4637  HD2 ARG A 294      -5.537 -50.881 -25.728  1.00 94.88           H  
ATOM   4638  HD3 ARG A 294      -4.515 -51.665 -24.527  1.00 94.88           H  
ATOM   4639  NE  ARG A 294      -3.858 -52.004 -26.453  1.00 94.88           N  
ATOM   4640  HE  ARG A 294      -2.854 -52.082 -26.371  1.00 94.88           H  
ATOM   4641  NH1 ARG A 294      -5.782 -52.762 -27.434  1.00 94.88           N  
ATOM   4642 HH11 ARG A 294      -6.284 -53.407 -28.028  1.00 94.88           H  
ATOM   4643 HH12 ARG A 294      -6.221 -51.906 -27.128  1.00 94.88           H  
ATOM   4644  NH2 ARG A 294      -3.848 -53.822 -27.819  1.00 94.88           N  
ATOM   4645 HH21 ARG A 294      -4.349 -54.510 -28.364  1.00 94.88           H  
ATOM   4646 HH22 ARG A 294      -2.860 -53.919 -27.635  1.00 94.88           H  
ATOM   4647  CZ  ARG A 294      -4.498 -52.857 -27.230  1.00 94.88           C  
ATOM   4648  N   ILE A 295      -4.513 -47.522 -21.360  1.00 94.81           N  
ATOM   4649  H   ILE A 295      -4.293 -48.466 -21.073  1.00 94.81           H  
ATOM   4650  CA  ILE A 295      -5.265 -46.672 -20.438  1.00 94.81           C  
ATOM   4651  HA  ILE A 295      -6.059 -46.170 -20.991  1.00 94.81           H  
ATOM   4652  C   ILE A 295      -4.399 -45.541 -19.878  1.00 94.81           C  
ATOM   4653  CB  ILE A 295      -5.905 -47.553 -19.349  1.00 94.81           C  
ATOM   4654  HB  ILE A 295      -5.139 -48.218 -18.949  1.00 94.81           H  
ATOM   4655  O   ILE A 295      -4.878 -44.414 -19.801  1.00 94.81           O  
ATOM   4656  CG1 ILE A 295      -7.040 -48.432 -19.921  1.00 94.81           C  
ATOM   4657 HG12 ILE A 295      -7.495 -48.981 -19.096  1.00 94.81           H  
ATOM   4658 HG13 ILE A 295      -6.603 -49.164 -20.600  1.00 94.81           H  
ATOM   4659  CG2 ILE A 295      -6.433 -46.732 -18.171  1.00 94.81           C  
ATOM   4660 HG21 ILE A 295      -7.123 -45.961 -18.515  1.00 94.81           H  
ATOM   4661 HG22 ILE A 295      -6.947 -47.397 -17.477  1.00 94.81           H  
ATOM   4662 HG23 ILE A 295      -5.607 -46.262 -17.638  1.00 94.81           H  
ATOM   4663  CD1 ILE A 295      -8.177 -47.703 -20.654  1.00 94.81           C  
ATOM   4664 HD11 ILE A 295      -8.958 -48.422 -20.900  1.00 94.81           H  
ATOM   4665 HD12 ILE A 295      -8.605 -46.923 -20.024  1.00 94.81           H  
ATOM   4666 HD13 ILE A 295      -7.815 -47.269 -21.586  1.00 94.81           H  
ATOM   4667  N   SER A 296      -3.124 -45.790 -19.572  1.00 95.50           N  
ATOM   4668  H   SER A 296      -2.790 -46.743 -19.588  1.00 95.50           H  
ATOM   4669  CA  SER A 296      -2.181 -44.751 -19.146  1.00 95.50           C  
ATOM   4670  HA  SER A 296      -2.566 -44.267 -18.248  1.00 95.50           H  
ATOM   4671  C   SER A 296      -2.002 -43.672 -20.215  1.00 95.50           C  
ATOM   4672  CB  SER A 296      -0.810 -45.354 -18.828  1.00 95.50           C  
ATOM   4673  HB2 SER A 296      -0.406 -45.832 -19.721  1.00 95.50           H  
ATOM   4674  HB3 SER A 296      -0.131 -44.559 -18.520  1.00 95.50           H  
ATOM   4675  O   SER A 296      -2.022 -42.487 -19.889  1.00 95.50           O  
ATOM   4676  OG  SER A 296      -0.893 -46.311 -17.795  1.00 95.50           O  
ATOM   4677  HG  SER A 296      -1.285 -45.896 -17.024  1.00 95.50           H  
ATOM   4678  N   ILE A 297      -1.876 -44.062 -21.491  1.00 96.56           N  
ATOM   4679  H   ILE A 297      -1.854 -45.051 -21.695  1.00 96.56           H  
ATOM   4680  CA  ILE A 297      -1.764 -43.111 -22.608  1.00 96.56           C  
ATOM   4681  HA  ILE A 297      -0.940 -42.428 -22.405  1.00 96.56           H  
ATOM   4682  C   ILE A 297      -3.026 -42.252 -22.711  1.00 96.56           C  
ATOM   4683  CB  ILE A 297      -1.463 -43.852 -23.933  1.00 96.56           C  
ATOM   4684  HB  ILE A 297      -2.168 -44.676 -24.040  1.00 96.56           H  
ATOM   4685  O   ILE A 297      -2.915 -41.031 -22.795  1.00 96.56           O  
ATOM   4686  CG1 ILE A 297      -0.025 -44.417 -23.906  1.00 96.56           C  
ATOM   4687 HG12 ILE A 297       0.689 -43.596 -23.970  1.00 96.56           H  
ATOM   4688 HG13 ILE A 297       0.155 -44.924 -22.958  1.00 96.56           H  
ATOM   4689  CG2 ILE A 297      -1.616 -42.925 -25.152  1.00 96.56           C  
ATOM   4690 HG21 ILE A 297      -2.640 -42.561 -25.240  1.00 96.56           H  
ATOM   4691 HG22 ILE A 297      -0.933 -42.081 -25.057  1.00 96.56           H  
ATOM   4692 HG23 ILE A 297      -1.393 -43.463 -26.073  1.00 96.56           H  
ATOM   4693  CD1 ILE A 297       0.263 -45.417 -25.034  1.00 96.56           C  
ATOM   4694 HD11 ILE A 297      -0.493 -46.202 -25.038  1.00 96.56           H  
ATOM   4695 HD12 ILE A 297       0.277 -44.917 -26.002  1.00 96.56           H  
ATOM   4696 HD13 ILE A 297       1.240 -45.871 -24.867  1.00 96.56           H  
ATOM   4697  N   ILE A 298      -4.213 -42.870 -22.670  1.00 97.06           N  
ATOM   4698  H   ILE A 298      -4.235 -43.878 -22.599  1.00 97.06           H  
ATOM   4699  CA  ILE A 298      -5.484 -42.136 -22.733  1.00 97.06           C  
ATOM   4700  HA  ILE A 298      -5.482 -41.525 -23.636  1.00 97.06           H  
ATOM   4701  C   ILE A 298      -5.596 -41.168 -21.550  1.00 97.06           C  
ATOM   4702  CB  ILE A 298      -6.690 -43.099 -22.817  1.00 97.06           C  
ATOM   4703  HB  ILE A 298      -6.647 -43.790 -21.975  1.00 97.06           H  
ATOM   4704  O   ILE A 298      -5.865 -39.992 -21.768  1.00 97.06           O  
ATOM   4705  CG1 ILE A 298      -6.670 -43.909 -24.137  1.00 97.06           C  
ATOM   4706 HG12 ILE A 298      -5.660 -44.258 -24.349  1.00 97.06           H  
ATOM   4707 HG13 ILE A 298      -6.973 -43.261 -24.959  1.00 97.06           H  
ATOM   4708  CG2 ILE A 298      -7.998 -42.290 -22.730  1.00 97.06           C  
ATOM   4709 HG21 ILE A 298      -8.112 -41.839 -21.744  1.00 97.06           H  
ATOM   4710 HG22 ILE A 298      -8.859 -42.939 -22.891  1.00 97.06           H  
ATOM   4711 HG23 ILE A 298      -8.010 -41.503 -23.484  1.00 97.06           H  
ATOM   4712  CD1 ILE A 298      -7.592 -45.134 -24.136  1.00 97.06           C  
ATOM   4713 HD11 ILE A 298      -8.635 -44.835 -24.038  1.00 97.06           H  
ATOM   4714 HD12 ILE A 298      -7.480 -45.676 -25.075  1.00 97.06           H  
ATOM   4715 HD13 ILE A 298      -7.320 -45.796 -23.313  1.00 97.06           H  
ATOM   4716  N   PHE A 299      -5.326 -41.635 -20.326  1.00 97.62           N  
ATOM   4717  H   PHE A 299      -5.089 -42.612 -20.229  1.00 97.62           H  
ATOM   4718  CA  PHE A 299      -5.416 -40.831 -19.107  1.00 97.62           C  
ATOM   4719  HA  PHE A 299      -6.442 -40.481 -18.991  1.00 97.62           H  
ATOM   4720  C   PHE A 299      -4.515 -39.593 -19.154  1.00 97.62           C  
ATOM   4721  CB  PHE A 299      -5.048 -41.711 -17.901  1.00 97.62           C  
ATOM   4722  HB2 PHE A 299      -5.726 -42.564 -17.868  1.00 97.62           H  
ATOM   4723  HB3 PHE A 299      -4.039 -42.103 -18.031  1.00 97.62           H  
ATOM   4724  O   PHE A 299      -4.971 -38.479 -18.892  1.00 97.62           O  
ATOM   4725  CG  PHE A 299      -5.118 -40.983 -16.572  1.00 97.62           C  
ATOM   4726  CD1 PHE A 299      -4.006 -40.281 -16.070  1.00 97.62           C  
ATOM   4727  HD1 PHE A 299      -3.077 -40.263 -16.620  1.00 97.62           H  
ATOM   4728  CD2 PHE A 299      -6.325 -40.963 -15.858  1.00 97.62           C  
ATOM   4729  HD2 PHE A 299      -7.194 -41.439 -16.287  1.00 97.62           H  
ATOM   4730  CE1 PHE A 299      -4.107 -39.570 -14.862  1.00 97.62           C  
ATOM   4731  HE1 PHE A 299      -3.261 -39.015 -14.486  1.00 97.62           H  
ATOM   4732  CE2 PHE A 299      -6.432 -40.259 -14.646  1.00 97.62           C  
ATOM   4733  HE2 PHE A 299      -7.373 -40.226 -14.117  1.00 97.62           H  
ATOM   4734  CZ  PHE A 299      -5.320 -39.555 -14.154  1.00 97.62           C  
ATOM   4735  HZ  PHE A 299      -5.389 -38.990 -13.236  1.00 97.62           H  
ATOM   4736  N   ILE A 300      -3.234 -39.777 -19.486  1.00 97.12           N  
ATOM   4737  H   ILE A 300      -2.920 -40.712 -19.705  1.00 97.12           H  
ATOM   4738  CA  ILE A 300      -2.254 -38.687 -19.484  1.00 97.12           C  
ATOM   4739  HA  ILE A 300      -2.365 -38.118 -18.561  1.00 97.12           H  
ATOM   4740  C   ILE A 300      -2.544 -37.715 -20.629  1.00 97.12           C  
ATOM   4741  CB  ILE A 300      -0.813 -39.249 -19.522  1.00 97.12           C  
ATOM   4742  HB  ILE A 300      -0.732 -39.949 -20.354  1.00 97.12           H  
ATOM   4743  O   ILE A 300      -2.644 -36.513 -20.395  1.00 97.12           O  
ATOM   4744  CG1 ILE A 300      -0.511 -40.002 -18.204  1.00 97.12           C  
ATOM   4745 HG12 ILE A 300      -0.572 -39.306 -17.368  1.00 97.12           H  
ATOM   4746 HG13 ILE A 300      -1.265 -40.774 -18.049  1.00 97.12           H  
ATOM   4747  CG2 ILE A 300       0.213 -38.122 -19.744  1.00 97.12           C  
ATOM   4748 HG21 ILE A 300       0.130 -37.377 -18.952  1.00 97.12           H  
ATOM   4749 HG22 ILE A 300       1.228 -38.517 -19.760  1.00 97.12           H  
ATOM   4750 HG23 ILE A 300       0.048 -37.640 -20.708  1.00 97.12           H  
ATOM   4751  CD1 ILE A 300       0.856 -40.698 -18.162  1.00 97.12           C  
ATOM   4752 HD11 ILE A 300       0.979 -41.327 -19.043  1.00 97.12           H  
ATOM   4753 HD12 ILE A 300       0.910 -41.323 -17.271  1.00 97.12           H  
ATOM   4754 HD13 ILE A 300       1.661 -39.964 -18.115  1.00 97.12           H  
ATOM   4755  N   LEU A 301      -2.717 -38.209 -21.859  1.00 97.88           N  
ATOM   4756  H   LEU A 301      -2.707 -39.209 -22.000  1.00 97.88           H  
ATOM   4757  CA  LEU A 301      -2.900 -37.332 -23.017  1.00 97.88           C  
ATOM   4758  HA  LEU A 301      -2.125 -36.565 -22.995  1.00 97.88           H  
ATOM   4759  C   LEU A 301      -4.230 -36.575 -22.980  1.00 97.88           C  
ATOM   4760  CB  LEU A 301      -2.775 -38.128 -24.324  1.00 97.88           C  
ATOM   4761  HB2 LEU A 301      -3.424 -39.002 -24.258  1.00 97.88           H  
ATOM   4762  HB3 LEU A 301      -3.148 -37.505 -25.136  1.00 97.88           H  
ATOM   4763  O   LEU A 301      -4.251 -35.403 -23.358  1.00 97.88           O  
ATOM   4764  CG  LEU A 301      -1.354 -38.579 -24.693  1.00 97.88           C  
ATOM   4765  HG  LEU A 301      -0.941 -39.194 -23.894  1.00 97.88           H  
ATOM   4766  CD1 LEU A 301      -1.421 -39.412 -25.974  1.00 97.88           C  
ATOM   4767 HD11 LEU A 301      -2.134 -40.225 -25.841  1.00 97.88           H  
ATOM   4768 HD12 LEU A 301      -0.437 -39.825 -26.197  1.00 97.88           H  
ATOM   4769 HD13 LEU A 301      -1.752 -38.791 -26.806  1.00 97.88           H  
ATOM   4770  CD2 LEU A 301      -0.417 -37.398 -24.963  1.00 97.88           C  
ATOM   4771 HD21 LEU A 301      -0.240 -36.841 -24.043  1.00 97.88           H  
ATOM   4772 HD22 LEU A 301       0.544 -37.765 -25.323  1.00 97.88           H  
ATOM   4773 HD23 LEU A 301      -0.849 -36.732 -25.710  1.00 97.88           H  
ATOM   4774  N   SER A 302      -5.323 -37.184 -22.507  1.00 97.56           N  
ATOM   4775  H   SER A 302      -5.285 -38.143 -22.193  1.00 97.56           H  
ATOM   4776  CA  SER A 302      -6.592 -36.458 -22.380  1.00 97.56           C  
ATOM   4777  HA  SER A 302      -6.752 -35.917 -23.313  1.00 97.56           H  
ATOM   4778  C   SER A 302      -6.540 -35.410 -21.267  1.00 97.56           C  
ATOM   4779  CB  SER A 302      -7.775 -37.411 -22.207  1.00 97.56           C  
ATOM   4780  HB2 SER A 302      -8.694 -36.874 -22.444  1.00 97.56           H  
ATOM   4781  HB3 SER A 302      -7.675 -38.244 -22.904  1.00 97.56           H  
ATOM   4782  O   SER A 302      -7.058 -34.309 -21.441  1.00 97.56           O  
ATOM   4783  OG  SER A 302      -7.870 -37.903 -20.889  1.00 97.56           O  
ATOM   4784  HG  SER A 302      -8.426 -37.296 -20.394  1.00 97.56           H  
ATOM   4785  N   GLY A 303      -5.844 -35.710 -20.164  1.00 97.56           N  
ATOM   4786  H   GLY A 303      -5.469 -36.644 -20.077  1.00 97.56           H  
ATOM   4787  CA  GLY A 303      -5.576 -34.758 -19.085  1.00 97.56           C  
ATOM   4788  HA2 GLY A 303      -4.979 -35.251 -18.318  1.00 97.56           H  
ATOM   4789  HA3 GLY A 303      -6.512 -34.415 -18.643  1.00 97.56           H  
ATOM   4790  C   GLY A 303      -4.780 -33.547 -19.554  1.00 97.56           C  
ATOM   4791  O   GLY A 303      -5.223 -32.415 -19.381  1.00 97.56           O  
ATOM   4792  N   ILE A 304      -3.647 -33.784 -20.224  1.00 97.44           N  
ATOM   4793  H   ILE A 304      -3.338 -34.741 -20.314  1.00 97.44           H  
ATOM   4794  CA  ILE A 304      -2.810 -32.717 -20.791  1.00 97.44           C  
ATOM   4795  HA  ILE A 304      -2.503 -32.054 -19.983  1.00 97.44           H  
ATOM   4796  C   ILE A 304      -3.622 -31.879 -21.782  1.00 97.44           C  
ATOM   4797  CB  ILE A 304      -1.545 -33.311 -21.457  1.00 97.44           C  
ATOM   4798  HB  ILE A 304      -1.864 -34.095 -22.143  1.00 97.44           H  
ATOM   4799  O   ILE A 304      -3.561 -30.656 -21.730  1.00 97.44           O  
ATOM   4800  CG1 ILE A 304      -0.616 -33.926 -20.386  1.00 97.44           C  
ATOM   4801 HG12 ILE A 304      -0.222 -33.130 -19.754  1.00 97.44           H  
ATOM   4802 HG13 ILE A 304      -1.180 -34.598 -19.740  1.00 97.44           H  
ATOM   4803  CG2 ILE A 304      -0.735 -32.272 -22.264  1.00 97.44           C  
ATOM   4804 HG21 ILE A 304      -0.200 -31.601 -21.593  1.00 97.44           H  
ATOM   4805 HG22 ILE A 304      -0.007 -32.780 -22.896  1.00 97.44           H  
ATOM   4806 HG23 ILE A 304      -1.373 -31.672 -22.913  1.00 97.44           H  
ATOM   4807  CD1 ILE A 304       0.556 -34.719 -20.981  1.00 97.44           C  
ATOM   4808 HD11 ILE A 304       1.079 -35.244 -20.181  1.00 97.44           H  
ATOM   4809 HD12 ILE A 304       1.263 -34.050 -21.471  1.00 97.44           H  
ATOM   4810 HD13 ILE A 304       0.182 -35.448 -21.701  1.00 97.44           H  
ATOM   4811  N   THR A 305      -4.406 -32.509 -22.662  1.00 97.81           N  
ATOM   4812  H   THR A 305      -4.428 -33.519 -22.651  1.00 97.81           H  
ATOM   4813  CA  THR A 305      -5.210 -31.782 -23.659  1.00 97.81           C  
ATOM   4814  HA  THR A 305      -4.549 -31.103 -24.197  1.00 97.81           H  
ATOM   4815  C   THR A 305      -6.297 -30.924 -23.001  1.00 97.81           C  
ATOM   4816  CB  THR A 305      -5.845 -32.734 -24.684  1.00 97.81           C  
ATOM   4817  HB  THR A 305      -6.637 -33.315 -24.210  1.00 97.81           H  
ATOM   4818  O   THR A 305      -6.507 -29.785 -23.416  1.00 97.81           O  
ATOM   4819  CG2 THR A 305      -6.411 -31.963 -25.875  1.00 97.81           C  
ATOM   4820 HG21 THR A 305      -5.649 -31.288 -26.264  1.00 97.81           H  
ATOM   4821 HG22 THR A 305      -7.287 -31.390 -25.572  1.00 97.81           H  
ATOM   4822 HG23 THR A 305      -6.693 -32.658 -26.667  1.00 97.81           H  
ATOM   4823  OG1 THR A 305      -4.892 -33.620 -25.229  1.00 97.81           O  
ATOM   4824  HG1 THR A 305      -4.647 -34.244 -24.542  1.00 97.81           H  
ATOM   4825  N   GLY A 306      -6.950 -31.436 -21.951  1.00 96.62           N  
ATOM   4826  H   GLY A 306      -6.739 -32.378 -21.657  1.00 96.62           H  
ATOM   4827  CA  GLY A 306      -7.904 -30.673 -21.143  1.00 96.62           C  
ATOM   4828  HA2 GLY A 306      -8.313 -31.321 -20.367  1.00 96.62           H  
ATOM   4829  HA3 GLY A 306      -8.723 -30.323 -21.771  1.00 96.62           H  
ATOM   4830  C   GLY A 306      -7.256 -29.463 -20.465  1.00 96.62           C  
ATOM   4831  O   GLY A 306      -7.728 -28.339 -20.629  1.00 96.62           O  
ATOM   4832  N   ASN A 307      -6.126 -29.669 -19.784  1.00 96.00           N  
ATOM   4833  H   ASN A 307      -5.802 -30.618 -19.664  1.00 96.00           H  
ATOM   4834  CA  ASN A 307      -5.391 -28.604 -19.093  1.00 96.00           C  
ATOM   4835  HA  ASN A 307      -6.081 -28.068 -18.440  1.00 96.00           H  
ATOM   4836  C   ASN A 307      -4.797 -27.566 -20.055  1.00 96.00           C  
ATOM   4837  CB  ASN A 307      -4.295 -29.244 -18.225  1.00 96.00           C  
ATOM   4838  HB2 ASN A 307      -3.747 -29.991 -18.800  1.00 96.00           H  
ATOM   4839  HB3 ASN A 307      -3.596 -28.474 -17.899  1.00 96.00           H  
ATOM   4840  O   ASN A 307      -4.730 -26.381 -19.731  1.00 96.00           O  
ATOM   4841  CG  ASN A 307      -4.846 -29.899 -16.973  1.00 96.00           C  
ATOM   4842  ND2 ASN A 307      -4.019 -30.587 -16.233  1.00 96.00           N  
ATOM   4843 HD21 ASN A 307      -3.040 -30.650 -16.473  1.00 96.00           H  
ATOM   4844 HD22 ASN A 307      -4.362 -30.865 -15.325  1.00 96.00           H  
ATOM   4845  OD1 ASN A 307      -6.011 -29.793 -16.639  1.00 96.00           O  
ATOM   4846  N   LEU A 308      -4.397 -27.988 -21.255  1.00 95.44           N  
ATOM   4847  H   LEU A 308      -4.405 -28.981 -21.435  1.00 95.44           H  
ATOM   4848  CA  LEU A 308      -3.909 -27.100 -22.305  1.00 95.44           C  
ATOM   4849  HA  LEU A 308      -3.121 -26.476 -21.885  1.00 95.44           H  
ATOM   4850  C   LEU A 308      -5.025 -26.170 -22.803  1.00 95.44           C  
ATOM   4851  CB  LEU A 308      -3.329 -27.977 -23.426  1.00 95.44           C  
ATOM   4852  HB2 LEU A 308      -4.143 -28.557 -23.860  1.00 95.44           H  
ATOM   4853  HB3 LEU A 308      -2.612 -28.674 -22.992  1.00 95.44           H  
ATOM   4854  O   LEU A 308      -4.811 -24.965 -22.906  1.00 95.44           O  
ATOM   4855  CG  LEU A 308      -2.611 -27.212 -24.543  1.00 95.44           C  
ATOM   4856  HG  LEU A 308      -3.247 -26.406 -24.911  1.00 95.44           H  
ATOM   4857  CD1 LEU A 308      -1.275 -26.638 -24.085  1.00 95.44           C  
ATOM   4858 HD11 LEU A 308      -0.849 -26.030 -24.883  1.00 95.44           H  
ATOM   4859 HD12 LEU A 308      -1.437 -26.008 -23.210  1.00 95.44           H  
ATOM   4860 HD13 LEU A 308      -0.582 -27.442 -23.836  1.00 95.44           H  
ATOM   4861  CD2 LEU A 308      -2.315 -28.186 -25.678  1.00 95.44           C  
ATOM   4862 HD21 LEU A 308      -1.604 -28.945 -25.354  1.00 95.44           H  
ATOM   4863 HD22 LEU A 308      -1.896 -27.637 -26.522  1.00 95.44           H  
ATOM   4864 HD23 LEU A 308      -3.232 -28.685 -25.994  1.00 95.44           H  
ATOM   4865  N   ALA A 309      -6.229 -26.701 -23.045  1.00 94.75           N  
ATOM   4866  H   ALA A 309      -6.357 -27.696 -22.929  1.00 94.75           H  
ATOM   4867  CA  ALA A 309      -7.391 -25.884 -23.393  1.00 94.75           C  
ATOM   4868  HA  ALA A 309      -7.148 -25.269 -24.260  1.00 94.75           H  
ATOM   4869  C   ALA A 309      -7.774 -24.929 -22.254  1.00 94.75           C  
ATOM   4870  CB  ALA A 309      -8.548 -26.807 -23.772  1.00 94.75           C  
ATOM   4871  HB1 ALA A 309      -8.250 -27.449 -24.601  1.00 94.75           H  
ATOM   4872  HB2 ALA A 309      -8.832 -27.425 -22.920  1.00 94.75           H  
ATOM   4873  HB3 ALA A 309      -9.402 -26.202 -24.076  1.00 94.75           H  
ATOM   4874  O   ALA A 309      -7.988 -23.739 -22.480  1.00 94.75           O  
ATOM   4875  N   SER A 310      -7.769 -25.421 -21.017  1.00 92.38           N  
ATOM   4876  H   SER A 310      -7.629 -26.414 -20.893  1.00 92.38           H  
ATOM   4877  CA  SER A 310      -7.975 -24.597 -19.828  1.00 92.38           C  
ATOM   4878  HA  SER A 310      -8.980 -24.173 -19.845  1.00 92.38           H  
ATOM   4879  C   SER A 310      -6.971 -23.442 -19.722  1.00 92.38           C  
ATOM   4880  CB  SER A 310      -7.858 -25.493 -18.607  1.00 92.38           C  
ATOM   4881  HB2 SER A 310      -6.901 -26.015 -18.613  1.00 92.38           H  
ATOM   4882  HB3 SER A 310      -8.663 -26.228 -18.617  1.00 92.38           H  
ATOM   4883  O   SER A 310      -7.339 -22.324 -19.371  1.00 92.38           O  
ATOM   4884  OG  SER A 310      -7.930 -24.694 -17.459  1.00 92.38           O  
ATOM   4885  HG  SER A 310      -8.696 -25.038 -16.993  1.00 92.38           H  
ATOM   4886  N   ALA A 311      -5.694 -23.660 -20.051  1.00 92.50           N  
ATOM   4887  H   ALA A 311      -5.409 -24.598 -20.295  1.00 92.50           H  
ATOM   4888  CA  ALA A 311      -4.666 -22.609 -20.006  1.00 92.50           C  
ATOM   4889  HA  ALA A 311      -4.715 -22.088 -19.050  1.00 92.50           H  
ATOM   4890  C   ALA A 311      -4.887 -21.507 -21.046  1.00 92.50           C  
ATOM   4891  CB  ALA A 311      -3.288 -23.271 -20.123  1.00 92.50           C  
ATOM   4892  HB1 ALA A 311      -3.194 -23.766 -21.090  1.00 92.50           H  
ATOM   4893  HB2 ALA A 311      -2.512 -22.511 -20.033  1.00 92.50           H  
ATOM   4894  HB3 ALA A 311      -3.155 -24.008 -19.331  1.00 92.50           H  
ATOM   4895  O   ALA A 311      -4.450 -20.371 -20.869  1.00 92.50           O  
ATOM   4896  N   ILE A 312      -5.608 -21.825 -22.116  1.00 92.25           N  
ATOM   4897  H   ILE A 312      -5.940 -22.775 -22.208  1.00 92.25           H  
ATOM   4898  CA  ILE A 312      -5.972 -20.855 -23.142  1.00 92.25           C  
ATOM   4899  HA  ILE A 312      -5.158 -20.141 -23.261  1.00 92.25           H  
ATOM   4900  C   ILE A 312      -7.203 -20.060 -22.706  1.00 92.25           C  
ATOM   4901  CB  ILE A 312      -6.172 -21.568 -24.492  1.00 92.25           C  
ATOM   4902  HB  ILE A 312      -6.945 -22.327 -24.369  1.00 92.25           H  
ATOM   4903  O   ILE A 312      -7.175 -18.838 -22.801  1.00 92.25           O  
ATOM   4904  CG1 ILE A 312      -4.860 -22.253 -24.939  1.00 92.25           C  
ATOM   4905 HG12 ILE A 312      -4.186 -21.517 -25.377  1.00 92.25           H  
ATOM   4906 HG13 ILE A 312      -4.346 -22.704 -24.090  1.00 92.25           H  
ATOM   4907  CG2 ILE A 312      -6.640 -20.584 -25.579  1.00 92.25           C  
ATOM   4908 HG21 ILE A 312      -5.922 -19.771 -25.693  1.00 92.25           H  
ATOM   4909 HG22 ILE A 312      -7.613 -20.167 -25.322  1.00 92.25           H  
ATOM   4910 HG23 ILE A 312      -6.749 -21.096 -26.535  1.00 92.25           H  
ATOM   4911  CD1 ILE A 312      -5.116 -23.373 -25.944  1.00 92.25           C  
ATOM   4912 HD11 ILE A 312      -5.862 -24.059 -25.544  1.00 92.25           H  
ATOM   4913 HD12 ILE A 312      -5.472 -22.970 -26.892  1.00 92.25           H  
ATOM   4914 HD13 ILE A 312      -4.191 -23.929 -26.093  1.00 92.25           H  
ATOM   4915  N   PHE A 313      -8.257 -20.736 -22.237  1.00 90.38           N  
ATOM   4916  H   PHE A 313      -8.195 -21.744 -22.198  1.00 90.38           H  
ATOM   4917  CA  PHE A 313      -9.565 -20.116 -21.993  1.00 90.38           C  
ATOM   4918  HA  PHE A 313      -9.675 -19.259 -22.657  1.00 90.38           H  
ATOM   4919  C   PHE A 313      -9.769 -19.566 -20.574  1.00 90.38           C  
ATOM   4920  CB  PHE A 313     -10.663 -21.129 -22.341  1.00 90.38           C  
ATOM   4921  HB2 PHE A 313     -10.514 -22.027 -21.742  1.00 90.38           H  
ATOM   4922  HB3 PHE A 313     -11.623 -20.701 -22.052  1.00 90.38           H  
ATOM   4923  O   PHE A 313     -10.605 -18.687 -20.389  1.00 90.38           O  
ATOM   4924  CG  PHE A 313     -10.751 -21.490 -23.813  1.00 90.38           C  
ATOM   4925  CD1 PHE A 313     -11.135 -20.514 -24.752  1.00 90.38           C  
ATOM   4926  HD1 PHE A 313     -11.350 -19.507 -24.425  1.00 90.38           H  
ATOM   4927  CD2 PHE A 313     -10.455 -22.792 -24.255  1.00 90.38           C  
ATOM   4928  HD2 PHE A 313     -10.174 -23.555 -23.544  1.00 90.38           H  
ATOM   4929  CE1 PHE A 313     -11.217 -20.836 -26.117  1.00 90.38           C  
ATOM   4930  HE1 PHE A 313     -11.501 -20.077 -26.831  1.00 90.38           H  
ATOM   4931  CE2 PHE A 313     -10.516 -23.112 -25.621  1.00 90.38           C  
ATOM   4932  HE2 PHE A 313     -10.264 -24.110 -25.951  1.00 90.38           H  
ATOM   4933  CZ  PHE A 313     -10.899 -22.133 -26.554  1.00 90.38           C  
ATOM   4934  HZ  PHE A 313     -10.936 -22.373 -27.606  1.00 90.38           H  
ATOM   4935  N   LEU A 314      -9.018 -20.062 -19.588  1.00 87.38           N  
ATOM   4936  H   LEU A 314      -8.377 -20.810 -19.815  1.00 87.38           H  
ATOM   4937  CA  LEU A 314      -9.076 -19.649 -18.180  1.00 87.38           C  
ATOM   4938  HA  LEU A 314      -9.670 -18.740 -18.083  1.00 87.38           H
[truncated: 1,049,122 more chars]
