# Supplementary material for: A structural model of the iRhom–ADAM17 sheddase complex reveals functional insights into its trafficking and activity
Source: Cell Mol Life Sci. 2023 Apr 29;80(5):135. doi: 10.1007/s00018-023-04783-y (PMC10148629; doi:10.1007/s00018-023-04783-y)
Supplement: Supplementary file 8 — Supplementary file8 (PDB 1415 KB) [file 18_2023_4783_MOESM8_ESM.pdb]

ATOM      1  N   ASP A   1     -24.229  53.879  28.969  1.00 45.75           N  
ATOM      2  H   ASP A   1     -25.174  53.534  28.876  1.00 45.75           H  
ATOM      3  H2  ASP A   1     -23.678  53.236  29.520  1.00 45.75           H  
ATOM      4  H3  ASP A   1     -24.235  54.790  29.404  1.00 45.75           H  
ATOM      5  CA  ASP A   1     -23.601  54.026  27.646  1.00 45.75           C  
ATOM      6  HA  ASP A   1     -24.181  54.738  27.059  1.00 45.75           H  
ATOM      7  C   ASP A   1     -23.587  52.708  26.910  1.00 45.75           C  
ATOM      8  CB  ASP A   1     -22.190  54.609  27.797  1.00 45.75           C  
ATOM      9  HB2 ASP A   1     -21.713  54.652  26.817  1.00 45.75           H  
ATOM     10  HB3 ASP A   1     -21.597  53.974  28.454  1.00 45.75           H  
ATOM     11  O   ASP A   1     -22.999  51.755  27.399  1.00 45.75           O  
ATOM     12  CG  ASP A   1     -22.280  56.020  28.370  1.00 45.75           C  
ATOM     13  OD1 ASP A   1     -23.407  56.555  28.278  1.00 45.75           O  
ATOM     14  OD2 ASP A   1     -21.307  56.459  29.005  1.00 45.75           O  
ATOM     15  N   SER A   2     -24.277  52.628  25.774  1.00 63.88           N  
ATOM     16  H   SER A   2     -24.744  53.442  25.400  1.00 63.88           H  
ATOM     17  CA  SER A   2     -24.194  51.467  24.885  1.00 63.88           C  
ATOM     18  HA  SER A   2     -24.191  50.549  25.472  1.00 63.88           H  
ATOM     19  C   SER A   2     -22.895  51.539  24.081  1.00 63.88           C  
ATOM     20  CB  SER A   2     -25.409  51.440  23.950  1.00 63.88           C  
ATOM     21  HB2 SER A   2     -25.281  50.649  23.212  1.00 63.88           H  
ATOM     22  HB3 SER A   2     -26.308  51.236  24.532  1.00 63.88           H  
ATOM     23  O   SER A   2     -22.718  52.469  23.291  1.00 63.88           O  
ATOM     24  OG  SER A   2     -25.554  52.688  23.296  1.00 63.88           O  
ATOM     25  HG  SER A   2     -24.704  52.912  22.910  1.00 63.88           H  
ATOM     26  N   HIS A   3     -21.989  50.579  24.263  1.00 81.00           N  
ATOM     27  H   HIS A   3     -22.184  49.837  24.920  1.00 81.00           H  
ATOM     28  CA  HIS A   3     -20.755  50.507  23.480  1.00 81.00           C  
ATOM     29  HA  HIS A   3     -20.305  51.499  23.458  1.00 81.00           H  
ATOM     30  C   HIS A   3     -21.045  50.095  22.026  1.00 81.00           C  
ATOM     31  CB  HIS A   3     -19.766  49.551  24.161  1.00 81.00           C  
ATOM     32  HB2 HIS A   3     -20.242  48.580  24.294  1.00 81.00           H  
ATOM     33  HB3 HIS A   3     -18.903  49.409  23.510  1.00 81.00           H  
ATOM     34  O   HIS A   3     -21.963  49.318  21.759  1.00 81.00           O  
ATOM     35  CG  HIS A   3     -19.273  50.046  25.500  1.00 81.00           C  
ATOM     36  CD2 HIS A   3     -19.587  49.539  26.735  1.00 81.00           C  
ATOM     37  HD2 HIS A   3     -20.249  48.709  26.934  1.00 81.00           H  
ATOM     38  ND1 HIS A   3     -18.419  51.109  25.705  1.00 81.00           N  
ATOM     39  HD1 HIS A   3     -18.064  51.737  24.998  1.00 81.00           H  
ATOM     40  CE1 HIS A   3     -18.224  51.239  27.027  1.00 81.00           C  
ATOM     41  HE1 HIS A   3     -17.628  52.006  27.498  1.00 81.00           H  
ATOM     42  NE2 HIS A   3     -18.897  50.293  27.694  1.00 81.00           N  
ATOM     43  N   ARG A   4     -20.260  50.596  21.059  1.00 87.75           N  
ATOM     44  H   ARG A   4     -19.506  51.217  21.317  1.00 87.75           H  
ATOM     45  CA  ARG A   4     -20.338  50.112  19.670  1.00 87.75           C  
ATOM     46  HA  ARG A   4     -21.394  49.995  19.426  1.00 87.75           H  
ATOM     47  C   ARG A   4     -19.653  48.740  19.540  1.00 87.75           C  
ATOM     48  CB  ARG A   4     -19.730  51.106  18.672  1.00 87.75           C  
ATOM     49  HB2 ARG A   4     -19.534  50.573  17.741  1.00 87.75           H  
ATOM     50  HB3 ARG A   4     -18.778  51.476  19.054  1.00 87.75           H  
ATOM     51  O   ARG A   4     -18.546  48.595  20.060  1.00 87.75           O  
ATOM     52  CG  ARG A   4     -20.656  52.289  18.359  1.00 87.75           C  
ATOM     53  HG2 ARG A   4     -21.662  51.930  18.143  1.00 87.75           H  
ATOM     54  HG3 ARG A   4     -20.691  52.962  19.216  1.00 87.75           H  
ATOM     55  CD  ARG A   4     -20.120  53.033  17.131  1.00 87.75           C  
ATOM     56  HD2 ARG A   4     -20.127  52.367  16.268  1.00 87.75           H  
ATOM     57  HD3 ARG A   4     -19.086  53.317  17.326  1.00 87.75           H  
ATOM     58  NE  ARG A   4     -20.868  54.268  16.863  1.00 87.75           N  
ATOM     59  HE  ARG A   4     -20.559  55.056  17.415  1.00 87.75           H  
ATOM     60  NH1 ARG A   4     -21.685  53.835  14.767  1.00 87.75           N  
ATOM     61 HH11 ARG A   4     -22.107  54.192  13.922  1.00 87.75           H  
ATOM     62 HH12 ARG A   4     -21.212  52.943  14.791  1.00 87.75           H  
ATOM     63  NH2 ARG A   4     -21.980  55.841  15.666  1.00 87.75           N  
ATOM     64 HH21 ARG A   4     -21.470  56.539  16.188  1.00 87.75           H  
ATOM     65 HH22 ARG A   4     -22.391  56.176  14.805  1.00 87.75           H  
ATOM     66  CZ  ARG A   4     -21.511  54.638  15.777  1.00 87.75           C  
ATOM     67  N   PRO A   5     -20.262  47.771  18.829  1.00 92.44           N  
ATOM     68  CA  PRO A   5     -19.751  46.405  18.748  1.00 92.44           C  
ATOM     69  HA  PRO A   5     -19.285  46.169  19.705  1.00 92.44           H  
ATOM     70  C   PRO A   5     -18.700  46.225  17.632  1.00 92.44           C  
ATOM     71  CB  PRO A   5     -20.995  45.526  18.594  1.00 92.44           C  
ATOM     72  HB2 PRO A   5     -20.785  44.571  18.112  1.00 92.44           H  
ATOM     73  HB3 PRO A   5     -21.445  45.359  19.573  1.00 92.44           H  
ATOM     74  O   PRO A   5     -18.964  45.613  16.596  1.00 92.44           O  
ATOM     75  CG  PRO A   5     -21.908  46.413  17.754  1.00 92.44           C  
ATOM     76  HG2 PRO A   5     -22.957  46.143  17.875  1.00 92.44           H  
ATOM     77  HG3 PRO A   5     -21.606  46.344  16.709  1.00 92.44           H  
ATOM     78  CD  PRO A   5     -21.611  47.817  18.278  1.00 92.44           C  
ATOM     79  HD2 PRO A   5     -21.679  48.547  17.471  1.00 92.44           H  
ATOM     80  HD3 PRO A   5     -22.317  48.055  19.073  1.00 92.44           H  
ATOM     81  N   TYR A   6     -17.517  46.820  17.808  1.00 93.19           N  
ATOM     82  H   TYR A   6     -17.328  47.211  18.720  1.00 93.19           H  
ATOM     83  CA  TYR A   6     -16.430  46.761  16.823  1.00 93.19           C  
ATOM     84  HA  TYR A   6     -16.820  47.055  15.849  1.00 93.19           H  
ATOM     85  C   TYR A   6     -15.835  45.357  16.668  1.00 93.19           C  
ATOM     86  CB  TYR A   6     -15.309  47.731  17.221  1.00 93.19           C  
ATOM     87  HB2 TYR A   6     -14.965  47.484  18.225  1.00 93.19           H  
ATOM     88  HB3 TYR A   6     -14.465  47.579  16.547  1.00 93.19           H  
ATOM     89  O   TYR A   6     -15.502  44.963  15.551  1.00 93.19           O  
ATOM     90  CG  TYR A   6     -15.683  49.197  17.160  1.00 93.19           C  
ATOM     91  CD1 TYR A   6     -15.857  49.819  15.909  1.00 93.19           C  
ATOM     92  HD1 TYR A   6     -15.733  49.250  14.999  1.00 93.19           H  
ATOM     93  CD2 TYR A   6     -15.823  49.943  18.346  1.00 93.19           C  
ATOM     94  HD2 TYR A   6     -15.692  49.458  19.302  1.00 93.19           H  
ATOM     95  CE1 TYR A   6     -16.171  51.189  15.844  1.00 93.19           C  
ATOM     96  HE1 TYR A   6     -16.292  51.682  14.891  1.00 93.19           H  
ATOM     97  CE2 TYR A   6     -16.122  51.318  18.284  1.00 93.19           C  
ATOM     98  HE2 TYR A   6     -16.213  51.895  19.193  1.00 93.19           H  
ATOM     99  OH  TYR A   6     -16.602  53.260  16.944  1.00 93.19           O  
ATOM    100  HH  TYR A   6     -16.656  53.712  17.790  1.00 93.19           H  
ATOM    101  CZ  TYR A   6     -16.297  51.941  17.029  1.00 93.19           C  
ATOM    102  N   PHE A   7     -15.685  44.617  17.769  1.00 95.31           N  
ATOM    103  H   PHE A   7     -16.081  44.953  18.636  1.00 95.31           H  
ATOM    104  CA  PHE A   7     -15.083  43.285  17.773  1.00 95.31           C  
ATOM    105  HA  PHE A   7     -14.152  43.310  17.206  1.00 95.31           H  
ATOM    106  C   PHE A   7     -15.993  42.263  17.091  1.00 95.31           C  
ATOM    107  CB  PHE A   7     -14.760  42.880  19.218  1.00 95.31           C  
ATOM    108  HB2 PHE A   7     -13.994  43.549  19.610  1.00 95.31           H  
ATOM    109  HB3 PHE A   7     -15.650  43.000  19.835  1.00 95.31           H  
ATOM    110  O   PHE A   7     -15.524  41.498  16.253  1.00 95.31           O  
ATOM    111  CG  PHE A   7     -14.279  41.452  19.360  1.00 95.31           C  
ATOM    112  CD1 PHE A   7     -15.130  40.469  19.903  1.00 95.31           C  
ATOM    113  HD1 PHE A   7     -16.126  40.731  20.227  1.00 95.31           H  
ATOM    114  CD2 PHE A   7     -12.993  41.100  18.913  1.00 95.31           C  
ATOM    115  HD2 PHE A   7     -12.345  41.846  18.476  1.00 95.31           H  
ATOM    116  CE1 PHE A   7     -14.693  39.136  19.997  1.00 95.31           C  
ATOM    117  HE1 PHE A   7     -15.347  38.375  20.395  1.00 95.31           H  
ATOM    118  CE2 PHE A   7     -12.555  39.770  19.014  1.00 95.31           C  
ATOM    119  HE2 PHE A   7     -11.570  39.495  18.667  1.00 95.31           H  
ATOM    120  CZ  PHE A   7     -13.406  38.790  19.549  1.00 95.31           C  
ATOM    121  HZ  PHE A   7     -13.073  37.764  19.599  1.00 95.31           H  
ATOM    122  N   THR A   8     -17.296  42.298  17.381  1.00 96.38           N  
ATOM    123  H   THR A   8     -17.598  42.921  18.117  1.00 96.38           H  
ATOM    124  CA  THR A   8     -18.293  41.412  16.766  1.00 96.38           C  
ATOM    125  HA  THR A   8     -18.055  40.377  17.013  1.00 96.38           H  
ATOM    126  C   THR A   8     -18.278  41.553  15.250  1.00 96.38           C  
ATOM    127  CB  THR A   8     -19.713  41.724  17.259  1.00 96.38           C  
ATOM    128  HB  THR A   8     -20.002  42.720  16.922  1.00 96.38           H  
ATOM    129  O   THR A   8     -18.152  40.558  14.545  1.00 96.38           O  
ATOM    130  CG2 THR A   8     -20.732  40.712  16.735  1.00 96.38           C  
ATOM    131 HG21 THR A   8     -20.769  40.721  15.645  1.00 96.38           H  
ATOM    132 HG22 THR A   8     -20.474  39.708  17.075  1.00 96.38           H  
ATOM    133 HG23 THR A   8     -21.720  40.969  17.115  1.00 96.38           H  
ATOM    134  OG1 THR A   8     -19.808  41.685  18.658  1.00 96.38           O  
ATOM    135  HG1 THR A   8     -19.244  42.369  19.026  1.00 96.38           H  
ATOM    136  N   TYR A   9     -18.367  42.784  14.734  1.00 95.44           N  
ATOM    137  H   TYR A   9     -18.440  43.578  15.355  1.00 95.44           H  
ATOM    138  CA  TYR A   9     -18.423  43.005  13.288  1.00 95.44           C  
ATOM    139  HA  TYR A   9     -19.195  42.363  12.864  1.00 95.44           H  
ATOM    140  C   TYR A   9     -17.128  42.600  12.579  1.00 95.44           C  
ATOM    141  CB  TYR A   9     -18.775  44.468  12.999  1.00 95.44           C  
ATOM    142  HB2 TYR A   9     -18.016  45.096  13.465  1.00 95.44           H  
ATOM    143  HB3 TYR A   9     -18.720  44.622  11.922  1.00 95.44           H  
ATOM    144  O   TYR A   9     -17.196  42.032  11.491  1.00 95.44           O  
ATOM    145  CG  TYR A   9     -20.144  44.951  13.456  1.00 95.44           C  
ATOM    146  CD1 TYR A   9     -21.237  44.069  13.611  1.00 95.44           C  
ATOM    147  HD1 TYR A   9     -21.124  43.010  13.428  1.00 95.44           H  
ATOM    148  CD2 TYR A   9     -20.328  46.328  13.684  1.00 95.44           C  
ATOM    149  HD2 TYR A   9     -19.492  47.000  13.563  1.00 95.44           H  
ATOM    150  CE1 TYR A   9     -22.494  44.558  14.014  1.00 95.44           C  
ATOM    151  HE1 TYR A   9     -23.319  43.873  14.143  1.00 95.44           H  
ATOM    152  CE2 TYR A   9     -21.589  46.826  14.058  1.00 95.44           C  
ATOM    153  HE2 TYR A   9     -21.710  47.886  14.225  1.00 95.44           H  
ATOM    154  OH  TYR A   9     -23.879  46.440  14.621  1.00 95.44           O  
ATOM    155  HH  TYR A   9     -23.824  47.396  14.547  1.00 95.44           H  
ATOM    156  CZ  TYR A   9     -22.673  45.939  14.231  1.00 95.44           C  
ATOM    157  N   TRP A  10     -15.968  42.828  13.201  1.00 96.44           N  
ATOM    158  H   TRP A  10     -15.968  43.300  14.094  1.00 96.44           H  
ATOM    159  CA  TRP A  10     -14.693  42.343  12.674  1.00 96.44           C  
ATOM    160  HA  TRP A  10     -14.557  42.703  11.655  1.00 96.44           H  
ATOM    161  C   TRP A  10     -14.632  40.816  12.637  1.00 96.44           C  
ATOM    162  CB  TRP A  10     -13.553  42.871  13.539  1.00 96.44           C  
ATOM    163  HB2 TRP A  10     -13.519  43.957  13.448  1.00 96.44           H  
ATOM    164  HB3 TRP A  10     -13.758  42.643  14.585  1.00 96.44           H  
ATOM    165  O   TRP A  10     -14.317  40.241  11.599  1.00 96.44           O  
ATOM    166  CG  TRP A  10     -12.207  42.329  13.196  1.00 96.44           C  
ATOM    167  CD1 TRP A  10     -11.481  42.606  12.087  1.00 96.44           C  
ATOM    168  HD1 TRP A  10     -11.784  43.284  11.303  1.00 96.44           H  
ATOM    169  CD2 TRP A  10     -11.453  41.330  13.937  1.00 96.44           C  
ATOM    170  CE2 TRP A  10     -10.258  41.047  13.215  1.00 96.44           C  
ATOM    171  CE3 TRP A  10     -11.684  40.611  15.130  1.00 96.44           C  
ATOM    172  HE3 TRP A  10     -12.598  40.776  15.681  1.00 96.44           H  
ATOM    173  NE1 TRP A  10     -10.326  41.844  12.092  1.00 96.44           N  
ATOM    174  HE1 TRP A  10      -9.683  41.779  11.316  1.00 96.44           H  
ATOM    175  CH2 TRP A  10      -9.578  39.403  14.852  1.00 96.44           C  
ATOM    176  HH2 TRP A  10      -8.881  38.653  15.193  1.00 96.44           H  
ATOM    177  CZ2 TRP A  10      -9.327  40.100  13.659  1.00 96.44           C  
ATOM    178  HZ2 TRP A  10      -8.441  39.897  13.076  1.00 96.44           H  
ATOM    179  CZ3 TRP A  10     -10.754  39.655  15.582  1.00 96.44           C  
ATOM    180  HZ3 TRP A  10     -10.955  39.087  16.478  1.00 96.44           H  
ATOM    181  N   LEU A  11     -14.974  40.160  13.747  1.00 97.00           N  
ATOM    182  H   LEU A  11     -15.235  40.695  14.563  1.00 97.00           H  
ATOM    183  CA  LEU A  11     -14.927  38.706  13.871  1.00 97.00           C  
ATOM    184  HA  LEU A  11     -13.908  38.374  13.676  1.00 97.00           H  
ATOM    185  C   LEU A  11     -15.848  38.032  12.845  1.00 97.00           C  
ATOM    186  CB  LEU A  11     -15.323  38.342  15.311  1.00 97.00           C  
ATOM    187  HB2 LEU A  11     -14.674  38.871  16.009  1.00 97.00           H  
ATOM    188  HB3 LEU A  11     -16.344  38.683  15.482  1.00 97.00           H  
ATOM    189  O   LEU A  11     -15.430  37.108  12.151  1.00 97.00           O  
ATOM    190  CG  LEU A  11     -15.244  36.836  15.602  1.00 97.00           C  
ATOM    191  HG  LEU A  11     -15.761  36.277  14.823  1.00 97.00           H  
ATOM    192  CD1 LEU A  11     -13.797  36.354  15.688  1.00 97.00           C  
ATOM    193 HD11 LEU A  11     -13.245  36.933  16.428  1.00 97.00           H  
ATOM    194 HD12 LEU A  11     -13.774  35.300  15.964  1.00 97.00           H  
ATOM    195 HD13 LEU A  11     -13.322  36.450  14.712  1.00 97.00           H  
ATOM    196  CD2 LEU A  11     -15.948  36.543  16.922  1.00 97.00           C  
ATOM    197 HD21 LEU A  11     -16.967  36.929  16.886  1.00 97.00           H  
ATOM    198 HD22 LEU A  11     -15.991  35.463  17.065  1.00 97.00           H  
ATOM    199 HD23 LEU A  11     -15.409  37.005  17.749  1.00 97.00           H  
ATOM    200  N   THR A  12     -17.081  38.529  12.706  1.00 97.44           N  
ATOM    201  H   THR A  12     -17.380  39.261  13.335  1.00 97.44           H  
ATOM    202  CA  THR A  12     -18.045  38.043  11.711  1.00 97.44           C  
ATOM    203  HA  THR A  12     -18.199  36.974  11.858  1.00 97.44           H  
ATOM    204  C   THR A  12     -17.523  38.231  10.289  1.00 97.44           C  
ATOM    205  CB  THR A  12     -19.391  38.765  11.882  1.00 97.44           C  
ATOM    206  HB  THR A  12     -19.258  39.832  11.698  1.00 97.44           H  
ATOM    207  O   THR A  12     -17.607  37.309   9.480  1.00 97.44           O  
ATOM    208  CG2 THR A  12     -20.485  38.234  10.966  1.00 97.44           C  
ATOM    209 HG21 THR A  12     -21.404  38.794  11.138  1.00 97.44           H  
ATOM    210 HG22 THR A  12     -20.658  37.183  11.198  1.00 97.44           H  
ATOM    211 HG23 THR A  12     -20.197  38.341   9.920  1.00 97.44           H  
ATOM    212  OG1 THR A  12     -19.883  38.582  13.187  1.00 97.44           O  
ATOM    213  HG1 THR A  12     -19.717  37.665  13.417  1.00 97.44           H  
ATOM    214  N   PHE A  13     -16.938  39.394   9.983  1.00 96.81           N  
ATOM    215  H   PHE A  13     -16.870  40.113  10.689  1.00 96.81           H  
ATOM    216  CA  PHE A  13     -16.334  39.653   8.677  1.00 96.81           C  
ATOM    217  HA  PHE A  13     -17.088  39.510   7.904  1.00 96.81           H  
ATOM    218  C   PHE A  13     -15.195  38.670   8.372  1.00 96.81           C  
ATOM    219  CB  PHE A  13     -15.857  41.111   8.625  1.00 96.81           C  
ATOM    220  HB2 PHE A  13     -15.223  41.320   9.487  1.00 96.81           H  
ATOM    221  HB3 PHE A  13     -16.724  41.767   8.695  1.00 96.81           H  
ATOM    222  O   PHE A  13     -15.199  38.036   7.319  1.00 96.81           O  
ATOM    223  CG  PHE A  13     -15.086  41.453   7.368  1.00 96.81           C  
ATOM    224  CD1 PHE A  13     -13.679  41.503   7.391  1.00 96.81           C  
ATOM    225  HD1 PHE A  13     -13.145  41.304   8.308  1.00 96.81           H  
ATOM    226  CD2 PHE A  13     -15.777  41.684   6.165  1.00 96.81           C  
ATOM    227  HD2 PHE A  13     -16.855  41.625   6.140  1.00 96.81           H  
ATOM    228  CE1 PHE A  13     -12.967  41.797   6.215  1.00 96.81           C  
ATOM    229  HE1 PHE A  13     -11.888  41.824   6.228  1.00 96.81           H  
ATOM    230  CE2 PHE A  13     -15.065  41.977   4.989  1.00 96.81           C  
ATOM    231  HE2 PHE A  13     -15.594  42.143   4.063  1.00 96.81           H  
ATOM    232  CZ  PHE A  13     -13.660  42.038   5.016  1.00 96.81           C  
ATOM    233  HZ  PHE A  13     -13.113  42.251   4.109  1.00 96.81           H  
ATOM    234  N   VAL A  14     -14.262  38.488   9.310  1.00 97.44           N  
ATOM    235  H   VAL A  14     -14.332  39.025  10.162  1.00 97.44           H  
ATOM    236  CA  VAL A  14     -13.128  37.563   9.167  1.00 97.44           C  
ATOM    237  HA  VAL A  14     -12.563  37.833   8.275  1.00 97.44           H  
ATOM    238  C   VAL A  14     -13.606  36.125   8.959  1.00 97.44           C  
ATOM    239  CB  VAL A  14     -12.193  37.686  10.385  1.00 97.44           C  
ATOM    240  HB  VAL A  14     -12.787  37.673  11.300  1.00 97.44           H  
ATOM    241  O   VAL A  14     -13.124  35.459   8.047  1.00 97.44           O  
ATOM    242  CG1 VAL A  14     -11.164  36.558  10.476  1.00 97.44           C  
ATOM    243 HG11 VAL A  14     -11.665  35.606  10.650  1.00 97.44           H  
ATOM    244 HG12 VAL A  14     -10.576  36.507   9.560  1.00 97.44           H  
ATOM    245 HG13 VAL A  14     -10.504  36.734  11.325  1.00 97.44           H  
ATOM    246  CG2 VAL A  14     -11.417  39.007  10.317  1.00 97.44           C  
ATOM    247 HG21 VAL A  14     -12.103  39.854  10.309  1.00 97.44           H  
ATOM    248 HG22 VAL A  14     -10.800  39.035   9.419  1.00 97.44           H  
ATOM    249 HG23 VAL A  14     -10.774  39.096  11.193  1.00 97.44           H  
ATOM    250  N   HIS A  15     -14.586  35.657   9.737  1.00 97.94           N  
ATOM    251  H   HIS A  15     -14.946  36.246  10.474  1.00 97.94           H  
ATOM    252  CA  HIS A  15     -15.125  34.300   9.598  1.00 97.94           C  
ATOM    253  HA  HIS A  15     -14.317  33.578   9.713  1.00 97.94           H  
ATOM    254  C   HIS A  15     -15.742  34.050   8.220  1.00 97.94           C  
ATOM    255  CB  HIS A  15     -16.174  34.050  10.689  1.00 97.94           C  
ATOM    256  HB2 HIS A  15     -16.877  34.883  10.719  1.00 97.94           H  
ATOM    257  HB3 HIS A  15     -16.735  33.153  10.427  1.00 97.94           H  
ATOM    258  O   HIS A  15     -15.494  33.002   7.621  1.00 97.94           O  
ATOM    259  CG  HIS A  15     -15.607  33.835  12.066  1.00 97.94           C  
ATOM    260  CD2 HIS A  15     -14.298  33.941  12.455  1.00 97.94           C  
ATOM    261  HD2 HIS A  15     -13.466  34.243  11.836  1.00 97.94           H  
ATOM    262  ND1 HIS A  15     -16.310  33.356  13.146  1.00 97.94           N  
ATOM    263  HD1 HIS A  15     -17.248  32.983  13.107  1.00 97.94           H  
ATOM    264  CE1 HIS A  15     -15.444  33.187  14.160  1.00 97.94           C  
ATOM    265  HE1 HIS A  15     -15.672  32.771  15.130  1.00 97.94           H  
ATOM    266  NE2 HIS A  15     -14.215  33.551  13.790  1.00 97.94           N  
ATOM    267  N   ILE A  16     -16.514  35.010   7.699  1.00 97.94           N  
ATOM    268  H   ILE A  16     -16.682  35.844   8.242  1.00 97.94           H  
ATOM    269  CA  ILE A  16     -17.133  34.894   6.373  1.00 97.94           C  
ATOM    270  HA  ILE A  16     -17.657  33.940   6.315  1.00 97.94           H  
ATOM    271  C   ILE A  16     -16.053  34.870   5.286  1.00 97.94           C  
ATOM    272  CB  ILE A  16     -18.168  36.023   6.159  1.00 97.94           C  
ATOM    273  HB  ILE A  16     -17.693  36.977   6.387  1.00 97.94           H  
ATOM    274  O   ILE A  16     -16.069  33.986   4.433  1.00 97.94           O  
ATOM    275  CG1 ILE A  16     -19.372  35.823   7.111  1.00 97.94           C  
ATOM    276 HG12 ILE A  16     -19.938  34.945   6.798  1.00 97.94           H  
ATOM    277 HG13 ILE A  16     -19.016  35.631   8.123  1.00 97.94           H  
ATOM    278  CG2 ILE A  16     -18.655  36.060   4.697  1.00 97.94           C  
ATOM    279 HG21 ILE A  16     -17.828  36.288   4.023  1.00 97.94           H  
ATOM    280 HG22 ILE A  16     -19.404  36.840   4.558  1.00 97.94           H  
ATOM    281 HG23 ILE A  16     -19.081  35.096   4.420  1.00 97.94           H  
ATOM    282  CD1 ILE A  16     -20.319  37.028   7.179  1.00 97.94           C  
ATOM    283 HD11 ILE A  16     -19.755  37.929   7.423  1.00 97.94           H  
ATOM    284 HD12 ILE A  16     -21.063  36.854   7.957  1.00 97.94           H  
ATOM    285 HD13 ILE A  16     -20.839  37.166   6.231  1.00 97.94           H  
ATOM    286  N   ILE A  17     -15.091  35.797   5.331  1.00 97.62           N  
ATOM    287  H   ILE A  17     -15.110  36.480   6.075  1.00 97.62           H  
ATOM    288  CA  ILE A  17     -14.033  35.891   4.316  1.00 97.62           C  
ATOM    289  HA  ILE A  17     -14.501  35.914   3.332  1.00 97.62           H  
ATOM    290  C   ILE A  17     -13.139  34.651   4.314  1.00 97.62           C  
ATOM    291  CB  ILE A  17     -13.219  37.190   4.502  1.00 97.62           C  
ATOM    292  HB  ILE A  17     -12.904  37.244   5.544  1.00 97.62           H  
ATOM    293  O   ILE A  17     -12.882  34.107   3.243  1.00 97.62           O  
ATOM    294  CG1 ILE A  17     -14.067  38.450   4.209  1.00 97.62           C  
ATOM    295 HG12 ILE A  17     -14.939  38.463   4.862  1.00 97.62           H  
ATOM    296 HG13 ILE A  17     -13.467  39.325   4.460  1.00 97.62           H  
ATOM    297  CG2 ILE A  17     -11.942  37.207   3.641  1.00 97.62           C  
ATOM    298 HG21 ILE A  17     -11.230  36.470   4.011  1.00 97.62           H  
ATOM    299 HG22 ILE A  17     -12.177  36.973   2.602  1.00 97.62           H  
ATOM    300 HG23 ILE A  17     -11.467  38.186   3.693  1.00 97.62           H  
ATOM    301  CD1 ILE A  17     -14.568  38.612   2.766  1.00 97.62           C  
ATOM    302 HD11 ILE A  17     -15.127  39.544   2.688  1.00 97.62           H  
ATOM    303 HD12 ILE A  17     -13.730  38.652   2.071  1.00 97.62           H  
ATOM    304 HD13 ILE A  17     -15.231  37.790   2.495  1.00 97.62           H  
ATOM    305  N   ILE A  18     -12.707  34.165   5.483  1.00 97.62           N  
ATOM    306  H   ILE A  18     -12.954  34.648   6.336  1.00 97.62           H  
ATOM    307  CA  ILE A  18     -11.906  32.936   5.579  1.00 97.62           C  
ATOM    308  HA  ILE A  18     -11.006  33.052   4.975  1.00 97.62           H  
ATOM    309  C   ILE A  18     -12.678  31.758   4.989  1.00 97.62           C  
ATOM    310  CB  ILE A  18     -11.479  32.660   7.039  1.00 97.62           C  
ATOM    311  HB  ILE A  18     -12.354  32.762   7.681  1.00 97.62           H  
ATOM    312  O   ILE A  18     -12.131  31.036   4.164  1.00 97.62           O  
ATOM    313  CG1 ILE A  18     -10.419  33.701   7.457  1.00 97.62           C  
ATOM    314 HG12 ILE A  18      -9.509  33.549   6.877  1.00 97.62           H  
ATOM    315 HG13 ILE A  18     -10.792  34.703   7.243  1.00 97.62           H  
ATOM    316  CG2 ILE A  18     -10.920  31.233   7.222  1.00 97.62           C  
ATOM    317 HG21 ILE A  18     -10.027  31.092   6.612  1.00 97.62           H  
ATOM    318 HG22 ILE A  18     -10.681  31.047   8.269  1.00 97.62           H  
ATOM    319 HG23 ILE A  18     -11.658  30.481   6.945  1.00 97.62           H  
ATOM    320  CD1 ILE A  18     -10.074  33.650   8.945  1.00 97.62           C  
ATOM    321 HD11 ILE A  18      -9.594  32.701   9.186  1.00 97.62           H  
ATOM    322 HD12 ILE A  18      -9.385  34.458   9.190  1.00 97.62           H  
ATOM    323 HD13 ILE A  18     -10.988  33.746   9.531  1.00 97.62           H  
ATOM    324  N   THR A  19     -13.951  31.587   5.357  1.00 98.00           N  
ATOM    325  H   THR A  19     -14.355  32.230   6.023  1.00 98.00           H  
ATOM    326  CA  THR A  19     -14.764  30.462   4.867  1.00 98.00           C  
ATOM    327  HA  THR A  19     -14.256  29.530   5.115  1.00 98.00           H  
ATOM    328  C   THR A  19     -14.916  30.502   3.344  1.00 98.00           C  
ATOM    329  CB  THR A  19     -16.147  30.443   5.537  1.00 98.00           C  
ATOM    330  HB  THR A  19     -16.709  31.328   5.240  1.00 98.00           H  
ATOM    331  O   THR A  19     -14.759  29.477   2.686  1.00 98.00           O  
ATOM    332  CG2 THR A  19     -16.954  29.196   5.176  1.00 98.00           C  
ATOM    333 HG21 THR A  19     -17.899  29.201   5.719  1.00 98.00           H  
ATOM    334 HG22 THR A  19     -17.170  29.180   4.108  1.00 98.00           H  
ATOM    335 HG23 THR A  19     -16.392  28.300   5.441  1.00 98.00           H  
ATOM    336  OG1 THR A  19     -16.007  30.446   6.941  1.00 98.00           O  
ATOM    337  HG1 THR A  19     -15.794  31.345   7.201  1.00 98.00           H  
ATOM    338  N   LEU A  20     -15.167  31.683   2.768  1.00 97.25           N  
ATOM    339  H   LEU A  20     -15.271  32.498   3.355  1.00 97.25           H  
ATOM    340  CA  LEU A  20     -15.272  31.847   1.316  1.00 97.25           C  
ATOM    341  HA  LEU A  20     -15.972  31.108   0.926  1.00 97.25           H  
ATOM    342  C   LEU A  20     -13.941  31.575   0.610  1.00 97.25           C  
ATOM    343  CB  LEU A  20     -15.777  33.261   0.984  1.00 97.25           C  
ATOM    344  HB2 LEU A  20     -15.661  33.424  -0.088  1.00 97.25           H  
ATOM    345  HB3 LEU A  20     -15.144  33.984   1.498  1.00 97.25           H  
ATOM    346  O   LEU A  20     -13.926  30.872  -0.395  1.00 97.25           O  
ATOM    347  CG  LEU A  20     -17.247  33.524   1.354  1.00 97.25           C  
ATOM    348  HG  LEU A  20     -17.410  33.327   2.413  1.00 97.25           H  
ATOM    349  CD1 LEU A  20     -17.577  34.993   1.076  1.00 97.25           C  
ATOM    350 HD11 LEU A  20     -16.912  35.628   1.661  1.00 97.25           H  
ATOM    351 HD12 LEU A  20     -17.448  35.210   0.016  1.00 97.25           H  
ATOM    352 HD13 LEU A  20     -18.607  35.198   1.368  1.00 97.25           H  
ATOM    353  CD2 LEU A  20     -18.219  32.653   0.556  1.00 97.25           C  
ATOM    354 HD21 LEU A  20     -18.039  32.771  -0.512  1.00 97.25           H  
ATOM    355 HD22 LEU A  20     -18.091  31.605   0.828  1.00 97.25           H  
ATOM    356 HD23 LEU A  20     -19.246  32.939   0.785  1.00 97.25           H  
ATOM    357  N   LEU A  21     -12.828  32.097   1.132  1.00 96.38           N  
ATOM    358  H   LEU A  21     -12.896  32.653   1.973  1.00 96.38           H  
ATOM    359  CA  LEU A  21     -11.508  31.873   0.542  1.00 96.38           C  
ATOM    360  HA  LEU A  21     -11.546  32.134  -0.515  1.00 96.38           H  
ATOM    361  C   LEU A  21     -11.116  30.397   0.588  1.00 96.38           C  
ATOM    362  CB  LEU A  21     -10.456  32.744   1.245  1.00 96.38           C  
ATOM    363  HB2 LEU A  21     -10.559  32.615   2.323  1.00 96.38           H  
ATOM    364  HB3 LEU A  21      -9.465  32.387   0.963  1.00 96.38           H  
ATOM    365  O   LEU A  21     -10.710  29.867  -0.436  1.00 96.38           O  
ATOM    366  CG  LEU A  21     -10.547  34.240   0.897  1.00 96.38           C  
ATOM    367  HG  LEU A  21     -11.549  34.614   1.105  1.00 96.38           H  
ATOM    368  CD1 LEU A  21      -9.552  35.011   1.762  1.00 96.38           C  
ATOM    369 HD11 LEU A  21      -9.788  34.832   2.811  1.00 96.38           H  
ATOM    370 HD12 LEU A  21      -8.536  34.671   1.558  1.00 96.38           H  
ATOM    371 HD13 LEU A  21      -9.629  36.079   1.557  1.00 96.38           H  
ATOM    372  CD2 LEU A  21     -10.223  34.526  -0.571  1.00 96.38           C  
ATOM    373 HD21 LEU A  21     -10.200  35.603  -0.742  1.00 96.38           H  
ATOM    374 HD22 LEU A  21      -9.253  34.101  -0.828  1.00 96.38           H  
ATOM    375 HD23 LEU A  21     -10.987  34.094  -1.218  1.00 96.38           H  
ATOM    376  N   VAL A  22     -11.315  29.731   1.727  1.00 95.81           N  
ATOM    377  H   VAL A  22     -11.673  30.240   2.522  1.00 95.81           H  
ATOM    378  CA  VAL A  22     -11.019  28.303   1.900  1.00 95.81           C  
ATOM    379  HA  VAL A  22      -9.960  28.135   1.702  1.00 95.81           H  
ATOM    380  C   VAL A  22     -11.788  27.446   0.894  1.00 95.81           C  
ATOM    381  CB  VAL A  22     -11.320  27.885   3.353  1.00 95.81           C  
ATOM    382  HB  VAL A  22     -12.280  28.303   3.656  1.00 95.81           H  
ATOM    383  O   VAL A  22     -11.198  26.577   0.259  1.00 95.81           O  
ATOM    384  CG1 VAL A  22     -11.398  26.370   3.537  1.00 95.81           C  
ATOM    385 HG11 VAL A  22     -12.299  25.984   3.059  1.00 95.81           H  
ATOM    386 HG12 VAL A  22     -11.441  26.121   4.597  1.00 95.81           H  
ATOM    387 HG13 VAL A  22     -10.530  25.890   3.083  1.00 95.81           H  
ATOM    388  CG2 VAL A  22     -10.232  28.430   4.288  1.00 95.81           C  
ATOM    389 HG21 VAL A  22      -9.271  27.983   4.035  1.00 95.81           H  
ATOM    390 HG22 VAL A  22     -10.142  29.512   4.185  1.00 95.81           H  
ATOM    391 HG23 VAL A  22     -10.482  28.195   5.323  1.00 95.81           H  
ATOM    392  N   ILE A  23     -13.080  27.716   0.691  1.00 95.81           N  
ATOM    393  H   ILE A  23     -13.515  28.443   1.242  1.00 95.81           H  
ATOM    394  CA  ILE A  23     -13.901  26.978  -0.281  1.00 95.81           C  
ATOM    395  HA  ILE A  23     -13.754  25.909  -0.128  1.00 95.81           H  
ATOM    396  C   ILE A  23     -13.461  27.273  -1.719  1.00 95.81           C  
ATOM    397  CB  ILE A  23     -15.391  27.302  -0.050  1.00 95.81           C  
ATOM    398  HB  ILE A  23     -15.506  28.384   0.008  1.00 95.81           H  
ATOM    399  O   ILE A  23     -13.430  26.367  -2.547  1.00 95.81           O  
ATOM    400  CG1 ILE A  23     -15.823  26.674   1.293  1.00 95.81           C  
ATOM    401 HG12 ILE A  23     -15.112  26.936   2.076  1.00 95.81           H  
ATOM    402 HG13 ILE A  23     -15.828  25.588   1.204  1.00 95.81           H  
ATOM    403  CG2 ILE A  23     -16.276  26.786  -1.201  1.00 95.81           C  
ATOM    404 HG21 ILE A  23     -16.104  25.719  -1.339  1.00 95.81           H  
ATOM    405 HG22 ILE A  23     -16.036  27.306  -2.129  1.00 95.81           H  
ATOM    406 HG23 ILE A  23     -17.332  26.963  -0.995  1.00 95.81           H  
ATOM    407  CD1 ILE A  23     -17.198  27.143   1.757  1.00 95.81           C  
ATOM    408 HD11 ILE A  23     -17.251  28.231   1.740  1.00 95.81           H  
ATOM    409 HD12 ILE A  23     -17.365  26.790   2.775  1.00 95.81           H  
ATOM    410 HD13 ILE A  23     -17.964  26.720   1.106  1.00 95.81           H  
ATOM    411  N   CYS A  24     -13.095  28.518  -2.029  1.00 94.94           N  
ATOM    412  H   CYS A  24     -13.168  29.241  -1.327  1.00 94.94           H  
ATOM    413  CA  CYS A  24     -12.606  28.882  -3.358  1.00 94.94           C  
ATOM    414  HA  CYS A  24     -13.299  28.503  -4.109  1.00 94.94           H  
ATOM    415  C   CYS A  24     -11.236  28.268  -3.685  1.00 94.94           C  
ATOM    416  CB  CYS A  24     -12.545  30.410  -3.468  1.00 94.94           C  
ATOM    417  HB2 CYS A  24     -11.976  30.677  -4.358  1.00 94.94           H  
ATOM    418  HB3 CYS A  24     -12.037  30.811  -2.591  1.00 94.94           H  
ATOM    419  O   CYS A  24     -10.965  28.030  -4.860  1.00 94.94           O  
ATOM    420  SG  CYS A  24     -14.217  31.110  -3.602  1.00 94.94           S  
ATOM    421  HG  CYS A  24     -13.856  32.384  -3.421  1.00 94.94           H  
ATOM    422  N   THR A  25     -10.371  28.037  -2.690  1.00 92.38           N  
ATOM    423  H   THR A  25     -10.611  28.325  -1.752  1.00 92.38           H  
ATOM    424  CA  THR A  25      -9.014  27.511  -2.911  1.00 92.38           C  
ATOM    425  HA  THR A  25      -8.715  27.737  -3.935  1.00 92.38           H  
ATOM    426  C   THR A  25      -8.914  25.991  -2.783  1.00 92.38           C  
ATOM    427  CB  THR A  25      -7.978  28.186  -1.999  1.00 92.38           C  
ATOM    428  HB  THR A  25      -7.005  27.728  -2.176  1.00 92.38           H  
ATOM    429  O   THR A  25      -8.237  25.384  -3.604  1.00 92.38           O  
ATOM    430  CG2 THR A  25      -7.848  29.688  -2.256  1.00 92.38           C  
ATOM    431 HG21 THR A  25      -7.542  29.852  -3.290  1.00 92.38           H  
ATOM    432 HG22 THR A  25      -8.797  30.193  -2.078  1.00 92.38           H  
ATOM    433 HG23 THR A  25      -7.090  30.102  -1.591  1.00 92.38           H  
ATOM    434  OG1 THR A  25      -8.306  28.022  -0.645  1.00 92.38           O  
ATOM    435  HG1 THR A  25      -7.871  27.216  -0.356  1.00 92.38           H  
ATOM    436  N   TYR A  26      -9.578  25.373  -1.798  1.00 91.31           N  
ATOM    437  H   TYR A  26     -10.110  25.936  -1.149  1.00 91.31           H  
ATOM    438  CA  TYR A  26      -9.514  23.920  -1.536  1.00 91.31           C  
ATOM    439  HA  TYR A  26      -8.669  23.496  -2.078  1.00 91.31           H  
ATOM    440  C   TYR A  26     -10.753  23.155  -2.030  1.00 91.31           C  
ATOM    441  CB  TYR A  26      -9.263  23.656  -0.040  1.00 91.31           C  
ATOM    442  HB2 TYR A  26      -9.361  22.587   0.147  1.00 91.31           H  
ATOM    443  HB3 TYR A  26     -10.028  24.156   0.554  1.00 91.31           H  
ATOM    444  O   TYR A  26     -10.733  21.931  -2.116  1.00 91.31           O  
ATOM    445  CG  TYR A  26      -7.888  24.090   0.433  1.00 91.31           C  
ATOM    446  CD1 TYR A  26      -6.825  23.167   0.474  1.00 91.31           C  
ATOM    447  HD1 TYR A  26      -6.987  22.134   0.204  1.00 91.31           H  
ATOM    448  CD2 TYR A  26      -7.667  25.426   0.807  1.00 91.31           C  
ATOM    449  HD2 TYR A  26      -8.513  26.097   0.853  1.00 91.31           H  
ATOM    450  CE1 TYR A  26      -5.544  23.583   0.888  1.00 91.31           C  
ATOM    451  HE1 TYR A  26      -4.731  22.874   0.945  1.00 91.31           H  
ATOM    452  CE2 TYR A  26      -6.368  25.865   1.133  1.00 91.31           C  
ATOM    453  HE2 TYR A  26      -6.172  26.902   1.363  1.00 91.31           H  
ATOM    454  OH  TYR A  26      -4.072  25.343   1.591  1.00 91.31           O  
ATOM    455  HH  TYR A  26      -3.995  26.293   1.706  1.00 91.31           H  
ATOM    456  CZ  TYR A  26      -5.309  24.936   1.206  1.00 91.31           C  
ATOM    457  N   GLY A  27     -11.833  23.851  -2.393  1.00 92.25           N  
ATOM    458  H   GLY A  27     -11.825  24.856  -2.293  1.00 92.25           H  
ATOM    459  CA  GLY A  27     -13.064  23.221  -2.866  1.00 92.25           C  
ATOM    460  HA2 GLY A  27     -13.648  23.949  -3.429  1.00 92.25           H  
ATOM    461  HA3 GLY A  27     -12.806  22.405  -3.541  1.00 92.25           H  
ATOM    462  C   GLY A  27     -13.946  22.661  -1.744  1.00 92.25           C  
ATOM    463  O   GLY A  27     -13.851  23.052  -0.579  1.00 92.25           O  
ATOM    464  N   ILE A  28     -14.868  21.774  -2.126  1.00 95.12           N  
ATOM    465  H   ILE A  28     -14.827  21.425  -3.073  1.00 95.12           H  
ATOM    466  CA  ILE A  28     -15.858  21.151  -1.237  1.00 95.12           C  
ATOM    467  HA  ILE A  28     -15.657  21.449  -0.208  1.00 95.12           H  
ATOM    468  C   ILE A  28     -15.688  19.633  -1.327  1.00 95.12           C  
ATOM    469  CB  ILE A  28     -17.297  21.611  -1.596  1.00 95.12           C  
ATOM    470  HB  ILE A  28     -17.491  21.346  -2.635  1.00 95.12           H  
ATOM    471  O   ILE A  28     -15.730  19.073  -2.423  1.00 95.12           O  
ATOM    472  CG1 ILE A  28     -17.445  23.143  -1.455  1.00 95.12           C  
ATOM    473 HG12 ILE A  28     -17.315  23.427  -0.411  1.00 95.12           H  
ATOM    474 HG13 ILE A  28     -16.659  23.625  -2.037  1.00 95.12           H  
ATOM    475  CG2 ILE A  28     -18.341  20.900  -0.717  1.00 95.12           C  
ATOM    476 HG21 ILE A  28     -18.373  19.845  -0.992  1.00 95.12           H  
ATOM    477 HG22 ILE A  28     -18.082  20.992   0.338  1.00 95.12           H  
ATOM    478 HG23 ILE A  28     -19.344  21.289  -0.888  1.00 95.12           H  
ATOM    479  CD1 ILE A  28     -18.775  23.711  -1.971  1.00 95.12           C  
ATOM    480 HD11 ILE A  28     -18.723  24.800  -1.968  1.00 95.12           H  
ATOM    481 HD12 ILE A  28     -19.604  23.409  -1.332  1.00 95.12           H  
ATOM    482 HD13 ILE A  28     -18.953  23.369  -2.991  1.00 95.12           H  
ATOM    483  N   ALA A  29     -15.508  18.977  -0.182  1.00 92.06           N  
ATOM    484  H   ALA A  29     -15.548  19.499   0.682  1.00 92.06           H  
ATOM    485  CA  ALA A  29     -15.493  17.522  -0.083  1.00 92.06           C  
ATOM    486  HA  ALA A  29     -14.811  17.137  -0.841  1.00 92.06           H  
ATOM    487  C   ALA A  29     -16.899  16.940  -0.341  1.00 92.06           C  
ATOM    488  CB  ALA A  29     -14.950  17.138   1.300  1.00 92.06           C  
ATOM    489  HB1 ALA A  29     -13.932  17.514   1.402  1.00 92.06           H  
ATOM    490  HB2 ALA A  29     -14.935  16.055   1.416  1.00 92.06           H  
ATOM    491  HB3 ALA A  29     -15.576  17.571   2.081  1.00 92.06           H  
ATOM    492  O   ALA A  29     -17.893  17.657  -0.185  1.00 92.06           O  
ATOM    493  N   PRO A  30     -17.027  15.651  -0.709  1.00 91.12           N  
ATOM    494  CA  PRO A  30     -18.328  15.013  -0.900  1.00 91.12           C  
ATOM    495  HA  PRO A  30     -18.776  15.416  -1.808  1.00 91.12           H  
ATOM    496  C   PRO A  30     -19.266  15.261   0.292  1.00 91.12           C  
ATOM    497  CB  PRO A  30     -18.018  13.528  -1.111  1.00 91.12           C  
ATOM    498  HB2 PRO A  30     -17.971  13.017  -0.150  1.00 91.12           H  
ATOM    499  HB3 PRO A  30     -18.741  13.046  -1.770  1.00 91.12           H  
ATOM    500  O   PRO A  30     -18.883  15.080   1.448  1.00 91.12           O  
ATOM    501  CG  PRO A  30     -16.614  13.541  -1.710  1.00 91.12           C  
ATOM    502  HG2 PRO A  30     -16.669  13.755  -2.777  1.00 91.12           H  
ATOM    503  HG3 PRO A  30     -16.086  12.604  -1.532  1.00 91.12           H  
ATOM    504  CD  PRO A  30     -15.951  14.708  -0.983  1.00 91.12           C  
ATOM    505  HD2 PRO A  30     -15.174  15.142  -1.611  1.00 91.12           H  
ATOM    506  HD3 PRO A  30     -15.525  14.355  -0.044  1.00 91.12           H  
ATOM    507  N   VAL A  31     -20.484  15.737   0.020  1.00 92.62           N  
ATOM    508  H   VAL A  31     -20.756  15.841  -0.947  1.00 92.62           H  
ATOM    509  CA  VAL A  31     -21.426  16.161   1.066  1.00 92.62           C  
ATOM    510  HA  VAL A  31     -20.855  16.515   1.924  1.00 92.62           H  
ATOM    511  C   VAL A  31     -22.273  14.976   1.511  1.00 92.62           C  
ATOM    512  CB  VAL A  31     -22.323  17.326   0.604  1.00 92.62           C  
ATOM    513  HB  VAL A  31     -22.914  17.011  -0.256  1.00 92.62           H  
ATOM    514  O   VAL A  31     -23.024  14.418   0.715  1.00 92.62           O  
ATOM    515  CG1 VAL A  31     -23.280  17.781   1.717  1.00 92.62           C  
ATOM    516 HG11 VAL A  31     -23.955  16.970   1.992  1.00 92.62           H  
ATOM    517 HG12 VAL A  31     -22.710  18.093   2.592  1.00 92.62           H  
ATOM    518 HG13 VAL A  31     -23.883  18.618   1.365  1.00 92.62           H  
ATOM    519  CG2 VAL A  31     -21.488  18.546   0.193  1.00 92.62           C  
ATOM    520 HG21 VAL A  31     -22.141  19.367  -0.104  1.00 92.62           H  
ATOM    521 HG22 VAL A  31     -20.842  18.295  -0.649  1.00 92.62           H  
ATOM    522 HG23 VAL A  31     -20.859  18.861   1.025  1.00 92.62           H  
ATOM    523  N   GLY A  32     -22.212  14.653   2.799  1.00 86.50           N  
ATOM    524  H   GLY A  32     -21.518  15.093   3.385  1.00 86.50           H  
ATOM    525  CA  GLY A  32     -22.984  13.566   3.389  1.00 86.50           C  
ATOM    526  HA2 GLY A  32     -24.030  13.864   3.458  1.00 86.50           H  
ATOM    527  HA3 GLY A  32     -22.933  12.694   2.736  1.00 86.50           H  
ATOM    528  C   GLY A  32     -22.497  13.191   4.789  1.00 86.50           C  
ATOM    529  O   GLY A  32     -21.752  13.943   5.418  1.00 86.50           O  
ATOM    530  N   PHE A  33     -22.974  12.053   5.293  1.00 82.56           N  
ATOM    531  H   PHE A  33     -23.414  11.428   4.632  1.00 82.56           H  
ATOM    532  CA  PHE A  33     -22.745  11.560   6.661  1.00 82.56           C  
ATOM    533  HA  PHE A  33     -22.084  12.252   7.183  1.00 82.56           H  
ATOM    534  C   PHE A  33     -22.042  10.194   6.692  1.00 82.56           C  
ATOM    535  CB  PHE A  33     -24.080  11.502   7.420  1.00 82.56           C  
ATOM    536  HB2 PHE A  33     -24.760  10.837   6.887  1.00 82.56           H  
ATOM    537  HB3 PHE A  33     -23.911  11.064   8.403  1.00 82.56           H  
ATOM    538  O   PHE A  33     -22.063   9.506   7.716  1.00 82.56           O  
ATOM    539  CG  PHE A  33     -24.757  12.837   7.642  1.00 82.56           C  
ATOM    540  CD1 PHE A  33     -24.342  13.666   8.700  1.00 82.56           C  
ATOM    541  HD1 PHE A  33     -23.491  13.388   9.304  1.00 82.56           H  
ATOM    542  CD2 PHE A  33     -25.818  13.241   6.812  1.00 82.56           C  
ATOM    543  HD2 PHE A  33     -26.128  12.614   5.989  1.00 82.56           H  
ATOM    544  CE1 PHE A  33     -25.015  14.871   8.958  1.00 82.56           C  
ATOM    545  HE1 PHE A  33     -24.689  15.505   9.769  1.00 82.56           H  
ATOM    546  CE2 PHE A  33     -26.472  14.462   7.051  1.00 82.56           C  
ATOM    547  HE2 PHE A  33     -27.278  14.777   6.405  1.00 82.56           H  
ATOM    548  CZ  PHE A  33     -26.077  15.272   8.131  1.00 82.56           C  
ATOM    549  HZ  PHE A  33     -26.576  16.213   8.313  1.00 82.56           H  
ATOM    550  N   ALA A  34     -21.486   9.764   5.563  1.00 82.06           N  
ATOM    551  H   ALA A  34     -21.487  10.364   4.751  1.00 82.06           H  
ATOM    552  CA  ALA A  34     -20.829   8.480   5.402  1.00 82.06           C  
ATOM    553  HA  ALA A  34     -20.778   7.965   6.361  1.00 82.06           H  
ATOM    554  C   ALA A  34     -19.377   8.663   4.926  1.00 82.06           C  
ATOM    555  CB  ALA A  34     -21.704   7.639   4.453  1.00 82.06           C  
ATOM    556  HB1 ALA A  34     -21.711   8.094   3.463  1.00 82.06           H  
ATOM    557  HB2 ALA A  34     -21.323   6.621   4.379  1.00 82.06           H  
ATOM    558  HB3 ALA A  34     -22.725   7.602   4.832  1.00 82.06           H  
ATOM    559  O   ALA A  34     -18.772   9.727   5.061  1.00 82.06           O  
ATOM    560  N   GLN A  35     -18.803   7.584   4.403  1.00 82.12           N  
ATOM    561  H   GLN A  35     -19.385   6.774   4.246  1.00 82.12           H  
ATOM    562  CA  GLN A  35     -17.503   7.587   3.747  1.00 82.12           C  
ATOM    563  HA  GLN A  35     -16.999   8.541   3.901  1.00 82.12           H  
ATOM    564  C   GLN A  35     -17.711   7.400   2.251  1.00 82.12           C  
ATOM    565  CB  GLN A  35     -16.626   6.475   4.327  1.00 82.12           C  
ATOM    566  HB2 GLN A  35     -15.754   6.340   3.686  1.00 82.12           H  
ATOM    567  HB3 GLN A  35     -17.187   5.541   4.361  1.00 82.12           H  
ATOM    568  O   GLN A  35     -18.376   6.448   1.833  1.00 82.12           O  
ATOM    569  CG  GLN A  35     -16.147   6.862   5.727  1.00 82.12           C  
ATOM    570  HG2 GLN A  35     -16.995   7.094   6.371  1.00 82.12           H  
ATOM    571  HG3 GLN A  35     -15.536   7.759   5.633  1.00 82.12           H  
ATOM    572  CD  GLN A  35     -15.315   5.784   6.402  1.00 82.12           C  
ATOM    573  NE2 GLN A  35     -14.569   6.164   7.412  1.00 82.12           N  
ATOM    574 HE21 GLN A  35     -14.574   7.144   7.659  1.00 82.12           H  
ATOM    575 HE22 GLN A  35     -13.909   5.495   7.782  1.00 82.12           H  
ATOM    576  OE1 GLN A  35     -15.345   4.607   6.068  1.00 82.12           O  
ATOM    577  N   HIS A  36     -17.118   8.289   1.465  1.00 83.06           N  
ATOM    578  H   HIS A  36     -16.532   8.994   1.890  1.00 83.06           H  
ATOM    579  CA  HIS A  36     -17.105   8.208   0.019  1.00 83.06           C  
ATOM    580  HA  HIS A  36     -18.001   7.687  -0.319  1.00 83.06           H  
ATOM    581  C   HIS A  36     -15.872   7.419  -0.424  1.00 83.06           C  
ATOM    582  CB  HIS A  36     -17.142   9.622  -0.562  1.00 83.06           C  
ATOM    583  HB2 HIS A  36     -16.245  10.164  -0.264  1.00 83.06           H  
ATOM    584  HB3 HIS A  36     -18.008  10.149  -0.161  1.00 83.06           H  
ATOM    585  O   HIS A  36     -14.746   7.750  -0.052  1.00 83.06           O  
ATOM    586  CG  HIS A  36     -17.243   9.613  -2.060  1.00 83.06           C  
ATOM    587  CD2 HIS A  36     -18.396   9.569  -2.797  1.00 83.06           C  
ATOM    588  HD2 HIS A  36     -19.399   9.549  -2.397  1.00 83.06           H  
ATOM    589  ND1 HIS A  36     -16.191   9.627  -2.943  1.00 83.06           N  
ATOM    590  HD1 HIS A  36     -15.212   9.672  -2.699  1.00 83.06           H  
ATOM    591  CE1 HIS A  36     -16.701   9.601  -4.186  1.00 83.06           C  
ATOM    592  HE1 HIS A  36     -16.124   9.635  -5.098  1.00 83.06           H  
ATOM    593  NE2 HIS A  36     -18.041   9.564  -4.150  1.00 83.06           N  
ATOM    594  N   VAL A  37     -16.085   6.368  -1.212  1.00 80.38           N  
ATOM    595  H   VAL A  37     -17.024   6.184  -1.535  1.00 80.38           H  
ATOM    596  CA  VAL A  37     -15.005   5.522  -1.729  1.00 80.38           C  
ATOM    597  HA  VAL A  37     -14.068   5.793  -1.242  1.00 80.38           H  
ATOM    598  C   VAL A  37     -14.852   5.786  -3.218  1.00 80.38           C  
ATOM    599  CB  VAL A  37     -15.248   4.029  -1.436  1.00 80.38           C  
ATOM    600  HB  VAL A  37     -16.135   3.691  -1.971  1.00 80.38           H  
ATOM    601  O   VAL A  37     -15.793   5.582  -3.983  1.00 80.38           O  
ATOM    602  CG1 VAL A  37     -14.049   3.184  -1.884  1.00 80.38           C  
ATOM    603 HG11 VAL A  37     -13.909   3.269  -2.962  1.00 80.38           H  
ATOM    604 HG12 VAL A  37     -14.221   2.134  -1.645  1.00 80.38           H  
ATOM    605 HG13 VAL A  37     -13.144   3.526  -1.382  1.00 80.38           H  
ATOM    606  CG2 VAL A  37     -15.469   3.783   0.065  1.00 80.38           C  
ATOM    607 HG21 VAL A  37     -15.549   2.714   0.259  1.00 80.38           H  
ATOM    608 HG22 VAL A  37     -14.636   4.195   0.634  1.00 80.38           H  
ATOM    609 HG23 VAL A  37     -16.391   4.265   0.391  1.00 80.38           H  
ATOM    610  N   THR A  38     -13.667   6.219  -3.637  1.00 80.81           N  
ATOM    611  H   THR A  38     -12.936   6.384  -2.960  1.00 80.81           H  
ATOM    612  CA  THR A  38     -13.286   6.292  -5.050  1.00 80.81           C  
ATOM    613  HA  THR A  38     -14.178   6.203  -5.671  1.00 80.81           H  
ATOM    614  C   THR A  38     -12.377   5.121  -5.388  1.00 80.81           C  
ATOM    615  CB  THR A  38     -12.610   7.624  -5.411  1.00 80.81           C  
ATOM    616  HB  THR A  38     -12.189   7.554  -6.414  1.00 80.81           H  
ATOM    617  O   THR A  38     -11.474   4.781  -4.625  1.00 80.81           O  
ATOM    618  CG2 THR A  38     -13.600   8.779  -5.364  1.00 80.81           C  
ATOM    619 HG21 THR A  38     -13.957   8.905  -4.342  1.00 80.81           H  
ATOM    620 HG22 THR A  38     -14.433   8.568  -6.035  1.00 80.81           H  
ATOM    621 HG23 THR A  38     -13.105   9.696  -5.685  1.00 80.81           H  
ATOM    622  OG1 THR A  38     -11.597   7.942  -4.497  1.00 80.81           O  
ATOM    623  HG1 THR A  38     -10.984   8.561  -4.899  1.00 80.81           H  
ATOM    624  N   THR A  39     -12.609   4.486  -6.535  1.00 76.06           N  
ATOM    625  H   THR A  39     -13.385   4.761  -7.120  1.00 76.06           H  
ATOM    626  CA  THR A  39     -11.737   3.427  -7.051  1.00 76.06           C  
ATOM    627  HA  THR A  39     -10.859   3.363  -6.407  1.00 76.06           H  
ATOM    628  C   THR A  39     -11.226   3.793  -8.436  1.00 76.06           C  
ATOM    629  CB  THR A  39     -12.391   2.035  -7.027  1.00 76.06           C  
ATOM    630  HB  THR A  39     -11.687   1.313  -7.439  1.00 76.06           H  
ATOM    631  O   THR A  39     -11.970   4.301  -9.277  1.00 76.06           O  
ATOM    632  CG2 THR A  39     -12.752   1.598  -5.610  1.00 76.06           C  
ATOM    633 HG21 THR A  39     -13.105   0.566  -5.617  1.00 76.06           H  
ATOM    634 HG22 THR A  39     -13.531   2.242  -5.200  1.00 76.06           H  
ATOM    635 HG23 THR A  39     -11.866   1.657  -4.977  1.00 76.06           H  
ATOM    636  OG1 THR A  39     -13.583   1.985  -7.776  1.00 76.06           O  
ATOM    637  HG1 THR A  39     -14.000   1.148  -7.556  1.00 76.06           H  
ATOM    638  N   GLN A  40      -9.939   3.557  -8.680  1.00 77.88           N  
ATOM    639  H   GLN A  40      -9.356   3.199  -7.937  1.00 77.88           H  
ATOM    640  CA  GLN A  40      -9.308   3.831  -9.970  1.00 77.88           C  
ATOM    641  HA  GLN A  40     -10.066   3.744 -10.749  1.00 77.88           H  
ATOM    642  C   GLN A  40      -8.221   2.796 -10.258  1.00 77.88           C  
ATOM    643  CB  GLN A  40      -8.774   5.273  -9.975  1.00 77.88           C  
ATOM    644  HB2 GLN A  40      -9.567   5.925  -9.610  1.00 77.88           H  
ATOM    645  HB3 GLN A  40      -7.922   5.349  -9.300  1.00 77.88           H  
ATOM    646  O   GLN A  40      -7.605   2.266  -9.336  1.00 77.88           O  
ATOM    647  CG  GLN A  40      -8.361   5.763 -11.372  1.00 77.88           C  
ATOM    648  HG2 GLN A  40      -7.452   5.245 -11.678  1.00 77.88           H  
ATOM    649  HG3 GLN A  40      -9.152   5.531 -12.085  1.00 77.88           H  
ATOM    650  CD  GLN A  40      -8.099   7.267 -11.436  1.00 77.88           C  
ATOM    651  NE2 GLN A  40      -7.578   7.763 -12.536  1.00 77.88           N  
ATOM    652 HE21 GLN A  40      -7.340   8.742 -12.466  1.00 77.88           H  
ATOM    653 HE22 GLN A  40      -7.182   7.145 -13.230  1.00 77.88           H  
ATOM    654  OE1 GLN A  40      -8.374   8.038 -10.538  1.00 77.88           O  
ATOM    655  N   LEU A  41      -7.991   2.500 -11.542  1.00 75.88           N  
ATOM    656  H   LEU A  41      -8.510   2.993 -12.254  1.00 75.88           H  
ATOM    657  CA  LEU A  41      -6.816   1.732 -11.955  1.00 75.88           C  
ATOM    658  HA  LEU A  41      -6.646   0.935 -11.230  1.00 75.88           H  
ATOM    659  C   LEU A  41      -5.595   2.638 -11.927  1.00 75.88           C  
ATOM    660  CB  LEU A  41      -6.980   1.121 -13.360  1.00 75.88           C  
ATOM    661  HB2 LEU A  41      -7.825   1.562 -13.888  1.00 75.88           H  
ATOM    662  HB3 LEU A  41      -6.084   1.343 -13.941  1.00 75.88           H  
ATOM    663  O   LEU A  41      -5.525   3.592 -12.707  1.00 75.88           O  
ATOM    664  CG  LEU A  41      -7.114  -0.404 -13.287  1.00 75.88           C  
ATOM    665  HG  LEU A  41      -6.498  -0.800 -12.479  1.00 75.88           H  
ATOM    666  CD1 LEU A  41      -8.571  -0.772 -13.065  1.00 75.88           C  
ATOM    667 HD11 LEU A  41      -8.629  -1.846 -12.891  1.00 75.88           H  
ATOM    668 HD12 LEU A  41      -9.155  -0.487 -13.940  1.00 75.88           H  
ATOM    669 HD13 LEU A  41      -8.944  -0.267 -12.174  1.00 75.88           H  
ATOM    670  CD2 LEU A  41      -6.666  -1.060 -14.585  1.00 75.88           C  
ATOM    671 HD21 LEU A  41      -6.644  -2.138 -14.420  1.00 75.88           H  
ATOM    672 HD22 LEU A  41      -7.349  -0.824 -15.400  1.00 75.88           H  
ATOM    673 HD23 LEU A  41      -5.662  -0.739 -14.862  1.00 75.88           H  
ATOM    674  N   VAL A  42      -4.638   2.309 -11.067  1.00 78.12           N  
ATOM    675  H   VAL A  42      -4.761   1.504 -10.469  1.00 78.12           H  
ATOM    676  CA  VAL A  42      -3.417   3.092 -10.900  1.00 78.12           C  
ATOM    677  HA  VAL A  42      -3.326   3.776 -11.744  1.00 78.12           H  
ATOM    678  C   VAL A  42      -2.200   2.178 -10.933  1.00 78.12           C  
ATOM    679  CB  VAL A  42      -3.459   3.944  -9.620  1.00 78.12           C  
ATOM    680  HB  VAL A  42      -3.338   3.311  -8.741  1.00 78.12           H  
ATOM    681  O   VAL A  42      -2.248   1.038 -10.476  1.00 78.12           O  
ATOM    682  CG1 VAL A  42      -2.319   4.959  -9.679  1.00 78.12           C  
ATOM    683 HG11 VAL A  42      -2.259   5.409 -10.670  1.00 78.12           H  
ATOM    684 HG12 VAL A  42      -2.521   5.763  -8.971  1.00 78.12           H  
ATOM    685 HG13 VAL A  42      -1.370   4.484  -9.430  1.00 78.12           H  
ATOM    686  CG2 VAL A  42      -4.768   4.737  -9.475  1.00 78.12           C  
ATOM    687 HG21 VAL A  42      -5.606   4.054  -9.331  1.00 78.12           H  
ATOM    688 HG22 VAL A  42      -4.720   5.376  -8.593  1.00 78.12           H  
ATOM    689 HG23 VAL A  42      -4.939   5.354 -10.357  1.00 78.12           H  
ATOM    690  N   LEU A  43      -1.109   2.662 -11.522  1.00 74.31           N  
ATOM    691  H   LEU A  43      -1.112   3.607 -11.878  1.00 74.31           H  
ATOM    692  CA  LEU A  43       0.139   1.916 -11.596  1.00 74.31           C  
ATOM    693  HA  LEU A  43      -0.076   0.902 -11.931  1.00 74.31           H  
ATOM    694  C   LEU A  43       0.787   1.858 -10.208  1.00 74.31           C  
ATOM    695  CB  LEU A  43       1.047   2.611 -12.623  1.00 74.31           C  
ATOM    696  HB2 LEU A  43       0.494   2.770 -13.548  1.00 74.31           H  
ATOM    697  HB3 LEU A  43       1.323   3.592 -12.236  1.00 74.31           H  
ATOM    698  O   LEU A  43       1.173   2.897  -9.671  1.00 74.31           O  
ATOM    699  CG  LEU A  43       2.321   1.815 -12.940  1.00 74.31           C  
ATOM    700  HG  LEU A  43       2.824   1.524 -12.018  1.00 74.31           H  
ATOM    701  CD1 LEU A  43       1.998   0.565 -13.754  1.00 74.31           C  
ATOM    702 HD11 LEU A  43       1.481  -0.164 -13.129  1.00 74.31           H  
ATOM    703 HD12 LEU A  43       2.917   0.116 -14.130  1.00 74.31           H  
ATOM    704 HD13 LEU A  43       1.366   0.813 -14.607  1.00 74.31           H  
ATOM    705  CD2 LEU A  43       3.284   2.679 -13.752  1.00 74.31           C  
ATOM    706 HD21 LEU A  43       3.527   3.581 -13.191  1.00 74.31           H  
ATOM    707 HD22 LEU A  43       4.200   2.122 -13.945  1.00 74.31           H  
ATOM    708 HD23 LEU A  43       2.820   2.960 -14.698  1.00 74.31           H  
ATOM    709  N   LYS A  44       0.942   0.659  -9.641  1.00 72.38           N  
ATOM    710  H   LYS A  44       0.577  -0.149 -10.125  1.00 72.38           H  
ATOM    711  CA  LYS A  44       1.615   0.461  -8.345  1.00 72.38           C  
ATOM    712  HA  LYS A  44       1.707   1.430  -7.855  1.00 72.38           H  
ATOM    713  C   LYS A  44       3.051  -0.053  -8.530  1.00 72.38           C  
ATOM    714  CB  LYS A  44       0.724  -0.421  -7.438  1.00 72.38           C  
ATOM    715  HB2 LYS A  44       0.987  -1.471  -7.568  1.00 72.38           H  
ATOM    716  HB3 LYS A  44      -0.319  -0.306  -7.732  1.00 72.38           H  
ATOM    717  O   LYS A  44       3.601  -0.081  -9.633  1.00 72.38           O  
ATOM    718  CG  LYS A  44       0.829  -0.020  -5.951  1.00 72.38           C  
ATOM    719  HG2 LYS A  44       1.868  -0.019  -5.623  1.00 72.38           H  
ATOM    720  HG3 LYS A  44       0.436   0.989  -5.830  1.00 72.38           H  
ATOM    721  CD  LYS A  44       0.042  -0.974  -5.045  1.00 72.38           C  
ATOM    722  HD2 LYS A  44       0.409  -1.991  -5.186  1.00 72.38           H  
ATOM    723  HD3 LYS A  44      -1.012  -0.946  -5.322  1.00 72.38           H  
ATOM    724  CE  LYS A  44       0.209  -0.565  -3.573  1.00 72.38           C  
ATOM    725  HE2 LYS A  44      -0.135   0.462  -3.450  1.00 72.38           H  
ATOM    726  HE3 LYS A  44       1.266  -0.577  -3.309  1.00 72.38           H  
ATOM    727  NZ  LYS A  44      -0.553  -1.459  -2.667  1.00 72.38           N  
ATOM    728  HZ1 LYS A  44      -0.427  -1.166  -1.709  1.00 72.38           H  
ATOM    729  HZ2 LYS A  44      -0.248  -2.417  -2.765  1.00 72.38           H  
ATOM    730  HZ3 LYS A  44      -1.539  -1.425  -2.883  1.00 72.38           H  
ATOM    731  N   ASN A  45       3.669  -0.485  -7.436  1.00 66.88           N  
ATOM    732  H   ASN A  45       3.175  -0.345  -6.566  1.00 66.88           H  
ATOM    733  CA  ASN A  45       5.088  -0.834  -7.331  1.00 66.88           C  
ATOM    734  HA  ASN A  45       5.678   0.028  -7.645  1.00 66.88           H  
ATOM    735  C   ASN A  45       5.509  -2.006  -8.228  1.00 66.88           C  
ATOM    736  CB  ASN A  45       5.384  -1.121  -5.843  1.00 66.88           C  
ATOM    737  HB2 ASN A  45       4.761  -1.944  -5.491  1.00 66.88           H  
ATOM    738  HB3 ASN A  45       6.428  -1.413  -5.729  1.00 66.88           H  
ATOM    739  O   ASN A  45       6.634  -2.030  -8.722  1.00 66.88           O  
ATOM    740  CG  ASN A  45       5.138   0.096  -4.961  1.00 66.88           C  
ATOM    741  ND2 ASN A  45       5.122  -0.058  -3.661  1.00 66.88           N  
ATOM    742 HD21 ASN A  45       5.257  -0.952  -3.211  1.00 66.88           H  
ATOM    743 HD22 ASN A  45       4.952   0.779  -3.122  1.00 66.88           H  
ATOM    744  OD1 ASN A  45       4.915   1.189  -5.449  1.00 66.88           O  
ATOM    745  N   ARG A  46       4.596  -2.948  -8.497  1.00 63.12           N  
ATOM    746  H   ARG A  46       3.683  -2.860  -8.072  1.00 63.12           H  
ATOM    747  CA  ARG A  46       4.851  -4.104  -9.373  1.00 63.12           C  
ATOM    748  HA  ARG A  46       5.835  -4.509  -9.137  1.00 63.12           H  
ATOM    749  C   ARG A  46       4.934  -3.736 -10.858  1.00 63.12           C  
ATOM    750  CB  ARG A  46       3.812  -5.203  -9.099  1.00 63.12           C  
ATOM    751  HB2 ARG A  46       2.805  -4.797  -9.199  1.00 63.12           H  
ATOM    752  HB3 ARG A  46       3.935  -6.003  -9.828  1.00 63.12           H  
ATOM    753  O   ARG A  46       5.266  -4.580 -11.680  1.00 63.12           O  
ATOM    754  CG  ARG A  46       4.004  -5.791  -7.693  1.00 63.12           C  
ATOM    755  HG2 ARG A  46       5.015  -6.192  -7.609  1.00 63.12           H  
ATOM    756  HG3 ARG A  46       3.869  -5.014  -6.940  1.00 63.12           H  
ATOM    757  CD  ARG A  46       3.001  -6.910  -7.425  1.00 63.12           C  
ATOM    758  HD2 ARG A  46       3.088  -7.662  -8.209  1.00 63.12           H  
ATOM    759  HD3 ARG A  46       1.996  -6.488  -7.451  1.00 63.12           H  
ATOM    760  NE  ARG A  46       3.255  -7.538  -6.116  1.00 63.12           N  
ATOM    761  HE  ARG A  46       4.133  -7.325  -5.666  1.00 63.12           H  
ATOM    762  NH1 ARG A  46       1.319  -8.758  -6.036  1.00 63.12           N  
ATOM    763 HH11 ARG A  46       1.014  -8.278  -6.871  1.00 63.12           H  
ATOM    764 HH12 ARG A  46       0.687  -9.377  -5.548  1.00 63.12           H  
ATOM    765  NH2 ARG A  46       2.784  -8.899  -4.352  1.00 63.12           N  
ATOM    766 HH21 ARG A  46       3.652  -8.630  -3.912  1.00 63.12           H  
ATOM    767 HH22 ARG A  46       2.165  -9.549  -3.888  1.00 63.12           H  
ATOM    768  CZ  ARG A  46       2.456  -8.396  -5.510  1.00 63.12           C  
ATOM    769  N   GLY A  47       4.673  -2.476 -11.216  1.00 62.28           N  
ATOM    770  H   GLY A  47       4.427  -1.810 -10.497  1.00 62.28           H  
ATOM    771  CA  GLY A  47       4.650  -2.025 -12.606  1.00 62.28           C  
ATOM    772  HA2 GLY A  47       4.643  -0.935 -12.619  1.00 62.28           H  
ATOM    773  HA3 GLY A  47       5.538  -2.383 -13.126  1.00 62.28           H  
ATOM    774  C   GLY A  47       3.428  -2.508 -13.382  1.00 62.28           C  
ATOM    775  O   GLY A  47       3.423  -2.391 -14.598  1.00 62.28           O  
ATOM    776  N   VAL A  48       2.416  -3.009 -12.674  1.00 64.75           N  
ATOM    777  H   VAL A  48       2.503  -3.016 -11.668  1.00 64.75           H  
ATOM    778  CA  VAL A  48       1.118  -3.409 -13.209  1.00 64.75           C  
ATOM    779  HA  VAL A  48       1.121  -3.290 -14.292  1.00 64.75           H  
ATOM    780  C   VAL A  48       0.064  -2.474 -12.621  1.00 64.75           C  
ATOM    781  CB  VAL A  48       0.843  -4.892 -12.885  1.00 64.75           C  
ATOM    782  HB  VAL A  48       0.860  -5.038 -11.805  1.00 64.75           H  
ATOM    783  O   VAL A  48       0.188  -2.031 -11.473  1.00 64.75           O  
ATOM    784  CG1 VAL A  48      -0.516  -5.334 -13.419  1.00 64.75           C  
ATOM    785 HG11 VAL A  48      -0.620  -6.417 -13.347  1.00 64.75           H  
ATOM    786 HG12 VAL A  48      -0.605  -5.015 -14.457  1.00 64.75           H  
ATOM    787 HG13 VAL A  48      -1.307  -4.886 -12.817  1.00 64.75           H  
ATOM    788  CG2 VAL A  48       1.904  -5.803 -13.518  1.00 64.75           C  
ATOM    789 HG21 VAL A  48       1.938  -5.647 -14.596  1.00 64.75           H  
ATOM    790 HG22 VAL A  48       1.678  -6.849 -13.309  1.00 64.75           H  
ATOM    791 HG23 VAL A  48       2.888  -5.585 -13.104  1.00 64.75           H  
ATOM    792  N   TYR A  49      -0.954  -2.133 -13.409  1.00 68.56           N  
ATOM    793  H   TYR A  49      -0.982  -2.465 -14.362  1.00 68.56           H  
ATOM    794  CA  TYR A  49      -2.099  -1.401 -12.883  1.00 68.56           C  
ATOM    795  HA  TYR A  49      -1.730  -0.537 -12.330  1.00 68.56           H  
ATOM    796  C   TYR A  49      -2.879  -2.280 -11.906  1.00 68.56           C  
ATOM    797  CB  TYR A  49      -2.995  -0.884 -14.009  1.00 68.56           C  
ATOM    798  HB2 TYR A  49      -3.242  -1.695 -14.694  1.00 68.56           H  
ATOM    799  HB3 TYR A  49      -3.922  -0.548 -13.545  1.00 68.56           H  
ATOM    800  O   TYR A  49      -3.240  -3.408 -12.229  1.00 68.56           O  
ATOM    801  CG  TYR A  49      -2.408   0.286 -14.773  1.00 68.56           C  
ATOM    802  CD1 TYR A  49      -2.644   1.584 -14.290  1.00 68.56           C  
ATOM    803  HD1 TYR A  49      -3.274   1.723 -13.423  1.00 68.56           H  
ATOM    804  CD2 TYR A  49      -1.589   0.099 -15.905  1.00 68.56           C  
ATOM    805  HD2 TYR A  49      -1.383  -0.891 -16.284  1.00 68.56           H  
ATOM    806  CE1 TYR A  49      -2.007   2.690 -14.874  1.00 68.56           C  
ATOM    807  HE1 TYR A  49      -2.124   3.672 -14.440  1.00 68.56           H  
ATOM    808  CE2 TYR A  49      -0.981   1.210 -16.525  1.00 68.56           C  
ATOM    809  HE2 TYR A  49      -0.316   1.049 -17.361  1.00 68.56           H  
ATOM    810  OH  TYR A  49      -0.521   3.588 -16.496  1.00 68.56           O  
ATOM    811  HH  TYR A  49      -0.375   4.241 -15.808  1.00 68.56           H  
ATOM    812  CZ  TYR A  49      -1.156   2.501 -15.979  1.00 68.56           C  
ATOM    813  N   GLU A  50      -3.168  -1.743 -10.731  1.00 70.94           N  
ATOM    814  H   GLU A  50      -2.833  -0.811 -10.529  1.00 70.94           H  
ATOM    815  CA  GLU A  50      -4.022  -2.356  -9.718  1.00 70.94           C  
ATOM    816  HA  GLU A  50      -4.442  -3.290 -10.091  1.00 70.94           H  
ATOM    817  C   GLU A  50      -5.184  -1.396  -9.442  1.00 70.94           C  
ATOM    818  CB  GLU A  50      -3.206  -2.694  -8.453  1.00 70.94           C  
ATOM    819  HB2 GLU A  50      -3.896  -2.999  -7.667  1.00 70.94           H  
ATOM    820  HB3 GLU A  50      -2.677  -1.800  -8.124  1.00 70.94           H  
ATOM    821  O   GLU A  50      -5.021  -0.172  -9.494  1.00 70.94           O  
ATOM    822  CG  GLU A  50      -2.196  -3.839  -8.693  1.00 70.94           C  
ATOM    823  HG2 GLU A  50      -2.751  -4.730  -8.986  1.00 70.94           H  
ATOM    824  HG3 GLU A  50      -1.544  -3.566  -9.523  1.00 70.94           H  
ATOM    825  CD  GLU A  50      -1.306  -4.176  -7.476  1.00 70.94           C  
ATOM    826  OE1 GLU A  50      -0.434  -5.070  -7.620  1.00 70.94           O  
ATOM    827  OE2 GLU A  50      -1.442  -3.520  -6.415  1.00 70.94           O  
ATOM    828  N   SER A  51      -6.385  -1.916  -9.191  1.00 72.56           N  
ATOM    829  H   SER A  51      -6.536  -2.913  -9.246  1.00 72.56           H  
ATOM    830  CA  SER A  51      -7.475  -1.069  -8.717  1.00 72.56           C  
ATOM    831  HA  SER A  51      -7.475  -0.147  -9.298  1.00 72.56           H  
ATOM    832  C   SER A  51      -7.229  -0.717  -7.257  1.00 72.56           C  
ATOM    833  CB  SER A  51      -8.843  -1.712  -8.918  1.00 72.56           C  
ATOM    834  HB2 SER A  51      -9.605  -1.099  -8.437  1.00 72.56           H  
ATOM    835  HB3 SER A  51      -9.057  -1.769  -9.985  1.00 72.56           H  
ATOM    836  O   SER A  51      -7.176  -1.605  -6.412  1.00 72.56           O  
ATOM    837  OG  SER A  51      -8.876  -3.003  -8.382  1.00 72.56           O  
ATOM    838  HG  SER A  51      -8.347  -3.020  -7.582  1.00 72.56           H  
ATOM    839  N   VAL A  52      -7.095   0.573  -6.966  1.00 76.88           N  
ATOM    840  H   VAL A  52      -7.130   1.237  -7.726  1.00 76.88           H  
ATOM    841  CA  VAL A  52      -6.842   1.095  -5.619  1.00 76.88           C  
ATOM    842  HA  VAL A  52      -6.644   0.265  -4.941  1.00 76.88           H  
ATOM    843  C   VAL A  52      -8.089   1.824  -5.125  1.00 76.88           C  
ATOM    844  CB  VAL A  52      -5.599   2.005  -5.612  1.00 76.88           C  
ATOM    845  HB  VAL A  52      -5.788   2.869  -6.250  1.00 76.88           H  
ATOM    846  O   VAL A  52      -8.756   2.505  -5.907  1.00 76.88           O  
ATOM    847  CG1 VAL A  52      -5.262   2.508  -4.203  1.00 76.88           C  
ATOM    848 HG11 VAL A  52      -4.462   3.245  -4.269  1.00 76.88           H  
ATOM    849 HG12 VAL A  52      -6.109   3.022  -3.749  1.00 76.88           H  
ATOM    850 HG13 VAL A  52      -4.954   1.683  -3.560  1.00 76.88           H  
ATOM    851  CG2 VAL A  52      -4.367   1.261  -6.150  1.00 76.88           C  
ATOM    852 HG21 VAL A  52      -4.500   1.021  -7.205  1.00 76.88           H  
ATOM    853 HG22 VAL A  52      -3.482   1.892  -6.062  1.00 76.88           H  
ATOM    854 HG23 VAL A  52      -4.209   0.338  -5.592  1.00 76.88           H  
ATOM    855  N   LYS A  53      -8.407   1.677  -3.833  1.00 77.12           N  
ATOM    856  H   LYS A  53      -7.776   1.139  -3.257  1.00 77.12           H  
ATOM    857  CA  LYS A  53      -9.483   2.408  -3.145  1.00 77.12           C  
ATOM    858  HA  LYS A  53     -10.147   2.831  -3.899  1.00 77.12           H  
ATOM    859  C   LYS A  53      -8.923   3.591  -2.357  1.00 77.12           C  
ATOM    860  CB  LYS A  53     -10.339   1.464  -2.268  1.00 77.12           C  
ATOM    861  HB2 LYS A  53     -10.847   0.767  -2.933  1.00 77.12           H  
ATOM    862  HB3 LYS A  53     -11.110   2.057  -1.776  1.00 77.12           H  
ATOM    863  O   LYS A  53      -8.006   3.412  -1.563  1.00 77.12           O  
ATOM    864  CG  LYS A  53      -9.575   0.663  -1.187  1.00 77.12           C  
ATOM    865  HG2 LYS A  53      -8.745   0.137  -1.658  1.00 77.12           H  
ATOM    866  HG3 LYS A  53      -9.172   1.348  -0.441  1.00 77.12           H  
ATOM    867  CD  LYS A  53     -10.460  -0.382  -0.472  1.00 77.12           C  
ATOM    868  HD2 LYS A  53     -10.937  -1.012  -1.223  1.00 77.12           H  
ATOM    869  HD3 LYS A  53     -11.237   0.122   0.103  1.00 77.12           H  
ATOM    870  CE  LYS A  53      -9.620  -1.279   0.460  1.00 77.12           C  
ATOM    871  HE2 LYS A  53      -9.418  -0.747   1.389  1.00 77.12           H  
ATOM    872  HE3 LYS A  53      -8.658  -1.459  -0.020  1.00 77.12           H  
ATOM    873  NZ  LYS A  53     -10.247  -2.610   0.738  1.00 77.12           N  
ATOM    874  HZ1 LYS A  53     -10.384  -3.181  -0.084  1.00 77.12           H  
ATOM    875  HZ2 LYS A  53     -11.147  -2.561   1.193  1.00 77.12           H  
ATOM    876  HZ3 LYS A  53      -9.633  -3.198   1.282  1.00 77.12           H  
ATOM    877  N   TYR A  54      -9.512   4.770  -2.528  1.00 81.25           N  
ATOM    878  H   TYR A  54     -10.240   4.847  -3.225  1.00 81.25           H  
ATOM    879  CA  TYR A  54      -9.301   5.928  -1.661  1.00 81.25           C  
ATOM    880  HA  TYR A  54      -8.514   5.705  -0.941  1.00 81.25           H  
ATOM    881  C   TYR A  54     -10.588   6.203  -0.878  1.00 81.25           C  
ATOM    882  CB  TYR A  54      -8.825   7.131  -2.479  1.00 81.25           C  
ATOM    883  HB2 TYR A  54      -7.854   6.896  -2.914  1.00 81.25           H  
ATOM    884  HB3 TYR A  54      -9.513   7.300  -3.308  1.00 81.25           H  
ATOM    885  O   TYR A  54     -11.677   6.272  -1.451  1.00 81.25           O  
ATOM    886  CG  TYR A  54      -8.690   8.406  -1.669  1.00 81.25           C  
ATOM    887  CD1 TYR A  54      -9.670   9.414  -1.750  1.00 81.25           C  
ATOM    888  HD1 TYR A  54     -10.526   9.285  -2.396  1.00 81.25           H  
ATOM    889  CD2 TYR A  54      -7.570   8.581  -0.835  1.00 81.25           C  
ATOM    890  HD2 TYR A  54      -6.807   7.818  -0.794  1.00 81.25           H  
ATOM    891  CE1 TYR A  54      -9.520  10.603  -1.011  1.00 81.25           C  
ATOM    892  HE1 TYR A  54     -10.237  11.405  -1.108  1.00 81.25           H  
ATOM    893  CE2 TYR A  54      -7.420   9.765  -0.089  1.00 81.25           C  
ATOM    894  HE2 TYR A  54      -6.540   9.909   0.521  1.00 81.25           H  
ATOM    895  OH  TYR A  54      -8.250  11.933   0.525  1.00 81.25           O  
ATOM    896  HH  TYR A  54      -7.390  11.967   0.952  1.00 81.25           H  
ATOM    897  CZ  TYR A  54      -8.400  10.777  -0.172  1.00 81.25           C  
ATOM    898  N   ILE A  55     -10.469   6.296   0.447  1.00 78.94           N  
ATOM    899  H   ILE A  55      -9.541   6.305   0.846  1.00 78.94           H  
ATOM    900  CA  ILE A  55     -11.601   6.469   1.361  1.00 78.94           C  
ATOM    901  HA  ILE A  55     -12.534   6.366   0.808  1.00 78.94           H  
ATOM    902  C   ILE A  55     -11.537   7.885   1.920  1.00 78.94           C  
ATOM    903  CB  ILE A  55     -11.604   5.402   2.482  1.00 78.94           C  
ATOM    904  HB  ILE A  55     -10.717   5.545   3.100  1.00 78.94           H  
ATOM    905  O   ILE A  55     -10.609   8.226   2.650  1.00 78.94           O  
ATOM    906  CG1 ILE A  55     -11.557   3.971   1.893  1.00 78.94           C  
ATOM    907 HG12 ILE A  55     -12.434   3.803   1.269  1.00 78.94           H  
ATOM    908 HG13 ILE A  55     -10.674   3.870   1.262  1.00 78.94           H  
ATOM    909  CG2 ILE A  55     -12.853   5.592   3.368  1.00 78.94           C  
ATOM    910 HG21 ILE A  55     -12.876   6.599   3.786  1.00 78.94           H  
ATOM    911 HG22 ILE A  55     -12.833   4.898   4.209  1.00 78.94           H  
ATOM    912 HG23 ILE A  55     -13.755   5.424   2.780  1.00 78.94           H  
ATOM    913  CD1 ILE A  55     -11.471   2.858   2.945  1.00 78.94           C  
ATOM    914 HD11 ILE A  55     -12.402   2.790   3.508  1.00 78.94           H  
ATOM    915 HD12 ILE A  55     -10.643   3.053   3.626  1.00 78.94           H  
ATOM    916 HD13 ILE A  55     -11.300   1.905   2.444  1.00 78.94           H  
ATOM    917  N   GLN A  56     -12.543   8.693   1.601  1.00 80.94           N  
ATOM    918  H   GLN A  56     -13.270   8.346   0.991  1.00 80.94           H  
ATOM    919  CA  GLN A  56     -12.666  10.062   2.085  1.00 80.94           C  
ATOM    920  HA  GLN A  56     -11.780  10.318   2.666  1.00 80.94           H  
ATOM    921  C   GLN A  56     -13.892  10.194   2.988  1.00 80.94           C  
ATOM    922  CB  GLN A  56     -12.735  11.014   0.887  1.00 80.94           C  
ATOM    923  HB2 GLN A  56     -11.986  10.712   0.155  1.00 80.94           H  
ATOM    924  HB3 GLN A  56     -13.716  10.940   0.419  1.00 80.94           H  
ATOM    925  O   GLN A  56     -14.978   9.717   2.652  1.00 80.94           O  
ATOM    926  CG  GLN A  56     -12.460  12.468   1.296  1.00 80.94           C  
ATOM    927  HG2 GLN A  56     -13.217  12.803   2.005  1.00 80.94           H  
ATOM    928  HG3 GLN A  56     -11.484  12.522   1.778  1.00 80.94           H  
ATOM    929  CD  GLN A  56     -12.465  13.425   0.108  1.00 80.94           C  
ATOM    930  NE2 GLN A  56     -11.966  14.628   0.273  1.00 80.94           N  
ATOM    931 HE21 GLN A  56     -11.869  15.165  -0.577  1.00 80.94           H  
ATOM    932 HE22 GLN A  56     -11.406  14.826   1.089  1.00 80.94           H  
ATOM    933  OE1 GLN A  56     -12.921  13.130  -0.983  1.00 80.94           O  
ATOM    934  N   GLN A  57     -13.739  10.863   4.131  1.00 83.00           N  
ATOM    935  H   GLN A  57     -12.833  11.236   4.375  1.00 83.00           H  
ATOM    936  CA  GLN A  57     -14.884  11.200   4.972  1.00 83.00           C  
ATOM    937  HA  GLN A  57     -15.503  10.308   5.073  1.00 83.00           H  
ATOM    938  C   GLN A  57     -15.722  12.296   4.303  1.00 83.00           C  
ATOM    939  CB  GLN A  57     -14.413  11.618   6.373  1.00 83.00           C  
ATOM    940  HB2 GLN A  57     -13.686  10.897   6.747  1.00 83.00           H  
ATOM    941  HB3 GLN A  57     -13.922  12.589   6.313  1.00 83.00           H  
ATOM    942  O   GLN A  57     -15.190  13.324   3.879  1.00 83.00           O  
ATOM    943  CG  GLN A  57     -15.589  11.710   7.361  1.00 83.00           C  
ATOM    944  HG2 GLN A  57     -15.239  12.169   8.285  1.00 83.00           H  
ATOM    945  HG3 GLN A  57     -16.357  12.368   6.956  1.00 83.00           H  
ATOM    946  CD  GLN A  57     -16.213  10.354   7.702  1.00 83.00           C  
ATOM    947  NE2 GLN A  57     -17.477  10.318   8.055  1.00 83.00           N  
ATOM    948 HE21 GLN A  57     -17.885   9.407   8.213  1.00 83.00           H  
ATOM    949 HE22 GLN A  57     -18.047  11.150   8.013  1.00 83.00           H  
ATOM    950  OE1 GLN A  57     -15.577   9.308   7.681  1.00 83.00           O  
ATOM    951  N   GLU A  58     -17.036  12.092   4.233  1.00 87.56           N  
ATOM    952  H   GLU A  58     -17.438  11.235   4.586  1.00 87.56           H  
ATOM    953  CA  GLU A  58     -17.955  13.111   3.734  1.00 87.56           C  
ATOM    954  HA  GLU A  58     -17.548  13.516   2.808  1.00 87.56           H  
ATOM    955  C   GLU A  58     -18.100  14.268   4.736  1.00 87.56           C  
ATOM    956  CB  GLU A  58     -19.324  12.494   3.427  1.00 87.56           C  
ATOM    957  HB2 GLU A  58     -19.994  13.294   3.111  1.00 87.56           H  
ATOM    958  HB3 GLU A  58     -19.725  12.057   4.341  1.00 87.56           H  
ATOM    959  O   GLU A  58     -18.084  14.072   5.955  1.00 87.56           O  
ATOM    960  CG  GLU A  58     -19.279  11.440   2.311  1.00 87.56           C  
ATOM    961  HG2 GLU A  58     -18.579  10.647   2.576  1.00 87.56           H  
ATOM    962  HG3 GLU A  58     -18.910  11.918   1.403  1.00 87.56           H  
ATOM    963  CD  GLU A  58     -20.649  10.811   2.022  1.00 87.56           C  
ATOM    964  OE1 GLU A  58     -20.812  10.278   0.903  1.00 87.56           O  
ATOM    965  OE2 GLU A  58     -21.525  10.822   2.926  1.00 87.56           O  
ATOM    966  N   ASN A  59     -18.272  15.490   4.226  1.00 88.75           N  
ATOM    967  H   ASN A  59     -18.317  15.577   3.221  1.00 88.75           H  
ATOM    968  CA  ASN A  59     -18.428  16.689   5.045  1.00 88.75           C  
ATOM    969  HA  ASN A  59     -18.313  16.419   6.095  1.00 88.75           H  
ATOM    970  C   ASN A  59     -19.835  17.291   4.899  1.00 88.75           C  
ATOM    971  CB  ASN A  59     -17.296  17.682   4.731  1.00 88.75           C  
ATOM    972  HB2 ASN A  59     -17.383  18.029   3.702  1.00 88.75           H  
ATOM    973  HB3 ASN A  59     -16.335  17.182   4.845  1.00 88.75           H  
ATOM    974  O   ASN A  59     -20.111  18.092   4.000  1.00 88.75           O  
ATOM    975  CG  ASN A  59     -17.319  18.889   5.654  1.00 88.75           C  
ATOM    976  ND2 ASN A  59     -16.346  19.757   5.539  1.00 88.75           N  
ATOM    977 HD21 ASN A  59     -16.368  20.593   6.106  1.00 88.75           H  
ATOM    978 HD22 ASN A  59     -15.557  19.572   4.937  1.00 88.75           H  
ATOM    979  OD1 ASN A  59     -18.209  19.071   6.474  1.00 88.75           O  
ATOM    980  N   PHE A  60     -20.730  16.955   5.831  1.00 89.38           N  
ATOM    981  H   PHE A  60     -20.490  16.218   6.478  1.00 89.38           H  
ATOM    982  CA  PHE A  60     -22.095  17.494   5.857  1.00 89.38           C  
ATOM    983  HA  PHE A  60     -22.536  17.318   4.876  1.00 89.38           H  
ATOM    984  C   PHE A  60     -22.178  19.012   6.113  1.00 89.38           C  
ATOM    985  CB  PHE A  60     -22.949  16.739   6.882  1.00 89.38           C  
ATOM    986  HB2 PHE A  60     -23.995  16.983   6.693  1.00 89.38           H  
ATOM    987  HB3 PHE A  60     -22.854  15.663   6.733  1.00 89.38           H  
ATOM    988  O   PHE A  60     -23.222  19.611   5.855  1.00 89.38           O  
ATOM    989  CG  PHE A  60     -22.638  17.060   8.327  1.00 89.38           C  
ATOM    990  CD1 PHE A  60     -21.624  16.362   9.006  1.00 89.38           C  
ATOM    991  HD1 PHE A  60     -21.050  15.603   8.495  1.00 89.38           H  
ATOM    992  CD2 PHE A  60     -23.379  18.052   8.995  1.00 89.38           C  
ATOM    993  HD2 PHE A  60     -24.144  18.603   8.468  1.00 89.38           H  
ATOM    994  CE1 PHE A  60     -21.356  16.657  10.351  1.00 89.38           C  
ATOM    995  HE1 PHE A  60     -20.549  16.152  10.861  1.00 89.38           H  
ATOM    996  CE2 PHE A  60     -23.131  18.322  10.350  1.00 89.38           C  
ATOM    997  HE2 PHE A  60     -23.694  19.088  10.863  1.00 89.38           H  
ATOM    998  CZ  PHE A  60     -22.124  17.615  11.029  1.00 89.38           C  
ATOM    999  HZ  PHE A  60     -21.901  17.844  12.060  1.00 89.38           H  
ATOM   1000  N   TRP A  61     -21.106  19.666   6.583  1.00 93.25           N  
ATOM   1001  H   TRP A  61     -20.255  19.151   6.758  1.00 93.25           H  
ATOM   1002  CA  TRP A  61     -21.076  21.122   6.786  1.00 93.25           C  
ATOM   1003  HA  TRP A  61     -22.039  21.415   7.205  1.00 93.25           H  
ATOM   1004  C   TRP A  61     -20.917  21.923   5.486  1.00 93.25           C  
ATOM   1005  CB  TRP A  61     -19.998  21.502   7.810  1.00 93.25           C  
ATOM   1006  HB2 TRP A  61     -19.977  22.588   7.903  1.00 93.25           H  
ATOM   1007  HB3 TRP A  61     -19.016  21.203   7.443  1.00 93.25           H  
ATOM   1008  O   TRP A  61     -20.965  23.158   5.533  1.00 93.25           O  
ATOM   1009  CG  TRP A  61     -20.211  20.951   9.184  1.00 93.25           C  
ATOM   1010  CD1 TRP A  61     -19.489  19.972   9.776  1.00 93.25           C  
ATOM   1011  HD1 TRP A  61     -18.656  19.461   9.317  1.00 93.25           H  
ATOM   1012  CD2 TRP A  61     -21.226  21.340  10.155  1.00 93.25           C  
ATOM   1013  CE2 TRP A  61     -21.056  20.556  11.329  1.00 93.25           C  
ATOM   1014  CE3 TRP A  61     -22.278  22.282  10.157  1.00 93.25           C  
ATOM   1015  HE3 TRP A  61     -22.422  22.896   9.280  1.00 93.25           H  
ATOM   1016  NE1 TRP A  61     -19.966  19.759  11.057  1.00 93.25           N  
ATOM   1017  HE1 TRP A  61     -19.572  19.096  11.709  1.00 93.25           H  
ATOM   1018  CH2 TRP A  61     -22.973  21.591  12.387  1.00 93.25           C  
ATOM   1019  HH2 TRP A  61     -23.658  21.672  13.218  1.00 93.25           H  
ATOM   1020  CZ2 TRP A  61     -21.916  20.665  12.430  1.00 93.25           C  
ATOM   1021  HZ2 TRP A  61     -21.763  20.028  13.289  1.00 93.25           H  
ATOM   1022  CZ3 TRP A  61     -23.140  22.412  11.261  1.00 93.25           C  
ATOM   1023  HZ3 TRP A  61     -23.948  23.129  11.240  1.00 93.25           H  
ATOM   1024  N   ILE A  62     -20.776  21.241   4.339  1.00 96.00           N  
ATOM   1025  H   ILE A  62     -20.741  20.234   4.408  1.00 96.00           H  
ATOM   1026  CA  ILE A  62     -20.542  21.826   3.011  1.00 96.00           C  
ATOM   1027  HA  ILE A  62     -20.377  20.994   2.325  1.00 96.00           H  
ATOM   1028  C   ILE A  62     -19.248  22.646   3.030  1.00 96.00           C  
ATOM   1029  CB  ILE A  62     -21.768  22.612   2.483  1.00 96.00           C  
ATOM   1030  HB  ILE A  62     -21.872  23.530   3.061  1.00 96.00           H  
ATOM   1031  O   ILE A  62     -19.254  23.881   3.027  1.00 96.00           O  
ATOM   1032  CG1 ILE A  62     -23.080  21.806   2.632  1.00 96.00           C  
ATOM   1033 HG12 ILE A  62     -23.219  21.525   3.676  1.00 96.00           H  
ATOM   1034 HG13 ILE A  62     -23.016  20.892   2.042  1.00 96.00           H  
ATOM   1035  CG2 ILE A  62     -21.537  22.995   1.007  1.00 96.00           C  
ATOM   1036 HG21 ILE A  62     -20.606  23.551   0.893  1.00 96.00           H  
ATOM   1037 HG22 ILE A  62     -22.341  23.636   0.647  1.00 96.00           H  
ATOM   1038 HG23 ILE A  62     -21.487  22.097   0.392  1.00 96.00           H  
ATOM   1039  CD1 ILE A  62     -24.337  22.583   2.222  1.00 96.00           C  
ATOM   1040 HD11 ILE A  62     -24.356  22.736   1.143  1.00 96.00           H  
ATOM   1041 HD12 ILE A  62     -25.219  22.008   2.503  1.00 96.00           H  
ATOM   1042 HD13 ILE A  62     -24.365  23.547   2.731  1.00 96.00           H  
ATOM   1043  N   GLY A  63     -18.127  21.940   3.117  1.00 94.62           N  
ATOM   1044  H   GLY A  63     -18.175  20.931   3.108  1.00 94.62           H  
ATOM   1045  CA  GLY A  63     -16.800  22.535   3.176  1.00 94.62           C  
ATOM   1046  HA2 GLY A  63     -16.603  22.846   4.202  1.00 94.62           H  
ATOM   1047  HA3 GLY A  63     -16.754  23.413   2.532  1.00 94.62           H  
ATOM   1048  C   GLY A  63     -15.708  21.565   2.730  1.00 94.62           C  
ATOM   1049  O   GLY A  63     -16.023  20.509   2.177  1.00 94.62           O  
ATOM   1050  N   PRO A  64     -14.435  21.931   2.929  1.00 93.38           N  
ATOM   1051  CA  PRO A  64     -13.284  21.154   2.468  1.00 93.38           C  
ATOM   1052  HA  PRO A  64     -13.389  20.911   1.410  1.00 93.38           H  
ATOM   1053  C   PRO A  64     -13.113  19.842   3.254  1.00 93.38           C  
ATOM   1054  CB  PRO A  64     -12.098  22.105   2.640  1.00 93.38           C  
ATOM   1055  HB2 PRO A  64     -12.036  22.778   1.784  1.00 93.38           H  
ATOM   1056  HB3 PRO A  64     -11.151  21.583   2.776  1.00 93.38           H  
ATOM   1057  O   PRO A  64     -13.871  19.555   4.187  1.00 93.38           O  
ATOM   1058  CG  PRO A  64     -12.502  22.888   3.883  1.00 93.38           C  
ATOM   1059  HG2 PRO A  64     -11.941  23.816   3.989  1.00 93.38           H  
ATOM   1060  HG3 PRO A  64     -12.374  22.255   4.761  1.00 93.38           H  
ATOM   1061  CD  PRO A  64     -13.991  23.112   3.657  1.00 93.38           C  
ATOM   1062  HD2 PRO A  64     -14.143  24.000   3.043  1.00 93.38           H  
ATOM   1063  HD3 PRO A  64     -14.496  23.214   4.618  1.00 93.38           H  
ATOM   1064  N   SER A  65     -12.128  19.026   2.873  1.00 90.19           N  
ATOM   1065  H   SER A  65     -11.472  19.332   2.168  1.00 90.19           H  
ATOM   1066  CA  SER A  65     -11.869  17.741   3.531  1.00 90.19           C  
ATOM   1067  HA  SER A  65     -12.825  17.244   3.693  1.00 90.19           H  
ATOM   1068  C   SER A  65     -11.200  17.899   4.905  1.00 90.19           C  
ATOM   1069  CB  SER A  65     -11.044  16.844   2.607  1.00 90.19           C  
ATOM   1070  HB2 SER A  65     -11.115  15.817   2.963  1.00 90.19           H  
ATOM   1071  HB3 SER A  65     -11.446  16.895   1.594  1.00 90.19           H  
ATOM   1072  O   SER A  65     -10.682  18.965   5.247  1.00 90.19           O  
ATOM   1073  OG  SER A  65      -9.687  17.220   2.594  1.00 90.19           O  
ATOM   1074  HG  SER A  65      -9.567  17.950   1.983  1.00 90.19           H  
ATOM   1075  N   SER A  66     -11.180  16.826   5.705  1.00 88.31           N  
ATOM   1076  H   SER A  66     -11.566  15.950   5.382  1.00 88.31           H  
ATOM   1077  CA  SER A  66     -10.481  16.806   7.000  1.00 88.31           C  
ATOM   1078  HA  SER A  66     -10.897  17.593   7.629  1.00 88.31           H  
ATOM   1079  C   SER A  66      -8.982  17.088   6.855  1.00 88.31           C  
ATOM   1080  CB  SER A  66     -10.699  15.453   7.699  1.00 88.31           C  
ATOM   1081  HB2 SER A  66     -10.121  15.420   8.622  1.00 88.31           H  
ATOM   1082  HB3 SER A  66     -11.755  15.338   7.944  1.00 88.31           H  
ATOM   1083  O   SER A  66      -8.418  17.837   7.654  1.00 88.31           O  
ATOM   1084  OG  SER A  66     -10.311  14.383   6.856  1.00 88.31           O  
ATOM   1085  HG  SER A  66     -10.416  13.560   7.339  1.00 88.31           H  
ATOM   1086  N   ILE A  67      -8.356  16.551   5.804  1.00 88.12           N  
ATOM   1087  H   ILE A  67      -8.898  15.945   5.205  1.00 88.12           H  
ATOM   1088  CA  ILE A  67      -6.935  16.742   5.487  1.00 88.12           C  
ATOM   1089  HA  ILE A  67      -6.344  16.493   6.368  1.00 88.12           H  
ATOM   1090  C   ILE A  67      -6.653  18.215   5.161  1.00 88.12           C  
ATOM   1091  CB  ILE A  67      -6.514  15.793   4.338  1.00 88.12           C  
ATOM   1092  HB  ILE A  67      -7.148  15.995   3.474  1.00 88.12           H  
ATOM   1093  O   ILE A  67      -5.732  18.798   5.732  1.00 88.12           O  
ATOM   1094  CG1 ILE A  67      -6.700  14.311   4.754  1.00 88.12           C  
ATOM   1095 HG12 ILE A  67      -7.688  14.168   5.192  1.00 88.12           H  
ATOM   1096 HG13 ILE A  67      -5.959  14.055   5.511  1.00 88.12           H  
ATOM   1097  CG2 ILE A  67      -5.049  16.047   3.934  1.00 88.12           C  
ATOM   1098 HG21 ILE A  67      -4.926  17.064   3.564  1.00 88.12           H  
ATOM   1099 HG22 ILE A  67      -4.384  15.895   4.784  1.00 88.12           H  
ATOM   1100 HG23 ILE A  67      -4.754  15.384   3.120  1.00 88.12           H  
ATOM   1101  CD1 ILE A  67      -6.586  13.313   3.595  1.00 88.12           C  
ATOM   1102 HD11 ILE A  67      -7.284  13.585   2.804  1.00 88.12           H  
ATOM   1103 HD12 ILE A  67      -5.571  13.297   3.197  1.00 88.12           H  
ATOM   1104 HD13 ILE A  67      -6.831  12.314   3.956  1.00 88.12           H  
ATOM   1105  N   ASP A  68      -7.489  18.848   4.333  1.00 90.88           N  
ATOM   1106  H   ASP A  68      -8.208  18.312   3.869  1.00 90.88           H  
ATOM   1107  CA  ASP A  68      -7.338  20.268   3.984  1.00 90.88           C  
ATOM   1108  HA  ASP A  68      -6.343  20.435   3.572  1.00 90.88           H  
ATOM   1109  C   ASP A  68      -7.518  21.174   5.208  1.00 90.88           C  
ATOM   1110  CB  ASP A  68      -8.375  20.673   2.934  1.00 90.88           C  
ATOM   1111  HB2 ASP A  68      -9.363  20.533   3.374  1.00 90.88           H  
ATOM   1112  HB3 ASP A  68      -8.255  21.731   2.701  1.00 90.88           H  
ATOM   1113  O   ASP A  68      -6.779  22.138   5.399  1.00 90.88           O  
ATOM   1114  CG  ASP A  68      -8.287  19.869   1.643  1.00 90.88           C  
ATOM   1115  OD1 ASP A  68      -7.163  19.688   1.137  1.00 90.88           O  
ATOM   1116  OD2 ASP A  68      -9.370  19.399   1.216  1.00 90.88           O  
ATOM   1117  N   LEU A  69      -8.478  20.857   6.087  1.00 93.56           N  
ATOM   1118  H   LEU A  69      -9.072  20.069   5.873  1.00 93.56           H  
ATOM   1119  CA  LEU A  69      -8.687  21.606   7.329  1.00 93.56           C  
ATOM   1120  HA  LEU A  69      -8.779  22.663   7.081  1.00 93.56           H  
ATOM   1121  C   LEU A  69      -7.481  21.495   8.270  1.00 93.56           C  
ATOM   1122  CB  LEU A  69      -9.978  21.131   8.021  1.00 93.56           C  
ATOM   1123  HB2 LEU A  69     -10.008  21.523   9.037  1.00 93.56           H  
ATOM   1124  HB3 LEU A  69      -9.959  20.043   8.083  1.00 93.56           H  
ATOM   1125  O   LEU A  69      -7.106  22.490   8.897  1.00 93.56           O  
ATOM   1126  CG  LEU A  69     -11.259  21.571   7.292  1.00 93.56           C  
ATOM   1127  HG  LEU A  69     -11.177  21.291   6.241  1.00 93.56           H  
ATOM   1128  CD1 LEU A  69     -12.483  20.872   7.878  1.00 93.56           C  
ATOM   1129 HD11 LEU A  69     -12.594  21.107   8.937  1.00 93.56           H  
ATOM   1130 HD12 LEU A  69     -12.365  19.796   7.751  1.00 93.56           H  
ATOM   1131 HD13 LEU A  69     -13.376  21.169   7.330  1.00 93.56           H  
ATOM   1132  CD2 LEU A  69     -11.498  23.084   7.387  1.00 93.56           C  
ATOM   1133 HD21 LEU A  69     -11.510  23.397   8.431  1.00 93.56           H  
ATOM   1134 HD22 LEU A  69     -12.456  23.335   6.931  1.00 93.56           H  
ATOM   1135 HD23 LEU A  69     -10.716  23.619   6.849  1.00 93.56           H  
ATOM   1136  N   ILE A  70      -6.843  20.322   8.357  1.00 93.12           N  
ATOM   1137  H   ILE A  70      -7.194  19.545   7.816  1.00 93.12           H  
ATOM   1138  CA  ILE A  70      -5.578  20.158   9.089  1.00 93.12           C  
ATOM   1139  HA  ILE A  70      -5.715  20.519  10.108  1.00 93.12           H  
ATOM   1140  C   ILE A  70      -4.497  21.036   8.459  1.00 93.12           C  
ATOM   1141  CB  ILE A  70      -5.150  18.675   9.174  1.00 93.12           C  
ATOM   1142  HB  ILE A  70      -5.158  18.246   8.172  1.00 93.12           H  
ATOM   1143  O   ILE A  70      -3.852  21.791   9.191  1.00 93.12           O  
ATOM   1144  CG1 ILE A  70      -6.134  17.887  10.066  1.00 93.12           C  
ATOM   1145 HG12 ILE A  70      -7.160  18.162   9.820  1.00 93.12           H  
ATOM   1146 HG13 ILE A  70      -5.966  18.152  11.110  1.00 93.12           H  
ATOM   1147  CG2 ILE A  70      -3.724  18.543   9.749  1.00 93.12           C  
ATOM   1148 HG21 ILE A  70      -2.998  18.990   9.070  1.00 93.12           H  
ATOM   1149 HG22 ILE A  70      -3.447  17.493   9.847  1.00 93.12           H  
ATOM   1150 HG23 ILE A  70      -3.656  19.023  10.725  1.00 93.12           H  
ATOM   1151  CD1 ILE A  70      -6.014  16.365   9.908  1.00 93.12           C  
ATOM   1152 HD11 ILE A  70      -6.123  16.098   8.857  1.00 93.12           H  
ATOM   1153 HD12 ILE A  70      -6.805  15.874  10.474  1.00 93.12           H  
ATOM   1154 HD13 ILE A  70      -5.053  16.010  10.279  1.00 93.12           H  
ATOM   1155  N   HIS A  71      -4.350  21.007   7.135  1.00 91.56           N  
ATOM   1156  H   HIS A  71      -4.903  20.358   6.595  1.00 91.56           H  
ATOM   1157  CA  HIS A  71      -3.367  21.821   6.419  1.00 91.56           C  
ATOM   1158  HA  HIS A  71      -2.373  21.555   6.780  1.00 91.56           H  
ATOM   1159  C   HIS A  71      -3.567  23.332   6.649  1.00 91.56           C  
ATOM   1160  CB  HIS A  71      -3.439  21.465   4.930  1.00 91.56           C  
ATOM   1161  HB2 HIS A  71      -4.313  21.927   4.472  1.00 91.56           H  
ATOM   1162  HB3 HIS A  71      -3.529  20.384   4.820  1.00 91.56           H  
ATOM   1163  O   HIS A  71      -2.612  24.087   6.813  1.00 91.56           O  
ATOM   1164  CG  HIS A  71      -2.202  21.895   4.199  1.00 91.56           C  
ATOM   1165  CD2 HIS A  71      -2.053  22.979   3.377  1.00 91.56           C  
ATOM   1166  HD2 HIS A  71      -2.818  23.697   3.120  1.00 91.56           H  
ATOM   1167  ND1 HIS A  71      -0.984  21.261   4.269  1.00 91.56           N  
ATOM   1168  HD1 HIS A  71      -0.782  20.408   4.771  1.00 91.56           H  
ATOM   1169  CE1 HIS A  71      -0.121  21.939   3.500  1.00 91.56           C  
ATOM   1170  HE1 HIS A  71       0.913  21.665   3.351  1.00 91.56           H  
ATOM   1171  NE2 HIS A  71      -0.723  22.997   2.940  1.00 91.56           N  
ATOM   1172  N   LEU A  72      -4.826  23.765   6.763  1.00 94.00           N  
ATOM   1173  H   LEU A  72      -5.547  23.098   6.529  1.00 94.00           H  
ATOM   1174  CA  LEU A  72      -5.240  25.155   6.994  1.00 94.00           C  
ATOM   1175  HA  LEU A  72      -4.584  25.807   6.418  1.00 94.00           H  
ATOM   1176  C   LEU A  72      -5.143  25.636   8.449  1.00 94.00           C  
ATOM   1177  CB  LEU A  72      -6.684  25.291   6.493  1.00 94.00           C  
ATOM   1178  HB2 LEU A  72      -7.146  26.178   6.925  1.00 94.00           H  
ATOM   1179  HB3 LEU A  72      -7.255  24.431   6.842  1.00 94.00           H  
ATOM   1180  O   LEU A  72      -5.399  26.812   8.728  1.00 94.00           O  
ATOM   1181  CG  LEU A  72      -6.780  25.388   4.965  1.00 94.00           C  
ATOM   1182  HG  LEU A  72      -6.175  24.620   4.483  1.00 94.00           H  
ATOM   1183  CD1 LEU A  72      -8.239  25.192   4.563  1.00 94.00           C  
ATOM   1184 HD11 LEU A  72      -8.873  25.925   5.063  1.00 94.00           H  
ATOM   1185 HD12 LEU A  72      -8.326  25.282   3.480  1.00 94.00           H  
ATOM   1186 HD13 LEU A  72      -8.554  24.186   4.840  1.00 94.00           H  
ATOM   1187  CD2 LEU A  72      -6.307  26.772   4.509  1.00 94.00           C  
ATOM   1188 HD21 LEU A  72      -6.758  27.554   5.121  1.00 94.00           H  
ATOM   1189 HD22 LEU A  72      -5.221  26.829   4.568  1.00 94.00           H  
ATOM   1190 HD23 LEU A  72      -6.601  26.930   3.471  1.00 94.00           H  
ATOM   1191  N   GLY A  73      -4.801  24.756   9.392  1.00 94.75           N  
ATOM   1192  H   GLY A  73      -4.577  23.820   9.086  1.00 94.75           H  
ATOM   1193  CA  GLY A  73      -4.604  25.127  10.794  1.00 94.75           C  
ATOM   1194  HA2 GLY A  73      -4.435  26.200  10.888  1.00 94.75           H  
ATOM   1195  HA3 GLY A  73      -3.710  24.609  11.142  1.00 94.75           H  
ATOM   1196  C   GLY A  73      -5.697  24.716  11.771  1.00 94.75           C  
ATOM   1197  O   GLY A  73      -5.813  25.327  12.837  1.00 94.75           O  
ATOM   1198  N   ALA A  74      -6.452  23.654  11.473  1.00 94.88           N  
ATOM   1199  H   ALA A  74      -6.399  23.253  10.548  1.00 94.88           H  
ATOM   1200  CA  ALA A  74      -7.280  22.988  12.476  1.00 94.88           C  
ATOM   1201  HA  ALA A  74      -8.042  23.695  12.804  1.00 94.88           H  
ATOM   1202  C   ALA A  74      -6.464  22.582  13.715  1.00 94.88           C  
ATOM   1203  CB  ALA A  74      -7.978  21.768  11.864  1.00 94.88           C  
ATOM   1204  HB1 ALA A  74      -7.241  21.021  11.567  1.00 94.88           H  
ATOM   1205  HB2 ALA A  74      -8.560  22.067  10.993  1.00 94.88           H  
ATOM   1206  HB3 ALA A  74      -8.651  21.321  12.595  1.00 94.88           H  
ATOM   1207  O   ALA A  74      -5.258  22.302  13.642  1.00 94.88           O  
ATOM   1208  N   LYS A  75      -7.132  22.519  14.872  1.00 95.06           N  
ATOM   1209  H   LYS A  75      -8.132  22.659  14.854  1.00 95.06           H  
ATOM   1210  CA  LYS A  75      -6.526  21.997  16.097  1.00 95.06           C  
ATOM   1211  HA  LYS A  75      -5.558  22.476  16.241  1.00 95.06           H  
ATOM   1212  C   LYS A  75      -6.304  20.505  15.903  1.00 95.06           C  
ATOM   1213  CB  LYS A  75      -7.412  22.329  17.311  1.00 95.06           C  
ATOM   1214  HB2 LYS A  75      -7.508  23.414  17.360  1.00 95.06           H  
ATOM   1215  HB3 LYS A  75      -8.415  21.929  17.159  1.00 95.06           H  
ATOM   1216  O   LYS A  75      -7.255  19.732  15.922  1.00 95.06           O  
ATOM   1217  CG  LYS A  75      -6.840  21.853  18.665  1.00 95.06           C  
ATOM   1218  HG2 LYS A  75      -5.772  22.070  18.692  1.00 95.06           H  
ATOM   1219  HG3 LYS A  75      -7.308  22.450  19.448  1.00 95.06           H  
ATOM   1220  CD  LYS A  75      -7.055  20.370  19.033  1.00 95.06           C  
ATOM   1221  HD2 LYS A  75      -6.560  19.707  18.322  1.00 95.06           H  
ATOM   1222  HD3 LYS A  75      -6.588  20.197  20.002  1.00 95.06           H  
ATOM   1223  CE  LYS A  75      -8.535  20.014  19.157  1.00 95.06           C  
ATOM   1224  HE2 LYS A  75      -8.935  20.498  20.049  1.00 95.06           H  
ATOM   1225  HE3 LYS A  75      -9.067  20.425  18.299  1.00 95.06           H  
ATOM   1226  NZ  LYS A  75      -8.794  18.549  19.207  1.00 95.06           N  
ATOM   1227  HZ1 LYS A  75      -8.220  18.055  19.875  1.00 95.06           H  
ATOM   1228  HZ2 LYS A  75      -9.746  18.397  19.508  1.00 95.06           H  
ATOM   1229  HZ3 LYS A  75      -8.685  18.105  18.306  1.00 95.06           H  
ATOM   1230  N   PHE A  76      -5.044  20.122  15.751  1.00 93.56           N  
ATOM   1231  H   PHE A  76      -4.339  20.837  15.647  1.00 93.56           H  
ATOM   1232  CA  PHE A  76      -4.613  18.738  15.612  1.00 93.56           C  
ATOM   1233  HA  PHE A  76      -5.375  18.072  16.016  1.00 93.56           H  
ATOM   1234  C   PHE A  76      -3.325  18.554  16.411  1.00 93.56           C  
ATOM   1235  CB  PHE A  76      -4.435  18.427  14.121  1.00 93.56           C  
ATOM   1236  HB2 PHE A  76      -3.630  19.041  13.717  1.00 93.56           H  
ATOM   1237  HB3 PHE A  76      -5.349  18.703  13.596  1.00 93.56           H  
ATOM   1238  O   PHE A  76      -2.301  19.172  16.107  1.00 93.56           O  
ATOM   1239  CG  PHE A  76      -4.165  16.968  13.823  1.00 93.56           C  
ATOM   1240  CD1 PHE A  76      -2.991  16.584  13.152  1.00 93.56           C  
ATOM   1241  HD1 PHE A  76      -2.266  17.329  12.858  1.00 93.56           H  
ATOM   1242  CD2 PHE A  76      -5.123  15.991  14.150  1.00 93.56           C  
ATOM   1243  HD2 PHE A  76      -6.049  16.268  14.631  1.00 93.56           H  
ATOM   1244  CE1 PHE A  76      -2.773  15.244  12.795  1.00 93.56           C  
ATOM   1245  HE1 PHE A  76      -1.895  14.967  12.231  1.00 93.56           H  
ATOM   1246  CE2 PHE A  76      -4.899  14.650  13.795  1.00 93.56           C  
ATOM   1247  HE2 PHE A  76      -5.658  13.904  13.982  1.00 93.56           H  
ATOM   1248  CZ  PHE A  76      -3.729  14.273  13.121  1.00 93.56           C  
ATOM   1249  HZ  PHE A  76      -3.584  13.249  12.810  1.00 93.56           H  
ATOM   1250  N   SER A  77      -3.386  17.765  17.483  1.00 92.38           N  
ATOM   1251  H   SER A  77      -4.222  17.228  17.663  1.00 92.38           H  
ATOM   1252  CA  SER A  77      -2.300  17.683  18.466  1.00 92.38           C  
ATOM   1253  HA  SER A  77      -2.108  18.693  18.827  1.00 92.38           H  
ATOM   1254  C   SER A  77      -0.974  17.175  17.904  1.00 92.38           C  
ATOM   1255  CB  SER A  77      -2.714  16.855  19.671  1.00 92.38           C  
ATOM   1256  HB2 SER A  77      -1.894  16.817  20.388  1.00 92.38           H  
ATOM   1257  HB3 SER A  77      -2.982  15.844  19.366  1.00 92.38           H  
ATOM   1258  O   SER A  77       0.051  17.715  18.323  1.00 92.38           O  
ATOM   1259  OG  SER A  77      -3.815  17.513  20.251  1.00 92.38           O  
ATOM   1260  HG  SER A  77      -3.969  17.173  21.136  1.00 92.38           H  
ATOM   1261  N   PRO A  78      -0.953  16.240  16.935  1.00 91.81           N  
ATOM   1262  CA  PRO A  78       0.261  15.881  16.211  1.00 91.81           C  
ATOM   1263  HA  PRO A  78       0.924  15.322  16.871  1.00 91.81           H  
ATOM   1264  C   PRO A  78       1.039  17.041  15.597  1.00 91.81           C  
ATOM   1265  CB  PRO A  78      -0.236  14.977  15.097  1.00 91.81           C  
ATOM   1266  HB2 PRO A  78       0.573  14.375  14.683  1.00 91.81           H  
ATOM   1267  HB3 PRO A  78      -0.663  15.583  14.298  1.00 91.81           H  
ATOM   1268  O   PRO A  78       2.256  16.972  15.545  1.00 91.81           O  
ATOM   1269  CG  PRO A  78      -1.334  14.184  15.799  1.00 91.81           C  
ATOM   1270  HG2 PRO A  78      -2.010  13.692  15.100  1.00 91.81           H  
ATOM   1271  HG3 PRO A  78      -0.896  13.462  16.488  1.00 91.81           H  
ATOM   1272  CD  PRO A  78      -2.017  15.300  16.581  1.00 91.81           C  
ATOM   1273  HD2 PRO A  78      -2.758  15.781  15.942  1.00 91.81           H  
ATOM   1274  HD3 PRO A  78      -2.484  14.878  17.470  1.00 91.81           H  
ATOM   1275  N   CYS A  79       0.376  18.115  15.158  1.00 95.00           N  
ATOM   1276  H   CYS A  79      -0.632  18.133  15.209  1.00 95.00           H  
ATOM   1277  CA  CYS A  79       1.069  19.289  14.620  1.00 95.00           C  
ATOM   1278  HA  CYS A  79       1.946  18.965  14.059  1.00 95.00           H  
ATOM   1279  C   CYS A  79       1.549  20.256  15.719  1.00 95.00           C  
ATOM   1280  CB  CYS A  79       0.141  20.026  13.654  1.00 95.00           C  
ATOM   1281  HB2 CYS A  79       0.684  20.888  13.268  1.00 95.00           H  
ATOM   1282  HB3 CYS A  79      -0.722  20.382  14.217  1.00 95.00           H  
ATOM   1283  O   CYS A  79       2.348  21.149  15.455  1.00 95.00           O  
ATOM   1284  SG  CYS A  79      -0.469  19.090  12.235  1.00 95.00           S  
ATOM   1285  N   ILE A  80       1.032  20.121  16.945  1.00 94.75           N  
ATOM   1286  H   ILE A  80       0.425  19.330  17.104  1.00 94.75           H  
ATOM   1287  CA  ILE A  80       1.287  21.034  18.072  1.00 94.75           C  
ATOM   1288  HA  ILE A  80       1.581  22.011  17.686  1.00 94.75           H  
ATOM   1289  C   ILE A  80       2.441  20.538  18.950  1.00 94.75           C  
ATOM   1290  CB  ILE A  80      -0.009  21.207  18.904  1.00 94.75           C  
ATOM   1291  HB  ILE A  80      -0.369  20.218  19.188  1.00 94.75           H  
ATOM   1292  O   ILE A  80       3.176  21.345  19.523  1.00 94.75           O  
ATOM   1293  CG1 ILE A  80      -1.113  21.899  18.072  1.00 94.75           C  
ATOM   1294 HG12 ILE A  80      -0.836  22.942  17.916  1.00 94.75           H  
ATOM   1295 HG13 ILE A  80      -1.187  21.422  17.095  1.00 94.75           H  
ATOM   1296  CG2 ILE A  80       0.271  21.989  20.202  1.00 94.75           C  
ATOM   1297 HG21 ILE A  80      -0.652  22.304  20.689  1.00 94.75           H  
ATOM   1298 HG22 ILE A  80       0.890  22.860  19.986  1.00 94.75           H  
ATOM   1299 HG23 ILE A  80       0.817  21.356  20.902  1.00 94.75           H  
ATOM   1300  CD1 ILE A  80      -2.514  21.854  18.699  1.00 94.75           C  
ATOM   1301 HD11 ILE A  80      -3.235  22.263  17.991  1.00 94.75           H  
ATOM   1302 HD12 ILE A  80      -2.793  20.824  18.924  1.00 94.75           H  
ATOM   1303 HD13 ILE A  80      -2.553  22.449  19.612  1.00 94.75           H  
ATOM   1304  N   ARG A  81       2.555  19.217  19.113  1.00 92.06           N  
ATOM   1305  H   ARG A  81       1.940  18.616  18.583  1.00 92.06           H  
ATOM   1306  CA  ARG A  81       3.544  18.575  19.978  1.00 92.06           C  
ATOM   1307  HA  ARG A  81       4.425  19.217  20.012  1.00 92.06           H  
ATOM   1308  C   ARG A  81       3.983  17.237  19.405  1.00 92.06           C  
ATOM   1309  CB  ARG A  81       2.979  18.402  21.404  1.00 92.06           C  
ATOM   1310  HB2 ARG A  81       2.644  19.369  21.779  1.00 92.06           H  
ATOM   1311  HB3 ARG A  81       3.780  18.051  22.056  1.00 92.06           H  
ATOM   1312  O   ARG A  81       3.253  16.591  18.659  1.00 92.06           O  
ATOM   1313  CG  ARG A  81       1.812  17.399  21.471  1.00 92.06           C  
ATOM   1314  HG2 ARG A  81       0.971  17.784  20.894  1.00 92.06           H  
ATOM   1315  HG3 ARG A  81       2.116  16.440  21.050  1.00 92.06           H  
ATOM   1316  CD  ARG A  81       1.360  17.152  22.908  1.00 92.06           C  
ATOM   1317  HD2 ARG A  81       1.009  18.097  23.323  1.00 92.06           H  
ATOM   1318  HD3 ARG A  81       2.210  16.794  23.489  1.00 92.06           H  
ATOM   1319  NE  ARG A  81       0.269  16.162  22.944  1.00 92.06           N  
ATOM   1320  HE  ARG A  81      -0.153  15.937  22.055  1.00 92.06           H  
ATOM   1321  NH1 ARG A  81       0.334  15.616  25.175  1.00 92.06           N  
ATOM   1322 HH11 ARG A  81      -0.055  15.155  25.985  1.00 92.06           H  
ATOM   1323 HH12 ARG A  81       1.014  16.352  25.303  1.00 92.06           H  
ATOM   1324  NH2 ARG A  81      -1.216  14.715  23.857  1.00 92.06           N  
ATOM   1325 HH21 ARG A  81      -1.616  14.558  22.943  1.00 92.06           H  
ATOM   1326 HH22 ARG A  81      -1.644  14.261  24.651  1.00 92.06           H  
ATOM   1327  CZ  ARG A  81      -0.189  15.503  23.992  1.00 92.06           C  
ATOM   1328  N   LYS A  82       5.135  16.766  19.875  1.00 89.62           N  
ATOM   1329  H   LYS A  82       5.677  17.367  20.480  1.00 89.62           H  
ATOM   1330  CA  LYS A  82       5.596  15.403  19.622  1.00 89.62           C  
ATOM   1331  HA  LYS A  82       5.627  15.264  18.542  1.00 89.62           H  
ATOM   1332  C   LYS A  82       4.607  14.382  20.201  1.00 89.62           C  
ATOM   1333  CB  LYS A  82       7.014  15.255  20.187  1.00 89.62           C  
ATOM   1334  HB2 LYS A  82       7.602  16.126  19.896  1.00 89.62           H  
ATOM   1335  HB3 LYS A  82       6.980  15.203  21.275  1.00 89.62           H  
ATOM   1336  O   LYS A  82       4.259  14.454  21.380  1.00 89.62           O  
ATOM   1337  CG  LYS A  82       7.691  14.008  19.620  1.00 89.62           C  
ATOM   1338  HG2 LYS A  82       7.656  14.050  18.531  1.00 89.62           H  
ATOM   1339  HG3 LYS A  82       7.156  13.120  19.956  1.00 89.62           H  
ATOM   1340  CD  LYS A  82       9.153  13.918  20.067  1.00 89.62           C  
ATOM   1341  HD2 LYS A  82       9.194  13.812  21.151  1.00 89.62           H  
ATOM   1342  HD3 LYS A  82       9.699  14.808  19.754  1.00 89.62           H  
ATOM   1343  CE  LYS A  82       9.735  12.681  19.387  1.00 89.62           C  
ATOM   1344  HE2 LYS A  82       9.038  11.861  19.561  1.00 89.62           H  
ATOM   1345  HE3 LYS A  82       9.780  12.846  18.311  1.00 89.62           H  
ATOM   1346  NZ  LYS A  82      11.064  12.299  19.912  1.00 89.62           N  
ATOM   1347  HZ1 LYS A  82      11.259  11.358  19.601  1.00 89.62           H  
ATOM   1348  HZ2 LYS A  82      11.789  12.925  19.591  1.00 89.62           H  
ATOM   1349  HZ3 LYS A  82      11.030  12.236  20.920  1.00 89.62           H  
ATOM   1350  N   ASP A  83       4.183  13.430  19.376  1.00 84.94           N  
ATOM   1351  H   ASP A  83       4.492  13.452  18.414  1.00 84.94           H  
ATOM   1352  CA  ASP A  83       3.239  12.375  19.746  1.00 84.94           C  
ATOM   1353  HA  ASP A  83       2.865  12.567  20.751  1.00 84.94           H  
ATOM   1354  C   ASP A  83       3.914  10.996  19.750  1.00 84.94           C  
ATOM   1355  CB  ASP A  83       2.028  12.404  18.809  1.00 84.94           C  
ATOM   1356  HB2 ASP A  83       1.615  13.412  18.775  1.00 84.94           H  
ATOM   1357  HB3 ASP A  83       2.333  12.116  17.803  1.00 84.94           H  
ATOM   1358  O   ASP A  83       4.664  10.655  18.833  1.00 84.94           O  
ATOM   1359  CG  ASP A  83       0.970  11.444  19.335  1.00 84.94           C  
ATOM   1360  OD1 ASP A  83       0.960  10.269  18.904  1.00 84.94           O  
ATOM   1361  OD2 ASP A  83       0.234  11.842  20.259  1.00 84.94           O  
ATOM   1362  N   GLN A  84       3.649  10.190  20.783  1.00 82.38           N  
ATOM   1363  H   GLN A  84       2.962  10.485  21.462  1.00 82.38           H  
ATOM   1364  CA  GLN A  84       4.292   8.883  20.943  1.00 82.38           C  
ATOM   1365  HA  GLN A  84       5.368   9.004  20.815  1.00 82.38           H  
ATOM   1366  C   GLN A  84       3.841   7.861  19.895  1.00 82.38           C  
ATOM   1367  CB  GLN A  84       4.024   8.316  22.344  1.00 82.38           C  
ATOM   1368  HB2 GLN A  84       4.315   7.266  22.351  1.00 82.38           H  
ATOM   1369  HB3 GLN A  84       2.959   8.376  22.566  1.00 82.38           H  
ATOM   1370  O   GLN A  84       4.662   7.048  19.475  1.00 82.38           O  
ATOM   1371  CG  GLN A  84       4.826   9.030  23.441  1.00 82.38           C  
ATOM   1372  HG2 GLN A  84       5.884   9.005  23.181  1.00 82.38           H  
ATOM   1373  HG3 GLN A  84       4.512  10.072  23.506  1.00 82.38           H  
ATOM   1374  CD  GLN A  84       4.647   8.381  24.812  1.00 82.38           C  
ATOM   1375  NE2 GLN A  84       5.462   8.730  25.782  1.00 82.38           N  
ATOM   1376 HE21 GLN A  84       6.176   9.429  25.631  1.00 82.38           H  
ATOM   1377 HE22 GLN A  84       5.284   8.294  26.675  1.00 82.38           H  
ATOM   1378  OE1 GLN A  84       3.784   7.555  25.053  1.00 82.38           O  
ATOM   1379  N   GLN A  85       2.575   7.881  19.464  1.00 79.62           N  
ATOM   1380  H   GLN A  85       1.972   8.656  19.703  1.00 79.62           H  
ATOM   1381  CA  GLN A  85       2.095   6.924  18.463  1.00 79.62           C  
ATOM   1382  HA  GLN A  85       2.404   5.919  18.749  1.00 79.62           H  
ATOM   1383  C   GLN A  85       2.714   7.214  17.095  1.00 79.62           C  
ATOM   1384  CB  GLN A  85       0.567   6.946  18.352  1.00 79.62           C  
ATOM   1385  HB2 GLN A  85       0.299   6.274  17.536  1.00 79.62           H  
ATOM   1386  HB3 GLN A  85       0.224   7.947  18.090  1.00 79.62           H  
ATOM   1387  O   GLN A  85       3.115   6.290  16.392  1.00 79.62           O  
ATOM   1388  CG  GLN A  85      -0.158   6.455  19.611  1.00 79.62           C  
ATOM   1389  HG2 GLN A  85       0.031   7.140  20.438  1.00 79.62           H  
ATOM   1390  HG3 GLN A  85       0.229   5.473  19.882  1.00 79.62           H  
ATOM   1391  CD  GLN A  85      -1.669   6.340  19.402  1.00 79.62           C  
ATOM   1392  NE2 GLN A  85      -2.380   5.711  20.312  1.00 79.62           N  
ATOM   1393 HE21 GLN A  85      -1.931   5.242  21.086  1.00 79.62           H  
ATOM   1394 HE22 GLN A  85      -3.363   5.622  20.095  1.00 79.62           H  
ATOM   1395  OE1 GLN A  85      -2.244   6.763  18.413  1.00 79.62           O  
ATOM   1396  N   ILE A  86       2.864   8.494  16.748  1.00 83.75           N  
ATOM   1397  H   ILE A  86       2.488   9.203  17.361  1.00 83.75           H  
ATOM   1398  CA  ILE A  86       3.527   8.902  15.504  1.00 83.75           C  
ATOM   1399  HA  ILE A  86       3.113   8.320  14.680  1.00 83.75           H  
ATOM   1400  C   ILE A  86       5.021   8.584  15.556  1.00 83.75           C  
ATOM   1401  CB  ILE A  86       3.265  10.389  15.209  1.00 83.75           C  
ATOM   1402  HB  ILE A  86       3.607  10.986  16.055  1.00 83.75           H  
ATOM   1403  O   ILE A  86       5.571   8.063  14.592  1.00 83.75           O  
ATOM   1404  CG1 ILE A  86       1.745  10.580  15.030  1.00 83.75           C  
ATOM   1405 HG12 ILE A  86       1.223  10.265  15.933  1.00 83.75           H  
ATOM   1406 HG13 ILE A  86       1.395   9.963  14.202  1.00 83.75           H  
ATOM   1407  CG2 ILE A  86       4.036  10.834  13.953  1.00 83.75           C  
ATOM   1408 HG21 ILE A  86       5.111  10.716  14.083  1.00 83.75           H  
ATOM   1409 HG22 ILE A  86       3.717  10.255  13.086  1.00 83.75           H  
ATOM   1410 HG23 ILE A  86       3.855  11.890  13.751  1.00 83.75           H  
ATOM   1411  CD1 ILE A  86       1.338  12.019  14.767  1.00 83.75           C  
ATOM   1412 HD11 ILE A  86       1.759  12.666  15.537  1.00 83.75           H  
ATOM   1413 HD12 ILE A  86       0.250  12.072  14.790  1.00 83.75           H  
ATOM   1414 HD13 ILE A  86       1.673  12.341  13.781  1.00 83.75           H  
ATOM   1415  N   GLU A  87       5.687   8.816  16.690  1.00 86.44           N  
ATOM   1416  H   GLU A  87       5.220   9.288  17.450  1.00 86.44           H  
ATOM   1417  CA  GLU A  87       7.097   8.445  16.829  1.00 86.44           C  
ATOM   1418  HA  GLU A  87       7.651   8.905  16.010  1.00 86.44           H  
ATOM   1419  C   GLU A  87       7.308   6.926  16.704  1.00 86.44           C  
ATOM   1420  CB  GLU A  87       7.648   8.993  18.155  1.00 86.44           C  
ATOM   1421  HB2 GLU A  87       7.118   8.536  18.991  1.00 86.44           H  
ATOM   1422  HB3 GLU A  87       7.486  10.071  18.180  1.00 86.44           H  
ATOM   1423  O   GLU A  87       8.289   6.488  16.103  1.00 86.44           O  
ATOM   1424  CG  GLU A  87       9.153   8.718  18.288  1.00 86.44           C  
ATOM   1425  HG2 GLU A  87       9.310   7.645  18.392  1.00 86.44           H  
ATOM   1426  HG3 GLU A  87       9.651   9.044  17.375  1.00 86.44           H  
ATOM   1427  CD  GLU A  87       9.817   9.413  19.480  1.00 86.44           C  
ATOM   1428  OE1 GLU A  87      11.066   9.569  19.447  1.00 86.44           O  
ATOM   1429  OE2 GLU A  87       9.146   9.834  20.442  1.00 86.44           O  
ATOM   1430  N   GLN A  88       6.389   6.113  17.233  1.00 84.75           N  
ATOM   1431  H   GLN A  88       5.604   6.521  17.720  1.00 84.75           H  
ATOM   1432  CA  GLN A  88       6.425   4.659  17.057  1.00 84.75           C  
ATOM   1433  HA  GLN A  88       7.418   4.296  17.323  1.00 84.75           H  
ATOM   1434  C   GLN A  88       6.187   4.244  15.600  1.00 84.75           C  
ATOM   1435  CB  GLN A  88       5.400   3.992  17.981  1.00 84.75           C  
ATOM   1436  HB2 GLN A  88       5.261   2.957  17.667  1.00 84.75           H  
ATOM   1437  HB3 GLN A  88       4.443   4.506  17.897  1.00 84.75           H  
ATOM   1438  O   GLN A  88       6.894   3.357  15.122  1.00 84.75           O  
ATOM   1439  CG  GLN A  88       5.864   3.990  19.445  1.00 84.75           C  
ATOM   1440  HG2 GLN A  88       6.761   3.377  19.534  1.00 84.75           H  
ATOM   1441  HG3 GLN A  88       6.118   5.003  19.757  1.00 84.75           H  
ATOM   1442  CD  GLN A  88       4.805   3.439  20.395  1.00 84.75           C  
ATOM   1443  NE2 GLN A  88       5.034   3.502  21.688  1.00 84.75           N  
ATOM   1444 HE21 GLN A  88       4.289   3.149  22.272  1.00 84.75           H  
ATOM   1445 HE22 GLN A  88       5.851   3.977  22.046  1.00 84.75           H  
ATOM   1446  OE1 GLN A  88       3.767   2.924  20.020  1.00 84.75           O  
ATOM   1447  N   LEU A  89       5.257   4.896  14.892  1.00 84.12           N  
ATOM   1448  H   LEU A  89       4.687   5.588  15.357  1.00 84.12           H  
ATOM   1449  CA  LEU A  89       5.024   4.673  13.462  1.00 84.12           C  
ATOM   1450  HA  LEU A  89       4.780   3.621  13.311  1.00 84.12           H  
ATOM   1451  C   LEU A  89       6.289   4.967  12.646  1.00 84.12           C  
ATOM   1452  CB  LEU A  89       3.830   5.526  12.994  1.00 84.12           C  
ATOM   1453  HB2 LEU A  89       4.036   6.572  13.218  1.00 84.12           H  
ATOM   1454  HB3 LEU A  89       2.948   5.228  13.561  1.00 84.12           H  
ATOM   1455  O   LEU A  89       6.786   4.078  11.966  1.00 84.12           O  
ATOM   1456  CG  LEU A  89       3.525   5.415  11.485  1.00 84.12           C  
ATOM   1457  HG  LEU A  89       4.427   5.643  10.917  1.00 84.12           H  
ATOM   1458  CD1 LEU A  89       3.048   4.013  11.101  1.00 84.12           C  
ATOM   1459 HD11 LEU A  89       2.169   3.721  11.677  1.00 84.12           H  
ATOM   1460 HD12 LEU A  89       3.853   3.293  11.249  1.00 84.12           H  
ATOM   1461 HD13 LEU A  89       2.801   4.006  10.040  1.00 84.12           H  
ATOM   1462  CD2 LEU A  89       2.469   6.449  11.089  1.00 84.12           C  
ATOM   1463 HD21 LEU A  89       1.526   6.269  11.605  1.00 84.12           H  
ATOM   1464 HD22 LEU A  89       2.833   7.451  11.314  1.00 84.12           H  
ATOM   1465 HD23 LEU A  89       2.308   6.387  10.013  1.00 84.12           H  
ATOM   1466  N   VAL A  90       6.870   6.161  12.800  1.00 87.44           N  
ATOM   1467  H   VAL A  90       6.392   6.847  13.367  1.00 87.44           H  
ATOM   1468  CA  VAL A  90       8.077   6.576  12.063  1.00 87.44           C  
ATOM   1469  HA  VAL A  90       7.878   6.493  10.995  1.00 87.44           H  
ATOM   1470  C   VAL A  90       9.268   5.665  12.376  1.00 87.44           C  
ATOM   1471  CB  VAL A  90       8.419   8.047  12.379  1.00 87.44           C  
ATOM   1472  HB  VAL A  90       8.491   8.170  13.459  1.00 87.44           H  
ATOM   1473  O   VAL A  90      10.058   5.341  11.492  1.00 87.44           O  
ATOM   1474  CG1 VAL A  90       9.751   8.498  11.760  1.00 87.44           C  
ATOM   1475 HG11 VAL A  90       9.734   8.308  10.686  1.00 87.44           H  
ATOM   1476 HG12 VAL A  90      10.584   7.957  12.209  1.00 87.44           H  
ATOM   1477 HG13 VAL A  90       9.898   9.564  11.930  1.00 87.44           H  
ATOM   1478  CG2 VAL A  90       7.331   8.992  11.852  1.00 87.44           C  
ATOM   1479 HG21 VAL A  90       7.263   8.908  10.768  1.00 87.44           H  
ATOM   1480 HG22 VAL A  90       6.356   8.736  12.269  1.00 87.44           H  
ATOM   1481 HG23 VAL A  90       7.561  10.023  12.119  1.00 87.44           H  
ATOM   1482  N   ARG A  91       9.420   5.209  13.630  1.00 88.62           N  
ATOM   1483  H   ARG A  91       8.756   5.509  14.328  1.00 88.62           H  
ATOM   1484  CA  ARG A  91      10.466   4.231  13.984  1.00 88.62           C  
ATOM   1485  HA  ARG A  91      11.428   4.581  13.609  1.00 88.62           H  
ATOM   1486  C   ARG A  91      10.242   2.888  13.294  1.00 88.62           C  
ATOM   1487  CB  ARG A  91      10.552   4.039  15.501  1.00 88.62           C  
ATOM   1488  HB2 ARG A  91      11.121   3.133  15.707  1.00 88.62           H  
ATOM   1489  HB3 ARG A  91       9.548   3.911  15.904  1.00 88.62           H  
ATOM   1490  O   ARG A  91      11.194   2.342  12.747  1.00 88.62           O  
ATOM   1491  CG  ARG A  91      11.255   5.214  16.191  1.00 88.62           C  
ATOM   1492  HG2 ARG A  91      10.748   6.149  15.955  1.00 88.62           H  
ATOM   1493  HG3 ARG A  91      12.286   5.278  15.846  1.00 88.62           H  
ATOM   1494  CD  ARG A  91      11.234   4.973  17.702  1.00 88.62           C  
ATOM   1495  HD2 ARG A  91      10.210   4.753  18.000  1.00 88.62           H  
ATOM   1496  HD3 ARG A  91      11.860   4.107  17.918  1.00 88.62           H  
ATOM   1497  NE  ARG A  91      11.701   6.148  18.461  1.00 88.62           N  
ATOM   1498  HE  ARG A  91      11.686   7.039  17.985  1.00 88.62           H  
ATOM   1499  NH1 ARG A  91      11.967   5.085  20.473  1.00 88.62           N  
ATOM   1500 HH11 ARG A  91      11.747   4.214  20.010  1.00 88.62           H  
ATOM   1501 HH12 ARG A  91      12.178   5.117  21.460  1.00 88.62           H  
ATOM   1502  NH2 ARG A  91      12.255   7.290  20.352  1.00 88.62           N  
ATOM   1503 HH21 ARG A  91      12.022   8.156  19.888  1.00 88.62           H  
ATOM   1504 HH22 ARG A  91      12.394   7.320  21.351  1.00 88.62           H  
ATOM   1505  CZ  ARG A  91      11.978   6.171  19.750  1.00 88.62           C  
ATOM   1506  N   ARG A  92       9.003   2.386  13.280  1.00 84.94           N  
ATOM   1507  H   ARG A  92       8.265   2.924  13.711  1.00 84.94           H  
ATOM   1508  CA  ARG A  92       8.651   1.133  12.600  1.00 84.94           C  
ATOM   1509  HA  ARG A  92       9.314   0.346  12.958  1.00 84.94           H  
ATOM   1510  C   ARG A  92       8.892   1.234  11.092  1.00 84.94           C  
ATOM   1511  CB  ARG A  92       7.198   0.766  12.938  1.00 84.94           C  
ATOM   1512  HB2 ARG A  92       6.532   1.541  12.559  1.00 84.94           H  
ATOM   1513  HB3 ARG A  92       7.088   0.720  14.022  1.00 84.94           H  
ATOM   1514  O   ARG A  92       9.485   0.323  10.527  1.00 84.94           O  
ATOM   1515  CG  ARG A  92       6.787  -0.585  12.334  1.00 84.94           C  
ATOM   1516  HG2 ARG A  92       7.420  -1.380  12.727  1.00 84.94           H  
ATOM   1517  HG3 ARG A  92       6.915  -0.546  11.252  1.00 84.94           H  
ATOM   1518  CD  ARG A  92       5.313  -0.903  12.609  1.00 84.94           C  
ATOM   1519  HD2 ARG A  92       4.716  -0.036  12.326  1.00 84.94           H  
ATOM   1520  HD3 ARG A  92       5.017  -1.734  11.969  1.00 84.94           H  
ATOM   1521  NE  ARG A  92       5.067  -1.279  14.017  1.00 84.94           N  
ATOM   1522  HE  ARG A  92       5.828  -1.736  14.499  1.00 84.94           H  
ATOM   1523  NH1 ARG A  92       2.893  -0.527  14.159  1.00 84.94           N  
ATOM   1524 HH11 ARG A  92       2.928  -0.208  13.201  1.00 84.94           H  
ATOM   1525 HH12 ARG A  92       1.985  -0.524  14.600  1.00 84.94           H  
ATOM   1526  NH2 ARG A  92       3.807  -1.601  15.885  1.00 84.94           N  
ATOM   1527 HH21 ARG A  92       2.916  -1.499  16.350  1.00 84.94           H  
ATOM   1528 HH22 ARG A  92       4.564  -2.113  16.314  1.00 84.94           H  
ATOM   1529  CZ  ARG A  92       3.929  -1.128  14.676  1.00 84.94           C  
ATOM   1530  N   GLU A  93       8.494   2.339  10.465  1.00 87.31           N  
ATOM   1531  H   GLU A  93       7.963   3.026  10.980  1.00 87.31           H  
ATOM   1532  CA  GLU A  93       8.757   2.606   9.045  1.00 87.31           C  
ATOM   1533  HA  GLU A  93       8.326   1.810   8.436  1.00 87.31           H  
ATOM   1534  C   GLU A  93      10.265   2.626   8.750  1.00 87.31           C  
ATOM   1535  CB  GLU A  93       8.106   3.933   8.623  1.00 87.31           C  
ATOM   1536  HB2 GLU A  93       8.502   4.218   7.648  1.00 87.31           H  
ATOM   1537  HB3 GLU A  93       8.384   4.702   9.344  1.00 87.31           H  
ATOM   1538  O   GLU A  93      10.712   1.933   7.839  1.00 87.31           O  
ATOM   1539  CG  GLU A  93       6.571   3.850   8.510  1.00 87.31           C  
ATOM   1540  HG2 GLU A  93       6.322   3.098   7.762  1.00 87.31           H  
ATOM   1541  HG3 GLU A  93       6.156   3.519   9.462  1.00 87.31           H  
ATOM   1542  CD  GLU A  93       5.926   5.196   8.122  1.00 87.31           C  
ATOM   1543  OE1 GLU A  93       4.743   5.194   7.713  1.00 87.31           O  
ATOM   1544  OE2 GLU A  93       6.595   6.243   8.277  1.00 87.31           O  
ATOM   1545  N   ARG A  94      11.074   3.315   9.572  1.00 90.06           N  
ATOM   1546  H   ARG A  94      10.640   3.887  10.282  1.00 90.06           H  
ATOM   1547  CA  ARG A  94      12.546   3.329   9.437  1.00 90.06           C  
ATOM   1548  HA  ARG A  94      12.797   3.637   8.422  1.00 90.06           H  
ATOM   1549  C   ARG A  94      13.171   1.940   9.615  1.00 90.06           C  
ATOM   1550  CB  ARG A  94      13.162   4.331  10.431  1.00 90.06           C  
ATOM   1551  HB2 ARG A  94      12.732   4.164  11.419  1.00 90.06           H  
ATOM   1552  HB3 ARG A  94      14.234   4.140  10.493  1.00 90.06           H  
ATOM   1553  O   ARG A  94      14.112   1.592   8.904  1.00 90.06           O  
ATOM   1554  CG  ARG A  94      12.969   5.803  10.021  1.00 90.06           C  
ATOM   1555  HG2 ARG A  94      11.910   6.015   9.871  1.00 90.06           H  
ATOM   1556  HG3 ARG A  94      13.491   5.981   9.081  1.00 90.06           H  
ATOM   1557  CD  ARG A  94      13.533   6.742  11.105  1.00 90.06           C  
ATOM   1558  HD2 ARG A  94      14.590   6.514  11.238  1.00 90.06           H  
ATOM   1559  HD3 ARG A  94      13.005   6.537  12.036  1.00 90.06           H  
ATOM   1560  NE  ARG A  94      13.378   8.177  10.763  1.00 90.06           N  
ATOM   1561  HE  ARG A  94      12.899   8.378   9.897  1.00 90.06           H  
ATOM   1562  NH1 ARG A  94      14.411   9.092  12.609  1.00 90.06           N  
ATOM   1563 HH11 ARG A  94      14.728   9.935  13.065  1.00 90.06           H  
ATOM   1564 HH12 ARG A  94      14.576   8.162  12.968  1.00 90.06           H  
ATOM   1565  NH2 ARG A  94      13.652  10.449  11.041  1.00 90.06           N  
ATOM   1566 HH21 ARG A  94      14.047  11.234  11.539  1.00 90.06           H  
ATOM   1567 HH22 ARG A  94      13.258  10.623  10.128  1.00 90.06           H  
ATOM   1568  CZ  ARG A  94      13.804   9.223  11.463  1.00 90.06           C  
ATOM   1569  N   ASP A  95      12.675   1.131  10.550  1.00 89.00           N  
ATOM   1570  H   ASP A  95      11.938   1.480  11.147  1.00 89.00           H  
ATOM   1571  CA  ASP A  95      13.190  -0.226  10.771  1.00 89.00           C  
ATOM   1572  HA  ASP A  95      14.277  -0.177  10.843  1.00 89.00           H  
ATOM   1573  C   ASP A  95      12.886  -1.157   9.589  1.00 89.00           C  
ATOM   1574  CB  ASP A  95      12.644  -0.799  12.090  1.00 89.00           C  
ATOM   1575  HB2 ASP A  95      12.858  -1.868  12.115  1.00 89.00           H  
ATOM   1576  HB3 ASP A  95      11.562  -0.675  12.118  1.00 89.00           H  
ATOM   1577  O   ASP A  95      13.752  -1.936   9.183  1.00 89.00           O  
ATOM   1578  CG  ASP A  95      13.271  -0.172  13.344  1.00 89.00           C  
ATOM   1579  OD1 ASP A  95      14.409   0.363  13.250  1.00 89.00           O  
ATOM   1580  OD2 ASP A  95      12.647  -0.296  14.422  1.00 89.00           O  
ATOM   1581  N   ILE A  96      11.695  -1.034   8.995  1.00 87.38           N  
ATOM   1582  H   ILE A  96      11.038  -0.372   9.382  1.00 87.38           H  
ATOM   1583  CA  ILE A  96      11.324  -1.741   7.764  1.00 87.38           C  
ATOM   1584  HA  ILE A  96      11.527  -2.804   7.893  1.00 87.38           H  
ATOM   1585  C   ILE A  96      12.192  -1.254   6.599  1.00 87.38           C  
ATOM   1586  CB  ILE A  96       9.812  -1.563   7.490  1.00 87.38           C  
ATOM   1587  HB  ILE A  96       9.570  -0.501   7.529  1.00 87.38           H  
ATOM   1588  O   ILE A  96      12.790  -2.069   5.890  1.00 87.38           O  
ATOM   1589  CG1 ILE A  96       8.984  -2.308   8.563  1.00 87.38           C  
ATOM   1590 HG12 ILE A  96       9.103  -3.384   8.432  1.00 87.38           H  
ATOM   1591 HG13 ILE A  96       9.359  -2.060   9.556  1.00 87.38           H  
ATOM   1592  CG2 ILE A  96       9.438  -2.094   6.098  1.00 87.38           C  
ATOM   1593 HG21 ILE A  96       9.694  -3.152   6.033  1.00 87.38           H  
ATOM   1594 HG22 ILE A  96       9.961  -1.538   5.319  1.00 87.38           H  
ATOM   1595 HG23 ILE A  96       8.372  -1.960   5.912  1.00 87.38           H  
ATOM   1596  CD1 ILE A  96       7.489  -1.965   8.543  1.00 87.38           C  
ATOM   1597 HD11 ILE A  96       7.355  -0.885   8.608  1.00 87.38           H  
ATOM   1598 HD12 ILE A  96       7.002  -2.433   9.399  1.00 87.38           H  
ATOM   1599 HD13 ILE A  96       7.017  -2.337   7.634  1.00 87.38           H  
ATOM   1600  N   GLU A  97      12.331   0.061   6.438  1.00 90.81           N  
ATOM   1601  H   GLU A  97      11.800   0.678   7.036  1.00 90.81           H  
ATOM   1602  CA  GLU A  97      13.118   0.679   5.374  1.00 90.81           C  
ATOM   1603  HA  GLU A  97      12.705   0.372   4.412  1.00 90.81           H  
ATOM   1604  C   GLU A  97      14.584   0.247   5.409  1.00 90.81           C  
ATOM   1605  CB  GLU A  97      12.996   2.199   5.472  1.00 90.81           C  
ATOM   1606  HB2 GLU A  97      13.382   2.536   6.434  1.00 90.81           H  
ATOM   1607  HB3 GLU A  97      11.943   2.471   5.396  1.00 90.81           H  
ATOM   1608  O   GLU A  97      15.138  -0.070   4.360  1.00 90.81           O  
ATOM   1609  CG  GLU A  97      13.768   2.884   4.344  1.00 90.81           C  
ATOM   1610  HG2 GLU A  97      14.839   2.746   4.491  1.00 90.81           H  
ATOM   1611  HG3 GLU A  97      13.489   2.433   3.392  1.00 90.81           H  
ATOM   1612  CD  GLU A  97      13.455   4.372   4.332  1.00 90.81           C  
ATOM   1613  OE1 GLU A  97      12.963   4.850   3.293  1.00 90.81           O  
ATOM   1614  OE2 GLU A  97      13.694   5.033   5.363  1.00 90.81           O  
ATOM   1615  N   ARG A  98      15.197   0.104   6.591  1.00 88.06           N  
ATOM   1616  H   ARG A  98      14.700   0.421   7.411  1.00 88.06           H  
ATOM   1617  CA  ARG A  98      16.573  -0.410   6.734  1.00 88.06           C  
ATOM   1618  HA  ARG A  98      17.246   0.275   6.220  1.00 88.06           H  
ATOM   1619  C   ARG A  98      16.767  -1.789   6.087  1.00 88.06           C  
ATOM   1620  CB  ARG A  98      16.923  -0.439   8.229  1.00 88.06           C  
ATOM   1621  HB2 ARG A  98      16.316  -1.192   8.731  1.00 88.06           H  
ATOM   1622  HB3 ARG A  98      16.684   0.536   8.655  1.00 88.06           H  
ATOM   1623  O   ARG A  98      17.875  -2.146   5.687  1.00 88.06           O  
ATOM   1624  CG  ARG A  98      18.413  -0.733   8.474  1.00 88.06           C  
ATOM   1625  HG2 ARG A  98      19.019   0.019   7.968  1.00 88.06           H  
ATOM   1626  HG3 ARG A  98      18.667  -1.713   8.070  1.00 88.06           H  
ATOM   1627  CD  ARG A  98      18.765  -0.747   9.963  1.00 88.06           C  
ATOM   1628  HD2 ARG A  98      19.809  -1.043  10.063  1.00 88.06           H  
ATOM   1629  HD3 ARG A  98      18.155  -1.496  10.468  1.00 88.06           H  
ATOM   1630  NE  ARG A  98      18.597   0.584  10.569  1.00 88.06           N  
ATOM   1631  HE  ARG A  98      19.126   1.338  10.154  1.00 88.06           H  
ATOM   1632  NH1 ARG A  98      16.814   0.143  11.958  1.00 88.06           N  
ATOM   1633 HH11 ARG A  98      16.046   0.453  12.535  1.00 88.06           H  
ATOM   1634 HH12 ARG A  98      16.729  -0.784  11.565  1.00 88.06           H  
ATOM   1635  NH2 ARG A  98      17.735   2.190  11.872  1.00 88.06           N  
ATOM   1636 HH21 ARG A  98      16.970   2.527  12.439  1.00 88.06           H  
ATOM   1637 HH22 ARG A  98      18.433   2.796  11.466  1.00 88.06           H  
ATOM   1638  CZ  ARG A  98      17.711   0.957  11.469  1.00 88.06           C  
ATOM   1639  N   THR A  99      15.702  -2.583   5.978  1.00 85.75           N  
ATOM   1640  H   THR A  99      14.816  -2.220   6.300  1.00 85.75           H  
ATOM   1641  CA  THR A  99      15.740  -3.907   5.340  1.00 85.75           C  
ATOM   1642  HA  THR A  99      16.764  -4.272   5.417  1.00 85.75           H  
ATOM   1643  C   THR A  99      15.410  -3.891   3.846  1.00 85.75           C  
ATOM   1644  CB  THR A  99      14.882  -4.940   6.078  1.00 85.75           C  
ATOM   1645  HB  THR A  99      15.092  -5.918   5.646  1.00 85.75           H  
ATOM   1646  O   THR A  99      15.611  -4.916   3.186  1.00 85.75           O  
ATOM   1647  CG2 THR A  99      15.213  -5.019   7.567  1.00 85.75           C  
ATOM   1648 HG21 THR A  99      14.932  -4.093   8.068  1.00 85.75           H  
ATOM   1649 HG22 THR A  99      16.279  -5.199   7.706  1.00 85.75           H  
ATOM   1650 HG23 THR A  99      14.651  -5.838   8.015  1.00 85.75           H  
ATOM   1651  OG1 THR A  99      13.507  -4.697   5.926  1.00 85.75           O  
ATOM   1652  HG1 THR A  99      13.318  -3.762   6.032  1.00 85.75           H  
ATOM   1653  N   SER A 100      14.993  -2.749   3.298  1.00 89.81           N  
ATOM   1654  H   SER A 100      14.928  -1.928   3.883  1.00 89.81           H  
ATOM   1655  CA  SER A 100      14.691  -2.578   1.874  1.00 89.81           C  
ATOM   1656  HA  SER A 100      13.996  -3.367   1.585  1.00 89.81           H  
ATOM   1657  C   SER A 100      15.926  -2.729   0.974  1.00 89.81           C  
ATOM   1658  CB  SER A 100      13.968  -1.243   1.631  1.00 89.81           C  
ATOM   1659  HB2 SER A 100      13.141  -1.137   2.333  1.00 89.81           H  
ATOM   1660  HB3 SER A 100      13.559  -1.236   0.620  1.00 89.81           H  
ATOM   1661  O   SER A 100      17.071  -2.815   1.434  1.00 89.81           O  
ATOM   1662  OG  SER A 100      14.847  -0.144   1.758  1.00 89.81           O  
ATOM   1663  HG  SER A 100      15.012   0.003   2.692  1.00 89.81           H  
ATOM   1664  N   GLY A 101      15.673  -2.832  -0.326  1.00 91.56           N  
ATOM   1665  H   GLY A 101      14.711  -2.766  -0.628  1.00 91.56           H  
ATOM   1666  CA  GLY A 101      16.668  -2.857  -1.391  1.00 91.56           C  
ATOM   1667  HA2 GLY A 101      17.500  -2.200  -1.138  1.00 91.56           H  
ATOM   1668  HA3 GLY A 101      17.051  -3.868  -1.531  1.00 91.56           H  
ATOM   1669  C   GLY A 101      16.047  -2.377  -2.700  1.00 91.56           C  
ATOM   1670  O   GLY A 101      14.850  -2.082  -2.760  1.00 91.56           O  
ATOM   1671  N   CYS A 102      16.853  -2.318  -3.755  1.00 93.38           N  
ATOM   1672  H   CYS A 102      17.799  -2.664  -3.682  1.00 93.38           H  
ATOM   1673  CA  CYS A 102      16.374  -1.847  -5.046  1.00 93.38           C  
ATOM   1674  HA  CYS A 102      15.559  -1.145  -4.874  1.00 93.38           H  
ATOM   1675  C   CYS A 102      15.825  -3.013  -5.875  1.00 93.38           C  
ATOM   1676  CB  CYS A 102      17.491  -1.080  -5.758  1.00 93.38           C  
ATOM   1677  HB2 CYS A 102      17.874  -0.314  -5.083  1.00 93.38           H  
ATOM   1678  HB3 CYS A 102      18.300  -1.766  -6.006  1.00 93.38           H  
ATOM   1679  O   CYS A 102      16.572  -3.914  -6.251  1.00 93.38           O  
ATOM   1680  SG  CYS A 102      16.914  -0.272  -7.268  1.00 93.38           S  
ATOM   1681  N   CYS A 103      14.527  -3.008  -6.174  1.00 91.31           N  
ATOM   1682  H   CYS A 103      13.958  -2.236  -5.859  1.00 91.31           H  
ATOM   1683  CA  CYS A 103      13.912  -3.969  -7.084  1.00 91.31           C  
ATOM   1684  HA  CYS A 103      14.435  -4.924  -7.027  1.00 91.31           H  
ATOM   1685  C   CYS A 103      14.007  -3.439  -8.514  1.00 91.31           C  
ATOM   1686  CB  CYS A 103      12.461  -4.196  -6.659  1.00 91.31           C  
ATOM   1687  HB2 CYS A 103      11.909  -3.263  -6.776  1.00 91.31           H  
ATOM   1688  HB3 CYS A 103      12.453  -4.472  -5.604  1.00 91.31           H  
ATOM   1689  O   CYS A 103      13.337  -2.463  -8.856  1.00 91.31           O  
ATOM   1690  SG  CYS A 103      11.599  -5.494  -7.572  1.00 91.31           S  
ATOM   1691  N   VAL A 104      14.853  -4.053  -9.341  1.00 90.25           N  
ATOM   1692  H   VAL A 104      15.367  -4.855  -9.004  1.00 90.25           H  
ATOM   1693  CA  VAL A 104      15.072  -3.645 -10.734  1.00 90.25           C  
ATOM   1694  HA  VAL A 104      14.638  -2.658 -10.898  1.00 90.25           H  
ATOM   1695  C   VAL A 104      14.367  -4.627 -11.656  1.00 90.25           C  
ATOM   1696  CB  VAL A 104      16.572  -3.561 -11.072  1.00 90.25           C  
ATOM   1697  HB  VAL A 104      17.001  -4.562 -11.040  1.00 90.25           H  
ATOM   1698  O   VAL A 104      14.633  -5.822 -11.590  1.00 90.25           O  
ATOM   1699  CG1 VAL A 104      16.755  -2.981 -12.480  1.00 90.25           C  
ATOM   1700 HG11 VAL A 104      16.417  -3.700 -13.227  1.00 90.25           H  
ATOM   1701 HG12 VAL A 104      16.189  -2.056 -12.586  1.00 90.25           H  
ATOM   1702 HG13 VAL A 104      17.808  -2.766 -12.664  1.00 90.25           H  
ATOM   1703  CG2 VAL A 104      17.347  -2.678 -10.083  1.00 90.25           C  
ATOM   1704 HG21 VAL A 104      18.397  -2.640 -10.371  1.00 90.25           H  
ATOM   1705 HG22 VAL A 104      17.286  -3.090  -9.075  1.00 90.25           H  
ATOM   1706 HG23 VAL A 104      16.946  -1.664 -10.084  1.00 90.25           H  
ATOM   1707  N   GLN A 105      13.473  -4.147 -12.519  1.00 84.88           N  
ATOM   1708  H   GLN A 105      13.318  -3.151 -12.579  1.00 84.88           H  
ATOM   1709  CA  GLN A 105      12.810  -5.016 -13.493  1.00 84.88           C  
ATOM   1710  HA  GLN A 105      12.402  -5.880 -12.968  1.00 84.88           H  
ATOM   1711  C   GLN A 105      13.831  -5.538 -14.507  1.00 84.88           C  
ATOM   1712  CB  GLN A 105      11.641  -4.288 -14.171  1.00 84.88           C  
ATOM   1713  HB2 GLN A 105      11.196  -4.961 -14.903  1.00 84.88           H  
ATOM   1714  HB3 GLN A 105      11.999  -3.395 -14.683  1.00 84.88           H  
ATOM   1715  O   GLN A 105      14.681  -4.780 -14.980  1.00 84.88           O  
ATOM   1716  CG  GLN A 105      10.570  -3.907 -13.135  1.00 84.88           C  
ATOM   1717  HG2 GLN A 105      10.320  -4.789 -12.546  1.00 84.88           H  
ATOM   1718  HG3 GLN A 105      10.967  -3.152 -12.456  1.00 84.88           H  
ATOM   1719  CD  GLN A 105       9.277  -3.375 -13.737  1.00 84.88           C  
ATOM   1720  NE2 GLN A 105       8.316  -2.971 -12.938  1.00 84.88           N  
ATOM   1721 HE21 GLN A 105       8.431  -3.147 -11.950  1.00 84.88           H  
ATOM   1722 HE22 GLN A 105       7.392  -3.084 -13.329  1.00 84.88           H  
ATOM   1723  OE1 GLN A 105       9.072  -3.252 -14.923  1.00 84.88           O  
ATOM   1724  N   ASN A 106      13.757  -6.827 -14.838  1.00 82.62           N  
ATOM   1725  H   ASN A 106      13.032  -7.399 -14.431  1.00 82.62           H  
ATOM   1726  CA  ASN A 106      14.754  -7.483 -15.689  1.00 82.62           C  
ATOM   1727  HA  ASN A 106      15.745  -7.374 -15.248  1.00 82.62           H  
ATOM   1728  C   ASN A 106      14.807  -6.878 -17.104  1.00 82.62           C  
ATOM   1729  CB  ASN A 106      14.399  -8.964 -15.767  1.00 82.62           C  
ATOM   1730  HB2 ASN A 106      13.355  -9.031 -16.072  1.00 82.62           H  
ATOM   1731  HB3 ASN A 106      15.012  -9.447 -16.527  1.00 82.62           H  
ATOM   1732  O   ASN A 106      15.875  -6.778 -17.700  1.00 82.62           O  
ATOM   1733  CG  ASN A 106      14.564  -9.744 -14.478  1.00 82.62           C  
ATOM   1734  ND2 ASN A 106      13.970 -10.907 -14.461  1.00 82.62           N  
ATOM   1735 HD21 ASN A 106      13.496 -11.222 -15.295  1.00 82.62           H  
ATOM   1736 HD22 ASN A 106      13.924 -11.469 -13.623  1.00 82.62           H  
ATOM   1737  OD1 ASN A 106      15.207  -9.334 -13.517  1.00 82.62           O  
ATOM   1738  N   ASP A 107      13.673  -6.376 -17.602  1.00 75.75           N  
ATOM   1739  H   ASP A 107      12.838  -6.455 -17.040  1.00 75.75           H  
ATOM   1740  CA  ASP A 107      13.578  -5.636 -18.868  1.00 75.75           C  
ATOM   1741  HA  ASP A 107      14.150  -6.185 -19.616  1.00 75.75           H  
ATOM   1742  C   ASP A 107      14.163  -4.213 -18.822  1.00 75.75           C  
ATOM   1743  CB  ASP A 107      12.119  -5.597 -19.334  1.00 75.75           C  
ATOM   1744  HB2 ASP A 107      11.751  -6.620 -19.403  1.00 75.75           H  
ATOM   1745  HB3 ASP A 107      12.093  -5.186 -20.343  1.00 75.75           H  
ATOM   1746  O   ASP A 107      14.074  -3.475 -19.805  1.00 75.75           O  
ATOM   1747  CG  ASP A 107      11.180  -4.757 -18.457  1.00 75.75           C  
ATOM   1748  OD1 ASP A 107      11.600  -4.136 -17.453  1.00 75.75           O  
ATOM   1749  OD2 ASP A 107       9.989  -4.686 -18.819  1.00 75.75           O  
ATOM   1750  N   ARG A 108      14.731  -3.805 -17.679  1.00 76.69           N  
ATOM   1751  H   ARG A 108      14.733  -4.470 -16.919  1.00 76.69           H  
ATOM   1752  CA  ARG A 108      15.282  -2.469 -17.405  1.00 76.69           C  
ATOM   1753  HA  ARG A 108      15.551  -2.455 -16.349  1.00 76.69           H  
ATOM   1754  C   ARG A 108      14.276  -1.328 -17.582  1.00 76.69           C  
ATOM   1755  CB  ARG A 108      16.570  -2.236 -18.215  1.00 76.69           C  
ATOM   1756  HB2 ARG A 108      16.316  -2.135 -19.270  1.00 76.69           H  
ATOM   1757  HB3 ARG A 108      17.023  -1.301 -17.886  1.00 76.69           H  
ATOM   1758  O   ARG A 108      14.675  -0.166 -17.627  1.00 76.69           O  
ATOM   1759  CG  ARG A 108      17.604  -3.357 -18.056  1.00 76.69           C  
ATOM   1760  HG2 ARG A 108      17.201  -4.296 -18.436  1.00 76.69           H  
ATOM   1761  HG3 ARG A 108      17.862  -3.475 -17.004  1.00 76.69           H  
ATOM   1762  CD  ARG A 108      18.857  -2.999 -18.856  1.00 76.69           C  
ATOM   1763  HD2 ARG A 108      19.293  -2.092 -18.437  1.00 76.69           H  
ATOM   1764  HD3 ARG A 108      18.569  -2.812 -19.890  1.00 76.69           H  
ATOM   1765  NE  ARG A 108      19.839  -4.094 -18.816  1.00 76.69           N  
ATOM   1766  HE  ARG A 108      19.542  -4.948 -18.365  1.00 76.69           H  
ATOM   1767  NH1 ARG A 108      21.482  -3.050 -20.025  1.00 76.69           N  
ATOM   1768 HH11 ARG A 108      20.897  -2.227 -20.060  1.00 76.69           H  
ATOM   1769 HH12 ARG A 108      22.408  -3.054 -20.428  1.00 76.69           H  
ATOM   1770  NH2 ARG A 108      21.789  -5.149 -19.317  1.00 76.69           N  
ATOM   1771 HH21 ARG A 108      22.673  -5.189 -19.804  1.00 76.69           H  
ATOM   1772 HH22 ARG A 108      21.427  -6.000 -18.912  1.00 76.69           H  
ATOM   1773  CZ  ARG A 108      21.031  -4.093 -19.383  1.00 76.69           C  
ATOM   1774  N   SER A 109      12.971  -1.614 -17.632  1.00 72.56           N  
ATOM   1775  H   SER A 109      12.688  -2.583 -17.600  1.00 72.56           H  
ATOM   1776  CA  SER A 109      11.937  -0.579 -17.781  1.00 72.56           C  
ATOM   1777  HA  SER A 109      12.215   0.057 -18.621  1.00 72.56           H  
ATOM   1778  C   SER A 109      11.830   0.320 -16.545  1.00 72.56           C  
ATOM   1779  CB  SER A 109      10.585  -1.210 -18.104  1.00 72.56           C  
ATOM   1780  HB2 SER A 109       9.880  -0.424 -18.373  1.00 72.56           H  
ATOM   1781  HB3 SER A 109      10.682  -1.896 -18.946  1.00 72.56           H  
ATOM   1782  O   SER A 109      11.288   1.425 -16.614  1.00 72.56           O  
ATOM   1783  OG  SER A 109      10.105  -1.895 -16.978  1.00 72.56           O  
ATOM   1784  HG  SER A 109      10.445  -2.791 -17.027  1.00 72.56           H  
ATOM   1785  N   GLY A 110      12.359  -0.138 -15.408  1.00 81.94           N  
ATOM   1786  H   GLY A 110      12.714  -1.083 -15.400  1.00 81.94           H  
ATOM   1787  CA  GLY A 110      12.672   0.711 -14.273  1.00 81.94           C  
ATOM   1788  HA2 GLY A 110      11.887   1.456 -14.141  1.00 81.94           H  
ATOM   1789  HA3 GLY A 110      13.599   1.242 -14.487  1.00 81.94           H  
ATOM   1790  C   GLY A 110      12.864  -0.048 -12.970  1.00 81.94           C  
ATOM   1791  O   GLY A 110      12.918  -1.277 -12.944  1.00 81.94           O  
ATOM   1792  N   CYS A 111      12.980   0.708 -11.887  1.00 89.88           N  
ATOM   1793  H   CYS A 111      12.962   1.712 -11.998  1.00 89.88           H  
ATOM   1794  CA  CYS A 111      13.257   0.179 -10.560  1.00 89.88           C  
ATOM   1795  HA  CYS A 111      12.920  -0.857 -10.528  1.00 89.88           H  
ATOM   1796  C   CYS A 111      12.519   0.938  -9.462  1.00 89.88           C  
ATOM   1797  CB  CYS A 111      14.763   0.216 -10.327  1.00 89.88           C  
ATOM   1798  HB2 CYS A 111      15.216  -0.458 -11.054  1.00 89.88           H  
ATOM   1799  HB3 CYS A 111      14.994  -0.166  -9.333  1.00 89.88           H  
ATOM   1800  O   CYS A 111      12.117   2.093  -9.637  1.00 89.88           O  
ATOM   1801  SG  CYS A 111      15.512   1.847 -10.530  1.00 89.88           S  
ATOM   1802  N   ILE A 112      12.340   0.276  -8.324  1.00 92.38           N  
ATOM   1803  H   ILE A 112      12.682  -0.672  -8.259  1.00 92.38           H  
ATOM   1804  CA  ILE A 112      11.693   0.847  -7.149  1.00 92.38           C  
ATOM   1805  HA  ILE A 112      11.871   1.923  -7.159  1.00 92.38           H  
ATOM   1806  C   ILE A 112      12.321   0.299  -5.871  1.00 92.38           C  
ATOM   1807  CB  ILE A 112      10.169   0.618  -7.224  1.00 92.38           C  
ATOM   1808  HB  ILE A 112       9.841   0.959  -8.206  1.00 92.38           H  
ATOM   1809  O   ILE A 112      12.637  -0.889  -5.776  1.00 92.38           O  
ATOM   1810  CG1 ILE A 112       9.464   1.501  -6.175  1.00 92.38           C  
ATOM   1811 HG12 ILE A 112       9.627   1.095  -5.176  1.00 92.38           H  
ATOM   1812 HG13 ILE A 112       9.886   2.505  -6.210  1.00 92.38           H  
ATOM   1813  CG2 ILE A 112       9.784  -0.869  -7.094  1.00 92.38           C  
ATOM   1814 HG21 ILE A 112       8.726  -1.004  -7.320  1.00 92.38           H  
ATOM   1815 HG22 ILE A 112       9.973  -1.226  -6.082  1.00 92.38           H  
ATOM   1816 HG23 ILE A 112      10.356  -1.473  -7.798  1.00 92.38           H  
ATOM   1817  CD1 ILE A 112       7.961   1.623  -6.420  1.00 92.38           C  
ATOM   1818 HD11 ILE A 112       7.770   2.015  -7.419  1.00 92.38           H  
ATOM   1819 HD12 ILE A 112       7.496   0.642  -6.317  1.00 92.38           H  
ATOM   1820 HD13 ILE A 112       7.528   2.297  -5.681  1.00 92.38           H  
ATOM   1821  N   GLN A 113      12.519   1.171  -4.887  1.00 94.31           N  
ATOM   1822  H   GLN A 113      12.224   2.130  -5.002  1.00 94.31           H  
ATOM   1823  CA  GLN A 113      13.004   0.763  -3.576  1.00 94.31           C  
ATOM   1824  HA  GLN A 113      13.827   0.061  -3.706  1.00 94.31           H  
ATOM   1825  C   GLN A 113      11.862   0.072  -2.826  1.00 94.31           C  
ATOM   1826  CB  GLN A 113      13.521   1.994  -2.826  1.00 94.31           C  
ATOM   1827  HB2 GLN A 113      14.206   2.555  -3.461  1.00 94.31           H  
ATOM   1828  HB3 GLN A 113      12.672   2.643  -2.612  1.00 94.31           H  
ATOM   1829  O   GLN A 113      10.792   0.650  -2.649  1.00 94.31           O  
ATOM   1830  CG  GLN A 113      14.230   1.626  -1.513  1.00 94.31           C  
ATOM   1831  HG2 GLN A 113      13.608   0.956  -0.919  1.00 94.31           H  
ATOM   1832  HG3 GLN A 113      14.378   2.538  -0.935  1.00 94.31           H  
ATOM   1833  CD  GLN A 113      15.596   0.992  -1.747  1.00 94.31           C  
ATOM   1834  NE2 GLN A 113      16.235   0.474  -0.726  1.00 94.31           N  
ATOM   1835 HE21 GLN A 113      15.811   0.457   0.191  1.00 94.31           H  
ATOM   1836 HE22 GLN A 113      17.179   0.157  -0.895  1.00 94.31           H  
ATOM   1837  OE1 GLN A 113      16.124   0.968  -2.849  1.00 94.31           O  
ATOM   1838  N   THR A 114      12.060  -1.177  -2.412  1.00 91.38           N  
ATOM   1839  H   THR A 114      12.962  -1.605  -2.563  1.00 91.38           H  
ATOM   1840  CA  THR A 114      11.009  -1.968  -1.757  1.00 91.38           C  
ATOM   1841  HA  THR A 114      10.469  -1.319  -1.068  1.00 91.38           H  
ATOM   1842  C   THR A 114      11.603  -3.107  -0.924  1.00 91.38           C  
ATOM   1843  CB  THR A 114       9.993  -2.460  -2.808  1.00 91.38           C  
ATOM   1844  HB  THR A 114       9.681  -1.614  -3.421  1.00 91.38           H  
ATOM   1845  O   THR A 114      12.821  -3.236  -0.784  1.00 91.38           O  
ATOM   1846  CG2 THR A 114      10.540  -3.535  -3.743  1.00 91.38           C  
ATOM   1847 HG21 THR A 114      10.815  -4.432  -3.188  1.00 91.38           H  
ATOM   1848 HG22 THR A 114       9.781  -3.795  -4.481  1.00 91.38           H  
ATOM   1849 HG23 THR A 114      11.415  -3.134  -4.256  1.00 91.38           H  
ATOM   1850  OG1 THR A 114       8.845  -2.956  -2.167  1.00 91.38           O  
ATOM   1851  HG1 THR A 114       8.200  -2.246  -2.117  1.00 91.38           H  
ATOM   1852  N   LEU A 115      10.754  -3.929  -0.317  1.00 86.75           N  
ATOM   1853  H   LEU A 115       9.778  -3.832  -0.556  1.00 86.75           H  
ATOM   1854  CA  LEU A 115      11.160  -5.120   0.421  1.00 86.75           C  
ATOM   1855  HA  LEU A 115      12.134  -4.947   0.880  1.00 86.75           H  
ATOM   1856  C   LEU A 115      11.301  -6.312  -0.527  1.00 86.75           C  
ATOM   1857  CB  LEU A 115      10.128  -5.406   1.521  1.00 86.75           C  
ATOM   1858  HB2 LEU A 115       9.160  -5.548   1.042  1.00 86.75           H  
ATOM   1859  HB3 LEU A 115      10.392  -6.332   2.032  1.00 86.75           H  
ATOM   1860  O   LEU A 115      10.609  -6.402  -1.537  1.00 86.75           O  
ATOM   1861  CG  LEU A 115      10.009  -4.282   2.565  1.00 86.75           C  
ATOM   1862  HG  LEU A 115       9.867  -3.321   2.070  1.00 86.75           H  
ATOM   1863  CD1 LEU A 115       8.789  -4.543   3.440  1.00 86.75           C  
ATOM   1864 HD11 LEU A 115       8.935  -5.443   4.038  1.00 86.75           H  
ATOM   1865 HD12 LEU A 115       8.624  -3.685   4.092  1.00 86.75           H  
ATOM   1866 HD13 LEU A 115       7.912  -4.629   2.799  1.00 86.75           H  
ATOM   1867  CD2 LEU A 115      11.255  -4.209   3.450  1.00 86.75           C  
ATOM   1868 HD21 LEU A 115      12.134  -3.974   2.851  1.00 86.75           H  
ATOM   1869 HD22 LEU A 115      11.136  -3.407   4.179  1.00 86.75           H  
ATOM   1870 HD23 LEU A 115      11.411  -5.149   3.978  1.00 86.75           H  
ATOM   1871  N   LYS A 116      12.139  -7.289  -0.160  1.00 83.88           N  
ATOM   1872  H   LYS A 116      12.717  -7.145   0.656  1.00 83.88           H  
ATOM   1873  CA  LYS A 116      12.322  -8.505  -0.970  1.00 83.88           C  
ATOM   1874  HA  LYS A 116      12.704  -8.204  -1.946  1.00 83.88           H  
ATOM   1875  C   LYS A 116      10.993  -9.224  -1.252  1.00 83.88           C  
ATOM   1876  CB  LYS A 116      13.356  -9.438  -0.311  1.00 83.88           C  
ATOM   1877  HB2 LYS A 116      14.272  -8.881  -0.117  1.00 83.88           H  
ATOM   1878  HB3 LYS A 116      12.962  -9.817   0.632  1.00 83.88           H  
ATOM   1879  O   LYS A 116      10.796  -9.693  -2.360  1.00 83.88           O  
ATOM   1880  CG  LYS A 116      13.679 -10.615  -1.245  1.00 83.88           C  
ATOM   1881  HG2 LYS A 116      14.047 -10.219  -2.192  1.00 83.88           H  
ATOM   1882  HG3 LYS A 116      12.762 -11.170  -1.442  1.00 83.88           H  
ATOM   1883  CD  LYS A 116      14.707 -11.613  -0.695  1.00 83.88           C  
ATOM   1884  HD2 LYS A 116      15.676 -11.128  -0.575  1.00 83.88           H  
ATOM   1885  HD3 LYS A 116      14.356 -12.008   0.258  1.00 83.88           H  
ATOM   1886  CE  LYS A 116      14.788 -12.739  -1.739  1.00 83.88           C  
ATOM   1887  HE2 LYS A 116      15.173 -12.333  -2.675  1.00 83.88           H  
ATOM   1888  HE3 LYS A 116      13.776 -13.080  -1.959  1.00 83.88           H  
ATOM   1889  NZ  LYS A 116      15.591 -13.911  -1.321  1.00 83.88           N  
ATOM   1890  HZ1 LYS A 116      15.232 -14.304  -0.464  1.00 83.88           H  
ATOM   1891  HZ2 LYS A 116      15.458 -14.625  -2.023  1.00 83.88           H  
ATOM   1892  HZ3 LYS A 116      16.577 -13.700  -1.258  1.00 83.88           H  
ATOM   1893  N   LYS A 117      10.075  -9.255  -0.276  1.00 72.75           N  
ATOM   1894  H   LYS A 117      10.307  -8.791   0.590  1.00 72.75           H  
ATOM   1895  CA  LYS A 117       8.751  -9.897  -0.397  1.00 72.75           C  
ATOM   1896  HA  LYS A 117       8.891 -10.921  -0.741  1.00 72.75           H  
ATOM   1897  C   LYS A 117       7.829  -9.256  -1.446  1.00 72.75           C  
ATOM   1898  CB  LYS A 117       8.051  -9.934   0.977  1.00 72.75           C  
ATOM   1899  HB2 LYS A 117       7.105 -10.463   0.858  1.00 72.75           H  
ATOM   1900  HB3 LYS A 117       8.663 -10.494   1.684  1.00 72.75           H  
ATOM   1901  O   LYS A 117       6.936  -9.925  -1.949  1.00 72.75           O  
ATOM   1902  CG  LYS A 117       7.771  -8.531   1.545  1.00 72.75           C  
ATOM   1903  HG2 LYS A 117       7.315  -7.919   0.767  1.00 72.75           H  
ATOM   1904  HG3 LYS A 117       8.710  -8.066   1.842  1.00 72.75           H  
ATOM   1905  CD  LYS A 117       6.809  -8.534   2.737  1.00 72.75           C  
ATOM   1906  HD2 LYS A 117       5.907  -9.081   2.465  1.00 72.75           H  
ATOM   1907  HD3 LYS A 117       7.282  -8.996   3.603  1.00 72.75           H  
ATOM   1908  CE  LYS A 117       6.451  -7.071   3.020  1.00 72.75           C  
ATOM   1909  HE2 LYS A 117       7.355  -6.541   3.318  1.00 72.75           H  
ATOM   1910  HE3 LYS A 117       6.109  -6.622   2.088  1.00 72.75           H  
ATOM   1911  NZ  LYS A 117       5.395  -6.919   4.047  1.00 72.75           N  
ATOM   1912  HZ1 LYS A 117       5.673  -7.299   4.940  1.00 72.75           H  
ATOM   1913  HZ2 LYS A 117       4.551  -7.368   3.722  1.00 72.75           H  
ATOM   1914  HZ3 LYS A 117       5.171  -5.938   4.143  1.00 72.75           H  
ATOM   1915  N   ASP A 118       8.033  -7.973  -1.745  1.00 77.81           N  
ATOM   1916  H   ASP A 118       8.814  -7.489  -1.327  1.00 77.81           H  
ATOM   1917  CA  ASP A 118       7.189  -7.200  -2.660  1.00 77.81           C  
ATOM   1918  HA  ASP A 118       6.238  -7.717  -2.794  1.00 77.81           H  
ATOM   1919  C   ASP A 118       7.830  -7.080  -4.057  1.00 77.81           C  
ATOM   1920  CB  ASP A 118       6.879  -5.832  -2.026  1.00 77.81           C  
ATOM   1921  HB2 ASP A 118       6.258  -5.252  -2.709  1.00 77.81           H  
ATOM   1922  HB3 ASP A 118       7.821  -5.304  -1.883  1.00 77.81           H  
ATOM   1923  O   ASP A 118       7.183  -6.620  -4.998  1.00 77.81           O  
ATOM   1924  CG  ASP A 118       6.155  -5.944  -0.675  1.00 77.81           C  
ATOM   1925  OD1 ASP A 118       5.215  -6.762  -0.566  1.00 77.81           O  
ATOM   1926  OD2 ASP A 118       6.594  -5.283   0.295  1.00 77.81           O  
ATOM   1927  N   CYS A 119       9.084  -7.530  -4.200  1.00 83.75           N  
ATOM   1928  H   CYS A 119       9.512  -7.975  -3.401  1.00 83.75           H  
ATOM   1929  CA  CYS A 119       9.806  -7.631  -5.463  1.00 83.75           C  
ATOM   1930  HA  CYS A 119       9.426  -6.874  -6.149  1.00 83.75           H  
ATOM   1931  C   CYS A 119       9.606  -9.017  -6.085  1.00 83.75           C  
ATOM   1932  CB  CYS A 119      11.293  -7.357  -5.208  1.00 83.75           C  
ATOM   1933  HB2 CYS A 119      11.691  -8.178  -4.611  1.00 83.75           H  
ATOM   1934  HB3 CYS A 119      11.383  -6.440  -4.626  1.00 83.75           H  
ATOM   1935  O   CYS A 119       9.844 -10.033  -5.435  1.00 83.75           O  
ATOM   1936  SG  CYS A 119      12.306  -7.193  -6.705  1.00 83.75           S  
ATOM   1937  N   SER A 120       9.205  -9.061  -7.355  1.00 77.12           N  
ATOM   1938  H   SER A 120       9.049  -8.193  -7.848  1.00 77.12           H  
ATOM   1939  CA  SER A 120       9.106 -10.315  -8.106  1.00 77.12           C  
ATOM   1940  HA  SER A 120       8.394 -10.979  -7.616  1.00 77.12           H  
ATOM   1941  C   SER A 120      10.467 -11.006  -8.197  1.00 77.12           C  
ATOM   1942  CB  SER A 120       8.617 -10.023  -9.518  1.00 77.12           C  
ATOM   1943  HB2 SER A 120       9.320  -9.360 -10.023  1.00 77.12           H  
ATOM   1944  HB3 SER A 120       7.641  -9.541  -9.475  1.00 77.12           H  
ATOM   1945  O   SER A 120      11.438 -10.378  -8.610  1.00 77.12           O  
ATOM   1946  OG  SER A 120       8.523 -11.231 -10.228  1.00 77.12           O  
ATOM   1947  HG  SER A 120       7.585 -11.319 -10.410  1.00 77.12           H  
ATOM   1948  N   GLU A 121      10.551 -12.291  -7.851  1.00 74.31           N  
ATOM   1949  H   GLU A 121       9.739 -12.748  -7.461  1.00 74.31           H  
ATOM   1950  CA  GLU A 121      11.803 -13.055  -7.981  1.00 74.31           C  
ATOM   1951  HA  GLU A 121      12.635 -12.407  -7.705  1.00 74.31           H  
ATOM   1952  C   GLU A 121      12.078 -13.513  -9.427  1.00 74.31           C  
ATOM   1953  CB  GLU A 121      11.805 -14.255  -7.016  1.00 74.31           C  
ATOM   1954  HB2 GLU A 121      11.028 -14.960  -7.310  1.00 74.31           H  
ATOM   1955  HB3 GLU A 121      12.779 -14.735  -7.111  1.00 74.31           H  
ATOM   1956  O   GLU A 121      13.212 -13.855  -9.778  1.00 74.31           O  
ATOM   1957  CG  GLU A 121      11.613 -13.857  -5.540  1.00 74.31           C  
ATOM   1958  HG2 GLU A 121      12.264 -13.009  -5.328  1.00 74.31           H  
ATOM   1959  HG3 GLU A 121      10.583 -13.532  -5.390  1.00 74.31           H  
ATOM   1960  CD  GLU A 121      11.932 -14.988  -4.542  1.00 74.31           C  
ATOM   1961  OE1 GLU A 121      12.567 -14.685  -3.497  1.00 74.31           O  
ATOM   1962  OE2 GLU A 121      11.569 -16.151  -4.818  1.00 74.31           O  
ATOM   1963  N   THR A 122      11.040 -13.512 -10.265  1.00 74.06           N  
ATOM   1964  H   THR A 122      10.151 -13.179  -9.921  1.00 74.06           H  
ATOM   1965  CA  THR A 122      11.078 -13.939 -11.669  1.00 74.06           C  
ATOM   1966  HA  THR A 122      11.967 -14.545 -11.844  1.00 74.06           H  
ATOM   1967  C   THR A 122      11.174 -12.739 -12.604  1.00 74.06           C  
ATOM   1968  CB  THR A 122       9.857 -14.799 -12.024  1.00 74.06           C  
ATOM   1969  HB  THR A 122       9.693 -14.808 -13.101  1.00 74.06           H  
ATOM   1970  O   THR A 122      12.094 -12.705 -13.406  1.00 74.06           O  
ATOM   1971  CG2 THR A 122       9.921 -16.229 -11.507  1.00 74.06           C  
ATOM   1972 HG21 THR A 122      10.161 -16.245 -10.444  1.00 74.06           H  
ATOM   1973 HG22 THR A 122       8.976 -16.742 -11.686  1.00 74.06           H  
ATOM   1974 HG23 THR A 122      10.694 -16.763 -12.061  1.00 74.06           H  
ATOM   1975  OG1 THR A 122       8.747 -14.285 -11.369  1.00 74.06           O  
ATOM   1976  HG1 THR A 122       8.404 -14.985 -10.808  1.00 74.06           H  
ATOM   1977  N   LEU A 123      10.302 -11.729 -12.491  1.00 77.56           N  
ATOM   1978  H   LEU A 123       9.580 -11.807 -11.789  1.00 77.56           H  
ATOM   1979  CA  LEU A 123      10.270 -10.564 -13.400  1.00 77.56           C  
ATOM   1980  HA  LEU A 123      10.578 -10.890 -14.394  1.00 77.56           H  
ATOM   1981  C   LEU A 123      11.230  -9.433 -13.012  1.00 77.56           C  
ATOM   1982  CB  LEU A 123       8.838 -10.006 -13.489  1.00 77.56           C  
ATOM   1983  HB2 LEU A 123       8.539  -9.635 -12.509  1.00 77.56           H  
ATOM   1984  HB3 LEU A 123       8.844  -9.159 -14.176  1.00 77.56           H  
ATOM   1985  O   LEU A 123      11.439  -8.486 -13.779  1.00 77.56           O  
ATOM   1986  CG  LEU A 123       7.781 -11.007 -13.976  1.00 77.56           C  
ATOM   1987  HG  LEU A 123       7.681 -11.798 -13.234  1.00 77.56           H  
ATOM   1988  CD1 LEU A 123       6.433 -10.297 -14.110  1.00 77.56           C  
ATOM   1989 HD11 LEU A 123       6.141  -9.891 -13.142  1.00 77.56           H  
ATOM   1990 HD12 LEU A 123       5.674 -11.010 -14.432  1.00 77.56           H  
ATOM   1991 HD13 LEU A 123       6.504  -9.494 -14.843  1.00 77.56           H  
ATOM   1992  CD2 LEU A 123       8.168 -11.658 -15.305  1.00 77.56           C  
ATOM   1993 HD21 LEU A 123       8.667 -10.941 -15.957  1.00 77.56           H  
ATOM   1994 HD22 LEU A 123       7.289 -12.068 -15.802  1.00 77.56           H  
ATOM   1995 HD23 LEU A 123       8.860 -12.477 -15.110  1.00 77.56           H  
ATOM   1996  N   ALA A 124      11.793  -9.497 -11.811  1.00 84.00           N  
ATOM   1997  H   ALA A 124      11.624 -10.307 -11.231  1.00 84.00           H  
ATOM   1998  CA  ALA A 124      12.711  -8.498 -11.308  1.00 84.00           C  
ATOM   1999  HA  ALA A 124      13.134  -7.946 -12.148  1.00 84.00           H  
ATOM   2000  C   ALA A 124      13.898  -9.142 -10.590  1.00 84.00           C  
ATOM   2001  CB  ALA A 124      11.932  -7.505 -10.435  1.00 84.00           C  
ATOM   2002  HB1 ALA A 124      12.600  -6.717 -10.085  1.00 84.00           H  
ATOM   2003  HB2 ALA A 124      11.506  -8.019  -9.574  1.00 84.00           H  
ATOM   2004  HB3 ALA A 124      11.128  -7.054 -11.017  1.00 84.00           H  
ATOM   2005  O   ALA A 124      13.915 -10.319 -10.233  1.00 84.00           O  
ATOM   2006  N   THR A 125      14.922  -8.327 -10.389  1.00 85.38           N  
ATOM   2007  H   THR A 125      14.854  -7.391 -10.764  1.00 85.38           H  
ATOM   2008  CA  THR A 125      16.119  -8.674  -9.644  1.00 85.38           C  
ATOM   2009  HA  THR A 125      16.048  -9.704  -9.295  1.00 85.38           H  
ATOM   2010  C   THR A 125      16.200  -7.757  -8.432  1.00 85.38           C  
ATOM   2011  CB  THR A 125      17.348  -8.590 -10.553  1.00 85.38           C  
ATOM   2012  HB  THR A 125      17.440  -7.587 -10.970  1.00 85.38           H  
ATOM   2013  O   THR A 125      16.298  -6.534  -8.555  1.00 85.38           O  
ATOM   2014  CG2 THR A 125      18.629  -8.953  -9.802  1.00 85.38           C  
ATOM   2015 HG21 THR A 125      18.540  -9.950  -9.370  1.00 85.38           H  
ATOM   2016 HG22 THR A 125      19.467  -8.941 -10.499  1.00 85.38           H  
ATOM   2017 HG23 THR A 125      18.825  -8.226  -9.013  1.00 85.38           H  
ATOM   2018  OG1 THR A 125      17.224  -9.533 -11.599  1.00 85.38           O  
ATOM   2019  HG1 THR A 125      16.476  -9.295 -12.152  1.00 85.38           H  
ATOM   2020  N   PHE A 126      16.143  -8.353  -7.240  1.00 87.81           N  
ATOM   2021  H   PHE A 126      16.012  -9.354  -7.207  1.00 87.81           H  
ATOM   2022  CA  PHE A 126      16.282  -7.627  -5.983  1.00 87.81           C  
ATOM   2023  HA  PHE A 126      15.794  -6.657  -6.084  1.00 87.81           H  
ATOM   2024  C   PHE A 126      17.762  -7.383  -5.675  1.00 87.81           C  
ATOM   2025  CB  PHE A 126      15.570  -8.386  -4.859  1.00 87.81           C  
ATOM   2026  HB2 PHE A 126      14.539  -8.577  -5.158  1.00 87.81           H  
ATOM   2027  HB3 PHE A 126      16.052  -9.352  -4.710  1.00 87.81           H  
ATOM   2028  O   PHE A 126      18.491  -8.291  -5.272  1.00 87.81           O  
ATOM   2029  CG  PHE A 126      15.556  -7.616  -3.555  1.00 87.81           C  
ATOM   2030  CD1 PHE A 126      16.462  -7.935  -2.527  1.00 87.81           C  
ATOM   2031  HD1 PHE A 126      17.181  -8.728  -2.675  1.00 87.81           H  
ATOM   2032  CD2 PHE A 126      14.651  -6.553  -3.384  1.00 87.81           C  
ATOM   2033  HD2 PHE A 126      13.969  -6.288  -4.179  1.00 87.81           H  
ATOM   2034  CE1 PHE A 126      16.438  -7.217  -1.318  1.00 87.81           C  
ATOM   2035  HE1 PHE A 126      17.130  -7.472  -0.529  1.00 87.81           H  
ATOM   2036  CE2 PHE A 126      14.638  -5.826  -2.183  1.00 87.81           C  
ATOM   2037  HE2 PHE A 126      13.948  -5.003  -2.069  1.00 87.81           H  
ATOM   2038  CZ  PHE A 126      15.522  -6.164  -1.144  1.00 87.81           C  
ATOM   2039  HZ  PHE A 126      15.504  -5.604  -0.221  1.00 87.81           H  
ATOM   2040  N   VAL A 127      18.210  -6.145  -5.859  1.00 89.25           N  
ATOM   2041  H   VAL A 127      17.561  -5.445  -6.188  1.00 89.25           H  
ATOM   2042  CA  VAL A 127      19.595  -5.733  -5.638  1.00 89.25           C  
ATOM   2043  HA  VAL A 127      20.241  -6.588  -5.834  1.00 89.25           H  
ATOM   2044  C   VAL A 127      19.771  -5.309  -4.184  1.00 89.25           C  
ATOM   2045  CB  VAL A 127      20.020  -4.614  -6.608  1.00 89.25           C  
ATOM   2046  HB  VAL A 127      19.484  -3.696  -6.366  1.00 89.25           H  
ATOM   2047  O   VAL A 127      19.236  -4.293  -3.734  1.00 89.25           O  
ATOM   2048  CG1 VAL A 127      21.528  -4.351  -6.492  1.00 89.25           C  
ATOM   2049 HG11 VAL A 127      21.782  -4.051  -5.476  1.00 89.25           H  
ATOM   2050 HG12 VAL A 127      21.810  -3.542  -7.166  1.00 89.25           H  
ATOM   2051 HG13 VAL A 127      22.088  -5.248  -6.758  1.00 89.25           H  
ATOM   2052  CG2 VAL A 127      19.728  -4.973  -8.070  1.00 89.25           C  
ATOM   2053 HG21 VAL A 127      20.069  -4.166  -8.718  1.00 89.25           H  
ATOM   2054 HG22 VAL A 127      20.233  -5.900  -8.344  1.00 89.25           H  
ATOM   2055 HG23 VAL A 127      18.655  -5.091  -8.224  1.00 89.25           H  
ATOM   2056  N   LYS A 128      20.564  -6.087  -3.446  1.00 82.25           N  
ATOM   2057  H   LYS A 128      20.907  -6.939  -3.865  1.00 82.25           H  
ATOM   2058  CA  LYS A 128      21.025  -5.762  -2.095  1.00 82.25           C  
ATOM   2059  HA  LYS A 128      21.057  -4.678  -1.990  1.00 82.25           H  
ATOM   2060  C   LYS A 128      22.431  -6.313  -1.906  1.00 82.25           C  
ATOM   2061  CB  LYS A 128      20.025  -6.332  -1.078  1.00 82.25           C  
ATOM   2062  HB2 LYS A 128      20.052  -7.422  -1.096  1.00 82.25           H  
ATOM   2063  HB3 LYS A 128      19.027  -6.004  -1.369  1.00 82.25           H  
ATOM   2064  O   LYS A 128      22.685  -7.461  -2.265  1.00 82.25           O  
ATOM   2065  CG  LYS A 128      20.311  -5.822   0.337  1.00 82.25           C  
ATOM   2066  HG2 LYS A 128      21.236  -6.261   0.710  1.00 82.25           H  
ATOM   2067  HG3 LYS A 128      20.423  -4.738   0.302  1.00 82.25           H  
ATOM   2068  CD  LYS A 128      19.158  -6.165   1.284  1.00 82.25           C  
ATOM   2069  HD2 LYS A 128      19.086  -7.246   1.408  1.00 82.25           H  
ATOM   2070  HD3 LYS A 128      18.229  -5.776   0.869  1.00 82.25           H  
ATOM   2071  CE  LYS A 128      19.425  -5.486   2.626  1.00 82.25           C  
ATOM   2072  HE2 LYS A 128      20.324  -5.908   3.075  1.00 82.25           H  
ATOM   2073  HE3 LYS A 128      19.621  -4.431   2.436  1.00 82.25           H  
ATOM   2074  NZ  LYS A 128      18.263  -5.605   3.528  1.00 82.25           N  
ATOM   2075  HZ1 LYS A 128      18.428  -5.052   4.358  1.00 82.25           H  
ATOM   2076  HZ2 LYS A 128      17.441  -5.225   3.081  1.00 82.25           H  
ATOM   2077  HZ3 LYS A 128      18.075  -6.566   3.774  1.00 82.25           H  
ATOM   2078  N   TRP A 129      23.347  -5.517  -1.361  1.00 68.12           N  
ATOM   2079  H   TRP A 129      23.106  -4.577  -1.082  1.00 68.12           H  
ATOM   2080  CA  TRP A 129      24.705  -5.983  -1.088  1.00 68.12           C  
ATOM   2081  HA  TRP A 129      25.075  -6.553  -1.940  1.00 68.12           H  
ATOM   2082  C   TRP A 129      24.660  -6.927   0.109  1.00 68.12           C  
ATOM   2083  CB  TRP A 129      25.666  -4.804  -0.886  1.00 68.12           C  
ATOM   2084  HB2 TRP A 129      25.332  -4.223  -0.026  1.00 68.12           H  
ATOM   2085  HB3 TRP A 129      26.652  -5.202  -0.647  1.00 68.12           H  
ATOM   2086  O   TRP A 129      24.624  -6.510   1.262  1.00 68.12           O  
ATOM   2087  CG  TRP A 129      25.818  -3.864  -2.045  1.00 68.12           C  
ATOM   2088  CD1 TRP A 129      25.303  -4.009  -3.290  1.00 68.12           C  
ATOM   2089  HD1 TRP A 129      24.724  -4.855  -3.630  1.00 68.12           H  
ATOM   2090  CD2 TRP A 129      26.519  -2.587  -2.063  1.00 68.12           C  
ATOM   2091  CE2 TRP A 129      26.182  -1.919  -3.267  1.00 68.12           C  
ATOM   2092  CE3 TRP A 129      27.377  -1.905  -1.182  1.00 68.12           C  
ATOM   2093  HE3 TRP A 129      27.682  -2.406  -0.275  1.00 68.12           H  
ATOM   2094  NE1 TRP A 129      25.514  -2.856  -4.018  1.00 68.12           N  
ATOM   2095  HE1 TRP A 129      25.091  -2.681  -4.918  1.00 68.12           H  
ATOM   2096  CH2 TRP A 129      27.326   0.093  -2.571  1.00 68.12           C  
ATOM   2097  HH2 TRP A 129      27.576   1.133  -2.723  1.00 68.12           H  
ATOM   2098  CZ2 TRP A 129      26.485  -0.576  -3.471  1.00 68.12           C  
ATOM   2099  HZ2 TRP A 129      26.039  -0.062  -4.309  1.00 68.12           H  
ATOM   2100  CZ3 TRP A 129      27.825  -0.603  -1.464  1.00 68.12           C  
ATOM   2101  HZ3 TRP A 129      28.516  -0.110  -0.797  1.00 68.12           H  
ATOM   2102  N   GLN A 130      24.589  -8.226  -0.162  1.00 53.72           N  
ATOM   2103  H   GLN A 130      24.544  -8.518  -1.128  1.00 53.72           H  
ATOM   2104  CA  GLN A 130      24.892  -9.225   0.854  1.00 53.72           C  
ATOM   2105  HA  GLN A 130      24.419  -8.937   1.793  1.00 53.72           H  
ATOM   2106  C   GLN A 130      26.408  -9.247   1.083  1.00 53.72           C  
ATOM   2107  CB  GLN A 130      24.346 -10.596   0.436  1.00 53.72           C  
ATOM   2108  HB2 GLN A 130      24.741 -11.349   1.118  1.00 53.72           H  
ATOM   2109  HB3 GLN A 130      24.685 -10.836  -0.572  1.00 53.72           H  
ATOM   2110  O   GLN A 130      27.172  -9.058   0.138  1.00 53.72           O  
ATOM   2111  CG  GLN A 130      22.810 -10.643   0.497  1.00 53.72           C  
ATOM   2112  HG2 GLN A 130      22.393  -9.940  -0.224  1.00 53.72           H  
ATOM   2113  HG3 GLN A 130      22.484 -10.348   1.495  1.00 53.72           H  
ATOM   2114  CD  GLN A 130      22.249 -12.030   0.196  1.00 53.72           C  
ATOM   2115  NE2 GLN A 130      20.989 -12.280   0.479  1.00 53.72           N  
ATOM   2116 HE21 GLN A 130      20.700 -13.223   0.260  1.00 53.72           H  
ATOM   2117 HE22 GLN A 130      20.391 -11.569   0.875  1.00 53.72           H  
ATOM   2118  OE1 GLN A 130      22.912 -12.927  -0.283  1.00 53.72           O  
ATOM   2119  N   ASN A 131      26.840  -9.497   2.325  1.00 44.75           N  
ATOM   2120  H   ASN A 131      26.153  -9.586   3.060  1.00 44.75           H  
ATOM   2121  CA  ASN A 131      28.259  -9.515   2.713  1.00 44.75           C  
ATOM   2122  HA  ASN A 131      28.655  -8.499   2.696  1.00 44.75           H  
ATOM   2123  C   ASN A 131      29.154 -10.363   1.789  1.00 44.75           C  
ATOM   2124  CB  ASN A 131      28.384 -10.102   4.133  1.00 44.75           C  
ATOM   2125  HB2 ASN A 131      29.430 -10.347   4.314  1.00 44.75           H  
ATOM   2126  HB3 ASN A 131      27.824 -11.035   4.190  1.00 44.75           H  
ATOM   2127  O   ASN A 131      30.312 -10.012   1.587  1.00 44.75           O  
ATOM   2128  CG  ASN A 131      27.958  -9.183   5.260  1.00 44.75           C  
ATOM   2129  ND2 ASN A 131      27.744  -9.735   6.432  1.00 44.75           N  
ATOM   2130 HD21 ASN A 131      27.435  -9.112   7.164  1.00 44.75           H  
ATOM   2131 HD22 ASN A 131      27.858 -10.733   6.539  1.00 44.75           H  
ATOM   2132  OD1 ASN A 131      27.816  -7.982   5.137  1.00 44.75           O  
ATOM   2133  N   ASP A 132      28.644 -11.493   1.290  1.00 37.72           N  
ATOM   2134  H   ASP A 132      27.694 -11.739   1.529  1.00 37.72           H  
ATOM   2135  CA  ASP A 132      29.483 -12.533   0.685  1.00 37.72           C  
ATOM   2136  HA  ASP A 132      30.450 -12.547   1.187  1.00 37.72           H  
ATOM   2137  C   ASP A 132      29.763 -12.328  -0.809  1.00 37.72           C  
ATOM   2138  CB  ASP A 132      28.824 -13.907   0.893  1.00 37.72           C  
ATOM   2139  HB2 ASP A 132      27.819 -13.885   0.471  1.00 37.72           H  
ATOM   2140  HB3 ASP A 132      29.398 -14.655   0.346  1.00 37.72           H  
ATOM   2141  O   ASP A 132      30.847 -12.673  -1.275  1.00 37.72           O  
ATOM   2142  CG  ASP A 132      28.753 -14.354   2.358  1.00 37.72           C  
ATOM   2143  OD1 ASP A 132      29.593 -13.902   3.170  1.00 37.72           O  
ATOM   2144  OD2 ASP A 132      27.839 -15.149   2.666  1.00 37.72           O  
ATOM   2145  N   THR A 133      28.784 -11.843  -1.581  1.00 37.81           N  
ATOM   2146  H   THR A 133      27.910 -11.586  -1.144  1.00 37.81           H  
ATOM   2147  CA  THR A 133      28.811 -11.965  -3.054  1.00 37.81           C  
ATOM   2148  HA  THR A 133      29.573 -12.696  -3.323  1.00 37.81           H  
ATOM   2149  C   THR A 133      29.189 -10.696  -3.794  1.00 37.81           C  
ATOM   2150  CB  THR A 133      27.473 -12.441  -3.647  1.00 37.81           C  
ATOM   2151  HB  THR A 133      26.984 -11.610  -4.155  1.00 37.81           H  
ATOM   2152  O   THR A 133      29.502 -10.771  -4.983  1.00 37.81           O  
ATOM   2153  CG2 THR A 133      27.684 -13.572  -4.651  1.00 37.81           C  
ATOM   2154 HG21 THR A 133      28.311 -13.221  -5.471  1.00 37.81           H  
ATOM   2155 HG22 THR A 133      26.721 -13.881  -5.058  1.00 37.81           H  
ATOM   2156 HG23 THR A 133      28.165 -14.423  -4.169  1.00 37.81           H  
ATOM   2157  OG1 THR A 133      26.583 -12.902  -2.658  1.00 37.81           O  
ATOM   2158  HG1 THR A 133      26.876 -13.774  -2.384  1.00 37.81           H  
ATOM   2159  N   GLY A 134      29.153  -9.527  -3.147  1.00 37.53           N  
ATOM   2160  H   GLY A 134      28.947  -9.521  -2.158  1.00 37.53           H  
ATOM   2161  CA  GLY A 134      29.769  -8.352  -3.759  1.00 37.53           C  
ATOM   2162  HA2 GLY A 134      29.222  -8.094  -4.666  1.00 37.53           H  
ATOM   2163  HA3 GLY A 134      29.754  -7.509  -3.069  1.00 37.53           H  
ATOM   2164  C   GLY A 134      31.222  -8.704  -4.088  1.00 37.53           C  
ATOM   2165  O   GLY A 134      31.825  -9.431  -3.294  1.00 37.53           O  
ATOM   2166  N   PRO A 135      31.796  -8.270  -5.230  1.00 34.56           N  
ATOM   2167  CA  PRO A 135      33.220  -8.433  -5.469  1.00 34.56           C  
ATOM   2168  HA  PRO A 135      33.474  -9.492  -5.526  1.00 34.56           H  
ATOM   2169  C   PRO A 135      33.921  -7.796  -4.281  1.00 34.56           C  
ATOM   2170  CB  PRO A 135      33.527  -7.758  -6.810  1.00 34.56           C  
ATOM   2171  HB2 PRO A 135      34.483  -7.234  -6.803  1.00 34.56           H  
ATOM   2172  HB3 PRO A 135      33.517  -8.510  -7.599  1.00 34.56           H  
ATOM   2173  O   PRO A 135      33.985  -6.571  -4.155  1.00 34.56           O  
ATOM   2174  CG  PRO A 135      32.354  -6.802  -7.015  1.00 34.56           C  
ATOM   2175  HG2 PRO A 135      32.580  -5.846  -6.541  1.00 34.56           H  
ATOM   2176  HG3 PRO A 135      32.131  -6.657  -8.072  1.00 34.56           H  
ATOM   2177  CD  PRO A 135      31.193  -7.469  -6.278  1.00 34.56           C  
ATOM   2178  HD2 PRO A 135      30.648  -8.123  -6.959  1.00 34.56           H  
ATOM   2179  HD3 PRO A 135      30.527  -6.708  -5.871  1.00 34.56           H  
ATOM   2180  N   SER A 136      34.345  -8.653  -3.351  1.00 34.00           N  
ATOM   2181  H   SER A 136      34.016  -9.606  -3.410  1.00 34.00           H  
ATOM   2182  CA  SER A 136      35.066  -8.247  -2.175  1.00 34.00           C  
ATOM   2183  HA  SER A 136      34.573  -7.388  -1.722  1.00 34.00           H  
ATOM   2184  C   SER A 136      36.402  -7.827  -2.738  1.00 34.00           C  
ATOM   2185  CB  SER A 136      35.148  -9.374  -1.127  1.00 34.00           C  
ATOM   2186  HB2 SER A 136      34.143  -9.719  -0.886  1.00 34.00           H  
ATOM   2187  HB3 SER A 136      35.601  -8.971  -0.222  1.00 34.00           H  
ATOM   2188  O   SER A 136      37.313  -8.647  -2.891  1.00 34.00           O  
ATOM   2189  OG  SER A 136      35.932 -10.468  -1.580  1.00 34.00           O  
ATOM   2190  HG  SER A 136      36.509 -10.094  -2.250  1.00 34.00           H  
ATOM   2191  N   ASP A 137      36.514  -6.562  -3.115  1.00 34.75           N  
ATOM   2192  H   ASP A 137      35.683  -5.990  -3.171  1.00 34.75           H  
ATOM   2193  CA  ASP A 137      37.805  -5.936  -3.232  1.00 34.75           C  
ATOM   2194  HA  ASP A 137      38.446  -6.597  -3.815  1.00 34.75           H  
ATOM   2195  C   ASP A 137      38.327  -5.885  -1.792  1.00 34.75           C  
ATOM   2196  CB  ASP A 137      37.701  -4.597  -3.982  1.00 34.75           C  
ATOM   2197  HB2 ASP A 137      37.509  -3.778  -3.288  1.00 34.75           H  
ATOM   2198  HB3 ASP A 137      36.864  -4.647  -4.679  1.00 34.75           H  
ATOM   2199  O   ASP A 137      38.190  -4.903  -1.068  1.00 34.75           O  
ATOM   2200  CG  ASP A 137      38.966  -4.314  -4.797  1.00 34.75           C  
ATOM   2201  OD1 ASP A 137      40.023  -4.909  -4.460  1.00 34.75           O  
ATOM   2202  OD2 ASP A 137      38.874  -3.508  -5.747  1.00 34.75           O  
ATOM   2203  N   LYS A 138      38.818  -7.044  -1.317  1.00 36.16           N  
ATOM   2204  H   LYS A 138      38.762  -7.826  -1.953  1.00 36.16           H  
ATOM   2205  CA  LYS A 138      39.292  -7.281   0.054  1.00 36.16           C  
ATOM   2206  HA  LYS A 138      38.478  -7.127   0.762  1.00 36.16           H  
ATOM   2207  C   LYS A 138      40.393  -6.298   0.429  1.00 36.16           C  
ATOM   2208  CB  LYS A 138      39.877  -8.701   0.186  1.00 36.16           C  
ATOM   2209  HB2 LYS A 138      40.421  -8.761   1.128  1.00 36.16           H  
ATOM   2210  HB3 LYS A 138      40.591  -8.868  -0.621  1.00 36.16           H  
ATOM   2211  O   LYS A 138      40.756  -6.212   1.599  1.00 36.16           O  
ATOM   2212  CG  LYS A 138      38.839  -9.824   0.186  1.00 36.16           C  
ATOM   2213  HG2 LYS A 138      38.329  -9.836  -0.777  1.00 36.16           H  
ATOM   2214  HG3 LYS A 138      38.112  -9.644   0.979  1.00 36.16           H  
ATOM   2215  CD  LYS A 138      39.525 -11.178   0.409  1.00 36.16           C  
ATOM   2216  HD2 LYS A 138      40.218 -11.361  -0.411  1.00 36.16           H  
ATOM   2217  HD3 LYS A 138      40.073 -11.158   1.352  1.00 36.16           H  
ATOM   2218  CE  LYS A 138      38.463 -12.281   0.450  1.00 36.16           C  
ATOM   2219  HE2 LYS A 138      37.854 -12.204  -0.450  1.00 36.16           H  
ATOM   2220  HE3 LYS A 138      37.801 -12.096   1.296  1.00 36.16           H  
ATOM   2221  NZ  LYS A 138      39.071 -13.630   0.547  1.00 36.16           N  
ATOM   2222  HZ1 LYS A 138      39.626 -13.711   1.388  1.00 36.16           H  
ATOM   2223  HZ2 LYS A 138      39.648 -13.804  -0.264  1.00 36.16           H  
ATOM   2224  HZ3 LYS A 138      38.337 -14.323   0.566  1.00 36.16           H  
ATOM   2225  N   SER A 139      40.981  -5.653  -0.577  1.00 34.97           N  
ATOM   2226  H   SER A 139      40.544  -5.716  -1.485  1.00 34.97           H  
ATOM   2227  CA  SER A 139      42.078  -4.718  -0.441  1.00 34.97           C  
ATOM   2228  HA  SER A 139      42.918  -5.236   0.021  1.00 34.97           H  
ATOM   2229  C   SER A 139      41.706  -3.554   0.481  1.00 34.97           C  
ATOM   2230  CB  SER A 139      42.517  -4.257  -1.838  1.00 34.97           C  
ATOM   2231  HB2 SER A 139      42.825  -5.122  -2.425  1.00 34.97           H  
ATOM   2232  HB3 SER A 139      43.372  -3.589  -1.734  1.00 34.97           H  
ATOM   2233  O   SER A 139      42.412  -3.331   1.464  1.00 34.97           O  
ATOM   2234  OG  SER A 139      41.483  -3.576  -2.525  1.00 34.97           O  
ATOM   2235  HG  SER A 139      41.118  -4.088  -3.251  1.00 34.97           H  
ATOM   2236  N   ASP A 140      40.586  -2.864   0.246  1.00 35.53           N  
ATOM   2237  H   ASP A 140      40.029  -3.099  -0.562  1.00 35.53           H  
ATOM   2238  CA  ASP A 140      40.125  -1.792   1.134  1.00 35.53           C  
ATOM   2239  HA  ASP A 140      40.984  -1.438   1.703  1.00 35.53           H  
ATOM   2240  C   ASP A 140      39.193  -2.332   2.222  1.00 35.53           C  
ATOM   2241  CB  ASP A 140      39.609  -0.561   0.360  1.00 35.53           C  
ATOM   2242  HB2 ASP A 140      38.956   0.022   1.009  1.00 35.53           H  
ATOM   2243  HB3 ASP A 140      39.031  -0.885  -0.505  1.00 35.53           H  
ATOM   2244  O   ASP A 140      38.017  -1.997   2.310  1.00 35.53           O  
ATOM   2245  CG  ASP A 140      40.749   0.374  -0.079  1.00 35.53           C  
ATOM   2246  OD1 ASP A 140      41.853   0.358   0.515  1.00 35.53           O  
ATOM   2247  OD2 ASP A 140      40.608   1.123  -1.065  1.00 35.53           O  
ATOM   2248  N   LEU A 141      39.791  -3.097   3.144  1.00 35.06           N  
ATOM   2249  H   LEU A 141      40.732  -3.393   2.925  1.00 35.06           H  
ATOM   2250  CA  LEU A 141      39.247  -3.438   4.471  1.00 35.06           C  
ATOM   2251  HA  LEU A 141      38.531  -4.255   4.378  1.00 35.06           H  
ATOM   2252  C   LEU A 141      38.534  -2.271   5.177  1.00 35.06           C  
ATOM   2253  CB  LEU A 141      40.440  -3.852   5.364  1.00 35.06           C  
ATOM   2254  HB2 LEU A 141      41.330  -3.324   5.023  1.00 35.06           H  
ATOM   2255  HB3 LEU A 141      40.268  -3.525   6.389  1.00 35.06           H  
ATOM   2256  O   LEU A 141      37.671  -2.499   6.024  1.00 35.06           O  
ATOM   2257  CG  LEU A 141      40.712  -5.362   5.385  1.00 35.06           C  
ATOM   2258  HG  LEU A 141      40.478  -5.797   4.413  1.00 35.06           H  
ATOM   2259  CD1 LEU A 141      42.186  -5.625   5.694  1.00 35.06           C  
ATOM   2260 HD11 LEU A 141      42.800  -5.196   4.902  1.00 35.06           H  
ATOM   2261 HD12 LEU A 141      42.367  -6.699   5.727  1.00 35.06           H  
ATOM   2262 HD13 LEU A 141      42.457  -5.176   6.650  1.00 35.06           H  
ATOM   2263  CD2 LEU A 141      39.871  -6.047   6.468  1.00 35.06           C  
ATOM   2264 HD21 LEU A 141      38.815  -5.860   6.275  1.00 35.06           H  
ATOM   2265 HD22 LEU A 141      40.131  -5.659   7.452  1.00 35.06           H  
ATOM   2266 HD23 LEU A 141      40.048  -7.123   6.440  1.00 35.06           H  
ATOM   2267  N   SER A 142      38.959  -1.031   4.912  1.00 35.09           N  
ATOM   2268  H   SER A 142      39.638  -0.919   4.172  1.00 35.09           H  
ATOM   2269  CA  SER A 142      38.499   0.142   5.653  1.00 35.09           C  
ATOM   2270  HA  SER A 142      38.441  -0.127   6.707  1.00 35.09           H  
ATOM   2271  C   SER A 142      37.119   0.637   5.233  1.00 35.09           C  
ATOM   2272  CB  SER A 142      39.497   1.289   5.520  1.00 35.09           C  
ATOM   2273  HB2 SER A 142      39.429   1.732   4.526  1.00 35.09           H  
ATOM   2274  HB3 SER A 142      40.509   0.917   5.679  1.00 35.09           H  
ATOM   2275  O   SER A 142      36.387   1.127   6.090  1.00 35.09           O  
ATOM   2276  OG  SER A 142      39.210   2.261   6.504  1.00 35.09           O  
ATOM   2277  HG  SER A 142      38.264   2.424   6.506  1.00 35.09           H  
ATOM   2278  N   GLN A 143      36.756   0.557   3.951  1.00 39.09           N  
ATOM   2279  H   GLN A 143      37.336   0.049   3.299  1.00 39.09           H  
ATOM   2280  CA  GLN A 143      35.391   0.863   3.534  1.00 39.09           C  
ATOM   2281  HA  GLN A 143      34.915   1.534   4.249  1.00 39.09           H  
ATOM   2282  C   GLN A 143      34.607  -0.441   3.580  1.00 39.09           C  
ATOM   2283  CB  GLN A 143      35.343   1.564   2.165  1.00 39.09           C  
ATOM   2284  HB2 GLN A 143      36.083   1.129   1.494  1.00 39.09           H  
ATOM   2285  HB3 GLN A 143      34.354   1.408   1.733  1.00 39.09           H  
ATOM   2286  O   GLN A 143      34.510  -1.158   2.587  1.00 39.09           O  
ATOM   2287  CG  GLN A 143      35.561   3.083   2.293  1.00 39.09           C  
ATOM   2288  HG2 GLN A 143      36.577   3.275   2.638  1.00 39.09           H  
ATOM   2289  HG3 GLN A 143      34.865   3.481   3.031  1.00 39.09           H  
ATOM   2290  CD  GLN A 143      35.339   3.835   0.980  1.00 39.09           C  
ATOM   2291  NE2 GLN A 143      35.244   5.148   1.016  1.00 39.09           N  
ATOM   2292 HE21 GLN A 143      35.262   5.650   1.892  1.00 39.09           H  
ATOM   2293 HE22 GLN A 143      35.056   5.589   0.127  1.00 39.09           H  
ATOM   2294  OE1 GLN A 143      35.241   3.278  -0.097  1.00 39.09           O  
ATOM   2295  N   LYS A 144      34.041  -0.754   4.755  1.00 43.31           N  
ATOM   2296  H   LYS A 144      34.196  -0.128   5.532  1.00 43.31           H  
ATOM   2297  CA  LYS A 144      32.906  -1.680   4.811  1.00 43.31           C  
ATOM   2298  HA  LYS A 144      33.225  -2.684   4.533  1.00 43.31           H  
ATOM   2299  C   LYS A 144      31.903  -1.193   3.771  1.00 43.31           C  
ATOM   2300  CB  LYS A 144      32.252  -1.687   6.200  1.00 43.31           C  
ATOM   2301  HB2 LYS A 144      32.298  -0.691   6.640  1.00 43.31           H  
ATOM   2302  HB3 LYS A 144      31.200  -1.947   6.083  1.00 43.31           H  
ATOM   2303  O   LYS A 144      31.401  -0.080   3.879  1.00 43.31           O  
ATOM   2304  CG  LYS A 144      32.895  -2.718   7.132  1.00 43.31           C  
ATOM   2305  HG2 LYS A 144      32.825  -3.706   6.677  1.00 43.31           H  
ATOM   2306  HG3 LYS A 144      33.943  -2.468   7.297  1.00 43.31           H  
ATOM   2307  CD  LYS A 144      32.142  -2.715   8.464  1.00 43.31           C  
ATOM   2308  HD2 LYS A 144      32.292  -1.753   8.953  1.00 43.31           H  
ATOM   2309  HD3 LYS A 144      31.077  -2.841   8.267  1.00 43.31           H  
ATOM   2310  CE  LYS A 144      32.632  -3.850   9.361  1.00 43.31           C  
ATOM   2311  HE2 LYS A 144      32.500  -4.790   8.825  1.00 43.31           H  
ATOM   2312  HE3 LYS A 144      33.696  -3.711   9.554  1.00 43.31           H  
ATOM   2313  NZ  LYS A 144      31.858  -3.859  10.621  1.00 43.31           N  
ATOM   2314  HZ1 LYS A 144      31.986  -2.982  11.106  1.00 43.31           H  
ATOM   2315  HZ2 LYS A 144      32.133  -4.630  11.213  1.00 43.31           H  
ATOM   2316  HZ3 LYS A 144      30.876  -3.939  10.399  1.00 43.31           H  
ATOM   2317  N   GLN A 145      31.698  -1.983   2.722  1.00 45.09           N  
ATOM   2318  H   GLN A 145      32.218  -2.844   2.637  1.00 45.09           H  
ATOM   2319  CA  GLN A 145      30.663  -1.681   1.750  1.00 45.09           C  
ATOM   2320  HA  GLN A 145      30.875  -0.698   1.328  1.00 45.09           H  
ATOM   2321  C   GLN A 145      29.324  -1.659   2.500  1.00 45.09           C  
ATOM   2322  CB  GLN A 145      30.671  -2.727   0.625  1.00 45.09           C  
ATOM   2323  HB2 GLN A 145      31.074  -3.671   0.992  1.00 45.09           H  
ATOM   2324  HB3 GLN A 145      29.647  -2.915   0.301  1.00 45.09           H  
ATOM   2325  O   GLN A 145      29.043  -2.623   3.221  1.00 45.09           O  
ATOM   2326  CG  GLN A 145      31.478  -2.250  -0.589  1.00 45.09           C  
ATOM   2327  HG2 GLN A 145      31.057  -1.314  -0.957  1.00 45.09           H  
ATOM   2328  HG3 GLN A 145      32.509  -2.068  -0.283  1.00 45.09           H  
ATOM   2329  CD  GLN A 145      31.477  -3.257  -1.737  1.00 45.09           C  
ATOM   2330  NE2 GLN A 145      32.196  -2.989  -2.807  1.00 45.09           N  
ATOM   2331 HE21 GLN A 145      32.847  -2.218  -2.791  1.00 45.09           H  
ATOM   2332 HE22 GLN A 145      32.286  -3.760  -3.453  1.00 45.09           H  
ATOM   2333  OE1 GLN A 145      30.860  -4.307  -1.707  1.00 45.09           O  
ATOM   2334  N   PRO A 146      28.516  -0.591   2.379  1.00 50.50           N  
ATOM   2335  CA  PRO A 146      27.229  -0.531   3.046  1.00 50.50           C  
ATOM   2336  HA  PRO A 146      27.399  -0.497   4.122  1.00 50.50           H  
ATOM   2337  C   PRO A 146      26.384  -1.759   2.715  1.00 50.50           C  
ATOM   2338  CB  PRO A 146      26.568   0.781   2.611  1.00 50.50           C  
ATOM   2339  HB2 PRO A 146      26.587   1.488   3.441  1.00 50.50           H  
ATOM   2340  HB3 PRO A 146      25.544   0.629   2.271  1.00 50.50           H  
ATOM   2341  O   PRO A 146      26.210  -2.135   1.564  1.00 50.50           O  
ATOM   2342  CG  PRO A 146      27.446   1.320   1.486  1.00 50.50           C  
ATOM   2343  HG2 PRO A 146      27.048   0.984   0.529  1.00 50.50           H  
ATOM   2344  HG3 PRO A 146      27.505   2.408   1.519  1.00 50.50           H  
ATOM   2345  CD  PRO A 146      28.807   0.692   1.766  1.00 50.50           C  
ATOM   2346  HD2 PRO A 146      29.399   0.621   0.854  1.00 50.50           H  
ATOM   2347  HD3 PRO A 146      29.342   1.306   2.490  1.00 50.50           H  
ATOM   2348  N   SER A 147      25.828  -2.392   3.741  1.00 56.59           N  
ATOM   2349  H   SER A 147      26.113  -2.097   4.664  1.00 56.59           H  
ATOM   2350  CA  SER A 147      25.049  -3.634   3.602  1.00 56.59           C  
ATOM   2351  HA  SER A 147      25.651  -4.355   3.049  1.00 56.59           H  
ATOM   2352  C   SER A 147      23.718  -3.496   2.835  1.00 56.59           C  
ATOM   2353  CB  SER A 147      24.803  -4.198   5.002  1.00 56.59           C  
ATOM   2354  HB2 SER A 147      24.225  -5.120   4.934  1.00 56.59           H  
ATOM   2355  HB3 SER A 147      25.765  -4.429   5.461  1.00 56.59           H  
ATOM   2356  O   SER A 147      22.970  -4.465   2.690  1.00 56.59           O  
ATOM   2357  OG  SER A 147      24.117  -3.260   5.819  1.00 56.59           O  
ATOM   2358  HG  SER A 147      24.260  -2.375   5.475  1.00 56.59           H  
ATOM   2359  N   ALA A 148      23.363  -2.291   2.384  1.00 71.69           N  
ATOM   2360  H   ALA A 148      24.059  -1.559   2.374  1.00 71.69           H  
ATOM   2361  CA  ALA A 148      22.088  -2.001   1.743  1.00 71.69           C  
ATOM   2362  HA  ALA A 148      21.665  -2.932   1.365  1.00 71.69           H  
ATOM   2363  C   ALA A 148      22.259  -1.084   0.526  1.00 71.69           C  
ATOM   2364  CB  ALA A 148      21.117  -1.451   2.794  1.00 71.69           C  
ATOM   2365  HB1 ALA A 148      20.912  -2.216   3.542  1.00 71.69           H  
ATOM   2366  HB2 ALA A 148      21.566  -0.592   3.294  1.00 71.69           H  
ATOM   2367  HB3 ALA A 148      20.180  -1.155   2.324  1.00 71.69           H  
ATOM   2368  O   ALA A 148      23.200  -0.300   0.435  1.00 71.69           O  
ATOM   2369  N   VAL A 149      21.329  -1.226  -0.418  1.00 86.25           N  
ATOM   2370  H   VAL A 149      20.519  -1.790  -0.206  1.00 86.25           H  
ATOM   2371  CA  VAL A 149      21.326  -0.557  -1.724  1.00 86.25           C  
ATOM   2372  HA  VAL A 149      22.192   0.099  -1.807  1.00 86.25           H  
ATOM   2373  C   VAL A 149      20.069   0.280  -1.837  1.00 86.25           C  
ATOM   2374  CB  VAL A 149      21.370  -1.584  -2.867  1.00 86.25           C  
ATOM   2375  HB  VAL A 149      20.527  -2.268  -2.768  1.00 86.25           H  
ATOM   2376  O   VAL A 149      18.993  -0.176  -1.443  1.00 86.25           O  
ATOM   2377  CG1 VAL A 149      21.326  -0.937  -4.252  1.00 86.25           C  
ATOM   2378 HG11 VAL A 149      21.450  -1.696  -5.025  1.00 86.25           H  
ATOM   2379 HG12 VAL A 149      20.368  -0.445  -4.417  1.00 86.25           H  
ATOM   2380 HG13 VAL A 149      22.129  -0.205  -4.336  1.00 86.25           H  
ATOM   2381  CG2 VAL A 149      22.664  -2.379  -2.777  1.00 86.25           C  
ATOM   2382 HG21 VAL A 149      22.713  -3.101  -3.593  1.00 86.25           H  
ATOM   2383 HG22 VAL A 149      23.500  -1.681  -2.835  1.00 86.25           H  
ATOM   2384 HG23 VAL A 149      22.727  -2.907  -1.826  1.00 86.25           H  
ATOM   2385  N   VAL A 150      20.208   1.476  -2.399  1.00 92.81           N  
ATOM   2386  H   VAL A 150      21.117   1.772  -2.724  1.00 92.81           H  
ATOM   2387  CA  VAL A 150      19.098   2.392  -2.650  1.00 92.81           C  
ATOM   2388  HA  VAL A 150      18.168   1.939  -2.308  1.00 92.81           H  
ATOM   2389  C   VAL A 150      18.998   2.628  -4.152  1.00 92.81           C  
ATOM   2390  CB  VAL A 150      19.273   3.696  -1.857  1.00 92.81           C  
ATOM   2391  HB  VAL A 150      20.179   4.199  -2.194  1.00 92.81           H  
ATOM   2392  O   VAL A 150      20.005   2.890  -4.810  1.00 92.81           O  
ATOM   2393  CG1 VAL A 150      18.074   4.631  -2.053  1.00 92.81           C  
ATOM   2394 HG11 VAL A 150      18.214   5.531  -1.454  1.00 92.81           H  
ATOM   2395 HG12 VAL A 150      17.151   4.138  -1.748  1.00 92.81           H  
ATOM   2396 HG13 VAL A 150      17.994   4.932  -3.097  1.00 92.81           H  
ATOM   2397  CG2 VAL A 150      19.425   3.416  -0.355  1.00 92.81           C  
ATOM   2398 HG21 VAL A 150      20.301   2.796  -0.167  1.00 92.81           H  
ATOM   2399 HG22 VAL A 150      18.537   2.917   0.033  1.00 92.81           H  
ATOM   2400 HG23 VAL A 150      19.586   4.362   0.162  1.00 92.81           H  
ATOM   2401  N   CYS A 151      17.800   2.510  -4.725  1.00 92.94           N  
ATOM   2402  H   CYS A 151      17.010   2.214  -4.169  1.00 92.94           H  
ATOM   2403  CA  CYS A 151      17.618   2.821  -6.141  1.00 92.94           C  
ATOM   2404  HA  CYS A 151      18.242   2.148  -6.729  1.00 92.94           H  
ATOM   2405  C   CYS A 151      18.062   4.255  -6.437  1.00 92.94           C  
ATOM   2406  CB  CYS A 151      16.165   2.648  -6.581  1.00 92.94           C  
ATOM   2407  HB2 CYS A 151      16.093   3.004  -7.608  1.00 92.94           H  
ATOM   2408  HB3 CYS A 151      15.534   3.293  -5.969  1.00 92.94           H  
ATOM   2409  O   CYS A 151      17.637   5.197  -5.767  1.00 92.94           O  
ATOM   2410  SG  CYS A 151      15.477   0.978  -6.554  1.00 92.94           S  
ATOM   2411  N   HIS A 152      18.881   4.411  -7.475  1.00 90.00           N  
ATOM   2412  H   HIS A 152      19.151   3.592  -8.001  1.00 90.00           H  
ATOM   2413  CA  HIS A 152      19.364   5.699  -7.959  1.00 90.00           C  
ATOM   2414  HA  HIS A 152      20.033   5.483  -8.791  1.00 90.00           H  
ATOM   2415  C   HIS A 152      20.202   6.492  -6.940  1.00 90.00           C  
ATOM   2416  CB  HIS A 152      18.168   6.476  -8.524  1.00 90.00           C  
ATOM   2417  HB2 HIS A 152      17.337   5.796  -8.713  1.00 90.00           H  
ATOM   2418  HB3 HIS A 152      17.824   7.211  -7.796  1.00 90.00           H  
ATOM   2419  O   HIS A 152      20.369   7.703  -7.083  1.00 90.00           O  
ATOM   2420  CG  HIS A 152      18.469   7.151  -9.823  1.00 90.00           C  
ATOM   2421  CD2 HIS A 152      18.369   6.595 -11.070  1.00 90.00           C  
ATOM   2422  HD2 HIS A 152      18.092   5.576 -11.298  1.00 90.00           H  
ATOM   2423  ND1 HIS A 152      18.875   8.452  -9.977  1.00 90.00           N  
ATOM   2424  HD1 HIS A 152      19.209   9.046  -9.232  1.00 90.00           H  
ATOM   2425  CE1 HIS A 152      18.989   8.688 -11.294  1.00 90.00           C  
ATOM   2426  HE1 HIS A 152      19.347   9.608 -11.732  1.00 90.00           H  
ATOM   2427  NE2 HIS A 152      18.661   7.596 -11.999  1.00 90.00           N  
ATOM   2428  N   GLN A 153      20.720   5.819  -5.908  1.00 88.25           N  
ATOM   2429  H   GLN A 153      20.506   4.838  -5.799  1.00 88.25           H  
ATOM   2430  CA  GLN A 153      21.557   6.440  -4.897  1.00 88.25           C  
ATOM   2431  HA  GLN A 153      22.076   7.284  -5.353  1.00 88.25           H  
ATOM   2432  C   GLN A 153      22.612   5.463  -4.373  1.00 88.25           C  
ATOM   2433  CB  GLN A 153      20.649   6.975  -3.789  1.00 88.25           C  
ATOM   2434  HB2 GLN A 153      20.181   6.149  -3.254  1.00 88.25           H  
ATOM   2435  HB3 GLN A 153      19.865   7.590  -4.232  1.00 88.25           H  
ATOM   2436  O   GLN A 153      22.305   4.408  -3.820  1.00 88.25           O  
ATOM   2437  CG  GLN A 153      21.449   7.840  -2.824  1.00 88.25           C  
ATOM   2438  HG2 GLN A 153      22.173   7.216  -2.299  1.00 88.25           H  
ATOM   2439  HG3 GLN A 153      21.989   8.596  -3.394  1.00 88.25           H  
ATOM   2440  CD  GLN A 153      20.561   8.522  -1.801  1.00 88.25           C  
ATOM   2441  NE2 GLN A 153      20.944   9.691  -1.365  1.00 88.25           N  
ATOM   2442 HE21 GLN A 153      20.500  10.058  -0.535  1.00 88.25           H  
ATOM   2443 HE22 GLN A 153      21.837  10.077  -1.635  1.00 88.25           H  
ATOM   2444  OE1 GLN A 153      19.550   8.014  -1.352  1.00 88.25           O  
ATOM   2445  N   ASP A 154      23.879   5.834  -4.528  1.00 84.88           N  
ATOM   2446  H   ASP A 154      24.087   6.686  -5.029  1.00 84.88           H  
ATOM   2447  CA  ASP A 154      25.010   5.015  -4.107  1.00 84.88           C  
ATOM   2448  HA  ASP A 154      24.688   4.358  -3.299  1.00 84.88           H  
ATOM   2449  C   ASP A 154      26.158   5.925  -3.635  1.00 84.88           C  
ATOM   2450  CB  ASP A 154      25.415   4.120  -5.283  1.00 84.88           C  
ATOM   2451  HB2 ASP A 154      25.845   4.726  -6.081  1.00 84.88           H  
ATOM   2452  HB3 ASP A 154      24.514   3.644  -5.670  1.00 84.88           H  
ATOM   2453  O   ASP A 154      26.542   6.845  -4.365  1.00 84.88           O  
ATOM   2454  CG  ASP A 154      26.394   3.007  -4.943  1.00 84.88           C  
ATOM   2455  OD1 ASP A 154      27.378   3.219  -4.202  1.00 84.88           O  
ATOM   2456  OD2 ASP A 154      26.196   1.900  -5.488  1.00 84.88           O  
ATOM   2457  N   PRO A 155      26.743   5.692  -2.446  1.00 83.06           N  
ATOM   2458  CA  PRO A 155      27.884   6.462  -1.949  1.00 83.06           C  
ATOM   2459  HA  PRO A 155      27.567   7.490  -1.775  1.00 83.06           H  
ATOM   2460  C   PRO A 155      29.085   6.458  -2.902  1.00 83.06           C  
ATOM   2461  CB  PRO A 155      28.260   5.805  -0.616  1.00 83.06           C  
ATOM   2462  HB2 PRO A 155      29.006   5.026  -0.774  1.00 83.06           H  
ATOM   2463  HB3 PRO A 155      28.621   6.535   0.109  1.00 83.06           H  
ATOM   2464  O   PRO A 155      29.922   7.355  -2.835  1.00 83.06           O  
ATOM   2465  CG  PRO A 155      26.962   5.164  -0.146  1.00 83.06           C  
ATOM   2466  HG2 PRO A 155      26.343   5.912   0.350  1.00 83.06           H  
ATOM   2467  HG3 PRO A 155      27.141   4.320   0.520  1.00 83.06           H  
ATOM   2468  CD  PRO A 155      26.302   4.735  -1.447  1.00 83.06           C  
ATOM   2469  HD2 PRO A 155      25.219   4.777  -1.333  1.00 83.06           H  
ATOM   2470  HD3 PRO A 155      26.626   3.732  -1.721  1.00 83.06           H  
ATOM   2471  N   ARG A 156      29.179   5.447  -3.778  1.00 79.56           N  
ATOM   2472  H   ARG A 156      28.448   4.750  -3.768  1.00 79.56           H  
ATOM   2473  CA  ARG A 156      30.250   5.280  -4.769  1.00 79.56           C  
ATOM   2474  HA  ARG A 156      31.193   5.627  -4.345  1.00 79.56           H  
ATOM   2475  C   ARG A 156      30.033   6.087  -6.043  1.00 79.56           C  
ATOM   2476  CB  ARG A 156      30.376   3.800  -5.149  1.00 79.56           C  
ATOM   2477  HB2 ARG A 156      29.461   3.506  -5.664  1.00 79.56           H  
ATOM   2478  HB3 ARG A 156      31.196   3.680  -5.857  1.00 79.56           H  
ATOM   2479  O   ARG A 156      30.961   6.175  -6.832  1.00 79.56           O  
ATOM   2480  CG  ARG A 156      30.636   2.876  -3.948  1.00 79.56           C  
ATOM   2481  HG2 ARG A 156      31.615   3.105  -3.528  1.00 79.56           H  
ATOM   2482  HG3 ARG A 156      29.884   3.029  -3.173  1.00 79.56           H  
ATOM   2483  CD  ARG A 156      30.596   1.406  -4.366  1.00 79.56           C  
ATOM   2484  HD2 ARG A 156      31.361   1.237  -5.124  1.00 79.56           H  
ATOM   2485  HD3 ARG A 156      30.818   0.792  -3.493  1.00 79.56           H  
ATOM   2486  NE  ARG A 156      29.274   1.039  -4.897  1.00 79.56           N  
ATOM   2487  HE  ARG A 156      28.538   1.725  -4.811  1.00 79.56           H  
ATOM   2488  NH1 ARG A 156      29.774  -1.101  -5.563  1.00 79.56           N  
ATOM   2489 HH11 ARG A 156      29.465  -1.970  -5.975  1.00 79.56           H  
ATOM   2490 HH12 ARG A 156      30.636  -1.048  -5.039  1.00 79.56           H  
ATOM   2491  NH2 ARG A 156      27.818  -0.196  -6.101  1.00 79.56           N  
ATOM   2492 HH21 ARG A 156      27.182   0.581  -5.997  1.00 79.56           H  
ATOM   2493 HH22 ARG A 156      27.592  -0.998  -6.672  1.00 79.56           H  
ATOM   2494  CZ  ARG A 156      28.961  -0.083  -5.509  1.00 79.56           C  
ATOM   2495  N   THR A 157      28.842   6.629  -6.286  1.00 82.44           N  
ATOM   2496  H   THR A 157      28.092   6.471  -5.628  1.00 82.44           H  
ATOM   2497  CA  THR A 157      28.545   7.418  -7.495  1.00 82.44           C  
ATOM   2498  HA  THR A 157      29.453   7.551  -8.083  1.00 82.44           H  
ATOM   2499  C   THR A 157      28.047   8.823  -7.181  1.00 82.44           C  
ATOM   2500  CB  THR A 157      27.524   6.716  -8.398  1.00 82.44           C  
ATOM   2501  HB  THR A 157      27.336   7.344  -9.269  1.00 82.44           H  
ATOM   2502  O   THR A 157      28.142   9.692  -8.045  1.00 82.44           O  
ATOM   2503  CG2 THR A 157      27.993   5.344  -8.881  1.00 82.44           C  
ATOM   2504 HG21 THR A 157      27.275   4.953  -9.601  1.00 82.44           H  
ATOM   2505 HG22 THR A 157      28.965   5.439  -9.366  1.00 82.44           H  
ATOM   2506 HG23 THR A 157      28.072   4.654  -8.041  1.00 82.44           H  
ATOM   2507  OG1 THR A 157      26.320   6.527  -7.701  1.00 82.44           O  
ATOM   2508  HG1 THR A 157      25.604   6.833  -8.263  1.00 82.44           H  
ATOM   2509  N   CYS A 158      27.539   9.064  -5.969  1.00 86.19           N  
ATOM   2510  H   CYS A 158      27.418   8.293  -5.329  1.00 86.19           H  
ATOM   2511  CA  CYS A 158      27.040  10.372  -5.570  1.00 86.19           C  
ATOM   2512  HA  CYS A 158      26.331  10.701  -6.329  1.00 86.19           H  
ATOM   2513  C   CYS A 158      28.170  11.409  -5.488  1.00 86.19           C  
ATOM   2514  CB  CYS A 158      26.291  10.266  -4.239  1.00 86.19           C  
ATOM   2515  HB2 CYS A 158      25.588   9.434  -4.282  1.00 86.19           H  
ATOM   2516  HB3 CYS A 158      27.007  10.079  -3.438  1.00 86.19           H  
ATOM   2517  O   CYS A 158      29.167  11.213  -4.786  1.00 86.19           O  
ATOM   2518  SG  CYS A 158      25.375  11.781  -3.875  1.00 86.19           S  
ATOM   2519  N   GLU A 159      27.994  12.529  -6.186  1.00 82.88           N  
ATOM   2520  H   GLU A 159      27.135  12.652  -6.703  1.00 82.88           H  
ATOM   2521  CA  GLU A 159      28.951  13.633  -6.210  1.00 82.88           C  
ATOM   2522  HA  GLU A 159      29.942  13.273  -5.931  1.00 82.88           H  
ATOM   2523  C   GLU A 159      28.592  14.730  -5.199  1.00 82.88           C  
ATOM   2524  CB  GLU A 159      29.029  14.202  -7.634  1.00 82.88           C  
ATOM   2525  HB2 GLU A 159      28.030  14.356  -8.040  1.00 82.88           H  
ATOM   2526  HB3 GLU A 159      29.492  15.185  -7.544  1.00 82.88           H  
ATOM   2527  O   GLU A 159      29.483  15.313  -4.573  1.00 82.88           O  
ATOM   2528  CG  GLU A 159      29.848  13.313  -8.594  1.00 82.88           C  
ATOM   2529  HG2 GLU A 159      29.197  12.534  -8.990  1.00 82.88           H  
ATOM   2530  HG3 GLU A 159      30.641  12.824  -8.026  1.00 82.88           H  
ATOM   2531  CD  GLU A 159      30.519  14.079  -9.753  1.00 82.88           C  
ATOM   2532  OE1 GLU A 159      30.999  13.404 -10.699  1.00 82.88           O  
ATOM   2533  OE2 GLU A 159      30.708  15.314  -9.624  1.00 82.88           O  
ATOM   2534  N   GLU A 160      27.296  14.975  -4.992  1.00 82.69           N  
ATOM   2535  H   GLU A 160      26.619  14.497  -5.571  1.00 82.69           H  
ATOM   2536  CA  GLU A 160      26.794  15.944  -4.018  1.00 82.69           C  
ATOM   2537  HA  GLU A 160      27.623  16.264  -3.387  1.00 82.69           H  
ATOM   2538  C   GLU A 160      25.683  15.346  -3.138  1.00 82.69           C  
ATOM   2539  CB  GLU A 160      26.303  17.229  -4.696  1.00 82.69           C  
ATOM   2540  HB2 GLU A 160      25.481  17.011  -5.377  1.00 82.69           H  
ATOM   2541  HB3 GLU A 160      25.931  17.880  -3.904  1.00 82.69           H  
ATOM   2542  O   GLU A 160      24.581  15.101  -3.639  1.00 82.69           O  
ATOM   2543  CG  GLU A 160      27.434  17.953  -5.441  1.00 82.69           C  
ATOM   2544  HG2 GLU A 160      28.334  17.866  -4.832  1.00 82.69           H  
ATOM   2545  HG3 GLU A 160      27.634  17.458  -6.391  1.00 82.69           H  
ATOM   2546  CD  GLU A 160      27.149  19.446  -5.659  1.00 82.69           C  
ATOM   2547  OE1 GLU A 160      28.163  20.186  -5.708  1.00 82.69           O  
ATOM   2548  OE2 GLU A 160      25.969  19.865  -5.550  1.00 82.69           O  
ATOM   2549  N   PRO A 161      25.929  15.128  -1.829  1.00 83.69           N  
ATOM   2550  CA  PRO A 161      27.220  15.211  -1.135  1.00 83.69           C  
ATOM   2551  HA  PRO A 161      27.789  16.088  -1.445  1.00 83.69           H  
ATOM   2552  C   PRO A 161      28.076  13.948  -1.311  1.00 83.69           C  
ATOM   2553  CB  PRO A 161      26.857  15.419   0.331  1.00 83.69           C  
ATOM   2554  HB2 PRO A 161      27.617  15.032   1.010  1.00 83.69           H  
ATOM   2555  HB3 PRO A 161      26.705  16.486   0.493  1.00 83.69           H  
ATOM   2556  O   PRO A 161      27.655  12.844  -0.971  1.00 83.69           O  
ATOM   2557  CG  PRO A 161      25.530  14.680   0.482  1.00 83.69           C  
ATOM   2558  HG2 PRO A 161      24.918  15.101   1.280  1.00 83.69           H  
ATOM   2559  HG3 PRO A 161      25.725  13.624   0.669  1.00 83.69           H  
ATOM   2560  CD  PRO A 161      24.862  14.839  -0.882  1.00 83.69           C  
ATOM   2561  HD2 PRO A 161      24.166  15.677  -0.858  1.00 83.69           H  
ATOM   2562  HD3 PRO A 161      24.334  13.926  -1.156  1.00 83.69           H  
ATOM   2563  N   ALA A 162      29.332  14.110  -1.724  1.00 82.69           N  
ATOM   2564  H   ALA A 162      29.603  14.996  -2.127  1.00 82.69           H  
ATOM   2565  CA  ALA A 162      30.282  13.004  -1.817  1.00 82.69           C  
ATOM   2566  HA  ALA A 162      29.878  12.271  -2.515  1.00 82.69           H  
ATOM   2567  C   ALA A 162      30.538  12.301  -0.466  1.00 82.69           C  
ATOM   2568  CB  ALA A 162      31.590  13.544  -2.399  1.00 82.69           C  
ATOM   2569  HB1 ALA A 162      32.326  12.741  -2.443  1.00 82.69           H  
ATOM   2570  HB2 ALA A 162      31.977  14.346  -1.771  1.00 82.69           H  
ATOM   2571  HB3 ALA A 162      31.417  13.929  -3.404  1.00 82.69           H  
ATOM   2572  O   ALA A 162      30.796  12.946   0.558  1.00 82.69           O  
ATOM   2573  N   SER A 163      30.548  10.964  -0.484  1.00 80.81           N  
ATOM   2574  H   SER A 163      30.315  10.505  -1.353  1.00 80.81           H  
ATOM   2575  CA  SER A 163      30.894  10.121   0.669  1.00 80.81           C  
ATOM   2576  HA  SER A 163      30.516  10.591   1.576  1.00 80.81           H  
ATOM   2577  C   SER A 163      32.413   9.969   0.807  1.00 80.81           C  
ATOM   2578  CB  SER A 163      30.206   8.759   0.540  1.00 80.81           C  
ATOM   2579  HB2 SER A 163      29.125   8.893   0.535  1.00 80.81           H  
ATOM   2580  HB3 SER A 163      30.497   8.289  -0.400  1.00 80.81           H  
ATOM   2581  O   SER A 163      32.999   8.979   0.365  1.00 80.81           O  
ATOM   2582  OG  SER A 163      30.586   7.922   1.617  1.00 80.81           O  
ATOM   2583  HG  SER A 163      31.390   7.484   1.329  1.00 80.81           H  
ATOM   2584  N   SER A 164      33.076  10.951   1.422  1.00 76.19           N  
ATOM   2585  H   SER A 164      32.553  11.761   1.724  1.00 76.19           H  
ATOM   2586  CA  SER A 164      34.541  10.973   1.539  1.00 76.19           C  
ATOM   2587  HA  SER A 164      34.913   9.955   1.418  1.00 76.19           H  
ATOM   2588  C   SER A 164      35.035  11.473   2.903  1.00 76.19           C  
ATOM   2589  CB  SER A 164      35.137  11.810   0.398  1.00 76.19           C  
ATOM   2590  HB2 SER A 164      36.187  11.548   0.263  1.00 76.19           H  
ATOM   2591  HB3 SER A 164      34.601  11.610  -0.530  1.00 76.19           H  
ATOM   2592  O   SER A 164      34.411  12.319   3.554  1.00 76.19           O  
ATOM   2593  OG  SER A 164      35.044  13.178   0.731  1.00 76.19           O  
ATOM   2594  HG  SER A 164      34.873  13.708  -0.050  1.00 76.19           H  
ATOM   2595  N   GLY A 165      36.196  10.963   3.332  1.00 70.88           N  
ATOM   2596  H   GLY A 165      36.631  10.245   2.770  1.00 70.88           H  
ATOM   2597  CA  GLY A 165      36.916  11.436   4.519  1.00 70.88           C  
ATOM   2598  HA2 GLY A 165      37.272  12.449   4.332  1.00 70.88           H  
ATOM   2599  HA3 GLY A 165      37.783  10.799   4.691  1.00 70.88           H  
ATOM   2600  C   GLY A 165      36.069  11.426   5.795  1.00 70.88           C  
ATOM   2601  O   GLY A 165      35.601  10.382   6.234  1.00 70.88           O  
ATOM   2602  N   ALA A 166      35.868  12.601   6.394  1.00 72.62           N  
ATOM   2603  H   ALA A 166      36.265  13.432   5.980  1.00 72.62           H  
ATOM   2604  CA  ALA A 166      35.060  12.758   7.606  1.00 72.62           C  
ATOM   2605  HA  ALA A 166      35.313  11.953   8.296  1.00 72.62           H  
ATOM   2606  C   ALA A 166      33.537  12.672   7.365  1.00 72.62           C  
ATOM   2607  CB  ALA A 166      35.452  14.087   8.262  1.00 72.62           C  
ATOM   2608  HB1 ALA A 166      35.197  14.919   7.606  1.00 72.62           H  
ATOM   2609  HB2 ALA A 166      34.911  14.202   9.201  1.00 72.62           H  
ATOM   2610  HB3 ALA A 166      36.523  14.096   8.466  1.00 72.62           H  
ATOM   2611  O   ALA A 166      32.778  12.576   8.325  1.00 72.62           O  
ATOM   2612  N   HIS A 167      33.089  12.697   6.106  1.00 79.50           N  
ATOM   2613  H   HIS A 167      33.765  12.703   5.357  1.00 79.50           H  
ATOM   2614  CA  HIS A 167      31.675  12.698   5.710  1.00 79.50           C  
ATOM   2615  HA  HIS A 167      31.057  12.735   6.607  1.00 79.50           H  
ATOM   2616  C   HIS A 167      31.288  11.403   4.980  1.00 79.50           C  
ATOM   2617  CB  HIS A 167      31.362  13.954   4.883  1.00 79.50           C  
ATOM   2618  HB2 HIS A 167      30.291  13.992   4.687  1.00 79.50           H  
ATOM   2619  HB3 HIS A 167      31.872  13.881   3.923  1.00 79.50           H  
ATOM   2620  O   HIS A 167      30.448  11.417   4.081  1.00 79.50           O  
ATOM   2621  CG  HIS A 167      31.772  15.240   5.554  1.00 79.50           C  
ATOM   2622  CD2 HIS A 167      32.937  15.922   5.339  1.00 79.50           C  
ATOM   2623  HD2 HIS A 167      33.732  15.624   4.672  1.00 79.50           H  
ATOM   2624  ND1 HIS A 167      31.058  15.957   6.488  1.00 79.50           N  
ATOM   2625  HD1 HIS A 167      30.143  15.744   6.860  1.00 79.50           H  
ATOM   2626  CE1 HIS A 167      31.763  17.052   6.807  1.00 79.50           C  
ATOM   2627  HE1 HIS A 167      31.441  17.824   7.491  1.00 79.50           H  
ATOM   2628  NE2 HIS A 167      32.922  17.069   6.131  1.00 79.50           N  
ATOM   2629  N   ILE A 168      31.927  10.285   5.335  1.00 80.19           N  
ATOM   2630  H   ILE A 168      32.607  10.335   6.080  1.00 80.19           H  
ATOM   2631  CA  ILE A 168      31.565   8.965   4.809  1.00 80.19           C  
ATOM   2632  HA  ILE A 168      31.581   9.015   3.721  1.00 80.19           H  
ATOM   2633  C   ILE A 168      30.135   8.633   5.240  1.00 80.19           C  
ATOM   2634  CB  ILE A 168      32.582   7.890   5.253  1.00 80.19           C  
ATOM   2635  HB  ILE A 168      32.715   7.965   6.332  1.00 80.19           H  
ATOM   2636  O   ILE A 168      29.774   8.776   6.411  1.00 80.19           O  
ATOM   2637  CG1 ILE A 168      33.936   8.138   4.555  1.00 80.19           C  
ATOM   2638 HG12 ILE A 168      34.172   9.202   4.586  1.00 80.19           H  
ATOM   2639 HG13 ILE A 168      33.860   7.861   3.503  1.00 80.19           H  
ATOM   2640  CG2 ILE A 168      32.092   6.469   4.919  1.00 80.19           C  
ATOM   2641 HG21 ILE A 168      31.201   6.231   5.498  1.00 80.19           H  
ATOM   2642 HG22 ILE A 168      32.844   5.724   5.181  1.00 80.19           H  
ATOM   2643 HG23 ILE A 168      31.856   6.383   3.858  1.00 80.19           H  
ATOM   2644  CD1 ILE A 168      35.106   7.376   5.192  1.00 80.19           C  
ATOM   2645 HD11 ILE A 168      36.038   7.698   4.728  1.00 80.19           H  
ATOM   2646 HD12 ILE A 168      34.996   6.303   5.041  1.00 80.19           H  
ATOM   2647 HD13 ILE A 168      35.153   7.591   6.260  1.00 80.19           H  
ATOM   2648  N   TRP A 169      29.319   8.199   4.283  1.00 83.31           N  
ATOM   2649  H   TRP A 169      29.674   8.076   3.346  1.00 83.31           H  
ATOM   2650  CA  TRP A 169      27.940   7.815   4.547  1.00 83.31           C  
ATOM   2651  HA  TRP A 169      27.467   8.633   5.091  1.00 83.31           H  
ATOM   2652  C   TRP A 169      27.916   6.542   5.411  1.00 83.31           C  
ATOM   2653  CB  TRP A 169      27.185   7.626   3.232  1.00 83.31           C  
ATOM   2654  HB2 TRP A 169      26.206   7.206   3.466  1.00 83.31           H  
ATOM   2655  HB3 TRP A 169      27.712   6.888   2.628  1.00 83.31           H  
ATOM   2656  O   TRP A 169      28.701   5.624   5.169  1.00 83.31           O  
ATOM   2657  CG  TRP A 169      26.956   8.849   2.387  1.00 83.31           C  
ATOM   2658  CD1 TRP A 169      27.637  10.024   2.402  1.00 83.31           C  
ATOM   2659  HD1 TRP A 169      28.466  10.263   3.051  1.00 83.31           H  
ATOM   2660  CD2 TRP A 169      25.959   8.998   1.336  1.00 83.31           C  
ATOM   2661  CE2 TRP A 169      26.126  10.269   0.717  1.00 83.31           C  
ATOM   2662  CE3 TRP A 169      24.932   8.174   0.841  1.00 83.31           C  
ATOM   2663  HE3 TRP A 169      24.773   7.207   1.293  1.00 83.31           H  
ATOM   2664  NE1 TRP A 169      27.166  10.851   1.398  1.00 83.31           N  
ATOM   2665  HE1 TRP A 169      27.593  11.722   1.119  1.00 83.31           H  
ATOM   2666  CH2 TRP A 169      24.331   9.838  -0.836  1.00 83.31           C  
ATOM   2667  HH2 TRP A 169      23.736  10.146  -1.683  1.00 83.31           H  
ATOM   2668  CZ2 TRP A 169      25.335  10.689  -0.358  1.00 83.31           C  
ATOM   2669  HZ2 TRP A 169      25.502  11.648  -0.824  1.00 83.31           H  
ATOM   2670  CZ3 TRP A 169      24.123   8.588  -0.231  1.00 83.31           C  
ATOM   2671  HZ3 TRP A 169      23.346   7.929  -0.590  1.00 83.31           H  
ATOM   2672  N   PRO A 170      27.056   6.470   6.441  1.00 81.75           N  
ATOM   2673  CA  PRO A 170      27.003   5.316   7.338  1.00 81.75           C  
ATOM   2674  HA  PRO A 170      28.003   5.071   7.695  1.00 81.75           H  
ATOM   2675  C   PRO A 170      26.410   4.084   6.640  1.00 81.75           C  
ATOM   2676  CB  PRO A 170      26.127   5.783   8.505  1.00 81.75           C  
ATOM   2677  HB2 PRO A 170      25.589   4.960   8.975  1.00 81.75           H  
ATOM   2678  HB3 PRO A 170      26.746   6.302   9.236  1.00 81.75           H  
ATOM   2679  O   PRO A 170      25.680   4.222   5.670  1.00 81.75           O  
ATOM   2680  CG  PRO A 170      25.173   6.780   7.845  1.00 81.75           C  
ATOM   2681  HG2 PRO A 170      24.781   7.501   8.563  1.00 81.75           H  
ATOM   2682  HG3 PRO A 170      24.366   6.240   7.351  1.00 81.75           H  
ATOM   2683  CD  PRO A 170      26.047   7.456   6.795  1.00 81.75           C  
ATOM   2684  HD2 PRO A 170      25.445   7.739   5.931  1.00 81.75           H  
ATOM   2685  HD3 PRO A 170      26.531   8.333   7.224  1.00 81.75           H  
ATOM   2686  N   ASP A 171      26.607   2.881   7.186  1.00 79.81           N  
ATOM   2687  H   ASP A 171      27.348   2.767   7.862  1.00 79.81           H  
ATOM   2688  CA  ASP A 171      25.990   1.659   6.627  1.00 79.81           C  
ATOM   2689  HA  ASP A 171      26.265   1.577   5.576  1.00 79.81           H  
ATOM   2690  C   ASP A 171      24.449   1.660   6.699  1.00 79.81           C  
ATOM   2691  CB  ASP A 171      26.519   0.416   7.368  1.00 79.81           C  
ATOM   2692  HB2 ASP A 171      26.344   0.540   8.437  1.00 79.81           H  
ATOM   2693  HB3 ASP A 171      25.949  -0.452   7.038  1.00 79.81           H  
ATOM   2694  O   ASP A 171      23.777   0.984   5.920  1.00 79.81           O  
ATOM   2695  CG  ASP A 171      28.001   0.109   7.128  1.00 79.81           C  
ATOM   2696  OD1 ASP A 171      28.539   0.590   6.113  1.00 79.81           O  
ATOM   2697  OD2 ASP A 171      28.582  -0.607   7.980  1.00 79.81           O  
ATOM   2698  N   ASP A 172      23.881   2.405   7.652  1.00 85.50           N  
ATOM   2699  H   ASP A 172      24.497   2.994   8.194  1.00 85.50           H  
ATOM   2700  CA  ASP A 172      22.436   2.549   7.830  1.00 85.50           C  
ATOM   2701  HA  ASP A 172      21.964   1.580   7.664  1.00 85.50           H  
ATOM   2702  C   ASP A 172      21.867   3.539   6.803  1.00 85.50           C  
ATOM   2703  CB  ASP A 172      22.135   2.971   9.282  1.00 85.50           C  
ATOM   2704  HB2 ASP A 172      22.555   3.959   9.471  1.00 85.50           H  
ATOM   2705  HB3 ASP A 172      22.630   2.270   9.953  1.00 85.50           H  
ATOM   2706  O   ASP A 172      21.964   4.756   6.991  1.00 85.50           O  
ATOM   2707  CG  ASP A 172      20.640   2.983   9.634  1.00 85.50           C  
ATOM   2708  OD1 ASP A 172      19.785   2.671   8.777  1.00 85.50           O  
ATOM   2709  OD2 ASP A 172      20.308   3.240  10.816  1.00 85.50           O  
ATOM   2710  N   ILE A 173      21.238   3.008   5.749  1.00 90.44           N  
ATOM   2711  H   ILE A 173      21.300   2.009   5.622  1.00 90.44           H  
ATOM   2712  CA  ILE A 173      20.620   3.795   4.667  1.00 90.44           C  
ATOM   2713  HA  ILE A 173      21.408   4.362   4.170  1.00 90.44           H  
ATOM   2714  C   ILE A 173      19.614   4.828   5.175  1.00 90.44           C  
ATOM   2715  CB  ILE A 173      19.972   2.891   3.597  1.00 90.44           C  
ATOM   2716  HB  ILE A 173      19.480   3.540   2.873  1.00 90.44           H  
ATOM   2717  O   ILE A 173      19.477   5.893   4.581  1.00 90.44           O  
ATOM   2718  CG1 ILE A 173      18.907   1.933   4.175  1.00 90.44           C  
ATOM   2719 HG12 ILE A 173      19.398   1.138   4.737  1.00 90.44           H  
ATOM   2720 HG13 ILE A 173      18.247   2.473   4.852  1.00 90.44           H  
ATOM   2721  CG2 ILE A 173      21.083   2.134   2.852  1.00 90.44           C  
ATOM   2722 HG21 ILE A 173      21.704   2.856   2.322  1.00 90.44           H  
ATOM   2723 HG22 ILE A 173      21.716   1.582   3.546  1.00 90.44           H  
ATOM   2724 HG23 ILE A 173      20.672   1.461   2.100  1.00 90.44           H  
ATOM   2725  CD1 ILE A 173      18.023   1.304   3.092  1.00 90.44           C  
ATOM   2726 HD11 ILE A 173      17.434   2.076   2.597  1.00 90.44           H  
ATOM   2727 HD12 ILE A 173      18.619   0.772   2.350  1.00 90.44           H  
ATOM   2728 HD13 ILE A 173      17.355   0.581   3.560  1.00 90.44           H  
ATOM   2729  N   THR A 174      18.983   4.586   6.332  1.00 89.56           N  
ATOM   2730  H   THR A 174      19.186   3.728   6.824  1.00 89.56           H  
ATOM   2731  CA  THR A 174      18.012   5.527   6.914  1.00 89.56           C  
ATOM   2732  HA  THR A 174      17.273   5.736   6.141  1.00 89.56           H  
ATOM   2733  C   THR A 174      18.643   6.861   7.330  1.00 89.56           C  
ATOM   2734  CB  THR A 174      17.257   4.929   8.108  1.00 89.56           C  
ATOM   2735  HB  THR A 174      16.496   5.643   8.424  1.00 89.56           H  
ATOM   2736  O   THR A 174      17.942   7.838   7.586  1.00 89.56           O  
ATOM   2737  CG2 THR A 174      16.564   3.612   7.774  1.00 89.56           C  
ATOM   2738 HG21 THR A 174      17.286   2.852   7.480  1.00 89.56           H  
ATOM   2739 HG22 THR A 174      15.854   3.770   6.963  1.00 89.56           H  
ATOM   2740 HG23 THR A 174      16.021   3.266   8.654  1.00 89.56           H  
ATOM   2741  OG1 THR A 174      18.113   4.691   9.204  1.00 89.56           O  
ATOM   2742  HG1 THR A 174      18.649   3.925   8.987  1.00 89.56           H  
ATOM   2743  N   LYS A 175      19.978   6.928   7.392  1.00 87.12           N  
ATOM   2744  H   LYS A 175      20.490   6.091   7.151  1.00 87.12           H  
ATOM   2745  CA  LYS A 175      20.749   8.132   7.726  1.00 87.12           C  
ATOM   2746  HA  LYS A 175      20.071   8.896   8.106  1.00 87.12           H  
ATOM   2747  C   LYS A 175      21.430   8.766   6.512  1.00 87.12           C  
ATOM   2748  CB  LYS A 175      21.766   7.790   8.820  1.00 87.12           C  
ATOM   2749  HB2 LYS A 175      22.428   7.009   8.446  1.00 87.12           H  
ATOM   2750  HB3 LYS A 175      22.359   8.676   9.048  1.00 87.12           H  
ATOM   2751  O   LYS A 175      22.203   9.707   6.693  1.00 87.12           O  
ATOM   2752  CG  LYS A 175      21.098   7.303  10.107  1.00 87.12           C  
ATOM   2753  HG2 LYS A 175      20.535   6.390   9.910  1.00 87.12           H  
ATOM   2754  HG3 LYS A 175      20.418   8.069  10.480  1.00 87.12           H  
ATOM   2755  CD  LYS A 175      22.168   7.007  11.156  1.00 87.12           C  
ATOM   2756  HD2 LYS A 175      22.877   6.289  10.745  1.00 87.12           H  
ATOM   2757  HD3 LYS A 175      22.688   7.929  11.418  1.00 87.12           H  
ATOM   2758  CE  LYS A 175      21.485   6.411  12.384  1.00 87.12           C  
ATOM   2759  HE2 LYS A 175      20.779   7.139  12.784  1.00 87.12           H  
ATOM   2760  HE3 LYS A 175      20.919   5.538  12.061  1.00 87.12           H  
ATOM   2761  NZ  LYS A 175      22.484   6.022  13.403  1.00 87.12           N  
ATOM   2762  HZ1 LYS A 175      22.019   5.611  14.200  1.00 87.12           H  
ATOM   2763  HZ2 LYS A 175      23.027   6.823  13.692  1.00 87.12           H  
ATOM   2764  HZ3 LYS A 175      23.099   5.326  13.006  1.00 87.12           H  
ATOM   2765  N   TRP A 176      21.196   8.255   5.304  1.00 89.12           N  
ATOM   2766  H   TRP A 176      20.531   7.502   5.197  1.00 89.12           H  
ATOM   2767  CA  TRP A 176      21.811   8.796   4.095  1.00 89.12           C  
ATOM   2768  HA  TRP A 176      22.876   8.917   4.290  1.00 89.12           H  
ATOM   2769  C   TRP A 176      21.218  10.166   3.744  1.00 89.12           C  
ATOM   2770  CB  TRP A 176      21.670   7.811   2.931  1.00 89.12           C  
ATOM   2771  HB2 TRP A 176      20.629   7.505   2.834  1.00 89.12           H  
ATOM   2772  HB3 TRP A 176      21.937   8.333   2.012  1.00 89.12           H  
ATOM   2773  O   TRP A 176      19.996  10.332   3.802  1.00 89.12           O  
ATOM   2774  CG  TRP A 176      22.538   6.592   3.010  1.00 89.12           C  
ATOM   2775  CD1 TRP A 176      23.246   6.174   4.085  1.00 89.12           C  
ATOM   2776  HD1 TRP A 176      23.260   6.642   5.058  1.00 89.12           H  
ATOM   2777  CD2 TRP A 176      22.828   5.628   1.950  1.00 89.12           C  
ATOM   2778  CE2 TRP A 176      23.755   4.671   2.454  1.00 89.12           C  
ATOM   2779  CE3 TRP A 176      22.423   5.474   0.607  1.00 89.12           C  
ATOM   2780  HE3 TRP A 176      21.712   6.171   0.188  1.00 89.12           H  
ATOM   2781  NE1 TRP A 176      23.954   5.044   3.756  1.00 89.12           N  
ATOM   2782  HE1 TRP A 176      24.563   4.565   4.404  1.00 89.12           H  
ATOM   2783  CH2 TRP A 176      23.809   3.471   0.363  1.00 89.12           C  
ATOM   2784  HH2 TRP A 176      24.153   2.641  -0.236  1.00 89.12           H  
ATOM   2785  CZ2 TRP A 176      24.252   3.615   1.686  1.00 89.12           C  
ATOM   2786  HZ2 TRP A 176      24.940   2.906   2.123  1.00 89.12           H  
ATOM   2787  CZ3 TRP A 176      22.907   4.408  -0.176  1.00 89.12           C  
ATOM   2788  HZ3 TRP A 176      22.568   4.296  -1.196  1.00 89.12           H  
ATOM   2789  N   PRO A 177      22.052  11.154   3.373  1.00 86.69           N  
ATOM   2790  CA  PRO A 177      21.562  12.420   2.834  1.00 86.69           C  
ATOM   2791  HA  PRO A 177      20.819  12.861   3.498  1.00 86.69           H  
ATOM   2792  C   PRO A 177      20.928  12.193   1.454  1.00 86.69           C  
ATOM   2793  CB  PRO A 177      22.799  13.318   2.765  1.00 86.69           C  
ATOM   2794  HB2 PRO A 177      22.717  14.080   1.990  1.00 86.69           H  
ATOM   2795  HB3 PRO A 177      22.970  13.781   3.737  1.00 86.69           H  
ATOM   2796  O   PRO A 177      21.131  11.144   0.853  1.00 86.69           O  
ATOM   2797  CG  PRO A 177      23.918  12.323   2.467  1.00 86.69           C  
ATOM   2798  HG2 PRO A 177      24.891  12.691   2.793  1.00 86.69           H  
ATOM   2799  HG3 PRO A 177      23.920  12.108   1.399  1.00 86.69           H  
ATOM   2800  CD  PRO A 177      23.502  11.072   3.236  1.00 86.69           C  
ATOM   2801  HD2 PRO A 177      23.796  10.183   2.677  1.00 86.69           H  
ATOM   2802  HD3 PRO A 177      23.963  11.072   4.223  1.00 86.69           H  
ATOM   2803  N   ILE A 178      20.181  13.163   0.928  1.00 88.44           N  
ATOM   2804  H   ILE A 178      20.071  14.030   1.436  1.00 88.44           H  
ATOM   2805  CA  ILE A 178      19.680  13.115  -0.455  1.00 88.44           C  
ATOM   2806  HA  ILE A 178      19.291  12.118  -0.661  1.00 88.44           H  
ATOM   2807  C   ILE A 178      20.852  13.381  -1.408  1.00 88.44           C  
ATOM   2808  CB  ILE A 178      18.524  14.122  -0.658  1.00 88.44           C  
ATOM   2809  HB  ILE A 178      18.863  15.107  -0.336  1.00 88.44           H  
ATOM   2810  O   ILE A 178      21.595  14.341  -1.208  1.00 88.44           O  
ATOM   2811  CG1 ILE A 178      17.300  13.711   0.192  1.00 88.44           C  
ATOM   2812 HG12 ILE A 178      16.802  12.867  -0.285  1.00 88.44           H  
ATOM   2813 HG13 ILE A 178      17.624  13.390   1.181  1.00 88.44           H  
ATOM   2814  CG2 ILE A 178      18.120  14.207  -2.142  1.00 88.44           C  
ATOM   2815 HG21 ILE A 178      18.932  14.617  -2.744  1.00 88.44           H  
ATOM   2816 HG22 ILE A 178      17.856  13.221  -2.523  1.00 88.44           H  
ATOM   2817 HG23 ILE A 178      17.262  14.867  -2.274  1.00 88.44           H  
ATOM   2818  CD1 ILE A 178      16.277  14.836   0.396  1.00 88.44           C  
ATOM   2819 HD11 ILE A 178      15.909  15.212  -0.559  1.00 88.44           H  
ATOM   2820 HD12 ILE A 178      16.736  15.653   0.954  1.00 88.44           H  
ATOM   2821 HD13 ILE A 178      15.429  14.456   0.964  1.00 88.44           H  
ATOM   2822  N   CYS A 179      21.014  12.544  -2.435  1.00 89.06           N  
ATOM   2823  H   CYS A 179      20.343  11.801  -2.567  1.00 89.06           H  
ATOM   2824  CA  CYS A 179      21.981  12.797  -3.500  1.00 89.06           C  
ATOM   2825  HA  CYS A 179      22.875  13.249  -3.070  1.00 89.06           H  
ATOM   2826  C   CYS A 179      21.374  13.773  -4.510  1.00 89.06           C  
ATOM   2827  CB  CYS A 179      22.392  11.488  -4.180  1.00 89.06           C  
ATOM   2828  HB2 CYS A 179      21.568  11.124  -4.795  1.00 89.06           H  
ATOM   2829  HB3 CYS A 179      22.627  10.737  -3.426  1.00 89.06           H  
ATOM   2830  O   CYS A 179      20.449  13.409  -5.236  1.00 89.06           O  
ATOM   2831  SG  CYS A 179      23.847  11.712  -5.223  1.00 89.06           S  
ATOM   2832  N   THR A 180      21.859  15.012  -4.539  1.00 83.69           N  
ATOM   2833  H   THR A 180      22.642  15.245  -3.945  1.00 83.69           H  
ATOM   2834  CA  THR A 180      21.339  16.054  -5.437  1.00 83.69           C  
ATOM   2835  HA  THR A 180      20.278  15.877  -5.615  1.00 83.69           H  
ATOM   2836  C   THR A 180      22.009  16.039  -6.799  1.00 83.69           C  
ATOM   2837  CB  THR A 180      21.483  17.452  -4.821  1.00 83.69           C  
ATOM   2838  HB  THR A 180      21.235  18.203  -5.571  1.00 83.69           H  
ATOM   2839  O   THR A 180      21.373  16.387  -7.791  1.00 83.69           O  
ATOM   2840  CG2 THR A 180      20.531  17.618  -3.637  1.00 83.69           C  
ATOM   2841 HG21 THR A 180      19.504  17.453  -3.962  1.00 83.69           H  
ATOM   2842 HG22 THR A 180      20.780  16.901  -2.855  1.00 83.69           H  
ATOM   2843 HG23 THR A 180      20.623  18.628  -3.236  1.00 83.69           H  
ATOM   2844  OG1 THR A 180      22.780  17.704  -4.324  1.00 83.69           O  
ATOM   2845  HG1 THR A 180      23.398  17.807  -5.051  1.00 83.69           H  
ATOM   2846  N   GLU A 181      23.275  15.627  -6.853  1.00 81.62           N  
ATOM   2847  H   GLU A 181      23.733  15.338  -6.001  1.00 81.62           H  
ATOM   2848  CA  GLU A 181      24.029  15.531  -8.096  1.00 81.62           C  
ATOM   2849  HA  GLU A 181      23.327  15.595  -8.927  1.00 81.62           H  
ATOM   2850  C   GLU A 181      24.738  14.182  -8.191  1.00 81.62           C  
ATOM   2851  CB  GLU A 181      24.998  16.710  -8.244  1.00 81.62           C  
ATOM   2852  HB2 GLU A 181      24.493  17.625  -7.932  1.00 81.62           H  
ATOM   2853  HB3 GLU A 181      25.866  16.541  -7.608  1.00 81.62           H  
ATOM   2854  O   GLU A 181      25.494  13.760  -7.309  1.00 81.62           O  
ATOM   2855  CG  GLU A 181      25.453  16.873  -9.703  1.00 81.62           C  
ATOM   2856  HG2 GLU A 181      25.986  15.972 -10.007  1.00 81.62           H  
ATOM   2857  HG3 GLU A 181      24.568  16.965 -10.333  1.00 81.62           H  
ATOM   2858  CD  GLU A 181      26.360  18.094  -9.928  1.00 81.62           C  
ATOM   2859  OE1 GLU A 181      26.583  18.422 -11.116  1.00 81.62           O  
ATOM   2860  OE2 GLU A 181      26.827  18.685  -8.933  1.00 81.62           O  
ATOM   2861  N   GLN A 182      24.475  13.508  -9.301  1.00 77.38           N  
ATOM   2862  H   GLN A 182      23.864  13.933  -9.983  1.00 77.38           H  
ATOM   2863  CA  GLN A 182      25.120  12.278  -9.708  1.00 77.38           C  
ATOM   2864  HA  GLN A 182      26.106  12.211  -9.249  1.00 77.38           H  
ATOM   2865  C   GLN A 182      25.281  12.345 -11.223  1.00 77.38           C  
ATOM   2866  CB  GLN A 182      24.264  11.090  -9.245  1.00 77.38           C  
ATOM   2867  HB2 GLN A 182      24.200  11.123  -8.157  1.00 77.38           H  
ATOM   2868  HB3 GLN A 182      23.258  11.173  -9.656  1.00 77.38           H  
ATOM   2869  O   GLN A 182      24.387  12.835 -11.920  1.00 77.38           O  
ATOM   2870  CG  GLN A 182      24.871   9.749  -9.667  1.00 77.38           C  
ATOM   2871  HG2 GLN A 182      24.799   9.651 -10.750  1.00 77.38           H  
ATOM   2872  HG3 GLN A 182      25.925   9.723  -9.390  1.00 77.38           H  
ATOM   2873  CD  GLN A 182      24.187   8.551  -9.027  1.00 77.38           C  
ATOM   2874  NE2 GLN A 182      24.367   7.382  -9.591  1.00 77.38           N  
ATOM   2875 HE21 GLN A 182      24.759   7.347 -10.521  1.00 77.38           H  
ATOM   2876 HE22 GLN A 182      23.759   6.649  -9.255  1.00 77.38           H  
ATOM   2877  OE1 GLN A 182      23.529   8.600  -8.005  1.00 77.38           O  
ATOM   2878  N   ALA A 183      26.409  11.858 -11.739  1.00 64.94           N  
ATOM   2879  H   ALA A 183      27.130  11.509 -11.125  1.00 64.94           H  
ATOM   2880  CA  ALA A 183      26.627  11.796 -13.177  1.00 64.94           C  
ATOM   2881  HA  ALA A 183      26.669  12.813 -13.568  1.00 64.94           H  
ATOM   2882  C   ALA A 183      25.451  11.054 -13.844  1.00 64.94           C  
ATOM   2883  CB  ALA A 183      27.981  11.120 -13.435  1.00 64.94           C  
ATOM   2884  HB1 ALA A 183      28.170  11.072 -14.507  1.00 64.94           H  
ATOM   2885  HB2 ALA A 183      28.778  11.695 -12.963  1.00 64.94           H  
ATOM   2886  HB3 ALA A 183      27.979  10.108 -13.031  1.00 64.94           H  
ATOM   2887  O   ALA A 183      25.220   9.881 -13.550  1.00 64.94           O  
ATOM   2888  N   GLN A 184      24.708  11.729 -14.734  1.00 61.12           N  
ATOM   2889  H   GLN A 184      24.928  12.704 -14.874  1.00 61.12           H  
ATOM   2890  CA  GLN A 184      23.522  11.196 -15.442  1.00 61.12           C  
ATOM   2891  HA  GLN A 184      22.896  10.688 -14.709  1.00 61.12           H  
ATOM   2892  C   GLN A 184      23.863  10.129 -16.506  1.00 61.12           C  
ATOM   2893  CB  GLN A 184      22.701  12.349 -16.055  1.00 61.12           C  
ATOM   2894  HB2 GLN A 184      23.356  12.982 -16.654  1.00 61.12           H  
ATOM   2895  HB3 GLN A 184      21.939  11.932 -16.713  1.00 61.12           H  
ATOM   2896  O   GLN A 184      23.126   9.915 -17.465  1.00 61.12           O  
ATOM   2897  CG  GLN A 184      21.961  13.200 -15.016  1.00 61.12           C  
ATOM   2898  HG2 GLN A 184      22.680  13.728 -14.390  1.00 61.12           H  
ATOM   2899  HG3 GLN A 184      21.369  12.543 -14.379  1.00 61.12           H  
ATOM   2900  CD  GLN A 184      21.026  14.222 -15.665  1.00 61.12           C  
ATOM   2901  NE2 GLN A 184      20.104  14.783 -14.916  1.00 61.12           N  
ATOM   2902 HE21 GLN A 184      19.534  15.483 -15.368  1.00 61.12           H  
ATOM   2903 HE22 GLN A 184      20.059  14.579 -13.927  1.00 61.12           H  
ATOM   2904  OE1 GLN A 184      21.094  14.549 -16.839  1.00 61.12           O  
ATOM   2905  N   SER A 185      24.999   9.464 -16.343  1.00 58.50           N  
ATOM   2906  H   SER A 185      25.474   9.606 -15.463  1.00 58.50           H  
ATOM   2907  CA  SER A 185      25.475   8.365 -17.168  1.00 58.50           C  
ATOM   2908  HA  SER A 185      25.650   8.699 -18.191  1.00 58.50           H  
ATOM   2909  C   SER A 185      24.470   7.208 -17.148  1.00 58.50           C  
ATOM   2910  CB  SER A 185      26.801   7.914 -16.545  1.00 58.50           C  
ATOM   2911  HB2 SER A 185      26.739   8.033 -15.463  1.00 58.50           H  
ATOM   2912  HB3 SER A 185      27.631   8.537 -16.878  1.00 58.50           H  
ATOM   2913  O   SER A 185      24.293   6.580 -16.106  1.00 58.50           O  
ATOM   2914  OG  SER A 185      27.051   6.545 -16.778  1.00 58.50           O  
ATOM   2915  HG  SER A 185      26.491   6.070 -16.160  1.00 58.50           H  
ATOM   2916  N   ASN A 186      23.907   6.833 -18.302  1.00 57.53           N  
ATOM   2917  H   ASN A 186      24.088   7.404 -19.115  1.00 57.53           H  
ATOM   2918  CA  ASN A 186      23.043   5.643 -18.434  1.00 57.53           C  
ATOM   2919  HA  ASN A 186      22.292   5.667 -17.644  1.00 57.53           H  
ATOM   2920  C   ASN A 186      23.798   4.306 -18.267  1.00 57.53           C  
ATOM   2921  CB  ASN A 186      22.335   5.683 -19.804  1.00 57.53           C  
ATOM   2922  HB2 ASN A 186      21.891   4.708 -20.007  1.00 57.53           H  
ATOM   2923  HB3 ASN A 186      23.071   5.880 -20.584  1.00 57.53           H  
ATOM   2924  O   ASN A 186      23.200   3.236 -18.400  1.00 57.53           O  
ATOM   2925  CG  ASN A 186      21.205   6.690 -19.892  1.00 57.53           C  
ATOM   2926  ND2 ASN A 186      20.838   7.080 -21.090  1.00 57.53           N  
ATOM   2927 HD21 ASN A 186      20.112   7.782 -21.102  1.00 57.53           H  
ATOM   2928 HD22 ASN A 186      21.339   6.749 -21.902  1.00 57.53           H  
ATOM   2929  OD1 ASN A 186      20.603   7.119 -18.928  1.00 57.53           O  
ATOM   2930  N   HIS A 187      25.116   4.349 -18.066  1.00 74.50           N  
ATOM   2931  H   HIS A 187      25.549   5.254 -17.945  1.00 74.50           H  
ATOM   2932  CA  HIS A 187      25.986   3.183 -18.133  1.00 74.50           C  
ATOM   2933  HA  HIS A 187      25.397   2.282 -17.958  1.00 74.50           H  
ATOM   2934  C   HIS A 187      27.051   3.211 -17.032  1.00 74.50           C  
ATOM   2935  CB  HIS A 187      26.589   3.107 -19.546  1.00 74.50           C  
ATOM   2936  HB2 HIS A 187      27.211   2.213 -19.591  1.00 74.50           H  
ATOM   2937  HB3 HIS A 187      27.225   3.976 -19.717  1.00 74.50           H  
ATOM   2938  O   HIS A 187      28.243   3.223 -17.316  1.00 74.50           O  
ATOM   2939  CG  HIS A 187      25.576   3.011 -20.658  1.00 74.50           C  
ATOM   2940  CD2 HIS A 187      25.412   3.881 -21.702  1.00 74.50           C  
ATOM   2941  HD2 HIS A 187      26.007   4.764 -21.881  1.00 74.50           H  
ATOM   2942  ND1 HIS A 187      24.593   2.059 -20.765  1.00 74.50           N  
ATOM   2943  HD1 HIS A 187      24.336   1.421 -20.025  1.00 74.50           H  
ATOM   2944  CE1 HIS A 187      23.853   2.346 -21.846  1.00 74.50           C  
ATOM   2945  HE1 HIS A 187      22.963   1.810 -22.142  1.00 74.50           H  
ATOM   2946  NE2 HIS A 187      24.318   3.445 -22.464  1.00 74.50           N  
ATOM   2947  N   THR A 188      26.653   3.240 -15.763  1.00 75.62           N  
ATOM   2948  H   THR A 188      25.663   3.212 -15.565  1.00 75.62           H  
ATOM   2949  CA  THR A 188      27.589   3.091 -14.635  1.00 75.62           C  
ATOM   2950  HA  THR A 188      28.508   3.627 -14.871  1.00 75.62           H  
ATOM   2951  C   THR A 188      27.982   1.636 -14.378  1.00 75.62           C  
ATOM   2952  CB  THR A 188      27.037   3.694 -13.338  1.00 75.62           C  
ATOM   2953  HB  THR A 188      27.815   3.626 -12.577  1.00 75.62           H  
ATOM   2954  O   THR A 188      28.942   1.388 -13.651  1.00 75.62           O  
ATOM   2955  CG2 THR A 188      26.660   5.165 -13.493  1.00 75.62           C  
ATOM   2956 HG21 THR A 188      26.439   5.585 -12.511  1.00 75.62           H  
ATOM   2957 HG22 THR A 188      25.778   5.263 -14.125  1.00 75.62           H  
ATOM   2958 HG23 THR A 188      27.491   5.716 -13.933  1.00 75.62           H  
ATOM   2959  OG1 THR A 188      25.914   2.981 -12.877  1.00 75.62           O  
ATOM   2960  HG1 THR A 188      25.221   3.049 -13.537  1.00 75.62           H  
ATOM   2961  N   GLY A 189      27.267   0.666 -14.960  1.00 76.44           N  
ATOM   2962  H   GLY A 189      26.416   0.937 -15.431  1.00 76.44           H  
ATOM   2963  CA  GLY A 189      27.455  -0.767 -14.715  1.00 76.44           C  
ATOM   2964  HA2 GLY A 189      27.017  -1.323 -15.544  1.00 76.44           H  
ATOM   2965  HA3 GLY A 189      28.519  -0.997 -14.666  1.00 76.44           H  
ATOM   2966  C   GLY A 189      26.793  -1.252 -13.420  1.00 76.44           C  
ATOM   2967  O   GLY A 189      26.858  -2.438 -13.098  1.00 76.44           O  
ATOM   2968  N   LEU A 190      26.142  -0.355 -12.674  1.00 81.62           N  
ATOM   2969  H   LEU A 190      26.064   0.586 -13.034  1.00 81.62           H  
ATOM   2970  CA  LEU A 190      25.408  -0.663 -11.454  1.00 81.62           C  
ATOM   2971  HA  LEU A 190      25.708  -1.642 -11.079  1.00 81.62           H  
ATOM   2972  C   LEU A 190      23.912  -0.719 -11.758  1.00 81.62           C  
ATOM   2973  CB  LEU A 190      25.728   0.391 -10.385  1.00 81.62           C  
ATOM   2974  HB2 LEU A 190      25.489   1.374 -10.792  1.00 81.62           H  
ATOM   2975  HB3 LEU A 190      25.077   0.225  -9.526  1.00 81.62           H  
ATOM   2976  O   LEU A 190      23.280   0.299 -12.033  1.00 81.62           O  
ATOM   2977  CG  LEU A 190      27.189   0.418  -9.912  1.00 81.62           C  
ATOM   2978  HG  LEU A 190      27.853   0.602 -10.757  1.00 81.62           H  
ATOM   2979  CD1 LEU A 190      27.357   1.566  -8.917  1.00 81.62           C  
ATOM   2980 HD11 LEU A 190      27.141   2.505  -9.426  1.00 81.62           H  
ATOM   2981 HD12 LEU A 190      28.383   1.602  -8.551  1.00 81.62           H  
ATOM   2982 HD13 LEU A 190      26.663   1.458  -8.083  1.00 81.62           H  
ATOM   2983  CD2 LEU A 190      27.594  -0.900  -9.243  1.00 81.62           C  
ATOM   2984 HD21 LEU A 190      26.845  -1.191  -8.507  1.00 81.62           H  
ATOM   2985 HD22 LEU A 190      28.578  -0.789  -8.788  1.00 81.62           H  
ATOM   2986 HD23 LEU A 190      27.665  -1.675 -10.006  1.00 81.62           H  
ATOM   2987  N   LEU A 191      23.329  -1.914 -11.652  1.00 82.00           N  
ATOM   2988  H   LEU A 191      23.925  -2.707 -11.462  1.00 82.00           H  
ATOM   2989  CA  LEU A 191      21.942  -2.179 -12.049  1.00 82.00           C  
ATOM   2990  HA  LEU A 191      21.862  -2.004 -13.121  1.00 82.00           H  
ATOM   2991  C   LEU A 191      20.917  -1.261 -11.350  1.00 82.00           C  
ATOM   2992  CB  LEU A 191      21.638  -3.659 -11.743  1.00 82.00           C  
ATOM   2993  HB2 LEU A 191      22.542  -4.260 -11.846  1.00 82.00           H  
ATOM   2994  HB3 LEU A 191      21.318  -3.737 -10.704  1.00 82.00           H  
ATOM   2995  O   LEU A 191      19.929  -0.865 -11.960  1.00 82.00           O  
ATOM   2996  CG  LEU A 191      20.556  -4.244 -12.669  1.00 82.00           C  
ATOM   2997  HG  LEU A 191      19.871  -3.454 -12.976  1.00 82.00           H  
ATOM   2998  CD1 LEU A 191      21.190  -4.857 -13.920  1.00 82.00           C  
ATOM   2999 HD11 LEU A 191      21.761  -4.096 -14.452  1.00 82.00           H  
ATOM   3000 HD12 LEU A 191      20.405  -5.232 -14.576  1.00 82.00           H  
ATOM   3001 HD13 LEU A 191      21.849  -5.680 -13.647  1.00 82.00           H  
ATOM   3002  CD2 LEU A 191      19.754  -5.331 -11.957  1.00 82.00           C  
ATOM   3003 HD21 LEU A 191      20.404  -6.162 -11.683  1.00 82.00           H  
ATOM   3004 HD22 LEU A 191      19.296  -4.924 -11.055  1.00 82.00           H  
ATOM   3005 HD23 LEU A 191      18.964  -5.696 -12.614  1.00 82.00           H  
ATOM   3006  N   HIS A 192      21.154  -0.916 -10.078  1.00 86.69           N  
ATOM   3007  H   HIS A 192      22.006  -1.240  -9.645  1.00 86.69           H  
ATOM   3008  CA  HIS A 192      20.283  -0.044  -9.275  1.00 86.69           C  
ATOM   3009  HA  HIS A 192      19.243  -0.281  -9.499  1.00 86.69           H  
ATOM   3010  C   HIS A 192      20.455   1.451  -9.564  1.00 86.69           C  
ATOM   3011  CB  HIS A 192      20.534  -0.316  -7.785  1.00 86.69           C  
ATOM   3012  HB2 HIS A 192      19.841   0.280  -7.191  1.00 86.69           H  
ATOM   3013  HB3 HIS A 192      20.334  -1.367  -7.575  1.00 86.69           H  
ATOM   3014  O   HIS A 192      19.643   2.242  -9.091  1.00 86.69           O  
ATOM   3015  CG  HIS A 192      21.940   0.009  -7.345  1.00 86.69           C  
ATOM   3016  CD2 HIS A 192      22.334   1.126  -6.666  1.00 86.69           C  
ATOM   3017  HD2 HIS A 192      21.703   1.943  -6.348  1.00 86.69           H  
ATOM   3018  ND1 HIS A 192      23.054  -0.803  -7.575  1.00 86.69           N  
ATOM   3019  CE1 HIS A 192      24.086  -0.155  -7.019  1.00 86.69           C  
ATOM   3020  HE1 HIS A 192      25.109  -0.502  -7.029  1.00 86.69           H  
ATOM   3021  NE2 HIS A 192      23.689   0.996  -6.463  1.00 86.69           N  
ATOM   3022  HE2 HIS A 192      24.311   1.648  -6.006  1.00 86.69           H  
ATOM   3023  N   ILE A 193      21.498   1.843 -10.297  1.00 85.69           N  
ATOM   3024  H   ILE A 193      22.104   1.130 -10.678  1.00 85.69           H  
ATOM   3025  CA  ILE A 193      21.744   3.224 -10.731  1.00 85.69           C  
ATOM   3026  HA  ILE A 193      21.150   3.914 -10.133  1.00 85.69           H  
ATOM   3027  C   ILE A 193      21.292   3.427 -12.175  1.00 85.69           C  
ATOM   3028  CB  ILE A 193      23.237   3.573 -10.559  1.00 85.69           C  
ATOM   3029  HB  ILE A 193      23.820   2.803 -11.064  1.00 85.69           H  
ATOM   3030  O   ILE A 193      20.645   4.424 -12.469  1.00 85.69           O  
ATOM   3031  CG1 ILE A 193      23.687   3.603  -9.082  1.00 85.69           C  
ATOM   3032 HG12 ILE A 193      23.684   2.583  -8.696  1.00 85.69           H  
ATOM   3033 HG13 ILE A 193      24.716   3.958  -9.032  1.00 85.69           H  
ATOM   3034  CG2 ILE A 193      23.588   4.899 -11.250  1.00 85.69           C  
ATOM   3035 HG21 ILE A 193      23.537   4.775 -12.332  1.00 85.69           H  
ATOM   3036 HG22 ILE A 193      22.883   5.680 -10.966  1.00 85.69           H  
ATOM   3037 HG23 ILE A 193      24.616   5.174 -11.015  1.00 85.69           H  
ATOM   3038  CD1 ILE A 193      22.822   4.477  -8.163  1.00 85.69           C  
ATOM   3039 HD11 ILE A 193      21.884   3.965  -7.948  1.00 85.69           H  
ATOM   3040 HD12 ILE A 193      23.344   4.657  -7.223  1.00 85.69           H  
ATOM   3041 HD13 ILE A 193      22.607   5.439  -8.627  1.00 85.69           H  
ATOM   3042  N   ASP A 194      21.582   2.468 -13.056  1.00 84.25           N  
ATOM   3043  H   ASP A 194      22.169   1.705 -12.750  1.00 84.25           H  
ATOM   3044  CA  ASP A 194      21.303   2.571 -14.496  1.00 84.25           C  
ATOM   3045  HA  ASP A 194      21.582   3.569 -14.834  1.00 84.25           H  
ATOM   3046  C   ASP A 194      19.807   2.389 -14.834  1.00 84.25           C  
ATOM   3047  CB  ASP A 194      22.179   1.550 -15.250  1.00 84.25           C  
ATOM   3048  HB2 ASP A 194      21.899   1.556 -16.303  1.00 84.25           H  
ATOM   3049  HB3 ASP A 194      21.978   0.552 -14.859  1.00 84.25           H  
ATOM   3050  O   ASP A 194      19.389   2.505 -15.988  1.00 84.25           O  
ATOM   3051  CG  ASP A 194      23.687   1.829 -15.166  1.00 84.25           C  
ATOM   3052  OD1 ASP A 194      24.097   2.927 -14.727  1.00 84.25           O  
ATOM   3053  OD2 ASP A 194      24.490   0.947 -15.546  1.00 84.25           O  
ATOM   3054  N   CYS A 195      18.978   2.078 -13.836  1.00 83.44           N  
ATOM   3055  H   CYS A 195      19.369   2.060 -12.905  1.00 83.44           H  
ATOM   3056  CA  CYS A 195      17.543   1.888 -13.984  1.00 83.44           C  
ATOM   3057  HA  CYS A 195      17.354   1.479 -14.976  1.00 83.44           H  
ATOM   3058  C   CYS A 195      16.762   3.204 -13.861  1.00 83.44           C  
ATOM   3059  CB  CYS A 195      17.078   0.850 -12.961  1.00 83.44           C  
ATOM   3060  HB2 CYS A 195      16.022   0.631 -13.119  1.00 83.44           H  
ATOM   3061  HB3 CYS A 195      17.642  -0.066 -13.139  1.00 83.44           H  
ATOM   3062  O   CYS A 195      17.040   4.055 -13.018  1.00 83.44           O  
ATOM   3063  SG  CYS A 195      17.336   1.316 -11.224  1.00 83.44           S  
ATOM   3064  N   LYS A 196      15.687   3.345 -14.643  1.00 83.56           N  
ATOM   3065  H   LYS A 196      15.510   2.644 -15.349  1.00 83.56           H  
ATOM   3066  CA  LYS A 196      14.759   4.471 -14.487  1.00 83.56           C  
ATOM   3067  HA  LYS A 196      15.355   5.378 -14.388  1.00 83.56           H  
ATOM   3068  C   LYS A 196      13.937   4.304 -13.204  1.00 83.56           C  
ATOM   3069  CB  LYS A 196      13.886   4.597 -15.742  1.00 83.56           C  
ATOM   3070  HB2 LYS A 196      14.535   4.601 -16.618  1.00 83.56           H  
ATOM   3071  HB3 LYS A 196      13.219   3.737 -15.812  1.00 83.56           H  
ATOM   3072  O   LYS A 196      13.153   3.362 -13.091  1.00 83.56           O  
ATOM   3073  CG  LYS A 196      13.062   5.892 -15.735  1.00 83.56           C  
ATOM   3074  HG2 LYS A 196      12.383   5.891 -14.882  1.00 83.56           H  
ATOM   3075  HG3 LYS A 196      13.733   6.748 -15.654  1.00 83.56           H  
ATOM   3076  CD  LYS A 196      12.245   6.007 -17.027  1.00 83.56           C  
ATOM   3077  HD2 LYS A 196      12.922   5.992 -17.881  1.00 83.56           H  
ATOM   3078  HD3 LYS A 196      11.571   5.153 -17.093  1.00 83.56           H  
ATOM   3079  CE  LYS A 196      11.436   7.308 -17.032  1.00 83.56           C  
ATOM   3080  HE2 LYS A 196      10.813   7.330 -16.138  1.00 83.56           H  
ATOM   3081  HE3 LYS A 196      12.128   8.148 -16.976  1.00 83.56           H  
ATOM   3082  NZ  LYS A 196      10.591   7.411 -18.249  1.00 83.56           N  
ATOM   3083  HZ1 LYS A 196       9.952   6.630 -18.302  1.00 83.56           H  
ATOM   3084  HZ2 LYS A 196      11.164   7.402 -19.081  1.00 83.56           H  
ATOM   3085  HZ3 LYS A 196      10.045   8.261 -18.237  1.00 83.56           H  
ATOM   3086  N   ILE A 197      14.075   5.221 -12.250  1.00 87.94           N  
ATOM   3087  H   ILE A 197      14.804   5.913 -12.348  1.00 87.94           H  
ATOM   3088  CA  ILE A 197      13.294   5.179 -11.007  1.00 87.94           C  
ATOM   3089  HA  ILE A 197      13.431   4.182 -10.588  1.00 87.94           H  
ATOM   3090  C   ILE A 197      11.790   5.352 -11.303  1.00 87.94           C  
ATOM   3091  CB  ILE A 197      13.875   6.176  -9.978  1.00 87.94           C  
ATOM   3092  HB  ILE A 197      14.951   6.006  -9.945  1.00 87.94           H  
ATOM   3093  O   ILE A 197      11.381   6.330 -11.932  1.00 87.94           O  
ATOM   3094  CG1 ILE A 197      13.322   5.872  -8.572  1.00 87.94           C  
ATOM   3095 HG12 ILE A 197      12.270   6.156  -8.538  1.00 87.94           H  
ATOM   3096 HG13 ILE A 197      13.394   4.801  -8.384  1.00 87.94           H  
ATOM   3097  CG2 ILE A 197      13.648   7.651 -10.365  1.00 87.94           C  
ATOM   3098 HG21 ILE A 197      12.600   7.920 -10.241  1.00 87.94           H  
ATOM   3099 HG22 ILE A 197      13.943   7.817 -11.401  1.00 87.94           H  
ATOM   3100 HG23 ILE A 197      14.263   8.290  -9.731  1.00 87.94           H  
ATOM   3101  CD1 ILE A 197      14.074   6.593  -7.443  1.00 87.94           C  
ATOM   3102 HD11 ILE A 197      15.134   6.342  -7.480  1.00 87.94           H  
ATOM   3103 HD12 ILE A 197      13.670   6.274  -6.482  1.00 87.94           H  
ATOM   3104 HD13 ILE A 197      13.950   7.672  -7.528  1.00 87.94           H  
ATOM   3105  N   LYS A 198      10.961   4.380 -10.897  1.00 85.81           N  
ATOM   3106  H   LYS A 198      11.376   3.575 -10.449  1.00 85.81           H  
ATOM   3107  CA  LYS A 198       9.495   4.397 -11.100  1.00 85.81           C  
ATOM   3108  HA  LYS A 198       9.252   5.071 -11.921  1.00 85.81           H  
ATOM   3109  C   LYS A 198       8.731   4.935  -9.895  1.00 85.81           C  
ATOM   3110  CB  LYS A 198       8.958   2.996 -11.448  1.00 85.81           C  
ATOM   3111  HB2 LYS A 198       7.869   3.029 -11.408  1.00 85.81           H  
ATOM   3112  HB3 LYS A 198       9.299   2.278 -10.702  1.00 85.81           H  
ATOM   3113  O   LYS A 198       7.627   5.448 -10.065  1.00 85.81           O  
ATOM   3114  CG  LYS A 198       9.361   2.510 -12.847  1.00 85.81           C  
ATOM   3115  HG2 LYS A 198       9.140   3.287 -13.580  1.00 85.81           H  
ATOM   3116  HG3 LYS A 198      10.434   2.320 -12.846  1.00 85.81           H  
ATOM   3117  CD  LYS A 198       8.602   1.225 -13.237  1.00 85.81           C  
ATOM   3118  HD2 LYS A 198       8.751   0.472 -12.463  1.00 85.81           H  
ATOM   3119  HD3 LYS A 198       7.538   1.447 -13.316  1.00 85.81           H  
ATOM   3120  CE  LYS A 198       9.119   0.679 -14.576  1.00 85.81           C  
ATOM   3121  HE2 LYS A 198       9.068   1.465 -15.330  1.00 85.81           H  
ATOM   3122  HE3 LYS A 198      10.173   0.434 -14.448  1.00 85.81           H  
ATOM   3123  NZ  LYS A 198       8.413  -0.543 -15.049  1.00 85.81           N  
ATOM   3124  HZ1 LYS A 198       7.450  -0.380 -15.304  1.00 85.81           H  
ATOM   3125  HZ2 LYS A 198       8.889  -0.954 -15.839  1.00 85.81           H  
ATOM   3126  HZ3 LYS A 198       8.454  -1.294 -14.375  1.00 85.81           H  
ATOM   3127  N   GLY A 199       9.300   4.806  -8.698  1.00 90.88           N  
ATOM   3128  H   GLY A 199      10.228   4.414  -8.637  1.00 90.88           H  
ATOM   3129  CA  GLY A 199       8.659   5.237  -7.464  1.00 90.88           C  
ATOM   3130  HA2 GLY A 199       7.824   5.887  -7.723  1.00 90.88           H  
ATOM   3131  HA3 GLY A 199       8.270   4.381  -6.912  1.00 90.88           H  
ATOM   3132  C   GLY A 199       9.589   6.024  -6.557  1.00 90.88           C  
ATOM   3133  O   GLY A 199      10.791   5.769  -6.515  1.00 90.88           O  
ATOM   3134  N   ARG A 200       9.015   6.989  -5.847  1.00 94.81           N  
ATOM   3135  H   ARG A 200       8.007   7.046  -5.877  1.00 94.81           H  
ATOM   3136  CA  ARG A 200       9.690   7.863  -4.883  1.00 94.81           C  
ATOM   3137  HA  ARG A 200      10.625   7.401  -4.568  1.00 94.81           H  
ATOM   3138  C   ARG A 200       8.817   8.024  -3.634  1.00 94.81           C  
ATOM   3139  CB  ARG A 200       9.996   9.222  -5.533  1.00 94.81           C  
ATOM   3140  HB2 ARG A 200       9.089   9.631  -5.979  1.00 94.81           H  
ATOM   3141  HB3 ARG A 200      10.322   9.924  -4.766  1.00 94.81           H  
ATOM   3142  O   ARG A 200       7.655   7.610  -3.667  1.00 94.81           O  
ATOM   3143  CG  ARG A 200      11.108   9.134  -6.581  1.00 94.81           C  
ATOM   3144  HG2 ARG A 200      11.989   8.681  -6.127  1.00 94.81           H  
ATOM   3145  HG3 ARG A 200      10.785   8.528  -7.427  1.00 94.81           H  
ATOM   3146  CD  ARG A 200      11.457  10.540  -7.063  1.00 94.81           C  
ATOM   3147  HD2 ARG A 200      10.593  10.956  -7.582  1.00 94.81           H  
ATOM   3148  HD3 ARG A 200      11.665  11.171  -6.199  1.00 94.81           H  
ATOM   3149  NE  ARG A 200      12.617  10.536  -7.971  1.00 94.81           N  
ATOM   3150  HE  ARG A 200      12.423  10.492  -8.961  1.00 94.81           H  
ATOM   3151  NH1 ARG A 200      14.261  10.886  -6.381  1.00 94.81           N  
ATOM   3152 HH11 ARG A 200      15.155  11.290  -6.142  1.00 94.81           H  
ATOM   3153 HH12 ARG A 200      13.584  10.799  -5.637  1.00 94.81           H  
ATOM   3154  NH2 ARG A 200      14.788  10.919  -8.535  1.00 94.81           N  
ATOM   3155 HH21 ARG A 200      15.722  11.156  -8.234  1.00 94.81           H  
ATOM   3156 HH22 ARG A 200      14.532  10.958  -9.512  1.00 94.81           H  
ATOM   3157  CZ  ARG A 200      13.871  10.780  -7.620  1.00 94.81           C  
ATOM   3158  N   PRO A 201       9.353   8.579  -2.535  1.00 96.12           N  
ATOM   3159  CA  PRO A 201       8.589   8.784  -1.313  1.00 96.12           C  
ATOM   3160  HA  PRO A 201       8.306   7.810  -0.914  1.00 96.12           H  
ATOM   3161  C   PRO A 201       7.327   9.624  -1.554  1.00 96.12           C  
ATOM   3162  CB  PRO A 201       9.562   9.453  -0.334  1.00 96.12           C  
ATOM   3163  HB2 PRO A 201       9.385   9.144   0.697  1.00 96.12           H  
ATOM   3164  HB3 PRO A 201       9.505  10.538  -0.415  1.00 96.12           H  
ATOM   3165  O   PRO A 201       7.382  10.720  -2.117  1.00 96.12           O  
ATOM   3166  CG  PRO A 201      10.928   8.980  -0.821  1.00 96.12           C  
ATOM   3167  HG2 PRO A 201      11.117   7.967  -0.468  1.00 96.12           H  
ATOM   3168  HG3 PRO A 201      11.725   9.659  -0.520  1.00 96.12           H  
ATOM   3169  CD  PRO A 201      10.741   8.969  -2.328  1.00 96.12           C  
ATOM   3170  HD2 PRO A 201      11.446   8.273  -2.784  1.00 96.12           H  
ATOM   3171  HD3 PRO A 201      10.897   9.980  -2.705  1.00 96.12           H  
ATOM   3172  N   CYS A 202       6.191   9.105  -1.106  1.00 94.69           N  
ATOM   3173  H   CYS A 202       6.208   8.163  -0.742  1.00 94.69           H  
ATOM   3174  CA  CYS A 202       4.906   9.780  -1.079  1.00 94.69           C  
ATOM   3175  HA  CYS A 202       5.013  10.800  -1.449  1.00 94.69           H  
ATOM   3176  C   CYS A 202       4.394   9.818   0.360  1.00 94.69           C  
ATOM   3177  CB  CYS A 202       3.918   9.042  -1.978  1.00 94.69           C  
ATOM   3178  HB2 CYS A 202       4.316   8.988  -2.992  1.00 94.69           H  
ATOM   3179  HB3 CYS A 202       3.811   8.028  -1.594  1.00 94.69           H  
ATOM   3180  O   CYS A 202       4.235   8.778   1.001  1.00 94.69           O  
ATOM   3181  SG  CYS A 202       2.277   9.804  -2.011  1.00 94.69           S  
ATOM   3182  N   CYS A 203       4.121  11.018   0.860  1.00 93.81           N  
ATOM   3183  H   CYS A 203       4.284  11.829   0.280  1.00 93.81           H  
ATOM   3184  CA  CYS A 203       3.528  11.210   2.175  1.00 93.81           C  
ATOM   3185  HA  CYS A 203       3.857  10.416   2.846  1.00 93.81           H  
ATOM   3186  C   CYS A 203       2.004  11.171   2.065  1.00 93.81           C  
ATOM   3187  CB  CYS A 203       4.013  12.540   2.738  1.00 93.81           C  
ATOM   3188  HB2 CYS A 203       3.719  13.331   2.048  1.00 93.81           H  
ATOM   3189  HB3 CYS A 203       3.515  12.726   3.690  1.00 93.81           H  
ATOM   3190  O   CYS A 203       1.415  12.036   1.414  1.00 93.81           O  
ATOM   3191  SG  CYS A 203       5.802  12.632   2.979  1.00 93.81           S  
ATOM   3192  N   ILE A 204       1.373  10.189   2.706  1.00 88.25           N  
ATOM   3193  H   ILE A 204       1.930   9.552   3.257  1.00 88.25           H  
ATOM   3194  CA  ILE A 204      -0.071   9.931   2.623  1.00 88.25           C  
ATOM   3195  HA  ILE A 204      -0.543  10.742   2.067  1.00 88.25           H  
ATOM   3196  C   ILE A 204      -0.672   9.932   4.034  1.00 88.25           C  
ATOM   3197  CB  ILE A 204      -0.359   8.613   1.851  1.00 88.25           C  
ATOM   3198  HB  ILE A 204       0.049   7.785   2.431  1.00 88.25           H  
ATOM   3199  O   ILE A 204      -0.015   9.572   5.013  1.00 88.25           O  
ATOM   3200  CG1 ILE A 204       0.321   8.611   0.462  1.00 88.25           C  
ATOM   3201 HG12 ILE A 204      -0.119   9.391  -0.159  1.00 88.25           H  
ATOM   3202 HG13 ILE A 204       1.383   8.827   0.582  1.00 88.25           H  
ATOM   3203  CG2 ILE A 204      -1.876   8.386   1.679  1.00 88.25           C  
ATOM   3204 HG21 ILE A 204      -2.060   7.468   1.120  1.00 88.25           H  
ATOM   3205 HG22 ILE A 204      -2.329   9.222   1.146  1.00 88.25           H  
ATOM   3206 HG23 ILE A 204      -2.360   8.247   2.646  1.00 88.25           H  
ATOM   3207  CD1 ILE A 204       0.252   7.274  -0.287  1.00 88.25           C  
ATOM   3208 HD11 ILE A 204      -0.767   7.057  -0.605  1.00 88.25           H  
ATOM   3209 HD12 ILE A 204       0.881   7.327  -1.176  1.00 88.25           H  
ATOM   3210 HD13 ILE A 204       0.617   6.470   0.352  1.00 88.25           H  
ATOM   3211  N   GLY A 205      -1.944  10.321   4.136  1.00 81.38           N  
ATOM   3212  H   GLY A 205      -2.406  10.630   3.292  1.00 81.38           H  
ATOM   3213  CA  GLY A 205      -2.730  10.231   5.363  1.00 81.38           C  
ATOM   3214  HA2 GLY A 205      -3.786  10.279   5.101  1.00 81.38           H  
ATOM   3215  HA3 GLY A 205      -2.546   9.265   5.834  1.00 81.38           H  
ATOM   3216  C   GLY A 205      -2.435  11.329   6.388  1.00 81.38           C  
ATOM   3217  O   GLY A 205      -1.439  12.047   6.335  1.00 81.38           O  
ATOM   3218  N   THR A 206      -3.319  11.453   7.375  1.00 81.56           N  
ATOM   3219  H   THR A 206      -4.113  10.829   7.399  1.00 81.56           H  
ATOM   3220  CA  THR A 206      -3.274  12.530   8.384  1.00 81.56           C  
ATOM   3221  HA  THR A 206      -3.147  13.485   7.874  1.00 81.56           H  
ATOM   3222  C   THR A 206      -2.119  12.401   9.377  1.00 81.56           C  
ATOM   3223  CB  THR A 206      -4.592  12.578   9.167  1.00 81.56           C  
ATOM   3224  HB  THR A 206      -4.507  13.292   9.986  1.00 81.56           H  
ATOM   3225  O   THR A 206      -1.726  13.385  10.000  1.00 81.56           O  
ATOM   3226  CG2 THR A 206      -5.766  12.988   8.282  1.00 81.56           C  
ATOM   3227 HG21 THR A 206      -6.672  13.074   8.882  1.00 81.56           H  
ATOM   3228 HG22 THR A 206      -5.932  12.260   7.488  1.00 81.56           H  
ATOM   3229 HG23 THR A 206      -5.559  13.960   7.835  1.00 81.56           H  
ATOM   3230  OG1 THR A 206      -4.896  11.300   9.682  1.00 81.56           O  
ATOM   3231  HG1 THR A 206      -5.850  11.208   9.627  1.00 81.56           H  
ATOM   3232  N   LYS A 207      -1.556  11.198   9.530  1.00 81.69           N  
ATOM   3233  H   LYS A 207      -1.940  10.439   8.986  1.00 81.69           H  
ATOM   3234  CA  LYS A 207      -0.430  10.922  10.438  1.00 81.69           C  
ATOM   3235  HA  LYS A 207      -0.410  11.690  11.211  1.00 81.69           H  
ATOM   3236  C   LYS A 207       0.938  11.033   9.760  1.00 81.69           C  
ATOM   3237  CB  LYS A 207      -0.635   9.568  11.133  1.00 81.69           C  
ATOM   3238  HB2 LYS A 207      -0.705   8.778  10.385  1.00 81.69           H  
ATOM   3239  HB3 LYS A 207       0.219   9.362  11.777  1.00 81.69           H  
ATOM   3240  O   LYS A 207       1.945  10.859  10.439  1.00 81.69           O  
ATOM   3241  CG  LYS A 207      -1.909   9.596  11.990  1.00 81.69           C  
ATOM   3242  HG2 LYS A 207      -2.778   9.754  11.352  1.00 81.69           H  
ATOM   3243  HG3 LYS A 207      -1.845  10.415  12.706  1.00 81.69           H  
ATOM   3244  CD  LYS A 207      -2.094   8.285  12.746  1.00 81.69           C  
ATOM   3245  HD2 LYS A 207      -2.108   7.469  12.022  1.00 81.69           H  
ATOM   3246  HD3 LYS A 207      -1.270   8.157  13.447  1.00 81.69           H  
ATOM   3247  CE  LYS A 207      -3.430   8.339  13.492  1.00 81.69           C  
ATOM   3248  HE2 LYS A 207      -3.432   9.199  14.162  1.00 81.69           H  
ATOM   3249  HE3 LYS A 207      -4.220   8.493  12.757  1.00 81.69           H  
ATOM   3250  NZ  LYS A 207      -3.717   7.107  14.254  1.00 81.69           N  
ATOM   3251  HZ1 LYS A 207      -3.120   7.013  15.063  1.00 81.69           H  
ATOM   3252  HZ2 LYS A 207      -4.682   7.138  14.549  1.00 81.69           H  
ATOM   3253  HZ3 LYS A 207      -3.640   6.300  13.652  1.00 81.69           H  
ATOM   3254  N   GLY A 208       0.970  11.346   8.461  1.00 82.50           N  
ATOM   3255  H   GLY A 208       0.099  11.505   7.975  1.00 82.50           H  
ATOM   3256  CA  GLY A 208       2.203  11.484   7.692  1.00 82.50           C  
ATOM   3257  HA2 GLY A 208       2.861  12.203   8.181  1.00 82.50           H  
ATOM   3258  HA3 GLY A 208       1.956  11.851   6.696  1.00 82.50           H  
ATOM   3259  C   GLY A 208       2.957  10.166   7.526  1.00 82.50           C  
ATOM   3260  O   GLY A 208       4.165  10.148   7.739  1.00 82.50           O  
ATOM   3261  N   SER A 209       2.259   9.081   7.177  1.00 85.88           N  
ATOM   3262  H   SER A 209       1.285   9.182   6.928  1.00 85.88           H  
ATOM   3263  CA  SER A 209       2.918   7.832   6.766  1.00 85.88           C  
ATOM   3264  HA  SER A 209       3.677   7.566   7.501  1.00 85.88           H  
ATOM   3265  C   SER A 209       3.608   8.017   5.420  1.00 85.88           C  
ATOM   3266  CB  SER A 209       1.927   6.667   6.671  1.00 85.88           C  
ATOM   3267  HB2 SER A 209       2.419   5.811   6.209  1.00 85.88           H  
ATOM   3268  HB3 SER A 209       1.618   6.378   7.676  1.00 85.88           H  
ATOM   3269  O   SER A 209       3.108   8.762   4.569  1.00 85.88           O  
ATOM   3270  OG  SER A 209       0.776   7.019   5.922  1.00 85.88           O  
ATOM   3271  HG  SER A 209       1.015   7.674   5.263  1.00 85.88           H  
ATOM   3272  N   CYS A 210       4.728   7.330   5.217  1.00 92.94           N  
ATOM   3273  H   CYS A 210       5.043   6.695   5.936  1.00 92.94           H  
ATOM   3274  CA  CYS A 210       5.484   7.401   3.972  1.00 92.94           C  
ATOM   3275  HA  CYS A 210       5.020   8.127   3.304  1.00 92.94           H  
ATOM   3276  C   CYS A 210       5.514   6.056   3.244  1.00 92.94           C  
ATOM   3277  CB  CYS A 210       6.890   7.909   4.269  1.00 92.94           C  
ATOM   3278  HB2 CYS A 210       6.817   8.849   4.815  1.00 92.94           H  
ATOM   3279  HB3 CYS A 210       7.398   7.190   4.912  1.00 92.94           H  
ATOM   3280  O   CYS A 210       5.889   5.038   3.821  1.00 92.94           O  
ATOM   3281  SG  CYS A 210       7.865   8.172   2.769  1.00 92.94           S  
ATOM   3282  N   GLU A 211       5.186   6.066   1.951  1.00 89.94           N  
ATOM   3283  H   GLU A 211       4.875   6.935   1.540  1.00 89.94           H  
ATOM   3284  CA  GLU A 211       5.314   4.908   1.063  1.00 89.94           C  
ATOM   3285  HA  GLU A 211       5.852   4.116   1.584  1.00 89.94           H  
ATOM   3286  C   GLU A 211       6.120   5.287  -0.184  1.00 89.94           C  
ATOM   3287  CB  GLU A 211       3.920   4.361   0.698  1.00 89.94           C  
ATOM   3288  HB2 GLU A 211       3.398   5.103   0.094  1.00 89.94           H  
ATOM   3289  HB3 GLU A 211       3.353   4.198   1.615  1.00 89.94           H  
ATOM   3290  O   GLU A 211       5.916   6.351  -0.769  1.00 89.94           O  
ATOM   3291  CG  GLU A 211       3.995   3.031  -0.077  1.00 89.94           C  
ATOM   3292  HG2 GLU A 211       4.622   3.174  -0.957  1.00 89.94           H  
ATOM   3293  HG3 GLU A 211       4.480   2.288   0.556  1.00 89.94           H  
ATOM   3294  CD  GLU A 211       2.635   2.483  -0.558  1.00 89.94           C  
ATOM   3295  OE1 GLU A 211       2.664   1.460  -1.287  1.00 89.94           O  
ATOM   3296  OE2 GLU A 211       1.578   3.092  -0.267  1.00 89.94           O  
ATOM   3297  N   ILE A 212       7.026   4.412  -0.627  1.00 94.06           N  
ATOM   3298  H   ILE A 212       7.127   3.533  -0.140  1.00 94.06           H  
ATOM   3299  CA  ILE A 212       7.709   4.573  -1.915  1.00 94.06           C  
ATOM   3300  HA  ILE A 212       7.854   5.638  -2.100  1.00 94.06           H  
ATOM   3301  C   ILE A 212       6.798   4.020  -3.006  1.00 94.06           C  
ATOM   3302  CB  ILE A 212       9.104   3.918  -1.919  1.00 94.06           C  
ATOM   3303  HB  ILE A 212       8.997   2.850  -1.729  1.00 94.06           H  
ATOM   3304  O   ILE A 212       6.522   2.823  -3.049  1.00 94.06           O  
ATOM   3305  CG1 ILE A 212       9.955   4.544  -0.789  1.00 94.06           C  
ATOM   3306 HG12 ILE A 212      10.014   5.623  -0.932  1.00 94.06           H  
ATOM   3307 HG13 ILE A 212       9.469   4.359   0.169  1.00 94.06           H  
ATOM   3308  CG2 ILE A 212       9.765   4.108  -3.300  1.00 94.06           C  
ATOM   3309 HG21 ILE A 212       9.929   5.167  -3.497  1.00 94.06           H  
ATOM   3310 HG22 ILE A 212      10.723   3.587  -3.327  1.00 94.06           H  
ATOM   3311 HG23 ILE A 212       9.143   3.680  -4.086  1.00 94.06           H  
ATOM   3312  CD1 ILE A 212      11.374   3.991  -0.671  1.00 94.06           C  
ATOM   3313 HD11 ILE A 212      11.979   4.364  -1.498  1.00 94.06           H  
ATOM   3314 HD12 ILE A 212      11.819   4.342   0.260  1.00 94.06           H  
ATOM   3315 HD13 ILE A 212      11.353   2.901  -0.666  1.00 94.06           H  
ATOM   3316  N   THR A 213       6.324   4.901  -3.882  1.00 91.75           N  
ATOM   3317  H   THR A 213       6.592   5.870  -3.783  1.00 91.75           H  
ATOM   3318  CA  THR A 213       5.274   4.578  -4.855  1.00 91.75           C  
ATOM   3319  HA  THR A 213       5.402   3.548  -5.187  1.00 91.75           H  
ATOM   3320  C   THR A 213       5.361   5.470  -6.089  1.00 91.75           C  
ATOM   3321  CB  THR A 213       3.902   4.672  -4.174  1.00 91.75           C  
ATOM   3322  HB  THR A 213       3.926   4.066  -3.269  1.00 91.75           H  
ATOM   3323  O   THR A 213       6.187   6.381  -6.160  1.00 91.75           O  
ATOM   3324  CG2 THR A 213       3.552   6.111  -3.790  1.00 91.75           C  
ATOM   3325 HG21 THR A 213       4.432   6.618  -3.395  1.00 91.75           H  
ATOM   3326 HG22 THR A 213       2.806   6.099  -2.996  1.00 91.75           H  
ATOM   3327 HG23 THR A 213       3.184   6.663  -4.655  1.00 91.75           H  
ATOM   3328  OG1 THR A 213       2.903   4.154  -5.024  1.00 91.75           O  
ATOM   3329  HG1 THR A 213       2.137   3.984  -4.471  1.00 91.75           H  
ATOM   3330  N   THR A 214       4.541   5.197  -7.099  1.00 89.06           N  
ATOM   3331  H   THR A 214       3.800   4.534  -6.920  1.00 89.06           H  
ATOM   3332  CA  THR A 214       4.495   5.990  -8.330  1.00 89.06           C  
ATOM   3333  HA  THR A 214       5.520   6.176  -8.650  1.00 89.06           H  
ATOM   3334  C   THR A 214       3.826   7.345  -8.094  1.00 89.06           C  
ATOM   3335  CB  THR A 214       3.786   5.249  -9.474  1.00 89.06           C  
ATOM   3336  HB  THR A 214       3.944   5.814 -10.392  1.00 89.06           H  
ATOM   3337  O   THR A 214       3.014   7.528  -7.183  1.00 89.06           O  
ATOM   3338  CG2 THR A 214       4.321   3.834  -9.697  1.00 89.06           C  
ATOM   3339 HG21 THR A 214       3.864   3.411 -10.592  1.00 89.06           H  
ATOM   3340 HG22 THR A 214       4.081   3.197  -8.846  1.00 89.06           H  
ATOM   3341 HG23 THR A 214       5.402   3.866  -9.831  1.00 89.06           H  
ATOM   3342  OG1 THR A 214       2.402   5.207  -9.227  1.00 89.06           O  
ATOM   3343  HG1 THR A 214       2.067   4.325  -9.402  1.00 89.06           H  
ATOM   3344  N   ARG A 215       4.128   8.311  -8.967  1.00 91.38           N  
ATOM   3345  H   ARG A 215       4.833   8.126  -9.666  1.00 91.38           H  
ATOM   3346  CA  ARG A 215       3.466   9.620  -8.949  1.00 91.38           C  
ATOM   3347  HA  ARG A 215       3.612  10.070  -7.967  1.00 91.38           H  
ATOM   3348  C   ARG A 215       1.952   9.506  -9.147  1.00 91.38           C  
ATOM   3349  CB  ARG A 215       4.112  10.522 -10.003  1.00 91.38           C  
ATOM   3350  HB2 ARG A 215       5.186  10.566  -9.821  1.00 91.38           H  
ATOM   3351  HB3 ARG A 215       3.940  10.101 -10.994  1.00 91.38           H  
ATOM   3352  O   ARG A 215       1.213  10.166  -8.430  1.00 91.38           O  
ATOM   3353  CG  ARG A 215       3.542  11.943  -9.950  1.00 91.38           C  
ATOM   3354  HG2 ARG A 215       2.470  11.927 -10.146  1.00 91.38           H  
ATOM   3355  HG3 ARG A 215       3.723  12.374  -8.965  1.00 91.38           H  
ATOM   3356  CD  ARG A 215       4.222  12.793 -11.017  1.00 91.38           C  
ATOM   3357  HD2 ARG A 215       4.005  12.375 -12.000  1.00 91.38           H  
ATOM   3358  HD3 ARG A 215       5.297  12.762 -10.840  1.00 91.38           H  
ATOM   3359  NE  ARG A 215       3.733  14.175 -10.962  1.00 91.38           N  
ATOM   3360  HE  ARG A 215       2.772  14.295 -10.675  1.00 91.38           H  
ATOM   3361  NH1 ARG A 215       5.655  15.191 -11.663  1.00 91.38           N  
ATOM   3362 HH11 ARG A 215       6.351  15.752 -11.192  1.00 91.38           H  
ATOM   3363 HH12 ARG A 215       5.989  14.276 -11.927  1.00 91.38           H  
ATOM   3364  NH2 ARG A 215       4.016  16.416 -10.793  1.00 91.38           N  
ATOM   3365 HH21 ARG A 215       4.647  17.204 -10.833  1.00 91.38           H  
ATOM   3366 HH22 ARG A 215       3.099  16.453 -10.371  1.00 91.38           H  
ATOM   3367  CZ  ARG A 215       4.464  15.252 -11.146  1.00 91.38           C  
ATOM   3368  N   GLU A 216       1.500   8.644 -10.065  1.00 86.44           N  
ATOM   3369  H   GLU A 216       2.170   8.096 -10.586  1.00 86.44           H  
ATOM   3370  CA  GLU A 216       0.068   8.435 -10.339  1.00 86.44           C  
ATOM   3371  HA  GLU A 216      -0.381   9.381 -10.642  1.00 86.44           H  
ATOM   3372  C   GLU A 216      -0.683   7.964  -9.081  1.00 86.44           C  
ATOM   3373  CB  GLU A 216      -0.142   7.401 -11.470  1.00 86.44           C  
ATOM   3374  HB2 GLU A 216       0.302   6.452 -11.169  1.00 86.44           H  
ATOM   3375  HB3 GLU A 216      -1.217   7.254 -11.580  1.00 86.44           H  
ATOM   3376  O   GLU A 216      -1.760   8.472  -8.777  1.00 86.44           O  
ATOM   3377  CG  GLU A 216       0.412   7.791 -12.854  1.00 86.44           C  
ATOM   3378  HG2 GLU A 216       0.026   8.776 -13.113  1.00 86.44           H  
ATOM   3379  HG3 GLU A 216       1.498   7.863 -12.786  1.00 86.44           H  
ATOM   3380  CD  GLU A 216       0.043   6.792 -13.985  1.00 86.44           C  
ATOM   3381  OE1 GLU A 216       0.262   7.126 -15.173  1.00 86.44           O  
ATOM   3382  OE2 GLU A 216      -0.472   5.679 -13.715  1.00 86.44           O  
ATOM   3383  N   TYR A 217      -0.102   7.029  -8.318  1.00 88.06           N  
ATOM   3384  H   TYR A 217       0.784   6.639  -8.606  1.00 88.06           H  
ATOM   3385  CA  TYR A 217      -0.678   6.569  -7.051  1.00 88.06           C  
ATOM   3386  HA  TYR A 217      -1.725   6.297  -7.183  1.00 88.06           H  
ATOM   3387  C   TYR A 217      -0.671   7.667  -5.993  1.00 88.06           C  
ATOM   3388  CB  TYR A 217       0.074   5.328  -6.574  1.00 88.06           C  
ATOM   3389  HB2 TYR A 217      -0.049   4.534  -7.311  1.00 88.06           H  
ATOM   3390  HB3 TYR A 217       1.138   5.559  -6.523  1.00 88.06           H  
ATOM   3391  O   TYR A 217      -1.678   7.874  -5.320  1.00 88.06           O  
ATOM   3392  CG  TYR A 217      -0.378   4.815  -5.220  1.00 88.06           C  
ATOM   3393  CD1 TYR A 217       0.240   5.298  -4.054  1.00 88.06           C  
ATOM   3394  HD1 TYR A 217       0.959   6.101  -4.130  1.00 88.06           H  
ATOM   3395  CD2 TYR A 217      -1.384   3.838  -5.120  1.00 88.06           C  
ATOM   3396  HD2 TYR A 217      -1.873   3.480  -6.014  1.00 88.06           H  
ATOM   3397  CE1 TYR A 217      -0.053   4.734  -2.801  1.00 88.06           C  
ATOM   3398  HE1 TYR A 217       0.480   5.041  -1.913  1.00 88.06           H  
ATOM   3399  CE2 TYR A 217      -1.722   3.308  -3.857  1.00 88.06           C  
ATOM   3400  HE2 TYR A 217      -2.457   2.523  -3.760  1.00 88.06           H  
ATOM   3401  OH  TYR A 217      -1.278   3.142  -1.503  1.00 88.06           O  
ATOM   3402  HH  TYR A 217      -0.545   3.283  -0.899  1.00 88.06           H  
ATOM   3403  CZ  TYR A 217      -1.040   3.737  -2.699  1.00 88.06           C  
ATOM   3404  N   CYS A 218       0.435   8.403  -5.874  1.00 92.88           N  
ATOM   3405  H   CYS A 218       1.231   8.185  -6.457  1.00 92.88           H  
ATOM   3406  CA  CYS A 218       0.536   9.491  -4.911  1.00 92.88           C  
ATOM   3407  HA  CYS A 218       0.348   9.081  -3.918  1.00 92.88           H  
ATOM   3408  C   CYS A 218      -0.512  10.588  -5.164  1.00 92.88           C  
ATOM   3409  CB  CYS A 218       1.956  10.055  -4.957  1.00 92.88           C  
ATOM   3410  HB2 CYS A 218       2.084  10.624  -5.878  1.00 92.88           H  
ATOM   3411  HB3 CYS A 218       2.666   9.228  -4.964  1.00 92.88           H  
ATOM   3412  O   CYS A 218      -1.166  11.043  -4.229  1.00 92.88           O  
ATOM   3413  SG  CYS A 218       2.341  11.117  -3.547  1.00 92.88           S  
ATOM   3414  N   GLU A 219      -0.719  10.965  -6.429  1.00 92.12           N  
ATOM   3415  H   GLU A 219      -0.145  10.561  -7.154  1.00 92.12           H  
ATOM   3416  CA  GLU A 219      -1.739  11.939  -6.835  1.00 92.12           C  
ATOM   3417  HA  GLU A 219      -1.626  12.842  -6.236  1.00 92.12           H  
ATOM   3418  C   GLU A 219      -3.162  11.419  -6.576  1.00 92.12           C  
ATOM   3419  CB  GLU A 219      -1.543  12.311  -8.319  1.00 92.12           C  
ATOM   3420  HB2 GLU A 219      -1.446  11.397  -8.906  1.00 92.12           H  
ATOM   3421  HB3 GLU A 219      -2.425  12.851  -8.664  1.00 92.12           H  
ATOM   3422  O   GLU A 219      -3.989  12.164  -6.052  1.00 92.12           O  
ATOM   3423  CG  GLU A 219      -0.309  13.210  -8.541  1.00 92.12           C  
ATOM   3424  HG2 GLU A 219       0.566  12.734  -8.098  1.00 92.12           H  
ATOM   3425  HG3 GLU A 219      -0.472  14.147  -8.009  1.00 92.12           H  
ATOM   3426  CD  GLU A 219       0.003  13.526 -10.018  1.00 92.12           C  
ATOM   3427  OE1 GLU A 219       1.017  14.238 -10.256  1.00 92.12           O  
ATOM   3428  OE2 GLU A 219      -0.732  13.060 -10.917  1.00 92.12           O  
ATOM   3429  N   PHE A 220      -3.442  10.141  -6.864  1.00 88.44           N  
ATOM   3430  H   PHE A 220      -2.730   9.580  -7.310  1.00 88.44           H  
ATOM   3431  CA  PHE A 220      -4.739   9.514  -6.571  1.00 88.44           C  
ATOM   3432  HA  PHE A 220      -5.529  10.104  -7.035  1.00 88.44           H  
ATOM   3433  C   PHE A 220      -5.050   9.463  -5.068  1.00 88.44           C  
ATOM   3434  CB  PHE A 220      -4.765   8.099  -7.167  1.00 88.44           C  
ATOM   3435  HB2 PHE A 220      -4.678   8.171  -8.251  1.00 88.44           H  
ATOM   3436  HB3 PHE A 220      -3.902   7.542  -6.804  1.00 88.44           H  
ATOM   3437  O   PHE A 220      -6.185   9.691  -4.658  1.00 88.44           O  
ATOM   3438  CG  PHE A 220      -6.027   7.326  -6.826  1.00 88.44           C  
ATOM   3439  CD1 PHE A 220      -6.001   6.311  -5.850  1.00 88.44           C  
ATOM   3440  HD1 PHE A 220      -5.078   6.067  -5.344  1.00 88.44           H  
ATOM   3441  CD2 PHE A 220      -7.244   7.666  -7.444  1.00 88.44           C  
ATOM   3442  HD2 PHE A 220      -7.274   8.460  -8.175  1.00 88.44           H  
ATOM   3443  CE1 PHE A 220      -7.184   5.634  -5.507  1.00 88.44           C  
ATOM   3444  HE1 PHE A 220      -7.166   4.871  -4.742  1.00 88.44           H  
ATOM   3445  CE2 PHE A 220      -8.428   6.993  -7.094  1.00 88.44           C  
ATOM   3446  HE2 PHE A 220      -9.360   7.271  -7.564  1.00 88.44           H  
ATOM   3447  CZ  PHE A 220      -8.397   5.971  -6.131  1.00 88.44           C  
ATOM   3448  HZ  PHE A 220      -9.304   5.456  -5.851  1.00 88.44           H  
ATOM   3449  N   MET A 221      -4.038   9.202  -4.239  1.00 86.88           N  
ATOM   3450  H   MET A 221      -3.138   8.988  -4.643  1.00 86.88           H  
ATOM   3451  CA  MET A 221      -4.163   9.181  -2.779  1.00 86.88           C  
ATOM   3452  HA  MET A 221      -5.132   8.750  -2.525  1.00 86.88           H  
ATOM   3453  C   MET A 221      -4.152  10.583  -2.148  1.00 86.88           C  
ATOM   3454  CB  MET A 221      -3.064   8.282  -2.186  1.00 86.88           C  
ATOM   3455  HB2 MET A 221      -3.075   8.360  -1.099  1.00 86.88           H  
ATOM   3456  HB3 MET A 221      -2.090   8.624  -2.537  1.00 86.88           H  
ATOM   3457  O   MET A 221      -4.174  10.692  -0.920  1.00 86.88           O  
ATOM   3458  CG  MET A 221      -3.246   6.805  -2.565  1.00 86.88           C  
ATOM   3459  HG2 MET A 221      -3.208   6.712  -3.650  1.00 86.88           H  
ATOM   3460  HG3 MET A 221      -2.407   6.239  -2.162  1.00 86.88           H  
ATOM   3461  SD  MET A 221      -4.785   6.026  -1.992  1.00 86.88           S  
ATOM   3462  CE  MET A 221      -4.468   5.945  -0.209  1.00 86.88           C  
ATOM   3463  HE1 MET A 221      -4.357   6.950   0.197  1.00 86.88           H  
ATOM   3464  HE2 MET A 221      -3.557   5.374  -0.027  1.00 86.88           H  
ATOM   3465  HE3 MET A 221      -5.304   5.448   0.283  1.00 86.88           H  
ATOM   3466  N   HIS A 222      -4.106  11.647  -2.962  1.00 87.06           N  
ATOM   3467  H   HIS A 222      -4.142  11.483  -3.958  1.00 87.06           H  
ATOM   3468  CA  HIS A 222      -3.970  13.038  -2.521  1.00 87.06           C  
ATOM   3469  HA  HIS A 222      -3.747  13.626  -3.412  1.00 87.06           H  
ATOM   3470  C   HIS A 222      -2.773  13.259  -1.575  1.00 87.06           C  
ATOM   3471  CB  HIS A 222      -5.311  13.547  -1.966  1.00 87.06           C  
ATOM   3472  HB2 HIS A 222      -5.181  14.569  -1.610  1.00 87.06           H  
ATOM   3473  HB3 HIS A 222      -5.612  12.937  -1.114  1.00 87.06           H  
ATOM   3474  O   HIS A 222      -2.844  14.035  -0.623  1.00 87.06           O  
ATOM   3475  CG  HIS A 222      -6.417  13.557  -2.988  1.00 87.06           C  
ATOM   3476  CD2 HIS A 222      -7.428  12.644  -3.132  1.00 87.06           C  
ATOM   3477  HD2 HIS A 222      -7.558  11.746  -2.547  1.00 87.06           H  
ATOM   3478  ND1 HIS A 222      -6.594  14.511  -3.961  1.00 87.06           N  
ATOM   3479  HD1 HIS A 222      -5.988  15.302  -4.126  1.00 87.06           H  
ATOM   3480  CE1 HIS A 222      -7.691  14.190  -4.663  1.00 87.06           C  
ATOM   3481  HE1 HIS A 222      -8.079  14.755  -5.498  1.00 87.06           H  
ATOM   3482  NE2 HIS A 222      -8.249  13.070  -4.185  1.00 87.06           N  
ATOM   3483  N   GLY A 223      -1.676  12.538  -1.818  1.00 89.69           N  
ATOM   3484  H   GLY A 223      -1.668  11.956  -2.643  1.00 89.69           H  
ATOM   3485  CA  GLY A 223      -0.443  12.628  -1.043  1.00 89.69           C  
ATOM   3486  HA2 GLY A 223       0.064  11.664  -1.071  1.00 89.69           H  
ATOM   3487  HA3 GLY A 223      -0.681  12.851  -0.003  1.00 89.69           H  
ATOM   3488  C   GLY A 223       0.526  13.694  -1.557  1.00 89.69           C  
ATOM   3489  O   GLY A 223       0.330  14.313  -2.605  1.00 89.69           O  
ATOM   3490  N   TYR A 224       1.624  13.880  -0.826  1.00 91.31           N  
ATOM   3491  H   TYR A 224       1.720  13.327   0.014  1.00 91.31           H  
ATOM   3492  CA  TYR A 224       2.725  14.757  -1.228  1.00 91.31           C  
ATOM   3493  HA  TYR A 224       2.373  15.440  -2.001  1.00 91.31           H  
ATOM   3494  C   TYR A 224       3.871  13.929  -1.814  1.00 91.31           C  
ATOM   3495  CB  TYR A 224       3.190  15.625  -0.051  1.00 91.31           C  
ATOM   3496  HB2 TYR A 224       3.594  14.987   0.734  1.00 91.31           H  
ATOM   3497  HB3 TYR A 224       4.007  16.261  -0.393  1.00 91.31           H  
ATOM   3498  O   TYR A 224       4.536  13.186  -1.092  1.00 91.31           O  
ATOM   3499  CG  TYR A 224       2.106  16.507   0.540  1.00 91.31           C  
ATOM   3500  CD1 TYR A 224       1.860  17.784  -0.001  1.00 91.31           C  
ATOM   3501  HD1 TYR A 224       2.434  18.127  -0.850  1.00 91.31           H  
ATOM   3502  CD2 TYR A 224       1.332  16.038   1.619  1.00 91.31           C  
ATOM   3503  HD2 TYR A 224       1.493  15.046   2.014  1.00 91.31           H  
ATOM   3504  CE1 TYR A 224       0.846  18.600   0.542  1.00 91.31           C  
ATOM   3505  HE1 TYR A 224       0.640  19.575   0.125  1.00 91.31           H  
ATOM   3506  CE2 TYR A 224       0.316  16.849   2.159  1.00 91.31           C  
ATOM   3507  HE2 TYR A 224      -0.305  16.490   2.966  1.00 91.31           H  
ATOM   3508  OH  TYR A 224      -0.910  18.896   2.166  1.00 91.31           O  
ATOM   3509  HH  TYR A 224      -1.029  19.744   1.732  1.00 91.31           H  
ATOM   3510  CZ  TYR A 224       0.072  18.130   1.626  1.00 91.31           C  
ATOM   3511  N   PHE A 225       4.099  14.062  -3.123  1.00 94.31           N  
ATOM   3512  H   PHE A 225       3.485  14.658  -3.659  1.00 94.31           H  
ATOM   3513  CA  PHE A 225       5.158  13.349  -3.840  1.00 94.31           C  
ATOM   3514  HA  PHE A 225       5.276  12.362  -3.393  1.00 94.31           H  
ATOM   3515  C   PHE A 225       6.500  14.085  -3.734  1.00 94.31           C  
ATOM   3516  CB  PHE A 225       4.743  13.164  -5.308  1.00 94.31           C  
ATOM   3517  HB2 PHE A 225       4.766  14.131  -5.809  1.00 94.31           H  
ATOM   3518  HB3 PHE A 225       3.713  12.809  -5.352  1.00 94.31           H  
ATOM   3519  O   PHE A 225       6.579  15.277  -4.040  1.00 94.31           O  
ATOM   3520  CG  PHE A 225       5.603  12.176  -6.069  1.00 94.31           C  
ATOM   3521  CD1 PHE A 225       6.467  12.613  -7.091  1.00 94.31           C  
ATOM   3522  HD1 PHE A 225       6.524  13.664  -7.333  1.00 94.31           H  
ATOM   3523  CD2 PHE A 225       5.528  10.805  -5.763  1.00 94.31           C  
ATOM   3524  HD2 PHE A 225       4.885  10.460  -4.966  1.00 94.31           H  
ATOM   3525  CE1 PHE A 225       7.234  11.680  -7.812  1.00 94.31           C  
ATOM   3526  HE1 PHE A 225       7.881  12.008  -8.612  1.00 94.31           H  
ATOM   3527  CE2 PHE A 225       6.296   9.877  -6.481  1.00 94.31           C  
ATOM   3528  HE2 PHE A 225       6.236   8.829  -6.226  1.00 94.31           H  
ATOM   3529  CZ  PHE A 225       7.141  10.311  -7.515  1.00 94.31           C  
ATOM   3530  HZ  PHE A 225       7.727   9.592  -8.068  1.00 94.31           H  
ATOM   3531  N   HIS A 226       7.559  13.378  -3.339  1.00 94.31           N  
ATOM   3532  H   HIS A 226       7.430  12.412  -3.075  1.00 94.31           H  
ATOM   3533  CA  HIS A 226       8.908  13.930  -3.199  1.00 94.31           C  
ATOM   3534  HA  HIS A 226       8.868  15.019  -3.210  1.00 94.31           H  
ATOM   3535  C   HIS A 226       9.805  13.497  -4.364  1.00 94.31           C  
ATOM   3536  CB  HIS A 226       9.477  13.518  -1.841  1.00 94.31           C  
ATOM   3537  HB2 HIS A 226       9.401  12.438  -1.720  1.00 94.31           H  
ATOM   3538  HB3 HIS A 226      10.534  13.783  -1.815  1.00 94.31           H  
ATOM   3539  O   HIS A 226      10.389  12.416  -4.352  1.00 94.31           O  
ATOM   3540  CG  HIS A 226       8.796  14.213  -0.692  1.00 94.31           C  
ATOM   3541  CD2 HIS A 226       7.694  13.799   0.010  1.00 94.31           C  
ATOM   3542  HD2 HIS A 226       7.126  12.898  -0.169  1.00 94.31           H  
ATOM   3543  ND1 HIS A 226       9.212  15.401  -0.147  1.00 94.31           N  
ATOM   3544  HD1 HIS A 226      10.029  15.913  -0.446  1.00 94.31           H  
ATOM   3545  CE1 HIS A 226       8.390  15.696   0.871  1.00 94.31           C  
ATOM   3546  HE1 HIS A 226       8.489  16.555   1.518  1.00 94.31           H  
ATOM   3547  NE2 HIS A 226       7.443  14.759   1.004  1.00 94.31           N  
ATOM   3548  N   GLU A 227       9.914  14.344  -5.390  1.00 90.06           N  
ATOM   3549  H   GLU A 227       9.402  15.214  -5.347  1.00 90.06           H  
ATOM   3550  CA  GLU A 227      10.697  14.056  -6.602  1.00 90.06           C  
ATOM   3551  HA  GLU A 227      10.414  13.071  -6.974  1.00 90.06           H  
ATOM   3552  C   GLU A 227      12.215  14.031  -6.383  1.00 90.06           C  
ATOM   3553  CB  GLU A 227      10.391  15.087  -7.697  1.00 90.06           C  
ATOM   3554  HB2 GLU A 227      10.549  16.092  -7.306  1.00 90.06           H  
ATOM   3555  HB3 GLU A 227      11.079  14.922  -8.526  1.00 90.06           H  
ATOM   3556  O   GLU A 227      12.940  13.445  -7.180  1.00 90.06           O  
ATOM   3557  CG  GLU A 227       8.962  14.959  -8.230  1.00 90.06           C  
ATOM   3558  HG2 GLU A 227       8.815  13.927  -8.547  1.00 90.06           H  
ATOM   3559  HG3 GLU A 227       8.261  15.184  -7.426  1.00 90.06           H  
ATOM   3560  CD  GLU A 227       8.663  15.870  -9.428  1.00 90.06           C  
ATOM   3561  OE1 GLU A 227       7.499  15.841  -9.893  1.00 90.06           O  
ATOM   3562  OE2 GLU A 227       9.571  16.569  -9.921  1.00 90.06           O  
ATOM   3563  N   ASP A 228      12.703  14.669  -5.327  1.00 89.00           N  
ATOM   3564  H   ASP A 228      12.063  15.131  -4.696  1.00 89.00           H  
ATOM   3565  CA  ASP A 228      14.118  14.795  -4.988  1.00 89.00           C  
ATOM   3566  HA  ASP A 228      14.707  14.760  -5.904  1.00 89.00           H  
ATOM   3567  C   ASP A 228      14.617  13.646  -4.098  1.00 89.00           C  
ATOM   3568  CB  ASP A 228      14.345  16.178  -4.350  1.00 89.00           C  
ATOM   3569  HB2 ASP A 228      15.403  16.270  -4.103  1.00 89.00           H  
ATOM   3570  HB3 ASP A 228      14.118  16.941  -5.094  1.00 89.00           H  
ATOM   3571  O   ASP A 228      15.753  13.199  -4.246  1.00 89.00           O  
ATOM   3572  CG  ASP A 228      13.504  16.471  -3.092  1.00 89.00           C  
ATOM   3573  OD1 ASP A 228      12.306  16.089  -3.051  1.00 89.00           O  
ATOM   3574  OD2 ASP A 228      14.053  17.121  -2.178  1.00 89.00           O  
ATOM   3575  N   ALA A 229      13.758  13.106  -3.233  1.00 93.81           N  
ATOM   3576  H   ALA A 229      12.831  13.503  -3.183  1.00 93.81           H  
ATOM   3577  CA  ALA A 229      14.108  12.030  -2.309  1.00 93.81           C  
ATOM   3578  HA  ALA A 229      15.152  12.151  -2.022  1.00 93.81           H  
ATOM   3579  C   ALA A 229      13.966  10.628  -2.929  1.00 93.81           C  
ATOM   3580  CB  ALA A 229      13.269  12.187  -1.039  1.00 93.81           C  
ATOM   3581  HB1 ALA A 229      13.429  13.177  -0.612  1.00 93.81           H  
ATOM   3582  HB2 ALA A 229      12.213  12.062  -1.276  1.00 93.81           H  
ATOM   3583  HB3 ALA A 229      13.562  11.434  -0.307  1.00 93.81           H  
ATOM   3584  O   ALA A 229      13.181  10.398  -3.856  1.00 93.81           O  
ATOM   3585  N   THR A 230      14.718   9.668  -2.393  1.00 94.75           N  
ATOM   3586  H   THR A 230      15.397   9.926  -1.692  1.00 94.75           H  
ATOM   3587  CA  THR A 230      14.675   8.241  -2.773  1.00 94.75           C  
ATOM   3588  HA  THR A 230      13.944   8.085  -3.568  1.00 94.75           H  
ATOM   3589  C   THR A 230      14.255   7.341  -1.609  1.00 94.75           C  
ATOM   3590  CB  THR A 230      16.043   7.773  -3.288  1.00 94.75           C  
ATOM   3591  HB  THR A 230      16.036   6.691  -3.421  1.00 94.75           H  
ATOM   3592  O   THR A 230      13.797   6.227  -1.851  1.00 94.75           O  
ATOM   3593  CG2 THR A 230      16.429   8.441  -4.608  1.00 94.75           C  
ATOM   3594 HG21 THR A 230      17.369   8.018  -4.964  1.00 94.75           H  
ATOM   3595 HG22 THR A 230      16.547   9.515  -4.468  1.00 94.75           H  
ATOM   3596 HG23 THR A 230      15.656   8.252  -5.353  1.00 94.75           H  
ATOM   3597  OG1 THR A 230      16.992   8.133  -2.319  1.00 94.75           O  
ATOM   3598  HG1 THR A 230      17.836   7.706  -2.484  1.00 94.75           H  
ATOM   3599  N   LEU A 231      14.363   7.827  -0.366  1.00 95.50           N  
ATOM   3600  H   LEU A 231      14.786   8.738  -0.258  1.00 95.50           H  
ATOM   3601  CA  LEU A 231      13.987   7.122   0.862  1.00 95.50           C  
ATOM   3602  HA  LEU A 231      13.521   6.168   0.615  1.00 95.50           H  
ATOM   3603  C   LEU A 231      12.965   7.914   1.684  1.00 95.50           C  
ATOM   3604  CB  LEU A 231      15.241   6.858   1.710  1.00 95.50           C  
ATOM   3605  HB2 LEU A 231      15.742   7.811   1.877  1.00 95.50           H  
ATOM   3606  HB3 LEU A 231      14.935   6.481   2.686  1.00 95.50           H  
ATOM   3607  O   LEU A 231      13.004   9.142   1.750  1.00 95.50           O  
ATOM   3608  CG  LEU A 231      16.248   5.869   1.105  1.00 95.50           C  
ATOM   3609  HG  LEU A 231      16.539   6.197   0.107  1.00 95.50           H  
ATOM   3610  CD1 LEU A 231      17.488   5.854   1.995  1.00 95.50           C  
ATOM   3611 HD11 LEU A 231      18.200   5.111   1.635  1.00 95.50           H  
ATOM   3612 HD12 LEU A 231      17.965   6.834   1.980  1.00 95.50           H  
ATOM   3613 HD13 LEU A 231      17.206   5.609   3.019  1.00 95.50           H  
ATOM   3614  CD2 LEU A 231      15.688   4.447   1.028  1.00 95.50           C  
ATOM   3615 HD21 LEU A 231      15.356   4.124   2.014  1.00 95.50           H  
ATOM   3616 HD22 LEU A 231      16.451   3.764   0.655  1.00 95.50           H  
ATOM   3617 HD23 LEU A 231      14.839   4.430   0.344  1.00 95.50           H  
ATOM   3618  N   CYS A 232      12.089   7.202   2.379  1.00 95.31           N  
ATOM   3619  H   CYS A 232      12.225   6.202   2.409  1.00 95.31           H  
ATOM   3620  CA  CYS A 232      11.158   7.760   3.347  1.00 95.31           C  
ATOM   3621  HA  CYS A 232      10.592   8.555   2.860  1.00 95.31           H  
ATOM   3622  C   CYS A 232      11.868   8.389   4.552  1.00 95.31           C  
ATOM   3623  CB  CYS A 232      10.185   6.660   3.772  1.00 95.31           C  
ATOM   3624  HB2 CYS A 232      10.722   5.724   3.927  1.00 95.31           H  
ATOM   3625  HB3 CYS A 232       9.723   6.940   4.720  1.00 95.31           H  
ATOM   3626  O   CYS A 232      11.428   9.426   5.044  1.00 95.31           O  
ATOM   3627  SG  CYS A 232       8.865   6.410   2.565  1.00 95.31           S  
ATOM   3628  N   SER A 233      13.010   7.854   4.996  1.00 93.31           N  
ATOM   3629  H   SER A 233      13.299   6.948   4.658  1.00 93.31           H  
ATOM   3630  CA  SER A 233      13.808   8.490   6.053  1.00 93.31           C  
ATOM   3631  HA  SER A 233      13.170   8.614   6.928  1.00 93.31           H  
ATOM   3632  C   SER A 233      14.363   9.872   5.690  1.00 93.31           C  
ATOM   3633  CB  SER A 233      14.991   7.609   6.442  1.00 93.31           C  
ATOM   3634  HB2 SER A 233      14.647   6.622   6.754  1.00 93.31           H  
ATOM   3635  HB3 SER A 233      15.493   8.064   7.296  1.00 93.31           H  
ATOM   3636  O   SER A 233      14.767  10.610   6.592  1.00 93.31           O  
ATOM   3637  OG  SER A 233      15.902   7.510   5.362  1.00 93.31           O  
ATOM   3638  HG  SER A 233      16.681   8.026   5.582  1.00 93.31           H  
ATOM   3639  N   GLN A 234      14.414  10.220   4.399  1.00 92.31           N  
ATOM   3640  H   GLN A 234      14.054   9.567   3.718  1.00 92.31           H  
ATOM   3641  CA  GLN A 234      14.908  11.510   3.906  1.00 92.31           C  
ATOM   3642  HA  GLN A 234      15.713  11.856   4.555  1.00 92.31           H  
ATOM   3643  C   GLN A 234      13.832  12.605   3.913  1.00 92.31           C  
ATOM   3644  CB  GLN A 234      15.473  11.340   2.488  1.00 92.31           C  
ATOM   3645  HB2 GLN A 234      15.696  12.324   2.076  1.00 92.31           H  
ATOM   3646  HB3 GLN A 234      14.706  10.892   1.856  1.00 92.31           H  
ATOM   3647  O   GLN A 234      14.164  13.775   3.718  1.00 92.31           O  
ATOM   3648  CG  GLN A 234      16.760  10.502   2.433  1.00 92.31           C  
ATOM   3649  HG2 GLN A 234      16.645   9.598   3.032  1.00 92.31           H  
ATOM   3650  HG3 GLN A 234      17.574  11.086   2.861  1.00 92.31           H  
ATOM   3651  CD  GLN A 234      17.142  10.082   1.013  1.00 92.31           C  
ATOM   3652  NE2 GLN A 234      18.333   9.558   0.832  1.00 92.31           N  
ATOM   3653 HE21 GLN A 234      18.501   9.110  -0.057  1.00 92.31           H  
ATOM   3654 HE22 GLN A 234      18.972   9.469   1.609  1.00 92.31           H  
ATOM   3655  OE1 GLN A 234      16.378  10.186   0.063  1.00 92.31           O  
ATOM   3656  N   VAL A 235      12.562  12.255   4.143  1.00 92.50           N  
ATOM   3657  H   VAL A 235      12.351  11.290   4.353  1.00 92.50           H  
ATOM   3658  CA  VAL A 235      11.434  13.194   4.103  1.00 92.50           C  
ATOM   3659  HA  VAL A 235      11.824  14.186   3.876  1.00 92.50           H  
ATOM   3660  C   VAL A 235      10.747  13.310   5.463  1.00 92.50           C  
ATOM   3661  CB  VAL A 235      10.440  12.862   2.971  1.00 92.50           C  
ATOM   3662  HB  VAL A 235       9.652  13.615   2.983  1.00 92.50           H  
ATOM   3663  O   VAL A 235      10.712  12.380   6.265  1.00 92.50           O  
ATOM   3664  CG1 VAL A 235      11.136  12.922   1.607  1.00 92.50           C  
ATOM   3665 HG11 VAL A 235      11.561  13.913   1.444  1.00 92.50           H  
ATOM   3666 HG12 VAL A 235      11.929  12.176   1.553  1.00 92.50           H  
ATOM   3667 HG13 VAL A 235      10.415  12.705   0.820  1.00 92.50           H  
ATOM   3668  CG2 VAL A 235       9.785  11.486   3.103  1.00 92.50           C  
ATOM   3669 HG21 VAL A 235       9.342  11.359   4.091  1.00 92.50           H  
ATOM   3670 HG22 VAL A 235      10.533  10.710   2.942  1.00 92.50           H  
ATOM   3671 HG23 VAL A 235       8.999  11.380   2.355  1.00 92.50           H  
ATOM   3672  N   HIS A 236      10.177  14.484   5.732  1.00 90.31           N  
ATOM   3673  H   HIS A 236      10.240  15.213   5.036  1.00 90.31           H  
ATOM   3674  CA  HIS A 236       9.434  14.769   6.958  1.00 90.31           C  
ATOM   3675  HA  HIS A 236       9.516  13.926   7.644  1.00 90.31           H  
ATOM   3676  C   HIS A 236       7.951  14.935   6.626  1.00 90.31           C  
ATOM   3677  CB  HIS A 236      10.047  15.985   7.666  1.00 90.31           C  
ATOM   3678  HB2 HIS A 236       9.458  16.214   8.554  1.00 90.31           H  
ATOM   3679  HB3 HIS A 236      10.006  16.852   7.007  1.00 90.31           H  
ATOM   3680  O   HIS A 236       7.456  16.045   6.443  1.00 90.31           O  
ATOM   3681  CG  HIS A 236      11.477  15.753   8.090  1.00 90.31           C  
ATOM   3682  CD2 HIS A 236      12.602  16.284   7.517  1.00 90.31           C  
ATOM   3683  HD2 HIS A 236      12.624  16.957   6.673  1.00 90.31           H  
ATOM   3684  ND1 HIS A 236      11.895  14.943   9.120  1.00 90.31           N  
ATOM   3685  HD1 HIS A 236      11.294  14.417   9.738  1.00 90.31           H  
ATOM   3686  CE1 HIS A 236      13.236  14.984   9.164  1.00 90.31           C  
ATOM   3687  HE1 HIS A 236      13.851  14.437   9.864  1.00 90.31           H  
ATOM   3688  NE2 HIS A 236      13.716  15.807   8.219  1.00 90.31           N  
ATOM   3689  N   CYS A 237       7.234  13.816   6.520  1.00 92.75           N  
ATOM   3690  H   CYS A 237       7.710  12.928   6.581  1.00 92.75           H  
ATOM   3691  CA  CYS A 237       5.852  13.816   6.042  1.00 92.75           C  
ATOM   3692  HA  CYS A 237       5.828  14.276   5.054  1.00 92.75           H  
ATOM   3693  C   CYS A 237       4.890  14.632   6.911  1.00 92.75           C  
ATOM   3694  CB  CYS A 237       5.384  12.366   5.935  1.00 92.75           C  
ATOM   3695  HB2 CYS A 237       4.304  12.354   5.787  1.00 92.75           H  
ATOM   3696  HB3 CYS A 237       5.603  11.849   6.869  1.00 92.75           H  
ATOM   3697  O   CYS A 237       4.039  15.342   6.379  1.00 92.75           O  
ATOM   3698  SG  CYS A 237       6.126  11.433   4.581  1.00 92.75           S  
ATOM   3699  N   LEU A 238       5.044  14.590   8.238  1.00 92.06           N  
ATOM   3700  H   LEU A 238       5.747  13.976   8.625  1.00 92.06           H  
ATOM   3701  CA  LEU A 238       4.168  15.334   9.144  1.00 92.06           C  
ATOM   3702  HA  LEU A 238       3.142  15.051   8.910  1.00 92.06           H  
ATOM   3703  C   LEU A 238       4.272  16.857   8.945  1.00 92.06           C  
ATOM   3704  CB  LEU A 238       4.485  14.911  10.588  1.00 92.06           C  
ATOM   3705  HB2 LEU A 238       4.499  13.823  10.640  1.00 92.06           H  
ATOM   3706  HB3 LEU A 238       5.479  15.277  10.844  1.00 92.06           H  
ATOM   3707  O   LEU A 238       3.256  17.539   9.025  1.00 92.06           O  
ATOM   3708  CG  LEU A 238       3.476  15.431  11.629  1.00 92.06           C  
ATOM   3709  HG  LEU A 238       3.432  16.520  11.594  1.00 92.06           H  
ATOM   3710  CD1 LEU A 238       2.072  14.850  11.431  1.00 92.06           C  
ATOM   3711 HD11 LEU A 238       2.113  13.761  11.391  1.00 92.06           H  
ATOM   3712 HD12 LEU A 238       1.640  15.229  10.505  1.00 92.06           H  
ATOM   3713 HD13 LEU A 238       1.426  15.163  12.251  1.00 92.06           H  
ATOM   3714  CD2 LEU A 238       3.956  15.016  13.016  1.00 92.06           C  
ATOM   3715 HD21 LEU A 238       4.984  15.346  13.164  1.00 92.06           H  
ATOM   3716 HD22 LEU A 238       3.919  13.931  13.104  1.00 92.06           H  
ATOM   3717 HD23 LEU A 238       3.314  15.465  13.774  1.00 92.06           H  
ATOM   3718  N   ASP A 239       5.459  17.381   8.619  1.00 89.50           N  
ATOM   3719  H   ASP A 239       6.245  16.759   8.490  1.00 89.50           H  
ATOM   3720  CA  ASP A 239       5.672  18.806   8.314  1.00 89.50           C  
ATOM   3721  HA  ASP A 239       5.338  19.417   9.152  1.00 89.50           H  
ATOM   3722  C   ASP A 239       4.859  19.239   7.081  1.00 89.50           C  
ATOM   3723  CB  ASP A 239       7.181  19.040   8.118  1.00 89.50           C  
ATOM   3724  HB2 ASP A 239       7.530  18.441   7.277  1.00 89.50           H  
ATOM   3725  HB3 ASP A 239       7.711  18.703   9.009  1.00 89.50           H  
ATOM   3726  O   ASP A 239       4.189  20.272   7.090  1.00 89.50           O  
ATOM   3727  CG  ASP A 239       7.548  20.505   7.860  1.00 89.50           C  
ATOM   3728  OD1 ASP A 239       7.227  21.350   8.722  1.00 89.50           O  
ATOM   3729  OD2 ASP A 239       8.188  20.772   6.815  1.00 89.50           O  
ATOM   3730  N   LYS A 240       4.818  18.394   6.040  1.00 86.56           N  
ATOM   3731  H   LYS A 240       5.337  17.531   6.118  1.00 86.56           H  
ATOM   3732  CA  LYS A 240       4.025  18.650   4.826  1.00 86.56           C  
ATOM   3733  HA  LYS A 240       4.167  19.690   4.532  1.00 86.56           H  
ATOM   3734  C   LYS A 240       2.522  18.538   5.060  1.00 86.56           C  
ATOM   3735  CB  LYS A 240       4.470  17.719   3.683  1.00 86.56           C  
ATOM   3736  HB2 LYS A 240       3.826  17.897   2.822  1.00 86.56           H  
ATOM   3737  HB3 LYS A 240       4.332  16.681   3.986  1.00 86.56           H  
ATOM   3738  O   LYS A 240       1.781  19.405   4.606  1.00 86.56           O  
ATOM   3739  CG  LYS A 240       5.929  17.914   3.246  1.00 86.56           C  
ATOM   3740  HG2 LYS A 240       6.119  17.264   2.392  1.00 86.56           H  
ATOM   3741  HG3 LYS A 240       6.595  17.618   4.056  1.00 86.56           H  
ATOM   3742  CD  LYS A 240       6.226  19.366   2.849  1.00 86.56           C  
ATOM   3743  HD2 LYS A 240       5.518  19.689   2.086  1.00 86.56           H  
ATOM   3744  HD3 LYS A 240       6.128  20.000   3.730  1.00 86.56           H  
ATOM   3745  CE  LYS A 240       7.654  19.491   2.323  1.00 86.56           C  
ATOM   3746  HE2 LYS A 240       7.724  18.989   1.359  1.00 86.56           H  
ATOM   3747  HE3 LYS A 240       8.316  18.982   3.023  1.00 86.56           H  
ATOM   3748  NZ  LYS A 240       8.045  20.916   2.218  1.00 86.56           N  
ATOM   3749  HZ1 LYS A 240       8.994  20.996   1.880  1.00 86.56           H  
ATOM   3750  HZ2 LYS A 240       8.006  21.331   3.137  1.00 86.56           H  
ATOM   3751  HZ3 LYS A 240       7.415  21.417   1.608  1.00 86.56           H  
ATOM   3752  N   VAL A 241       2.083  17.512   5.791  1.00 88.00           N  
ATOM   3753  H   VAL A 241       2.762  16.835   6.109  1.00 88.00           H  
ATOM   3754  CA  VAL A 241       0.660  17.295   6.103  1.00 88.00           C  
ATOM   3755  HA  VAL A 241       0.088  17.314   5.175  1.00 88.00           H  
ATOM   3756  C   VAL A 241       0.111  18.420   6.978  1.00 88.00           C  
ATOM   3757  CB  VAL A 241       0.457  15.919   6.767  1.00 88.00           C  
ATOM   3758  HB  VAL A 241       1.134  15.829   7.617  1.00 88.00           H  
ATOM   3759  O   VAL A 241      -0.976  18.931   6.718  1.00 88.00           O  
ATOM   3760  CG1 VAL A 241      -0.977  15.710   7.270  1.00 88.00           C  
ATOM   3761 HG11 VAL A 241      -1.085  14.691   7.642  1.00 88.00           H  
ATOM   3762 HG12 VAL A 241      -1.201  16.395   8.087  1.00 88.00           H  
ATOM   3763 HG13 VAL A 241      -1.686  15.871   6.458  1.00 88.00           H  
ATOM   3764  CG2 VAL A 241       0.760  14.789   5.774  1.00 88.00           C  
ATOM   3765 HG21 VAL A 241       0.678  13.825   6.277  1.00 88.00           H  
ATOM   3766 HG22 VAL A 241       0.047  14.814   4.950  1.00 88.00           H  
ATOM   3767 HG23 VAL A 241       1.767  14.885   5.367  1.00 88.00           H  
ATOM   3768  N   CYS A 242       0.871  18.853   7.987  1.00 92.62           N  
ATOM   3769  H   CYS A 242       1.754  18.399   8.172  1.00 92.62           H  
ATOM   3770  CA  CYS A 242       0.471  19.964   8.841  1.00 92.62           C  
ATOM   3771  HA  CYS A 242      -0.537  19.771   9.208  1.00 92.62           H  
ATOM   3772  C   CYS A 242       0.416  21.292   8.068  1.00 92.62           C  
ATOM   3773  CB  CYS A 242       1.416  20.020  10.046  1.00 92.62           C  
ATOM   3774  HB2 CYS A 242       1.257  20.950  10.591  1.00 92.62           H  
ATOM   3775  HB3 CYS A 242       2.444  20.022   9.682  1.00 92.62           H  
ATOM   3776  O   CYS A 242      -0.495  22.079   8.310  1.00 92.62           O  
ATOM   3777  SG  CYS A 242       1.199  18.630  11.193  1.00 92.62           S  
ATOM   3778  N   GLY A 243       1.329  21.554   7.132  1.00 87.19           N  
ATOM   3779  H   GLY A 243       2.102  20.920   6.993  1.00 87.19           H  
ATOM   3780  CA  GLY A 243       1.311  22.811   6.376  1.00 87.19           C  
ATOM   3781  HA2 GLY A 243       0.324  22.949   5.936  1.00 87.19           H  
ATOM   3782  HA3 GLY A 243       2.047  22.769   5.573  1.00 87.19           H  
ATOM   3783  C   GLY A 243       1.612  24.028   7.253  1.00 87.19           C  
ATOM   3784  O   GLY A 243       2.412  23.934   8.184  1.00 87.19           O  
ATOM   3785  N   LEU A 244       0.953  25.163   6.986  1.00 87.75           N  
ATOM   3786  H   LEU A 244       0.266  25.137   6.246  1.00 87.75           H  
ATOM   3787  CA  LEU A 244       1.202  26.469   7.625  1.00 87.75           C  
ATOM   3788  HA  LEU A 244       0.622  27.210   7.076  1.00 87.75           H  
ATOM   3789  C   LEU A 244       2.672  26.919   7.501  1.00 87.75           C  
ATOM   3790  CB  LEU A 244       0.696  26.470   9.087  1.00 87.75           C  
ATOM   3791  HB2 LEU A 244       1.263  25.720   9.639  1.00 87.75           H  
ATOM   3792  HB3 LEU A 244       0.897  27.442   9.538  1.00 87.75           H  
ATOM   3793  O   LEU A 244       3.252  26.902   6.415  1.00 87.75           O  
ATOM   3794  CG  LEU A 244      -0.798  26.195   9.274  1.00 87.75           C  
ATOM   3795  HG  LEU A 244      -1.079  25.295   8.727  1.00 87.75           H  
ATOM   3796  CD1 LEU A 244      -1.088  25.956  10.761  1.00 87.75           C  
ATOM   3797 HD11 LEU A 244      -1.488  26.853  11.234  1.00 87.75           H  
ATOM   3798 HD12 LEU A 244      -1.822  25.152  10.821  1.00 87.75           H  
ATOM   3799 HD13 LEU A 244      -0.197  25.611  11.285  1.00 87.75           H  
ATOM   3800  CD2 LEU A 244      -1.643  27.380   8.798  1.00 87.75           C  
ATOM   3801 HD21 LEU A 244      -1.321  28.303   9.280  1.00 87.75           H  
ATOM   3802 HD22 LEU A 244      -1.531  27.484   7.718  1.00 87.75           H  
ATOM   3803 HD23 LEU A 244      -2.695  27.188   9.008  1.00 87.75           H  
ATOM   3804  N   LEU A 245       3.276  27.367   8.607  1.00 80.06           N  
ATOM   3805  H   LEU A 245       2.758  27.303   9.472  1.00 80.06           H  
ATOM   3806  CA  LEU A 245       4.713  27.566   8.700  1.00 80.06           C  
ATOM   3807  HA  LEU A 245       5.069  27.935   7.738  1.00 80.06           H  
ATOM   3808  C   LEU A 245       5.352  26.219   9.015  1.00 80.06           C  
ATOM   3809  CB  LEU A 245       5.072  28.585   9.789  1.00 80.06           C  
ATOM   3810  HB2 LEU A 245       4.679  28.235  10.744  1.00 80.06           H  
ATOM   3811  HB3 LEU A 245       6.157  28.626   9.882  1.00 80.06           H  
ATOM   3812  O   LEU A 245       4.908  25.572   9.971  1.00 80.06           O  
ATOM   3813  CG  LEU A 245       4.543  29.997   9.516  1.00 80.06           C  
ATOM   3814  HG  LEU A 245       3.470  29.970   9.327  1.00 80.06           H  
ATOM   3815  CD1 LEU A 245       4.789  30.875  10.743  1.00 80.06           C  
ATOM   3816 HD11 LEU A 245       4.267  30.453  11.602  1.00 80.06           H  
ATOM   3817 HD12 LEU A 245       5.857  30.927  10.957  1.00 80.06           H  
ATOM   3818 HD13 LEU A 245       4.407  31.878  10.557  1.00 80.06           H  
ATOM   3819  CD2 LEU A 245       5.255  30.632   8.323  1.00 80.06           C  
ATOM   3820 HD21 LEU A 245       6.332  30.646   8.485  1.00 80.06           H  
ATOM   3821 HD22 LEU A 245       4.895  31.651   8.186  1.00 80.06           H  
ATOM   3822 HD23 LEU A 245       5.032  30.059   7.422  1.00 80.06           H  
ATOM   3823  N   PRO A 246       6.408  25.821   8.293  1.00 81.31           N  
ATOM   3824  CA  PRO A 246       7.031  24.545   8.577  1.00 81.31           C  
ATOM   3825  HA  PRO A 246       6.266  23.769   8.544  1.00 81.31           H  
ATOM   3826  C   PRO A 246       7.623  24.553   9.995  1.00 81.31           C  
ATOM   3827  CB  PRO A 246       8.009  24.287   7.431  1.00 81.31           C  
ATOM   3828  HB2 PRO A 246       9.000  24.042   7.812  1.00 81.31           H  
ATOM   3829  HB3 PRO A 246       7.659  23.426   6.863  1.00 81.31           H  
ATOM   3830  O   PRO A 246       7.795  25.614  10.612  1.00 81.31           O  
ATOM   3831  CG  PRO A 246       7.951  25.525   6.517  1.00 81.31           C  
ATOM   3832  HG2 PRO A 246       7.425  25.253   5.602  1.00 81.31           H  
ATOM   3833  HG3 PRO A 246       8.933  25.915   6.249  1.00 81.31           H  
ATOM   3834  CD  PRO A 246       7.116  26.558   7.261  1.00 81.31           C  
ATOM   3835  HD2 PRO A 246       7.759  27.306   7.725  1.00 81.31           H  
ATOM   3836  HD3 PRO A 246       6.431  27.026   6.554  1.00 81.31           H  
ATOM   3837  N   PHE A 247       7.914  23.383  10.545  1.00 85.19           N  
ATOM   3838  H   PHE A 247       7.710  22.543  10.021  1.00 85.19           H  
ATOM   3839  CA  PHE A 247       8.430  23.273  11.910  1.00 85.19           C  
ATOM   3840  HA  PHE A 247       7.783  23.843  12.577  1.00 85.19           H  
ATOM   3841  C   PHE A 247       9.836  23.864  12.019  1.00 85.19           C  
ATOM   3842  CB  PHE A 247       8.421  21.810  12.357  1.00 85.19           C  
ATOM   3843  HB2 PHE A 247       8.712  21.770  13.407  1.00 85.19           H  
ATOM   3844  HB3 PHE A 247       9.179  21.283  11.779  1.00 85.19           H  
ATOM   3845  O   PHE A 247      10.595  23.848  11.042  1.00 85.19           O  
ATOM   3846  CG  PHE A 247       7.106  21.068  12.205  1.00 85.19           C  
ATOM   3847  CD1 PHE A 247       5.865  21.720  12.363  1.00 85.19           C  
ATOM   3848  HD1 PHE A 247       5.829  22.775  12.593  1.00 85.19           H  
ATOM   3849  CD2 PHE A 247       7.134  19.693  11.914  1.00 85.19           C  
ATOM   3850  HD2 PHE A 247       8.081  19.188  11.789  1.00 85.19           H  
ATOM   3851  CE1 PHE A 247       4.670  20.993  12.209  1.00 85.19           C  
ATOM   3852  HE1 PHE A 247       3.707  21.471  12.306  1.00 85.19           H  
ATOM   3853  CE2 PHE A 247       5.940  18.971  11.773  1.00 85.19           C  
ATOM   3854  HE2 PHE A 247       5.972  17.919  11.533  1.00 85.19           H  
ATOM   3855  CZ  PHE A 247       4.709  19.624  11.915  1.00 85.19           C  
ATOM   3856  HZ  PHE A 247       3.794  19.065  11.788  1.00 85.19           H  
ATOM   3857  N   LEU A 248      10.214  24.391  13.190  1.00 77.44           N  
ATOM   3858  H   LEU A 248       9.552  24.439  13.950  1.00 77.44           H  
ATOM   3859  CA  LEU A 248      11.583  24.871  13.413  1.00 77.44           C  
ATOM   3860  HA  LEU A 248      11.832  25.607  12.649  1.00 77.44           H  
ATOM   3861  C   LEU A 248      12.577  23.732  13.249  1.00 77.44           C  
ATOM   3862  CB  LEU A 248      11.721  25.491  14.814  1.00 77.44           C  
ATOM   3863  HB2 LEU A 248      12.777  25.646  15.035  1.00 77.44           H  
ATOM   3864  HB3 LEU A 248      11.324  24.790  15.549  1.00 77.44           H  
ATOM   3865  O   LEU A 248      13.541  23.867  12.506  1.00 77.44           O  
ATOM   3866  CG  LEU A 248      10.996  26.835  14.947  1.00 77.44           C  
ATOM   3867  HG  LEU A 248       9.992  26.764  14.529  1.00 77.44           H  
ATOM   3868  CD1 LEU A 248      10.889  27.233  16.420  1.00 77.44           C  
ATOM   3869 HD11 LEU A 248      10.365  28.185  16.503  1.00 77.44           H  
ATOM   3870 HD12 LEU A 248      10.311  26.473  16.948  1.00 77.44           H  
ATOM   3871 HD13 LEU A 248      11.882  27.313  16.862  1.00 77.44           H  
ATOM   3872  CD2 LEU A 248      11.751  27.932  14.198  1.00 77.44           C  
ATOM   3873 HD21 LEU A 248      12.008  27.607  13.189  1.00 77.44           H  
ATOM   3874 HD22 LEU A 248      12.667  28.201  14.723  1.00 77.44           H  
ATOM   3875 HD23 LEU A 248      11.102  28.799  14.075  1.00 77.44           H  
ATOM   3876  N   ASN A 249      12.307  22.600  13.898  1.00 79.94           N  
ATOM   3877  H   ASN A 249      11.442  22.568  14.419  1.00 79.94           H  
ATOM   3878  CA  ASN A 249      12.966  21.335  13.616  1.00 79.94           C  
ATOM   3879  HA  ASN A 249      13.845  21.511  12.996  1.00 79.94           H  
ATOM   3880  C   ASN A 249      11.968  20.430  12.872  1.00 79.94           C  
ATOM   3881  CB  ASN A 249      13.456  20.712  14.932  1.00 79.94           C  
ATOM   3882  HB2 ASN A 249      12.601  20.517  15.580  1.00 79.94           H  
ATOM   3883  HB3 ASN A 249      14.113  21.421  15.436  1.00 79.94           H  
ATOM   3884  O   ASN A 249      10.955  20.072  13.471  1.00 79.94           O  
ATOM   3885  CG  ASN A 249      14.208  19.406  14.724  1.00 79.94           C  
ATOM   3886  ND2 ASN A 249      14.913  18.940  15.725  1.00 79.94           N  
ATOM   3887 HD21 ASN A 249      14.947  19.438  16.603  1.00 79.94           H  
ATOM   3888 HD22 ASN A 249      15.361  18.050  15.559  1.00 79.94           H  
ATOM   3889  OD1 ASN A 249      14.181  18.773  13.683  1.00 79.94           O  
ATOM   3890  N   PRO A 250      12.251  20.000  11.631  1.00 80.25           N  
ATOM   3891  CA  PRO A 250      11.356  19.134  10.857  1.00 80.25           C  
ATOM   3892  HA  PRO A 250      10.456  19.695  10.606  1.00 80.25           H  
ATOM   3893  C   PRO A 250      10.941  17.825  11.557  1.00 80.25           C  
ATOM   3894  CB  PRO A 250      12.133  18.835   9.575  1.00 80.25           C  
ATOM   3895  HB2 PRO A 250      11.464  18.700   8.725  1.00 80.25           H  
ATOM   3896  HB3 PRO A 250      12.755  17.954   9.727  1.00 80.25           H  
ATOM   3897  O   PRO A 250       9.913  17.244  11.219  1.00 80.25           O  
ATOM   3898  CG  PRO A 250      13.039  20.047   9.393  1.00 80.25           C  
ATOM   3899  HG2 PRO A 250      12.477  20.859   8.932  1.00 80.25           H  
ATOM   3900  HG3 PRO A 250      13.927  19.809   8.807  1.00 80.25           H  
ATOM   3901  CD  PRO A 250      13.390  20.420  10.826  1.00 80.25           C  
ATOM   3902  HD2 PRO A 250      14.282  19.880  11.143  1.00 80.25           H  
ATOM   3903  HD3 PRO A 250      13.553  21.496  10.887  1.00 80.25           H  
ATOM   3904  N   GLU A 251      11.712  17.348  12.542  1.00 80.44           N  
ATOM   3905  H   GLU A 251      12.560  17.848  12.769  1.00 80.44           H  
ATOM   3906  CA  GLU A 251      11.376  16.152  13.332  1.00 80.44           C  
ATOM   3907  HA  GLU A 251      10.822  15.458  12.700  1.00 80.44           H  
ATOM   3908  C   GLU A 251      10.473  16.428  14.550  1.00 80.44           C  
ATOM   3909  CB  GLU A 251      12.663  15.445  13.795  1.00 80.44           C  
ATOM   3910  HB2 GLU A 251      12.382  14.604  14.429  1.00 80.44           H  
ATOM   3911  HB3 GLU A 251      13.264  16.134  14.390  1.00 80.44           H  
ATOM   3912  O   GLU A 251       9.995  15.483  15.182  1.00 80.44           O  
ATOM   3913  CG  GLU A 251      13.505  14.894  12.633  1.00 80.44           C  
ATOM   3914  HG2 GLU A 251      13.970  15.721  12.096  1.00 80.44           H  
ATOM   3915  HG3 GLU A 251      12.834  14.374  11.950  1.00 80.44           H  
ATOM   3916  CD  GLU A 251      14.590  13.908  13.101  1.00 80.44           C  
ATOM   3917  OE1 GLU A 251      14.836  12.916  12.364  1.00 80.44           O  
ATOM   3918  OE2 GLU A 251      15.147  14.099  14.207  1.00 80.44           O  
ATOM   3919  N   VAL A 252      10.259  17.695  14.925  1.00 86.94           N  
ATOM   3920  H   VAL A 252      10.579  18.438  14.321  1.00 86.94           H  
ATOM   3921  CA  VAL A 252       9.540  18.076  16.150  1.00 86.94           C  
ATOM   3922  HA  VAL A 252       9.073  17.187  16.574  1.00 86.94           H  
ATOM   3923  C   VAL A 252       8.451  19.105  15.835  1.00 86.94           C  
ATOM   3924  CB  VAL A 252      10.486  18.601  17.246  1.00 86.94           C  
ATOM   3925  HB  VAL A 252      10.935  19.545  16.937  1.00 86.94           H  
ATOM   3926  O   VAL A 252       8.759  20.283  15.670  1.00 86.94           O  
ATOM   3927  CG1 VAL A 252       9.713  18.820  18.557  1.00 86.94           C  
ATOM   3928 HG11 VAL A 252       9.237  17.892  18.876  1.00 86.94           H  
ATOM   3929 HG12 VAL A 252       8.949  19.584  18.415  1.00 86.94           H  
ATOM   3930 HG13 VAL A 252      10.394  19.170  19.333  1.00 86.94           H  
ATOM   3931  CG2 VAL A 252      11.619  17.607  17.545  1.00 86.94           C  
ATOM   3932 HG21 VAL A 252      11.203  16.631  17.793  1.00 86.94           H  
ATOM   3933 HG22 VAL A 252      12.261  17.507  16.670  1.00 86.94           H  
ATOM   3934 HG23 VAL A 252      12.227  17.974  18.373  1.00 86.94           H  
ATOM   3935  N   PRO A 253       7.174  18.689  15.825  1.00 91.69           N  
ATOM   3936  CA  PRO A 253       6.048  19.596  15.633  1.00 91.69           C  
ATOM   3937  HA  PRO A 253       6.160  20.088  14.667  1.00 91.69           H  
ATOM   3938  C   PRO A 253       5.959  20.648  16.740  1.00 91.69           C  
ATOM   3939  CB  PRO A 253       4.800  18.712  15.605  1.00 91.69           C  
ATOM   3940  HB2 PRO A 253       4.085  19.069  14.863  1.00 91.69           H  
ATOM   3941  HB3 PRO A 253       4.339  18.661  16.592  1.00 91.69           H  
ATOM   3942  O   PRO A 253       6.042  20.317  17.927  1.00 91.69           O  
ATOM   3943  CG  PRO A 253       5.344  17.338  15.228  1.00 91.69           C  
ATOM   3944  HG2 PRO A 253       4.722  16.523  15.598  1.00 91.69           H  
ATOM   3945  HG3 PRO A 253       5.458  17.292  14.145  1.00 91.69           H  
ATOM   3946  CD  PRO A 253       6.715  17.313  15.876  1.00 91.69           C  
ATOM   3947  HD2 PRO A 253       6.631  16.993  16.914  1.00 91.69           H  
ATOM   3948  HD3 PRO A 253       7.369  16.644  15.315  1.00 91.69           H  
ATOM   3949  N   ASP A 254       5.757  21.905  16.349  1.00 90.44           N  
ATOM   3950  H   ASP A 254       5.834  22.108  15.363  1.00 90.44           H  
ATOM   3951  CA  ASP A 254       5.801  23.076  17.233  1.00 90.44           C  
ATOM   3952  HA  ASP A 254       5.653  22.740  18.259  1.00 90.44           H  
ATOM   3953  C   ASP A 254       4.686  24.105  16.957  1.00 90.44           C  
ATOM   3954  CB  ASP A 254       7.202  23.706  17.148  1.00 90.44           C  
ATOM   3955  HB2 ASP A 254       7.937  22.959  17.450  1.00 90.44           H  
ATOM   3956  HB3 ASP A 254       7.266  24.529  17.859  1.00 90.44           H  
ATOM   3957  O   ASP A 254       4.721  25.232  17.462  1.00 90.44           O  
ATOM   3958  CG  ASP A 254       7.576  24.223  15.752  1.00 90.44           C  
ATOM   3959  OD1 ASP A 254       6.761  24.094  14.810  1.00 90.44           O  
ATOM   3960  OD2 ASP A 254       8.705  24.741  15.622  1.00 90.44           O  
ATOM   3961  N   GLN A 255       3.641  23.733  16.207  1.00 93.00           N  
ATOM   3962  H   GLN A 255       3.633  22.790  15.844  1.00 93.00           H  
ATOM   3963  CA  GLN A 255       2.588  24.656  15.768  1.00 93.00           C  
ATOM   3964  HA  GLN A 255       3.073  25.614  15.576  1.00 93.00           H  
ATOM   3965  C   GLN A 255       1.532  24.923  16.852  1.00 93.00           C  
ATOM   3966  CB  GLN A 255       1.967  24.213  14.438  1.00 93.00           C  
ATOM   3967  HB2 GLN A 255       1.260  24.978  14.117  1.00 93.00           H  
ATOM   3968  HB3 GLN A 255       1.415  23.285  14.584  1.00 93.00           H  
ATOM   3969  O   GLN A 255       0.325  24.797  16.633  1.00 93.00           O  
ATOM   3970  CG  GLN A 255       3.010  24.031  13.326  1.00 93.00           C  
ATOM   3971  HG2 GLN A 255       3.717  23.255  13.617  1.00 93.00           H  
ATOM   3972  HG3 GLN A 255       3.577  24.953  13.195  1.00 93.00           H  
ATOM   3973  CD  GLN A 255       2.364  23.635  12.004  1.00 93.00           C  
ATOM   3974  NE2 GLN A 255       3.036  23.763  10.892  1.00 93.00           N  
ATOM   3975 HE21 GLN A 255       3.946  24.200  10.854  1.00 93.00           H  
ATOM   3976 HE22 GLN A 255       2.610  23.570   9.997  1.00 93.00           H  
ATOM   3977  OE1 GLN A 255       1.235  23.176  11.963  1.00 93.00           O  
ATOM   3978  N   PHE A 256       1.968  25.351  18.039  1.00 93.31           N  
ATOM   3979  H   PHE A 256       2.970  25.404  18.154  1.00 93.31           H  
ATOM   3980  CA  PHE A 256       1.101  25.718  19.168  1.00 93.31           C  
ATOM   3981  HA  PHE A 256       0.536  24.842  19.486  1.00 93.31           H  
ATOM   3982  C   PHE A 256       0.065  26.792  18.808  1.00 93.31           C  
ATOM   3983  CB  PHE A 256       1.988  26.186  20.327  1.00 93.31           C  
ATOM   3984  HB2 PHE A 256       2.557  27.061  20.012  1.00 93.31           H  
ATOM   3985  HB3 PHE A 256       2.705  25.398  20.558  1.00 93.31           H  
ATOM   3986  O   PHE A 256      -1.047  26.819  19.337  1.00 93.31           O  
ATOM   3987  CG  PHE A 256       1.220  26.521  21.591  1.00 93.31           C  
ATOM   3988  CD1 PHE A 256       0.853  27.851  21.875  1.00 93.31           C  
ATOM   3989  HD1 PHE A 256       1.121  28.642  21.190  1.00 93.31           H  
ATOM   3990  CD2 PHE A 256       0.861  25.496  22.485  1.00 93.31           C  
ATOM   3991  HD2 PHE A 256       1.129  24.472  22.269  1.00 93.31           H  
ATOM   3992  CE1 PHE A 256       0.135  28.151  23.046  1.00 93.31           C  
ATOM   3993  HE1 PHE A 256      -0.148  29.172  23.258  1.00 93.31           H  
ATOM   3994  CE2 PHE A 256       0.169  25.798  23.671  1.00 93.31           C  
ATOM   3995  HE2 PHE A 256      -0.091  25.007  24.358  1.00 93.31           H  
ATOM   3996  CZ  PHE A 256      -0.203  27.126  23.947  1.00 93.31           C  
ATOM   3997  HZ  PHE A 256      -0.748  27.355  24.851  1.00 93.31           H  
ATOM   3998  N   TYR A 257       0.387  27.644  17.836  1.00 92.94           N  
ATOM   3999  H   TYR A 257       1.286  27.531  17.391  1.00 92.94           H  
ATOM   4000  CA  TYR A 257      -0.510  28.671  17.320  1.00 92.94           C  
ATOM   4001  HA  TYR A 257      -0.850  29.260  18.172  1.00 92.94           H  
ATOM   4002  C   TYR A 257      -1.782  28.107  16.643  1.00 92.94           C  
ATOM   4003  CB  TYR A 257       0.306  29.601  16.417  1.00 92.94           C  
ATOM   4004  HB2 TYR A 257      -0.349  30.370  16.008  1.00 92.94           H  
ATOM   4005  HB3 TYR A 257       1.060  30.105  17.022  1.00 92.94           H  
ATOM   4006  O   TYR A 257      -2.734  28.849  16.413  1.00 92.94           O  
ATOM   4007  CG  TYR A 257       0.992  28.904  15.263  1.00 92.94           C  
ATOM   4008  CD1 TYR A 257       2.361  28.569  15.308  1.00 92.94           C  
ATOM   4009  HD1 TYR A 257       2.960  28.802  16.176  1.00 92.94           H  
ATOM   4010  CD2 TYR A 257       0.239  28.601  14.124  1.00 92.94           C  
ATOM   4011  HD2 TYR A 257      -0.812  28.849  14.106  1.00 92.94           H  
ATOM   4012  CE1 TYR A 257       2.968  27.938  14.200  1.00 92.94           C  
ATOM   4013  HE1 TYR A 257       4.016  27.676  14.226  1.00 92.94           H  
ATOM   4014  CE2 TYR A 257       0.845  28.005  13.008  1.00 92.94           C  
ATOM   4015  HE2 TYR A 257       0.285  27.819  12.103  1.00 92.94           H  
ATOM   4016  OH  TYR A 257       2.750  27.072  11.947  1.00 92.94           O  
ATOM   4017  HH  TYR A 257       3.674  26.825  12.035  1.00 92.94           H  
ATOM   4018  CZ  TYR A 257       2.208  27.663  13.042  1.00 92.94           C  
ATOM   4019  N   ARG A 258      -1.898  26.795  16.409  1.00 95.38           N  
ATOM   4020  H   ARG A 258      -1.094  26.201  16.557  1.00 95.38           H  
ATOM   4021  CA  ARG A 258      -3.176  26.169  16.020  1.00 95.38           C  
ATOM   4022  HA  ARG A 258      -3.549  26.624  15.102  1.00 95.38           H  
ATOM   4023  C   ARG A 258      -4.278  26.338  17.062  1.00 95.38           C  
ATOM   4024  CB  ARG A 258      -2.952  24.681  15.766  1.00 95.38           C  
ATOM   4025  HB2 ARG A 258      -2.409  24.244  16.604  1.00 95.38           H  
ATOM   4026  HB3 ARG A 258      -3.915  24.180  15.671  1.00 95.38           H  
ATOM   4027  O   ARG A 258      -5.451  26.402  16.703  1.00 95.38           O  
ATOM   4028  CG  ARG A 258      -2.179  24.475  14.468  1.00 95.38           C  
ATOM   4029  HG2 ARG A 258      -1.251  25.048  14.469  1.00 95.38           H  
ATOM   4030  HG3 ARG A 258      -2.796  24.801  13.630  1.00 95.38           H  
ATOM   4031  CD  ARG A 258      -1.853  22.996  14.320  1.00 95.38           C  
ATOM   4032  HD2 ARG A 258      -2.757  22.397  14.426  1.00 95.38           H  
ATOM   4033  HD3 ARG A 258      -1.148  22.708  15.100  1.00 95.38           H  
ATOM   4034  NE  ARG A 258      -1.244  22.773  13.017  1.00 95.38           N  
ATOM   4035  HE  ARG A 258      -0.258  22.969  12.915  1.00 95.38           H  
ATOM   4036  NH1 ARG A 258      -3.093  22.174  11.783  1.00 95.38           N  
ATOM   4037 HH11 ARG A 258      -3.719  22.184  12.576  1.00 95.38           H  
ATOM   4038 HH12 ARG A 258      -3.431  21.954  10.857  1.00 95.38           H  
ATOM   4039  NH2 ARG A 258      -1.117  22.439  10.827  1.00 95.38           N  
ATOM   4040 HH21 ARG A 258      -0.145  22.705  10.887  1.00 95.38           H  
ATOM   4041 HH22 ARG A 258      -1.491  22.270   9.904  1.00 95.38           H  
ATOM   4042  CZ  ARG A 258      -1.833  22.452  11.891  1.00 95.38           C  
ATOM   4043  N   ILE A 259      -3.925  26.461  18.344  1.00 95.38           N  
ATOM   4044  H   ILE A 259      -2.942  26.411  18.572  1.00 95.38           H  
ATOM   4045  CA  ILE A 259      -4.896  26.559  19.447  1.00 95.38           C  
ATOM   4046  HA  ILE A 259      -5.573  25.708  19.385  1.00 95.38           H  
ATOM   4047  C   ILE A 259      -5.771  27.818  19.332  1.00 95.38           C  
ATOM   4048  CB  ILE A 259      -4.156  26.480  20.803  1.00 95.38           C  
ATOM   4049  HB  ILE A 259      -3.398  27.263  20.829  1.00 95.38           H  
ATOM   4050  O   ILE A 259      -6.934  27.783  19.724  1.00 95.38           O  
ATOM   4051  CG1 ILE A 259      -3.463  25.103  20.928  1.00 95.38           C  
ATOM   4052 HG12 ILE A 259      -4.208  24.308  20.890  1.00 95.38           H  
ATOM   4053 HG13 ILE A 259      -2.775  24.958  20.095  1.00 95.38           H  
ATOM   4054  CG2 ILE A 259      -5.102  26.694  21.998  1.00 95.38           C  
ATOM   4055 HG21 ILE A 259      -4.542  26.715  22.933  1.00 95.38           H  
ATOM   4056 HG22 ILE A 259      -5.833  25.887  22.048  1.00 95.38           H  
ATOM   4057 HG23 ILE A 259      -5.622  27.648  21.914  1.00 95.38           H  
ATOM   4058  CD1 ILE A 259      -2.651  24.957  22.211  1.00 95.38           C  
ATOM   4059 HD11 ILE A 259      -2.067  25.865  22.359  1.00 95.38           H  
ATOM   4060 HD12 ILE A 259      -1.986  24.098  22.129  1.00 95.38           H  
ATOM   4061 HD13 ILE A 259      -3.323  24.804  23.056  1.00 95.38           H  
ATOM   4062  N   TRP A 260      -5.255  28.909  18.757  1.00 94.94           N  
ATOM   4063  H   TRP A 260      -4.314  28.853  18.394  1.00 94.94           H  
ATOM   4064  CA  TRP A 260      -6.025  30.139  18.530  1.00 94.94           C  
ATOM   4065  HA  TRP A 260      -6.980  30.053  19.049  1.00 94.94           H  
ATOM   4066  C   TRP A 260      -6.387  30.364  17.054  1.00 94.94           C  
ATOM   4067  CB  TRP A 260      -5.313  31.348  19.155  1.00 94.94           C  
ATOM   4068  HB2 TRP A 260      -6.043  32.152  19.253  1.00 94.94           H  
ATOM   4069  HB3 TRP A 260      -4.973  31.087  20.156  1.00 94.94           H  
ATOM   4070  O   TRP A 260      -7.470  30.882  16.797  1.00 94.94           O  
ATOM   4071  CG  TRP A 260      -4.140  31.880  18.399  1.00 94.94           C  
ATOM   4072  CD1 TRP A 260      -3.063  31.160  18.037  1.00 94.94           C  
ATOM   4073  HD1 TRP A 260      -2.912  30.124  18.302  1.00 94.94           H  
ATOM   4074  CD2 TRP A 260      -3.849  33.244  17.975  1.00 94.94           C  
ATOM   4075  CE2 TRP A 260      -2.626  33.235  17.238  1.00 94.94           C  
ATOM   4076  CE3 TRP A 260      -4.465  34.496  18.181  1.00 94.94           C  
ATOM   4077  HE3 TRP A 260      -5.386  34.543  18.743  1.00 94.94           H  
ATOM   4078  NE1 TRP A 260      -2.222  31.924  17.260  1.00 94.94           N  
ATOM   4079  HE1 TRP A 260      -1.394  31.567  16.805  1.00 94.94           H  
ATOM   4080  CH2 TRP A 260      -2.691  35.626  16.931  1.00 94.94           C  
ATOM   4081  HH2 TRP A 260      -2.263  36.535  16.535  1.00 94.94           H  
ATOM   4082  CZ2 TRP A 260      -2.056  34.396  16.704  1.00 94.94           C  
ATOM   4083  HZ2 TRP A 260      -1.132  34.346  16.147  1.00 94.94           H  
ATOM   4084  CZ3 TRP A 260      -3.886  35.675  17.673  1.00 94.94           C  
ATOM   4085  HZ3 TRP A 260      -4.370  36.626  17.841  1.00 94.94           H  
ATOM   4086  N   LEU A 261      -5.563  29.933  16.083  1.00 94.62           N  
ATOM   4087  H   LEU A 261      -4.659  29.552  16.325  1.00 94.62           H  
ATOM   4088  CA  LEU A 261      -5.916  30.033  14.655  1.00 94.62           C  
ATOM   4089  HA  LEU A 261      -6.131  31.074  14.414  1.00 94.62           H  
ATOM   4090  C   LEU A 261      -7.187  29.246  14.317  1.00 94.62           C  
ATOM   4091  CB  LEU A 261      -4.775  29.525  13.756  1.00 94.62           C  
ATOM   4092  HB2 LEU A 261      -4.431  28.563  14.136  1.00 94.62           H  
ATOM   4093  HB3 LEU A 261      -5.191  29.343  12.765  1.00 94.62           H  
ATOM   4094  O   LEU A 261      -8.037  29.741  13.576  1.00 94.62           O  
ATOM   4095  CG  LEU A 261      -3.565  30.455  13.572  1.00 94.62           C  
ATOM   4096  HG  LEU A 261      -3.048  30.588  14.522  1.00 94.62           H  
ATOM   4097  CD1 LEU A 261      -2.619  29.805  12.562  1.00 94.62           C  
ATOM   4098 HD11 LEU A 261      -3.054  29.838  11.564  1.00 94.62           H  
ATOM   4099 HD12 LEU A 261      -1.666  30.332  12.542  1.00 94.62           H  
ATOM   4100 HD13 LEU A 261      -2.467  28.754  12.806  1.00 94.62           H  
ATOM   4101  CD2 LEU A 261      -3.926  31.827  13.002  1.00 94.62           C  
ATOM   4102 HD21 LEU A 261      -3.015  32.400  12.829  1.00 94.62           H  
ATOM   4103 HD22 LEU A 261      -4.455  31.708  12.056  1.00 94.62           H  
ATOM   4104 HD23 LEU A 261      -4.545  32.381  13.708  1.00 94.62           H  
ATOM   4105  N   SER A 262      -7.353  28.058  14.904  1.00 96.12           N  
ATOM   4106  H   SER A 262      -6.608  27.692  15.479  1.00 96.12           H  
ATOM   4107  CA  SER A 262      -8.534  27.213  14.688  1.00 96.12           C  
ATOM   4108  HA  SER A 262      -8.591  26.975  13.626  1.00 96.12           H  
ATOM   4109  C   SER A 262      -9.853  27.894  15.065  1.00 96.12           C  
ATOM   4110  CB  SER A 262      -8.403  25.892  15.450  1.00 96.12           C  
ATOM   4111  HB2 SER A 262      -7.600  25.302  15.009  1.00 96.12           H  
ATOM   4112  HB3 SER A 262      -9.333  25.329  15.371  1.00 96.12           H  
ATOM   4113  O   SER A 262     -10.878  27.543  14.489  1.00 96.12           O  
ATOM   4114  OG  SER A 262      -8.106  26.138  16.808  1.00 96.12           O  
ATOM   4115  HG  SER A 262      -7.149  26.187  16.869  1.00 96.12           H  
ATOM   4116  N   LEU A 263      -9.847  28.912  15.942  1.00 96.94           N  
ATOM   4117  H   LEU A 263      -8.960  29.197  16.332  1.00 96.94           H  
ATOM   4118  CA  LEU A 263     -11.050  29.669  16.320  1.00 96.94           C  
ATOM   4119  HA  LEU A 263     -11.805  28.966  16.675  1.00 96.94           H  
ATOM   4120  C   LEU A 263     -11.680  30.428  15.143  1.00 96.94           C  
ATOM   4121  CB  LEU A 263     -10.717  30.674  17.442  1.00 96.94           C  
ATOM   4122  HB2 LEU A 263     -11.617  31.245  17.669  1.00 96.94           H  
ATOM   4123  HB3 LEU A 263      -9.977  31.378  17.063  1.00 96.94           H  
ATOM   4124  O   LEU A 263     -12.872  30.727  15.184  1.00 96.94           O  
ATOM   4125  CG  LEU A 263     -10.200  30.055  18.752  1.00 96.94           C  
ATOM   4126  HG  LEU A 263      -9.328  29.433  18.547  1.00 96.94           H  
ATOM   4127  CD1 LEU A 263      -9.782  31.165  19.722  1.00 96.94           C  
ATOM   4128 HD11 LEU A 263     -10.644  31.780  19.979  1.00 96.94           H  
ATOM   4129 HD12 LEU A 263      -9.019  31.786  19.252  1.00 96.94           H  
ATOM   4130 HD13 LEU A 263      -9.366  30.720  20.626  1.00 96.94           H  
ATOM   4131  CD2 LEU A 263     -11.270  29.205  19.438  1.00 96.94           C  
ATOM   4132 HD21 LEU A 263     -10.857  28.759  20.343  1.00 96.94           H  
ATOM   4133 HD22 LEU A 263     -11.581  28.389  18.785  1.00 96.94           H  
ATOM   4134 HD23 LEU A 263     -12.135  29.817  19.691  1.00 96.94           H  
ATOM   4135  N   PHE A 264     -10.892  30.744  14.113  1.00 97.56           N  
ATOM   4136  H   PHE A 264      -9.924  30.458  14.148  1.00 97.56           H  
ATOM   4137  CA  PHE A 264     -11.333  31.518  12.950  1.00 97.56           C  
ATOM   4138  HA  PHE A 264     -12.235  32.071  13.214  1.00 97.56           H  
ATOM   4139  C   PHE A 264     -11.691  30.645  11.739  1.00 97.56           C  
ATOM   4140  CB  PHE A 264     -10.244  32.536  12.603  1.00 97.56           C  
ATOM   4141  HB2 PHE A 264      -9.347  31.993  12.304  1.00 97.56           H  
ATOM   4142  HB3 PHE A 264     -10.576  33.127  11.750  1.00 97.56           H  
ATOM   4143  O   PHE A 264     -12.342  31.117  10.803  1.00 97.56           O  
ATOM   4144  CG  PHE A 264      -9.892  33.487  13.731  1.00 97.56           C  
ATOM   4145  CD1 PHE A 264     -10.684  34.626  13.968  1.00 97.56           C  
ATOM   4146  HD1 PHE A 264     -11.553  34.817  13.356  1.00 97.56           H  
ATOM   4147  CD2 PHE A 264      -8.776  33.231  14.549  1.00 97.56           C  
ATOM   4148  HD2 PHE A 264      -8.177  32.347  14.385  1.00 97.56           H  
ATOM   4149  CE1 PHE A 264     -10.343  35.520  14.999  1.00 97.56           C  
ATOM   4150  HE1 PHE A 264     -10.942  36.403  15.166  1.00 97.56           H  
ATOM   4151  CE2 PHE A 264      -8.440  34.119  15.585  1.00 97.56           C  
ATOM   4152  HE2 PHE A 264      -7.583  33.910  16.208  1.00 97.56           H  
ATOM   4153  CZ  PHE A 264      -9.220  35.267  15.807  1.00 97.56           C  
ATOM   4154  HZ  PHE A 264      -8.958  35.951  16.600  1.00 97.56           H  
ATOM   4155  N   LEU A 265     -11.285  29.373  11.753  1.00 96.50           N  
ATOM   4156  H   LEU A 265     -10.845  29.027  12.594  1.00 96.50           H  
ATOM   4157  CA  LEU A 265     -11.544  28.409  10.687  1.00 96.50           C  
ATOM   4158  HA  LEU A 265     -11.590  28.957   9.746  1.00 96.50           H  
ATOM   4159  C   LEU A 265     -12.900  27.720  10.908  1.00 96.50           C  
ATOM   4160  CB  LEU A 265     -10.359  27.425  10.633  1.00 96.50           C  
ATOM   4161  HB2 LEU A 265      -9.430  27.993  10.682  1.00 96.50           H  
ATOM   4162  HB3 LEU A 265     -10.402  26.786  11.515  1.00 96.50           H  
ATOM   4163  O   LEU A 265     -13.295  27.486  12.042  1.00 96.50           O  
ATOM   4164  CG  LEU A 265     -10.305  26.538   9.376  1.00 96.50           C  
ATOM   4165  HG  LEU A 265     -11.222  25.952   9.306  1.00 96.50           H  
ATOM   4166  CD1 LEU A 265     -10.130  27.359   8.096  1.00 96.50           C  
ATOM   4167 HD11 LEU A 265     -10.006  26.680   7.253  1.00 96.50           H  
ATOM   4168 HD12 LEU A 265      -9.242  27.988   8.169  1.00 96.50           H  
ATOM   4169 HD13 LEU A 265     -11.009  27.975   7.903  1.00 96.50           H  
ATOM   4170  CD2 LEU A 265      -9.118  25.581   9.471  1.00 96.50           C  
ATOM   4171 HD21 LEU A 265      -9.156  25.012  10.400  1.00 96.50           H  
ATOM   4172 HD22 LEU A 265      -9.136  24.880   8.636  1.00 96.50           H  
ATOM   4173 HD23 LEU A 265      -8.180  26.135   9.441  1.00 96.50           H  
ATOM   4174  N   HIS A 266     -13.628  27.389   9.841  1.00 96.75           N  
ATOM   4175  H   HIS A 266     -13.239  27.517   8.918  1.00 96.75           H  
ATOM   4176  CA  HIS A 266     -14.917  26.690   9.933  1.00 96.75           C  
ATOM   4177  HA  HIS A 266     -15.072  26.353  10.958  1.00 96.75           H  
ATOM   4178  C   HIS A 266     -14.909  25.448   9.044  1.00 96.75           C  
ATOM   4179  CB  HIS A 266     -16.081  27.627   9.556  1.00 96.75           C  
ATOM   4180  HB2 HIS A 266     -15.901  28.042   8.565  1.00 96.75           H  
ATOM   4181  HB3 HIS A 266     -17.004  27.050   9.507  1.00 96.75           H  
ATOM   4182  O   HIS A 266     -14.351  25.484   7.952  1.00 96.75           O  
ATOM   4183  CG  HIS A 266     -16.282  28.759  10.531  1.00 96.75           C  
ATOM   4184  CD2 HIS A 266     -17.235  28.848  11.513  1.00 96.75           C  
ATOM   4185  HD2 HIS A 266     -18.016  28.127  11.702  1.00 96.75           H  
ATOM   4186  ND1 HIS A 266     -15.451  29.842  10.676  1.00 96.75           N  
ATOM   4187  HD1 HIS A 266     -14.578  29.995  10.192  1.00 96.75           H  
ATOM   4188  CE1 HIS A 266     -15.859  30.530  11.746  1.00 96.75           C  
ATOM   4189  HE1 HIS A 266     -15.280  31.328  12.186  1.00 96.75           H  
ATOM   4190  NE2 HIS A 266     -16.981  30.001  12.270  1.00 96.75           N  
ATOM   4191  N   ALA A 267     -15.585  24.380   9.482  1.00 93.81           N  
ATOM   4192  H   ALA A 267     -15.907  24.344  10.439  1.00 93.81           H  
ATOM   4193  CA  ALA A 267     -15.692  23.128   8.733  1.00 93.81           C  
ATOM   4194  HA  ALA A 267     -14.689  22.779   8.488  1.00 93.81           H  
ATOM   4195  C   ALA A 267     -16.462  23.265   7.407  1.00 93.81           C  
ATOM   4196  CB  ALA A 267     -16.355  22.088   9.648  1.00 93.81           C  
ATOM   4197  HB1 ALA A 267     -15.767  21.950  10.555  1.00 93.81           H  
ATOM   4198  HB2 ALA A 267     -16.407  21.130   9.131  1.00 93.81           H  
ATOM   4199  HB3 ALA A 267     -17.366  22.398   9.914  1.00 93.81           H  
ATOM   4200  O   ALA A 267     -16.351  22.401   6.547  1.00 93.81           O  
ATOM   4201  N   GLY A 268     -17.242  24.336   7.230  1.00 95.56           N  
ATOM   4202  H   GLY A 268     -17.283  25.028   7.965  1.00 95.56           H  
ATOM   4203  CA  GLY A 268     -17.979  24.619   6.002  1.00 95.56           C  
ATOM   4204  HA2 GLY A 268     -17.273  24.852   5.204  1.00 95.56           H  
ATOM   4205  HA3 GLY A 268     -18.537  23.732   5.704  1.00 95.56           H  
ATOM   4206  C   GLY A 268     -18.947  25.792   6.144  1.00 95.56           C  
ATOM   4207  O   GLY A 268     -18.998  26.458   7.186  1.00 95.56           O  
ATOM   4208  N   ILE A 269     -19.733  26.042   5.094  1.00 96.88           N  
ATOM   4209  H   ILE A 269     -19.659  25.419   4.303  1.00 96.88           H  
ATOM   4210  CA  ILE A 269     -20.671  27.177   5.022  1.00 96.88           C  
ATOM   4211  HA  ILE A 269     -20.109  28.101   5.155  1.00 96.88           H  
ATOM   4212  C   ILE A 269     -21.706  27.103   6.143  1.00 96.88           C  
ATOM   4213  CB  ILE A 269     -21.387  27.231   3.650  1.00 96.88           C  
ATOM   4214  HB  ILE A 269     -21.938  26.301   3.509  1.00 96.88           H  
ATOM   4215  O   ILE A 269     -21.966  28.101   6.814  1.00 96.88           O  
ATOM   4216  CG1 ILE A 269     -20.354  27.353   2.514  1.00 96.88           C  
ATOM   4217 HG12 ILE A 269     -19.751  28.248   2.663  1.00 96.88           H  
ATOM   4218 HG13 ILE A 269     -19.705  26.478   2.561  1.00 96.88           H  
ATOM   4219  CG2 ILE A 269     -22.394  28.399   3.597  1.00 96.88           C  
ATOM   4220 HG21 ILE A 269     -23.155  28.295   4.371  1.00 96.88           H  
ATOM   4221 HG22 ILE A 269     -21.872  29.347   3.732  1.00 96.88           H  
ATOM   4222 HG23 ILE A 269     -22.917  28.407   2.641  1.00 96.88           H  
ATOM   4223  CD1 ILE A 269     -20.940  27.376   1.097  1.00 96.88           C  
ATOM   4224 HD11 ILE A 269     -21.476  28.308   0.918  1.00 96.88           H  
ATOM   4225 HD12 ILE A 269     -21.613  26.530   0.961  1.00 96.88           H  
ATOM   4226 HD13 ILE A 269     -20.133  27.303   0.369  1.00 96.88           H  
ATOM   4227  N   VAL A 270     -22.283  25.921   6.373  1.00 95.88           N  
ATOM   4228  H   VAL A 270     -21.976  25.121   5.839  1.00 95.88           H  
ATOM   4229  CA  VAL A 270     -23.341  25.747   7.378  1.00 95.88           C  
ATOM   4230  HA  VAL A 270     -24.120  26.488   7.200  1.00 95.88           H  
ATOM   4231  C   VAL A 270     -22.785  26.007   8.779  1.00 95.88           C  
ATOM   4232  CB  VAL A 270     -23.978  24.350   7.264  1.00 95.88           C  
ATOM   4233  HB  VAL A 270     -23.208  23.593   7.413  1.00 95.88           H  
ATOM   4234  O   VAL A 270     -23.413  26.708   9.572  1.00 95.88           O  
ATOM   4235  CG1 VAL A 270     -25.088  24.150   8.303  1.00 95.88           C  
ATOM   4236 HG11 VAL A 270     -24.690  24.235   9.313  1.00 95.88           H  
ATOM   4237 HG12 VAL A 270     -25.515  23.153   8.193  1.00 95.88           H  
ATOM   4238 HG13 VAL A 270     -25.872  24.894   8.163  1.00 95.88           H  
ATOM   4239  CG2 VAL A 270     -24.587  24.129   5.874  1.00 95.88           C  
ATOM   4240 HG21 VAL A 270     -23.808  24.162   5.112  1.00 95.88           H  
ATOM   4241 HG22 VAL A 270     -25.338  24.889   5.661  1.00 95.88           H  
ATOM   4242 HG23 VAL A 270     -25.048  23.142   5.829  1.00 95.88           H  
ATOM   4243  N   HIS A 271     -21.568  25.534   9.053  1.00 94.19           N  
ATOM   4244  H   HIS A 271     -21.080  25.010   8.341  1.00 94.19           H  
ATOM   4245  CA  HIS A 271     -20.890  25.784  10.322  1.00 94.19           C  
ATOM   4246  HA  HIS A 271     -21.543  25.455  11.130  1.00 94.19           H  
ATOM   4247  C   HIS A 271     -20.607  27.284  10.532  1.00 94.19           C  
ATOM   4248  CB  HIS A 271     -19.604  24.948  10.362  1.00 94.19           C  
ATOM   4249  HB2 HIS A 271     -19.840  23.913  10.115  1.00 94.19           H  
ATOM   4250  HB3 HIS A 271     -18.898  25.320   9.619  1.00 94.19           H  
ATOM   4251  O   HIS A 271     -20.847  27.824  11.613  1.00 94.19           O  
ATOM   4252  CG  HIS A 271     -18.953  24.955  11.716  1.00 94.19           C  
ATOM   4253  CD2 HIS A 271     -19.550  24.616  12.900  1.00 94.19           C  
ATOM   4254  HD2 HIS A 271     -20.574  24.297  13.033  1.00 94.19           H  
ATOM   4255  ND1 HIS A 271     -17.639  25.253  11.997  1.00 94.19           N  
ATOM   4256  HD1 HIS A 271     -16.930  25.552  11.342  1.00 94.19           H  
ATOM   4257  CE1 HIS A 271     -17.443  25.056  13.311  1.00 94.19           C  
ATOM   4258  HE1 HIS A 271     -16.496  25.132  13.826  1.00 94.19           H  
ATOM   4259  NE2 HIS A 271     -18.593  24.722  13.907  1.00 94.19           N  
ATOM   4260  N   CYS A 272     -20.170  27.991   9.482  1.00 97.50           N  
ATOM   4261  H   CYS A 272     -19.985  27.503   8.618  1.00 97.50           H  
ATOM   4262  CA  CYS A 272     -19.980  29.443   9.514  1.00 97.50           C  
ATOM   4263  HA  CYS A 272     -19.303  29.698  10.330  1.00 97.50           H  
ATOM   4264  C   CYS A 272     -21.292  30.191   9.796  1.00 97.50           C  
ATOM   4265  CB  CYS A 272     -19.334  29.885   8.195  1.00 97.50           C  
ATOM   4266  HB2 CYS A 272     -18.441  29.290   8.004  1.00 97.50           H  
ATOM   4267  HB3 CYS A 272     -20.035  29.737   7.374  1.00 97.50           H  
ATOM   4268  O   CYS A 272     -21.325  31.066  10.660  1.00 97.50           O  
ATOM   4269  SG  CYS A 272     -18.869  31.639   8.286  1.00 97.50           S  
ATOM   4270  HG  CYS A 272     -17.679  31.430   8.856  1.00 97.50           H  
ATOM   4271  N   LEU A 273     -22.396  29.816   9.140  1.00 96.94           N  
ATOM   4272  H   LEU A 273     -22.312  29.087   8.445  1.00 96.94           H  
ATOM   4273  CA  LEU A 273     -23.704  30.446   9.349  1.00 96.94           C  
ATOM   4274  HA  LEU A 273     -23.609  31.513   9.152  1.00 96.94           H  
ATOM   4275  C   LEU A 273     -24.187  30.323  10.800  1.00 96.94           C  
ATOM   4276  CB  LEU A 273     -24.738  29.836   8.386  1.00 96.94           C  
ATOM   4277  HB2 LEU A 273     -25.735  30.125   8.717  1.00 96.94           H  
ATOM   4278  HB3 LEU A 273     -24.675  28.750   8.449  1.00 96.94           H  
ATOM   4279  O   LEU A 273     -24.664  31.310  11.361  1.00 96.94           O  
ATOM   4280  CG  LEU A 273     -24.579  30.265   6.916  1.00 96.94           C  
ATOM   4281  HG  LEU A 273     -23.563  30.069   6.575  1.00 96.94           H  
ATOM   4282  CD1 LEU A 273     -25.551  29.461   6.051  1.00 96.94           C  
ATOM   4283 HD11 LEU A 273     -25.329  28.398   6.146  1.00 96.94           H  
ATOM   4284 HD12 LEU A 273     -25.433  29.744   5.005  1.00 96.94           H  
ATOM   4285 HD13 LEU A 273     -26.579  29.645   6.364  1.00 96.94           H  
ATOM   4286  CD2 LEU A 273     -24.879  31.752   6.713  1.00 96.94           C  
ATOM   4287 HD21 LEU A 273     -24.831  31.990   5.650  1.00 96.94           H  
ATOM   4288 HD22 LEU A 273     -24.133  32.359   7.226  1.00 96.94           H  
ATOM   4289 HD23 LEU A 273     -25.872  31.991   7.093  1.00 96.94           H  
ATOM   4290  N   VAL A 274     -24.020  29.153  11.428  1.00 93.19           N  
ATOM   4291  H   VAL A 274     -23.628  28.381  10.908  1.00 93.19           H  
ATOM   4292  CA  VAL A 274     -24.359  28.953  12.849  1.00 93.19           C  
ATOM   4293  HA  VAL A 274     -25.412  29.195  12.995  1.00 93.19           H  
ATOM   4294  C   VAL A 274     -23.557  29.913  13.736  1.00 93.19           C  
ATOM   4295  CB  VAL A 274     -24.146  27.483  13.266  1.00 93.19           C  
ATOM   4296  HB  VAL A 274     -23.133  27.176  13.006  1.00 93.19           H  
ATOM   4297  O   VAL A 274     -24.137  30.611  14.574  1.00 93.19           O  
ATOM   4298  CG1 VAL A 274     -24.350  27.272  14.772  1.00 93.19           C  
ATOM   4299 HG11 VAL A 274     -24.265  26.211  15.009  1.00 93.19           H  
ATOM   4300 HG12 VAL A 274     -25.332  27.633  15.077  1.00 93.19           H  
ATOM   4301 HG13 VAL A 274     -23.579  27.796  15.336  1.00 93.19           H  
ATOM   4302  CG2 VAL A 274     -25.143  26.564  12.544  1.00 93.19           C  
ATOM   4303 HG21 VAL A 274     -26.163  26.805  12.844  1.00 93.19           H  
ATOM   4304 HG22 VAL A 274     -25.057  26.675  11.464  1.00 93.19           H  
ATOM   4305 HG23 VAL A 274     -24.930  25.525  12.797  1.00 93.19           H  
ATOM   4306  N   SER A 275     -22.249  30.036  13.494  1.00 94.88           N  
ATOM   4307  H   SER A 275     -21.819  29.418  12.820  1.00 94.88           H  
ATOM   4308  CA  SER A 275     -21.395  30.995  14.203  1.00 94.88           C  
ATOM   4309  HA  SER A 275     -21.475  30.791  15.271  1.00 94.88           H  
ATOM   4310  C   SER A 275     -21.825  32.449  13.993  1.00 94.88           C  
ATOM   4311  CB  SER A 275     -19.934  30.825  13.774  1.00 94.88           C  
ATOM   4312  HB2 SER A 275     -19.866  30.778  12.687  1.00 94.88           H  
ATOM   4313  HB3 SER A 275     -19.350  31.675  14.125  1.00 94.88           H  
ATOM   4314  O   SER A 275     -21.876  33.213  14.956  1.00 94.88           O  
ATOM   4315  OG  SER A 275     -19.397  29.649  14.336  1.00 94.88           O  
ATOM   4316  HG  SER A 275     -18.691  29.343  13.762  1.00 94.88           H  
ATOM   4317  N   VAL A 276     -22.176  32.847  12.767  1.00 97.06           N  
ATOM   4318  H   VAL A 276     -22.101  32.178  12.015  1.00 97.06           H  
ATOM   4319  CA  VAL A 276     -22.627  34.215  12.449  1.00 97.06           C  
ATOM   4320  HA  VAL A 276     -21.875  34.922  12.801  1.00 97.06           H  
ATOM   4321  C   VAL A 276     -23.935  34.552  13.171  1.00 97.06           C  
ATOM   4322  CB  VAL A 276     -22.774  34.395  10.924  1.00 97.06           C  
ATOM   4323  HB  VAL A 276     -23.396  33.591  10.530  1.00 97.06           H  
ATOM   4324  O   VAL A 276     -24.066  35.646  13.724  1.00 97.06           O  
ATOM   4325  CG1 VAL A 276     -23.436  35.729  10.551  1.00 97.06           C  
ATOM   4326 HG11 VAL A 276     -22.920  36.556  11.040  1.00 97.06           H  
ATOM   4327 HG12 VAL A 276     -24.483  35.728  10.854  1.00 97.06           H  
ATOM   4328 HG13 VAL A 276     -23.398  35.869   9.470  1.00 97.06           H  
ATOM   4329  CG2 VAL A 276     -21.411  34.341  10.220  1.00 97.06           C  
ATOM   4330 HG21 VAL A 276     -21.550  34.362   9.139  1.00 97.06           H  
ATOM   4331 HG22 VAL A 276     -20.782  35.180  10.519  1.00 97.06           H  
ATOM   4332 HG23 VAL A 276     -20.874  33.427  10.475  1.00 97.06           H  
ATOM   4333  N   VAL A 277     -24.891  33.618  13.230  1.00 95.62           N  
ATOM   4334  H   VAL A 277     -24.733  32.739  12.758  1.00 95.62           H  
ATOM   4335  CA  VAL A 277     -26.154  33.811  13.965  1.00 95.62           C  
ATOM   4336  HA  VAL A 277     -26.631  34.721  13.601  1.00 95.62           H  
ATOM   4337  C   VAL A 277     -25.884  34.016  15.455  1.00 95.62           C  
ATOM   4338  CB  VAL A 277     -27.125  32.637  13.725  1.00 95.62           C  
ATOM   4339  HB  VAL A 277     -26.609  31.694  13.904  1.00 95.62           H  
ATOM   4340  O   VAL A 277     -26.403  34.967  16.046  1.00 95.62           O  
ATOM   4341  CG1 VAL A 277     -28.363  32.695  14.634  1.00 95.62           C  
ATOM   4342 HG11 VAL A 277     -28.856  33.663  14.541  1.00 95.62           H  
ATOM   4343 HG12 VAL A 277     -28.079  32.527  15.673  1.00 95.62           H  
ATOM   4344 HG13 VAL A 277     -29.061  31.908  14.350  1.00 95.62           H  
ATOM   4345  CG2 VAL A 277     -27.631  32.662  12.277  1.00 95.62           C  
ATOM   4346 HG21 VAL A 277     -26.793  32.643  11.579  1.00 95.62           H  
ATOM   4347 HG22 VAL A 277     -28.249  31.785  12.087  1.00 95.62           H  
ATOM   4348 HG23 VAL A 277     -28.217  33.563  12.096  1.00 95.62           H  
ATOM   4349  N   PHE A 278     -25.028  33.184  16.056  1.00 94.06           N  
ATOM   4350  H   PHE A 278     -24.638  32.418  15.525  1.00 94.06           H  
ATOM   4351  CA  PHE A 278     -24.626  33.343  17.455  1.00 94.06           C  
ATOM   4352  HA  PHE A 278     -25.514  33.290  18.086  1.00 94.06           H  
ATOM   4353  C   PHE A 278     -23.960  34.705  17.699  1.00 94.06           C  
ATOM   4354  CB  PHE A 278     -23.687  32.192  17.843  1.00 94.06           C  
ATOM   4355  HB2 PHE A 278     -22.777  32.241  17.246  1.00 94.06           H  
ATOM   4356  HB3 PHE A 278     -24.174  31.244  17.613  1.00 94.06           H  
ATOM   4357  O   PHE A 278     -24.260  35.394  18.676  1.00 94.06           O  
ATOM   4358  CG  PHE A 278     -23.308  32.206  19.310  1.00 94.06           C  
ATOM   4359  CD1 PHE A 278     -22.289  33.061  19.773  1.00 94.06           C  
ATOM   4360  HD1 PHE A 278     -21.752  33.688  19.077  1.00 94.06           H  
ATOM   4361  CD2 PHE A 278     -23.992  31.384  20.221  1.00 94.06           C  
ATOM   4362  HD2 PHE A 278     -24.760  30.709  19.872  1.00 94.06           H  
ATOM   4363  CE1 PHE A 278     -21.985  33.120  21.142  1.00 94.06           C  
ATOM   4364  HE1 PHE A 278     -21.225  33.798  21.500  1.00 94.06           H  
ATOM   4365  CE2 PHE A 278     -23.661  31.418  21.586  1.00 94.06           C  
ATOM   4366  HE2 PHE A 278     -24.170  30.763  22.277  1.00 94.06           H  
ATOM   4367  CZ  PHE A 278     -22.672  32.301  22.050  1.00 94.06           C  
ATOM   4368  HZ  PHE A 278     -22.429  32.343  23.102  1.00 94.06           H  
ATOM   4369  N   GLN A 279     -23.082  35.135  16.791  1.00 95.25           N  
ATOM   4370  H   GLN A 279     -22.856  34.526  16.017  1.00 95.25           H  
ATOM   4371  CA  GLN A 279     -22.367  36.401  16.919  1.00 95.25           C  
ATOM   4372  HA  GLN A 279     -21.884  36.398  17.896  1.00 95.25           H  
ATOM   4373  C   GLN A 279     -23.302  37.615  16.836  1.00 95.25           C  
ATOM   4374  CB  GLN A 279     -21.284  36.497  15.844  1.00 95.25           C  
ATOM   4375  HB2 GLN A 279     -21.727  36.261  14.877  1.00 95.25           H  
ATOM   4376  HB3 GLN A 279     -20.902  37.517  15.805  1.00 95.25           H  
ATOM   4377  O   GLN A 279     -23.214  38.532  17.653  1.00 95.25           O  
ATOM   4378  CG  GLN A 279     -20.107  35.553  16.126  1.00 95.25           C  
ATOM   4379  HG2 GLN A 279     -19.534  35.935  16.971  1.00 95.25           H  
ATOM   4380  HG3 GLN A 279     -20.460  34.561  16.405  1.00 95.25           H  
ATOM   4381  CD  GLN A 279     -19.179  35.424  14.928  1.00 95.25           C  
ATOM   4382  NE2 GLN A 279     -18.120  34.664  15.056  1.00 95.25           N  
ATOM   4383 HE21 GLN A 279     -17.442  34.731  14.311  1.00 95.25           H  
ATOM   4384 HE22 GLN A 279     -17.913  34.217  15.938  1.00 95.25           H  
ATOM   4385  OE1 GLN A 279     -19.350  36.028  13.881  1.00 95.25           O  
ATOM   4386  N   MET A 280     -24.234  37.613  15.881  1.00 95.69           N  
ATOM   4387  H   MET A 280     -24.245  36.840  15.232  1.00 95.69           H  
ATOM   4388  CA  MET A 280     -25.140  38.741  15.639  1.00 95.69           C  
ATOM   4389  HA  MET A 280     -24.561  39.660  15.729  1.00 95.69           H  
ATOM   4390  C   MET A 280     -26.271  38.869  16.664  1.00 95.69           C  
ATOM   4391  CB  MET A 280     -25.693  38.646  14.210  1.00 95.69           C  
ATOM   4392  HB2 MET A 280     -26.096  37.648  14.038  1.00 95.69           H  
ATOM   4393  HB3 MET A 280     -26.503  39.363  14.081  1.00 95.69           H  
ATOM   4394  O   MET A 280     -26.915  39.922  16.718  1.00 95.69           O  
ATOM   4395  CG  MET A 280     -24.598  38.945  13.176  1.00 95.69           C  
ATOM   4396  HG2 MET A 280     -23.821  38.185  13.259  1.00 95.69           H  
ATOM   4397  HG3 MET A 280     -25.030  38.860  12.179  1.00 95.69           H  
ATOM   4398  SD  MET A 280     -23.803  40.577  13.331  1.00 95.69           S  
ATOM   4399  CE  MET A 280     -25.202  41.660  12.955  1.00 95.69           C  
ATOM   4400  HE1 MET A 280     -24.855  42.691  12.887  1.00 95.69           H  
ATOM   4401  HE2 MET A 280     -25.635  41.366  11.999  1.00 95.69           H  
ATOM   4402  HE3 MET A 280     -25.956  41.576  13.738  1.00 95.69           H  
ATOM   4403  N   THR A 281     -26.482  37.829  17.472  1.00 93.06           N  
ATOM   4404  H   THR A 281     -25.909  37.008  17.332  1.00 93.06           H  
ATOM   4405  CA  THR A 281     -27.451  37.793  18.570  1.00 93.06           C  
ATOM   4406  HA  THR A 281     -28.134  38.638  18.476  1.00 93.06           H  
ATOM   4407  C   THR A 281     -26.758  37.971  19.921  1.00 93.06           C  
ATOM   4408  CB  THR A 281     -28.310  36.515  18.519  1.00 93.06           C  
ATOM   4409  HB  THR A 281     -28.936  36.491  19.411  1.00 93.06           H  
ATOM   4410  O   THR A 281     -26.857  39.030  20.531  1.00 93.06           O  
ATOM   4411  CG2 THR A 281     -29.222  36.490  17.292  1.00 93.06           C  
ATOM   4412 HG21 THR A 281     -28.637  36.449  16.374  1.00 93.06           H  
ATOM   4413 HG22 THR A 281     -29.840  37.387  17.284  1.00 93.06           H  
ATOM   4414 HG23 THR A 281     -29.872  35.616  17.344  1.00 93.06           H  
ATOM   4415  OG1 THR A 281     -27.523  35.343  18.483  1.00 93.06           O  
ATOM   4416  HG1 THR A 281     -27.223  35.202  17.582  1.00 93.06           H  
ATOM   4417  N   ILE A 282     -26.002  36.971  20.371  1.00 93.00           N  
ATOM   4418  H   ILE A 282     -25.909  36.156  19.782  1.00 93.00           H  
ATOM   4419  CA  ILE A 282     -25.461  36.905  21.734  1.00 93.00           C  
ATOM   4420  HA  ILE A 282     -26.201  37.328  22.413  1.00 93.00           H  
ATOM   4421  C   ILE A 282     -24.206  37.771  21.884  1.00 93.00           C  
ATOM   4422  CB  ILE A 282     -25.243  35.428  22.148  1.00 93.00           C  
ATOM   4423  HB  ILE A 282     -24.585  34.947  21.424  1.00 93.00           H  
ATOM   4424  O   ILE A 282     -24.153  38.629  22.766  1.00 93.00           O  
ATOM   4425  CG1 ILE A 282     -26.609  34.697  22.140  1.00 93.00           C  
ATOM   4426 HG12 ILE A 282     -27.282  35.193  22.839  1.00 93.00           H  
ATOM   4427 HG13 ILE A 282     -27.051  34.767  21.146  1.00 93.00           H  
ATOM   4428  CG2 ILE A 282     -24.573  35.344  23.534  1.00 93.00           C  
ATOM   4429 HG21 ILE A 282     -25.193  35.840  24.281  1.00 93.00           H  
ATOM   4430 HG22 ILE A 282     -23.592  35.817  23.515  1.00 93.00           H  
ATOM   4431 HG23 ILE A 282     -24.416  34.304  23.821  1.00 93.00           H  
ATOM   4432  CD1 ILE A 282     -26.567  33.208  22.486  1.00 93.00           C  
ATOM   4433 HD11 ILE A 282     -26.251  33.066  23.520  1.00 93.00           H  
ATOM   4434 HD12 ILE A 282     -27.566  32.786  22.373  1.00 93.00           H  
ATOM   4435 HD13 ILE A 282     -25.893  32.691  21.803  1.00 93.00           H  
ATOM   4436  N   LEU A 283     -23.199  37.586  21.021  1.00 95.81           N  
ATOM   4437  H   LEU A 283     -23.320  36.904  20.286  1.00 95.81           H  
ATOM   4438  CA  LEU A 283     -21.921  38.305  21.150  1.00 95.81           C  
ATOM   4439  HA  LEU A 283     -21.537  38.137  22.156  1.00 95.81           H  
ATOM   4440  C   LEU A 283     -22.107  39.821  20.984  1.00 95.81           C  
ATOM   4441  CB  LEU A 283     -20.909  37.742  20.136  1.00 95.81           C  
ATOM   4442  HB2 LEU A 283     -20.726  36.687  20.342  1.00 95.81           H  
ATOM   4443  HB3 LEU A 283     -21.366  37.843  19.152  1.00 95.81           H  
ATOM   4444  O   LEU A 283     -21.585  40.594  21.787  1.00 95.81           O  
ATOM   4445  CG  LEU A 283     -19.575  38.495  20.037  1.00 95.81           C  
ATOM   4446  HG  LEU A 283     -19.801  39.530  19.782  1.00 95.81           H  
ATOM   4447  CD1 LEU A 283     -18.733  38.518  21.304  1.00 95.81           C  
ATOM   4448 HD11 LEU A 283     -19.355  38.556  22.198  1.00 95.81           H  
ATOM   4449 HD12 LEU A 283     -18.121  39.419  21.262  1.00 95.81           H  
ATOM   4450 HD13 LEU A 283     -18.049  37.670  21.336  1.00 95.81           H  
ATOM   4451  CD2 LEU A 283     -18.712  37.921  18.916  1.00 95.81           C  
ATOM   4452 HD21 LEU A 283     -17.786  38.491  18.842  1.00 95.81           H  
ATOM   4453 HD22 LEU A 283     -19.240  38.004  17.966  1.00 95.81           H  
ATOM   4454 HD23 LEU A 283     -18.476  36.876  19.116  1.00 95.81           H  
ATOM   4455  N   ARG A 284     -22.894  40.242  19.986  1.00 95.25           N  
ATOM   4456  H   ARG A 284     -23.227  39.545  19.335  1.00 95.25           H  
ATOM   4457  CA  ARG A 284     -23.182  41.655  19.714  1.00 95.25           C  
ATOM   4458  HA  ARG A 284     -22.244  42.153  19.469  1.00 95.25           H  
ATOM   4459  C   ARG A 284     -23.775  42.367  20.926  1.00 95.25           C  
ATOM   4460  CB  ARG A 284     -24.154  41.736  18.529  1.00 95.25           C  
ATOM   4461  HB2 ARG A 284     -23.789  41.128  17.701  1.00 95.25           H  
ATOM   4462  HB3 ARG A 284     -25.120  41.331  18.832  1.00 95.25           H  
ATOM   4463  O   ARG A 284     -23.411  43.510  21.203  1.00 95.25           O  
ATOM   4464  CG  ARG A 284     -24.332  43.177  18.042  1.00 95.25           C  
ATOM   4465  HG2 ARG A 284     -23.375  43.571  17.699  1.00 95.25           H  
ATOM   4466  HG3 ARG A 284     -24.712  43.790  18.859  1.00 95.25           H  
ATOM   4467  CD  ARG A 284     -25.342  43.194  16.898  1.00 95.25           C  
ATOM   4468  HD2 ARG A 284     -24.925  42.646  16.053  1.00 95.25           H  
ATOM   4469  HD3 ARG A 284     -26.237  42.670  17.235  1.00 95.25           H  
ATOM   4470  NE  ARG A 284     -25.682  44.571  16.484  1.00 95.25           N  
ATOM   4471  HE  ARG A 284     -24.922  45.236  16.477  1.00 95.25           H  
ATOM   4472  NH1 ARG A 284     -27.698  44.049  15.532  1.00 95.25           N  
ATOM   4473 HH11 ARG A 284     -28.539  44.305  15.034  1.00 95.25           H  
ATOM   4474 HH12 ARG A 284     -27.537  43.077  15.750  1.00 95.25           H  
ATOM   4475  NH2 ARG A 284     -27.022  46.172  15.576  1.00 95.25           N  
ATOM   4476 HH21 ARG A 284     -27.845  46.408  15.040  1.00 95.25           H  
ATOM   4477 HH22 ARG A 284     -26.258  46.830  15.633  1.00 95.25           H  
ATOM   4478  CZ  ARG A 284     -26.792  44.923  15.862  1.00 95.25           C  
ATOM   4479  N   ASP A 285     -24.710  41.723  21.617  1.00 92.56           N  
ATOM   4480  H   ASP A 285     -24.974  40.789  21.339  1.00 92.56           H  
ATOM   4481  CA  ASP A 285     -25.399  42.333  22.751  1.00 92.56           C  
ATOM   4482  HA  ASP A 285     -25.567  43.387  22.532  1.00 92.56           H  
ATOM   4483  C   ASP A 285     -24.529  42.323  24.012  1.00 92.56           C  
ATOM   4484  CB  ASP A 285     -26.779  41.688  22.928  1.00 92.56           C  
ATOM   4485  HB2 ASP A 285     -26.678  40.602  22.940  1.00 92.56           H  
ATOM   4486  HB3 ASP A 285     -27.183  42.001  23.891  1.00 92.56           H  
ATOM   4487  O   ASP A 285     -24.472  43.338  24.708  1.00 92.56           O  
ATOM   4488  CG  ASP A 285     -27.778  42.118  21.834  1.00 92.56           C  
ATOM   4489  OD1 ASP A 285     -27.498  43.103  21.081  1.00 92.56           O  
ATOM   4490  OD2 ASP A 285     -28.873  41.521  21.797  1.00 92.56           O  
ATOM   4491  N   LEU A 286     -23.740  41.266  24.237  1.00 93.31           N  
ATOM   4492  H   LEU A 286     -23.825  40.461  23.632  1.00 93.31           H  
ATOM   4493  CA  LEU A 286     -22.701  41.259  25.274  1.00 93.31           C  
ATOM   4494  HA  LEU A 286     -23.166  41.460  26.239  1.00 93.31           H  
ATOM   4495  C   LEU A 286     -21.662  42.373  25.055  1.00 93.31           C  
ATOM   4496  CB  LEU A 286     -22.021  39.877  25.311  1.00 93.31           C  
ATOM   4497  HB2 LEU A 286     -21.776  39.581  24.290  1.00 93.31           H  
ATOM   4498  HB3 LEU A 286     -21.082  39.964  25.858  1.00 93.31           H  
ATOM   4499  O   LEU A 286     -21.276  43.055  26.006  1.00 93.31           O  
ATOM   4500  CG  LEU A 286     -22.856  38.766  25.973  1.00 93.31           C  
ATOM   4501  HG  LEU A 286     -23.841  38.711  25.508  1.00 93.31           H  
ATOM   4502  CD1 LEU A 286     -22.151  37.423  25.787  1.00 93.31           C  
ATOM   4503 HD11 LEU A 286     -22.769  36.622  26.194  1.00 93.31           H  
ATOM   4504 HD12 LEU A 286     -21.997  37.237  24.724  1.00 93.31           H  
ATOM   4505 HD13 LEU A 286     -21.189  37.424  26.300  1.00 93.31           H  
ATOM   4506  CD2 LEU A 286     -23.023  39.000  27.478  1.00 93.31           C  
ATOM   4507 HD21 LEU A 286     -23.494  38.130  27.934  1.00 93.31           H  
ATOM   4508 HD22 LEU A 286     -22.052  39.160  27.945  1.00 93.31           H  
ATOM   4509 HD23 LEU A 286     -23.660  39.866  27.657  1.00 93.31           H  
ATOM   4510  N   GLU A 287     -21.240  42.618  23.811  1.00 94.50           N  
ATOM   4511  H   GLU A 287     -21.535  41.995  23.072  1.00 94.50           H  
ATOM   4512  CA  GLU A 287     -20.277  43.678  23.494  1.00 94.50           C  
ATOM   4513  HA  GLU A 287     -19.430  43.591  24.174  1.00 94.50           H  
ATOM   4514  C   GLU A 287     -20.848  45.082  23.717  1.00 94.50           C  
ATOM   4515  CB  GLU A 287     -19.743  43.512  22.065  1.00 94.50           C  
ATOM   4516  HB2 GLU A 287     -19.447  42.474  21.910  1.00 94.50           H  
ATOM   4517  HB3 GLU A 287     -20.519  43.777  21.347  1.00 94.50           H  
ATOM   4518  O   GLU A 287     -20.145  45.948  24.238  1.00 94.50           O  
ATOM   4519  CG  GLU A 287     -18.511  44.408  21.873  1.00 94.50           C  
ATOM   4520  HG2 GLU A 287     -17.761  44.104  22.603  1.00 94.50           H  
ATOM   4521  HG3 GLU A 287     -18.779  45.446  22.075  1.00 94.50           H  
ATOM   4522  CD  GLU A 287     -17.903  44.351  20.473  1.00 94.50           C  
ATOM   4523  OE1 GLU A 287     -17.029  45.196  20.185  1.00 94.50           O  
ATOM   4524  OE2 GLU A 287     -18.344  43.545  19.629  1.00 94.50           O  
ATOM   4525  N   LYS A 288     -22.126  45.321  23.402  1.00 91.88           N  
ATOM   4526  H   LYS A 288     -22.660  44.575  22.979  1.00 91.88           H  
ATOM   4527  CA  LYS A 288     -22.775  46.608  23.709  1.00 91.88           C  
ATOM   4528  HA  LYS A 288     -22.186  47.418  23.278  1.00 91.88           H  
ATOM   4529  C   LYS A 288     -22.860  46.879  25.211  1.00 91.88           C  
ATOM   4530  CB  LYS A 288     -24.188  46.644  23.133  1.00 91.88           C  
ATOM   4531  HB2 LYS A 288     -24.711  47.508  23.543  1.00 91.88           H  
ATOM   4532  HB3 LYS A 288     -24.706  45.749  23.479  1.00 91.88           H  
ATOM   4533  O   LYS A 288     -22.804  48.044  25.606  1.00 91.88           O  
ATOM   4534  CG  LYS A 288     -24.252  46.738  21.603  1.00 91.88           C  
ATOM   4535  HG2 LYS A 288     -23.957  47.733  21.269  1.00 91.88           H  
ATOM   4536  HG3 LYS A 288     -23.600  45.996  21.143  1.00 91.88           H  
ATOM   4537  CD  LYS A 288     -25.708  46.473  21.223  1.00 91.88           C  
ATOM   4538  HD2 LYS A 288     -26.016  45.557  21.727  1.00 91.88           H  
ATOM   4539  HD3 LYS A 288     -26.340  47.284  21.584  1.00 91.88           H  
ATOM   4540  CE  LYS A 288     -25.926  46.271  19.731  1.00 91.88           C  
ATOM   4541  HE2 LYS A 288     -25.998  47.240  19.237  1.00 91.88           H  
ATOM   4542  HE3 LYS A 288     -25.068  45.726  19.337  1.00 91.88           H  
ATOM   4543  NZ  LYS A 288     -27.163  45.465  19.558  1.00 91.88           N  
ATOM   4544  HZ1 LYS A 288     -27.108  44.610  20.093  1.00 91.88           H  
ATOM   4545  HZ2 LYS A 288     -27.975  45.921  19.950  1.00 91.88           H  
ATOM   4546  HZ3 LYS A 288     -27.341  45.180  18.606  1.00 91.88           H  
ATOM   4547  N   LEU A 289     -23.014  45.827  26.021  1.00 86.56           N  
ATOM   4548  H   LEU A 289     -23.100  44.916  25.592  1.00 86.56           H  
ATOM   4549  CA  LEU A 289     -23.144  45.909  27.478  1.00 86.56           C  
ATOM   4550  HA  LEU A 289     -23.755  46.775  27.733  1.00 86.56           H  
ATOM   4551  C   LEU A 289     -21.794  46.116  28.178  1.00 86.56           C  
ATOM   4552  CB  LEU A 289     -23.841  44.635  27.996  1.00 86.56           C  
ATOM   4553  HB2 LEU A 289     -23.319  43.767  27.594  1.00 86.56           H  
ATOM   4554  HB3 LEU A 289     -23.744  44.595  29.081  1.00 86.56           H  
ATOM   4555  O   LEU A 289     -21.674  47.005  29.017  1.00 86.56           O  
ATOM   4556  CG  LEU A 289     -25.336  44.524  27.641  1.00 86.56           C  
ATOM   4557  HG  LEU A 289     -25.485  44.735  26.582  1.00 86.56           H  
ATOM   4558  CD1 LEU A 289     -25.834  43.108  27.935  1.00 86.56           C  
ATOM   4559 HD11 LEU A 289     -25.694  42.869  28.989  1.00 86.56           H  
ATOM   4560 HD12 LEU A 289     -26.890  43.025  27.680  1.00 86.56           H  
ATOM   4561 HD13 LEU A 289     -25.278  42.394  27.328  1.00 86.56           H  
ATOM   4562  CD2 LEU A 289     -26.188  45.509  28.444  1.00 86.56           C  
ATOM   4563 HD21 LEU A 289     -27.239  45.373  28.189  1.00 86.56           H  
ATOM   4564 HD22 LEU A 289     -26.055  45.330  29.511  1.00 86.56           H  
ATOM   4565 HD23 LEU A 289     -25.902  46.534  28.209  1.00 86.56           H  
ATOM   4566  N   ALA A 290     -20.777  45.318  27.839  1.00 89.75           N  
ATOM   4567  H   ALA A 290     -20.957  44.580  27.174  1.00 89.75           H  
ATOM   4568  CA  ALA A 290     -19.490  45.314  28.546  1.00 89.75           C  
ATOM   4569  HA  ALA A 290     -19.601  45.847  29.490  1.00 89.75           H  
ATOM   4570  C   ALA A 290     -18.346  46.020  27.789  1.00 89.75           C  
ATOM   4571  CB  ALA A 290     -19.150  43.860  28.889  1.00 89.75           C  
ATOM   4572  HB1 ALA A 290     -18.210  43.816  29.440  1.00 89.75           H  
ATOM   4573  HB2 ALA A 290     -19.943  43.430  29.502  1.00 89.75           H  
ATOM   4574  HB3 ALA A 290     -19.057  43.279  27.972  1.00 89.75           H  
ATOM   4575  O   ALA A 290     -17.322  46.351  28.386  1.00 89.75           O  
ATOM   4576  N   GLY A 291     -18.501  46.281  26.491  1.00 91.06           N  
ATOM   4577  H   GLY A 291     -19.358  45.991  26.041  1.00 91.06           H  
ATOM   4578  CA  GLY A 291     -17.486  46.896  25.638  1.00 91.06           C  
ATOM   4579  HA2 GLY A 291     -16.930  47.643  26.205  1.00 91.06           H  
ATOM   4580  HA3 GLY A 291     -17.999  47.408  24.824  1.00 91.06           H  
ATOM   4581  C   GLY A 291     -16.496  45.899  25.025  1.00 91.06           C  
ATOM   4582  O   GLY A 291     -16.236  44.819  25.558  1.00 91.06           O  
ATOM   4583  N   TRP A 292     -15.901  46.305  23.900  1.00 91.06           N  
ATOM   4584  H   TRP A 292     -16.225  47.168  23.488  1.00 91.06           H  
ATOM   4585  CA  TRP A 292     -15.083  45.447  23.033  1.00 91.06           C  
ATOM   4586  HA  TRP A 292     -15.708  44.639  22.651  1.00 91.06           H  
ATOM   4587  C   TRP A 292     -13.899  44.774  23.745  1.00 91.06           C  
ATOM   4588  CB  TRP A 292     -14.627  46.272  21.821  1.00 91.06           C  
ATOM   4589  HB2 TRP A 292     -14.285  45.579  21.052  1.00 91.06           H  
ATOM   4590  HB3 TRP A 292     -15.480  46.809  21.407  1.00 91.06           H  
ATOM   4591  O   TRP A 292     -13.696  43.579  23.576  1.00 91.06           O  
ATOM   4592  CG  TRP A 292     -13.527  47.251  22.081  1.00 91.06           C  
ATOM   4593  CD1 TRP A 292     -13.670  48.552  22.422  1.00 91.06           C  
ATOM   4594  HD1 TRP A 292     -14.617  49.063  22.514  1.00 91.06           H  
ATOM   4595  CD2 TRP A 292     -12.090  47.005  22.018  1.00 91.06           C  
ATOM   4596  CE2 TRP A 292     -11.413  48.211  22.361  1.00 91.06           C  
ATOM   4597  CE3 TRP A 292     -11.298  45.875  21.719  1.00 91.06           C  
ATOM   4598  HE3 TRP A 292     -11.781  44.947  21.450  1.00 91.06           H  
ATOM   4599  NE1 TRP A 292     -12.422  49.122  22.591  1.00 91.06           N  
ATOM   4600  HE1 TRP A 292     -12.272  50.104  22.772  1.00 91.06           H  
ATOM   4601  CH2 TRP A 292      -9.253  47.157  22.094  1.00 91.06           C  
ATOM   4602  HH2 TRP A 292      -8.174  47.207  22.105  1.00 91.06           H  
ATOM   4603  CZ2 TRP A 292     -10.015  48.298  22.401  1.00 91.06           C  
ATOM   4604  HZ2 TRP A 292      -9.528  49.230  22.648  1.00 91.06           H  
ATOM   4605  CZ3 TRP A 292      -9.893  45.952  21.756  1.00 91.06           C  
ATOM   4606  HZ3 TRP A 292      -9.299  45.085  21.507  1.00 91.06           H  
ATOM   4607  N   HIS A 293     -13.148  45.510  24.574  1.00 91.69           N  
ATOM   4608  H   HIS A 293     -13.314  46.506  24.569  1.00 91.69           H  
ATOM   4609  CA  HIS A 293     -11.918  45.019  25.212  1.00 91.69           C  
ATOM   4610  HA  HIS A 293     -11.260  44.637  24.431  1.00 91.69           H  
ATOM   4611  C   HIS A 293     -12.152  43.861  26.195  1.00 91.69           C  
ATOM   4612  CB  HIS A 293     -11.193  46.185  25.913  1.00 91.69           C  
ATOM   4613  HB2 HIS A 293     -10.224  45.824  26.256  1.00 91.69           H  
ATOM   4614  HB3 HIS A 293     -11.004  46.972  25.183  1.00 91.69           H  
ATOM   4615  O   HIS A 293     -11.358  42.931  26.254  1.00 91.69           O  
ATOM   4616  CG  HIS A 293     -11.933  46.780  27.095  1.00 91.69           C  
ATOM   4617  CD2 HIS A 293     -11.575  46.708  28.418  1.00 91.69           C  
ATOM   4618  HD2 HIS A 293     -10.699  46.209  28.805  1.00 91.69           H  
ATOM   4619  ND1 HIS A 293     -13.106  47.499  27.044  1.00 91.69           N  
ATOM   4620  HD1 HIS A 293     -13.615  47.754  26.209  1.00 91.69           H  
ATOM   4621  CE1 HIS A 293     -13.456  47.836  28.295  1.00 91.69           C  
ATOM   4622  HE1 HIS A 293     -14.343  48.394  28.555  1.00 91.69           H  
ATOM   4623  NE2 HIS A 293     -12.548  47.384  29.176  1.00 91.69           N  
ATOM   4624  N   ARG A 294     -13.237  43.896  26.980  1.00 94.38           N  
ATOM   4625  H   ARG A 294     -13.892  44.655  26.853  1.00 94.38           H  
ATOM   4626  CA  ARG A 294     -13.549  42.830  27.951  1.00 94.38           C  
ATOM   4627  HA  ARG A 294     -12.644  42.527  28.477  1.00 94.38           H  
ATOM   4628  C   ARG A 294     -14.052  41.590  27.238  1.00 94.38           C  
ATOM   4629  CB  ARG A 294     -14.598  43.306  28.961  1.00 94.38           C  
ATOM   4630  HB2 ARG A 294     -15.450  43.717  28.419  1.00 94.38           H  
ATOM   4631  HB3 ARG A 294     -14.945  42.463  29.558  1.00 94.38           H  
ATOM   4632  O   ARG A 294     -13.604  40.486  27.531  1.00 94.38           O  
ATOM   4633  CG  ARG A 294     -14.012  44.360  29.896  1.00 94.38           C  
ATOM   4634  HG2 ARG A 294     -13.445  45.073  29.298  1.00 94.38           H  
ATOM   4635  HG3 ARG A 294     -13.346  43.895  30.623  1.00 94.38           H  
ATOM   4636  CD  ARG A 294     -15.134  45.103  30.604  1.00 94.38           C  
ATOM   4637  HD2 ARG A 294     -15.830  45.466  29.848  1.00 94.38           H  
ATOM   4638  HD3 ARG A 294     -15.687  44.407  31.234  1.00 94.38           H  
ATOM   4639  NE  ARG A 294     -14.634  46.267  31.350  1.00 94.38           N  
ATOM   4640  HE  ARG A 294     -13.851  46.751  30.933  1.00 94.38           H  
ATOM   4641  NH1 ARG A 294     -16.241  46.225  32.974  1.00 94.38           N  
ATOM   4642 HH11 ARG A 294     -16.731  46.643  33.752  1.00 94.38           H  
ATOM   4643 HH12 ARG A 294     -16.380  45.248  32.755  1.00 94.38           H  
ATOM   4644  NH2 ARG A 294     -14.889  47.997  32.803  1.00 94.38           N  
ATOM   4645 HH21 ARG A 294     -14.139  48.473  32.322  1.00 94.38           H  
ATOM   4646 HH22 ARG A 294     -15.405  48.444  33.547  1.00 94.38           H  
ATOM   4647  CZ  ARG A 294     -15.255  46.823  32.370  1.00 94.38           C  
ATOM   4648  N   ILE A 295     -14.961  41.786  26.286  1.00 95.00           N  
ATOM   4649  H   ILE A 295     -15.262  42.729  26.087  1.00 95.00           H  
ATOM   4650  CA  ILE A 295     -15.561  40.688  25.535  1.00 95.00           C  
ATOM   4651  HA  ILE A 295     -15.875  39.915  26.237  1.00 95.00           H  
ATOM   4652  C   ILE A 295     -14.537  40.008  24.623  1.00 95.00           C  
ATOM   4653  CB  ILE A 295     -16.807  41.195  24.786  1.00 95.00           C  
ATOM   4654  HB  ILE A 295     -16.526  42.059  24.184  1.00 95.00           H  
ATOM   4655  O   ILE A 295     -14.541  38.783  24.546  1.00 95.00           O  
ATOM   4656  CG1 ILE A 295     -17.925  41.637  25.758  1.00 95.00           C  
ATOM   4657 HG12 ILE A 295     -17.615  42.551  26.264  1.00 95.00           H  
ATOM   4658 HG13 ILE A 295     -18.812  41.872  25.170  1.00 95.00           H  
ATOM   4659  CG2 ILE A 295     -17.356  40.134  23.828  1.00 95.00           C  
ATOM   4660 HG21 ILE A 295     -18.297  40.477  23.398  1.00 95.00           H  
ATOM   4661 HG22 ILE A 295     -16.651  39.963  23.013  1.00 95.00           H  
ATOM   4662 HG23 ILE A 295     -17.522  39.192  24.351  1.00 95.00           H  
ATOM   4663  CD1 ILE A 295     -18.353  40.612  26.818  1.00 95.00           C  
ATOM   4664 HD11 ILE A 295     -17.569  40.494  27.566  1.00 95.00           H  
ATOM   4665 HD12 ILE A 295     -19.253  40.968  27.320  1.00 95.00           H  
ATOM   4666 HD13 ILE A 295     -18.573  39.648  26.359  1.00 95.00           H  
ATOM   4667  N   SER A 296     -13.616  40.752  24.003  1.00 95.50           N  
ATOM   4668  H   SER A 296     -13.643  41.759  24.076  1.00 95.50           H  
ATOM   4669  CA  SER A 296     -12.551  40.156  23.189  1.00 95.50           C  
ATOM   4670  HA  SER A 296     -13.014  39.510  22.443  1.00 95.50           H  
ATOM   4671  C   SER A 296     -11.612  39.282  24.023  1.00 95.50           C  
ATOM   4672  CB  SER A 296     -11.763  41.231  22.436  1.00 95.50           C  
ATOM   4673  HB2 SER A 296     -11.064  40.740  21.759  1.00 95.50           H  
ATOM   4674  HB3 SER A 296     -12.452  41.834  21.844  1.00 95.50           H  
ATOM   4675  O   SER A 296     -11.290  38.170  23.608  1.00 95.50           O  
ATOM   4676  OG  SER A 296     -11.041  42.066  23.322  1.00 95.50           O  
ATOM   4677  HG  SER A 296     -10.462  42.629  22.803  1.00 95.50           H  
ATOM   4678  N   ILE A 297     -11.231  39.728  25.228  1.00 96.38           N  
ATOM   4679  H   ILE A 297     -11.470  40.678  25.473  1.00 96.38           H  
ATOM   4680  CA  ILE A 297     -10.416  38.935  26.161  1.00 96.38           C  
ATOM   4681  HA  ILE A 297      -9.499  38.637  25.654  1.00 96.38           H  
ATOM   4682  C   ILE A 297     -11.144  37.646  26.546  1.00 96.38           C  
ATOM   4683  CB  ILE A 297     -10.032  39.771  27.405  1.00 96.38           C  
ATOM   4684  HB  ILE A 297     -10.932  40.244  27.799  1.00 96.38           H  
ATOM   4685  O   ILE A 297     -10.551  36.572  26.461  1.00 96.38           O  
ATOM   4686  CG1 ILE A 297      -9.019  40.868  27.010  1.00 96.38           C  
ATOM   4687 HG12 ILE A 297      -9.369  41.387  26.117  1.00 96.38           H  
ATOM   4688 HG13 ILE A 297      -8.064  40.408  26.758  1.00 96.38           H  
ATOM   4689  CG2 ILE A 297      -9.424  38.894  28.517  1.00 96.38           C  
ATOM   4690 HG21 ILE A 297     -10.140  38.149  28.862  1.00 96.38           H  
ATOM   4691 HG22 ILE A 297      -9.162  39.501  29.384  1.00 96.38           H  
ATOM   4692 HG23 ILE A 297      -8.530  38.395  28.143  1.00 96.38           H  
ATOM   4693  CD1 ILE A 297      -8.791  41.919  28.106  1.00 96.38           C  
ATOM   4694 HD11 ILE A 297      -8.253  41.486  28.950  1.00 96.38           H  
ATOM   4695 HD12 ILE A 297      -9.746  42.318  28.447  1.00 96.38           H  
ATOM   4696 HD13 ILE A 297      -8.193  42.735  27.699  1.00 96.38           H  
ATOM   4697  N   ILE A 298     -12.424  37.734  26.930  1.00 97.31           N  
ATOM   4698  H   ILE A 298     -12.855  38.646  26.979  1.00 97.31           H  
ATOM   4699  CA  ILE A 298     -13.213  36.550  27.294  1.00 97.31           C  
ATOM   4700  HA  ILE A 298     -12.685  36.016  28.084  1.00 97.31           H  
ATOM   4701  C   ILE A 298     -13.307  35.592  26.103  1.00 97.31           C  
ATOM   4702  CB  ILE A 298     -14.608  36.935  27.836  1.00 97.31           C  
ATOM   4703  HB  ILE A 298     -15.111  37.563  27.100  1.00 97.31           H  
ATOM   4704  O   ILE A 298     -13.033  34.406  26.264  1.00 97.31           O  
ATOM   4705  CG1 ILE A 298     -14.488  37.714  29.168  1.00 97.31           C  
ATOM   4706 HG12 ILE A 298     -14.179  37.030  29.958  1.00 97.31           H  
ATOM   4707 HG13 ILE A 298     -13.720  38.483  29.084  1.00 97.31           H  
ATOM   4708  CG2 ILE A 298     -15.448  35.662  28.058  1.00 97.31           C  
ATOM   4709 HG21 ILE A 298     -15.668  35.167  27.111  1.00 97.31           H  
ATOM   4710 HG22 ILE A 298     -14.921  34.966  28.711  1.00 97.31           H  
ATOM   4711 HG23 ILE A 298     -16.406  35.909  28.514  1.00 97.31           H  
ATOM   4712  CD1 ILE A 298     -15.785  38.400  29.614  1.00 97.31           C  
ATOM   4713 HD11 ILE A 298     -16.537  37.660  29.890  1.00 97.31           H  
ATOM   4714 HD12 ILE A 298     -16.166  39.030  28.810  1.00 97.31           H  
ATOM   4715 HD13 ILE A 298     -15.585  39.023  30.486  1.00 97.31           H  
ATOM   4716  N   PHE A 299     -13.636  36.093  24.909  1.00 97.75           N  
ATOM   4717  H   PHE A 299     -13.834  37.081  24.841  1.00 97.75           H  
ATOM   4718  CA  PHE A 299     -13.779  35.284  23.699  1.00 97.75           C  
ATOM   4719  HA  PHE A 299     -14.557  34.538  23.861  1.00 97.75           H  
ATOM   4720  C   PHE A 299     -12.489  34.531  23.352  1.00 97.75           C  
ATOM   4721  CB  PHE A 299     -14.213  36.196  22.541  1.00 97.75           C  
ATOM   4722  HB2 PHE A 299     -13.470  36.980  22.397  1.00 97.75           H  
ATOM   4723  HB3 PHE A 299     -15.151  36.682  22.810  1.00 97.75           H  
ATOM   4724  O   PHE A 299     -12.513  33.314  23.169  1.00 97.75           O  
ATOM   4725  CG  PHE A 299     -14.407  35.463  21.229  1.00 97.75           C  
ATOM   4726  CD1 PHE A 299     -13.328  35.274  20.347  1.00 97.75           C  
ATOM   4727  HD1 PHE A 299     -12.354  35.673  20.588  1.00 97.75           H  
ATOM   4728  CD2 PHE A 299     -15.661  34.918  20.911  1.00 97.75           C  
ATOM   4729  HD2 PHE A 299     -16.470  35.000  21.622  1.00 97.75           H  
ATOM   4730  CE1 PHE A 299     -13.506  34.549  19.157  1.00 97.75           C  
ATOM   4731  HE1 PHE A 299     -12.674  34.392  18.485  1.00 97.75           H  
ATOM   4732  CE2 PHE A 299     -15.848  34.198  19.719  1.00 97.75           C  
ATOM   4733  HE2 PHE A 299     -16.809  33.760  19.493  1.00 97.75           H  
ATOM   4734  CZ  PHE A 299     -14.763  34.007  18.847  1.00 97.75           C  
ATOM   4735  HZ  PHE A 299     -14.883  33.440  17.935  1.00 97.75           H  
ATOM   4736  N   ILE A 300     -11.354  35.233  23.296  1.00 97.44           N  
ATOM   4737  H   ILE A 300     -11.389  36.225  23.480  1.00 97.44           H  
ATOM   4738  CA  ILE A 300     -10.075  34.637  22.897  1.00 97.44           C  
ATOM   4739  HA  ILE A 300     -10.237  34.032  22.004  1.00 97.44           H  
ATOM   4740  C   ILE A 300      -9.562  33.670  23.968  1.00 97.44           C  
ATOM   4741  CB  ILE A 300      -9.053  35.746  22.552  1.00 97.44           C  
ATOM   4742  HB  ILE A 300      -9.000  36.428  23.400  1.00 97.44           H  
ATOM   4743  O   ILE A 300      -9.231  32.531  23.649  1.00 97.44           O  
ATOM   4744  CG1 ILE A 300      -9.477  36.577  21.315  1.00 97.44           C  
ATOM   4745 HG12 ILE A 300     -10.470  36.994  21.480  1.00 97.44           H  
ATOM   4746 HG13 ILE A 300      -8.792  37.419  21.218  1.00 97.44           H  
ATOM   4747  CG2 ILE A 300      -7.641  35.174  22.339  1.00 97.44           C  
ATOM   4748 HG21 ILE A 300      -7.667  34.354  21.622  1.00 97.44           H  
ATOM   4749 HG22 ILE A 300      -7.237  34.807  23.283  1.00 97.44           H  
ATOM   4750 HG23 ILE A 300      -6.974  35.953  21.969  1.00 97.44           H  
ATOM   4751  CD1 ILE A 300      -9.498  35.828  19.974  1.00 97.44           C  
ATOM   4752 HD11 ILE A 300     -10.159  34.963  20.021  1.00 97.44           H  
ATOM   4753 HD12 ILE A 300      -8.494  35.500  19.704  1.00 97.44           H  
ATOM   4754 HD13 ILE A 300      -9.861  36.499  19.195  1.00 97.44           H  
ATOM   4755  N   LEU A 301      -9.529  34.075  25.242  1.00 98.00           N  
ATOM   4756  H   LEU A 301      -9.871  34.995  25.480  1.00 98.00           H  
ATOM   4757  CA  LEU A 301      -8.963  33.235  26.301  1.00 98.00           C  
ATOM   4758  HA  LEU A 301      -8.001  32.850  25.963  1.00 98.00           H  
ATOM   4759  C   LEU A 301      -9.816  31.997  26.600  1.00 98.00           C  
ATOM   4760  CB  LEU A 301      -8.746  34.060  27.577  1.00 98.00           C  
ATOM   4761  HB2 LEU A 301      -9.685  34.550  27.836  1.00 98.00           H  
ATOM   4762  HB3 LEU A 301      -8.501  33.371  28.385  1.00 98.00           H  
ATOM   4763  O   LEU A 301      -9.250  30.934  26.858  1.00 98.00           O  
ATOM   4764  CG  LEU A 301      -7.636  35.122  27.510  1.00 98.00           C  
ATOM   4765  HG  LEU A 301      -7.883  35.872  26.759  1.00 98.00           H  
ATOM   4766  CD1 LEU A 301      -7.536  35.801  28.877  1.00 98.00           C  
ATOM   4767 HD11 LEU A 301      -6.807  36.611  28.834  1.00 98.00           H  
ATOM   4768 HD12 LEU A 301      -8.509  36.207  29.154  1.00 98.00           H  
ATOM   4769 HD13 LEU A 301      -7.228  35.077  29.632  1.00 98.00           H  
ATOM   4770  CD2 LEU A 301      -6.266  34.521  27.186  1.00 98.00           C  
ATOM   4771 HD21 LEU A 301      -6.254  34.146  26.163  1.00 98.00           H  
ATOM   4772 HD22 LEU A 301      -6.038  33.706  27.874  1.00 98.00           H  
ATOM   4773 HD23 LEU A 301      -5.497  35.288  27.270  1.00 98.00           H  
ATOM   4774  N   SER A 302     -11.148  32.096  26.532  1.00 97.88           N  
ATOM   4775  H   SER A 302     -11.568  32.986  26.306  1.00 97.88           H  
ATOM   4776  CA  SER A 302     -12.013  30.915  26.680  1.00 97.88           C  
ATOM   4777  HA  SER A 302     -11.682  30.367  27.562  1.00 97.88           H  
ATOM   4778  C   SER A 302     -11.884  29.956  25.497  1.00 97.88           C  
ATOM   4779  CB  SER A 302     -13.480  31.287  26.905  1.00 97.88           C  
ATOM   4780  HB2 SER A 302     -14.062  30.371  27.014  1.00 97.88           H  
ATOM   4781  HB3 SER A 302     -13.573  31.868  27.823  1.00 97.88           H  
ATOM   4782  O   SER A 302     -11.789  28.748  25.706  1.00 97.88           O  
ATOM   4783  OG  SER A 302     -13.993  32.033  25.822  1.00 97.88           O  
ATOM   4784  HG  SER A 302     -13.671  32.932  25.913  1.00 97.88           H  
ATOM   4785  N   GLY A 303     -11.766  30.484  24.273  1.00 97.88           N  
ATOM   4786  H   GLY A 303     -11.894  31.480  24.165  1.00 97.88           H  
ATOM   4787  CA  GLY A 303     -11.490  29.693  23.072  1.00 97.88           C  
ATOM   4788  HA2 GLY A 303     -12.301  28.987  22.893  1.00 97.88           H  
ATOM   4789  HA3 GLY A 303     -11.402  30.362  22.216  1.00 97.88           H  
ATOM   4790  C   GLY A 303     -10.177  28.927  23.156  1.00 97.88           C  
ATOM   4791  O   GLY A 303     -10.162  27.710  22.991  1.00 97.88           O  
ATOM   4792  N   ILE A 304      -9.086  29.622  23.495  1.00 97.75           N  
ATOM   4793  H   ILE A 304      -9.172  30.624  23.595  1.00 97.75           H  
ATOM   4794  CA  ILE A 304      -7.763  29.008  23.672  1.00 97.75           C  
ATOM   4795  HA  ILE A 304      -7.494  28.504  22.744  1.00 97.75           H  
ATOM   4796  C   ILE A 304      -7.813  27.939  24.765  1.00 97.75           C  
ATOM   4797  CB  ILE A 304      -6.701  30.091  23.980  1.00 97.75           C  
ATOM   4798  HB  ILE A 304      -7.071  30.705  24.801  1.00 97.75           H  
ATOM   4799  O   ILE A 304      -7.286  26.849  24.571  1.00 97.75           O  
ATOM   4800  CG1 ILE A 304      -6.490  30.983  22.737  1.00 97.75           C  
ATOM   4801 HG12 ILE A 304      -7.449  31.343  22.363  1.00 97.75           H  
ATOM   4802 HG13 ILE A 304      -6.049  30.377  21.946  1.00 97.75           H  
ATOM   4803  CG2 ILE A 304      -5.337  29.501  24.399  1.00 97.75           C  
ATOM   4804 HG21 ILE A 304      -4.835  29.054  23.540  1.00 97.75           H  
ATOM   4805 HG22 ILE A 304      -5.442  28.740  25.171  1.00 97.75           H  
ATOM   4806 HG23 ILE A 304      -4.699  30.289  24.800  1.00 97.75           H  
ATOM   4807  CD1 ILE A 304      -5.600  32.207  22.994  1.00 97.75           C  
ATOM   4808 HD11 ILE A 304      -4.572  31.900  23.188  1.00 97.75           H  
ATOM   4809 HD12 ILE A 304      -5.604  32.845  22.111  1.00 97.75           H  
ATOM   4810 HD13 ILE A 304      -5.981  32.771  23.845  1.00 97.75           H  
ATOM   4811  N   THR A 305      -8.465  28.217  25.899  1.00 98.06           N  
ATOM   4812  H   THR A 305      -8.896  29.125  25.996  1.00 98.06           H  
ATOM   4813  CA  THR A 305      -8.569  27.251  27.005  1.00 98.06           C  
ATOM   4814  HA  THR A 305      -7.565  26.919  27.267  1.00 98.06           H  
ATOM   4815  C   THR A 305      -9.369  26.009  26.603  1.00 98.06           C  
ATOM   4816  CB  THR A 305      -9.193  27.889  28.255  1.00 98.06           C  
ATOM   4817  HB  THR A 305     -10.235  28.145  28.063  1.00 98.06           H  
ATOM   4818  O   THR A 305      -8.959  24.892  26.916  1.00 98.06           O  
ATOM   4819  CG2 THR A 305      -9.112  26.949  29.458  1.00 98.06           C  
ATOM   4820 HG21 THR A 305      -8.114  26.514  29.506  1.00 98.06           H  
ATOM   4821 HG22 THR A 305      -9.295  27.499  30.380  1.00 98.06           H  
ATOM   4822 HG23 THR A 305      -9.851  26.153  29.362  1.00 98.06           H  
ATOM   4823  OG1 THR A 305      -8.496  29.061  28.615  1.00 98.06           O  
ATOM   4824  HG1 THR A 305      -8.714  29.732  27.964  1.00 98.06           H  
ATOM   4825  N   GLY A 306     -10.475  26.189  25.873  1.00 97.06           N  
ATOM   4826  H   GLY A 306     -10.763  27.130  25.647  1.00 97.06           H  
ATOM   4827  CA  GLY A 306     -11.265  25.090  25.317  1.00 97.06           C  
ATOM   4828  HA2 GLY A 306     -12.119  25.499  24.778  1.00 97.06           H  
ATOM   4829  HA3 GLY A 306     -11.632  24.454  26.123  1.00 97.06           H  
ATOM   4830  C   GLY A 306     -10.453  24.230  24.346  1.00 97.06           C  
ATOM   4831  O   GLY A 306     -10.369  23.014  24.517  1.00 97.06           O  
ATOM   4832  N   ASN A 307      -9.775  24.864  23.387  1.00 96.44           N  
ATOM   4833  H   ASN A 307      -9.904  25.860  23.283  1.00 96.44           H  
ATOM   4834  CA  ASN A 307      -8.951  24.173  22.394  1.00 96.44           C  
ATOM   4835  HA  ASN A 307      -9.547  23.389  21.927  1.00 96.44           H  
ATOM   4836  C   ASN A 307      -7.730  23.483  23.011  1.00 96.44           C  
ATOM   4837  CB  ASN A 307      -8.529  25.181  21.314  1.00 96.44           C  
ATOM   4838  HB2 ASN A 307      -7.719  24.757  20.720  1.00 96.44           H  
ATOM   4839  HB3 ASN A 307      -8.174  26.103  21.775  1.00 96.44           H  
ATOM   4840  O   ASN A 307      -7.330  22.416  22.550  1.00 96.44           O  
ATOM   4841  CG  ASN A 307      -9.653  25.515  20.354  1.00 96.44           C  
ATOM   4842  ND2 ASN A 307      -9.428  26.436  19.457  1.00 96.44           N  
ATOM   4843 HD21 ASN A 307      -8.533  26.901  19.406  1.00 96.44           H  
ATOM   4844 HD22 ASN A 307     -10.120  26.527  18.727  1.00 96.44           H  
ATOM   4845  OD1 ASN A 307     -10.728  24.946  20.382  1.00 96.44           O  
ATOM   4846  N   LEU A 308      -7.155  24.054  24.070  1.00 96.06           N  
ATOM   4847  H   LEU A 308      -7.484  24.965  24.357  1.00 96.06           H  
ATOM   4848  CA  LEU A 308      -6.050  23.457  24.812  1.00 96.06           C  
ATOM   4849  HA  LEU A 308      -5.268  23.195  24.100  1.00 96.06           H  
ATOM   4850  C   LEU A 308      -6.487  22.167  25.518  1.00 96.06           C  
ATOM   4851  CB  LEU A 308      -5.518  24.512  25.793  1.00 96.06           C  
ATOM   4852  HB2 LEU A 308      -5.246  25.405  25.229  1.00 96.06           H  
ATOM   4853  HB3 LEU A 308      -6.321  24.779  26.481  1.00 96.06           H  
ATOM   4854  O   LEU A 308      -5.798  21.155  25.416  1.00 96.06           O  
ATOM   4855  CG  LEU A 308      -4.298  24.078  26.610  1.00 96.06           C  
ATOM   4856  HG  LEU A 308      -4.520  23.149  27.136  1.00 96.06           H  
ATOM   4857  CD1 LEU A 308      -3.062  23.872  25.747  1.00 96.06           C  
ATOM   4858 HD11 LEU A 308      -2.767  24.807  25.271  1.00 96.06           H  
ATOM   4859 HD12 LEU A 308      -3.288  23.121  24.990  1.00 96.06           H  
ATOM   4860 HD13 LEU A 308      -2.243  23.505  26.366  1.00 96.06           H  
ATOM   4861  CD2 LEU A 308      -3.983  25.177  27.619  1.00 96.06           C  
ATOM   4862 HD21 LEU A 308      -3.152  24.861  28.249  1.00 96.06           H  
ATOM   4863 HD22 LEU A 308      -4.855  25.373  28.244  1.00 96.06           H  
ATOM   4864 HD23 LEU A 308      -3.710  26.098  27.102  1.00 96.06           H  
ATOM   4865  N   ALA A 309      -7.651  22.173  26.175  1.00 95.25           N  
ATOM   4866  H   ALA A 309      -8.185  23.029  26.219  1.00 95.25           H  
ATOM   4867  CA  ALA A 309      -8.218  20.961  26.761  1.00 95.25           C  
ATOM   4868  HA  ALA A 309      -7.493  20.523  27.447  1.00 95.25           H  
ATOM   4869  C   ALA A 309      -8.526  19.910  25.687  1.00 95.25           C  
ATOM   4870  CB  ALA A 309      -9.466  21.335  27.557  1.00 95.25           C  
ATOM   4871  HB1 ALA A 309      -9.859  20.440  28.040  1.00 95.25           H  
ATOM   4872  HB2 ALA A 309     -10.226  21.751  26.897  1.00 95.25           H  
ATOM   4873  HB3 ALA A 309      -9.208  22.069  28.321  1.00 95.25           H  
ATOM   4874  O   ALA A 309      -8.182  18.739  25.835  1.00 95.25           O  
ATOM   4875  N   SER A 310      -9.096  20.333  24.563  1.00 93.50           N  
ATOM   4876  H   SER A 310      -9.402  21.293  24.497  1.00 93.50           H  
ATOM   4877  CA  SER A 310      -9.348  19.433  23.443  1.00 93.50           C  
ATOM   4878  HA  SER A 310      -9.967  18.603  23.783  1.00 93.50           H  
ATOM   4879  C   SER A 310      -8.073  18.844  22.831  1.00 93.50           C  
ATOM   4880  CB  SER A 310     -10.117  20.186  22.389  1.00 93.50           C  
ATOM   4881  HB2 SER A 310      -9.538  21.026  22.008  1.00 93.50           H  
ATOM   4882  HB3 SER A 310     -11.054  20.545  22.816  1.00 93.50           H  
ATOM   4883  O   SER A 310      -8.042  17.672  22.472  1.00 93.50           O  
ATOM   4884  OG  SER A 310     -10.374  19.265  21.368  1.00 93.50           O  
ATOM   4885  HG  SER A 310     -11.248  19.529  21.071  1.00 93.50           H  
ATOM   4886  N   ALA A 311      -6.979  19.604  22.758  1.00 93.44           N  
ATOM   4887  H   ALA A 311      -7.042  20.580  23.011  1.00 93.44           H  
ATOM   4888  CA  ALA A 311      -5.690  19.082  22.304  1.00 93.44           C  
ATOM   4889  HA  ALA A 311      -5.832  18.628  21.323  1.00 93.44           H  
ATOM   4890  C   ALA A 311      -5.136  17.978  23.228  1.00 93.44           C  
ATOM   4891  CB  ALA A 311      -4.710  20.256  22.169  1.00 93.44           C  
ATOM   4892  HB1 ALA A 311      -4.522  20.699  23.147  1.00 93.44           H  
ATOM   4893  HB2 ALA A 311      -5.119  21.024  21.512  1.00 93.44           H  
ATOM   4894  HB3 ALA A 311      -3.769  19.902  21.750  1.00 93.44           H  
ATOM   4895  O   ALA A 311      -4.377  17.115  22.779  1.00 93.44           O  
ATOM   4896  N   ILE A 312      -5.520  17.985  24.506  1.00 93.38           N  
ATOM   4897  H   ILE A 312      -6.134  18.725  24.814  1.00 93.38           H  
ATOM   4898  CA  ILE A 312      -5.129  16.961  25.480  1.00 93.38           C  
ATOM   4899  HA  ILE A 312      -4.109  16.642  25.269  1.00 93.38           H  
ATOM   4900  C   ILE A 312      -6.019  15.723  25.355  1.00 93.38           C  
ATOM   4901  CB  ILE A 312      -5.162  17.533  26.914  1.00 93.38           C  
ATOM   4902  HB  ILE A 312      -6.164  17.912  27.111  1.00 93.38           H  
ATOM   4903  O   ILE A 312      -5.492  14.617  25.312  1.00 93.38           O  
ATOM   4904  CG1 ILE A 312      -4.154  18.692  27.065  1.00 93.38           C  
ATOM   4905 HG12 ILE A 312      -4.155  19.320  26.174  1.00 93.38           H  
ATOM   4906 HG13 ILE A 312      -3.147  18.292  27.187  1.00 93.38           H  
ATOM   4907  CG2 ILE A 312      -4.855  16.447  27.965  1.00 93.38           C  
ATOM   4908 HG21 ILE A 312      -4.859  16.874  28.968  1.00 93.38           H  
ATOM   4909 HG22 ILE A 312      -5.618  15.669  27.946  1.00 93.38           H  
ATOM   4910 HG23 ILE A 312      -3.881  15.998  27.774  1.00 93.38           H  
ATOM   4911  CD1 ILE A 312      -4.491  19.595  28.250  1.00 93.38           C  
ATOM   4912 HD11 ILE A 312      -4.358  19.066  29.194  1.00 93.38           H  
ATOM   4913 HD12 ILE A 312      -3.844  20.472  28.219  1.00 93.38           H  
ATOM   4914 HD13 ILE A 312      -5.524  19.935  28.174  1.00 93.38           H  
ATOM   4915  N   PHE A 313      -7.343  15.905  25.320  1.00 91.62           N  
ATOM   4916  H   PHE A 313      -7.692  16.851  25.379  1.00 91.62           H  
ATOM   4917  CA  PHE A 313      -8.309  14.804  25.413  1.00 91.62           C  
ATOM   4918  HA  PHE A 313      -7.854  13.982  25.966  1.00 91.62           H  
ATOM   4919  C   PHE A 313      -8.739  14.213  24.061  1.00 91.62           C  
ATOM   4920  CB  PHE A 313      -9.529  15.290  26.203  1.00 91.62           C  
ATOM   4921  HB2 PHE A 313      -9.945  16.162  25.698  1.00 91.62           H  
ATOM   4922  HB3 PHE A 313     -10.285  14.504  26.175  1.00 91.62           H  
ATOM   4923  O   PHE A 313      -9.202  13.076  24.025  1.00 91.62           O  
ATOM   4924  CG  PHE A 313      -9.278  15.600  27.667  1.00 91.62           C  
ATOM   4925  CD1 PHE A 313      -8.970  14.557  28.560  1.00 91.62           C  
ATOM   4926  HD1 PHE A 313      -8.899  13.542  28.199  1.00 91.62           H  
ATOM   4927  CD2 PHE A 313      -9.373  16.918  28.148  1.00 91.62           C  
ATOM   4928  HD2 PHE A 313      -9.643  17.722  27.479  1.00 91.62           H  
ATOM   4929  CE1 PHE A 313      -8.737  14.834  29.918  1.00 91.62           C  
ATOM   4930  HE1 PHE A 313      -8.488  14.030  30.595  1.00 91.62           H  
ATOM   4931  CE2 PHE A 313      -9.119  17.202  29.501  1.00 91.62           C  
ATOM   4932  HE2 PHE A 313      -9.169  18.221  29.855  1.00 91.62           H  
ATOM   4933  CZ  PHE A 313      -8.800  16.158  30.387  1.00 91.62           C  
ATOM   4934  HZ  PHE A 313      -8.594  16.374  31.425  1.00 91.62           H  
ATOM   4935  N   LEU A 314      -8.588  14.961  22.965  1.00 89.06           N  
ATOM   4936  H   LEU A 314      -8.226  15.897  23.080  1.00 89.06           H  
ATOM   4937  CA  LEU A 314      -8.922  14.562  21.592  1.00 89.06           C  
ATOM   4938  HA  LEU A 314      -9.104  13.489  21.550  1.00 89.06           H
[truncated: 1,049,122 more chars]
