# Supplementary material for: A structural model of the iRhom–ADAM17 sheddase complex reveals functional insights into its trafficking and activity
Source: Cell Mol Life Sci. 2023 Apr 29;80(5):135. doi: 10.1007/s00018-023-04783-y (PMC10148629; doi:10.1007/s00018-023-04783-y)
Supplement: Supplementary file 9 — Supplementary file9 (PDB 1415 KB) [file 18_2023_4783_MOESM9_ESM.pdb]

ATOM      1  N   ASP A   1      14.087  55.080  30.969  1.00 50.88           N  
ATOM      2  H   ASP A   1      14.958  54.672  30.659  1.00 50.88           H  
ATOM      3  H2  ASP A   1      13.773  55.756  30.288  1.00 50.88           H  
ATOM      4  H3  ASP A   1      14.217  55.516  31.870  1.00 50.88           H  
ATOM      5  CA  ASP A   1      13.118  53.975  31.091  1.00 50.88           C  
ATOM      6  HA  ASP A   1      13.025  53.491  30.119  1.00 50.88           H  
ATOM      7  C   ASP A   1      11.742  54.500  31.453  1.00 50.88           C  
ATOM      8  CB  ASP A   1      13.655  52.905  32.065  1.00 50.88           C  
ATOM      9  HB2 ASP A   1      12.847  52.218  32.317  1.00 50.88           H  
ATOM     10  HB3 ASP A   1      14.018  53.378  32.977  1.00 50.88           H  
ATOM     11  O   ASP A   1      11.438  54.670  32.625  1.00 50.88           O  
ATOM     12  CG  ASP A   1      14.780  52.107  31.397  1.00 50.88           C  
ATOM     13  OD1 ASP A   1      15.224  52.602  30.341  1.00 50.88           O  
ATOM     14  OD2 ASP A   1      15.147  51.008  31.872  1.00 50.88           O  
ATOM     15  N   SER A   2      10.939  54.831  30.439  1.00 64.44           N  
ATOM     16  H   SER A   2      11.216  54.677  29.480  1.00 64.44           H  
ATOM     17  CA  SER A   2       9.579  55.365  30.613  1.00 64.44           C  
ATOM     18  HA  SER A   2       9.539  55.968  31.520  1.00 64.44           H  
ATOM     19  C   SER A   2       8.517  54.272  30.765  1.00 64.44           C  
ATOM     20  CB  SER A   2       9.217  56.272  29.427  1.00 64.44           C  
ATOM     21  HB2 SER A   2       8.140  56.434  29.397  1.00 64.44           H  
ATOM     22  HB3 SER A   2       9.712  57.234  29.555  1.00 64.44           H  
ATOM     23  O   SER A   2       7.477  54.523  31.369  1.00 64.44           O  
ATOM     24  OG  SER A   2       9.660  55.695  28.213  1.00 64.44           O  
ATOM     25  HG  SER A   2       8.924  55.620  27.601  1.00 64.44           H  
ATOM     26  N   HIS A   3       8.764  53.066  30.241  1.00 81.56           N  
ATOM     27  H   HIS A   3       9.619  52.931  29.720  1.00 81.56           H  
ATOM     28  CA  HIS A   3       7.815  51.951  30.264  1.00 81.56           C  
ATOM     29  HA  HIS A   3       7.011  52.180  30.963  1.00 81.56           H  
ATOM     30  C   HIS A   3       8.475  50.651  30.745  1.00 81.56           C  
ATOM     31  CB  HIS A   3       7.195  51.792  28.866  1.00 81.56           C  
ATOM     32  HB2 HIS A   3       6.474  50.976  28.885  1.00 81.56           H  
ATOM     33  HB3 HIS A   3       7.979  51.527  28.156  1.00 81.56           H  
ATOM     34  O   HIS A   3       9.640  50.389  30.443  1.00 81.56           O  
ATOM     35  CG  HIS A   3       6.496  53.042  28.381  1.00 81.56           C  
ATOM     36  CD2 HIS A   3       6.832  53.798  27.290  1.00 81.56           C  
ATOM     37  HD2 HIS A   3       7.630  53.584  26.594  1.00 81.56           H  
ATOM     38  ND1 HIS A   3       5.458  53.686  29.016  1.00 81.56           N  
ATOM     39  HD1 HIS A   3       5.084  53.454  29.925  1.00 81.56           H  
ATOM     40  CE1 HIS A   3       5.173  54.799  28.324  1.00 81.56           C  
ATOM     41  HE1 HIS A   3       4.432  55.532  28.609  1.00 81.56           H  
ATOM     42  NE2 HIS A   3       5.986  54.915  27.263  1.00 81.56           N  
ATOM     43  N   ARG A   4       7.727  49.817  31.484  1.00 88.56           N  
ATOM     44  H   ARG A   4       6.765  50.069  31.664  1.00 88.56           H  
ATOM     45  CA  ARG A   4       8.157  48.455  31.843  1.00 88.56           C  
ATOM     46  HA  ARG A   4       9.237  48.477  31.987  1.00 88.56           H  
ATOM     47  C   ARG A   4       7.836  47.466  30.716  1.00 88.56           C  
ATOM     48  CB  ARG A   4       7.508  47.971  33.146  1.00 88.56           C  
ATOM     49  HB2 ARG A   4       7.696  46.902  33.242  1.00 88.56           H  
ATOM     50  HB3 ARG A   4       6.430  48.125  33.100  1.00 88.56           H  
ATOM     51  O   ARG A   4       6.743  47.563  30.157  1.00 88.56           O  
ATOM     52  CG  ARG A   4       8.075  48.678  34.377  1.00 88.56           C  
ATOM     53  HG2 ARG A   4       7.666  49.687  34.439  1.00 88.56           H  
ATOM     54  HG3 ARG A   4       9.161  48.738  34.302  1.00 88.56           H  
ATOM     55  CD  ARG A   4       7.715  47.889  35.635  1.00 88.56           C  
ATOM     56  HD2 ARG A   4       6.632  47.779  35.696  1.00 88.56           H  
ATOM     57  HD3 ARG A   4       8.170  46.900  35.581  1.00 88.56           H  
ATOM     58  NE  ARG A   4       8.177  48.609  36.821  1.00 88.56           N  
ATOM     59  HE  ARG A   4       7.718  49.497  36.967  1.00 88.56           H  
ATOM     60  NH1 ARG A   4       8.784  46.854  38.180  1.00 88.56           N  
ATOM     61 HH11 ARG A   4       9.086  46.591  39.107  1.00 88.56           H  
ATOM     62 HH12 ARG A   4       8.457  46.184  37.498  1.00 88.56           H  
ATOM     63  NH2 ARG A   4       8.878  48.927  38.937  1.00 88.56           N  
ATOM     64 HH21 ARG A   4       8.213  48.823  39.690  1.00 88.56           H  
ATOM     65 HH22 ARG A   4       8.823  49.907  38.698  1.00 88.56           H  
ATOM     66  CZ  ARG A   4       8.615  48.123  37.959  1.00 88.56           C  
ATOM     67  N   PRO A   5       8.731  46.506  30.419  1.00 93.06           N  
ATOM     68  CA  PRO A   5       8.565  45.588  29.296  1.00 93.06           C  
ATOM     69  HA  PRO A   5       8.087  46.138  28.485  1.00 93.06           H  
ATOM     70  C   PRO A   5       7.682  44.373  29.649  1.00 93.06           C  
ATOM     71  CB  PRO A   5       9.990  45.240  28.858  1.00 93.06           C  
ATOM     72  HB2 PRO A   5      10.054  44.280  28.346  1.00 93.06           H  
ATOM     73  HB3 PRO A   5      10.376  46.031  28.215  1.00 93.06           H  
ATOM     74  O   PRO A   5       8.159  43.242  29.752  1.00 93.06           O  
ATOM     75  CG  PRO A   5      10.744  45.242  30.183  1.00 93.06           C  
ATOM     76  HG2 PRO A   5      10.573  44.291  30.688  1.00 93.06           H  
ATOM     77  HG3 PRO A   5      11.811  45.420  30.045  1.00 93.06           H  
ATOM     78  CD  PRO A   5      10.075  46.370  30.968  1.00 93.06           C  
ATOM     79  HD2 PRO A   5      10.045  46.127  32.030  1.00 93.06           H  
ATOM     80  HD3 PRO A   5      10.629  47.293  30.801  1.00 93.06           H  
ATOM     81  N   TYR A   6       6.394  44.611  29.908  1.00 93.25           N  
ATOM     82  H   TYR A   6       6.045  45.538  29.711  1.00 93.25           H  
ATOM     83  CA  TYR A   6       5.443  43.560  30.288  1.00 93.25           C  
ATOM     84  HA  TYR A   6       5.856  42.995  31.124  1.00 93.25           H  
ATOM     85  C   TYR A   6       5.172  42.561  29.158  1.00 93.25           C  
ATOM     86  CB  TYR A   6       4.109  44.183  30.722  1.00 93.25           C  
ATOM     87  HB2 TYR A   6       3.725  44.798  29.908  1.00 93.25           H  
ATOM     88  HB3 TYR A   6       3.389  43.380  30.883  1.00 93.25           H  
ATOM     89  O   TYR A   6       5.032  41.369  29.433  1.00 93.25           O  
ATOM     90  CG  TYR A   6       4.163  45.003  31.994  1.00 93.25           C  
ATOM     91  CD1 TYR A   6       4.387  44.365  33.230  1.00 93.25           C  
ATOM     92  HD1 TYR A   6       4.536  43.296  33.267  1.00 93.25           H  
ATOM     93  CD2 TYR A   6       3.943  46.393  31.948  1.00 93.25           C  
ATOM     94  HD2 TYR A   6       3.771  46.877  30.998  1.00 93.25           H  
ATOM     95  CE1 TYR A   6       4.396  45.118  34.419  1.00 93.25           C  
ATOM     96  HE1 TYR A   6       4.554  44.638  35.373  1.00 93.25           H  
ATOM     97  CE2 TYR A   6       3.931  47.147  33.138  1.00 93.25           C  
ATOM     98  HE2 TYR A   6       3.745  48.210  33.103  1.00 93.25           H  
ATOM     99  OH  TYR A   6       4.173  47.223  35.528  1.00 93.25           O  
ATOM    100  HH  TYR A   6       3.954  48.150  35.407  1.00 93.25           H  
ATOM    101  CZ  TYR A   6       4.161  46.507  34.375  1.00 93.25           C  
ATOM    102  N   PHE A   7       5.081  43.033  27.912  1.00 95.19           N  
ATOM    103  H   PHE A   7       5.312  44.002  27.742  1.00 95.19           H  
ATOM    104  CA  PHE A   7       4.786  42.197  26.750  1.00 95.19           C  
ATOM    105  HA  PHE A   7       3.925  41.566  26.971  1.00 95.19           H  
ATOM    106  C   PHE A   7       5.952  41.264  26.431  1.00 95.19           C  
ATOM    107  CB  PHE A   7       4.438  43.088  25.550  1.00 95.19           C  
ATOM    108  HB2 PHE A   7       5.223  43.830  25.407  1.00 95.19           H  
ATOM    109  HB3 PHE A   7       3.513  43.624  25.765  1.00 95.19           H  
ATOM    110  O   PHE A   7       5.734  40.075  26.222  1.00 95.19           O  
ATOM    111  CG  PHE A   7       4.274  42.331  24.251  1.00 95.19           C  
ATOM    112  CD1 PHE A   7       5.288  42.371  23.273  1.00 95.19           C  
ATOM    113  HD1 PHE A   7       6.188  42.941  23.448  1.00 95.19           H  
ATOM    114  CD2 PHE A   7       3.116  41.564  24.032  1.00 95.19           C  
ATOM    115  HD2 PHE A   7       2.343  41.517  24.785  1.00 95.19           H  
ATOM    116  CE1 PHE A   7       5.141  41.644  22.079  1.00 95.19           C  
ATOM    117  HE1 PHE A   7       5.924  41.655  21.335  1.00 95.19           H  
ATOM    118  CE2 PHE A   7       2.967  40.845  22.835  1.00 95.19           C  
ATOM    119  HE2 PHE A   7       2.078  40.256  22.665  1.00 95.19           H  
ATOM    120  CZ  PHE A   7       3.981  40.879  21.864  1.00 95.19           C  
ATOM    121  HZ  PHE A   7       3.872  40.303  20.957  1.00 95.19           H  
ATOM    122  N   THR A   8       7.185  41.775  26.466  1.00 96.56           N  
ATOM    123  H   THR A   8       7.280  42.772  26.596  1.00 96.56           H  
ATOM    124  CA  THR A   8       8.399  40.985  26.233  1.00 96.56           C  
ATOM    125  HA  THR A   8       8.363  40.567  25.227  1.00 96.56           H  
ATOM    126  C   THR A   8       8.480  39.830  27.220  1.00 96.56           C  
ATOM    127  CB  THR A   8       9.671  41.832  26.371  1.00 96.56           C  
ATOM    128  HB  THR A   8       9.773  42.176  27.401  1.00 96.56           H  
ATOM    129  O   THR A   8       8.582  38.685  26.802  1.00 96.56           O  
ATOM    130  CG2 THR A   8      10.916  41.033  25.989  1.00 96.56           C  
ATOM    131 HG21 THR A   8      11.125  40.270  26.738  1.00 96.56           H  
ATOM    132 HG22 THR A   8      10.770  40.549  25.023  1.00 96.56           H  
ATOM    133 HG23 THR A   8      11.774  41.702  25.919  1.00 96.56           H  
ATOM    134  OG1 THR A   8       9.638  42.958  25.534  1.00 96.56           O  
ATOM    135  HG1 THR A   8       8.915  43.526  25.812  1.00 96.56           H  
ATOM    136  N   TYR A   9       8.373  40.108  28.524  1.00 95.75           N  
ATOM    137  H   TYR A   9       8.260  41.067  28.819  1.00 95.75           H  
ATOM    138  CA  TYR A   9       8.484  39.061  29.542  1.00 95.75           C  
ATOM    139  HA  TYR A   9       9.402  38.500  29.367  1.00 95.75           H  
ATOM    140  C   TYR A   9       7.363  38.025  29.458  1.00 95.75           C  
ATOM    141  CB  TYR A   9       8.536  39.698  30.935  1.00 95.75           C  
ATOM    142  HB2 TYR A   9       8.508  38.899  31.677  1.00 95.75           H  
ATOM    143  HB3 TYR A   9       7.639  40.304  31.062  1.00 95.75           H  
ATOM    144  O   TYR A   9       7.632  36.839  29.644  1.00 95.75           O  
ATOM    145  CG  TYR A   9       9.749  40.559  31.240  1.00 95.75           C  
ATOM    146  CD1 TYR A   9      11.007  40.291  30.658  1.00 95.75           C  
ATOM    147  HD1 TYR A   9      11.138  39.473  29.964  1.00 95.75           H  
ATOM    148  CD2 TYR A   9       9.620  41.621  32.157  1.00 95.75           C  
ATOM    149  HD2 TYR A   9       8.657  41.824  32.602  1.00 95.75           H  
ATOM    150  CE1 TYR A   9      12.116  41.095  30.967  1.00 95.75           C  
ATOM    151  HE1 TYR A   9      13.071  40.897  30.503  1.00 95.75           H  
ATOM    152  CE2 TYR A   9      10.737  42.407  32.497  1.00 95.75           C  
ATOM    153  HE2 TYR A   9      10.628  43.213  33.207  1.00 95.75           H  
ATOM    154  OH  TYR A   9      13.063  42.923  32.192  1.00 95.75           O  
ATOM    155  HH  TYR A   9      12.857  43.511  32.922  1.00 95.75           H  
ATOM    156  CZ  TYR A   9      11.986  42.150  31.890  1.00 95.75           C  
ATOM    157  N   TRP A  10       6.137  38.442  29.131  1.00 96.31           N  
ATOM    158  H   TRP A  10       5.968  39.428  28.994  1.00 96.31           H  
ATOM    159  CA  TRP A  10       5.042  37.507  28.880  1.00 96.31           C  
ATOM    160  HA  TRP A  10       4.912  36.857  29.745  1.00 96.31           H  
ATOM    161  C   TRP A  10       5.318  36.614  27.671  1.00 96.31           C  
ATOM    162  CB  TRP A  10       3.748  38.284  28.655  1.00 96.31           C  
ATOM    163  HB2 TRP A  10       3.471  38.784  29.583  1.00 96.31           H  
ATOM    164  HB3 TRP A  10       3.917  39.059  27.908  1.00 96.31           H  
ATOM    165  O   TRP A  10       5.218  35.394  27.778  1.00 96.31           O  
ATOM    166  CG  TRP A  10       2.595  37.449  28.209  1.00 96.31           C  
ATOM    167  CD1 TRP A  10       1.909  36.555  28.958  1.00 96.31           C  
ATOM    168  HD1 TRP A  10       2.104  36.343  29.999  1.00 96.31           H  
ATOM    169  CD2 TRP A  10       2.043  37.364  26.866  1.00 96.31           C  
ATOM    170  CE2 TRP A  10       0.999  36.394  26.874  1.00 96.31           C  
ATOM    171  CE3 TRP A  10       2.349  37.987  25.636  1.00 96.31           C  
ATOM    172  HE3 TRP A  10       3.158  38.701  25.590  1.00 96.31           H  
ATOM    173  NE1 TRP A  10       0.964  35.924  28.170  1.00 96.31           N  
ATOM    174  HE1 TRP A  10       0.411  35.134  28.471  1.00 96.31           H  
ATOM    175  CH2 TRP A  10       0.598  36.709  24.510  1.00 96.31           C  
ATOM    176  HH2 TRP A  10       0.064  36.450  23.607  1.00 96.31           H  
ATOM    177  CZ2 TRP A  10       0.278  36.069  25.719  1.00 96.31           C  
ATOM    178  HZ2 TRP A  10      -0.501  35.321  25.760  1.00 96.31           H  
ATOM    179  CZ3 TRP A  10       1.634  37.660  24.468  1.00 96.31           C  
ATOM    180  HZ3 TRP A  10       1.897  38.120  23.528  1.00 96.31           H  
ATOM    181  N   LEU A  11       5.701  37.209  26.540  1.00 97.06           N  
ATOM    182  H   LEU A  11       5.779  38.216  26.525  1.00 97.06           H  
ATOM    183  CA  LEU A  11       5.971  36.488  25.300  1.00 97.06           C  
ATOM    184  HA  LEU A  11       5.070  35.946  25.013  1.00 97.06           H  
ATOM    185  C   LEU A  11       7.093  35.460  25.496  1.00 97.06           C  
ATOM    186  CB  LEU A  11       6.320  37.519  24.215  1.00 97.06           C  
ATOM    187  HB2 LEU A  11       7.213  38.059  24.531  1.00 97.06           H  
ATOM    188  HB3 LEU A  11       5.508  38.240  24.128  1.00 97.06           H  
ATOM    189  O   LEU A  11       6.929  34.299  25.131  1.00 97.06           O  
ATOM    190  CG  LEU A  11       6.580  36.892  22.837  1.00 97.06           C  
ATOM    191  HG  LEU A  11       7.294  36.074  22.930  1.00 97.06           H  
ATOM    192  CD1 LEU A  11       5.292  36.366  22.202  1.00 97.06           C  
ATOM    193 HD11 LEU A  11       5.495  36.010  21.192  1.00 97.06           H  
ATOM    194 HD12 LEU A  11       4.913  35.529  22.788  1.00 97.06           H  
ATOM    195 HD13 LEU A  11       4.542  37.156  22.163  1.00 97.06           H  
ATOM    196  CD2 LEU A  11       7.196  37.940  21.915  1.00 97.06           C  
ATOM    197 HD21 LEU A  11       6.480  38.737  21.714  1.00 97.06           H  
ATOM    198 HD22 LEU A  11       7.493  37.459  20.983  1.00 97.06           H  
ATOM    199 HD23 LEU A  11       8.087  38.356  22.385  1.00 97.06           H  
ATOM    200  N   THR A  12       8.196  35.866  26.133  1.00 97.38           N  
ATOM    201  H   THR A  12       8.285  36.842  26.376  1.00 97.38           H  
ATOM    202  CA  THR A  12       9.322  34.982  26.452  1.00 97.38           C  
ATOM    203  HA  THR A  12       9.687  34.531  25.529  1.00 97.38           H  
ATOM    204  C   THR A  12       8.897  33.842  27.376  1.00 97.38           C  
ATOM    205  CB  THR A  12      10.464  35.781  27.104  1.00 97.38           C  
ATOM    206  HB  THR A  12      10.169  36.099  28.104  1.00 97.38           H  
ATOM    207  O   THR A  12       9.256  32.692  27.132  1.00 97.38           O  
ATOM    208  CG2 THR A  12      11.767  34.998  27.179  1.00 97.38           C  
ATOM    209 HG21 THR A  12      12.502  35.574  27.742  1.00 97.38           H  
ATOM    210 HG22 THR A  12      12.140  34.837  26.168  1.00 97.38           H  
ATOM    211 HG23 THR A  12      11.613  34.039  27.674  1.00 97.38           H  
ATOM    212  OG1 THR A  12      10.776  36.917  26.340  1.00 97.38           O  
ATOM    213  HG1 THR A  12      10.825  36.611  25.432  1.00 97.38           H  
ATOM    214  N   PHE A  13       8.098  34.130  28.409  1.00 96.88           N  
ATOM    215  H   PHE A  13       7.814  35.088  28.560  1.00 96.88           H  
ATOM    216  CA  PHE A  13       7.561  33.104  29.304  1.00 96.88           C  
ATOM    217  HA  PHE A  13       8.389  32.547  29.742  1.00 96.88           H  
ATOM    218  C   PHE A  13       6.692  32.088  28.551  1.00 96.88           C  
ATOM    219  CB  PHE A  13       6.777  33.782  30.437  1.00 96.88           C  
ATOM    220  HB2 PHE A  13       7.472  34.355  31.052  1.00 96.88           H  
ATOM    221  HB3 PHE A  13       6.062  34.488  30.015  1.00 96.88           H  
ATOM    222  O   PHE A  13       6.914  30.883  28.666  1.00 96.88           O  
ATOM    223  CG  PHE A  13       6.027  32.812  31.325  1.00 96.88           C  
ATOM    224  CD1 PHE A  13       4.644  32.614  31.148  1.00 96.88           C  
ATOM    225  HD1 PHE A  13       4.114  33.160  30.382  1.00 96.88           H  
ATOM    226  CD2 PHE A  13       6.720  32.078  32.305  1.00 96.88           C  
ATOM    227  HD2 PHE A  13       7.784  32.212  32.428  1.00 96.88           H  
ATOM    228  CE1 PHE A  13       3.956  31.690  31.955  1.00 96.88           C  
ATOM    229  HE1 PHE A  13       2.898  31.528  31.810  1.00 96.88           H  
ATOM    230  CE2 PHE A  13       6.032  31.156  33.113  1.00 96.88           C  
ATOM    231  HE2 PHE A  13       6.566  30.584  33.857  1.00 96.88           H  
ATOM    232  CZ  PHE A  13       4.649  30.966  32.941  1.00 96.88           C  
ATOM    233  HZ  PHE A  13       4.123  30.248  33.553  1.00 96.88           H  
ATOM    234  N   VAL A  14       5.747  32.566  27.738  1.00 97.44           N  
ATOM    235  H   VAL A  14       5.640  33.568  27.673  1.00 97.44           H  
ATOM    236  CA  VAL A  14       4.848  31.722  26.939  1.00 97.44           C  
ATOM    237  HA  VAL A  14       4.312  31.046  27.604  1.00 97.44           H  
ATOM    238  C   VAL A  14       5.633  30.844  25.967  1.00 97.44           C  
ATOM    239  CB  VAL A  14       3.818  32.605  26.208  1.00 97.44           C  
ATOM    240  HB  VAL A  14       4.325  33.458  25.758  1.00 97.44           H  
ATOM    241  O   VAL A  14       5.385  29.643  25.904  1.00 97.44           O  
ATOM    242  CG1 VAL A  14       3.065  31.871  25.097  1.00 97.44           C  
ATOM    243 HG11 VAL A  14       2.587  30.974  25.491  1.00 97.44           H  
ATOM    244 HG12 VAL A  14       3.753  31.608  24.293  1.00 97.44           H  
ATOM    245 HG13 VAL A  14       2.311  32.532  24.670  1.00 97.44           H  
ATOM    246  CG2 VAL A  14       2.774  33.119  27.204  1.00 97.44           C  
ATOM    247 HG21 VAL A  14       2.242  32.282  27.656  1.00 97.44           H  
ATOM    248 HG22 VAL A  14       3.252  33.708  27.986  1.00 97.44           H  
ATOM    249 HG23 VAL A  14       2.058  33.755  26.683  1.00 97.44           H  
ATOM    250  N   HIS A  15       6.613  31.403  25.253  1.00 98.06           N  
ATOM    251  H   HIS A  15       6.771  32.396  25.342  1.00 98.06           H  
ATOM    252  CA  HIS A  15       7.448  30.646  24.315  1.00 98.06           C  
ATOM    253  HA  HIS A  15       6.813  30.155  23.577  1.00 98.06           H  
ATOM    254  C   HIS A  15       8.232  29.521  24.993  1.00 98.06           C  
ATOM    255  CB  HIS A  15       8.402  31.611  23.599  1.00 98.06           C  
ATOM    256  HB2 HIS A  15       8.899  32.244  24.334  1.00 98.06           H  
ATOM    257  HB3 HIS A  15       9.172  31.025  23.099  1.00 98.06           H  
ATOM    258  O   HIS A  15       8.256  28.403  24.475  1.00 98.06           O  
ATOM    259  CG  HIS A  15       7.765  32.491  22.550  1.00 98.06           C  
ATOM    260  CD2 HIS A  15       6.568  32.290  21.920  1.00 98.06           C  
ATOM    261  HD2 HIS A  15       5.857  31.505  22.132  1.00 98.06           H  
ATOM    262  ND1 HIS A  15       8.439  33.513  21.886  1.00 98.06           N  
ATOM    263  CE1 HIS A  15       7.638  33.911  20.890  1.00 98.06           C  
ATOM    264  HE1 HIS A  15       7.876  34.684  20.174  1.00 98.06           H  
ATOM    265  NE2 HIS A  15       6.513  33.192  20.877  1.00 98.06           N  
ATOM    266  HE2 HIS A  15       5.834  33.215  20.130  1.00 98.06           H  
ATOM    267  N   ILE A  16       8.820  29.781  26.164  1.00 97.94           N  
ATOM    268  H   ILE A  16       8.767  30.721  26.532  1.00 97.94           H  
ATOM    269  CA  ILE A  16       9.554  28.764  26.930  1.00 97.94           C  
ATOM    270  HA  ILE A  16      10.276  28.286  26.268  1.00 97.94           H  
ATOM    271  C   ILE A  16       8.604  27.660  27.413  1.00 97.94           C  
ATOM    272  CB  ILE A  16      10.333  29.422  28.094  1.00 97.94           C  
ATOM    273  HB  ILE A  16       9.644  30.052  28.658  1.00 97.94           H  
ATOM    274  O   ILE A  16       8.900  26.479  27.231  1.00 97.94           O  
ATOM    275  CG1 ILE A  16      11.476  30.304  27.539  1.00 97.94           C  
ATOM    276 HG12 ILE A  16      12.246  29.666  27.103  1.00 97.94           H  
ATOM    277 HG13 ILE A  16      11.098  30.941  26.740  1.00 97.94           H  
ATOM    278  CG2 ILE A  16      10.910  28.360  29.053  1.00 97.94           C  
ATOM    279 HG21 ILE A  16      11.552  27.671  28.505  1.00 97.94           H  
ATOM    280 HG22 ILE A  16      10.107  27.797  29.527  1.00 97.94           H  
ATOM    281 HG23 ILE A  16      11.484  28.830  29.851  1.00 97.94           H  
ATOM    282  CD1 ILE A  16      12.123  31.219  28.588  1.00 97.94           C  
ATOM    283 HD11 ILE A  16      11.357  31.823  29.075  1.00 97.94           H  
ATOM    284 HD12 ILE A  16      12.835  31.881  28.094  1.00 97.94           H  
ATOM    285 HD13 ILE A  16      12.661  30.635  29.335  1.00 97.94           H  
ATOM    286  N   ILE A  17       7.453  28.024  27.990  1.00 97.62           N  
ATOM    287  H   ILE A  17       7.255  29.009  28.092  1.00 97.62           H  
ATOM    288  CA  ILE A  17       6.478  27.055  28.515  1.00 97.62           C  
ATOM    289  HA  ILE A  17       6.994  26.378  29.196  1.00 97.62           H  
ATOM    290  C   ILE A  17       5.908  26.177  27.398  1.00 97.62           C  
ATOM    291  CB  ILE A  17       5.357  27.779  29.295  1.00 97.62           C  
ATOM    292  HB  ILE A  17       4.993  28.597  28.673  1.00 97.62           H  
ATOM    293  O   ILE A  17       5.876  24.959  27.555  1.00 97.62           O  
ATOM    294  CG1 ILE A  17       5.877  28.401  30.612  1.00 97.62           C  
ATOM    295 HG12 ILE A  17       6.761  29.004  30.406  1.00 97.62           H  
ATOM    296 HG13 ILE A  17       5.108  29.076  30.987  1.00 97.62           H  
ATOM    297  CG2 ILE A  17       4.154  26.861  29.585  1.00 97.62           C  
ATOM    298 HG21 ILE A  17       3.446  27.368  30.241  1.00 97.62           H  
ATOM    299 HG22 ILE A  17       3.632  26.616  28.660  1.00 97.62           H  
ATOM    300 HG23 ILE A  17       4.482  25.933  30.053  1.00 97.62           H  
ATOM    301  CD1 ILE A  17       6.229  27.414  31.736  1.00 97.62           C  
ATOM    302 HD11 ILE A  17       5.344  26.866  32.058  1.00 97.62           H  
ATOM    303 HD12 ILE A  17       6.615  27.973  32.588  1.00 97.62           H  
ATOM    304 HD13 ILE A  17       6.995  26.714  31.403  1.00 97.62           H  
ATOM    305  N   ILE A  18       5.503  26.767  26.268  1.00 97.38           N  
ATOM    306  H   ILE A  18       5.559  27.772  26.195  1.00 97.38           H  
ATOM    307  CA  ILE A  18       4.993  26.007  25.117  1.00 97.38           C  
ATOM    308  HA  ILE A  18       4.138  25.410  25.436  1.00 97.38           H  
ATOM    309  C   ILE A  18       6.056  25.028  24.628  1.00 97.38           C  
ATOM    310  CB  ILE A  18       4.534  26.951  23.983  1.00 97.38           C  
ATOM    311  HB  ILE A  18       5.316  27.689  23.810  1.00 97.38           H  
ATOM    312  O   ILE A  18       5.758  23.851  24.469  1.00 97.38           O  
ATOM    313  CG1 ILE A  18       3.243  27.673  24.420  1.00 97.38           C  
ATOM    314 HG12 ILE A  18       3.382  28.093  25.416  1.00 97.38           H  
ATOM    315 HG13 ILE A  18       2.420  26.959  24.465  1.00 97.38           H  
ATOM    316  CG2 ILE A  18       4.290  26.190  22.662  1.00 97.38           C  
ATOM    317 HG21 ILE A  18       4.004  26.879  21.867  1.00 97.38           H  
ATOM    318 HG22 ILE A  18       5.199  25.696  22.319  1.00 97.38           H  
ATOM    319 HG23 ILE A  18       3.509  25.441  22.792  1.00 97.38           H  
ATOM    320  CD1 ILE A  18       2.859  28.824  23.492  1.00 97.38           C  
ATOM    321 HD11 ILE A  18       2.652  28.442  22.493  1.00 97.38           H  
ATOM    322 HD12 ILE A  18       3.685  29.532  23.431  1.00 97.38           H  
ATOM    323 HD13 ILE A  18       1.965  29.320  23.871  1.00 97.38           H  
ATOM    324  N   THR A  19       7.296  25.486  24.438  1.00 97.75           N  
ATOM    325  H   THR A  19       7.484  26.466  24.598  1.00 97.75           H  
ATOM    326  CA  THR A  19       8.380  24.629  23.935  1.00 97.75           C  
ATOM    327  HA  THR A  19       8.077  24.214  22.973  1.00 97.75           H  
ATOM    328  C   THR A  19       8.641  23.448  24.873  1.00 97.75           C  
ATOM    329  CB  THR A  19       9.665  25.441  23.716  1.00 97.75           C  
ATOM    330  HB  THR A  19      10.029  25.820  24.671  1.00 97.75           H  
ATOM    331  O   THR A  19       8.761  22.316  24.411  1.00 97.75           O  
ATOM    332  CG2 THR A  19      10.769  24.618  23.051  1.00 97.75           C  
ATOM    333 HG21 THR A  19      11.091  23.816  23.716  1.00 97.75           H  
ATOM    334 HG22 THR A  19      10.403  24.189  22.119  1.00 97.75           H  
ATOM    335 HG23 THR A  19      11.625  25.258  22.839  1.00 97.75           H  
ATOM    336  OG1 THR A  19       9.406  26.534  22.862  1.00 97.75           O  
ATOM    337  HG1 THR A  19       9.054  27.244  23.405  1.00 97.75           H  
ATOM    338  N   LEU A  20       8.667  23.679  26.191  1.00 97.38           N  
ATOM    339  H   LEU A  20       8.542  24.625  26.521  1.00 97.38           H  
ATOM    340  CA  LEU A  20       8.832  22.608  27.179  1.00 97.38           C  
ATOM    341  HA  LEU A  20       9.717  22.025  26.923  1.00 97.38           H  
ATOM    342  C   LEU A  20       7.660  21.620  27.165  1.00 97.38           C  
ATOM    343  CB  LEU A  20       9.000  23.217  28.582  1.00 97.38           C  
ATOM    344  HB2 LEU A  20       8.854  22.431  29.324  1.00 97.38           H  
ATOM    345  HB3 LEU A  20       8.218  23.961  28.732  1.00 97.38           H  
ATOM    346  O   LEU A  20       7.884  20.414  27.166  1.00 97.38           O  
ATOM    347  CG  LEU A  20      10.372  23.864  28.833  1.00 97.38           C  
ATOM    348  HG  LEU A  20      10.602  24.573  28.038  1.00 97.38           H  
ATOM    349  CD1 LEU A  20      10.339  24.619  30.164  1.00 97.38           C  
ATOM    350 HD11 LEU A  20      10.129  23.929  30.981  1.00 97.38           H  
ATOM    351 HD12 LEU A  20      11.300  25.105  30.333  1.00 97.38           H  
ATOM    352 HD13 LEU A  20       9.562  25.382  30.125  1.00 97.38           H  
ATOM    353  CD2 LEU A  20      11.494  22.824  28.907  1.00 97.38           C  
ATOM    354 HD21 LEU A  20      11.265  22.075  29.666  1.00 97.38           H  
ATOM    355 HD22 LEU A  20      11.612  22.329  27.943  1.00 97.38           H  
ATOM    356 HD23 LEU A  20      12.436  23.314  29.155  1.00 97.38           H  
ATOM    357  N   LEU A  21       6.419  22.112  27.128  1.00 96.12           N  
ATOM    358  H   LEU A  21       6.293  23.114  27.108  1.00 96.12           H  
ATOM    359  CA  LEU A  21       5.234  21.253  27.105  1.00 96.12           C  
ATOM    360  HA  LEU A  21       5.297  20.543  27.930  1.00 96.12           H  
ATOM    361  C   LEU A  21       5.166  20.411  25.833  1.00 96.12           C  
ATOM    362  CB  LEU A  21       3.964  22.103  27.252  1.00 96.12           C  
ATOM    363  HB2 LEU A  21       4.019  22.936  26.552  1.00 96.12           H  
ATOM    364  HB3 LEU A  21       3.103  21.496  26.975  1.00 96.12           H  
ATOM    365  O   LEU A  21       4.904  19.216  25.922  1.00 96.12           O  
ATOM    366  CG  LEU A  21       3.732  22.643  28.672  1.00 96.12           C  
ATOM    367  HG  LEU A  21       4.607  23.198  29.010  1.00 96.12           H  
ATOM    368  CD1 LEU A  21       2.535  23.590  28.649  1.00 96.12           C  
ATOM    369 HD11 LEU A  21       2.372  24.010  29.641  1.00 96.12           H  
ATOM    370 HD12 LEU A  21       2.743  24.400  27.950  1.00 96.12           H  
ATOM    371 HD13 LEU A  21       1.640  23.058  28.327  1.00 96.12           H  
ATOM    372  CD2 LEU A  21       3.441  21.531  29.683  1.00 96.12           C  
ATOM    373 HD21 LEU A  21       3.181  21.969  30.647  1.00 96.12           H  
ATOM    374 HD22 LEU A  21       2.612  20.917  29.333  1.00 96.12           H  
ATOM    375 HD23 LEU A  21       4.322  20.904  29.820  1.00 96.12           H  
ATOM    376  N   VAL A  22       5.446  21.008  24.675  1.00 95.56           N  
ATOM    377  H   VAL A  22       5.651  21.997  24.687  1.00 95.56           H  
ATOM    378  CA  VAL A  22       5.472  20.317  23.381  1.00 95.56           C  
ATOM    379  HA  VAL A  22       4.501  19.855  23.199  1.00 95.56           H  
ATOM    380  C   VAL A  22       6.498  19.184  23.389  1.00 95.56           C  
ATOM    381  CB  VAL A  22       5.737  21.334  22.256  1.00 95.56           C  
ATOM    382  HB  VAL A  22       6.548  21.999  22.554  1.00 95.56           H  
ATOM    383  O   VAL A  22       6.166  18.061  23.024  1.00 95.56           O  
ATOM    384  CG1 VAL A  22       6.145  20.669  20.942  1.00 95.56           C  
ATOM    385 HG11 VAL A  22       7.150  20.257  21.033  1.00 95.56           H  
ATOM    386 HG12 VAL A  22       5.456  19.859  20.700  1.00 95.56           H  
ATOM    387 HG13 VAL A  22       6.147  21.401  20.135  1.00 95.56           H  
ATOM    388  CG2 VAL A  22       4.477  22.174  22.011  1.00 95.56           C  
ATOM    389 HG21 VAL A  22       3.663  21.530  21.678  1.00 95.56           H  
ATOM    390 HG22 VAL A  22       4.678  22.930  21.251  1.00 95.56           H  
ATOM    391 HG23 VAL A  22       4.164  22.675  22.927  1.00 95.56           H  
ATOM    392  N   ILE A  23       7.712  19.431  23.887  1.00 95.50           N  
ATOM    393  H   ILE A  23       7.934  20.370  24.185  1.00 95.50           H  
ATOM    394  CA  ILE A  23       8.756  18.398  23.964  1.00 95.50           C  
ATOM    395  HA  ILE A  23       8.843  17.915  22.991  1.00 95.50           H  
ATOM    396  C   ILE A  23       8.385  17.294  24.961  1.00 95.50           C  
ATOM    397  CB  ILE A  23      10.110  19.054  24.300  1.00 95.50           C  
ATOM    398  HB  ILE A  23       9.978  19.701  25.168  1.00 95.50           H  
ATOM    399  O   ILE A  23       8.615  16.121  24.688  1.00 95.50           O  
ATOM    400  CG1 ILE A  23      10.554  19.909  23.093  1.00 95.50           C  
ATOM    401 HG12 ILE A  23       9.734  20.544  22.757  1.00 95.50           H  
ATOM    402 HG13 ILE A  23      10.824  19.256  22.263  1.00 95.50           H  
ATOM    403  CG2 ILE A  23      11.182  18.001  24.642  1.00 95.50           C  
ATOM    404 HG21 ILE A  23      11.248  17.276  23.832  1.00 95.50           H  
ATOM    405 HG22 ILE A  23      12.156  18.465  24.798  1.00 95.50           H  
ATOM    406 HG23 ILE A  23      10.921  17.477  25.562  1.00 95.50           H  
ATOM    407  CD1 ILE A  23      11.731  20.824  23.415  1.00 95.50           C  
ATOM    408 HD11 ILE A  23      12.628  20.221  23.560  1.00 95.50           H  
ATOM    409 HD12 ILE A  23      11.522  21.405  24.313  1.00 95.50           H  
ATOM    410 HD13 ILE A  23      11.889  21.501  22.576  1.00 95.50           H  
ATOM    411  N   CYS A  24       7.784  17.638  26.103  1.00 94.38           N  
ATOM    412  H   CYS A  24       7.662  18.617  26.318  1.00 94.38           H  
ATOM    413  CA  CYS A  24       7.347  16.643  27.085  1.00 94.38           C  
ATOM    414  HA  CYS A  24       8.170  15.959  27.293  1.00 94.38           H  
ATOM    415  C   CYS A  24       6.174  15.776  26.601  1.00 94.38           C  
ATOM    416  CB  CYS A  24       6.958  17.361  28.383  1.00 94.38           C  
ATOM    417  HB2 CYS A  24       6.302  18.199  28.149  1.00 94.38           H  
ATOM    418  HB3 CYS A  24       6.423  16.662  29.025  1.00 94.38           H  
ATOM    419  O   CYS A  24       6.006  14.670  27.105  1.00 94.38           O  
ATOM    420  SG  CYS A  24       8.438  17.946  29.261  1.00 94.38           S  
ATOM    421  HG  CYS A  24       7.789  18.645  30.197  1.00 94.38           H  
ATOM    422  N   THR A  25       5.349  16.277  25.677  1.00 92.06           N  
ATOM    423  H   THR A  25       5.558  17.187  25.291  1.00 92.06           H  
ATOM    424  CA  THR A  25       4.131  15.593  25.208  1.00 92.06           C  
ATOM    425  HA  THR A  25       3.840  14.842  25.942  1.00 92.06           H  
ATOM    426  C   THR A  25       4.343  14.824  23.906  1.00 92.06           C  
ATOM    427  CB  THR A  25       2.947  16.565  25.073  1.00 92.06           C  
ATOM    428  HB  THR A  25       2.140  16.077  24.526  1.00 92.06           H  
ATOM    429  O   THR A  25       3.933  13.671  23.833  1.00 92.06           O  
ATOM    430  CG2 THR A  25       2.415  17.019  26.433  1.00 92.06           C  
ATOM    431 HG21 THR A  25       3.205  17.490  27.017  1.00 92.06           H  
ATOM    432 HG22 THR A  25       2.035  16.153  26.975  1.00 92.06           H  
ATOM    433 HG23 THR A  25       1.598  17.725  26.284  1.00 92.06           H  
ATOM    434  OG1 THR A  25       3.321  17.738  24.399  1.00 92.06           O  
ATOM    435  HG1 THR A  25       3.874  18.248  24.995  1.00 92.06           H  
ATOM    436  N   TYR A  26       5.016  15.417  22.915  1.00 91.50           N  
ATOM    437  H   TYR A  26       5.291  16.381  23.034  1.00 91.50           H  
ATOM    438  CA  TYR A  26       5.256  14.813  21.593  1.00 91.50           C  
ATOM    439  HA  TYR A  26       4.572  13.976  21.449  1.00 91.50           H  
ATOM    440  C   TYR A  26       6.673  14.238  21.437  1.00 91.50           C  
ATOM    441  CB  TYR A  26       4.947  15.842  20.493  1.00 91.50           C  
ATOM    442  HB2 TYR A  26       5.254  15.428  19.533  1.00 91.50           H  
ATOM    443  HB3 TYR A  26       5.540  16.742  20.660  1.00 91.50           H  
ATOM    444  O   TYR A  26       6.944  13.487  20.506  1.00 91.50           O  
ATOM    445  CG  TYR A  26       3.478  16.215  20.402  1.00 91.50           C  
ATOM    446  CD1 TYR A  26       2.637  15.578  19.469  1.00 91.50           C  
ATOM    447  HD1 TYR A  26       3.035  14.834  18.795  1.00 91.50           H  
ATOM    448  CD2 TYR A  26       2.940  17.173  21.280  1.00 91.50           C  
ATOM    449  HD2 TYR A  26       3.590  17.669  21.986  1.00 91.50           H  
ATOM    450  CE1 TYR A  26       1.271  15.916  19.402  1.00 91.50           C  
ATOM    451  HE1 TYR A  26       0.628  15.445  18.673  1.00 91.50           H  
ATOM    452  CE2 TYR A  26       1.562  17.459  21.264  1.00 91.50           C  
ATOM    453  HE2 TYR A  26       1.136  18.142  21.983  1.00 91.50           H  
ATOM    454  OH  TYR A  26      -0.590  17.178  20.248  1.00 91.50           O  
ATOM    455  HH  TYR A  26      -0.876  17.755  20.960  1.00 91.50           H  
ATOM    456  CZ  TYR A  26       0.728  16.855  20.302  1.00 91.50           C  
ATOM    457  N   GLY A  27       7.592  14.551  22.356  1.00 92.56           N  
ATOM    458  H   GLY A  27       7.340  15.186  23.100  1.00 92.56           H  
ATOM    459  CA  GLY A  27       8.974  14.081  22.292  1.00 92.56           C  
ATOM    460  HA2 GLY A  27       9.422  14.141  23.284  1.00 92.56           H  
ATOM    461  HA3 GLY A  27       8.977  13.035  21.987  1.00 92.56           H  
ATOM    462  C   GLY A  27       9.851  14.874  21.318  1.00 92.56           C  
ATOM    463  O   GLY A  27       9.554  16.011  20.944  1.00 92.56           O  
ATOM    464  N   ILE A  28      10.990  14.279  20.953  1.00 95.31           N  
ATOM    465  H   ILE A  28      11.124  13.313  21.216  1.00 95.31           H  
ATOM    466  CA  ILE A  28      12.001  14.866  20.065  1.00 95.31           C  
ATOM    467  HA  ILE A  28      11.627  15.811  19.672  1.00 95.31           H  
ATOM    468  C   ILE A  28      12.202  13.907  18.889  1.00 95.31           C  
ATOM    469  CB  ILE A  28      13.326  15.149  20.821  1.00 95.31           C  
ATOM    470  HB  ILE A  28      13.755  14.195  21.128  1.00 95.31           H  
ATOM    471  O   ILE A  28      12.461  12.722  19.099  1.00 95.31           O  
ATOM    472  CG1 ILE A  28      13.090  16.009  22.085  1.00 95.31           C  
ATOM    473 HG12 ILE A  28      12.653  16.965  21.796  1.00 95.31           H  
ATOM    474 HG13 ILE A  28      12.381  15.496  22.735  1.00 95.31           H  
ATOM    475  CG2 ILE A  28      14.342  15.873  19.921  1.00 95.31           C  
ATOM    476 HG21 ILE A  28      15.321  15.913  20.396  1.00 95.31           H  
ATOM    477 HG22 ILE A  28      14.466  15.338  18.979  1.00 95.31           H  
ATOM    478 HG23 ILE A  28      13.991  16.881  19.701  1.00 95.31           H  
ATOM    479  CD1 ILE A  28      14.345  16.268  22.929  1.00 95.31           C  
ATOM    480 HD11 ILE A  28      15.041  16.917  22.397  1.00 95.31           H  
ATOM    481 HD12 ILE A  28      14.834  15.323  23.166  1.00 95.31           H  
ATOM    482 HD13 ILE A  28      14.058  16.761  23.858  1.00 95.31           H  
ATOM    483  N   ALA A  29      12.094  14.418  17.664  1.00 92.88           N  
ATOM    484  H   ALA A  29      11.944  15.413  17.570  1.00 92.88           H  
ATOM    485  CA  ALA A  29      12.415  13.669  16.454  1.00 92.88           C  
ATOM    486  HA  ALA A  29      11.894  12.712  16.496  1.00 92.88           H  
ATOM    487  C   ALA A  29      13.933  13.397  16.361  1.00 92.88           C  
ATOM    488  CB  ALA A  29      11.887  14.460  15.250  1.00 92.88           C  
ATOM    489  HB1 ALA A  29      10.807  14.575  15.342  1.00 92.88           H  
ATOM    490  HB2 ALA A  29      12.104  13.932  14.322  1.00 92.88           H  
ATOM    491  HB3 ALA A  29      12.354  15.444  15.216  1.00 92.88           H  
ATOM    492  O   ALA A  29      14.721  14.082  17.019  1.00 92.88           O  
ATOM    493  N   PRO A  30      14.391  12.433  15.543  1.00 92.69           N  
ATOM    494  CA  PRO A  30      15.820  12.199  15.346  1.00 92.69           C  
ATOM    495  HA  PRO A  30      16.231  11.802  16.274  1.00 92.69           H  
ATOM    496  C   PRO A  30      16.556  13.498  14.973  1.00 92.69           C  
ATOM    497  CB  PRO A  30      15.905  11.119  14.264  1.00 92.69           C  
ATOM    498  HB2 PRO A  30      15.930  11.581  13.277  1.00 92.69           H  
ATOM    499  HB3 PRO A  30      16.764  10.463  14.404  1.00 92.69           H  
ATOM    500  O   PRO A  30      16.121  14.245  14.094  1.00 92.69           O  
ATOM    501  CG  PRO A  30      14.581  10.368  14.404  1.00 92.69           C  
ATOM    502  HG2 PRO A  30      14.650   9.649  15.220  1.00 92.69           H  
ATOM    503  HG3 PRO A  30      14.292   9.873  13.477  1.00 92.69           H  
ATOM    504  CD  PRO A  30      13.603  11.479  14.776  1.00 92.69           C  
ATOM    505  HD2 PRO A  30      13.230  11.955  13.869  1.00 92.69           H  
ATOM    506  HD3 PRO A  30      12.777  11.067  15.355  1.00 92.69           H  
ATOM    507  N   VAL A  31      17.639  13.811  15.689  1.00 93.69           N  
ATOM    508  H   VAL A  31      17.961  13.154  16.385  1.00 93.69           H  
ATOM    509  CA  VAL A  31      18.351  15.090  15.546  1.00 93.69           C  
ATOM    510  HA  VAL A  31      17.630  15.857  15.263  1.00 93.69           H  
ATOM    511  C   VAL A  31      19.388  14.977  14.437  1.00 93.69           C  
ATOM    512  CB  VAL A  31      19.008  15.542  16.864  1.00 93.69           C  
ATOM    513  HB  VAL A  31      19.735  14.795  17.183  1.00 93.69           H  
ATOM    514  O   VAL A  31      20.332  14.197  14.549  1.00 93.69           O  
ATOM    515  CG1 VAL A  31      19.729  16.891  16.706  1.00 93.69           C  
ATOM    516 HG11 VAL A  31      19.021  17.654  16.383  1.00 93.69           H  
ATOM    517 HG12 VAL A  31      20.168  17.188  17.658  1.00 93.69           H  
ATOM    518 HG13 VAL A  31      20.533  16.808  15.975  1.00 93.69           H  
ATOM    519  CG2 VAL A  31      17.968  15.708  17.980  1.00 93.69           C  
ATOM    520 HG21 VAL A  31      18.449  16.052  18.896  1.00 93.69           H  
ATOM    521 HG22 VAL A  31      17.478  14.756  18.183  1.00 93.69           H  
ATOM    522 HG23 VAL A  31      17.208  16.427  17.673  1.00 93.69           H  
ATOM    523  N   GLY A  32      19.256  15.811  13.410  1.00 87.94           N  
ATOM    524  H   GLY A  32      18.421  16.374  13.335  1.00 87.94           H  
ATOM    525  CA  GLY A  32      20.182  15.837  12.284  1.00 87.94           C  
ATOM    526  HA2 GLY A  32      20.381  14.815  11.961  1.00 87.94           H  
ATOM    527  HA3 GLY A  32      21.129  16.269  12.607  1.00 87.94           H  
ATOM    528  C   GLY A  32      19.660  16.655  11.103  1.00 87.94           C  
ATOM    529  O   GLY A  32      18.728  17.447  11.246  1.00 87.94           O  
ATOM    530  N   PHE A  33      20.311  16.497   9.951  1.00 83.25           N  
ATOM    531  H   PHE A  33      20.925  15.697   9.898  1.00 83.25           H  
ATOM    532  CA  PHE A  33      20.069  17.263   8.717  1.00 83.25           C  
ATOM    533  HA  PHE A  33      19.217  17.926   8.870  1.00 83.25           H  
ATOM    534  C   PHE A  33      19.701  16.365   7.525  1.00 83.25           C  
ATOM    535  CB  PHE A  33      21.300  18.122   8.388  1.00 83.25           C  
ATOM    536  HB2 PHE A  33      22.165  17.468   8.270  1.00 83.25           H  
ATOM    537  HB3 PHE A  33      21.141  18.617   7.430  1.00 83.25           H  
ATOM    538  O   PHE A  33      19.809  16.784   6.371  1.00 83.25           O  
ATOM    539  CG  PHE A  33      21.622  19.202   9.395  1.00 83.25           C  
ATOM    540  CD1 PHE A  33      20.948  20.436   9.338  1.00 83.25           C  
ATOM    541  HD1 PHE A  33      20.159  20.589   8.617  1.00 83.25           H  
ATOM    542  CD2 PHE A  33      22.613  18.988  10.370  1.00 83.25           C  
ATOM    543  HD2 PHE A  33      23.121  18.037  10.425  1.00 83.25           H  
ATOM    544  CE1 PHE A  33      21.288  21.465  10.231  1.00 83.25           C  
ATOM    545  HE1 PHE A  33      20.761  22.407  10.191  1.00 83.25           H  
ATOM    546  CE2 PHE A  33      22.937  20.011  11.279  1.00 83.25           C  
ATOM    547  HE2 PHE A  33      23.689  19.842  12.036  1.00 83.25           H  
ATOM    548  CZ  PHE A  33      22.281  21.252  11.203  1.00 83.25           C  
ATOM    549  HZ  PHE A  33      22.522  22.037  11.904  1.00 83.25           H  
ATOM    550  N   ALA A  34      19.345  15.112   7.790  1.00 83.56           N  
ATOM    551  H   ALA A  34      19.279  14.807   8.751  1.00 83.56           H  
ATOM    552  CA  ALA A  34      19.016  14.121   6.784  1.00 83.56           C  
ATOM    553  HA  ALA A  34      18.993  14.585   5.797  1.00 83.56           H  
ATOM    554  C   ALA A  34      17.611  13.547   7.027  1.00 83.56           C  
ATOM    555  CB  ALA A  34      20.144  13.073   6.795  1.00 83.56           C  
ATOM    556  HB1 ALA A  34      21.108  13.569   6.684  1.00 83.56           H  
ATOM    557  HB2 ALA A  34      20.134  12.532   7.742  1.00 83.56           H  
ATOM    558  HB3 ALA A  34      20.021  12.366   5.974  1.00 83.56           H  
ATOM    559  O   ALA A  34      16.752  14.158   7.665  1.00 83.56           O  
ATOM    560  N   GLN A  35      17.370  12.370   6.461  1.00 85.75           N  
ATOM    561  H   GLN A  35      18.149  11.886   6.038  1.00 85.75           H  
ATOM    562  CA  GLN A  35      16.166  11.586   6.687  1.00 85.75           C  
ATOM    563  HA  GLN A  35      15.453  12.146   7.292  1.00 85.75           H  
ATOM    564  C   GLN A  35      16.547  10.328   7.449  1.00 85.75           C  
ATOM    565  CB  GLN A  35      15.506  11.243   5.351  1.00 85.75           C  
ATOM    566  HB2 GLN A  35      14.743  10.481   5.515  1.00 85.75           H  
ATOM    567  HB3 GLN A  35      16.254  10.849   4.662  1.00 85.75           H  
ATOM    568  O   GLN A  35      17.447   9.595   7.028  1.00 85.75           O  
ATOM    569  CG  GLN A  35      14.836  12.484   4.759  1.00 85.75           C  
ATOM    570  HG2 GLN A  35      15.549  13.304   4.677  1.00 85.75           H  
ATOM    571  HG3 GLN A  35      14.042  12.791   5.440  1.00 85.75           H  
ATOM    572  CD  GLN A  35      14.226  12.244   3.388  1.00 85.75           C  
ATOM    573  NE2 GLN A  35      13.311  13.097   2.993  1.00 85.75           N  
ATOM    574 HE21 GLN A  35      13.057  13.845   3.622  1.00 85.75           H  
ATOM    575 HE22 GLN A  35      12.816  12.897   2.135  1.00 85.75           H  
ATOM    576  OE1 GLN A  35      14.580  11.333   2.649  1.00 85.75           O  
ATOM    577  N   HIS A  36      15.836  10.078   8.540  1.00 86.50           N  
ATOM    578  H   HIS A  36      15.069  10.695   8.768  1.00 86.50           H  
ATOM    579  CA  HIS A  36      15.967   8.868   9.322  1.00 86.50           C  
ATOM    580  HA  HIS A  36      16.985   8.490   9.226  1.00 86.50           H  
ATOM    581  C   HIS A  36      14.994   7.818   8.781  1.00 86.50           C  
ATOM    582  CB  HIS A  36      15.731   9.197  10.796  1.00 86.50           C  
ATOM    583  HB2 HIS A  36      14.698   9.514  10.942  1.00 86.50           H  
ATOM    584  HB3 HIS A  36      16.385  10.020  11.086  1.00 86.50           H  
ATOM    585  O   HIS A  36      13.801   8.085   8.626  1.00 86.50           O  
ATOM    586  CG  HIS A  36      16.027   8.022  11.682  1.00 86.50           C  
ATOM    587  CD2 HIS A  36      17.231   7.726  12.261  1.00 86.50           C  
ATOM    588  HD2 HIS A  36      18.132   8.314  12.179  1.00 86.50           H  
ATOM    589  ND1 HIS A  36      15.150   7.019  12.017  1.00 86.50           N  
ATOM    590  HD1 HIS A  36      14.178   6.964  11.747  1.00 86.50           H  
ATOM    591  CE1 HIS A  36      15.811   6.137  12.784  1.00 86.50           C  
ATOM    592  HE1 HIS A  36      15.386   5.242  13.212  1.00 86.50           H  
ATOM    593  NE2 HIS A  36      17.083   6.525  12.963  1.00 86.50           N  
ATOM    594  N   VAL A  37      15.503   6.623   8.485  1.00 85.06           N  
ATOM    595  H   VAL A  37      16.474   6.444   8.699  1.00 85.06           H  
ATOM    596  CA  VAL A  37      14.699   5.509   7.971  1.00 85.06           C  
ATOM    597  HA  VAL A  37      13.688   5.858   7.759  1.00 85.06           H  
ATOM    598  C   VAL A  37      14.606   4.439   9.048  1.00 85.06           C  
ATOM    599  CB  VAL A  37      15.266   4.943   6.655  1.00 85.06           C  
ATOM    600  HB  VAL A  37      16.249   4.509   6.838  1.00 85.06           H  
ATOM    601  O   VAL A  37      15.628   3.920   9.494  1.00 85.06           O  
ATOM    602  CG1 VAL A  37      14.345   3.855   6.085  1.00 85.06           C  
ATOM    603 HG11 VAL A  37      14.278   3.016   6.778  1.00 85.06           H  
ATOM    604 HG12 VAL A  37      13.346   4.259   5.924  1.00 85.06           H  
ATOM    605 HG13 VAL A  37      14.743   3.484   5.140  1.00 85.06           H  
ATOM    606  CG2 VAL A  37      15.416   6.041   5.591  1.00 85.06           C  
ATOM    607 HG21 VAL A  37      14.462   6.550   5.449  1.00 85.06           H  
ATOM    608 HG22 VAL A  37      16.161   6.771   5.909  1.00 85.06           H  
ATOM    609 HG23 VAL A  37      15.739   5.604   4.646  1.00 85.06           H  
ATOM    610  N   THR A  38      13.389   4.094   9.453  1.00 87.12           N  
ATOM    611  H   THR A  38      12.586   4.563   9.057  1.00 87.12           H  
ATOM    612  CA  THR A  38      13.118   2.930  10.302  1.00 87.12           C  
ATOM    613  HA  THR A  38      14.054   2.559  10.719  1.00 87.12           H  
ATOM    614  C   THR A  38      12.526   1.818   9.450  1.00 87.12           C  
ATOM    615  CB  THR A  38      12.197   3.268  11.485  1.00 87.12           C  
ATOM    616  HB  THR A  38      11.927   2.347  12.003  1.00 87.12           H  
ATOM    617  O   THR A  38      11.675   2.060   8.594  1.00 87.12           O  
ATOM    618  CG2 THR A  38      12.873   4.216  12.470  1.00 87.12           C  
ATOM    619 HG21 THR A  38      13.794   3.760  12.832  1.00 87.12           H  
ATOM    620 HG22 THR A  38      13.086   5.165  11.978  1.00 87.12           H  
ATOM    621 HG23 THR A  38      12.209   4.395  13.316  1.00 87.12           H  
ATOM    622  OG1 THR A  38      11.034   3.916  11.051  1.00 87.12           O  
ATOM    623  HG1 THR A  38      10.345   3.814  11.711  1.00 87.12           H  
ATOM    624  N   THR A  39      12.982   0.584   9.658  1.00 84.44           N  
ATOM    625  H   THR A  39      13.705   0.417  10.344  1.00 84.44           H  
ATOM    626  CA  THR A  39      12.419  -0.595   8.994  1.00 84.44           C  
ATOM    627  HA  THR A  39      11.524  -0.287   8.453  1.00 84.44           H  
ATOM    628  C   THR A  39      11.964  -1.611  10.029  1.00 84.44           C  
ATOM    629  CB  THR A  39      13.363  -1.219   7.951  1.00 84.44           C  
ATOM    630  HB  THR A  39      12.860  -2.072   7.496  1.00 84.44           H  
ATOM    631  O   THR A  39      12.643  -1.847  11.030  1.00 84.44           O  
ATOM    632  CG2 THR A  39      13.728  -0.230   6.846  1.00 84.44           C  
ATOM    633 HG21 THR A  39      14.332   0.582   7.250  1.00 84.44           H  
ATOM    634 HG22 THR A  39      14.287  -0.740   6.061  1.00 84.44           H  
ATOM    635 HG23 THR A  39      12.815   0.181   6.415  1.00 84.44           H  
ATOM    636  OG1 THR A  39      14.580  -1.656   8.507  1.00 84.44           O  
ATOM    637  HG1 THR A  39      15.143  -1.886   7.764  1.00 84.44           H  
ATOM    638  N   GLN A  40      10.795  -2.208   9.806  1.00 85.75           N  
ATOM    639  H   GLN A  40      10.254  -1.945   8.995  1.00 85.75           H  
ATOM    640  CA  GLN A  40      10.241  -3.229  10.691  1.00 85.75           C  
ATOM    641  HA  GLN A  40      11.069  -3.744  11.178  1.00 85.75           H  
ATOM    642  C   GLN A  40       9.464  -4.268   9.884  1.00 85.75           C  
ATOM    643  CB  GLN A  40       9.390  -2.559  11.783  1.00 85.75           C  
ATOM    644  HB2 GLN A  40       8.484  -2.149  11.335  1.00 85.75           H  
ATOM    645  HB3 GLN A  40       9.975  -1.742  12.205  1.00 85.75           H  
ATOM    646  O   GLN A  40       8.963  -3.985   8.797  1.00 85.75           O  
ATOM    647  CG  GLN A  40       9.001  -3.508  12.928  1.00 85.75           C  
ATOM    648  HG2 GLN A  40       9.883  -4.052  13.265  1.00 85.75           H  
ATOM    649  HG3 GLN A  40       8.267  -4.226  12.561  1.00 85.75           H  
ATOM    650  CD  GLN A  40       8.402  -2.792  14.136  1.00 85.75           C  
ATOM    651  NE2 GLN A  40       7.757  -3.510  15.028  1.00 85.75           N  
ATOM    652 HE21 GLN A  40       7.295  -2.965  15.742  1.00 85.75           H  
ATOM    653 HE22 GLN A  40       7.494  -4.462  14.818  1.00 85.75           H  
ATOM    654  OE1 GLN A  40       8.523  -1.598  14.334  1.00 85.75           O  
ATOM    655  N   LEU A  41       9.392  -5.488  10.419  1.00 83.56           N  
ATOM    656  H   LEU A  41       9.783  -5.630  11.340  1.00 83.56           H  
ATOM    657  CA  LEU A  41       8.519  -6.530   9.892  1.00 83.56           C  
ATOM    658  HA  LEU A  41       8.498  -6.454   8.805  1.00 83.56           H  
ATOM    659  C   LEU A  41       7.107  -6.293  10.428  1.00 83.56           C  
ATOM    660  CB  LEU A  41       9.044  -7.918  10.306  1.00 83.56           C  
ATOM    661  HB2 LEU A  41      10.059  -7.845  10.697  1.00 83.56           H  
ATOM    662  HB3 LEU A  41       8.425  -8.310  11.113  1.00 83.56           H  
ATOM    663  O   LEU A  41       6.905  -6.366  11.642  1.00 83.56           O  
ATOM    664  CG  LEU A  41       9.016  -8.901   9.128  1.00 83.56           C  
ATOM    665  HG  LEU A  41       8.197  -8.659   8.450  1.00 83.56           H  
ATOM    666  CD1 LEU A  41      10.334  -8.821   8.372  1.00 83.56           C  
ATOM    667 HD11 LEU A  41      11.156  -9.035   9.056  1.00 83.56           H  
ATOM    668 HD12 LEU A  41      10.327  -9.559   7.570  1.00 83.56           H  
ATOM    669 HD13 LEU A  41      10.446  -7.831   7.930  1.00 83.56           H  
ATOM    670  CD2 LEU A  41       8.847 -10.335   9.626  1.00 83.56           C  
ATOM    671 HD21 LEU A  41       7.937 -10.419  10.220  1.00 83.56           H  
ATOM    672 HD22 LEU A  41       8.756 -10.997   8.765  1.00 83.56           H  
ATOM    673 HD23 LEU A  41       9.703 -10.635  10.231  1.00 83.56           H  
ATOM    674  N   VAL A  42       6.154  -6.007   9.546  1.00 85.50           N  
ATOM    675  H   VAL A  42       6.390  -5.953   8.565  1.00 85.50           H  
ATOM    676  CA  VAL A  42       4.779  -5.675   9.939  1.00 85.50           C  
ATOM    677  HA  VAL A  42       4.624  -5.990  10.971  1.00 85.50           H  
ATOM    678  C   VAL A  42       3.781  -6.445   9.084  1.00 85.50           C  
ATOM    679  CB  VAL A  42       4.518  -4.158   9.881  1.00 85.50           C  
ATOM    680  HB  VAL A  42       4.508  -3.821   8.844  1.00 85.50           H  
ATOM    681  O   VAL A  42       4.024  -6.701   7.906  1.00 85.50           O  
ATOM    682  CG1 VAL A  42       3.164  -3.856  10.524  1.00 85.50           C  
ATOM    683 HG11 VAL A  42       2.351  -4.106   9.843  1.00 85.50           H  
ATOM    684 HG12 VAL A  42       3.113  -2.797  10.773  1.00 85.50           H  
ATOM    685 HG13 VAL A  42       3.056  -4.417  11.452  1.00 85.50           H  
ATOM    686  CG2 VAL A  42       5.578  -3.350  10.646  1.00 85.50           C  
ATOM    687 HG21 VAL A  42       5.322  -2.291  10.630  1.00 85.50           H  
ATOM    688 HG22 VAL A  42       5.638  -3.690  11.680  1.00 85.50           H  
ATOM    689 HG23 VAL A  42       6.550  -3.456  10.164  1.00 85.50           H  
ATOM    690  N   LEU A  43       2.670  -6.871   9.685  1.00 81.44           N  
ATOM    691  H   LEU A  43       2.507  -6.643  10.656  1.00 81.44           H  
ATOM    692  CA  LEU A  43       1.624  -7.591   8.974  1.00 81.44           C  
ATOM    693  HA  LEU A  43       2.084  -8.372   8.368  1.00 81.44           H  
ATOM    694  C   LEU A  43       0.866  -6.629   8.054  1.00 81.44           C  
ATOM    695  CB  LEU A  43       0.697  -8.236  10.016  1.00 81.44           C  
ATOM    696  HB2 LEU A  43       0.194  -7.445  10.573  1.00 81.44           H  
ATOM    697  HB3 LEU A  43       1.295  -8.802  10.730  1.00 81.44           H  
ATOM    698  O   LEU A  43       0.191  -5.723   8.541  1.00 81.44           O  
ATOM    699  CG  LEU A  43      -0.359  -9.166   9.402  1.00 81.44           C  
ATOM    700  HG  LEU A  43      -0.918  -8.646   8.625  1.00 81.44           H  
ATOM    701  CD1 LEU A  43       0.289 -10.415   8.808  1.00 81.44           C  
ATOM    702 HD11 LEU A  43      -0.483 -11.152   8.589  1.00 81.44           H  
ATOM    703 HD12 LEU A  43       0.794 -10.149   7.879  1.00 81.44           H  
ATOM    704 HD13 LEU A  43       1.015 -10.829   9.507  1.00 81.44           H  
ATOM    705  CD2 LEU A  43      -1.345  -9.616  10.479  1.00 81.44           C  
ATOM    706 HD21 LEU A  43      -0.815 -10.149  11.268  1.00 81.44           H  
ATOM    707 HD22 LEU A  43      -2.112 -10.256  10.042  1.00 81.44           H  
ATOM    708 HD23 LEU A  43      -1.824  -8.739  10.915  1.00 81.44           H  
ATOM    709  N   LYS A  44       0.936  -6.839   6.737  1.00 78.06           N  
ATOM    710  H   LYS A  44       1.532  -7.582   6.403  1.00 78.06           H  
ATOM    711  CA  LYS A  44       0.197  -6.030   5.754  1.00 78.06           C  
ATOM    712  HA  LYS A  44      -0.180  -5.139   6.257  1.00 78.06           H  
ATOM    713  C   LYS A  44      -1.045  -6.768   5.233  1.00 78.06           C  
ATOM    714  CB  LYS A  44       1.170  -5.548   4.652  1.00 78.06           C  
ATOM    715  HB2 LYS A  44       1.171  -6.255   3.822  1.00 78.06           H  
ATOM    716  HB3 LYS A  44       2.185  -5.503   5.047  1.00 78.06           H  
ATOM    717  O   LYS A  44      -1.484  -7.782   5.782  1.00 78.06           O  
ATOM    718  CG  LYS A  44       0.800  -4.134   4.160  1.00 78.06           C  
ATOM    719  HG2 LYS A  44       1.005  -3.422   4.959  1.00 78.06           H  
ATOM    720  HG3 LYS A  44      -0.264  -4.074   3.932  1.00 78.06           H  
ATOM    721  CD  LYS A  44       1.579  -3.717   2.908  1.00 78.06           C  
ATOM    722  HD2 LYS A  44       1.427  -4.455   2.121  1.00 78.06           H  
ATOM    723  HD3 LYS A  44       2.642  -3.663   3.140  1.00 78.06           H  
ATOM    724  CE  LYS A  44       1.056  -2.347   2.452  1.00 78.06           C  
ATOM    725  HE2 LYS A  44       1.203  -1.625   3.255  1.00 78.06           H  
ATOM    726  HE3 LYS A  44      -0.020  -2.405   2.283  1.00 78.06           H  
ATOM    727  NZ  LYS A  44       1.723  -1.866   1.222  1.00 78.06           N  
ATOM    728  HZ1 LYS A  44       2.715  -1.755   1.374  1.00 78.06           H  
ATOM    729  HZ2 LYS A  44       1.321  -0.973   0.974  1.00 78.06           H  
ATOM    730  HZ3 LYS A  44       1.575  -2.515   0.462  1.00 78.06           H  
ATOM    731  N   ASN A  45      -1.618  -6.264   4.144  1.00 71.75           N  
ATOM    732  H   ASN A  45      -1.246  -5.386   3.812  1.00 71.75           H  
ATOM    733  CA  ASN A  45      -2.906  -6.681   3.590  1.00 71.75           C  
ATOM    734  HA  ASN A  45      -3.652  -6.617   4.383  1.00 71.75           H  
ATOM    735  C   ASN A  45      -2.916  -8.135   3.098  1.00 71.75           C  
ATOM    736  CB  ASN A  45      -3.286  -5.685   2.471  1.00 71.75           C  
ATOM    737  HB2 ASN A  45      -4.225  -6.001   2.016  1.00 71.75           H  
ATOM    738  HB3 ASN A  45      -2.519  -5.679   1.697  1.00 71.75           H  
ATOM    739  O   ASN A  45      -3.946  -8.801   3.169  1.00 71.75           O  
ATOM    740  CG  ASN A  45      -3.476  -4.263   2.989  1.00 71.75           C  
ATOM    741  ND2 ASN A  45      -3.788  -3.315   2.144  1.00 71.75           N  
ATOM    742 HD21 ASN A  45      -3.915  -3.474   1.155  1.00 71.75           H  
ATOM    743 HD22 ASN A  45      -3.986  -2.415   2.557  1.00 71.75           H  
ATOM    744  OD1 ASN A  45      -3.336  -4.000   4.170  1.00 71.75           O  
ATOM    745  N   ARG A  46      -1.762  -8.658   2.665  1.00 66.38           N  
ATOM    746  H   ARG A  46      -0.946  -8.063   2.651  1.00 66.38           H  
ATOM    747  CA  ARG A  46      -1.621 -10.038   2.173  1.00 66.38           C  
ATOM    748  HA  ARG A  46      -2.475 -10.268   1.535  1.00 66.38           H  
ATOM    749  C   ARG A  46      -1.671 -11.102   3.276  1.00 66.38           C  
ATOM    750  CB  ARG A  46      -0.350 -10.154   1.313  1.00 66.38           C  
ATOM    751  HB2 ARG A  46       0.516  -9.814   1.881  1.00 66.38           H  
ATOM    752  HB3 ARG A  46      -0.194 -11.198   1.043  1.00 66.38           H  
ATOM    753  O   ARG A  46      -1.647 -12.285   2.975  1.00 66.38           O  
ATOM    754  CG  ARG A  46      -0.480  -9.333   0.021  1.00 66.38           C  
ATOM    755  HG2 ARG A  46      -1.357  -9.670  -0.532  1.00 66.38           H  
ATOM    756  HG3 ARG A  46      -0.593  -8.276   0.260  1.00 66.38           H  
ATOM    757  CD  ARG A  46       0.760  -9.512  -0.854  1.00 66.38           C  
ATOM    758  HD2 ARG A  46       1.622  -9.122  -0.313  1.00 66.38           H  
ATOM    759  HD3 ARG A  46       0.914 -10.575  -1.039  1.00 66.38           H  
ATOM    760  NE  ARG A  46       0.608  -8.811  -2.142  1.00 66.38           N  
ATOM    761  HE  ARG A  46      -0.323  -8.516  -2.398  1.00 66.38           H  
ATOM    762  NH1 ARG A  46       2.812  -8.927  -2.744  1.00 66.38           N  
ATOM    763 HH11 ARG A  46       3.567  -8.705  -3.377  1.00 66.38           H  
ATOM    764 HH12 ARG A  46       3.014  -9.250  -1.808  1.00 66.38           H  
ATOM    765  NH2 ARG A  46       1.333  -7.983  -4.135  1.00 66.38           N  
ATOM    766 HH21 ARG A  46       0.388  -7.709  -4.366  1.00 66.38           H  
ATOM    767 HH22 ARG A  46       2.086  -7.784  -4.778  1.00 66.38           H  
ATOM    768  CZ  ARG A  46       1.581  -8.580  -3.002  1.00 66.38           C  
ATOM    769  N   GLY A  47      -1.751 -10.715   4.554  1.00 66.75           N  
ATOM    770  H   GLY A  47      -1.773  -9.726   4.754  1.00 66.75           H  
ATOM    771  CA  GLY A  47      -1.754 -11.660   5.682  1.00 66.75           C  
ATOM    772  HA2 GLY A  47      -2.410 -12.499   5.449  1.00 66.75           H  
ATOM    773  HA3 GLY A  47      -2.130 -11.147   6.567  1.00 66.75           H  
ATOM    774  C   GLY A  47      -0.379 -12.243   6.021  1.00 66.75           C  
ATOM    775  O   GLY A  47      -0.264 -13.050   6.945  1.00 66.75           O  
ATOM    776  N   VAL A  48       0.652 -11.780   5.323  1.00 71.56           N  
ATOM    777  H   VAL A  48       0.462 -11.089   4.611  1.00 71.56           H  
ATOM    778  CA  VAL A  48       2.052 -12.143   5.504  1.00 71.56           C  
ATOM    779  HA  VAL A  48       2.129 -12.958   6.223  1.00 71.56           H  
ATOM    780  C   VAL A  48       2.792 -10.931   6.074  1.00 71.56           C  
ATOM    781  CB  VAL A  48       2.615 -12.642   4.159  1.00 71.56           C  
ATOM    782  HB  VAL A  48       2.526 -11.858   3.407  1.00 71.56           H  
ATOM    783  O   VAL A  48       2.414  -9.785   5.806  1.00 71.56           O  
ATOM    784  CG1 VAL A  48       4.072 -13.038   4.292  1.00 71.56           C  
ATOM    785 HG11 VAL A  48       4.681 -12.138   4.379  1.00 71.56           H  
ATOM    786 HG12 VAL A  48       4.177 -13.666   5.177  1.00 71.56           H  
ATOM    787 HG13 VAL A  48       4.404 -13.579   3.406  1.00 71.56           H  
ATOM    788  CG2 VAL A  48       1.858 -13.886   3.670  1.00 71.56           C  
ATOM    789 HG21 VAL A  48       1.900 -14.677   4.419  1.00 71.56           H  
ATOM    790 HG22 VAL A  48       0.814 -13.649   3.465  1.00 71.56           H  
ATOM    791 HG23 VAL A  48       2.296 -14.254   2.743  1.00 71.56           H  
ATOM    792  N   TYR A  49       3.802 -11.163   6.914  1.00 79.12           N  
ATOM    793  H   TYR A  49       4.115 -12.111   7.071  1.00 79.12           H  
ATOM    794  CA  TYR A  49       4.658 -10.065   7.354  1.00 79.12           C  
ATOM    795  HA  TYR A  49       4.032  -9.239   7.692  1.00 79.12           H  
ATOM    796  C   TYR A  49       5.485  -9.565   6.173  1.00 79.12           C  
ATOM    797  CB  TYR A  49       5.559 -10.480   8.517  1.00 79.12           C  
ATOM    798  HB2 TYR A  49       6.297  -9.687   8.643  1.00 79.12           H  
ATOM    799  HB3 TYR A  49       6.096 -11.394   8.268  1.00 79.12           H  
ATOM    800  O   TYR A  49       6.029 -10.368   5.424  1.00 79.12           O  
ATOM    801  CG  TYR A  49       4.843 -10.629   9.841  1.00 79.12           C  
ATOM    802  CD1 TYR A  49       4.563  -9.480  10.601  1.00 79.12           C  
ATOM    803  HD1 TYR A  49       4.890  -8.514  10.246  1.00 79.12           H  
ATOM    804  CD2 TYR A  49       4.480 -11.895  10.333  1.00 79.12           C  
ATOM    805  HD2 TYR A  49       4.743 -12.790   9.788  1.00 79.12           H  
ATOM    806  CE1 TYR A  49       3.833  -9.572  11.800  1.00 79.12           C  
ATOM    807  HE1 TYR A  49       3.562  -8.680  12.344  1.00 79.12           H  
ATOM    808  CE2 TYR A  49       3.821 -11.997  11.570  1.00 79.12           C  
ATOM    809  HE2 TYR A  49       3.636 -12.970  12.001  1.00 79.12           H  
ATOM    810  OH  TYR A  49       2.700 -10.945  13.411  1.00 79.12           O  
ATOM    811  HH  TYR A  49       2.441 -10.078  13.732  1.00 79.12           H  
ATOM    812  CZ  TYR A  49       3.442 -10.838  12.278  1.00 79.12           C  
ATOM    813  N   GLU A  50       5.596  -8.254   6.020  1.00 78.12           N  
ATOM    814  H   GLU A  50       5.097  -7.644   6.653  1.00 78.12           H  
ATOM    815  CA  GLU A  50       6.420  -7.604   5.003  1.00 78.12           C  
ATOM    816  HA  GLU A  50       7.026  -8.344   4.480  1.00 78.12           H  
ATOM    817  C   GLU A  50       7.385  -6.637   5.698  1.00 78.12           C  
ATOM    818  CB  GLU A  50       5.531  -6.912   3.948  1.00 78.12           C  
ATOM    819  HB2 GLU A  50       4.842  -6.235   4.454  1.00 78.12           H  
ATOM    820  HB3 GLU A  50       6.170  -6.327   3.287  1.00 78.12           H  
ATOM    821  O   GLU A  50       7.062  -6.059   6.743  1.00 78.12           O  
ATOM    822  CG  GLU A  50       4.733  -7.923   3.094  1.00 78.12           C  
ATOM    823  HG2 GLU A  50       5.442  -8.583   2.593  1.00 78.12           H  
ATOM    824  HG3 GLU A  50       4.119  -8.537   3.754  1.00 78.12           H  
ATOM    825  CD  GLU A  50       3.807  -7.286   2.037  1.00 78.12           C  
ATOM    826  OE1 GLU A  50       3.173  -8.058   1.275  1.00 78.12           O  
ATOM    827  OE2 GLU A  50       3.676  -6.039   1.999  1.00 78.12           O  
ATOM    828  N   SER A  51       8.590  -6.469   5.155  1.00 81.88           N  
ATOM    829  H   SER A  51       8.852  -6.978   4.322  1.00 81.88           H  
ATOM    830  CA  SER A  51       9.495  -5.405   5.582  1.00 81.88           C  
ATOM    831  HA  SER A  51       9.498  -5.363   6.671  1.00 81.88           H  
ATOM    832  C   SER A  51       8.968  -4.072   5.058  1.00 81.88           C  
ATOM    833  CB  SER A  51      10.941  -5.667   5.129  1.00 81.88           C  
ATOM    834  HB2 SER A  51      11.511  -4.739   5.177  1.00 81.88           H  
ATOM    835  HB3 SER A  51      11.393  -6.393   5.804  1.00 81.88           H  
ATOM    836  O   SER A  51       8.914  -3.832   3.857  1.00 81.88           O  
ATOM    837  OG  SER A  51      10.990  -6.192   3.822  1.00 81.88           O  
ATOM    838  HG  SER A  51      11.854  -6.089   3.415  1.00 81.88           H  
ATOM    839  N   VAL A  52       8.583  -3.182   5.969  1.00 85.50           N  
ATOM    840  H   VAL A  52       8.607  -3.450   6.943  1.00 85.50           H  
ATOM    841  CA  VAL A  52       8.082  -1.844   5.635  1.00 85.50           C  
ATOM    842  HA  VAL A  52       7.978  -1.755   4.554  1.00 85.50           H  
ATOM    843  C   VAL A  52       9.097  -0.802   6.095  1.00 85.50           C  
ATOM    844  CB  VAL A  52       6.690  -1.607   6.246  1.00 85.50           C  
ATOM    845  HB  VAL A  52       6.772  -1.629   7.333  1.00 85.50           H  
ATOM    846  O   VAL A  52       9.704  -0.952   7.158  1.00 85.50           O  
ATOM    847  CG1 VAL A  52       6.112  -0.247   5.828  1.00 85.50           C  
ATOM    848 HG11 VAL A  52       5.868  -0.240   4.766  1.00 85.50           H  
ATOM    849 HG12 VAL A  52       6.804   0.568   6.043  1.00 85.50           H  
ATOM    850 HG13 VAL A  52       5.227  -0.043   6.430  1.00 85.50           H  
ATOM    851  CG2 VAL A  52       5.694  -2.693   5.808  1.00 85.50           C  
ATOM    852 HG21 VAL A  52       4.707  -2.480   6.216  1.00 85.50           H  
ATOM    853 HG22 VAL A  52       6.005  -3.666   6.191  1.00 85.50           H  
ATOM    854 HG23 VAL A  52       5.640  -2.744   4.720  1.00 85.50           H  
ATOM    855  N   LYS A  53       9.281   0.258   5.297  1.00 85.88           N  
ATOM    856  H   LYS A  53       8.712   0.315   4.464  1.00 85.88           H  
ATOM    857  CA  LYS A  53      10.083   1.441   5.643  1.00 85.88           C  
ATOM    858  HA  LYS A  53      10.680   1.201   6.523  1.00 85.88           H  
ATOM    859  C   LYS A  53       9.194   2.618   6.041  1.00 85.88           C  
ATOM    860  CB  LYS A  53      11.073   1.809   4.514  1.00 85.88           C  
ATOM    861  HB2 LYS A  53      11.635   2.690   4.824  1.00 85.88           H  
ATOM    862  HB3 LYS A  53      11.787   0.990   4.419  1.00 85.88           H  
ATOM    863  O   LYS A  53       8.244   2.931   5.329  1.00 85.88           O  
ATOM    864  CG  LYS A  53      10.444   2.093   3.130  1.00 85.88           C  
ATOM    865  HG2 LYS A  53       9.794   2.965   3.197  1.00 85.88           H  
ATOM    866  HG3 LYS A  53       9.840   1.234   2.837  1.00 85.88           H  
ATOM    867  CD  LYS A  53      11.491   2.346   2.021  1.00 85.88           C  
ATOM    868  HD2 LYS A  53      12.030   3.271   2.227  1.00 85.88           H  
ATOM    869  HD3 LYS A  53      12.209   1.527   2.009  1.00 85.88           H  
ATOM    870  CE  LYS A  53      10.817   2.435   0.636  1.00 85.88           C  
ATOM    871  HE2 LYS A  53       9.968   1.752   0.626  1.00 85.88           H  
ATOM    872  HE3 LYS A  53      10.418   3.440   0.495  1.00 85.88           H  
ATOM    873  NZ  LYS A  53      11.711   2.062  -0.505  1.00 85.88           N  
ATOM    874  HZ1 LYS A  53      12.561   2.605  -0.568  1.00 85.88           H  
ATOM    875  HZ2 LYS A  53      11.224   2.117  -1.387  1.00 85.88           H  
ATOM    876  HZ3 LYS A  53      11.993   1.092  -0.507  1.00 85.88           H  
ATOM    877  N   TYR A  54       9.550   3.301   7.124  1.00 87.00           N  
ATOM    878  H   TYR A  54      10.323   2.955   7.675  1.00 87.00           H  
ATOM    879  CA  TYR A  54       9.026   4.616   7.484  1.00 87.00           C  
ATOM    880  HA  TYR A  54       8.255   4.907   6.770  1.00 87.00           H  
ATOM    881  C   TYR A  54      10.159   5.644   7.395  1.00 87.00           C  
ATOM    882  CB  TYR A  54       8.360   4.565   8.863  1.00 87.00           C  
ATOM    883  HB2 TYR A  54       9.046   4.111   9.578  1.00 87.00           H  
ATOM    884  HB3 TYR A  54       7.486   3.916   8.806  1.00 87.00           H  
ATOM    885  O   TYR A  54      11.265   5.416   7.888  1.00 87.00           O  
ATOM    886  CG  TYR A  54       7.917   5.921   9.378  1.00 87.00           C  
ATOM    887  CD1 TYR A  54       8.640   6.568  10.400  1.00 87.00           C  
ATOM    888  HD1 TYR A  54       9.515   6.096  10.823  1.00 87.00           H  
ATOM    889  CD2 TYR A  54       6.770   6.531   8.837  1.00 87.00           C  
ATOM    890  HD2 TYR A  54       6.197   6.021   8.076  1.00 87.00           H  
ATOM    891  CE1 TYR A  54       8.203   7.809  10.899  1.00 87.00           C  
ATOM    892  HE1 TYR A  54       8.730   8.274  11.718  1.00 87.00           H  
ATOM    893  CE2 TYR A  54       6.346   7.785   9.313  1.00 87.00           C  
ATOM    894  HE2 TYR A  54       5.447   8.246   8.928  1.00 87.00           H  
ATOM    895  OH  TYR A  54       6.624   9.614  10.839  1.00 87.00           O  
ATOM    896  HH  TYR A  54       7.075   9.837  11.656  1.00 87.00           H  
ATOM    897  CZ  TYR A  54       7.059   8.425  10.346  1.00 87.00           C  
ATOM    898  N   ILE A  55       9.901   6.754   6.703  1.00 83.75           N  
ATOM    899  H   ILE A  55       8.951   6.921   6.402  1.00 83.75           H  
ATOM    900  CA  ILE A  55      10.888   7.803   6.433  1.00 83.75           C  
ATOM    901  HA  ILE A  55      11.861   7.497   6.816  1.00 83.75           H  
ATOM    902  C   ILE A  55      10.457   9.055   7.186  1.00 83.75           C  
ATOM    903  CB  ILE A  55      11.044   8.076   4.917  1.00 83.75           C  
ATOM    904  HB  ILE A  55      10.097   8.458   4.535  1.00 83.75           H  
ATOM    905  O   ILE A  55       9.400   9.615   6.906  1.00 83.75           O  
ATOM    906  CG1 ILE A  55      11.385   6.777   4.148  1.00 83.75           C  
ATOM    907 HG12 ILE A  55      12.331   6.375   4.510  1.00 83.75           H  
ATOM    908 HG13 ILE A  55      10.612   6.033   4.338  1.00 83.75           H  
ATOM    909  CG2 ILE A  55      12.130   9.150   4.695  1.00 83.75           C  
ATOM    910 HG21 ILE A  55      13.093   8.786   5.052  1.00 83.75           H  
ATOM    911 HG22 ILE A  55      12.206   9.403   3.637  1.00 83.75           H  
ATOM    912 HG23 ILE A  55      11.875  10.069   5.224  1.00 83.75           H  
ATOM    913  CD1 ILE A  55      11.464   6.948   2.626  1.00 83.75           C  
ATOM    914 HD11 ILE A  55      11.565   5.967   2.160  1.00 83.75           H  
ATOM    915 HD12 ILE A  55      10.554   7.421   2.256  1.00 83.75           H  
ATOM    916 HD13 ILE A  55      12.330   7.551   2.351  1.00 83.75           H  
ATOM    917  N   GLN A  56      11.299   9.508   8.109  1.00 84.38           N  
ATOM    918  H   GLN A  56      12.149   8.992   8.286  1.00 84.38           H  
ATOM    919  CA  GLN A  56      11.056  10.701   8.907  1.00 84.38           C  
ATOM    920  HA  GLN A  56      10.096  11.134   8.626  1.00 84.38           H  
ATOM    921  C   GLN A  56      12.146  11.740   8.656  1.00 84.38           C  
ATOM    922  CB  GLN A  56      10.980  10.299  10.383  1.00 84.38           C  
ATOM    923  HB2 GLN A  56      10.333   9.426  10.472  1.00 84.38           H  
ATOM    924  HB3 GLN A  56      11.974  10.024  10.735  1.00 84.38           H  
ATOM    925  O   GLN A  56      13.336  11.418   8.637  1.00 84.38           O  
ATOM    926  CG  GLN A  56      10.408  11.420  11.262  1.00 84.38           C  
ATOM    927  HG2 GLN A  56      11.069  12.287  11.236  1.00 84.38           H  
ATOM    928  HG3 GLN A  56       9.433  11.715  10.875  1.00 84.38           H  
ATOM    929  CD  GLN A  56      10.249  10.995  12.717  1.00 84.38           C  
ATOM    930  NE2 GLN A  56       9.470  11.704  13.498  1.00 84.38           N  
ATOM    931 HE21 GLN A  56       9.346  11.340  14.431  1.00 84.38           H  
ATOM    932 HE22 GLN A  56       8.857  12.407  13.111  1.00 84.38           H  
ATOM    933  OE1 GLN A  56      10.809  10.023  13.190  1.00 84.38           O  
ATOM    934  N   GLN A  57      11.751  13.001   8.489  1.00 84.19           N  
ATOM    935  H   GLN A  57      10.766  13.224   8.506  1.00 84.19           H  
ATOM    936  CA  GLN A  57      12.709  14.099   8.419  1.00 84.19           C  
ATOM    937  HA  GLN A  57      13.507  13.809   7.736  1.00 84.19           H  
ATOM    938  C   GLN A  57      13.328  14.351   9.800  1.00 84.19           C  
ATOM    939  CB  GLN A  57      12.031  15.359   7.860  1.00 84.19           C  
ATOM    940  HB2 GLN A  57      11.332  15.749   8.600  1.00 84.19           H  
ATOM    941  HB3 GLN A  57      11.464  15.106   6.964  1.00 84.19           H  
ATOM    942  O   GLN A  57      12.616  14.457  10.801  1.00 84.19           O  
ATOM    943  CG  GLN A  57      13.059  16.450   7.517  1.00 84.19           C  
ATOM    944  HG2 GLN A  57      13.679  16.657   8.389  1.00 84.19           H  
ATOM    945  HG3 GLN A  57      12.527  17.374   7.286  1.00 84.19           H  
ATOM    946  CD  GLN A  57      13.958  16.101   6.329  1.00 84.19           C  
ATOM    947  NE2 GLN A  57      15.146  16.659   6.260  1.00 84.19           N  
ATOM    948 HE21 GLN A  57      15.749  16.366   5.505  1.00 84.19           H  
ATOM    949 HE22 GLN A  57      15.491  17.223   7.024  1.00 84.19           H  
ATOM    950  OE1 GLN A  57      13.611  15.338   5.435  1.00 84.19           O  
ATOM    951  N   GLU A  58      14.652  14.476   9.850  1.00 88.94           N  
ATOM    952  H   GLU A  58      15.200  14.377   9.008  1.00 88.94           H  
ATOM    953  CA  GLU A  58      15.363  14.833  11.075  1.00 88.94           C  
ATOM    954  HA  GLU A  58      14.965  14.233  11.893  1.00 88.94           H  
ATOM    955  C   GLU A  58      15.162  16.314  11.432  1.00 88.94           C  
ATOM    956  CB  GLU A  58      16.856  14.517  10.932  1.00 88.94           C  
ATOM    957  HB2 GLU A  58      17.258  15.090  10.097  1.00 88.94           H  
ATOM    958  HB3 GLU A  58      17.364  14.839  11.841  1.00 88.94           H  
ATOM    959  O   GLU A  58      15.039  17.177  10.558  1.00 88.94           O  
ATOM    960  CG  GLU A  58      17.136  13.021  10.728  1.00 88.94           C  
ATOM    961  HG2 GLU A  58      16.713  12.475  11.572  1.00 88.94           H  
ATOM    962  HG3 GLU A  58      16.636  12.667   9.826  1.00 88.94           H  
ATOM    963  CD  GLU A  58      18.632  12.703  10.620  1.00 88.94           C  
ATOM    964  OE1 GLU A  58      18.997  11.547  10.924  1.00 88.94           O  
ATOM    965  OE2 GLU A  58      19.406  13.596  10.189  1.00 88.94           O  
ATOM    966  N   ASN A  59      15.160  16.626  12.730  1.00 89.88           N  
ATOM    967  H   ASN A  59      15.305  15.879  13.394  1.00 89.88           H  
ATOM    968  CA  ASN A  59      14.982  17.989  13.227  1.00 89.88           C  
ATOM    969  HA  ASN A  59      14.852  18.662  12.381  1.00 89.88           H  
ATOM    970  C   ASN A  59      16.224  18.477  13.990  1.00 89.88           C  
ATOM    971  CB  ASN A  59      13.684  18.070  14.046  1.00 89.88           C  
ATOM    972  HB2 ASN A  59      12.855  17.695  13.445  1.00 89.88           H  
ATOM    973  HB3 ASN A  59      13.769  17.450  14.939  1.00 89.88           H  
ATOM    974  O   ASN A  59      16.397  18.222  15.185  1.00 89.88           O  
ATOM    975  CG  ASN A  59      13.358  19.490  14.471  1.00 89.88           C  
ATOM    976  ND2 ASN A  59      12.221  19.684  15.087  1.00 89.88           N  
ATOM    977 HD21 ASN A  59      11.550  18.936  15.183  1.00 89.88           H  
ATOM    978 HD22 ASN A  59      12.009  20.606  15.441  1.00 89.88           H  
ATOM    979  OD1 ASN A  59      14.120  20.427  14.270  1.00 89.88           O  
ATOM    980  N   PHE A  60      17.078  19.245  13.310  1.00 89.06           N  
ATOM    981  H   PHE A  60      16.944  19.340  12.313  1.00 89.06           H  
ATOM    982  CA  PHE A  60      18.281  19.829  13.910  1.00 89.06           C  
ATOM    983  HA  PHE A  60      18.836  19.020  14.386  1.00 89.06           H  
ATOM    984  C   PHE A  60      18.003  20.879  15.004  1.00 89.06           C  
ATOM    985  CB  PHE A  60      19.184  20.421  12.821  1.00 89.06           C  
ATOM    986  HB2 PHE A  60      20.162  20.609  13.262  1.00 89.06           H  
ATOM    987  HB3 PHE A  60      19.340  19.691  12.027  1.00 89.06           H  
ATOM    988  O   PHE A  60      18.911  21.210  15.767  1.00 89.06           O  
ATOM    989  CG  PHE A  60      18.681  21.711  12.208  1.00 89.06           C  
ATOM    990  CD1 PHE A  60      17.803  21.680  11.109  1.00 89.06           C  
ATOM    991  HD1 PHE A  60      17.466  20.735  10.709  1.00 89.06           H  
ATOM    992  CD2 PHE A  60      19.113  22.945  12.729  1.00 89.06           C  
ATOM    993  HD2 PHE A  60      19.770  22.969  13.586  1.00 89.06           H  
ATOM    994  CE1 PHE A  60      17.368  22.883  10.532  1.00 89.06           C  
ATOM    995  HE1 PHE A  60      16.664  22.866   9.713  1.00 89.06           H  
ATOM    996  CE2 PHE A  60      18.698  24.145  12.131  1.00 89.06           C  
ATOM    997  HE2 PHE A  60      19.022  25.093  12.535  1.00 89.06           H  
ATOM    998  CZ  PHE A  60      17.835  24.111  11.024  1.00 89.06           C  
ATOM    999  HZ  PHE A  60      17.484  25.031  10.580  1.00 89.06           H  
ATOM   1000  N   TRP A  61      16.773  21.394  15.132  1.00 92.81           N  
ATOM   1001  H   TRP A  61      16.044  21.086  14.504  1.00 92.81           H  
ATOM   1002  CA  TRP A  61      16.405  22.348  16.186  1.00 92.81           C  
ATOM   1003  HA  TRP A  61      17.237  23.043  16.306  1.00 92.81           H  
ATOM   1004  C   TRP A  61      16.190  21.700  17.561  1.00 92.81           C  
ATOM   1005  CB  TRP A  61      15.181  23.170  15.764  1.00 92.81           C  
ATOM   1006  HB2 TRP A  61      14.910  23.836  16.583  1.00 92.81           H  
ATOM   1007  HB3 TRP A  61      14.329  22.511  15.602  1.00 92.81           H  
ATOM   1008  O   TRP A  61      15.947  22.424  18.533  1.00 92.81           O  
ATOM   1009  CG  TRP A  61      15.394  24.025  14.556  1.00 92.81           C  
ATOM   1010  CD1 TRP A  61      14.897  23.800  13.319  1.00 92.81           C  
ATOM   1011  HD1 TRP A  61      14.273  22.961  13.049  1.00 92.81           H  
ATOM   1012  CD2 TRP A  61      16.177  25.250  14.457  1.00 92.81           C  
ATOM   1013  CE2 TRP A  61      16.095  25.732  13.122  1.00 92.81           C  
ATOM   1014  CE3 TRP A  61      16.951  26.003  15.365  1.00 92.81           C  
ATOM   1015  HE3 TRP A  61      17.035  25.650  16.383  1.00 92.81           H  
ATOM   1016  NE1 TRP A  61      15.292  24.820  12.473  1.00 92.81           N  
ATOM   1017  HE1 TRP A  61      15.041  24.872  11.496  1.00 92.81           H  
ATOM   1018  CH2 TRP A  61      17.540  27.608  13.633  1.00 92.81           C  
ATOM   1019  HH2 TRP A  61      18.075  28.494  13.323  1.00 92.81           H  
ATOM   1020  CZ2 TRP A  61      16.777  26.880  12.703  1.00 92.81           C  
ATOM   1021  HZ2 TRP A  61      16.711  27.182  11.668  1.00 92.81           H  
ATOM   1022  CZ3 TRP A  61      17.614  27.178  14.968  1.00 92.81           C  
ATOM   1023  HZ3 TRP A  61      18.199  27.742  15.679  1.00 92.81           H  
ATOM   1024  N   ILE A  62      16.314  20.369  17.656  1.00 95.94           N  
ATOM   1025  H   ILE A  62      16.508  19.863  16.804  1.00 95.94           H  
ATOM   1026  CA  ILE A  62      16.064  19.571  18.865  1.00 95.94           C  
ATOM   1027  HA  ILE A  62      16.147  18.523  18.577  1.00 95.94           H  
ATOM   1028  C   ILE A  62      14.619  19.785  19.328  1.00 95.94           C  
ATOM   1029  CB  ILE A  62      17.122  19.825  19.970  1.00 95.94           C  
ATOM   1030  HB  ILE A  62      16.974  20.825  20.375  1.00 95.94           H  
ATOM   1031  O   ILE A  62      14.342  20.437  20.339  1.00 95.94           O  
ATOM   1032  CG1 ILE A  62      18.564  19.746  19.415  1.00 95.94           C  
ATOM   1033 HG12 ILE A  62      18.744  18.750  19.011  1.00 95.94           H  
ATOM   1034 HG13 ILE A  62      18.681  20.465  18.604  1.00 95.94           H  
ATOM   1035  CG2 ILE A  62      16.932  18.810  21.115  1.00 95.94           C  
ATOM   1036 HG21 ILE A  62      15.919  18.867  21.513  1.00 95.94           H  
ATOM   1037 HG22 ILE A  62      17.612  19.028  21.938  1.00 95.94           H  
ATOM   1038 HG23 ILE A  62      17.115  17.798  20.753  1.00 95.94           H  
ATOM   1039  CD1 ILE A  62      19.650  20.073  20.448  1.00 95.94           C  
ATOM   1040 HD11 ILE A  62      19.423  21.016  20.945  1.00 95.94           H  
ATOM   1041 HD12 ILE A  62      19.727  19.276  21.187  1.00 95.94           H  
ATOM   1042 HD13 ILE A  62      20.610  20.162  19.939  1.00 95.94           H  
ATOM   1043  N   GLY A  63      13.683  19.282  18.531  1.00 94.75           N  
ATOM   1044  H   GLY A  63      13.960  18.751  17.717  1.00 94.75           H  
ATOM   1045  CA  GLY A  63      12.256  19.366  18.806  1.00 94.75           C  
ATOM   1046  HA2 GLY A  63      11.890  20.331  18.457  1.00 94.75           H  
ATOM   1047  HA3 GLY A  63      12.077  19.297  19.879  1.00 94.75           H  
ATOM   1048  C   GLY A  63      11.462  18.252  18.126  1.00 94.75           C  
ATOM   1049  O   GLY A  63      12.059  17.290  17.636  1.00 94.75           O  
ATOM   1050  N   PRO A  64      10.126  18.355  18.130  1.00 93.31           N  
ATOM   1051  CA  PRO A  64       9.227  17.317  17.625  1.00 93.31           C  
ATOM   1052  HA  PRO A  64       9.480  16.352  18.063  1.00 93.31           H  
ATOM   1053  C   PRO A  64       9.286  17.185  16.093  1.00 93.31           C  
ATOM   1054  CB  PRO A  64       7.847  17.740  18.132  1.00 93.31           C  
ATOM   1055  HB2 PRO A  64       7.033  17.370  17.508  1.00 93.31           H  
ATOM   1056  HB3 PRO A  64       7.712  17.403  19.160  1.00 93.31           H  
ATOM   1057  O   PRO A  64      10.013  17.919  15.415  1.00 93.31           O  
ATOM   1058  CG  PRO A  64       7.949  19.258  18.098  1.00 93.31           C  
ATOM   1059  HG2 PRO A  64       7.186  19.738  18.711  1.00 93.31           H  
ATOM   1060  HG3 PRO A  64       7.881  19.596  17.064  1.00 93.31           H  
ATOM   1061  CD  PRO A  64       9.363  19.501  18.604  1.00 93.31           C  
ATOM   1062  HD2 PRO A  64       9.741  20.439  18.198  1.00 93.31           H  
ATOM   1063  HD3 PRO A  64       9.369  19.519  19.694  1.00 93.31           H  
ATOM   1064  N   SER A  65       8.537  16.229  15.541  1.00 90.31           N  
ATOM   1065  H   SER A  65       7.891  15.709  16.116  1.00 90.31           H  
ATOM   1066  CA  SER A  65       8.516  15.976  14.097  1.00 90.31           C  
ATOM   1067  HA  SER A  65       9.541  16.025  13.729  1.00 90.31           H  
ATOM   1068  C   SER A  65       7.703  17.015  13.315  1.00 90.31           C  
ATOM   1069  CB  SER A  65       8.007  14.561  13.833  1.00 90.31           C  
ATOM   1070  HB2 SER A  65       8.464  13.874  14.544  1.00 90.31           H  
ATOM   1071  HB3 SER A  65       8.296  14.272  12.822  1.00 90.31           H  
ATOM   1072  O   SER A  65       6.941  17.796  13.891  1.00 90.31           O  
ATOM   1073  OG  SER A  65       6.606  14.474  13.935  1.00 90.31           O  
ATOM   1074  HG  SER A  65       6.365  14.378  14.860  1.00 90.31           H  
ATOM   1075  N   SER A  66       7.836  17.018  11.983  1.00 88.12           N  
ATOM   1076  H   SER A  66       8.432  16.340  11.531  1.00 88.12           H  
ATOM   1077  CA  SER A  66       7.056  17.908  11.112  1.00 88.12           C  
ATOM   1078  HA  SER A  66       7.247  18.930  11.441  1.00 88.12           H  
ATOM   1079  C   SER A  66       5.547  17.678  11.243  1.00 88.12           C  
ATOM   1080  CB  SER A  66       7.496  17.763   9.641  1.00 88.12           C  
ATOM   1081  HB2 SER A  66       8.521  18.118   9.528  1.00 88.12           H  
ATOM   1082  HB3 SER A  66       6.851  18.370   9.006  1.00 88.12           H  
ATOM   1083  O   SER A  66       4.781  18.640  11.319  1.00 88.12           O  
ATOM   1084  OG  SER A  66       7.459  16.417   9.206  1.00 88.12           O  
ATOM   1085  HG  SER A  66       7.713  16.396   8.281  1.00 88.12           H  
ATOM   1086  N   ILE A  67       5.129  16.414  11.341  1.00 88.06           N  
ATOM   1087  H   ILE A  67       5.828  15.689  11.270  1.00 88.06           H  
ATOM   1088  CA  ILE A  67       3.728  16.010  11.516  1.00 88.06           C  
ATOM   1089  HA  ILE A  67       3.129  16.473  10.733  1.00 88.06           H  
ATOM   1090  C   ILE A  67       3.181  16.523  12.855  1.00 88.06           C  
ATOM   1091  CB  ILE A  67       3.603  14.474  11.376  1.00 88.06           C  
ATOM   1092  HB  ILE A  67       4.303  14.005  12.067  1.00 88.06           H  
ATOM   1093  O   ILE A  67       2.109  17.128  12.878  1.00 88.06           O  
ATOM   1094  CG1 ILE A  67       3.950  14.035   9.933  1.00 88.06           C  
ATOM   1095 HG12 ILE A  67       4.850  14.547   9.591  1.00 88.06           H  
ATOM   1096 HG13 ILE A  67       3.128  14.313   9.274  1.00 88.06           H  
ATOM   1097  CG2 ILE A  67       2.180  14.002  11.732  1.00 88.06           C  
ATOM   1098 HG21 ILE A  67       1.442  14.502  11.106  1.00 88.06           H  
ATOM   1099 HG22 ILE A  67       1.961  14.211  12.779  1.00 88.06           H  
ATOM   1100 HG23 ILE A  67       2.091  12.923  11.605  1.00 88.06           H  
ATOM   1101  CD1 ILE A  67       4.203  12.531   9.772  1.00 88.06           C  
ATOM   1102 HD11 ILE A  67       4.989  12.212  10.457  1.00 88.06           H  
ATOM   1103 HD12 ILE A  67       4.521  12.327   8.750  1.00 88.06           H  
ATOM   1104 HD13 ILE A  67       3.295  11.962   9.973  1.00 88.06           H  
ATOM   1105  N   ASP A  68       3.937  16.375  13.945  1.00 91.25           N  
ATOM   1106  H   ASP A  68       4.792  15.842  13.874  1.00 91.25           H  
ATOM   1107  CA  ASP A  68       3.517  16.849  15.272  1.00 91.25           C  
ATOM   1108  HA  ASP A  68       2.550  16.414  15.524  1.00 91.25           H  
ATOM   1109  C   ASP A  68       3.390  18.376  15.313  1.00 91.25           C  
ATOM   1110  CB  ASP A  68       4.534  16.427  16.334  1.00 91.25           C  
ATOM   1111  HB2 ASP A  68       5.486  16.896  16.085  1.00 91.25           H  
ATOM   1112  HB3 ASP A  68       4.215  16.800  17.307  1.00 91.25           H  
ATOM   1113  O   ASP A  68       2.441  18.918  15.876  1.00 91.25           O  
ATOM   1114  CG  ASP A  68       4.733  14.919  16.421  1.00 91.25           C  
ATOM   1115  OD1 ASP A  68       3.725  14.187  16.404  1.00 91.25           O  
ATOM   1116  OD2 ASP A  68       5.926  14.525  16.434  1.00 91.25           O  
ATOM   1117  N   LEU A  69       4.319  19.099  14.674  1.00 93.12           N  
ATOM   1118  H   LEU A  69       5.088  18.607  14.242  1.00 93.12           H  
ATOM   1119  CA  LEU A  69       4.246  20.559  14.573  1.00 93.12           C  
ATOM   1120  HA  LEU A  69       4.140  20.968  15.578  1.00 93.12           H  
ATOM   1121  C   LEU A  69       3.003  21.008  13.797  1.00 93.12           C  
ATOM   1122  CB  LEU A  69       5.531  21.111  13.929  1.00 93.12           C  
ATOM   1123  HB2 LEU A  69       5.373  22.155  13.659  1.00 93.12           H  
ATOM   1124  HB3 LEU A  69       5.725  20.557  13.010  1.00 93.12           H  
ATOM   1125  O   LEU A  69       2.350  21.974  14.200  1.00 93.12           O  
ATOM   1126  CG  LEU A  69       6.770  21.030  14.835  1.00 93.12           C  
ATOM   1127  HG  LEU A  69       6.888  20.005  15.186  1.00 93.12           H  
ATOM   1128  CD1 LEU A  69       8.022  21.416  14.050  1.00 93.12           C  
ATOM   1129 HD11 LEU A  69       8.902  21.316  14.685  1.00 93.12           H  
ATOM   1130 HD12 LEU A  69       8.142  20.728  13.213  1.00 93.12           H  
ATOM   1131 HD13 LEU A  69       7.945  22.435  13.671  1.00 93.12           H  
ATOM   1132  CD2 LEU A  69       6.670  21.964  16.048  1.00 93.12           C  
ATOM   1133 HD21 LEU A  69       5.875  21.626  16.713  1.00 93.12           H  
ATOM   1134 HD22 LEU A  69       7.608  21.947  16.604  1.00 93.12           H  
ATOM   1135 HD23 LEU A  69       6.471  22.985  15.722  1.00 93.12           H  
ATOM   1136  N   ILE A  70       2.641  20.311  12.713  1.00 92.56           N  
ATOM   1137  H   ILE A  70       3.210  19.523  12.439  1.00 92.56           H  
ATOM   1138  CA  ILE A  70       1.382  20.559  11.993  1.00 92.56           C  
ATOM   1139  HA  ILE A  70       1.340  21.611  11.714  1.00 92.56           H  
ATOM   1140  C   ILE A  70       0.194  20.310  12.921  1.00 92.56           C  
ATOM   1141  CB  ILE A  70       1.288  19.727  10.694  1.00 92.56           C  
ATOM   1142  HB  ILE A  70       1.474  18.679  10.929  1.00 92.56           H  
ATOM   1143  O   ILE A  70      -0.673  21.182  13.015  1.00 92.56           O  
ATOM   1144  CG1 ILE A  70       2.344  20.210   9.677  1.00 92.56           C  
ATOM   1145 HG12 ILE A  70       3.302  20.348  10.177  1.00 92.56           H  
ATOM   1146 HG13 ILE A  70       2.042  21.177   9.273  1.00 92.56           H  
ATOM   1147  CG2 ILE A  70      -0.117  19.843  10.064  1.00 92.56           C  
ATOM   1148 HG21 ILE A  70      -0.369  20.886   9.875  1.00 92.56           H  
ATOM   1149 HG22 ILE A  70      -0.162  19.288   9.127  1.00 92.56           H  
ATOM   1150 HG23 ILE A  70      -0.865  19.398  10.721  1.00 92.56           H  
ATOM   1151  CD1 ILE A  70       2.565  19.228   8.519  1.00 92.56           C  
ATOM   1152 HD11 ILE A  70       2.805  18.244   8.923  1.00 92.56           H  
ATOM   1153 HD12 ILE A  70       1.679  19.161   7.889  1.00 92.56           H  
ATOM   1154 HD13 ILE A  70       3.401  19.562   7.904  1.00 92.56           H  
ATOM   1155  N   HIS A  71       0.179  19.196  13.650  1.00 91.94           N  
ATOM   1156  H   HIS A  71       0.912  18.514  13.521  1.00 91.94           H  
ATOM   1157  CA  HIS A  71      -0.895  18.871  14.587  1.00 91.94           C  
ATOM   1158  HA  HIS A  71      -1.831  18.821  14.030  1.00 91.94           H  
ATOM   1159  C   HIS A  71      -1.058  19.933  15.693  1.00 91.94           C  
ATOM   1160  CB  HIS A  71      -0.618  17.483  15.171  1.00 91.94           C  
ATOM   1161  HB2 HIS A  71      -0.272  16.817  14.380  1.00 91.94           H  
ATOM   1162  HB3 HIS A  71       0.160  17.540  15.932  1.00 91.94           H  
ATOM   1163  O   HIS A  71      -2.167  20.301  16.070  1.00 91.94           O  
ATOM   1164  CG  HIS A  71      -1.858  16.880  15.762  1.00 91.94           C  
ATOM   1165  CD2 HIS A  71      -2.186  16.783  17.087  1.00 91.94           C  
ATOM   1166  HD2 HIS A  71      -1.587  17.121  17.919  1.00 91.94           H  
ATOM   1167  ND1 HIS A  71      -2.901  16.353  15.039  1.00 91.94           N  
ATOM   1168  HD1 HIS A  71      -2.952  16.270  14.034  1.00 91.94           H  
ATOM   1169  CE1 HIS A  71      -3.829  15.929  15.908  1.00 91.94           C  
ATOM   1170  HE1 HIS A  71      -4.759  15.453  15.632  1.00 91.94           H  
ATOM   1171  NE2 HIS A  71      -3.448  16.185  17.167  1.00 91.94           N  
ATOM   1172  N   LEU A  72       0.057  20.516  16.142  1.00 93.56           N  
ATOM   1173  H   LEU A  72       0.928  20.100  15.844  1.00 93.56           H  
ATOM   1174  CA  LEU A  72       0.123  21.557  17.175  1.00 93.56           C  
ATOM   1175  HA  LEU A  72      -0.603  21.313  17.950  1.00 93.56           H  
ATOM   1176  C   LEU A  72      -0.227  22.976  16.702  1.00 93.56           C  
ATOM   1177  CB  LEU A  72       1.541  21.527  17.762  1.00 93.56           C  
ATOM   1178  HB2 LEU A  72       2.256  21.443  16.943  1.00 93.56           H  
ATOM   1179  HB3 LEU A  72       1.752  22.465  18.276  1.00 93.56           H  
ATOM   1180  O   LEU A  72      -0.258  23.907  17.513  1.00 93.56           O  
ATOM   1181  CG  LEU A  72       1.752  20.373  18.750  1.00 93.56           C  
ATOM   1182  HG  LEU A  72       1.376  19.433  18.344  1.00 93.56           H  
ATOM   1183  CD1 LEU A  72       3.247  20.234  19.014  1.00 93.56           C  
ATOM   1184 HD11 LEU A  72       3.748  19.941  18.092  1.00 93.56           H  
ATOM   1185 HD12 LEU A  72       3.660  21.177  19.373  1.00 93.56           H  
ATOM   1186 HD13 LEU A  72       3.405  19.440  19.745  1.00 93.56           H  
ATOM   1187  CD2 LEU A  72       1.031  20.687  20.064  1.00 93.56           C  
ATOM   1188 HD21 LEU A  72       1.258  21.701  20.394  1.00 93.56           H  
ATOM   1189 HD22 LEU A  72       1.362  19.987  20.831  1.00 93.56           H  
ATOM   1190 HD23 LEU A  72      -0.044  20.564  19.936  1.00 93.56           H  
ATOM   1191  N   GLY A  73      -0.471  23.176  15.406  1.00 94.44           N  
ATOM   1192  H   GLY A  73      -0.463  22.364  14.806  1.00 94.44           H  
ATOM   1193  CA  GLY A  73      -0.855  24.480  14.862  1.00 94.44           C  
ATOM   1194  HA2 GLY A  73      -1.642  24.318  14.125  1.00 94.44           H  
ATOM   1195  HA3 GLY A  73      -1.257  25.119  15.648  1.00 94.44           H  
ATOM   1196  C   GLY A  73       0.234  25.247  14.126  1.00 94.44           C  
ATOM   1197  O   GLY A  73       0.120  26.468  13.993  1.00 94.44           O  
ATOM   1198  N   ALA A  74       1.248  24.564  13.586  1.00 94.25           N  
ATOM   1199  H   ALA A  74       1.362  23.584  13.805  1.00 94.25           H  
ATOM   1200  CA  ALA A  74       2.131  25.161  12.589  1.00 94.25           C  
ATOM   1201  HA  ALA A  74       2.675  25.976  13.067  1.00 94.25           H  
ATOM   1202  C   ALA A  74       1.331  25.758  11.423  1.00 94.25           C  
ATOM   1203  CB  ALA A  74       3.147  24.135  12.075  1.00 94.25           C  
ATOM   1204  HB1 ALA A  74       3.720  23.731  12.909  1.00 94.25           H  
ATOM   1205  HB2 ALA A  74       2.636  23.324  11.556  1.00 94.25           H  
ATOM   1206  HB3 ALA A  74       3.837  24.613  11.379  1.00 94.25           H  
ATOM   1207  O   ALA A  74       0.236  25.295  11.068  1.00 94.25           O  
ATOM   1208  N   LYS A  75       1.891  26.791  10.794  1.00 94.06           N  
ATOM   1209  H   LYS A  75       2.834  27.050  11.044  1.00 94.06           H  
ATOM   1210  CA  LYS A  75       1.302  27.360   9.589  1.00 94.06           C  
ATOM   1211  HA  LYS A  75       0.237  27.512   9.763  1.00 94.06           H  
ATOM   1212  C   LYS A  75       1.448  26.326   8.474  1.00 94.06           C  
ATOM   1213  CB  LYS A  75       1.922  28.740   9.314  1.00 94.06           C  
ATOM   1214  HB2 LYS A  75       1.537  29.431  10.064  1.00 94.06           H  
ATOM   1215  HB3 LYS A  75       3.005  28.702   9.431  1.00 94.06           H  
ATOM   1216  O   LYS A  75       2.545  26.044   8.014  1.00 94.06           O  
ATOM   1217  CG  LYS A  75       1.554  29.281   7.925  1.00 94.06           C  
ATOM   1218  HG2 LYS A  75       0.626  28.825   7.580  1.00 94.06           H  
ATOM   1219  HG3 LYS A  75       1.395  30.358   7.986  1.00 94.06           H  
ATOM   1220  CD  LYS A  75       2.697  29.016   6.939  1.00 94.06           C  
ATOM   1221  HD2 LYS A  75       3.299  28.160   7.243  1.00 94.06           H  
ATOM   1222  HD3 LYS A  75       3.360  29.881   6.950  1.00 94.06           H  
ATOM   1223  CE  LYS A  75       2.184  28.772   5.532  1.00 94.06           C  
ATOM   1224  HE2 LYS A  75       1.426  27.989   5.548  1.00 94.06           H  
ATOM   1225  HE3 LYS A  75       1.733  29.707   5.199  1.00 94.06           H  
ATOM   1226  NZ  LYS A  75       3.303  28.375   4.649  1.00 94.06           N  
ATOM   1227  HZ1 LYS A  75       4.031  29.075   4.668  1.00 94.06           H  
ATOM   1228  HZ2 LYS A  75       3.730  27.509   4.948  1.00 94.06           H  
ATOM   1229  HZ3 LYS A  75       3.052  28.247   3.679  1.00 94.06           H  
ATOM   1230  N   PHE A  76       0.322  25.759   8.060  1.00 93.19           N  
ATOM   1231  H   PHE A  76      -0.528  25.964   8.566  1.00 93.19           H  
ATOM   1232  CA  PHE A  76       0.242  24.758   7.006  1.00 93.19           C  
ATOM   1233  HA  PHE A  76       1.102  24.854   6.344  1.00 93.19           H  
ATOM   1234  C   PHE A  76      -1.030  25.015   6.206  1.00 93.19           C  
ATOM   1235  CB  PHE A  76       0.269  23.359   7.627  1.00 93.19           C  
ATOM   1236  HB2 PHE A  76       1.146  23.279   8.269  1.00 93.19           H  
ATOM   1237  HB3 PHE A  76      -0.611  23.225   8.257  1.00 93.19           H  
ATOM   1238  O   PHE A  76      -2.140  24.962   6.737  1.00 93.19           O  
ATOM   1239  CG  PHE A  76       0.343  22.242   6.606  1.00 93.19           C  
ATOM   1240  CD1 PHE A  76      -0.683  21.285   6.525  1.00 93.19           C  
ATOM   1241  HD1 PHE A  76      -1.537  21.351   7.183  1.00 93.19           H  
ATOM   1242  CD2 PHE A  76       1.472  22.111   5.777  1.00 93.19           C  
ATOM   1243  HD2 PHE A  76       2.292  22.810   5.852  1.00 93.19           H  
ATOM   1244  CE1 PHE A  76      -0.584  20.196   5.645  1.00 93.19           C  
ATOM   1245  HE1 PHE A  76      -1.347  19.432   5.634  1.00 93.19           H  
ATOM   1246  CE2 PHE A  76       1.561  21.028   4.886  1.00 93.19           C  
ATOM   1247  HE2 PHE A  76       2.452  20.882   4.294  1.00 93.19           H  
ATOM   1248  CZ  PHE A  76       0.538  20.071   4.816  1.00 93.19           C  
ATOM   1249  HZ  PHE A  76       0.635  19.215   4.166  1.00 93.19           H  
ATOM   1250  N   SER A  77      -0.862  25.384   4.940  1.00 92.31           N  
ATOM   1251  H   SER A  77       0.055  25.307   4.524  1.00 92.31           H  
ATOM   1252  CA  SER A  77      -1.945  25.961   4.133  1.00 92.31           C  
ATOM   1253  HA  SER A  77      -2.378  26.780   4.707  1.00 92.31           H  
ATOM   1254  C   SER A  77      -3.088  24.985   3.850  1.00 92.31           C  
ATOM   1255  CB  SER A  77      -1.409  26.572   2.844  1.00 92.31           C  
ATOM   1256  HB2 SER A  77      -1.149  25.793   2.127  1.00 92.31           H  
ATOM   1257  HB3 SER A  77      -2.163  27.227   2.408  1.00 92.31           H  
ATOM   1258  O   SER A  77      -4.235  25.430   3.897  1.00 92.31           O  
ATOM   1259  OG  SER A  77      -0.262  27.317   3.182  1.00 92.31           O  
ATOM   1260  HG  SER A  77       0.483  26.729   3.036  1.00 92.31           H  
ATOM   1261  N   PRO A  78      -2.828  23.676   3.668  1.00 91.81           N  
ATOM   1262  CA  PRO A  78      -3.873  22.659   3.649  1.00 91.81           C  
ATOM   1263  HA  PRO A  78      -4.438  22.734   2.721  1.00 91.81           H  
ATOM   1264  C   PRO A  78      -4.846  22.662   4.825  1.00 91.81           C  
ATOM   1265  CB  PRO A  78      -3.097  21.358   3.681  1.00 91.81           C  
ATOM   1266  HB2 PRO A  78      -3.721  20.519   3.372  1.00 91.81           H  
ATOM   1267  HB3 PRO A  78      -2.752  21.170   4.697  1.00 91.81           H  
ATOM   1268  O   PRO A  78      -6.004  22.331   4.630  1.00 91.81           O  
ATOM   1269  CG  PRO A  78      -1.914  21.673   2.769  1.00 91.81           C  
ATOM   1270  HG2 PRO A  78      -2.240  21.728   1.731  1.00 91.81           H  
ATOM   1271  HG3 PRO A  78      -1.095  20.963   2.882  1.00 91.81           H  
ATOM   1272  CD  PRO A  78      -1.555  23.062   3.280  1.00 91.81           C  
ATOM   1273  HD2 PRO A  78      -1.062  23.625   2.488  1.00 91.81           H  
ATOM   1274  HD3 PRO A  78      -0.902  22.958   4.146  1.00 91.81           H  
ATOM   1275  N   CYS A  79      -4.416  23.041   6.032  1.00 94.25           N  
ATOM   1276  H   CYS A  79      -3.448  23.297   6.160  1.00 94.25           H  
ATOM   1277  CA  CYS A  79      -5.321  23.131   7.183  1.00 94.25           C  
ATOM   1278  HA  CYS A  79      -6.046  22.318   7.136  1.00 94.25           H  
ATOM   1279  C   CYS A  79      -6.105  24.454   7.221  1.00 94.25           C  
ATOM   1280  CB  CYS A  79      -4.521  22.977   8.478  1.00 94.25           C  
ATOM   1281  HB2 CYS A  79      -3.811  23.801   8.541  1.00 94.25           H  
ATOM   1282  HB3 CYS A  79      -5.220  23.062   9.309  1.00 94.25           H  
ATOM   1283  O   CYS A  79      -7.059  24.584   7.982  1.00 94.25           O  
ATOM   1284  SG  CYS A  79      -3.607  21.434   8.696  1.00 94.25           S  
ATOM   1285  N   ILE A  80      -5.676  25.462   6.453  1.00 94.88           N  
ATOM   1286  H   ILE A  80      -4.925  25.263   5.807  1.00 94.88           H  
ATOM   1287  CA  ILE A  80      -6.226  26.826   6.471  1.00 94.88           C  
ATOM   1288  HA  ILE A  80      -6.713  27.008   7.428  1.00 94.88           H  
ATOM   1289  C   ILE A  80      -7.293  27.013   5.390  1.00 94.88           C  
ATOM   1290  CB  ILE A  80      -5.079  27.857   6.305  1.00 94.88           C  
ATOM   1291  HB  ILE A  80      -4.512  27.601   5.411  1.00 94.88           H  
ATOM   1292  O   ILE A  80      -8.256  27.748   5.600  1.00 94.88           O  
ATOM   1293  CG1 ILE A  80      -4.117  27.808   7.515  1.00 94.88           C  
ATOM   1294 HG12 ILE A  80      -3.859  26.772   7.735  1.00 94.88           H  
ATOM   1295 HG13 ILE A  80      -4.625  28.217   8.389  1.00 94.88           H  
ATOM   1296  CG2 ILE A  80      -5.641  29.279   6.109  1.00 94.88           C  
ATOM   1297 HG21 ILE A  80      -6.428  29.471   6.838  1.00 94.88           H  
ATOM   1298 HG22 ILE A  80      -4.861  30.035   6.199  1.00 94.88           H  
ATOM   1299 HG23 ILE A  80      -6.079  29.368   5.115  1.00 94.88           H  
ATOM   1300  CD1 ILE A  80      -2.796  28.565   7.314  1.00 94.88           C  
ATOM   1301 HD11 ILE A  80      -2.149  28.389   8.173  1.00 94.88           H  
ATOM   1302 HD12 ILE A  80      -2.291  28.208   6.416  1.00 94.88           H  
ATOM   1303 HD13 ILE A  80      -2.970  29.638   7.229  1.00 94.88           H  
ATOM   1304  N   ARG A  81      -7.093  26.400   4.220  1.00 92.19           N  
ATOM   1305  H   ARG A  81      -6.304  25.776   4.136  1.00 92.19           H  
ATOM   1306  CA  ARG A  81      -7.976  26.533   3.060  1.00 92.19           C  
ATOM   1307  HA  ARG A  81      -8.978  26.757   3.427  1.00 92.19           H  
ATOM   1308  C   ARG A  81      -8.059  25.224   2.293  1.00 92.19           C  
ATOM   1309  CB  ARG A  81      -7.498  27.684   2.146  1.00 92.19           C  
ATOM   1310  HB2 ARG A  81      -7.405  28.595   2.736  1.00 92.19           H  
ATOM   1311  HB3 ARG A  81      -8.255  27.858   1.382  1.00 92.19           H  
ATOM   1312  O   ARG A  81      -7.148  24.401   2.338  1.00 92.19           O  
ATOM   1313  CG  ARG A  81      -6.155  27.387   1.450  1.00 92.19           C  
ATOM   1314  HG2 ARG A  81      -5.377  27.273   2.205  1.00 92.19           H  
ATOM   1315  HG3 ARG A  81      -6.227  26.460   0.882  1.00 92.19           H  
ATOM   1316  CD  ARG A  81      -5.746  28.496   0.479  1.00 92.19           C  
ATOM   1317  HD2 ARG A  81      -6.534  28.630  -0.262  1.00 92.19           H  
ATOM   1318  HD3 ARG A  81      -5.624  29.416   1.051  1.00 92.19           H  
ATOM   1319  NE  ARG A  81      -4.477  28.159  -0.194  1.00 92.19           N  
ATOM   1320  HE  ARG A  81      -4.083  27.258   0.036  1.00 92.19           H  
ATOM   1321  NH1 ARG A  81      -4.237  30.004  -1.551  1.00 92.19           N  
ATOM   1322 HH11 ARG A  81      -5.145  30.316  -1.235  1.00 92.19           H  
ATOM   1323 HH12 ARG A  81      -3.700  30.566  -2.195  1.00 92.19           H  
ATOM   1324  NH2 ARG A  81      -2.617  28.503  -1.455  1.00 92.19           N  
ATOM   1325 HH21 ARG A  81      -2.008  29.112  -1.984  1.00 92.19           H  
ATOM   1326 HH22 ARG A  81      -2.243  27.626  -1.123  1.00 92.19           H  
ATOM   1327  CZ  ARG A  81      -3.791  28.893  -1.054  1.00 92.19           C  
ATOM   1328  N   LYS A  82      -9.104  25.102   1.479  1.00 89.81           N  
ATOM   1329  H   LYS A  82      -9.812  25.821   1.510  1.00 89.81           H  
ATOM   1330  CA  LYS A  82      -9.201  24.040   0.479  1.00 89.81           C  
ATOM   1331  HA  LYS A  82      -9.106  23.090   1.005  1.00 89.81           H  
ATOM   1332  C   LYS A  82      -8.045  24.141  -0.524  1.00 89.81           C  
ATOM   1333  CB  LYS A  82     -10.580  24.108  -0.185  1.00 89.81           C  
ATOM   1334  HB2 LYS A  82     -11.338  24.235   0.588  1.00 89.81           H  
ATOM   1335  HB3 LYS A  82     -10.627  24.958  -0.866  1.00 89.81           H  
ATOM   1336  O   LYS A  82      -7.815  25.201  -1.106  1.00 89.81           O  
ATOM   1337  CG  LYS A  82     -10.872  22.810  -0.938  1.00 89.81           C  
ATOM   1338  HG2 LYS A  82     -10.162  22.700  -1.758  1.00 89.81           H  
ATOM   1339  HG3 LYS A  82     -10.752  21.969  -0.255  1.00 89.81           H  
ATOM   1340  CD  LYS A  82     -12.297  22.798  -1.496  1.00 89.81           C  
ATOM   1341  HD2 LYS A  82     -13.019  22.914  -0.687  1.00 89.81           H  
ATOM   1342  HD3 LYS A  82     -12.410  23.605  -2.220  1.00 89.81           H  
ATOM   1343  CE  LYS A  82     -12.479  21.443  -2.174  1.00 89.81           C  
ATOM   1344  HE2 LYS A  82     -11.625  21.295  -2.834  1.00 89.81           H  
ATOM   1345  HE3 LYS A  82     -12.449  20.654  -1.422  1.00 89.81           H  
ATOM   1346  NZ  LYS A  82     -13.720  21.353  -2.972  1.00 89.81           N  
ATOM   1347  HZ1 LYS A  82     -13.781  22.141  -3.601  1.00 89.81           H  
ATOM   1348  HZ2 LYS A  82     -13.638  20.544  -3.571  1.00 89.81           H  
ATOM   1349  HZ3 LYS A  82     -14.537  21.266  -2.386  1.00 89.81           H  
ATOM   1350  N   ASP A  83      -7.343  23.032  -0.726  1.00 86.38           N  
ATOM   1351  H   ASP A  83      -7.581  22.206  -0.195  1.00 86.38           H  
ATOM   1352  CA  ASP A  83      -6.187  22.936  -1.615  1.00 86.38           C  
ATOM   1353  HA  ASP A  83      -5.958  23.925  -2.013  1.00 86.38           H  
ATOM   1354  C   ASP A  83      -6.469  22.006  -2.803  1.00 86.38           C  
ATOM   1355  CB  ASP A  83      -4.964  22.483  -0.815  1.00 86.38           C  
ATOM   1356  HB2 ASP A  83      -5.091  21.449  -0.494  1.00 86.38           H  
ATOM   1357  HB3 ASP A  83      -4.848  23.111   0.069  1.00 86.38           H  
ATOM   1358  O   ASP A  83      -7.052  20.931  -2.641  1.00 86.38           O  
ATOM   1359  CG  ASP A  83      -3.729  22.614  -1.691  1.00 86.38           C  
ATOM   1360  OD1 ASP A  83      -3.418  21.641  -2.416  1.00 86.38           O  
ATOM   1361  OD2 ASP A  83      -3.165  23.726  -1.725  1.00 86.38           O  
ATOM   1362  N   GLN A  84      -6.057  22.416  -4.006  1.00 82.44           N  
ATOM   1363  H   GLN A  84      -5.498  23.254  -4.064  1.00 82.44           H  
ATOM   1364  CA  GLN A  84      -6.347  21.671  -5.234  1.00 82.44           C  
ATOM   1365  HA  GLN A  84      -7.411  21.436  -5.260  1.00 82.44           H  
ATOM   1366  C   GLN A  84      -5.602  20.335  -5.314  1.00 82.44           C  
ATOM   1367  CB  GLN A  84      -6.000  22.516  -6.469  1.00 82.44           C  
ATOM   1368  HB2 GLN A  84      -4.989  22.912  -6.367  1.00 82.44           H  
ATOM   1369  HB3 GLN A  84      -6.026  21.870  -7.346  1.00 82.44           H  
ATOM   1370  O   GLN A  84      -6.181  19.362  -5.793  1.00 82.44           O  
ATOM   1371  CG  GLN A  84      -6.987  23.668  -6.700  1.00 82.44           C  
ATOM   1372  HG2 GLN A  84      -7.998  23.264  -6.752  1.00 82.44           H  
ATOM   1373  HG3 GLN A  84      -6.938  24.366  -5.865  1.00 82.44           H  
ATOM   1374  CD  GLN A  84      -6.700  24.434  -7.990  1.00 82.44           C  
ATOM   1375  NE2 GLN A  84      -7.612  25.267  -8.439  1.00 82.44           N  
ATOM   1376 HE21 GLN A  84      -8.475  25.411  -7.935  1.00 82.44           H  
ATOM   1377 HE22 GLN A  84      -7.355  25.779  -9.271  1.00 82.44           H  
ATOM   1378  OE1 GLN A  84      -5.665  24.317  -8.621  1.00 82.44           O  
ATOM   1379  N   GLN A  85      -4.349  20.263  -4.851  1.00 80.69           N  
ATOM   1380  H   GLN A  85      -3.964  21.033  -4.323  1.00 80.69           H  
ATOM   1381  CA  GLN A  85      -3.576  19.020  -4.925  1.00 80.69           C  
ATOM   1382  HA  GLN A  85      -3.642  18.613  -5.934  1.00 80.69           H  
ATOM   1383  C   GLN A  85      -4.148  17.965  -3.975  1.00 80.69           C  
ATOM   1384  CB  GLN A  85      -2.098  19.273  -4.601  1.00 80.69           C  
ATOM   1385  HB2 GLN A  85      -1.614  18.297  -4.560  1.00 80.69           H  
ATOM   1386  HB3 GLN A  85      -2.004  19.740  -3.621  1.00 80.69           H  
ATOM   1387  O   GLN A  85      -4.262  16.795  -4.336  1.00 80.69           O  
ATOM   1388  CG  GLN A  85      -1.369  20.113  -5.661  1.00 80.69           C  
ATOM   1389  HG2 GLN A  85      -1.784  21.121  -5.684  1.00 80.69           H  
ATOM   1390  HG3 GLN A  85      -1.526  19.657  -6.639  1.00 80.69           H  
ATOM   1391  CD  GLN A  85       0.139  20.208  -5.410  1.00 80.69           C  
ATOM   1392  NE2 GLN A  85       0.916  20.650  -6.377  1.00 80.69           N  
ATOM   1393 HE21 GLN A  85       1.903  20.512  -6.212  1.00 80.69           H  
ATOM   1394 HE22 GLN A  85       0.532  20.828  -7.294  1.00 80.69           H  
ATOM   1395  OE1 GLN A  85       0.672  19.851  -4.376  1.00 80.69           O  
ATOM   1396  N   ILE A  86      -4.586  18.386  -2.788  1.00 84.19           N  
ATOM   1397  H   ILE A  86      -4.455  19.358  -2.547  1.00 84.19           H  
ATOM   1398  CA  ILE A  86      -5.233  17.488  -1.824  1.00 84.19           C  
ATOM   1399  HA  ILE A  86      -4.629  16.586  -1.725  1.00 84.19           H  
ATOM   1400  C   ILE A  86      -6.602  17.041  -2.329  1.00 84.19           C  
ATOM   1401  CB  ILE A  86      -5.319  18.154  -0.443  1.00 84.19           C  
ATOM   1402  HB  ILE A  86      -5.833  19.111  -0.539  1.00 84.19           H  
ATOM   1403  O   ILE A  86      -6.939  15.865  -2.235  1.00 84.19           O  
ATOM   1404  CG1 ILE A  86      -3.876  18.394   0.044  1.00 84.19           C  
ATOM   1405 HG12 ILE A  86      -3.341  19.024  -0.667  1.00 84.19           H  
ATOM   1406 HG13 ILE A  86      -3.351  17.441   0.118  1.00 84.19           H  
ATOM   1407  CG2 ILE A  86      -6.105  17.273   0.546  1.00 84.19           C  
ATOM   1408 HG21 ILE A  86      -7.126  17.105   0.203  1.00 84.19           H  
ATOM   1409 HG22 ILE A  86      -5.610  16.310   0.673  1.00 84.19           H  
ATOM   1410 HG23 ILE A  86      -6.176  17.764   1.517  1.00 84.19           H  
ATOM   1411  CD1 ILE A  86      -3.806  19.091   1.387  1.00 84.19           C  
ATOM   1412 HD11 ILE A  86      -4.387  20.012   1.343  1.00 84.19           H  
ATOM   1413 HD12 ILE A  86      -4.178  18.443   2.181  1.00 84.19           H  
ATOM   1414 HD13 ILE A  86      -2.760  19.315   1.595  1.00 84.19           H  
ATOM   1415  N   GLU A  87      -7.384  17.941  -2.930  1.00 87.06           N  
ATOM   1416  H   GLU A  87      -7.096  18.909  -2.958  1.00 87.06           H  
ATOM   1417  CA  GLU A  87      -8.667  17.556  -3.519  1.00 87.06           C  
ATOM   1418  HA  GLU A  87      -9.262  17.067  -2.748  1.00 87.06           H  
ATOM   1419  C   GLU A  87      -8.494  16.536  -4.657  1.00 87.06           C  
ATOM   1420  CB  GLU A  87      -9.419  18.814  -3.983  1.00 87.06           C  
ATOM   1421  HB2 GLU A  87      -9.559  19.471  -3.125  1.00 87.06           H  
ATOM   1422  HB3 GLU A  87      -8.834  19.339  -4.738  1.00 87.06           H  
ATOM   1423  O   GLU A  87      -9.292  15.605  -4.775  1.00 87.06           O  
ATOM   1424  CG  GLU A  87     -10.795  18.455  -4.562  1.00 87.06           C  
ATOM   1425  HG2 GLU A  87     -11.298  17.776  -3.874  1.00 87.06           H  
ATOM   1426  HG3 GLU A  87     -10.657  17.935  -5.510  1.00 87.06           H  
ATOM   1427  CD  GLU A  87     -11.705  19.662  -4.808  1.00 87.06           C  
ATOM   1428  OE1 GLU A  87     -12.948  19.463  -4.828  1.00 87.06           O  
ATOM   1429  OE2 GLU A  87     -11.237  20.805  -4.969  1.00 87.06           O  
ATOM   1430  N   GLN A  88      -7.448  16.672  -5.476  1.00 86.38           N  
ATOM   1431  H   GLN A  88      -6.824  17.454  -5.339  1.00 86.38           H  
ATOM   1432  CA  GLN A  88      -7.118  15.687  -6.508  1.00 86.38           C  
ATOM   1433  HA  GLN A  88      -8.004  15.500  -7.115  1.00 86.38           H  
ATOM   1434  C   GLN A  88      -6.706  14.336  -5.910  1.00 86.38           C  
ATOM   1435  CB  GLN A  88      -6.013  16.234  -7.419  1.00 86.38           C  
ATOM   1436  HB2 GLN A  88      -5.206  16.638  -6.808  1.00 86.38           H  
ATOM   1437  HB3 GLN A  88      -5.611  15.419  -8.020  1.00 86.38           H  
ATOM   1438  O   GLN A  88      -7.170  13.307  -6.402  1.00 86.38           O  
ATOM   1439  CG  GLN A  88      -6.539  17.319  -8.370  1.00 86.38           C  
ATOM   1440  HG2 GLN A  88      -7.259  16.871  -9.055  1.00 86.38           H  
ATOM   1441  HG3 GLN A  88      -7.052  18.097  -7.805  1.00 86.38           H  
ATOM   1442  CD  GLN A  88      -5.429  17.968  -9.191  1.00 86.38           C  
ATOM   1443  NE2 GLN A  88      -5.746  18.949 -10.006  1.00 86.38           N  
ATOM   1444 HE21 GLN A  88      -4.965  19.350 -10.507  1.00 86.38           H  
ATOM   1445 HE22 GLN A  88      -6.687  19.313 -10.043  1.00 86.38           H  
ATOM   1446  OE1 GLN A  88      -4.265  17.618  -9.141  1.00 86.38           O  
ATOM   1447  N   LEU A  89      -5.906  14.332  -4.839  1.00 86.44           N  
ATOM   1448  H   LEU A  89      -5.536  15.211  -4.506  1.00 86.44           H  
ATOM   1449  CA  LEU A  89      -5.526  13.114  -4.118  1.00 86.44           C  
ATOM   1450  HA  LEU A  89      -5.026  12.444  -4.817  1.00 86.44           H  
ATOM   1451  C   LEU A  89      -6.760  12.375  -3.582  1.00 86.44           C  
ATOM   1452  CB  LEU A  89      -4.536  13.481  -2.996  1.00 86.44           C  
ATOM   1453  HB2 LEU A  89      -5.011  14.203  -2.331  1.00 86.44           H  
ATOM   1454  HB3 LEU A  89      -3.667  13.962  -3.444  1.00 86.44           H  
ATOM   1455  O   LEU A  89      -6.973  11.218  -3.931  1.00 86.44           O  
ATOM   1456  CG  LEU A  89      -4.061  12.291  -2.139  1.00 86.44           C  
ATOM   1457  HG  LEU A  89      -4.922  11.789  -1.698  1.00 86.44           H  
ATOM   1458  CD1 LEU A  89      -3.259  11.282  -2.963  1.00 86.44           C  
ATOM   1459 HD11 LEU A  89      -2.907  10.489  -2.304  1.00 86.44           H  
ATOM   1460 HD12 LEU A  89      -3.901  10.821  -3.714  1.00 86.44           H  
ATOM   1461 HD13 LEU A  89      -2.405  11.765  -3.439  1.00 86.44           H  
ATOM   1462  CD2 LEU A  89      -3.177  12.812  -1.005  1.00 86.44           C  
ATOM   1463 HD21 LEU A  89      -2.296  13.313  -1.408  1.00 86.44           H  
ATOM   1464 HD22 LEU A  89      -3.748  13.500  -0.382  1.00 86.44           H  
ATOM   1465 HD23 LEU A  89      -2.867  11.972  -0.384  1.00 86.44           H  
ATOM   1466  N   VAL A  90      -7.628  13.069  -2.838  1.00 88.62           N  
ATOM   1467  H   VAL A  90      -7.379  14.014  -2.585  1.00 88.62           H  
ATOM   1468  CA  VAL A  90      -8.849  12.482  -2.255  1.00 88.62           C  
ATOM   1469  HA  VAL A  90      -8.566  11.629  -1.640  1.00 88.62           H  
ATOM   1470  C   VAL A  90      -9.799  11.965  -3.340  1.00 88.62           C  
ATOM   1471  CB  VAL A  90      -9.561  13.514  -1.357  1.00 88.62           C  
ATOM   1472  HB  VAL A  90      -9.731  14.426  -1.930  1.00 88.62           H  
ATOM   1473  O   VAL A  90     -10.415  10.912  -3.184  1.00 88.62           O  
ATOM   1474  CG1 VAL A  90     -10.921  13.019  -0.839  1.00 88.62           C  
ATOM   1475 HG11 VAL A  90     -11.336  13.742  -0.138  1.00 88.62           H  
ATOM   1476 HG12 VAL A  90     -11.623  12.895  -1.664  1.00 88.62           H  
ATOM   1477 HG13 VAL A  90     -10.789  12.064  -0.330  1.00 88.62           H  
ATOM   1478  CG2 VAL A  90      -8.707  13.862  -0.131  1.00 88.62           C  
ATOM   1479 HG21 VAL A  90      -7.730  14.242  -0.432  1.00 88.62           H  
ATOM   1480 HG22 VAL A  90      -9.201  14.622   0.473  1.00 88.62           H  
ATOM   1481 HG23 VAL A  90      -8.548  12.969   0.474  1.00 88.62           H  
ATOM   1482  N   ARG A  91      -9.930  12.673  -4.473  1.00 90.38           N  
ATOM   1483  H   ARG A  91      -9.410  13.534  -4.558  1.00 90.38           H  
ATOM   1484  CA  ARG A  91     -10.736  12.189  -5.609  1.00 90.38           C  
ATOM   1485  HA  ARG A  91     -11.729  11.911  -5.255  1.00 90.38           H  
ATOM   1486  C   ARG A  91     -10.157  10.910  -6.208  1.00 90.38           C  
ATOM   1487  CB  ARG A  91     -10.865  13.268  -6.689  1.00 90.38           C  
ATOM   1488  HB2 ARG A  91     -11.216  12.803  -7.609  1.00 90.38           H  
ATOM   1489  HB3 ARG A  91      -9.884  13.703  -6.880  1.00 90.38           H  
ATOM   1490  O   ARG A  91     -10.913   9.974  -6.449  1.00 90.38           O  
ATOM   1491  CG  ARG A  91     -11.862  14.365  -6.295  1.00 90.38           C  
ATOM   1492  HG2 ARG A  91     -11.582  14.805  -5.338  1.00 90.38           H  
ATOM   1493  HG3 ARG A  91     -12.861  13.937  -6.205  1.00 90.38           H  
ATOM   1494  CD  ARG A  91     -11.858  15.437  -7.385  1.00 90.38           C  
ATOM   1495  HD2 ARG A  91     -10.827  15.748  -7.556  1.00 90.38           H  
ATOM   1496  HD3 ARG A  91     -12.250  14.995  -8.301  1.00 90.38           H  
ATOM   1497  NE  ARG A  91     -12.648  16.624  -7.008  1.00 90.38           N  
ATOM   1498  HE  ARG A  91     -12.853  16.750  -6.026  1.00 90.38           H  
ATOM   1499  NH1 ARG A  91     -12.681  17.590  -9.084  1.00 90.38           N  
ATOM   1500 HH11 ARG A  91     -12.916  18.366  -9.687  1.00 90.38           H  
ATOM   1501 HH12 ARG A  91     -12.205  16.775  -9.442  1.00 90.38           H  
ATOM   1502  NH2 ARG A  91     -13.559  18.683  -7.356  1.00 90.38           N  
ATOM   1503 HH21 ARG A  91     -13.544  18.847  -6.359  1.00 90.38           H  
ATOM   1504 HH22 ARG A  91     -13.720  19.480  -7.954  1.00 90.38           H  
ATOM   1505  CZ  ARG A  91     -12.965  17.620  -7.812  1.00 90.38           C  
ATOM   1506  N   ARG A  92      -8.836  10.850  -6.399  1.00 88.31           N  
ATOM   1507  H   ARG A  92      -8.280  11.651  -6.135  1.00 88.31           H  
ATOM   1508  CA  ARG A  92      -8.149   9.661  -6.918  1.00 88.31           C  
ATOM   1509  HA  ARG A  92      -8.614   9.377  -7.862  1.00 88.31           H  
ATOM   1510  C   ARG A  92      -8.315   8.465  -5.981  1.00 88.31           C  
ATOM   1511  CB  ARG A  92      -6.673  10.004  -7.159  1.00 88.31           C  
ATOM   1512  HB2 ARG A  92      -6.618  10.892  -7.788  1.00 88.31           H  
ATOM   1513  HB3 ARG A  92      -6.189  10.227  -6.208  1.00 88.31           H  
ATOM   1514  O   ARG A  92      -8.624   7.377  -6.456  1.00 88.31           O  
ATOM   1515  CG  ARG A  92      -5.917   8.862  -7.851  1.00 88.31           C  
ATOM   1516  HG2 ARG A  92      -5.947   7.964  -7.232  1.00 88.31           H  
ATOM   1517  HG3 ARG A  92      -6.387   8.652  -8.812  1.00 88.31           H  
ATOM   1518  CD  ARG A  92      -4.457   9.267  -8.069  1.00 88.31           C  
ATOM   1519  HD2 ARG A  92      -4.439  10.222  -8.594  1.00 88.31           H  
ATOM   1520  HD3 ARG A  92      -3.977   9.393  -7.099  1.00 88.31           H  
ATOM   1521  NE  ARG A  92      -3.724   8.259  -8.857  1.00 88.31           N  
ATOM   1522  HE  ARG A  92      -4.152   7.348  -8.939  1.00 88.31           H  
ATOM   1523  NH1 ARG A  92      -1.872   9.544  -9.324  1.00 88.31           N  
ATOM   1524 HH11 ARG A  92      -0.933   9.629  -9.685  1.00 88.31           H  
ATOM   1525 HH12 ARG A  92      -2.232  10.285  -8.740  1.00 88.31           H  
ATOM   1526  NH2 ARG A  92      -1.983   7.457 -10.092  1.00 88.31           N  
ATOM   1527 HH21 ARG A  92      -2.425   6.551 -10.146  1.00 88.31           H  
ATOM   1528 HH22 ARG A  92      -1.046   7.582 -10.448  1.00 88.31           H  
ATOM   1529  CZ  ARG A  92      -2.537   8.426  -9.420  1.00 88.31           C  
ATOM   1530  N   GLU A  93      -8.160   8.667  -4.674  1.00 90.19           N  
ATOM   1531  H   GLU A  93      -7.851   9.575  -4.356  1.00 90.19           H  
ATOM   1532  CA  GLU A  93      -8.389   7.629  -3.662  1.00 90.19           C  
ATOM   1533  HA  GLU A  93      -7.744   6.773  -3.863  1.00 90.19           H  
ATOM   1534  C   GLU A  93      -9.836   7.114  -3.706  1.00 90.19           C  
ATOM   1535  CB  GLU A  93      -8.044   8.166  -2.264  1.00 90.19           C  
ATOM   1536  HB2 GLU A  93      -8.424   7.465  -1.520  1.00 90.19           H  
ATOM   1537  HB3 GLU A  93      -8.547   9.122  -2.124  1.00 90.19           H  
ATOM   1538  O   GLU A  93     -10.046   5.904  -3.774  1.00 90.19           O  
ATOM   1539  CG  GLU A  93      -6.529   8.329  -2.040  1.00 90.19           C  
ATOM   1540  HG2 GLU A  93      -6.056   7.355  -2.162  1.00 90.19           H  
ATOM   1541  HG3 GLU A  93      -6.118   8.992  -2.801  1.00 90.19           H  
ATOM   1542  CD  GLU A  93      -6.189   8.894  -0.647  1.00 90.19           C  
ATOM   1543  OE1 GLU A  93      -5.024   8.744  -0.212  1.00 90.19           O  
ATOM   1544  OE2 GLU A  93      -7.075   9.520  -0.023  1.00 90.19           O  
ATOM   1545  N   ARG A  94     -10.835   8.008  -3.786  1.00 92.31           N  
ATOM   1546  H   ARG A  94     -10.594   8.985  -3.700  1.00 92.31           H  
ATOM   1547  CA  ARG A  94     -12.256   7.628  -3.926  1.00 92.31           C  
ATOM   1548  HA  ARG A  94     -12.516   6.952  -3.111  1.00 92.31           H  
ATOM   1549  C   ARG A  94     -12.535   6.843  -5.214  1.00 92.31           C  
ATOM   1550  CB  ARG A  94     -13.154   8.877  -3.848  1.00 92.31           C  
ATOM   1551  HB2 ARG A  94     -14.150   8.610  -4.200  1.00 92.31           H  
ATOM   1552  HB3 ARG A  94     -12.757   9.646  -4.510  1.00 92.31           H  
ATOM   1553  O   ARG A  94     -13.302   5.883  -5.195  1.00 92.31           O  
ATOM   1554  CG  ARG A  94     -13.294   9.444  -2.422  1.00 92.31           C  
ATOM   1555  HG2 ARG A  94     -13.777   8.698  -1.790  1.00 92.31           H  
ATOM   1556  HG3 ARG A  94     -12.311   9.662  -2.007  1.00 92.31           H  
ATOM   1557  CD  ARG A  94     -14.143  10.729  -2.435  1.00 92.31           C  
ATOM   1558  HD2 ARG A  94     -15.120  10.490  -2.856  1.00 92.31           H  
ATOM   1559  HD3 ARG A  94     -13.647  11.457  -3.077  1.00 92.31           H  
ATOM   1560  NE  ARG A  94     -14.322  11.313  -1.083  1.00 92.31           N  
ATOM   1561  HE  ARG A  94     -13.832  10.850  -0.331  1.00 92.31           H  
ATOM   1562  NH1 ARG A  94     -15.721  13.057  -1.637  1.00 92.31           N  
ATOM   1563 HH11 ARG A  94     -16.282  13.828  -1.304  1.00 92.31           H  
ATOM   1564 HH12 ARG A  94     -15.686  12.768  -2.604  1.00 92.31           H  
ATOM   1565  NH2 ARG A  94     -15.180  12.766   0.486  1.00 92.31           N  
ATOM   1566 HH21 ARG A  94     -14.756  12.231   1.231  1.00 92.31           H  
ATOM   1567 HH22 ARG A  94     -15.798  13.521   0.744  1.00 92.31           H  
ATOM   1568  CZ  ARG A  94     -15.061  12.366  -0.751  1.00 92.31           C  
ATOM   1569  N   ASP A  95     -11.928   7.222  -6.337  1.00 90.56           N  
ATOM   1570  H   ASP A  95     -11.349   8.049  -6.317  1.00 90.56           H  
ATOM   1571  CA  ASP A  95     -12.117   6.511  -7.609  1.00 90.56           C  
ATOM   1572  HA  ASP A  95     -13.185   6.379  -7.779  1.00 90.56           H  
ATOM   1573  C   ASP A  95     -11.512   5.099  -7.577  1.00 90.56           C  
ATOM   1574  CB  ASP A  95     -11.543   7.336  -8.772  1.00 90.56           C  
ATOM   1575  HB2 ASP A  95     -10.532   7.660  -8.524  1.00 90.56           H  
ATOM   1576  HB3 ASP A  95     -11.480   6.695  -9.651  1.00 90.56           H  
ATOM   1577  O   ASP A  95     -12.131   4.154  -8.072  1.00 90.56           O  
ATOM   1578  CG  ASP A  95     -12.400   8.554  -9.150  1.00 90.56           C  
ATOM   1579  OD1 ASP A  95     -13.633   8.538  -8.882  1.00 90.56           O  
ATOM   1580  OD2 ASP A  95     -11.841   9.474  -9.786  1.00 90.56           O  
ATOM   1581  N   ILE A  96     -10.346   4.935  -6.942  1.00 89.50           N  
ATOM   1582  H   ILE A  96      -9.899   5.753  -6.552  1.00 89.50           H  
ATOM   1583  CA  ILE A  96      -9.734   3.622  -6.702  1.00 89.50           C  
ATOM   1584  HA  ILE A  96      -9.675   3.084  -7.648  1.00 89.50           H  
ATOM   1585  C   ILE A  96     -10.624   2.795  -5.769  1.00 89.50           C  
ATOM   1586  CB  ILE A  96      -8.301   3.795  -6.147  1.00 89.50           C  
ATOM   1587  HB  ILE A  96      -8.332   4.469  -5.291  1.00 89.50           H  
ATOM   1588  O   ILE A  96     -10.959   1.651  -6.091  1.00 89.50           O  
ATOM   1589  CG1 ILE A  96      -7.379   4.397  -7.234  1.00 89.50           C  
ATOM   1590 HG12 ILE A  96      -7.224   3.665  -8.026  1.00 89.50           H  
ATOM   1591 HG13 ILE A  96      -7.861   5.264  -7.686  1.00 89.50           H  
ATOM   1592  CG2 ILE A  96      -7.725   2.447  -5.686  1.00 89.50           C  
ATOM   1593 HG21 ILE A  96      -8.328   2.020  -4.885  1.00 89.50           H  
ATOM   1594 HG22 ILE A  96      -6.720   2.578  -5.284  1.00 89.50           H  
ATOM   1595 HG23 ILE A  96      -7.698   1.763  -6.534  1.00 89.50           H  
ATOM   1596  CD1 ILE A  96      -6.013   4.858  -6.707  1.00 89.50           C  
ATOM   1597 HD11 ILE A  96      -5.414   4.007  -6.383  1.00 89.50           H  
ATOM   1598 HD12 ILE A  96      -6.151   5.546  -5.872  1.00 89.50           H  
ATOM   1599 HD13 ILE A  96      -5.477   5.374  -7.503  1.00 89.50           H  
ATOM   1600  N   GLU A  97     -11.069   3.383  -4.658  1.00 92.88           N  
ATOM   1601  H   GLU A  97     -10.745   4.316  -4.443  1.00 92.88           H  
ATOM   1602  CA  GLU A  97     -11.924   2.730  -3.670  1.00 92.88           C  
ATOM   1603  HA  GLU A  97     -11.395   1.865  -3.269  1.00 92.88           H  
ATOM   1604  C   GLU A  97     -13.233   2.228  -4.282  1.00 92.88           C  
ATOM   1605  CB  GLU A  97     -12.193   3.689  -2.510  1.00 92.88           C  
ATOM   1606  HB2 GLU A  97     -12.697   4.583  -2.878  1.00 92.88           H  
ATOM   1607  HB3 GLU A  97     -11.239   3.977  -2.069  1.00 92.88           H  
ATOM   1608  O   GLU A  97     -13.612   1.089  -4.024  1.00 92.88           O  
ATOM   1609  CG  GLU A  97     -13.057   3.022  -1.439  1.00 92.88           C  
ATOM   1610  HG2 GLU A  97     -14.072   2.889  -1.812  1.00 92.88           H  
ATOM   1611  HG3 GLU A  97     -12.645   2.040  -1.205  1.00 92.88           H  
ATOM   1612  CD  GLU A  97     -13.088   3.886  -0.188  1.00 92.88           C  
ATOM   1613  OE1 GLU A  97     -12.594   3.412   0.853  1.00 92.88           O  
ATOM   1614  OE2 GLU A  97     -13.589   5.026  -0.271  1.00 92.88           O  
ATOM   1615  N   ARG A  98     -13.873   2.986  -5.183  1.00 90.44           N  
ATOM   1616  H   ARG A  98     -13.529   3.925  -5.324  1.00 90.44           H  
ATOM   1617  CA  ARG A  98     -15.085   2.547  -5.902  1.00 90.44           C  
ATOM   1618  HA  ARG A  98     -15.873   2.382  -5.167  1.00 90.44           H  
ATOM   1619  C   ARG A  98     -14.889   1.218  -6.647  1.00 90.44           C  
ATOM   1620  CB  ARG A  98     -15.512   3.669  -6.862  1.00 90.44           C  
ATOM   1621  HB2 ARG A  98     -14.782   3.757  -7.666  1.00 90.44           H  
ATOM   1622  HB3 ARG A  98     -15.530   4.610  -6.311  1.00 90.44           H  
ATOM   1623  O   ARG A  98     -15.840   0.463  -6.857  1.00 90.44           O  
ATOM   1624  CG  ARG A  98     -16.908   3.423  -7.459  1.00 90.44           C  
ATOM   1625  HG2 ARG A  98     -17.642   3.365  -6.655  1.00 90.44           H  
ATOM   1626  HG3 ARG A  98     -16.914   2.476  -7.999  1.00 90.44           H  
ATOM   1627  CD  ARG A  98     -17.323   4.513  -8.451  1.00 90.44           C  
ATOM   1628  HD2 ARG A  98     -16.573   4.575  -9.240  1.00 90.44           H  
ATOM   1629  HD3 ARG A  98     -18.266   4.215  -8.908  1.00 90.44           H  
ATOM   1630  NE  ARG A  98     -17.519   5.814  -7.788  1.00 90.44           N  
ATOM   1631  HE  ARG A  98     -18.141   5.822  -6.993  1.00 90.44           H  
ATOM   1632  NH1 ARG A  98     -15.928   7.048  -8.910  1.00 90.44           N  
ATOM   1633 HH11 ARG A  98     -15.260   7.805  -8.876  1.00 90.44           H  
ATOM   1634 HH12 ARG A  98     -15.619   6.216  -9.393  1.00 90.44           H  
ATOM   1635  NH2 ARG A  98     -17.181   7.981  -7.306  1.00 90.44           N  
ATOM   1636 HH21 ARG A  98     -17.913   7.877  -6.618  1.00 90.44           H  
ATOM   1637 HH22 ARG A  98     -16.587   8.796  -7.363  1.00 90.44           H  
ATOM   1638  CZ  ARG A  98     -16.872   6.940  -8.015  1.00 90.44           C  
ATOM   1639  N   THR A  99     -13.659   0.910  -7.060  1.00 87.31           N  
ATOM   1640  H   THR A  99     -12.920   1.559  -6.830  1.00 87.31           H  
ATOM   1641  CA  THR A  99     -13.318  -0.343  -7.751  1.00 87.31           C  
ATOM   1642  HA  THR A  99     -14.232  -0.707  -8.220  1.00 87.31           H  
ATOM   1643  C   THR A  99     -12.842  -1.465  -6.824  1.00 87.31           C  
ATOM   1644  CB  THR A  99     -12.329  -0.134  -8.900  1.00 87.31           C  
ATOM   1645  HB  THR A  99     -12.247  -1.073  -9.448  1.00 87.31           H  
ATOM   1646  O   THR A  99     -12.668  -2.593  -7.295  1.00 87.31           O  
ATOM   1647  CG2 THR A  99     -12.802   0.929  -9.890  1.00 87.31           C  
ATOM   1648 HG21 THR A  99     -12.814   1.910  -9.416  1.00 87.31           H  
ATOM   1649 HG22 THR A  99     -13.801   0.687 -10.253  1.00 87.31           H  
ATOM   1650 HG23 THR A  99     -12.114   0.961 -10.735  1.00 87.31           H  
ATOM   1651  OG1 THR A  99     -11.047   0.202  -8.436  1.00 87.31           O  
ATOM   1652  HG1 THR A  99     -11.108   0.818  -7.703  1.00 87.31           H  
ATOM   1653  N   SER A 100     -12.712  -1.211  -5.524  1.00 92.38           N  
ATOM   1654  H   SER A 100     -12.927  -0.284  -5.186  1.00 92.38           H  
ATOM   1655  CA  SER A 100     -12.345  -2.220  -4.527  1.00 92.38           C  
ATOM   1656  HA  SER A 100     -11.452  -2.735  -4.883  1.00 92.38           H  
ATOM   1657  C   SER A 100     -13.428  -3.297  -4.335  1.00 92.38           C  
ATOM   1658  CB  SER A 100     -11.958  -1.543  -3.203  1.00 92.38           C  
ATOM   1659  HB2 SER A 100     -11.226  -0.758  -3.391  1.00 92.38           H  
ATOM   1660  HB3 SER A 100     -11.504  -2.281  -2.542  1.00 92.38           H  
ATOM   1661  O   SER A 100     -14.527  -3.232  -4.901  1.00 92.38           O  
ATOM   1662  OG  SER A 100     -13.085  -0.997  -2.553  1.00 92.38           O  
ATOM   1663  HG  SER A 100     -13.339  -0.188  -3.003  1.00 92.38           H  
ATOM   1664  N   GLY A 101     -13.073  -4.337  -3.589  1.00 93.19           N  
ATOM   1665  H   GLY A 101     -12.149  -4.335  -3.182  1.00 93.19           H  
ATOM   1666  CA  GLY A 101     -13.950  -5.413  -3.135  1.00 93.19           C  
ATOM   1667  HA2 GLY A 101     -14.056  -6.171  -3.911  1.00 93.19           H  
ATOM   1668  HA3 GLY A 101     -14.935  -5.015  -2.895  1.00 93.19           H  
ATOM   1669  C   GLY A 101     -13.367  -6.064  -1.883  1.00 93.19           C  
ATOM   1670  O   GLY A 101     -12.284  -5.686  -1.424  1.00 93.19           O  
ATOM   1671  N   CYS A 102     -14.066  -7.054  -1.339  1.00 94.75           N  
ATOM   1672  H   CYS A 102     -14.892  -7.400  -1.805  1.00 94.75           H  
ATOM   1673  CA  CYS A 102     -13.611  -7.719  -0.126  1.00 94.75           C  
ATOM   1674  HA  CYS A 102     -13.005  -7.017   0.446  1.00 94.75           H  
ATOM   1675  C   CYS A 102     -12.733  -8.929  -0.465  1.00 94.75           C  
ATOM   1676  CB  CYS A 102     -14.820  -8.082   0.741  1.00 94.75           C  
ATOM   1677  HB2 CYS A 102     -15.419  -7.184   0.892  1.00 94.75           H  
ATOM   1678  HB3 CYS A 102     -15.424  -8.828   0.225  1.00 94.75           H  
ATOM   1679  O   CYS A 102     -13.202  -9.879  -1.087  1.00 94.75           O  
ATOM   1680  SG  CYS A 102     -14.347  -8.722   2.363  1.00 94.75           S  
ATOM   1681  N   CYS A 103     -11.465  -8.916  -0.056  1.00 92.44           N  
ATOM   1682  H   CYS A 103     -11.130  -8.121   0.468  1.00 92.44           H  
ATOM   1683  CA  CYS A 103     -10.574 -10.068  -0.175  1.00 92.44           C  
ATOM   1684  HA  CYS A 103     -10.848 -10.662  -1.047  1.00 92.44           H  
ATOM   1685  C   CYS A 103     -10.703 -10.940   1.076  1.00 92.44           C  
ATOM   1686  CB  CYS A 103      -9.144  -9.566  -0.371  1.00 92.44           C  
ATOM   1687  HB2 CYS A 103      -9.133  -8.874  -1.213  1.00 92.44           H  
ATOM   1688  HB3 CYS A 103      -8.833  -9.025   0.523  1.00 92.44           H  
ATOM   1689  O   CYS A 103     -10.252 -10.543   2.151  1.00 92.44           O  
ATOM   1690  SG  CYS A 103      -7.937 -10.865  -0.706  1.00 92.44           S  
ATOM   1691  N   VAL A 104     -11.339 -12.106   0.951  1.00 91.75           N  
ATOM   1692  H   VAL A 104     -11.676 -12.379   0.038  1.00 91.75           H  
ATOM   1693  CA  VAL A 104     -11.578 -13.040   2.062  1.00 91.75           C  
ATOM   1694  HA  VAL A 104     -11.405 -12.532   3.011  1.00 91.75           H  
ATOM   1695  C   VAL A 104     -10.594 -14.198   1.962  1.00 91.75           C  
ATOM   1696  CB  VAL A 104     -13.034 -13.551   2.057  1.00 91.75           C  
ATOM   1697  HB  VAL A 104     -13.210 -14.140   1.156  1.00 91.75           H  
ATOM   1698  O   VAL A 104     -10.562 -14.878   0.943  1.00 91.75           O  
ATOM   1699  CG1 VAL A 104     -13.303 -14.433   3.283  1.00 91.75           C  
ATOM   1700 HG11 VAL A 104     -12.709 -15.345   3.228  1.00 91.75           H  
ATOM   1701 HG12 VAL A 104     -13.056 -13.896   4.198  1.00 91.75           H  
ATOM   1702 HG13 VAL A 104     -14.356 -14.716   3.311  1.00 91.75           H  
ATOM   1703  CG2 VAL A 104     -14.050 -12.399   2.075  1.00 91.75           C  
ATOM   1704 HG21 VAL A 104     -13.915 -11.786   2.967  1.00 91.75           H  
ATOM   1705 HG22 VAL A 104     -15.062 -12.804   2.077  1.00 91.75           H  
ATOM   1706 HG23 VAL A 104     -13.936 -11.777   1.187  1.00 91.75           H  
ATOM   1707  N   GLN A 105      -9.788 -14.440   2.996  1.00 86.62           N  
ATOM   1708  H   GLN A 105      -9.879 -13.891   3.840  1.00 86.62           H  
ATOM   1709  CA  GLN A 105      -8.840 -15.559   3.000  1.00 86.62           C  
ATOM   1710  HA  GLN A 105      -8.312 -15.570   2.046  1.00 86.62           H  
ATOM   1711  C   GLN A 105      -9.600 -16.887   3.112  1.00 86.62           C  
ATOM   1712  CB  GLN A 105      -7.785 -15.381   4.106  1.00 86.62           C  
ATOM   1713  HB2 GLN A 105      -7.097 -16.226   4.069  1.00 86.62           H  
ATOM   1714  HB3 GLN A 105      -8.266 -15.357   5.084  1.00 86.62           H  
ATOM   1715  O   GLN A 105     -10.502 -17.020   3.946  1.00 86.62           O  
ATOM   1716  CG  GLN A 105      -6.986 -14.085   3.881  1.00 86.62           C  
ATOM   1717  HG2 GLN A 105      -6.579 -14.097   2.870  1.00 86.62           H  
ATOM   1718  HG3 GLN A 105      -7.656 -13.228   3.960  1.00 86.62           H  
ATOM   1719  CD  GLN A 105      -5.823 -13.848   4.837  1.00 86.62           C  
ATOM   1720  NE2 GLN A 105      -5.220 -12.683   4.830  1.00 86.62           N  
ATOM   1721 HE21 GLN A 105      -4.255 -12.743   5.121  1.00 86.62           H  
ATOM   1722 HE22 GLN A 105      -5.470 -12.027   4.104  1.00 86.62           H  
ATOM   1723  OE1 GLN A 105      -5.408 -14.637   5.651  1.00 86.62           O  
ATOM   1724  N   ASN A 106      -9.254 -17.866   2.272  1.00 83.94           N  
ATOM   1725  H   ASN A 106      -8.486 -17.714   1.634  1.00 83.94           H  
ATOM   1726  CA  ASN A 106      -9.989 -19.132   2.174  1.00 83.94           C  
ATOM   1727  HA  ASN A 106     -11.042 -18.927   1.982  1.00 83.94           H  
ATOM   1728  C   ASN A 106      -9.905 -19.955   3.474  1.00 83.94           C  
ATOM   1729  CB  ASN A 106      -9.420 -19.938   1.003  1.00 83.94           C  
ATOM   1730  HB2 ASN A 106      -9.884 -20.924   0.984  1.00 83.94           H  
ATOM   1731  HB3 ASN A 106      -8.352 -20.071   1.178  1.00 83.94           H  
ATOM   1732  O   ASN A 106     -10.845 -20.662   3.827  1.00 83.94           O  
ATOM   1733  CG  ASN A 106      -9.605 -19.325  -0.372  1.00 83.94           C  
ATOM   1734  ND2 ASN A 106      -8.812 -19.793  -1.298  1.00 83.94           N  
ATOM   1735 HD21 ASN A 106      -8.178 -20.544  -1.067  1.00 83.94           H  
ATOM   1736 HD22 ASN A 106      -8.776 -19.388  -2.223  1.00 83.94           H  
ATOM   1737  OD1 ASN A 106     -10.435 -18.456  -0.623  1.00 83.94           O  
ATOM   1738  N   ASP A 107      -8.822 -19.791   4.243  1.00 74.75           N  
ATOM   1739  H   ASP A 107      -8.107 -19.159   3.914  1.00 74.75           H  
ATOM   1740  CA  ASP A 107      -8.636 -20.380   5.579  1.00 74.75           C  
ATOM   1741  HA  ASP A 107      -8.903 -21.435   5.512  1.00 74.75           H  
ATOM   1742  C   ASP A 107      -9.525 -19.764   6.678  1.00 74.75           C  
ATOM   1743  CB  ASP A 107      -7.154 -20.299   5.988  1.00 74.75           C  
ATOM   1744  HB2 ASP A 107      -6.558 -20.773   5.207  1.00 74.75           H  
ATOM   1745  HB3 ASP A 107      -7.015 -20.890   6.893  1.00 74.75           H  
ATOM   1746  O   ASP A 107      -9.424 -20.153   7.847  1.00 74.75           O  
ATOM   1747  CG  ASP A 107      -6.635 -18.875   6.262  1.00 74.75           C  
ATOM   1748  OD1 ASP A 107      -7.394 -17.892   6.096  1.00 74.75           O  
ATOM   1749  OD2 ASP A 107      -5.459 -18.727   6.657  1.00 74.75           O  
ATOM   1750  N   ARG A 108     -10.379 -18.792   6.320  1.00 78.00           N  
ATOM   1751  H   ARG A 108     -10.362 -18.528   5.345  1.00 78.00           H  
ATOM   1752  CA  ARG A 108     -11.242 -18.006   7.217  1.00 78.00           C  
ATOM   1753  HA  ARG A 108     -11.722 -17.247   6.599  1.00 78.00           H  
ATOM   1754  C   ARG A 108     -10.481 -17.230   8.292  1.00 78.00           C  
ATOM   1755  CB  ARG A 108     -12.347 -18.881   7.831  1.00 78.00           C  
ATOM   1756  HB2 ARG A 108     -13.033 -18.235   8.380  1.00 78.00           H  
ATOM   1757  HB3 ARG A 108     -11.899 -19.574   8.542  1.00 78.00           H  
ATOM   1758  O   ARG A 108     -11.071 -16.810   9.289  1.00 78.00           O  
ATOM   1759  CG  ARG A 108     -13.159 -19.674   6.803  1.00 78.00           C  
ATOM   1760  HG2 ARG A 108     -13.625 -18.989   6.096  1.00 78.00           H  
ATOM   1761  HG3 ARG A 108     -12.511 -20.365   6.264  1.00 78.00           H  
ATOM   1762  CD  ARG A 108     -14.233 -20.477   7.540  1.00 78.00           C  
ATOM   1763  HD2 ARG A 108     -14.894 -19.788   8.066  1.00 78.00           H  
ATOM   1764  HD3 ARG A 108     -13.740 -21.124   8.266  1.00 78.00           H  
ATOM   1765  NE  ARG A 108     -15.022 -21.299   6.609  1.00 78.00           N  
ATOM   1766  HE  ARG A 108     -14.839 -21.170   5.624  1.00 78.00           H  
ATOM   1767  NH1 ARG A 108     -16.132 -22.549   8.185  1.00 78.00           N  
ATOM   1768 HH11 ARG A 108     -16.685 -23.365   8.405  1.00 78.00           H  
ATOM   1769 HH12 ARG A 108     -15.637 -22.041   8.905  1.00 78.00           H  
ATOM   1770  NH2 ARG A 108     -16.455 -22.968   6.018  1.00 78.00           N  
ATOM   1771 HH21 ARG A 108     -16.187 -22.862   5.050  1.00 78.00           H  
ATOM   1772 HH22 ARG A 108     -16.998 -23.784   6.265  1.00 78.00           H  
ATOM   1773  CZ  ARG A 108     -15.866 -22.261   6.939  1.00 78.00           C  
ATOM   1774  N   SER A 109      -9.182 -17.000   8.120  1.00 75.19           N  
ATOM   1775  H   SER A 109      -8.715 -17.383   7.310  1.00 75.19           H  
ATOM   1776  CA  SER A 109      -8.400 -16.246   9.101  1.00 75.19           C  
ATOM   1777  HA  SER A 109      -8.620 -16.649  10.090  1.00 75.19           H  
ATOM   1778  C   SER A 109      -8.784 -14.760   9.112  1.00 75.19           C  
ATOM   1779  CB  SER A 109      -6.912 -16.444   8.856  1.00 75.19           C  
ATOM   1780  HB2 SER A 109      -6.347 -15.967   9.657  1.00 75.19           H  
ATOM   1781  HB3 SER A 109      -6.666 -17.506   8.829  1.00 75.19           H  
ATOM   1782  O   SER A 109      -8.628 -14.086  10.132  1.00 75.19           O  
ATOM   1783  OG  SER A 109      -6.608 -15.840   7.638  1.00 75.19           O  
ATOM   1784  HG  SER A 109      -6.645 -16.526   6.967  1.00 75.19           H  
ATOM   1785  N   GLY A 110      -9.332 -14.240   8.010  1.00 86.88           N  
ATOM   1786  H   GLY A 110      -9.373 -14.819   7.184  1.00 86.88           H  
ATOM   1787  CA  GLY A 110     -10.002 -12.945   7.972  1.00 86.88           C  
ATOM   1788  HA2 GLY A 110      -9.470 -12.234   8.604  1.00 86.88           H  
ATOM   1789  HA3 GLY A 110     -11.007 -13.056   8.378  1.00 86.88           H  
ATOM   1790  C   GLY A 110     -10.125 -12.357   6.572  1.00 86.88           C  
ATOM   1791  O   GLY A 110      -9.899 -13.038   5.573  1.00 86.88           O  
ATOM   1792  N   CYS A 111     -10.492 -11.083   6.508  1.00 91.50           N  
ATOM   1793  H   CYS A 111     -10.703 -10.597   7.368  1.00 91.50           H  
ATOM   1794  CA  CYS A 111     -10.717 -10.373   5.256  1.00 91.50           C  
ATOM   1795  HA  CYS A 111     -10.134 -10.861   4.475  1.00 91.50           H  
ATOM   1796  C   CYS A 111     -10.272  -8.914   5.314  1.00 91.50           C  
ATOM   1797  CB  CYS A 111     -12.196 -10.473   4.899  1.00 91.50           C  
ATOM   1798  HB2 CYS A 111     -12.382  -9.957   3.957  1.00 91.50           H  
ATOM   1799  HB3 CYS A 111     -12.432 -11.526   4.752  1.00 91.50           H  
ATOM   1800  O   CYS A 111     -10.167  -8.319   6.391  1.00 91.50           O  
ATOM   1801  SG  CYS A 111     -13.299  -9.820   6.174  1.00 91.50           S  
ATOM   1802  N   ILE A 112     -10.009  -8.339   4.145  1.00 94.00           N  
ATOM   1803  H   ILE A 112     -10.103  -8.889   3.303  1.00 94.00           H  
ATOM   1804  CA  ILE A 112      -9.617  -6.939   4.002  1.00 94.00           C  
ATOM   1805  HA  ILE A 112     -10.068  -6.383   4.823  1.00 94.00           H  
ATOM   1806  C   ILE A 112     -10.166  -6.350   2.705  1.00 94.00           C  
ATOM   1807  CB  ILE A 112      -8.086  -6.800   4.123  1.00 94.00           C  
ATOM   1808  HB  ILE A 112      -7.789  -7.310   5.040  1.00 94.00           H  
ATOM   1809  O   ILE A 112     -10.176  -7.007   1.661  1.00 94.00           O  
ATOM   1810  CG1 ILE A 112      -7.715  -5.313   4.284  1.00 94.00           C  
ATOM   1811 HG12 ILE A 112      -7.814  -4.799   3.328  1.00 94.00           H  
ATOM   1812 HG13 ILE A 112      -8.394  -4.846   4.997  1.00 94.00           H  
ATOM   1813  CG2 ILE A 112      -7.335  -7.468   2.954  1.00 94.00           C  
ATOM   1814 HG21 ILE A 112      -6.265  -7.495   3.162  1.00 94.00           H  
ATOM   1815 HG22 ILE A 112      -7.497  -6.916   2.029  1.00 94.00           H  
ATOM   1816 HG23 ILE A 112      -7.674  -8.495   2.819  1.00 94.00           H  
ATOM   1817  CD1 ILE A 112      -6.293  -5.116   4.806  1.00 94.00           C  
ATOM   1818 HD11 ILE A 112      -6.095  -4.050   4.917  1.00 94.00           H  
ATOM   1819 HD12 ILE A 112      -6.173  -5.607   5.771  1.00 94.00           H  
ATOM   1820 HD13 ILE A 112      -5.586  -5.537   4.092  1.00 94.00           H  
ATOM   1821  N   GLN A 113     -10.641  -5.108   2.775  1.00 95.75           N  
ATOM   1822  H   GLN A 113     -10.588  -4.603   3.648  1.00 95.75           H  
ATOM   1823  CA  GLN A 113     -11.099  -4.383   1.600  1.00 95.75           C  
ATOM   1824  HA  GLN A 113     -11.714  -5.049   0.994  1.00 95.75           H  
ATOM   1825  C   GLN A 113      -9.880  -3.943   0.790  1.00 95.75           C  
ATOM   1826  CB  GLN A 113     -11.949  -3.189   2.041  1.00 95.75           C  
ATOM   1827  HB2 GLN A 113     -11.299  -2.475   2.547  1.00 95.75           H  
ATOM   1828  HB3 GLN A 113     -12.703  -3.513   2.759  1.00 95.75           H  
ATOM   1829  O   GLN A 113      -9.001  -3.260   1.309  1.00 95.75           O  
ATOM   1830  CG  GLN A 113     -12.639  -2.490   0.860  1.00 95.75           C  
ATOM   1831  HG2 GLN A 113     -11.915  -2.258   0.078  1.00 95.75           H  
ATOM   1832  HG3 GLN A 113     -13.057  -1.547   1.212  1.00 95.75           H  
ATOM   1833  CD  GLN A 113     -13.777  -3.317   0.276  1.00 95.75           C  
ATOM   1834  NE2 GLN A 113     -14.331  -2.923  -0.845  1.00 95.75           N  
ATOM   1835 HE21 GLN A 113     -13.989  -2.103  -1.324  1.00 95.75           H  
ATOM   1836 HE22 GLN A 113     -15.167  -3.411  -1.133  1.00 95.75           H  
ATOM   1837  OE1 GLN A 113     -14.210  -4.319   0.827  1.00 95.75           O  
ATOM   1838  N   THR A 114      -9.800  -4.357  -0.471  1.00 92.44           N  
ATOM   1839  H   THR A 114     -10.561  -4.897  -0.858  1.00 92.44           H  
ATOM   1840  CA  THR A 114      -8.642  -4.067  -1.324  1.00 92.44           C  
ATOM   1841  HA  THR A 114      -8.321  -3.042  -1.140  1.00 92.44           H  
ATOM   1842  C   THR A 114      -9.011  -4.163  -2.807  1.00 92.44           C  
ATOM   1843  CB  THR A 114      -7.460  -4.981  -0.936  1.00 92.44           C  
ATOM   1844  HB  THR A 114      -7.295  -4.901   0.139  1.00 92.44           H  
ATOM   1845  O   THR A 114     -10.164  -4.401  -3.175  1.00 92.44           O  
ATOM   1846  CG2 THR A 114      -7.671  -6.455  -1.270  1.00 92.44           C  
ATOM   1847 HG21 THR A 114      -6.818  -7.038  -0.924  1.00 92.44           H  
ATOM   1848 HG22 THR A 114      -7.792  -6.597  -2.344  1.00 92.44           H  
ATOM   1849 HG23 THR A 114      -8.567  -6.801  -0.755  1.00 92.44           H  
ATOM   1850  OG1 THR A 114      -6.288  -4.544  -1.574  1.00 92.44           O  
ATOM   1851  HG1 THR A 114      -5.595  -5.183  -1.392  1.00 92.44           H  
ATOM   1852  N   LEU A 115      -8.045  -3.940  -3.691  1.00 89.06           N  
ATOM   1853  H   LEU A 115      -7.113  -3.827  -3.318  1.00 89.06           H  
ATOM   1854  CA  LEU A 115      -8.193  -4.140  -5.128  1.00 89.06           C  
ATOM   1855  HA  LEU A 115      -9.206  -3.873  -5.427  1.00 89.06           H  
ATOM   1856  C   LEU A 115      -7.971  -5.611  -5.487  1.00 89.06           C  
ATOM   1857  CB  LEU A 115      -7.192  -3.235  -5.859  1.00 89.06           C  
ATOM   1858  HB2 LEU A 115      -7.226  -3.446  -6.928  1.00 89.06           H  
ATOM   1859  HB3 LEU A 115      -6.195  -3.484  -5.496  1.00 89.06           H  
ATOM   1860  O   LEU A 115      -7.206  -6.314  -4.831  1.00 89.06           O  
ATOM   1861  CG  LEU A 115      -7.444  -1.733  -5.641  1.00 89.06           C  
ATOM   1862  HG  LEU A 115      -7.586  -1.521  -4.581  1.00 89.06           H  
ATOM   1863  CD1 LEU A 115      -6.222  -0.953  -6.117  1.00 89.06           C  
ATOM   1864 HD11 LEU A 115      -6.352   0.104  -5.882  1.00 89.06           H  
ATOM   1865 HD12 LEU A 115      -5.351  -1.300  -5.562  1.00 89.06           H  
ATOM   1866 HD13 LEU A 115      -6.085  -1.082  -7.191  1.00 89.06           H  
ATOM   1867  CD2 LEU A 115      -8.680  -1.262  -6.413  1.00 89.06           C  
ATOM   1868 HD21 LEU A 115      -8.551  -1.414  -7.484  1.00 89.06           H  
ATOM   1869 HD22 LEU A 115      -9.568  -1.795  -6.072  1.00 89.06           H  
ATOM   1870 HD23 LEU A 115      -8.848  -0.202  -6.221  1.00 89.06           H  
ATOM   1871  N   LYS A 116      -8.571  -6.066  -6.595  1.00 84.38           N  
ATOM   1872  H   LYS A 116      -9.225  -5.459  -7.067  1.00 84.38           H  
ATOM   1873  CA  LYS A 116      -8.397  -7.449  -7.075  1.00 84.38           C  
ATOM   1874  HA  LYS A 116      -8.788  -8.125  -6.314  1.00 84.38           H  
ATOM   1875  C   LYS A 116      -6.917  -7.824  -7.245  1.00 84.38           C  
ATOM   1876  CB  LYS A 116      -9.194  -7.665  -8.376  1.00 84.38           C  
ATOM   1877  HB2 LYS A 116      -8.769  -7.054  -9.172  1.00 84.38           H  
ATOM   1878  HB3 LYS A 116     -10.229  -7.363  -8.215  1.00 84.38           H  
ATOM   1879  O   LYS A 116      -6.533  -8.918  -6.869  1.00 84.38           O  
ATOM   1880  CG  LYS A 116      -9.170  -9.145  -8.795  1.00 84.38           C  
ATOM   1881  HG2 LYS A 116      -8.137  -9.453  -8.952  1.00 84.38           H  
ATOM   1882  HG3 LYS A 116      -9.586  -9.746  -7.986  1.00 84.38           H  
ATOM   1883  CD  LYS A 116      -9.947  -9.442 -10.085  1.00 84.38           C  
ATOM   1884  HD2 LYS A 116      -9.547  -8.833 -10.896  1.00 84.38           H  
ATOM   1885  HD3 LYS A 116     -11.006  -9.226  -9.940  1.00 84.38           H  
ATOM   1886  CE  LYS A 116      -9.742 -10.934 -10.400  1.00 84.38           C  
ATOM   1887  HE2 LYS A 116     -10.166 -11.527  -9.591  1.00 84.38           H  
ATOM   1888  HE3 LYS A 116      -8.671 -11.139 -10.402  1.00 84.38           H  
ATOM   1889  NZ  LYS A 116     -10.313 -11.363 -11.702  1.00 84.38           N  
ATOM   1890  HZ1 LYS A 116      -9.889 -10.853 -12.463  1.00 84.38           H  
ATOM   1891  HZ2 LYS A 116     -11.320 -11.283 -11.722  1.00 84.38           H  
ATOM   1892  HZ3 LYS A 116     -10.069 -12.331 -11.854  1.00 84.38           H  
ATOM   1893  N   LYS A 117      -6.093  -6.896  -7.749  1.00 74.25           N  
ATOM   1894  H   LYS A 117      -6.497  -6.000  -7.982  1.00 74.25           H  
ATOM   1895  CA  LYS A 117      -4.647  -7.093  -7.976  1.00 74.25           C  
ATOM   1896  HA  LYS A 117      -4.511  -7.982  -8.592  1.00 74.25           H  
ATOM   1897  C   LYS A 117      -3.839  -7.365  -6.697  1.00 74.25           C  
ATOM   1898  CB  LYS A 117      -4.071  -5.877  -8.732  1.00 74.25           C  
ATOM   1899  HB2 LYS A 117      -4.658  -5.694  -9.632  1.00 74.25           H  
ATOM   1900  HB3 LYS A 117      -3.051  -6.113  -9.033  1.00 74.25           H  
ATOM   1901  O   LYS A 117      -2.757  -7.931  -6.775  1.00 74.25           O  
ATOM   1902  CG  LYS A 117      -4.049  -4.610  -7.861  1.00 74.25           C  
ATOM   1903  HG2 LYS A 117      -5.065  -4.353  -7.562  1.00 74.25           H  
ATOM   1904  HG3 LYS A 117      -3.465  -4.824  -6.965  1.00 74.25           H  
ATOM   1905  CD  LYS A 117      -3.402  -3.397  -8.529  1.00 74.25           C  
ATOM   1906  HD2 LYS A 117      -4.030  -3.037  -9.344  1.00 74.25           H  
ATOM   1907  HD3 LYS A 117      -2.416  -3.673  -8.904  1.00 74.25           H  
ATOM   1908  CE  LYS A 117      -3.261  -2.338  -7.431  1.00 74.25           C  
ATOM   1909  HE2 LYS A 117      -2.705  -2.779  -6.603  1.00 74.25           H  
ATOM   1910  HE3 LYS A 117      -4.251  -2.110  -7.034  1.00 74.25           H  
ATOM   1911  NZ  LYS A 117      -2.580  -1.108  -7.891  1.00 74.25           N  
ATOM   1912  HZ1 LYS A 117      -2.497  -0.477  -7.107  1.00 74.25           H  
ATOM   1913  HZ2 LYS A 117      -3.091  -0.658  -8.638  1.00 74.25           H  
ATOM   1914  HZ3 LYS A 117      -1.642  -1.335  -8.191  1.00 74.25           H  
ATOM   1915  N   ASP A 118      -4.347  -6.924  -5.548  1.00 80.56           N  
ATOM   1916  H   ASP A 118      -5.265  -6.501  -5.549  1.00 80.56           H  
ATOM   1917  CA  ASP A 118      -3.675  -7.033  -4.251  1.00 80.56           C  
ATOM   1918  HA  ASP A 118      -2.621  -7.262  -4.409  1.00 80.56           H  
ATOM   1919  C   ASP A 118      -4.255  -8.183  -3.406  1.00 80.56           C  
ATOM   1920  CB  ASP A 118      -3.751  -5.674  -3.534  1.00 80.56           C  
ATOM   1921  HB2 ASP A 118      -3.292  -5.755  -2.549  1.00 80.56           H  
ATOM   1922  HB3 ASP A 118      -4.804  -5.421  -3.408  1.00 80.56           H  
ATOM   1923  O   ASP A 118      -3.777  -8.440  -2.302  1.00 80.56           O  
ATOM   1924  CG  ASP A 118      -3.054  -4.549  -4.311  1.00 80.56           C  
ATOM   1925  OD1 ASP A 118      -1.902  -4.758  -4.752  1.00 80.56           O  
ATOM   1926  OD2 ASP A 118      -3.696  -3.497  -4.546  1.00 80.56           O  
ATOM   1927  N   CYS A 119      -5.272  -8.882  -3.926  1.00 85.00           N  
ATOM   1928  H   CYS A 119      -5.545  -8.674  -4.876  1.00 85.00           H  
ATOM   1929  CA  CYS A 119      -5.856 -10.083  -3.344  1.00 85.00           C  
ATOM   1930  HA  CYS A 119      -5.638 -10.110  -2.277  1.00 85.00           H  
ATOM   1931  C   CYS A 119      -5.255 -11.328  -4.009  1.00 85.00           C  
ATOM   1932  CB  CYS A 119      -7.375 -10.031  -3.542  1.00 85.00           C  
ATOM   1933  HB2 CYS A 119      -7.584 -10.129  -4.607  1.00 85.00           H  
ATOM   1934  HB3 CYS A 119      -7.735  -9.056  -3.213  1.00 85.00           H  
ATOM   1935  O   CYS A 119      -5.205 -11.402  -5.235  1.00 85.00           O  
ATOM   1936  SG  CYS A 119      -8.299 -11.313  -2.655  1.00 85.00           S  
ATOM   1937  N   SER A 120      -4.822 -12.310  -3.214  1.00 78.62           N  
ATOM   1938  H   SER A 120      -4.917 -12.214  -2.214  1.00 78.62           H  
ATOM   1939  CA  SER A 120      -4.332 -13.586  -3.753  1.00 78.62           C  
ATOM   1940  HA  SER A 120      -3.484 -13.394  -4.410  1.00 78.62           H  
ATOM   1941  C   SER A 120      -5.433 -14.282  -4.555  1.00 78.62           C  
ATOM   1942  CB  SER A 120      -3.866 -14.507  -2.625  1.00 78.62           C  
ATOM   1943  HB2 SER A 120      -4.698 -14.698  -1.946  1.00 78.62           H  
ATOM   1944  HB3 SER A 120      -3.055 -14.034  -2.071  1.00 78.62           H  
ATOM   1945  O   SER A 120      -6.556 -14.413  -4.073  1.00 78.62           O  
ATOM   1946  OG  SER A 120      -3.416 -15.730  -3.162  1.00 78.62           O  
ATOM   1947  HG  SER A 120      -2.458 -15.678  -3.191  1.00 78.62           H  
ATOM   1948  N   GLU A 121      -5.124 -14.739  -5.770  1.00 74.81           N  
ATOM   1949  H   GLU A 121      -4.198 -14.566  -6.135  1.00 74.81           H  
ATOM   1950  CA  GLU A 121      -6.094 -15.455  -6.609  1.00 74.81           C  
ATOM   1951  HA  GLU A 121      -7.064 -14.966  -6.516  1.00 74.81           H  
ATOM   1952  C   GLU A 121      -6.302 -16.910  -6.165  1.00 74.81           C  
ATOM   1953  CB  GLU A 121      -5.673 -15.405  -8.088  1.00 74.81           C  
ATOM   1954  HB2 GLU A 121      -6.383 -15.996  -8.666  1.00 74.81           H  
ATOM   1955  HB3 GLU A 121      -4.683 -15.847  -8.197  1.00 74.81           H  
ATOM   1956  O   GLU A 121      -7.342 -17.498  -6.485  1.00 74.81           O  
ATOM   1957  CG  GLU A 121      -5.671 -13.972  -8.645  1.00 74.81           C  
ATOM   1958  HG2 GLU A 121      -4.872 -13.404  -8.168  1.00 74.81           H  
ATOM   1959  HG3 GLU A 121      -6.619 -13.502  -8.384  1.00 74.81           H  
ATOM   1960  CD  GLU A 121      -5.487 -13.911 -10.171  1.00 74.81           C  
ATOM   1961  OE1 GLU A 121      -6.019 -12.940 -10.767  1.00 74.81           O  
ATOM   1962  OE2 GLU A 121      -4.826 -14.814 -10.729  1.00 74.81           O  
ATOM   1963  N   THR A 122      -5.331 -17.487  -5.446  1.00 74.62           N  
ATOM   1964  H   THR A 122      -4.521 -16.937  -5.196  1.00 74.62           H  
ATOM   1965  CA  THR A 122      -5.378 -18.873  -4.959  1.00 74.62           C  
ATOM   1966  HA  THR A 122      -6.124 -19.431  -5.525  1.00 74.62           H  
ATOM   1967  C   THR A 122      -5.798 -18.937  -3.496  1.00 74.62           C  
ATOM   1968  CB  THR A 122      -4.041 -19.605  -5.136  1.00 74.62           C  
ATOM   1969  HB  THR A 122      -4.132 -20.608  -4.720  1.00 74.62           H  
ATOM   1970  O   THR A 122      -6.723 -19.669  -3.177  1.00 74.62           O  
ATOM   1971  CG2 THR A 122      -3.570 -19.716  -6.581  1.00 74.62           C  
ATOM   1972 HG21 THR A 122      -2.596 -20.204  -6.623  1.00 74.62           H  
ATOM   1973 HG22 THR A 122      -4.275 -20.349  -7.121  1.00 74.62           H  
ATOM   1974 HG23 THR A 122      -3.516 -18.735  -7.052  1.00 74.62           H  
ATOM   1975  OG1 THR A 122      -3.042 -18.920  -4.447  1.00 74.62           O  
ATOM   1976  HG1 THR A 122      -2.300 -19.518  -4.328  1.00 74.62           H  
ATOM   1977  N   LEU A 123      -5.167 -18.170  -2.603  1.00 78.75           N  
ATOM   1978  H   LEU A 123      -4.420 -17.582  -2.944  1.00 78.75           H  
ATOM   1979  CA  LEU A 123      -5.332 -18.294  -1.144  1.00 78.75           C  
ATOM   1980  HA  LEU A 123      -5.562 -19.330  -0.894  1.00 78.75           H  
ATOM   1981  C   LEU A 123      -6.471 -17.446  -0.581  1.00 78.75           C  
ATOM   1982  CB  LEU A 123      -4.016 -17.894  -0.479  1.00 78.75           C  
ATOM   1983  HB2 LEU A 123      -4.143 -17.886   0.604  1.00 78.75           H  
ATOM   1984  HB3 LEU A 123      -3.774 -16.876  -0.785  1.00 78.75           H  
ATOM   1985  O   LEU A 123      -6.829 -17.550   0.597  1.00 78.75           O  
ATOM   1986  CG  LEU A 123      -2.855 -18.832  -0.835  1.00 78.75           C  
ATOM   1987  HG  LEU A 123      -2.851 -19.082  -1.895  1.00 78.75           H  
ATOM   1988  CD1 LEU A 123      -1.575 -18.093  -0.524  1.00 78.75           C  
ATOM   1989 HD11 LEU A 123      -1.434 -17.289  -1.246  1.00 78.75           H  
ATOM   1990 HD12 LEU A 123      -1.691 -17.657   0.468  1.00 78.75           H  
ATOM   1991 HD13 LEU A 123      -0.728 -18.776  -0.576  1.00 78.75           H  
ATOM   1992  CD2 LEU A 123      -2.906 -20.130  -0.030  1.00 78.75           C  
ATOM   1993 HD21 LEU A 123      -2.820 -19.914   1.035  1.00 78.75           H  
ATOM   1994 HD22 LEU A 123      -3.843 -20.651  -0.222  1.00 78.75           H  
ATOM   1995 HD23 LEU A 123      -2.080 -20.776  -0.326  1.00 78.75           H  
ATOM   1996  N   ALA A 124      -7.034 -16.584  -1.416  1.00 85.44           N  
ATOM   1997  H   ALA A 124      -6.726 -16.566  -2.377  1.00 85.44           H  
ATOM   1998  CA  ALA A 124      -8.164 -15.761  -1.065  1.00 85.44           C  
ATOM   1999  HA  ALA A 124      -8.647 -16.174  -0.180  1.00 85.44           H  
ATOM   2000  C   ALA A 124      -9.212 -15.785  -2.175  1.00 85.44           C  
ATOM   2001  CB  ALA A 124      -7.663 -14.354  -0.723  1.00 85.44           C  
ATOM   2002  HB1 ALA A 124      -8.504 -13.731  -0.418  1.00 85.44           H  
ATOM   2003  HB2 ALA A 124      -7.181 -13.911  -1.595  1.00 85.44           H  
ATOM   2004  HB3 ALA A 124      -6.945 -14.409   0.096  1.00 85.44           H  
ATOM   2005  O   ALA A 124      -8.967 -16.128  -3.331  1.00 85.44           O  
ATOM   2006  N   THR A 125     -10.418 -15.400  -1.791  1.00 86.38           N  
ATOM   2007  H   THR A 125     -10.551 -15.192  -0.812  1.00 86.38           H  
ATOM   2008  CA  THR A 125     -11.540 -15.209  -2.688  1.00 86.38           C  
ATOM   2009  HA  THR A 125     -11.258 -15.508  -3.698  1.00 86.38           H  
ATOM   2010  C   THR A 125     -11.876 -13.727  -2.702  1.00 86.38           C  
ATOM   2011  CB  THR A 125     -12.710 -16.102  -2.269  1.00 86.38           C  
ATOM   2012  HB  THR A 125     -13.001 -15.886  -1.241  1.00 86.38           H  
ATOM   2013  O   THR A 125     -12.248 -13.138  -1.683  1.00 86.38           O  
ATOM   2014  CG2 THR A 125     -13.913 -15.917  -3.194  1.00 86.38           C  
ATOM   2015 HG21 THR A 125     -14.313 -14.907  -3.097  1.00 86.38           H  
ATOM   2016 HG22 THR A 125     -13.622 -16.099  -4.228  1.00 86.38           H  
ATOM   2017 HG23 THR A 125     -14.691 -16.626  -2.914  1.00 86.38           H  
ATOM   2018  OG1 THR A 125     -12.323 -17.456  -2.384  1.00 86.38           O  
ATOM   2019  HG1 THR A 125     -11.666 -17.649  -1.712  1.00 86.38           H  
ATOM   2020  N   PHE A 126     -11.726 -13.106  -3.870  1.00 89.25           N  
ATOM   2021  H   PHE A 126     -11.364 -13.630  -4.654  1.00 89.25           H  
ATOM   2022  CA  PHE A 126     -12.104 -11.714  -4.076  1.00 89.25           C  
ATOM   2023  HA  PHE A 126     -11.860 -11.148  -3.177  1.00 89.25           H  
ATOM   2024  C   PHE A 126     -13.615 -11.613  -4.305  1.00 89.25           C  
ATOM   2025  CB  PHE A 126     -11.294 -11.119  -5.230  1.00 89.25           C  
ATOM   2026  HB2 PHE A 126     -11.537 -11.643  -6.155  1.00 89.25           H  
ATOM   2027  HB3 PHE A 126     -10.232 -11.273  -5.036  1.00 89.25           H  
ATOM   2028  O   PHE A 126     -14.122 -11.932  -5.381  1.00 89.25           O  
ATOM   2029  CG  PHE A 126     -11.539  -9.636  -5.401  1.00 89.25           C  
ATOM   2030  CD1 PHE A 126     -12.379  -9.164  -6.427  1.00 89.25           C  
ATOM   2031  HD1 PHE A 126     -12.860  -9.868  -7.090  1.00 89.25           H  
ATOM   2032  CD2 PHE A 126     -10.954  -8.727  -4.502  1.00 89.25           C  
ATOM   2033  HD2 PHE A 126     -10.330  -9.086  -3.698  1.00 89.25           H  
ATOM   2034  CE1 PHE A 126     -12.603  -7.784  -6.574  1.00 89.25           C  
ATOM   2035  HE1 PHE A 126     -13.246  -7.427  -7.365  1.00 89.25           H  
ATOM   2036  CE2 PHE A 126     -11.191  -7.350  -4.641  1.00 89.25           C  
ATOM   2037  HE2 PHE A 126     -10.749  -6.663  -3.934  1.00 89.25           H  
ATOM   2038  CZ  PHE A 126     -12.004  -6.875  -5.684  1.00 89.25           C  
ATOM   2039  HZ  PHE A 126     -12.181  -5.815  -5.785  1.00 89.25           H  
ATOM   2040  N   VAL A 127     -14.342 -11.166  -3.284  1.00 91.00           N  
ATOM   2041  H   VAL A 127     -13.864 -10.918  -2.430  1.00 91.00           H  
ATOM   2042  CA  VAL A 127     -15.796 -11.024  -3.315  1.00 91.00           C  
ATOM   2043  HA  VAL A 127     -16.200 -11.795  -3.970  1.00 91.00           H  
ATOM   2044  C   VAL A 127     -16.151  -9.657  -3.889  1.00 91.00           C  
ATOM   2045  CB  VAL A 127     -16.426 -11.239  -1.925  1.00 91.00           C  
ATOM   2046  HB  VAL A 127     -16.169 -10.405  -1.272  1.00 91.00           H  
ATOM   2047  O   VAL A 127     -15.922  -8.615  -3.269  1.00 91.00           O  
ATOM   2048  CG1 VAL A 127     -17.953 -11.332  -2.039  1.00 91.00           C  
ATOM   2049 HG11 VAL A 127     -18.391 -11.423  -1.044  1.00 91.00           H  
ATOM   2050 HG12 VAL A 127     -18.237 -12.203  -2.630  1.00 91.00           H  
ATOM   2051 HG13 VAL A 127     -18.360 -10.437  -2.509  1.00 91.00           H  
ATOM   2052  CG2 VAL A 127     -15.943 -12.537  -1.264  1.00 91.00           C  
ATOM   2053 HG21 VAL A 127     -16.145 -13.391  -1.910  1.00 91.00           H  
ATOM   2054 HG22 VAL A 127     -14.872 -12.485  -1.066  1.00 91.00           H  
ATOM   2055 HG23 VAL A 127     -16.452 -12.678  -0.310  1.00 91.00           H  
ATOM   2056  N   LYS A 128     -16.733  -9.666  -5.090  1.00 85.38           N  
ATOM   2057  H   LYS A 128     -16.805 -10.553  -5.569  1.00 85.38           H  
ATOM   2058  CA  LYS A 128     -17.325  -8.493  -5.731  1.00 85.38           C  
ATOM   2059  HA  LYS A 128     -17.702  -7.828  -4.954  1.00 85.38           H  
ATOM   2060  C   LYS A 128     -18.490  -8.924  -6.614  1.00 85.38           C  
ATOM   2061  CB  LYS A 128     -16.237  -7.753  -6.521  1.00 85.38           C  
ATOM   2062  HB2 LYS A 128     -15.388  -7.582  -5.858  1.00 85.38           H  
ATOM   2063  HB3 LYS A 128     -15.906  -8.358  -7.365  1.00 85.38           H  
ATOM   2064  O   LYS A 128     -18.308  -9.741  -7.513  1.00 85.38           O  
ATOM   2065  CG  LYS A 128     -16.755  -6.399  -7.011  1.00 85.38           C  
ATOM   2066  HG2 LYS A 128     -17.204  -5.870  -6.170  1.00 85.38           H  
ATOM   2067  HG3 LYS A 128     -17.515  -6.549  -7.778  1.00 85.38           H  
ATOM   2068  CD  LYS A 128     -15.615  -5.552  -7.575  1.00 85.38           C  
ATOM   2069  HD2 LYS A 128     -15.218  -6.011  -8.481  1.00 85.38           H  
ATOM   2070  HD3 LYS A 128     -14.829  -5.462  -6.826  1.00 85.38           H  
ATOM   2071  CE  LYS A 128     -16.189  -4.171  -7.874  1.00 85.38           C  
ATOM   2072  HE2 LYS A 128     -16.943  -4.250  -8.658  1.00 85.38           H  
ATOM   2073  HE3 LYS A 128     -16.687  -3.813  -6.973  1.00 85.38           H  
ATOM   2074  NZ  LYS A 128     -15.126  -3.222  -8.243  1.00 85.38           N  
ATOM   2075  HZ1 LYS A 128     -15.511  -2.290  -8.305  1.00 85.38           H  
ATOM   2076  HZ2 LYS A 128     -14.666  -3.482  -9.103  1.00 85.38           H  
ATOM   2077  HZ3 LYS A 128     -14.427  -3.204  -7.515  1.00 85.38           H  
ATOM   2078  N   TRP A 129     -19.678  -8.377  -6.372  1.00 73.88           N  
ATOM   2079  H   TRP A 129     -19.786  -7.730  -5.603  1.00 73.88           H  
ATOM   2080  CA  TRP A 129     -20.860  -8.687  -7.172  1.00 73.88           C  
ATOM   2081  HA  TRP A 129     -20.916  -9.764  -7.328  1.00 73.88           H  
ATOM   2082  C   TRP A 129     -20.741  -8.010  -8.542  1.00 73.88           C  
ATOM   2083  CB  TRP A 129     -22.128  -8.254  -6.416  1.00 73.88           C  
ATOM   2084  HB2 TRP A 129     -22.997  -8.578  -6.989  1.00 73.88           H  
ATOM   2085  HB3 TRP A 129     -22.158  -7.166  -6.375  1.00 73.88           H  
ATOM   2086  O   TRP A 129     -20.928  -6.808  -8.668  1.00 73.88           O  
ATOM   2087  CG  TRP A 129     -22.269  -8.776  -5.015  1.00 73.88           C  
ATOM   2088  CD1 TRP A 129     -22.386  -8.009  -3.910  1.00 73.88           C  
ATOM   2089  HD1 TRP A 129     -22.402  -6.929  -3.915  1.00 73.88           H  
ATOM   2090  CD2 TRP A 129     -22.351 -10.154  -4.539  1.00 73.88           C  
ATOM   2091  CE2 TRP A 129     -22.464 -10.144  -3.114  1.00 73.88           C  
ATOM   2092  CE3 TRP A 129     -22.316 -11.416  -5.164  1.00 73.88           C  
ATOM   2093  HE3 TRP A 129     -22.189 -11.474  -6.235  1.00 73.88           H  
ATOM   2094  NE1 TRP A 129     -22.466  -8.808  -2.785  1.00 73.88           N  
ATOM   2095  HE1 TRP A 129     -22.496  -8.421  -1.852  1.00 73.88           H  
ATOM   2096  CH2 TRP A 129     -22.531 -12.557  -3.010  1.00 73.88           C  
ATOM   2097  HH2 TRP A 129     -22.565 -13.476  -2.444  1.00 73.88           H  
ATOM   2098  CZ2 TRP A 129     -22.551 -11.318  -2.351  1.00 73.88           C  
ATOM   2099  HZ2 TRP A 129     -22.580 -11.281  -1.272  1.00 73.88           H  
ATOM   2100  CZ3 TRP A 129     -22.387 -12.600  -4.407  1.00 73.88           C  
ATOM   2101  HZ3 TRP A 129     -22.301 -13.554  -4.904  1.00 73.88           H  
ATOM   2102  N   GLN A 130     -20.402  -8.746  -9.598  1.00 56.66           N  
ATOM   2103  H   GLN A 130     -20.232  -9.734  -9.475  1.00 56.66           H  
ATOM   2104  CA  GLN A 130     -20.621  -8.228 -10.952  1.00 56.66           C  
ATOM   2105  HA  GLN A 130     -20.354  -7.171 -10.979  1.00 56.66           H  
ATOM   2106  C   GLN A 130     -22.117  -8.318 -11.290  1.00 56.66           C  
ATOM   2107  CB  GLN A 130     -19.733  -8.955 -11.967  1.00 56.66           C  
ATOM   2108  HB2 GLN A 130     -20.089  -8.727 -12.971  1.00 56.66           H  
ATOM   2109  HB3 GLN A 130     -19.801 -10.032 -11.812  1.00 56.66           H  
ATOM   2110  O   GLN A 130     -22.787  -9.234 -10.821  1.00 56.66           O  
ATOM   2111  CG  GLN A 130     -18.270  -8.493 -11.857  1.00 56.66           C  
ATOM   2112  HG2 GLN A 130     -18.230  -7.409 -11.963  1.00 56.66           H  
ATOM   2113  HG3 GLN A 130     -17.875  -8.758 -10.876  1.00 56.66           H  
ATOM   2114  CD  GLN A 130     -17.373  -9.117 -12.923  1.00 56.66           C  
ATOM   2115  NE2 GLN A 130     -16.204  -8.565 -13.170  1.00 56.66           N  
ATOM   2116 HE21 GLN A 130     -15.902  -7.738 -12.676  1.00 56.66           H  
ATOM   2117 HE22 GLN A 130     -15.676  -9.015 -13.904  1.00 56.66           H  
ATOM   2118  OE1 GLN A 130     -17.687 -10.099 -13.566  1.00 56.66           O  
ATOM   2119  N   ASN A 131     -22.624  -7.372 -12.095  1.00 48.50           N  
ATOM   2120  H   ASN A 131     -22.004  -6.630 -12.386  1.00 48.50           H  
ATOM   2121  CA  ASN A 131     -24.054  -7.191 -12.412  1.00 48.50           C  
ATOM   2122  HA  ASN A 131     -24.529  -6.634 -11.605  1.00 48.50           H  
ATOM   2123  C   ASN A 131     -24.864  -8.491 -12.586  1.00 48.50           C  
ATOM   2124  CB  ASN A 131     -24.176  -6.394 -13.727  1.00 48.50           C  
ATOM   2125  HB2 ASN A 131     -25.201  -6.475 -14.086  1.00 48.50           H  
ATOM   2126  HB3 ASN A 131     -23.536  -6.844 -14.486  1.00 48.50           H  
ATOM   2127  O   ASN A 131     -25.979  -8.573 -12.080  1.00 48.50           O  
ATOM   2128  CG  ASN A 131     -23.869  -4.914 -13.622  1.00 48.50           C  
ATOM   2129  ND2 ASN A 131     -23.717  -4.252 -14.745  1.00 48.50           N  
ATOM   2130 HD21 ASN A 131     -23.475  -3.276 -14.653  1.00 48.50           H  
ATOM   2131 HD22 ASN A 131     -23.806  -4.739 -15.625  1.00 48.50           H  
ATOM   2132  OD1 ASN A 131     -23.752  -4.324 -12.565  1.00 48.50           O  
ATOM   2133  N   ASP A 132     -24.329  -9.472 -13.318  1.00 40.00           N  
ATOM   2134  H   ASP A 132     -23.411  -9.334 -13.716  1.00 40.00           H  
ATOM   2135  CA  ASP A 132     -25.080 -10.663 -13.740  1.00 40.00           C  
ATOM   2136  HA  ASP A 132     -26.135 -10.405 -13.826  1.00 40.00           H  
ATOM   2137  C   ASP A 132     -24.992 -11.845 -12.757  1.00 40.00           C  
ATOM   2138  CB  ASP A 132     -24.590 -11.099 -15.132  1.00 40.00           C  
ATOM   2139  HB2 ASP A 132     -23.519 -11.297 -15.083  1.00 40.00           H  
ATOM   2140  HB3 ASP A 132     -25.088 -12.030 -15.402  1.00 40.00           H  
ATOM   2141  O   ASP A 132     -25.843 -12.733 -12.789  1.00 40.00           O  
ATOM   2142  CG  ASP A 132     -24.871 -10.080 -16.245  1.00 40.00           C  
ATOM   2143  OD1 ASP A 132     -25.849  -9.306 -16.127  1.00 40.00           O  
ATOM   2144  OD2 ASP A 132     -24.091 -10.073 -17.223  1.00 40.00           O  
ATOM   2145  N   THR A 133     -23.969 -11.890 -11.898  1.00 40.00           N  
ATOM   2146  H   THR A 133     -23.318 -11.119 -11.895  1.00 40.00           H  
ATOM   2147  CA  THR A 133     -23.606 -13.082 -11.101  1.00 40.00           C  
ATOM   2148  HA  THR A 133     -24.276 -13.893 -11.386  1.00 40.00           H  
ATOM   2149  C   THR A 133     -23.831 -12.938  -9.601  1.00 40.00           C  
ATOM   2150  CB  THR A 133     -22.165 -13.563 -11.379  1.00 40.00           C  
ATOM   2151  HB  THR A 133     -21.669 -13.847 -10.451  1.00 40.00           H  
ATOM   2152  O   THR A 133     -23.462 -13.833  -8.840  1.00 40.00           O  
ATOM   2153  CG2 THR A 133     -22.163 -14.787 -12.292  1.00 40.00           C  
ATOM   2154 HG21 THR A 133     -22.703 -15.601 -11.808  1.00 40.00           H  
ATOM   2155 HG22 THR A 133     -22.649 -14.542 -13.236  1.00 40.00           H  
ATOM   2156 HG23 THR A 133     -21.139 -15.109 -12.480  1.00 40.00           H  
ATOM   2157  OG1 THR A 133     -21.377 -12.568 -12.000  1.00 40.00           O  
ATOM   2158  HG1 THR A 133     -20.550 -12.980 -12.263  1.00 40.00           H  
ATOM   2159  N   GLY A 134     -24.458 -11.851  -9.145  1.00 41.28           N  
ATOM   2160  H   GLY A 134     -24.748 -11.147  -9.808  1.00 41.28           H  
ATOM   2161  CA  GLY A 134     -24.984 -11.811  -7.780  1.00 41.28           C  
ATOM   2162  HA2 GLY A 134     -25.525 -10.879  -7.616  1.00 41.28           H  
ATOM   2163  HA3 GLY A 134     -24.150 -11.863  -7.081  1.00 41.28           H  
ATOM   2164  C   GLY A 134     -25.936 -12.991  -7.530  1.00 41.28           C  
ATOM   2165  O   GLY A 134     -26.542 -13.477  -8.492  1.00 41.28           O  
ATOM   2166  N   PRO A 135     -26.080 -13.497  -6.286  1.00 36.03           N  
ATOM   2167  CA  PRO A 135     -27.081 -14.496  -5.947  1.00 36.03           C  
ATOM   2168  HA  PRO A 135     -26.853 -15.431  -6.460  1.00 36.03           H  
ATOM   2169  C   PRO A 135     -28.424 -13.966  -6.422  1.00 36.03           C  
ATOM   2170  CB  PRO A 135     -27.003 -14.723  -4.433  1.00 36.03           C  
ATOM   2171  HB2 PRO A 135     -26.459 -15.647  -4.239  1.00 36.03           H  
ATOM   2172  HB3 PRO A 135     -27.988 -14.766  -3.968  1.00 36.03           H  
ATOM   2173  O   PRO A 135     -28.985 -13.014  -5.870  1.00 36.03           O  
ATOM   2174  CG  PRO A 135     -26.192 -13.540  -3.912  1.00 36.03           C  
ATOM   2175  HG2 PRO A 135     -25.576 -13.820  -3.057  1.00 36.03           H  
ATOM   2176  HG3 PRO A 135     -26.862 -12.720  -3.652  1.00 36.03           H  
ATOM   2177  CD  PRO A 135     -25.337 -13.136  -5.105  1.00 36.03           C  
ATOM   2178  HD2 PRO A 135     -24.435 -13.749  -5.108  1.00 36.03           H  
ATOM   2179  HD3 PRO A 135     -25.103 -12.072  -5.066  1.00 36.03           H  
ATOM   2180  N   SER A 136     -28.866 -14.538  -7.538  1.00 36.06           N  
ATOM   2181  H   SER A 136     -28.295 -15.258  -7.956  1.00 36.06           H  
ATOM   2182  CA  SER A 136     -30.031 -14.093  -8.266  1.00 36.06           C  
ATOM   2183  HA  SER A 136     -30.088 -13.006  -8.215  1.00 36.06           H  
ATOM   2184  C   SER A 136     -31.231 -14.649  -7.534  1.00 36.06           C  
ATOM   2185  CB  SER A 136     -29.966 -14.472  -9.756  1.00 36.06           C  
ATOM   2186  HB2 SER A 136     -30.967 -14.412 -10.183  1.00 36.06           H  
ATOM   2187  HB3 SER A 136     -29.341 -13.740 -10.266  1.00 36.06           H  
ATOM   2188  O   SER A 136     -31.816 -15.655  -7.929  1.00 36.06           O  
ATOM   2189  OG  SER A 136     -29.420 -15.758  -9.999  1.00 36.06           O  
ATOM   2190  HG  SER A 136     -28.465 -15.660 -10.007  1.00 36.06           H  
ATOM   2191  N   ASP A 137     -31.634 -13.960  -6.471  1.00 33.75           N  
ATOM   2192  H   ASP A 137     -31.034 -13.233  -6.107  1.00 33.75           H  
ATOM   2193  CA  ASP A 137     -33.022 -14.006  -6.039  1.00 33.75           C  
ATOM   2194  HA  ASP A 137     -33.318 -15.055  -6.020  1.00 33.75           H  
ATOM   2195  C   ASP A 137     -33.842 -13.337  -7.159  1.00 33.75           C  
ATOM   2196  CB  ASP A 137     -33.191 -13.411  -4.617  1.00 33.75           C  
ATOM   2197  HB2 ASP A 137     -33.845 -12.540  -4.656  1.00 33.75           H  
ATOM   2198  HB3 ASP A 137     -32.224 -13.068  -4.250  1.00 33.75           H  
ATOM   2199  O   ASP A 137     -34.192 -12.158  -7.125  1.00 33.75           O  
ATOM   2200  CG  ASP A 137     -33.775 -14.398  -3.585  1.00 33.75           C  
ATOM   2201  OD1 ASP A 137     -34.155 -15.524  -3.975  1.00 33.75           O  
ATOM   2202  OD2 ASP A 137     -33.870 -14.011  -2.397  1.00 33.75           O  
ATOM   2203  N   LYS A 138     -34.073 -14.103  -8.240  1.00 37.56           N  
ATOM   2204  H   LYS A 138     -33.639 -15.015  -8.211  1.00 37.56           H  
ATOM   2205  CA  LYS A 138     -34.744 -13.682  -9.485  1.00 37.56           C  
ATOM   2206  HA  LYS A 138     -34.142 -12.928  -9.992  1.00 37.56           H  
ATOM   2207  C   LYS A 138     -36.112 -13.059  -9.231  1.00 37.56           C  
ATOM   2208  CB  LYS A 138     -34.977 -14.899 -10.397  1.00 37.56           C  
ATOM   2209  HB2 LYS A 138     -35.478 -15.678  -9.823  1.00 37.56           H  
ATOM   2210  HB3 LYS A 138     -35.644 -14.600 -11.205  1.00 37.56           H  
ATOM   2211  O   LYS A 138     -36.654 -12.388 -10.104  1.00 37.56           O  
ATOM   2212  CG  LYS A 138     -33.712 -15.477 -11.037  1.00 37.56           C  
ATOM   2213  HG2 LYS A 138     -33.036 -15.832 -10.259  1.00 37.56           H  
ATOM   2214  HG3 LYS A 138     -33.213 -14.702 -11.619  1.00 37.56           H  
ATOM   2215  CD  LYS A 138     -34.093 -16.648 -11.951  1.00 37.56           C  
ATOM   2216  HD2 LYS A 138     -34.769 -16.297 -12.731  1.00 37.56           H  
ATOM   2217  HD3 LYS A 138     -34.592 -17.413 -11.355  1.00 37.56           H  
ATOM   2218  CE  LYS A 138     -32.828 -17.232 -12.583  1.00 37.56           C  
ATOM   2219  HE2 LYS A 138     -32.356 -16.465 -13.196  1.00 37.56           H  
ATOM   2220  HE3 LYS A 138     -32.131 -17.479 -11.782  1.00 37.56           H  
ATOM   2221  NZ  LYS A 138     -33.125 -18.439 -13.391  1.00 37.56           N  
ATOM   2222  HZ1 LYS A 138     -33.760 -18.218 -14.144  1.00 37.56           H  
ATOM   2223  HZ2 LYS A 138     -33.533 -19.152 -12.801  1.00 37.56           H  
ATOM   2224  HZ3 LYS A 138     -32.267 -18.807 -13.776  1.00 37.56           H  
ATOM   2225  N   SER A 139     -36.713 -13.354  -8.083  1.00 34.59           N  
ATOM   2226  H   SER A 139     -36.192 -13.864  -7.384  1.00 34.59           H  
ATOM   2227  CA  SER A 139     -38.041 -12.885  -7.719  1.00 34.59           C  
ATOM   2228  HA  SER A 139     -38.750 -13.181  -8.493  1.00 34.59           H  
ATOM   2229  C   SER A 139     -38.126 -11.373  -7.576  1.00 34.59           C  
ATOM   2230  CB  SER A 139     -38.467 -13.531  -6.398  1.00 34.59           C  
ATOM   2231  HB2 SER A 139     -39.361 -13.043  -6.011  1.00 34.59           H  
ATOM   2232  HB3 SER A 139     -38.700 -14.580  -6.584  1.00 34.59           H  
ATOM   2233  O   SER A 139     -39.204 -10.823  -7.801  1.00 34.59           O  
ATOM   2234  OG  SER A 139     -37.428 -13.477  -5.440  1.00 34.59           O  
ATOM   2235  HG  SER A 139     -37.257 -12.585  -5.129  1.00 34.59           H  
ATOM   2236  N   ASP A 140     -37.052 -10.693  -7.167  1.00 35.38           N  
ATOM   2237  H   ASP A 140     -36.166 -11.164  -7.052  1.00 35.38           H  
ATOM   2238  CA  ASP A 140     -37.116  -9.264  -6.873  1.00 35.38           C  
ATOM   2239  HA  ASP A 140     -38.170  -8.988  -6.926  1.00 35.38           H  
ATOM   2240  C   ASP A 140     -36.471  -8.420  -7.971  1.00 35.38           C  
ATOM   2241  CB  ASP A 140     -36.649  -8.960  -5.433  1.00 35.38           C  
ATOM   2242  HB2 ASP A 140     -36.556  -9.897  -4.884  1.00 35.38           H  
ATOM   2243  HB3 ASP A 140     -35.668  -8.484  -5.430  1.00 35.38           H  
ATOM   2244  O   ASP A 140     -35.358  -7.923  -7.847  1.00 35.38           O  
ATOM   2245  CG  ASP A 140     -37.641  -8.078  -4.671  1.00 35.38           C  
ATOM   2246  OD1 ASP A 140     -38.590  -7.532  -5.291  1.00 35.38           O  
ATOM   2247  OD2 ASP A 140     -37.620  -8.097  -3.430  1.00 35.38           O  
ATOM   2248  N   LEU A 141     -37.215  -8.221  -9.065  1.00 35.28           N  
ATOM   2249  H   LEU A 141     -38.082  -8.734  -9.137  1.00 35.28           H  
ATOM   2250  CA  LEU A 141     -36.822  -7.337 -10.171  1.00 35.28           C  
ATOM   2251  HA  LEU A 141     -35.948  -7.755 -10.671  1.00 35.28           H  
ATOM   2252  C   LEU A 141     -36.440  -5.911  -9.723  1.00 35.28           C  
ATOM   2253  CB  LEU A 141     -37.994  -7.203 -11.172  1.00 35.28           C  
ATOM   2254  HB2 LEU A 141     -38.946  -7.235 -10.644  1.00 35.28           H  
ATOM   2255  HB3 LEU A 141     -37.924  -6.216 -11.629  1.00 35.28           H  
ATOM   2256  O   LEU A 141     -35.767  -5.205 -10.471  1.00 35.28           O  
ATOM   2257  CG  LEU A 141     -38.000  -8.213 -12.330  1.00 35.28           C  
ATOM   2258  HG  LEU A 141     -36.995  -8.300 -12.743  1.00 35.28           H  
ATOM   2259  CD1 LEU A 141     -38.486  -9.594 -11.893  1.00 35.28           C  
ATOM   2260 HD11 LEU A 141     -37.801 -10.007 -11.152  1.00 35.28           H  
ATOM   2261 HD12 LEU A 141     -38.502 -10.270 -12.748  1.00 35.28           H  
ATOM   2262 HD13 LEU A 141     -39.485  -9.530 -11.461  1.00 35.28           H  
ATOM   2263  CD2 LEU A 141     -38.931  -7.704 -13.435  1.00 35.28           C  
ATOM   2264 HD21 LEU A 141     -39.944  -7.591 -13.049  1.00 35.28           H  
ATOM   2265 HD22 LEU A 141     -38.572  -6.744 -13.805  1.00 35.28           H  
ATOM   2266 HD23 LEU A 141     -38.937  -8.415 -14.262  1.00 35.28           H  
ATOM   2267  N   SER A 142     -36.959  -5.429  -8.587  1.00 36.75           N  
ATOM   2268  H   SER A 142     -37.439  -6.071  -7.973  1.00 36.75           H  
ATOM   2269  CA  SER A 142     -36.970  -3.992  -8.285  1.00 36.75           C  
ATOM   2270  HA  SER A 142     -37.133  -3.449  -9.216  1.00 36.75           H  
ATOM   2271  C   SER A 142     -35.679  -3.457  -7.675  1.00 36.75           C  
ATOM   2272  CB  SER A 142     -38.122  -3.647  -7.343  1.00 36.75           C  
ATOM   2273  HB2 SER A 142     -37.950  -4.106  -6.370  1.00 36.75           H  
ATOM   2274  HB3 SER A 142     -39.059  -4.023  -7.754  1.00 36.75           H  
ATOM   2275  O   SER A 142     -35.345  -2.300  -7.931  1.00 36.75           O  
ATOM   2276  OG  SER A 142     -38.207  -2.240  -7.199  1.00 36.75           O  
ATOM   2277  HG  SER A 142     -37.320  -1.875  -7.230  1.00 36.75           H  
ATOM   2278  N   GLN A 143     -34.999  -4.219  -6.818  1.00 39.59           N  
ATOM   2279  H   GLN A 143     -35.256  -5.188  -6.695  1.00 39.59           H  
ATOM   2280  CA  GLN A 143     -33.748  -3.760  -6.219  1.00 39.59           C  
ATOM   2281  HA  GLN A 143     -33.688  -2.672  -6.258  1.00 39.59           H  
ATOM   2282  C   GLN A 143     -32.597  -4.290  -7.066  1.00 39.59           C  
ATOM   2283  CB  GLN A 143     -33.649  -4.151  -4.733  1.00 39.59           C  
ATOM   2284  HB2 GLN A 143     -34.021  -5.165  -4.587  1.00 39.59           H  
ATOM   2285  HB3 GLN A 143     -32.600  -4.126  -4.440  1.00 39.59           H  
ATOM   2286  O   GLN A 143     -32.231  -5.457  -6.967  1.00 39.59           O  
ATOM   2287  CG  GLN A 143     -34.415  -3.164  -3.832  1.00 39.59           C  
ATOM   2288  HG2 GLN A 143     -34.070  -2.152  -4.041  1.00 39.59           H  
ATOM   2289  HG3 GLN A 143     -35.480  -3.218  -4.058  1.00 39.59           H  
ATOM   2290  CD  GLN A 143     -34.219  -3.434  -2.339  1.00 39.59           C  
ATOM   2291  NE2 GLN A 143     -34.561  -2.502  -1.476  1.00 39.59           N  
ATOM   2292 HE21 GLN A 143     -34.900  -1.600  -1.781  1.00 39.59           H  
ATOM   2293 HE22 GLN A 143     -34.363  -2.729  -0.512  1.00 39.59           H  
ATOM   2294  OE1 GLN A 143     -33.755  -4.472  -1.910  1.00 39.59           O  
ATOM   2295  N   LYS A 144     -32.018  -3.417  -7.904  1.00 43.03           N  
ATOM   2296  H   LYS A 144     -32.398  -2.483  -7.944  1.00 43.03           H  
ATOM   2297  CA  LYS A 144     -30.671  -3.646  -8.440  1.00 43.03           C  
ATOM   2298  HA  LYS A 144     -30.668  -4.510  -9.104  1.00 43.03           H  
ATOM   2299  C   LYS A 144     -29.768  -3.957  -7.248  1.00 43.03           C  
ATOM   2300  CB  LYS A 144     -30.146  -2.398  -9.170  1.00 43.03           C  
ATOM   2301  HB2 LYS A 144     -29.059  -2.386  -9.083  1.00 43.03           H  
ATOM   2302  HB3 LYS A 144     -30.521  -1.497  -8.685  1.00 43.03           H  
ATOM   2303  O   LYS A 144     -29.623  -3.113  -6.368  1.00 43.03           O  
ATOM   2304  CG  LYS A 144     -30.494  -2.387 -10.662  1.00 43.03           C  
ATOM   2305  HG2 LYS A 144     -30.084  -3.283 -11.129  1.00 43.03           H  
ATOM   2306  HG3 LYS A 144     -31.576  -2.375 -10.792  1.00 43.03           H  
ATOM   2307  CD  LYS A 144     -29.876  -1.145 -11.310  1.00 43.03           C  
ATOM   2308  HD2 LYS A 144     -30.372  -0.256 -10.920  1.00 43.03           H  
ATOM   2309  HD3 LYS A 144     -28.820  -1.099 -11.043  1.00 43.03           H  
ATOM   2310  CE  LYS A 144     -30.007  -1.202 -12.831  1.00 43.03           C  
ATOM   2311  HE2 LYS A 144     -29.548  -2.129 -13.177  1.00 43.03           H  
ATOM   2312  HE3 LYS A 144     -31.065  -1.226 -13.095  1.00 43.03           H  
ATOM   2313  NZ  LYS A 144     -29.330  -0.036 -13.442  1.00 43.03           N  
ATOM   2314  HZ1 LYS A 144     -29.363  -0.085 -14.450  1.00 43.03           H  
ATOM   2315  HZ2 LYS A 144     -29.755   0.822 -13.118  1.00 43.03           H  
ATOM   2316  HZ3 LYS A 144     -28.365  -0.028 -13.144  1.00 43.03           H  
ATOM   2317  N   GLN A 145     -29.226  -5.171  -7.186  1.00 45.69           N  
ATOM   2318  H   GLN A 145     -29.429  -5.848  -7.907  1.00 45.69           H  
ATOM   2319  CA  GLN A 145     -28.212  -5.480  -6.186  1.00 45.69           C  
ATOM   2320  HA  GLN A 145     -28.641  -5.291  -5.202  1.00 45.69           H  
ATOM   2321  C   GLN A 145     -27.019  -4.545  -6.414  1.00 45.69           C  
ATOM   2322  CB  GLN A 145     -27.763  -6.947  -6.265  1.00 45.69           C  
ATOM   2323  HB2 GLN A 145     -27.694  -7.256  -7.308  1.00 45.69           H  
ATOM   2324  HB3 GLN A 145     -26.772  -7.032  -5.819  1.00 45.69           H  
ATOM   2325  O   GLN A 145     -26.605  -4.383  -7.568  1.00 45.69           O  
ATOM   2326  CG  GLN A 145     -28.704  -7.884  -5.495  1.00 45.69           C  
ATOM   2327  HG2 GLN A 145     -29.711  -7.795  -5.904  1.00 45.69           H  
ATOM   2328  HG3 GLN A 145     -28.732  -7.584  -4.448  1.00 45.69           H  
ATOM   2329  CD  GLN A 145     -28.282  -9.353  -5.569  1.00 45.69           C  
ATOM   2330  NE2 GLN A 145     -29.024 -10.245  -4.951  1.00 45.69           N  
ATOM   2331 HE21 GLN A 145     -29.906  -9.979  -4.536  1.00 45.69           H  
ATOM   2332 HE22 GLN A 145     -28.827 -11.210  -5.174  1.00 45.69           H  
ATOM   2333  OE1 GLN A 145     -27.295  -9.731  -6.176  1.00 45.69           O  
ATOM   2334  N   PRO A 146     -26.459  -3.946  -5.351  1.00 51.94           N  
ATOM   2335  CA  PRO A 146     -25.272  -3.128  -5.495  1.00 51.94           C  
ATOM   2336  HA  PRO A 146     -25.473  -2.308  -6.185  1.00 51.94           H  
ATOM   2337  C   PRO A 146     -24.145  -3.993  -6.058  1.00 51.94           C  
ATOM   2338  CB  PRO A 146     -24.977  -2.558  -4.104  1.00 51.94           C  
ATOM   2339  HB2 PRO A 146     -25.453  -1.582  -4.011  1.00 51.94           H  
ATOM   2340  HB3 PRO A 146     -23.908  -2.477  -3.909  1.00 51.94           H  
ATOM   2341  O   PRO A 146     -23.822  -5.054  -5.526  1.00 51.94           O  
ATOM   2342  CG  PRO A 146     -25.656  -3.543  -3.153  1.00 51.94           C  
ATOM   2343  HG2 PRO A 146     -24.976  -4.368  -2.940  1.00 51.94           H  
ATOM   2344  HG3 PRO A 146     -25.972  -3.061  -2.228  1.00 51.94           H  
ATOM   2345  CD  PRO A 146     -26.847  -4.060  -3.955  1.00 51.94           C  
ATOM   2346  HD2 PRO A 146     -27.057  -5.093  -3.677  1.00 51.94           H  
ATOM   2347  HD3 PRO A 146     -27.717  -3.429  -3.773  1.00 51.94           H  
ATOM   2348  N   SER A 147     -23.516  -3.523  -7.133  1.00 62.56           N  
ATOM   2349  H   SER A 147     -23.865  -2.677  -7.559  1.00 62.56           H  
ATOM   2350  CA  SER A 147     -22.396  -4.210  -7.792  1.00 62.56           C  
ATOM   2351  HA  SER A 147     -22.676  -5.256  -7.921  1.00 62.56           H  
ATOM   2352  C   SER A 147     -21.087  -4.174  -6.980  1.00 62.56           C  
ATOM   2353  CB  SER A 147     -22.180  -3.598  -9.177  1.00 62.56           C  
ATOM   2354  HB2 SER A 147     -23.088  -3.714  -9.769  1.00 62.56           H  
ATOM   2355  HB3 SER A 147     -21.368  -4.119  -9.685  1.00 62.56           H  
ATOM   2356  O   SER A 147     -20.009  -4.520  -7.463  1.00 62.56           O  
ATOM   2357  OG  SER A 147     -21.869  -2.217  -9.062  1.00 62.56           O  
ATOM   2358  HG  SER A 147     -21.128  -2.123  -8.458  1.00 62.56           H  
ATOM   2359  N   ALA A 148     -21.127  -3.644  -5.764  1.00 76.75           N  
ATOM   2360  H   ALA A 148     -22.033  -3.475  -5.349  1.00 76.75           H  
ATOM   2361  CA  ALA A 148     -19.960  -3.399  -4.938  1.00 76.75           C  
ATOM   2362  HA  ALA A 148     -19.078  -3.835  -5.406  1.00 76.75           H  
ATOM   2363  C   ALA A 148     -20.124  -4.086  -3.580  1.00 76.75           C  
ATOM   2364  CB  ALA A 148     -19.736  -1.891  -4.866  1.00 76.75           C  
ATOM   2365  HB1 ALA A 148     -19.556  -1.494  -5.865  1.00 76.75           H  
ATOM   2366  HB2 ALA A 148     -18.870  -1.674  -4.241  1.00 76.75           H  
ATOM   2367  HB3 ALA A 148     -20.631  -1.420  -4.460  1.00 76.75           H  
ATOM   2368  O   ALA A 148     -21.231  -4.249  -3.071  1.00 76.75           O  
ATOM   2369  N   VAL A 149     -18.998  -4.532  -3.028  1.00 89.94           N  
ATOM   2370  H   VAL A 149     -18.118  -4.278  -3.455  1.00 89.94           H  
ATOM   2371  CA  VAL A 149     -18.917  -5.309  -1.789  1.00 89.94           C  
ATOM   2372  HA  VAL A 149     -19.887  -5.325  -1.292  1.00 89.94           H  
ATOM   2373  C   VAL A 149     -17.919  -4.632  -0.877  1.00 89.94           C  
ATOM   2374  CB  VAL A 149     -18.471  -6.755  -2.062  1.00 89.94           C  
ATOM   2375  HB  VAL A 149     -17.527  -6.746  -2.605  1.00 89.94           H  
ATOM   2376  O   VAL A 149     -16.831  -4.269  -1.328  1.00 89.94           O  
ATOM   2377  CG1 VAL A 149     -18.319  -7.571  -0.776  1.00 89.94           C  
ATOM   2378 HG11 VAL A 149     -19.257  -7.558  -0.221  1.00 89.94           H  
ATOM   2379 HG12 VAL A 149     -18.058  -8.602  -1.014  1.00 89.94           H  
ATOM   2380 HG13 VAL A 149     -17.525  -7.161  -0.151  1.00 89.94           H  
ATOM   2381  CG2 VAL A 149     -19.532  -7.449  -2.902  1.00 89.94           C  
ATOM   2382 HG21 VAL A 149     -19.672  -6.936  -3.853  1.00 89.94           H  
ATOM   2383 HG22 VAL A 149     -20.455  -7.402  -2.324  1.00 89.94           H  
ATOM   2384 HG23 VAL A 149     -19.263  -8.489  -3.089  1.00 89.94           H  
ATOM   2385  N   VAL A 150     -18.288  -4.492   0.391  1.00 94.56           N  
ATOM   2386  H   VAL A 150     -19.190  -4.835   0.688  1.00 94.56           H  
ATOM   2387  CA  VAL A 150     -17.436  -3.925   1.434  1.00 94.56           C  
ATOM   2388  HA  VAL A 150     -16.456  -3.689   1.021  1.00 94.56           H  
ATOM   2389  C   VAL A 150     -17.269  -4.972   2.526  1.00 94.56           C  
ATOM   2390  CB  VAL A 150     -18.023  -2.613   1.978  1.00 94.56           C  
ATOM   2391  HB  VAL A 150     -18.983  -2.814   2.454  1.00 94.56           H  
ATOM   2392  O   VAL A 150     -18.256  -5.538   2.991  1.00 94.56           O  
ATOM   2393  CG1 VAL A 150     -17.088  -1.978   3.011  1.00 94.56           C  
ATOM   2394 HG11 VAL A 150     -17.507  -1.032   3.353  1.00 94.56           H  
ATOM   2395 HG12 VAL A 150     -16.104  -1.797   2.579  1.00 94.56           H  
ATOM   2396 HG13 VAL A 150     -16.983  -2.627   3.881  1.00 94.56           H  
ATOM   2397  CG2 VAL A 150     -18.256  -1.603   0.846  1.00 94.56           C  
ATOM   2398 HG21 VAL A 150     -17.318  -1.371   0.342  1.00 94.56           H  
ATOM   2399 HG22 VAL A 150     -18.695  -0.698   1.265  1.00 94.56           H  
ATOM   2400 HG23 VAL A 150     -18.969  -2.000   0.124  1.00 94.56           H  
ATOM   2401  N   CYS A 151     -16.035  -5.268   2.931  1.00 94.56           N  
ATOM   2402  H   CYS A 151     -15.244  -4.840   2.473  1.00 94.56           H  
ATOM   2403  CA  CYS A 151     -15.821  -6.189   4.045  1.00 94.56           C  
ATOM   2404  HA  CYS A 151     -16.234  -7.162   3.779  1.00 94.56           H  
ATOM   2405  C   CYS A 151     -16.547  -5.693   5.300  1.00 94.56           C  
ATOM   2406  CB  CYS A 151     -14.337  -6.362   4.367  1.00 94.56           C  
ATOM   2407  HB2 CYS A 151     -13.914  -5.384   4.597  1.00 94.56           H  
ATOM   2408  HB3 CYS A 151     -14.271  -6.964   5.273  1.00 94.56           H  
ATOM   2409  O   CYS A 151     -16.377  -4.548   5.718  1.00 94.56           O  
ATOM   2410  SG  CYS A 151     -13.295  -7.163   3.128  1.00 94.56           S  
ATOM   2411  N   HIS A 152     -17.310  -6.588   5.925  1.00 92.00           N  
ATOM   2412  H   HIS A 152     -17.371  -7.517   5.534  1.00 92.00           H  
ATOM   2413  CA  HIS A 152     -18.010  -6.354   7.183  1.00 92.00           C  
ATOM   2414  HA  HIS A 152     -18.537  -7.280   7.411  1.00 92.00           H  
ATOM   2415  C   HIS A 152     -19.089  -5.253   7.130  1.00 92.00           C  
ATOM   2416  CB  HIS A 152     -16.958  -6.164   8.283  1.00 92.00           C  
ATOM   2417  HB2 HIS A 152     -16.018  -6.620   7.972  1.00 92.00           H  
ATOM   2418  HB3 HIS A 152     -16.773  -5.100   8.430  1.00 92.00           H  
ATOM   2419  O   HIS A 152     -19.524  -4.765   8.172  1.00 92.00           O  
ATOM   2420  CG  HIS A 152     -17.322  -6.799   9.588  1.00 92.00           C  
ATOM   2421  CD2 HIS A 152     -17.202  -8.124   9.915  1.00 92.00           C  
ATOM   2422  HD2 HIS A 152     -16.870  -8.919   9.265  1.00 92.00           H  
ATOM   2423  ND1 HIS A 152     -17.784  -6.137  10.697  1.00 92.00           N  
ATOM   2424  HD1 HIS A 152     -18.148  -5.195  10.695  1.00 92.00           H  
ATOM   2425  CE1 HIS A 152     -17.920  -7.037  11.683  1.00 92.00           C  
ATOM   2426  HE1 HIS A 152     -18.325  -6.831  12.663  1.00 92.00           H  
ATOM   2427  NE2 HIS A 152     -17.553  -8.254  11.263  1.00 92.00           N  
ATOM   2428  N   GLN A 153     -19.540  -4.873   5.928  1.00 90.88           N  
ATOM   2429  H   GLN A 153     -19.113  -5.264   5.100  1.00 90.88           H  
ATOM   2430  CA  GLN A 153     -20.628  -3.921   5.731  1.00 90.88           C  
ATOM   2431  HA  GLN A 153     -21.296  -3.968   6.592  1.00 90.88           H  
ATOM   2432  C   GLN A 153     -21.445  -4.266   4.482  1.00 90.88           C  
ATOM   2433  CB  GLN A 153     -20.039  -2.504   5.663  1.00 90.88           C  
ATOM   2434  HB2 GLN A 153     -19.529  -2.304   6.605  1.00 90.88           H  
ATOM   2435  HB3 GLN A 153     -19.311  -2.442   4.854  1.00 90.88           H  
ATOM   2436  O   GLN A 153     -20.924  -4.327   3.370  1.00 90.88           O  
ATOM   2437  CG  GLN A 153     -21.124  -1.441   5.450  1.00 90.88           C  
ATOM   2438  HG2 GLN A 153     -21.937  -1.611   6.156  1.00 90.88           H  
ATOM   2439  HG3 GLN A 153     -21.520  -1.536   4.439  1.00 90.88           H  
ATOM   2440  CD  GLN A 153     -20.621  -0.015   5.640  1.00 90.88           C  
ATOM   2441  NE2 GLN A 153     -21.450   0.964   5.390  1.00 90.88           N  
ATOM   2442 HE21 GLN A 153     -21.176   1.906   5.633  1.00 90.88           H  
ATOM   2443 HE22 GLN A 153     -22.400   0.798   5.088  1.00 90.88           H  
ATOM   2444  OE1 GLN A 153     -19.506   0.259   6.041  1.00 90.88           O  
ATOM   2445  N   ASP A 154     -22.754  -4.446   4.653  1.00 88.62           N  
ATOM   2446  H   ASP A 154     -23.139  -4.439   5.586  1.00 88.62           H  
ATOM   2447  CA  ASP A 154     -23.675  -4.707   3.548  1.00 88.62           C  
ATOM   2448  HA  ASP A 154     -23.234  -4.305   2.636  1.00 88.62           H  
ATOM   2449  C   ASP A 154     -25.034  -4.030   3.816  1.00 88.62           C  
ATOM   2450  CB  ASP A 154     -23.814  -6.226   3.352  1.00 88.62           C  
ATOM   2451  HB2 ASP A 154     -22.827  -6.681   3.426  1.00 88.62           H  
ATOM   2452  HB3 ASP A 154     -24.443  -6.649   4.135  1.00 88.62           H  
ATOM   2453  O   ASP A 154     -25.562  -4.145   4.928  1.00 88.62           O  
ATOM   2454  CG  ASP A 154     -24.392  -6.619   1.998  1.00 88.62           C  
ATOM   2455  OD1 ASP A 154     -25.543  -6.246   1.685  1.00 88.62           O  
ATOM   2456  OD2 ASP A 154     -23.715  -7.367   1.255  1.00 88.62           O  
ATOM   2457  N   PRO A 155     -25.644  -3.351   2.825  1.00 86.50           N  
ATOM   2458  CA  PRO A 155     -26.983  -2.777   2.952  1.00 86.50           C  
ATOM   2459  HA  PRO A 155     -26.956  -1.970   3.685  1.00 86.50           H  
ATOM   2460  C   PRO A 155     -28.046  -3.804   3.366  1.00 86.50           C  
ATOM   2461  CB  PRO A 155     -27.314  -2.212   1.566  1.00 86.50           C  
ATOM   2462  HB2 PRO A 155     -27.902  -1.296   1.634  1.00 86.50           H  
ATOM   2463  HB3 PRO A 155     -27.841  -2.957   0.971  1.00 86.50           H  
ATOM   2464  O   PRO A 155     -29.069  -3.427   3.931  1.00 86.50           O  
ATOM   2465  CG  PRO A 155     -25.958  -1.944   0.930  1.00 86.50           C  
ATOM   2466  HG2 PRO A 155     -25.997  -2.011  -0.157  1.00 86.50           H  
ATOM   2467  HG3 PRO A 155     -25.602  -0.959   1.232  1.00 86.50           H  
ATOM   2468  CD  PRO A 155     -25.069  -3.021   1.534  1.00 86.50           C  
ATOM   2469  HD2 PRO A 155     -24.061  -2.628   1.671  1.00 86.50           H  
ATOM   2470  HD3 PRO A 155     -25.057  -3.899   0.888  1.00 86.50           H  
ATOM   2471  N   ARG A 156     -27.812  -5.092   3.074  1.00 82.62           N  
ATOM   2472  H   ARG A 156     -26.950  -5.312   2.596  1.00 82.62           H  
ATOM   2473  CA  ARG A 156     -28.700  -6.219   3.395  1.00 82.62           C  
ATOM   2474  HA  ARG A 156     -29.738  -5.904   3.291  1.00 82.62           H  
ATOM   2475  C   ARG A 156     -28.551  -6.738   4.821  1.00 82.62           C  
ATOM   2476  CB  ARG A 156     -28.416  -7.380   2.434  1.00 82.62           C  
ATOM   2477  HB2 ARG A 156     -27.388  -7.708   2.591  1.00 82.62           H  
ATOM   2478  HB3 ARG A 156     -29.057  -8.225   2.686  1.00 82.62           H  
ATOM   2479  O   ARG A 156     -29.314  -7.621   5.191  1.00 82.62           O  
ATOM   2480  CG  ARG A 156     -28.649  -7.032   0.959  1.00 82.62           C  
ATOM   2481  HG2 ARG A 156     -28.104  -6.130   0.681  1.00 82.62           H  
ATOM   2482  HG3 ARG A 156     -29.714  -6.858   0.798  1.00 82.62           H  
ATOM   2483  CD  ARG A 156     -28.183  -8.182   0.064  1.00 82.62           C  
ATOM   2484  HD2 ARG A 156     -28.479  -7.960  -0.961  1.00 82.62           H  
ATOM   2485  HD3 ARG A 156     -28.677  -9.100   0.381  1.00 82.62           H  
ATOM   2486  NE  ARG A 156     -26.720  -8.346   0.123  1.00 82.62           N  
ATOM   2487  HE  ARG A 156     -26.208  -7.661   0.659  1.00 82.62           H  
ATOM   2488  NH1 ARG A 156     -26.554 -10.177  -1.254  1.00 82.62           N  
ATOM   2489 HH11 ARG A 156     -27.558 -10.180  -1.357  1.00 82.62           H  
ATOM   2490 HH12 ARG A 156     -25.979 -10.847  -1.744  1.00 82.62           H  
ATOM   2491  NH2 ARG A 156     -24.717  -9.281  -0.383  1.00 82.62           N  
ATOM   2492 HH21 ARG A 156     -24.162  -9.940  -0.911  1.00 82.62           H  
ATOM   2493 HH22 ARG A 156     -24.301  -8.574   0.206  1.00 82.62           H  
ATOM   2494  CZ  ARG A 156     -26.008  -9.266  -0.496  1.00 82.62           C  
ATOM   2495  N   THR A 157     -27.574  -6.266   5.592  1.00 85.88           N  
ATOM   2496  H   THR A 157     -26.922  -5.608   5.189  1.00 85.88           H  
ATOM   2497  CA  THR A 157     -27.339  -6.704   6.981  1.00 85.88           C  
ATOM   2498  HA  THR A 157     -28.164  -7.335   7.312  1.00 85.88           H  
ATOM   2499  C   THR A 157     -27.283  -5.544   7.966  1.00 85.88           C  
ATOM   2500  CB  THR A 157     -26.051  -7.535   7.105  1.00 85.88           C  
ATOM   2501  HB  THR A 157     -25.877  -7.778   8.153  1.00 85.88           H  
ATOM   2502  O   THR A 157     -27.552  -5.755   9.145  1.00 85.88           O  
ATOM   2503  CG2 THR A 157     -26.143  -8.842   6.315  1.00 85.88           C  
ATOM   2504 HG21 THR A 157     -27.013  -9.411   6.641  1.00 85.88           H  
ATOM   2505 HG22 THR A 157     -26.220  -8.636   5.248  1.00 85.88           H  
ATOM   2506 HG23 THR A 157     -25.246  -9.434   6.497  1.00 85.88           H  
ATOM   2507  OG1 THR A 157     -24.941  -6.827   6.601  1.00 85.88           O  
ATOM   2508  HG1 THR A 157     -24.594  -6.230   7.269  1.00 85.88           H  
ATOM   2509  N   CYS A 158     -26.956  -4.333   7.507  1.00 89.19           N  
ATOM   2510  H   CYS A 158     -26.688  -4.233   6.539  1.00 89.19           H  
ATOM   2511  CA  CYS A 158     -26.865  -3.158   8.365  1.00 89.19           C  
ATOM   2512  HA  CYS A 158     -26.215  -3.405   9.205  1.00 89.19           H  
ATOM   2513  C   CYS A 158     -28.238  -2.747   8.922  1.00 89.19           C  
ATOM   2514  CB  CYS A 158     -26.221  -2.008   7.584  1.00 89.19           C  
ATOM   2515  HB2 CYS A 158     -25.326  -2.371   7.078  1.00 89.19           H  
ATOM   2516  HB3 CYS A 158     -26.925  -1.645   6.836  1.00 89.19           H  
ATOM   2517  O   CYS A 158     -29.177  -2.499   8.160  1.00 89.19           O  
ATOM   2518  SG  CYS A 158     -25.753  -0.642   8.669  1.00 89.19           S  
ATOM   2519  N   GLU A 159     -28.349  -2.640  10.248  1.00 87.38           N  
ATOM   2520  H   GLU A 159     -27.532  -2.795  10.822  1.00 87.38           H  
ATOM   2521  CA  GLU A 159     -29.576  -2.211  10.927  1.00 87.38           C  
ATOM   2522  HA  GLU A 159     -30.432  -2.392  10.276  1.00 87.38           H  
ATOM   2523  C   GLU A 159     -29.575  -0.711  11.243  1.00 87.38           C  
ATOM   2524  CB  GLU A 159     -29.800  -3.015  12.215  1.00 87.38           C  
ATOM   2525  HB2 GLU A 159     -30.696  -2.594  12.673  1.00 87.38           H  
ATOM   2526  HB3 GLU A 159     -28.963  -2.870  12.898  1.00 87.38           H  
ATOM   2527  O   GLU A 159     -30.629  -0.068  11.214  1.00 87.38           O  
ATOM   2528  CG  GLU A 159     -30.028  -4.522  11.989  1.00 87.38           C  
ATOM   2529  HG2 GLU A 159     -29.067  -5.002  11.803  1.00 87.38           H  
ATOM   2530  HG3 GLU A 159     -30.645  -4.648  11.099  1.00 87.38           H  
ATOM   2531  CD  GLU A 159     -30.739  -5.219  13.169  1.00 87.38           C  
ATOM   2532  OE1 GLU A 159     -31.023  -6.438  13.041  1.00 87.38           O  
ATOM   2533  OE2 GLU A 159     -31.117  -4.522  14.139  1.00 87.38           O  
ATOM   2534  N   GLU A 160     -28.401  -0.132  11.504  1.00 87.19           N  
ATOM   2535  H   GLU A 160     -27.579  -0.715  11.571  1.00 87.19           H  
ATOM   2536  CA  GLU A 160     -28.249   1.294  11.783  1.00 87.19           C  
ATOM   2537  HA  GLU A 160     -29.165   1.794  11.466  1.00 87.19           H  
ATOM   2538  C   GLU A 160     -27.044   1.895  11.033  1.00 87.19           C  
ATOM   2539  CB  GLU A 160     -28.163   1.531  13.296  1.00 87.19           C  
ATOM   2540  HB2 GLU A 160     -27.193   1.201  13.668  1.00 87.19           H  
ATOM   2541  HB3 GLU A 160     -28.955   0.969  13.791  1.00 87.19           H  
ATOM   2542  O   GLU A 160     -25.903   1.527  11.324  1.00 87.19           O  
ATOM   2543  CG  GLU A 160     -28.350   3.015  13.609  1.00 87.19           C  
ATOM   2544  HG2 GLU A 160     -27.506   3.575  13.206  1.00 87.19           H  
ATOM   2545  HG3 GLU A 160     -29.253   3.364  13.106  1.00 87.19           H  
ATOM   2546  CD  GLU A 160     -28.456   3.283  15.112  1.00 87.19           C  
ATOM   2547  OE1 GLU A 160     -29.392   4.026  15.493  1.00 87.19           O  
ATOM   2548  OE2 GLU A 160     -27.550   2.843  15.849  1.00 87.19           O  
ATOM   2549  N   PRO A 161     -27.264   2.821  10.077  1.00 88.38           N  
ATOM   2550  CA  PRO A 161     -28.548   3.198   9.480  1.00 88.38           C  
ATOM   2551  HA  PRO A 161     -29.312   3.348  10.243  1.00 88.38           H  
ATOM   2552  C   PRO A 161     -29.032   2.175   8.442  1.00 88.38           C  
ATOM   2553  CB  PRO A 161     -28.293   4.553   8.825  1.00 88.38           C  
ATOM   2554  HB2 PRO A 161     -28.943   4.734   7.969  1.00 88.38           H  
ATOM   2555  HB3 PRO A 161     -28.426   5.333   9.575  1.00 88.38           H  
ATOM   2556  O   PRO A 161     -28.352   1.891   7.458  1.00 88.38           O  
ATOM   2557  CG  PRO A 161     -26.823   4.479   8.420  1.00 88.38           C  
ATOM   2558  HG2 PRO A 161     -26.361   5.465   8.374  1.00 88.38           H  
ATOM   2559  HG3 PRO A 161     -26.739   3.973   7.458  1.00 88.38           H  
ATOM   2560  CD  PRO A 161     -26.187   3.614   9.504  1.00 88.38           C  
ATOM   2561  HD2 PRO A 161     -25.755   4.246  10.280  1.00 88.38           H  
ATOM   2562  HD3 PRO A 161     -25.417   2.974   9.073  1.00 88.38           H  
ATOM   2563  N   ALA A 162     -30.266   1.698   8.582  1.00 88.19           N  
ATOM   2564  H   ALA A 162     -30.751   1.843   9.456  1.00 88.19           H  
ATOM   2565  CA  ALA A 162     -30.873   0.788   7.615  1.00 88.19           C  
ATOM   2566  HA  ALA A 162     -30.248  -0.102   7.546  1.00 88.19           H  
ATOM   2567  C   ALA A 162     -31.026   1.395   6.203  1.00 88.19           C  
ATOM   2568  CB  ALA A 162     -32.233   0.376   8.168  1.00 88.19           C  
ATOM   2569  HB1 ALA A 162     -32.106  -0.142   9.119  1.00 88.19           H  
ATOM   2570  HB2 ALA A 162     -32.835   1.267   8.344  1.00 88.19           H  
ATOM   2571  HB3 ALA A 162     -32.738  -0.274   7.454  1.00 88.19           H  
ATOM   2572  O   ALA A 162     -31.540   2.511   6.029  1.00 88.19           O  
ATOM   2573  N   SER A 163     -30.666   0.610   5.182  1.00 85.88           N  
ATOM   2574  H   SER A 163     -30.251  -0.283   5.407  1.00 85.88           H  
ATOM   2575  CA  SER A 163     -30.891   0.922   3.764  1.00 85.88           C  
ATOM   2576  HA  SER A 163     -30.706   1.983   3.599  1.00 85.88           H  
ATOM   2577  C   SER A 163     -32.338   0.612   3.366  1.00 85.88           C  
ATOM   2578  CB  SER A 163     -29.903   0.137   2.899  1.00 85.88           C  
ATOM   2579  HB2 SER A 163     -30.082  -0.931   3.024  1.00 85.88           H  
ATOM   2580  HB3 SER A 163     -28.883   0.356   3.215  1.00 85.88           H  
ATOM   2581  O   SER A 163     -32.651  -0.455   2.838  1.00 85.88           O  
ATOM   2582  OG  SER A 163     -30.063   0.488   1.535  1.00 85.88           O  
ATOM   2583  HG  SER A 163     -29.870  -0.299   1.020  1.00 85.88           H  
ATOM   2584  N   SER A 164     -33.261   1.528   3.662  1.00 81.75           N  
ATOM   2585  H   SER A 164     -32.960   2.371   4.131  1.00 81.75           H  
ATOM   2586  CA  SER A 164     -34.694   1.303   3.438  1.00 81.75           C  
ATOM   2587  HA  SER A 164     -34.799   0.599   2.613  1.00 81.75           H  
ATOM   2588  C   SER A 164     -35.453   2.573   3.035  1.00 81.75           C  
ATOM   2589  CB  SER A 164     -35.326   0.643   4.677  1.00 81.75           C  
ATOM   2590  HB2 SER A 164     -36.115  -0.036   4.353  1.00 81.75           H  
ATOM   2591  HB3 SER A 164     -34.581   0.068   5.226  1.00 81.75           H  
ATOM   2592  O   SER A 164     -35.061   3.703   3.357  1.00 81.75           O  
ATOM   2593  OG  SER A 164     -35.900   1.627   5.510  1.00 81.75           O  
ATOM   2594  HG  SER A 164     -35.582   1.541   6.411  1.00 81.75           H  
ATOM   2595  N   GLY A 165     -36.583   2.377   2.347  1.00 76.38           N  
ATOM   2596  H   GLY A 165     -36.829   1.426   2.112  1.00 76.38           H  
ATOM   2597  CA  GLY A 165     -37.525   3.441   2.000  1.00 76.38           C  
ATOM   2598  HA2 GLY A 165     -37.938   3.858   2.918  1.00 76.38           H  
ATOM   2599  HA3 GLY A 165     -38.345   3.022   1.416  1.00 76.38           H  
ATOM   2600  C   GLY A 165     -36.879   4.557   1.177  1.00 76.38           C  
ATOM   2601  O   GLY A 165     -36.360   4.316   0.093  1.00 76.38           O  
ATOM   2602  N   ALA A 166     -36.912   5.785   1.697  1.00 78.69           N  
ATOM   2603  H   ALA A 166     -37.341   5.917   2.602  1.00 78.69           H  
ATOM   2604  CA  ALA A 166     -36.301   6.950   1.052  1.00 78.69           C  
ATOM   2605  HA  ALA A 166     -36.484   6.889  -0.021  1.00 78.69           H  
ATOM   2606  C   ALA A 166     -34.771   7.042   1.236  1.00 78.69           C  
ATOM   2607  CB  ALA A 166     -37.009   8.203   1.581  1.00 78.69           C  
ATOM   2608  HB1 ALA A 166     -36.632   9.082   1.059  1.00 78.69           H  
ATOM   2609  HB2 ALA A 166     -36.819   8.321   2.648  1.00 78.69           H  
ATOM   2610  HB3 ALA A 166     -38.081   8.115   1.407  1.00 78.69           H  
ATOM   2611  O   ALA A 166     -34.131   7.860   0.584  1.00 78.69           O  
ATOM   2612  N   HIS A 167     -34.186   6.212   2.105  1.00 85.44           N  
ATOM   2613  H   HIS A 167     -34.749   5.492   2.535  1.00 85.44           H  
ATOM   2614  CA  HIS A 167     -32.771   6.254   2.492  1.00 85.44           C  
ATOM   2615  HA  HIS A 167     -32.292   7.097   1.995  1.00 85.44           H  
ATOM   2616  C   HIS A 167     -32.024   4.996   2.027  1.00 85.44           C  
ATOM   2617  CB  HIS A 167     -32.652   6.481   4.007  1.00 85.44           C  
ATOM   2618  HB2 HIS A 167     -32.995   5.584   4.522  1.00 85.44           H  
ATOM   2619  HB3 HIS A 167     -31.602   6.630   4.260  1.00 85.44           H  
ATOM   2620  O   HIS A 167     -31.163   4.473   2.733  1.00 85.44           O  
ATOM   2621  CG  HIS A 167     -33.440   7.661   4.516  1.00 85.44           C  
ATOM   2622  CD2 HIS A 167     -33.065   8.977   4.490  1.00 85.44           C  
ATOM   2623  HD2 HIS A 167     -32.145   9.378   4.091  1.00 85.44           H  
ATOM   2624  ND1 HIS A 167     -34.704   7.618   5.062  1.00 85.44           N  
ATOM   2625  HD1 HIS A 167     -35.280   6.796   5.174  1.00 85.44           H  
ATOM   2626  CE1 HIS A 167     -35.070   8.874   5.367  1.00 85.44           C  
ATOM   2627  HE1 HIS A 167     -36.011   9.166   5.809  1.00 85.44           H  
ATOM   2628  NE2 HIS A 167     -34.107   9.732   5.024  1.00 85.44           N  
ATOM   2629  N   ILE A 168     -32.393   4.473   0.855  1.00 84.69           N  
ATOM   2630  H   ILE A 168     -33.095   4.959   0.315  1.00 84.69           H  
ATOM   2631  CA  ILE A 168     -31.702   3.340   0.237  1.00 84.69           C  
ATOM   2632  HA  ILE A 168     -31.627   2.537   0.970  1.00 84.69           H  
ATOM   2633  C   ILE A 168     -30.282   3.776  -0.129  1.00 84.69           C  
ATOM   2634  CB  ILE A 168     -32.492   2.803  -0.977  1.00 84.69           C  
ATOM   2635  HB  ILE A 168     -32.699   3.636  -1.649  1.00 84.69           H  
ATOM   2636  O   ILE A 168     -30.077   4.829  -0.737  1.00 84.69           O  
ATOM   2637  CG1 ILE A 168     -33.828   2.193  -0.499  1.00 84.69           C  
ATOM   2638 HG12 ILE A 168     -33.632   1.260   0.031  1.00 84.69           H  
ATOM   2639 HG13 ILE A 168     -34.305   2.871   0.208  1.00 84.69           H  
ATOM   2640  CG2 ILE A 168     -31.687   1.742  -1.749  1.00 84.69           C  
ATOM   2641 HG21 ILE A 168     -31.404   0.923  -1.087  1.00 84.69           H  
ATOM   2642 HG22 ILE A 168     -32.263   1.344  -2.584  1.00 84.69           H  
ATOM   2643 HG23 ILE A 168     -30.784   2.182  -2.172  1.00 84.69           H  
ATOM   2644  CD1 ILE A 168     -34.828   1.927  -1.631  1.00 84.69           C  
ATOM   2645 HD11 ILE A 168     -34.464   1.139  -2.292  1.00 84.69           H  
ATOM   2646 HD12 ILE A 168     -34.991   2.840  -2.204  1.00 84.69           H  
ATOM   2647 HD13 ILE A 168     -35.777   1.607  -1.201  1.00 84.69           H  
ATOM   2648  N   TRP A 169     -29.301   2.969   0.259  1.00 87.50           N  
ATOM   2649  H   TRP A 169     -29.533   2.116   0.748  1.00 87.50           H  
ATOM   2650  CA  TRP A 169     -27.899   3.226  -0.038  1.00 87.50           C  
ATOM   2651  HA  TRP A 169     -27.671   4.238   0.296  1.00 87.50           H  
ATOM   2652  C   TRP A 169     -27.656   3.114  -1.552  1.00 87.50           C  
ATOM   2653  CB  TRP A 169     -27.008   2.259   0.742  1.00 87.50           C  
ATOM   2654  HB2 TRP A 169     -27.282   1.238   0.475  1.00 87.50           H  
ATOM   2655  HB3 TRP A 169     -25.981   2.410   0.409  1.00 87.50           H  
ATOM   2656  O   TRP A 169     -28.187   2.203  -2.190  1.00 87.50           O  
ATOM   2657  CG  TRP A 169     -27.009   2.366   2.242  1.00 87.50           C  
ATOM   2658  CD1 TRP A 169     -27.912   2.986   3.044  1.00 87.50           C  
ATOM   2659  HD1 TRP A 169     -28.786   3.525   2.710  1.00 87.50           H  
ATOM   2660  CD2 TRP A 169     -26.043   1.762   3.147  1.00 87.50           C  
ATOM   2661  CE2 TRP A 169     -26.435   2.027   4.490  1.00 87.50           C  
ATOM   2662  CE3 TRP A 169     -24.886   0.985   2.957  1.00 87.50           C  
ATOM   2663  HE3 TRP A 169     -24.556   0.777   1.950  1.00 87.50           H  
ATOM   2664  NE1 TRP A 169     -27.580   2.776   4.371  1.00 87.50           N  
ATOM   2665  HE1 TRP A 169     -28.155   3.044   5.157  1.00 87.50           H  
ATOM   2666  CH2 TRP A 169     -24.598   0.724   5.364  1.00 87.50           C  
ATOM   2667  HH2 TRP A 169     -24.080   0.293   6.208  1.00 87.50           H  
ATOM   2668  CZ2 TRP A 169     -25.719   1.535   5.587  1.00 87.50           C  
ATOM   2669  HZ2 TRP A 169     -26.047   1.737   6.596  1.00 87.50           H  
ATOM   2670  CZ3 TRP A 169     -24.189   0.441   4.048  1.00 87.50           C  
ATOM   2671  HZ3 TRP A 169     -23.359  -0.223   3.857  1.00 87.50           H  
ATOM   2672  N   PRO A 170     -26.878   4.028  -2.154  1.00 84.38           N  
ATOM   2673  CA  PRO A 170     -26.595   3.996  -3.587  1.00 84.38           C  
ATOM   2674  HA  PRO A 170     -27.517   3.862  -4.153  1.00 84.38           H  
ATOM   2675  C   PRO A 170     -25.622   2.862  -3.944  1.00 84.38           C  
ATOM   2676  CB  PRO A 170     -25.992   5.373  -3.881  1.00 84.38           C  
ATOM   2677  HB2 PRO A 170     -26.795   6.092  -4.044  1.00 84.38           H  
ATOM   2678  HB3 PRO A 170     -25.314   5.357  -4.734  1.00 84.38           H  
ATOM   2679  O   PRO A 170     -24.901   2.376  -3.084  1.00 84.38           O  
ATOM   2680  CG  PRO A 170     -25.260   5.711  -2.581  1.00 84.38           C  
ATOM   2681  HG2 PRO A 170     -25.130   6.786  -2.456  1.00 84.38           H  
ATOM   2682  HG3 PRO A 170     -24.299   5.196  -2.560  1.00 84.38           H  
ATOM   2683  CD  PRO A 170     -26.172   5.126  -1.507  1.00 84.38           C  
ATOM   2684  HD2 PRO A 170     -25.579   4.775  -0.662  1.00 84.38           H  
ATOM   2685  HD3 PRO A 170     -26.891   5.878  -1.182  1.00 84.38           H  
ATOM   2686  N   ASP A 171     -25.499   2.513  -5.227  1.00 82.06           N  
ATOM   2687  H   ASP A 171     -26.217   2.789  -5.881  1.00 82.06           H  
ATOM   2688  CA  ASP A 171     -24.505   1.518  -5.681  1.00 82.06           C  
ATOM   2689  HA  ASP A 171     -24.643   0.596  -5.116  1.00 82.06           H  
ATOM   2690  C   ASP A 171     -23.046   1.975  -5.466  1.00 82.06           C  
ATOM   2691  CB  ASP A 171     -24.719   1.213  -7.176  1.00 82.06           C  
ATOM   2692  HB2 ASP A 171     -24.671   2.146  -7.737  1.00 82.06           H  
ATOM   2693  HB3 ASP A 171     -23.903   0.577  -7.519  1.00 82.06           H  
ATOM   2694  O   ASP A 171     -22.134   1.156  -5.354  1.00 82.06           O  
ATOM   2695  CG  ASP A 171     -26.032   0.492  -7.499  1.00 82.06           C  
ATOM   2696  OD1 ASP A 171     -26.590  -0.145  -6.585  1.00 82.06           O  
ATOM   2697  OD2 ASP A 171     -26.479   0.614  -8.665  1.00 82.06           O  
ATOM   2698  N   ASP A 172     -22.807   3.291  -5.412  1.00 88.25           N  
ATOM   2699  H   ASP A 172     -23.610   3.903  -5.435  1.00 88.25           H  
ATOM   2700  CA  ASP A 172     -21.484   3.868  -5.159  1.00 88.25           C  
ATOM   2701  HA  ASP A 172     -20.746   3.299  -5.725  1.00 88.25           H  
ATOM   2702  C   ASP A 172     -21.123   3.763  -3.672  1.00 88.25           C  
ATOM   2703  CB  ASP A 172     -21.440   5.322  -5.666  1.00 88.25           C  
ATOM   2704  HB2 ASP A 172     -21.781   5.335  -6.702  1.00 88.25           H  
ATOM   2705  HB3 ASP A 172     -22.128   5.935  -5.083  1.00 88.25           H  
ATOM   2706  O   ASP A 172     -21.558   4.586  -2.860  1.00 88.25           O  
ATOM   2707  CG  ASP A 172     -20.043   5.959  -5.621  1.00 88.25           C  
ATOM   2708  OD1 ASP A 172     -19.060   5.304  -5.211  1.00 88.25           O  
ATOM   2709  OD2 ASP A 172     -19.908   7.122  -6.071  1.00 88.25           O  
ATOM   2710  N   ILE A 173     -20.286   2.777  -3.334  1.00 92.31           N  
ATOM   2711  H   ILE A 173     -20.074   2.085  -4.039  1.00 92.31           H  
ATOM   2712  CA  ILE A 173     -19.808   2.529  -1.964  1.00 92.31           C  
ATOM   2713  HA  ILE A 173     -20.674   2.304  -1.341  1.00 92.31           H  
ATOM   2714  C   ILE A 173     -19.139   3.744  -1.327  1.00 92.31           C  
ATOM   2715  CB  ILE A 173     -18.866   1.312  -1.892  1.00 92.31           C  
ATOM   2716  HB  ILE A 173     -18.457   1.264  -0.883  1.00 92.31           H  
ATOM   2717  O   ILE A 173     -19.218   3.916  -0.115  1.00 92.31           O  
ATOM   2718  CG1 ILE A 173     -17.685   1.394  -2.881  1.00 92.31           C  
ATOM   2719 HG12 ILE A 173     -17.234   2.386  -2.841  1.00 92.31           H  
ATOM   2720 HG13 ILE A 173     -18.048   1.225  -3.895  1.00 92.31           H  
ATOM   2721  CG2 ILE A 173     -19.712   0.051  -2.102  1.00 92.31           C  
ATOM   2722 HG21 ILE A 173     -20.399  -0.052  -1.262  1.00 92.31           H  
ATOM   2723 HG22 ILE A 173     -19.094  -0.847  -2.114  1.00 92.31           H  
ATOM   2724 HG23 ILE A 173     -20.297   0.134  -3.018  1.00 92.31           H  
ATOM   2725  CD1 ILE A 173     -16.580   0.377  -2.576  1.00 92.31           C  
ATOM   2726 HD11 ILE A 173     -16.086   0.632  -1.639  1.00 92.31           H  
ATOM   2727 HD12 ILE A 173     -16.974  -0.637  -2.514  1.00 92.31           H  
ATOM   2728 HD13 ILE A 173     -15.854   0.397  -3.389  1.00 92.31           H  
ATOM   2729  N   THR A 174     -18.571   4.654  -2.129  1.00 91.81           N  
ATOM   2730  H   THR A 174     -18.595   4.505  -3.128  1.00 91.81           H  
ATOM   2731  CA  THR A 174     -17.925   5.865  -1.601  1.00 91.81           C  
ATOM   2732  HA  THR A 174     -17.201   5.533  -0.857  1.00 91.81           H  
ATOM   2733  C   THR A 174     -18.908   6.817  -0.905  1.00 91.81           C  
ATOM   2734  CB  THR A 174     -17.140   6.632  -2.672  1.00 91.81           C  
ATOM   2735  HB  THR A 174     -16.610   7.451  -2.186  1.00 91.81           H  
ATOM   2736  O   THR A 174     -18.504   7.739  -0.200  1.00 91.81           O  
ATOM   2737  CG2 THR A 174     -16.112   5.765  -3.393  1.00 91.81           C  
ATOM   2738 HG21 THR A 174     -15.574   6.382  -4.112  1.00 91.81           H  
ATOM   2739 HG22 THR A 174     -15.399   5.363  -2.674  1.00 91.81           H  
ATOM   2740 HG23 THR A 174     -16.593   4.941  -3.921  1.00 91.81           H  
ATOM   2741  OG1 THR A 174     -17.993   7.184  -3.649  1.00 91.81           O  
ATOM   2742  HG1 THR A 174     -18.314   6.461  -4.192  1.00 91.81           H  
ATOM   2743  N   LYS A 175     -20.217   6.600  -1.088  1.00 89.06           N  
ATOM   2744  H   LYS A 175     -20.472   5.820  -1.677  1.00 89.06           H  
ATOM   2745  CA  LYS A 175     -21.302   7.368  -0.463  1.00 89.06           C  
ATOM   2746  HA  LYS A 175     -20.888   8.271  -0.013  1.00 89.06           H  
ATOM   2747  C   LYS A 175     -21.989   6.620   0.680  1.00 89.06           C  
ATOM   2748  CB  LYS A 175     -22.317   7.770  -1.536  1.00 89.06           C  
ATOM   2749  HB2 LYS A 175     -23.134   8.320  -1.070  1.00 89.06           H  
ATOM   2750  HB3 LYS A 175     -22.721   6.864  -1.989  1.00 89.06           H  
ATOM   2751  O   LYS A 175     -22.977   7.129   1.210  1.00 89.06           O  
ATOM   2752  CG  LYS A 175     -21.696   8.646  -2.626  1.00 89.06           C  
ATOM   2753  HG2 LYS A 175     -21.272   9.543  -2.175  1.00 89.06           H  
ATOM   2754  HG3 LYS A 175     -20.908   8.097  -3.142  1.00 89.06           H  
ATOM   2755  CD  LYS A 175     -22.770   9.037  -3.638  1.00 89.06           C  
ATOM   2756  HD2 LYS A 175     -23.212   8.131  -4.052  1.00 89.06           H  
ATOM   2757  HD3 LYS A 175     -23.540   9.628  -3.143  1.00 89.06           H  
ATOM   2758  CE  LYS A 175     -22.112   9.845  -4.753  1.00 89.06           C  
ATOM   2759  HE2 LYS A 175     -21.667  10.742  -4.323  1.00 89.06           H  
ATOM   2760  HE3 LYS A 175     -21.308   9.242  -5.176  1.00 89.06           H  
ATOM   2761  NZ  LYS A 175     -23.098  10.190  -5.801  1.00 89.06           N  
ATOM   2762  HZ1 LYS A 175     -23.463   9.337  -6.198  1.00 89.06           H  
ATOM   2763  HZ2 LYS A 175     -23.858  10.728  -5.409  1.00 89.06           H  
ATOM   2764  HZ3 LYS A 175     -22.647  10.714  -6.538  1.00 89.06           H  
ATOM   2765  N   TRP A 176     -21.533   5.420   1.033  1.00 91.69           N  
ATOM   2766  H   TRP A 176     -20.696   5.052   0.601  1.00 91.69           H  
ATOM   2767  CA  TRP A 176     -22.149   4.640   2.102  1.00 91.69           C  
ATOM   2768  HA  TRP A 176     -23.227   4.647   1.940  1.00 91.69           H  
ATOM   2769  C   TRP A 176     -21.851   5.264   3.471  1.00 91.69           C  
ATOM   2770  CB  TRP A 176     -21.691   3.181   2.045  1.00 91.69           C  
ATOM   2771  HB2 TRP A 176     -20.602   3.141   2.010  1.00 91.69           H  
ATOM   2772  HB3 TRP A 176     -21.999   2.696   2.971  1.00 91.69           H  
ATOM   2773  O   TRP A 176     -20.708   5.649   3.727  1.00 91.69           O  
ATOM   2774  CG  TRP A 176     -22.250   2.366   0.918  1.00 91.69           C  
ATOM   2775  CD1 TRP A 176     -22.907   2.829  -0.172  1.00 91.69           C  
ATOM   2776  HD1 TRP A 176     -23.098   3.867  -0.403  1.00 91.69           H  
ATOM   2777  CD2 TRP A 176     -22.221   0.914   0.770  1.00 91.69           C  
ATOM   2778  CE2 TRP A 176     -22.908   0.567  -0.430  1.00 91.69           C  
ATOM   2779  CE3 TRP A 176     -21.694  -0.147   1.536  1.00 91.69           C  
ATOM   2780  HE3 TRP A 176     -21.155   0.078   2.444  1.00 91.69           H  
ATOM   2781  NE1 TRP A 176     -23.290   1.771  -0.962  1.00 91.69           N  
ATOM   2782  HE1 TRP A 176     -23.798   1.883  -1.828  1.00 91.69           H  
ATOM   2783  CH2 TRP A 176     -22.494  -1.785  -0.096  1.00 91.69           C  
ATOM   2784  HH2 TRP A 176     -22.568  -2.810  -0.428  1.00 91.69           H  
ATOM   2785  CZ2 TRP A 176     -23.057  -0.755  -0.864  1.00 91.69           C  
ATOM   2786  HZ2 TRP A 176     -23.567  -0.969  -1.792  1.00 91.69           H  
ATOM   2787  CZ3 TRP A 176     -21.828  -1.482   1.108  1.00 91.69           C  
ATOM   2788  HZ3 TRP A 176     -21.397  -2.279   1.695  1.00 91.69           H  
ATOM   2789  N   PRO A 177     -22.849   5.360   4.366  1.00 89.06           N  
ATOM   2790  CA  PRO A 177     -22.622   5.787   5.742  1.00 89.06           C  
ATOM   2791  HA  PRO A 177     -22.055   6.718   5.767  1.00 89.06           H  
ATOM   2792  C   PRO A 177     -21.846   4.711   6.516  1.00 89.06           C  
ATOM   2793  CB  PRO A 177     -24.023   6.018   6.314  1.00 89.06           C  
ATOM   2794  HB2 PRO A 177     -24.369   7.015   6.043  1.00 89.06           H  
ATOM   2795  HB3 PRO A 177     -24.060   5.883   7.395  1.00 89.06           H  
ATOM   2796  O   PRO A 177     -21.712   3.582   6.051  1.00 89.06           O  
ATOM   2797  CG  PRO A 177     -24.857   4.970   5.581  1.00 89.06           C  
ATOM   2798  HG2 PRO A 177     -24.728   4.007   6.076  1.00 89.06           H  
ATOM   2799  HG3 PRO A 177     -25.910   5.246   5.535  1.00 89.06           H  
ATOM   2800  CD  PRO A 177     -24.228   4.918   4.193  1.00 89.06           C  
ATOM   2801  HD2 PRO A 177     -24.271   3.900   3.805  1.00 89.06           H  
ATOM   2802  HD3 PRO A 177     -24.749   5.603   3.524  1.00 89.06           H  
ATOM   2803  N   ILE A 178     -21.353   5.038   7.709  1.00 91.12           N  
ATOM   2804  H   ILE A 178     -21.519   5.965   8.075  1.00 91.12           H  
ATOM   2805  CA  ILE A 178     -20.782   4.035   8.618  1.00 91.12           C  
ATOM   2806  HA  ILE A 178     -20.121   3.378   8.053  1.00 91.12           H  
ATOM   2807  C   ILE A 178     -21.931   3.197   9.184  1.00 91.12           C  
ATOM   2808  CB  ILE A 178     -19.944   4.706   9.730  1.00 91.12           C  
ATOM   2809  HB  ILE A 178     -20.575   5.418  10.262  1.00 91.12           H  
ATOM   2810  O   ILE A 178     -22.900   3.756   9.697  1.00 91.12           O  
ATOM   2811  CG1 ILE A 178     -18.753   5.467   9.102  1.00 91.12           C  
ATOM   2812 HG12 ILE A 178     -19.121   6.153   8.339  1.00 91.12           H  
ATOM   2813 HG13 ILE A 178     -18.086   4.752   8.621  1.00 91.12           H  
ATOM   2814  CG2 ILE A 178     -19.443   3.655  10.738  1.00 91.12           C  
ATOM   2815 HG21 ILE A 178     -18.833   2.906  10.233  1.00 91.12           H  
ATOM   2816 HG22 ILE A 178     -20.277   3.161  11.236  1.00 91.12           H  
ATOM   2817 HG23 ILE A 178     -18.842   4.124  11.518  1.00 91.12           H  
ATOM   2818  CD1 ILE A 178     -17.937   6.305  10.093  1.00 91.12           C  
ATOM   2819 HD11 ILE A 178     -18.596   6.966  10.657  1.00 91.12           H  
ATOM   2820 HD12 ILE A 178     -17.214   6.909   9.545  1.00 91.12           H  
ATOM   2821 HD13 ILE A 178     -17.389   5.661  10.781  1.00 91.12           H  
ATOM   2822  N   CYS A 179     -21.825   1.871   9.093  1.00 91.31           N  
ATOM   2823  H   CYS A 179     -20.986   1.474   8.694  1.00 91.31           H  
ATOM   2824  CA  CYS A 179     -22.764   0.974   9.760  1.00 91.31           C  
ATOM   2825  HA  CYS A 179     -23.768   1.392   9.694  1.00 91.31           H  
ATOM   2826  C   CYS A 179     -22.382   0.846  11.240  1.00 91.31           C  
ATOM   2827  CB  CYS A 179     -22.771  -0.390   9.066  1.00 91.31           C  
ATOM   2828  HB2 CYS A 179     -21.833  -0.904   9.275  1.00 91.31           H  
ATOM   2829  HB3 CYS A 179     -22.865  -0.254   7.988  1.00 91.31           H  
ATOM   2830  O   CYS A 179     -21.352   0.251  11.559  1.00 91.31           O  
ATOM   2831  SG  CYS A 179     -24.141  -1.410   9.648  1.00 91.31           S  
ATOM   2832  N   THR A 180     -23.179   1.426  12.137  1.00 88.44           N  
ATOM   2833  H   THR A 180     -24.038   1.855  11.824  1.00 88.44           H  
ATOM   2834  CA  THR A 180     -22.918   1.413  13.584  1.00 88.44           C  
ATOM   2835  HA  THR A 180     -21.841   1.384  13.751  1.00 88.44           H  
ATOM   2836  C   THR A 180     -23.491   0.183  14.267  1.00 88.44           C  
ATOM   2837  CB  THR A 180     -23.467   2.674  14.270  1.00 88.44           C  
ATOM   2838  HB  THR A 180     -23.378   2.568  15.351  1.00 88.44           H  
ATOM   2839  O   THR A 180     -22.892  -0.314  15.219  1.00 88.44           O  
ATOM   2840  CG2 THR A 180     -22.670   3.907  13.837  1.00 88.44           C  
ATOM   2841 HG21 THR A 180     -21.616   3.770  14.079  1.00 88.44           H  
ATOM   2842 HG22 THR A 180     -23.050   4.784  14.360  1.00 88.44           H  
ATOM   2843 HG23 THR A 180     -22.775   4.061  12.763  1.00 88.44           H  
ATOM   2844  OG1 THR A 180     -24.812   2.942  13.938  1.00 88.44           O  
ATOM   2845  HG1 THR A 180     -25.405   2.525  14.566  1.00 88.44           H  
ATOM   2846  N   GLU A 181     -24.621  -0.324  13.773  1.00 86.56           N  
ATOM   2847  H   GLU A 181     -25.060   0.145  12.994  1.00 86.56           H  
ATOM   2848  CA  GLU A 181     -25.270  -1.519  14.305  1.00 86.56           C  
ATOM   2849  HA  GLU A 181     -24.594  -1.989  15.020  1.00 86.56           H  
ATOM   2850  C   GLU A 181     -25.542  -2.524  13.184  1.00 86.56           C  
ATOM   2851  CB  GLU A 181     -26.544  -1.151  15.077  1.00 86.56           C  
ATOM   2852  HB2 GLU A 181     -26.357  -0.254  15.669  1.00 86.56           H  
ATOM   2853  HB3 GLU A 181     -27.347  -0.954  14.367  1.00 86.56           H  
ATOM   2854  O   GLU A 181     -26.222  -2.245  12.193  1.00 86.56           O  
ATOM   2855  CG  GLU A 181     -26.977  -2.277  16.026  1.00 86.56           C  
ATOM   2856  HG2 GLU A 181     -27.166  -3.177  15.440  1.00 86.56           H  
ATOM   2857  HG3 GLU A 181     -26.153  -2.491  16.707  1.00 86.56           H  
ATOM   2858  CD  GLU A 181     -28.237  -1.936  16.843  1.00 86.56           C  
ATOM   2859  OE1 GLU A 181     -28.473  -2.653  17.843  1.00 86.56           O  
ATOM   2860  OE2 GLU A 181     -28.974  -0.996  16.465  1.00 86.56           O  
ATOM   2861  N   GLN A 182     -24.996  -3.720  13.362  1.00 82.19           N  
ATOM   2862  H   GLN A 182     -24.469  -3.884  14.208  1.00 82.19           H  
ATOM   2863  CA  GLN A 182     -25.220  -4.878  12.514  1.00 82.19           C  
ATOM   2864  HA  GLN A 182     -26.188  -4.787  12.022  1.00 82.19           H  
ATOM   2865  C   GLN A 182     -25.241  -6.108  13.416  1.00 82.19           C  
ATOM   2866  CB  GLN A 182     -24.117  -4.950  11.445  1.00 82.19           C  
ATOM   2867  HB2 GLN A 182     -23.138  -4.993  11.924  1.00 82.19           H  
ATOM   2868  HB3 GLN A 182     -24.167  -4.044  10.841  1.00 82.19           H  
ATOM   2869  O   GLN A 182     -24.468  -6.187  14.375  1.00 82.19           O  
ATOM   2870  CG  GLN A 182     -24.280  -6.164  10.526  1.00 82.19           C  
ATOM   2871  HG2 GLN A 182     -25.311  -6.222  10.175  1.00 82.19           H  
ATOM   2872  HG3 GLN A 182     -24.064  -7.073  11.087  1.00 82.19           H  
ATOM   2873  CD  GLN A 182     -23.370  -6.099   9.308  1.00 82.19           C  
ATOM   2874  NE2 GLN A 182     -22.497  -7.059   9.130  1.00 82.19           N  
ATOM   2875 HE21 GLN A 182     -21.886  -6.974   8.331  1.00 82.19           H  
ATOM   2876 HE22 GLN A 182     -22.400  -7.804   9.805  1.00 82.19           H  
ATOM   2877  OE1 GLN A 182     -23.472  -5.232   8.454  1.00 82.19           O  
ATOM   2878  N   ALA A 183     -26.110  -7.071  13.110  1.00 72.44           N  
ATOM   2879  H   ALA A 183     -26.748  -6.939  12.338  1.00 72.44           H  
ATOM   2880  CA  ALA A 183     -26.165  -8.323  13.851  1.00 72.44           C  
ATOM   2881  HA  ALA A 183     -26.469  -8.103  14.874  1.00 72.44           H  
ATOM   2882  C   ALA A 183     -24.773  -8.984  13.880  1.00 72.44           C  
ATOM   2883  CB  ALA A 183     -27.229  -9.226  13.217  1.00 72.44           C  
ATOM   2884  HB1 ALA A 183     -27.296 -10.161  13.773  1.00 72.44           H  
ATOM   2885  HB2 ALA A 183     -26.965  -9.449  12.183  1.00 72.44           H  
ATOM   2886  HB3 ALA A 183     -28.199  -8.730  13.242  1.00 72.44           H  
ATOM   2887  O   ALA A 183     -24.201  -9.288  12.831  1.00 72.44           O  
ATOM   2888  N   GLN A 184     -24.229  -9.203  15.084  1.00 64.50           N  
ATOM   2889  H   GLN A 184     -24.732  -8.877  15.897  1.00 64.50           H  
ATOM   2890  CA  GLN A 184     -22.967  -9.922  15.302  1.00 64.50           C  
ATOM   2891  HA  GLN A 184     -22.263  -9.639  14.519  1.00 64.50           H  
ATOM   2892  C   GLN A 184     -23.197 -11.433  15.163  1.00 64.50           C  
ATOM   2893  CB  GLN A 184     -22.337  -9.554  16.657  1.00 64.50           C  
ATOM   2894  HB2 GLN A 184     -21.478 -10.207  16.815  1.00 64.50           H  
ATOM   2895  HB3 GLN A 184     -23.054  -9.731  17.458  1.00 64.50           H  
ATOM   2896  O   GLN A 184     -23.089 -12.196  16.119  1.00 64.50           O  
ATOM   2897  CG  GLN A 184     -21.841  -8.103  16.725  1.00 64.50           C  
ATOM   2898  HG2 GLN A 184     -22.694  -7.425  16.702  1.00 64.50           H  
ATOM   2899  HG3 GLN A 184     -21.220  -7.899  15.853  1.00 64.50           H  
ATOM   2900  CD  GLN A 184     -21.013  -7.816  17.979  1.00 64.50           C  
ATOM   2901  NE2 GLN A 184     -20.468  -6.627  18.099  1.00 64.50           N  
ATOM   2902 HE21 GLN A 184     -19.960  -6.457  18.955  1.00 64.50           H  
ATOM   2903 HE22 GLN A 184     -20.649  -5.914  17.406  1.00 64.50           H  
ATOM   2904  OE1 GLN A 184     -20.826  -8.630  18.870  1.00 64.50           O  
ATOM   2905  N   SER A 185     -23.581 -11.849  13.963  1.00 64.12           N  
ATOM   2906  H   SER A 185     -23.649 -11.151  13.236  1.00 64.12           H  
ATOM   2907  CA  SER A 185     -23.752 -13.240  13.563  1.00 64.12           C  
ATOM   2908  HA  SER A 185     -23.839 -13.896  14.429  1.00 64.12           H  
ATOM   2909  C   SER A 185     -22.557 -13.646  12.709  1.00 64.12           C  
ATOM   2910  CB  SER A 185     -25.034 -13.347  12.739  1.00 64.12           C  
ATOM   2911  HB2 SER A 185     -25.908 -13.345  13.390  1.00 64.12           H  
ATOM   2912  HB3 SER A 185     -25.111 -12.468  12.099  1.00 64.12           H  
ATOM   2913  O   SER A 185     -22.290 -12.996  11.703  1.00 64.12           O  
ATOM   2914  OG  SER A 185     -25.002 -14.482  11.893  1.00 64.12           O  
ATOM   2915  HG  SER A 185     -24.981 -14.154  10.992  1.00 64.12           H  
ATOM   2916  N   ASN A 186     -21.888 -14.751  13.046  1.00 63.69           N  
ATOM   2917  H   ASN A 186     -22.186 -15.249  13.873  1.00 63.69           H  
ATOM   2918  CA  ASN A 186     -20.813 -15.316  12.211  1.00 63.69           C  
ATOM   2919  HA  ASN A 186     -20.286 -14.499  11.719  1.00 63.69           H  
ATOM   2920  C   ASN A 186     -21.339 -16.217  11.076  1.00 63.69           C  
ATOM   2921  CB  ASN A 186     -19.812 -16.069  13.105  1.00 63.69           C  
ATOM   2922  HB2 ASN A 186     -20.347 -16.799  13.711  1.00 63.69           H  
ATOM   2923  HB3 ASN A 186     -19.106 -16.607  12.472  1.00 63.69           H  
ATOM   2924  O   ASN A 186     -20.558 -16.913  10.425  1.00 63.69           O  
ATOM   2925  CG  ASN A 186     -18.984 -15.168  13.999  1.00 63.69           C  
ATOM   2926  ND2 ASN A 186     -18.345 -15.733  14.996  1.00 63.69           N  
ATOM   2927 HD21 ASN A 186     -18.440 -16.725  15.159  1.00 63.69           H  
ATOM   2928 HD22 ASN A 186     -17.833 -15.094  15.587  1.00 63.69           H  
ATOM   2929  OD1 ASN A 186     -18.867 -13.968  13.839  1.00 63.69           O  
ATOM   2930  N   HIS A 187     -22.658 -16.283  10.892  1.00 81.88           N  
ATOM   2931  H   HIS A 187     -23.247 -15.680  11.449  1.00 81.88           H  
ATOM   2932  CA  HIS A 187     -23.308 -17.215   9.976  1.00 81.88           C  
ATOM   2933  HA  HIS A 187     -22.586 -17.551   9.232  1.00 81.88           H  
ATOM   2934  C   HIS A 187     -24.425 -16.524   9.188  1.00 81.88           C  
ATOM   2935  CB  HIS A 187     -23.795 -18.439  10.770  1.00 81.88           C  
ATOM   2936  HB2 HIS A 187     -24.293 -19.121  10.081  1.00 81.88           H  
ATOM   2937  HB3 HIS A 187     -24.526 -18.113  11.511  1.00 81.88           H  
ATOM   2938  O   HIS A 187     -25.567 -16.966   9.186  1.00 81.88           O  
ATOM   2939  CG  HIS A 187     -22.705 -19.210  11.470  1.00 81.88           C  
ATOM   2940  CD2 HIS A 187     -22.658 -19.553  12.793  1.00 81.88           C  
ATOM   2941  HD2 HIS A 187     -23.412 -19.318  13.529  1.00 81.88           H  
ATOM   2942  ND1 HIS A 187     -21.540 -19.654  10.894  1.00 81.88           N  
ATOM   2943  HD1 HIS A 187     -21.205 -19.361   9.988  1.00 81.88           H  
ATOM   2944  CE1 HIS A 187     -20.806 -20.247  11.847  1.00 81.88           C  
ATOM   2945  HE1 HIS A 187     -19.807 -20.631  11.701  1.00 81.88           H  
ATOM   2946  NE2 HIS A 187     -21.450 -20.229  13.027  1.00 81.88           N  
ATOM   2947  N   THR A 188     -24.131 -15.407   8.531  1.00 81.31           N  
ATOM   2948  H   THR A 188     -23.174 -15.084   8.546  1.00 81.31           H  
ATOM   2949  CA  THR A 188     -25.069 -14.734   7.619  1.00 81.31           C  
ATOM   2950  HA  THR A 188     -26.070 -14.773   8.049  1.00 81.31           H  
ATOM   2951  C   THR A 188     -25.151 -15.412   6.251  1.00 81.31           C  
ATOM   2952  CB  THR A 188     -24.708 -13.256   7.427  1.00 81.31           C  
ATOM   2953  HB  THR A 188     -25.476 -12.796   6.804  1.00 81.31           H  
ATOM   2954  O   THR A 188     -26.096 -15.165   5.505  1.00 81.31           O  
ATOM   2955  CG2 THR A 188     -24.654 -12.492   8.749  1.00 81.31           C  
ATOM   2956 HG21 THR A 188     -25.585 -12.632   9.298  1.00 81.31           H  
ATOM   2957 HG22 THR A 188     -24.523 -11.429   8.543  1.00 81.31           H  
ATOM   2958 HG23 THR A 188     -23.813 -12.835   9.352  1.00 81.31           H  
ATOM   2959  OG1 THR A 188     -23.471 -13.120   6.770  1.00 81.31           O  
ATOM   2960  HG1 THR A 188     -22.787 -13.474   7.343  1.00 81.31           H  
ATOM   2961  N   GLY A 189     -24.187 -16.272   5.906  1.00 79.62           N  
ATOM   2962  H   GLY A 189     -23.379 -16.337   6.509  1.00 79.62           H  
ATOM   2963  CA  GLY A 189     -24.067 -16.878   4.576  1.00 79.62           C  
ATOM   2964  HA2 GLY A 189     -25.053 -17.154   4.205  1.00 79.62           H  
ATOM   2965  HA3 GLY A 189     -23.459 -17.779   4.656  1.00 79.62           H  
ATOM   2966  C   GLY A 189     -23.403 -15.949   3.553  1.00 79.62           C  
ATOM   2967  O   GLY A 189     -23.243 -16.321   2.391  1.00 79.62           O  
ATOM   2968  N   LEU A 190     -22.997 -14.744   3.968  1.00 85.81           N  
ATOM   2969  H   LEU A 190     -23.102 -14.525   4.948  1.00 85.81           H  
ATOM   2970  CA  LEU A 190     -22.253 -13.790   3.154  1.00 85.81           C  
ATOM   2971  HA  LEU A 190     -22.314 -14.071   2.103  1.00 85.81           H  
ATOM   2972  C   LEU A 190     -20.778 -13.824   3.566  1.00 85.81           C  
ATOM   2973  CB  LEU A 190     -22.860 -12.386   3.324  1.00 85.81           C  
ATOM   2974  HB2 LEU A 190     -22.221 -11.670   2.808  1.00 85.81           H  
ATOM   2975  HB3 LEU A 190     -22.841 -12.134   4.384  1.00 85.81           H  
ATOM   2976  O   LEU A 190     -20.410 -13.338   4.633  1.00 85.81           O  
ATOM   2977  CG  LEU A 190     -24.307 -12.217   2.828  1.00 85.81           C  
ATOM   2978  HG  LEU A 190     -24.960 -12.920   3.345  1.00 85.81           H  
ATOM   2979  CD1 LEU A 190     -24.785 -10.798   3.146  1.00 85.81           C  
ATOM   2980 HD11 LEU A 190     -24.155 -10.059   2.651  1.00 85.81           H  
ATOM   2981 HD12 LEU A 190     -24.737 -10.640   4.223  1.00 85.81           H  
ATOM   2982 HD13 LEU A 190     -25.821 -10.673   2.828  1.00 85.81           H  
ATOM   2983  CD2 LEU A 190     -24.437 -12.438   1.318  1.00 85.81           C  
ATOM   2984 HD21 LEU A 190     -23.732 -11.800   0.784  1.00 85.81           H  
ATOM   2985 HD22 LEU A 190     -25.457 -12.217   1.005  1.00 85.81           H  
ATOM   2986 HD23 LEU A 190     -24.231 -13.484   1.089  1.00 85.81           H  
ATOM   2987  N   LEU A 191     -19.917 -14.349   2.689  1.00 86.25           N  
ATOM   2988  H   LEU A 191     -20.302 -14.776   1.859  1.00 86.25           H  
ATOM   2989  CA  LEU A 191     -18.475 -14.509   2.944  1.00 86.25           C  
ATOM   2990  HA  LEU A 191     -18.337 -15.241   3.740  1.00 86.25           H  
ATOM   2991  C   LEU A 191     -17.776 -13.227   3.422  1.00 86.25           C  
ATOM   2992  CB  LEU A 191     -17.797 -15.009   1.651  1.00 86.25           C  
ATOM   2993  HB2 LEU A 191     -18.336 -14.623   0.786  1.00 86.25           H  
ATOM   2994  HB3 LEU A 191     -16.794 -14.585   1.592  1.00 86.25           H  
ATOM   2995  O   LEU A 191     -16.893 -13.295   4.272  1.00 86.25           O  
ATOM   2996  CG  LEU A 191     -17.683 -16.545   1.577  1.00 86.25           C  
ATOM   2997  HG  LEU A 191     -18.262 -17.004   2.378  1.00 86.25           H  
ATOM   2998  CD1 LEU A 191     -18.222 -17.071   0.247  1.00 86.25           C  
ATOM   2999 HD11 LEU A 191     -19.276 -16.811   0.149  1.00 86.25           H  
ATOM   3000 HD12 LEU A 191     -17.660 -16.644  -0.583  1.00 86.25           H  
ATOM   3001 HD13 LEU A 191     -18.131 -18.157   0.219  1.00 86.25           H  
ATOM   3002  CD2 LEU A 191     -16.222 -16.979   1.714  1.00 86.25           C  
ATOM   3003 HD21 LEU A 191     -16.157 -18.067   1.677  1.00 86.25           H  
ATOM   3004 HD22 LEU A 191     -15.827 -16.638   2.670  1.00 86.25           H  
ATOM   3005 HD23 LEU A 191     -15.622 -16.563   0.904  1.00 86.25           H  
ATOM   3006  N   HIS A 192     -18.154 -12.064   2.883  1.00 89.44           N  
ATOM   3007  H   HIS A 192     -18.912 -12.061   2.215  1.00 89.44           H  
ATOM   3008  CA  HIS A 192     -17.565 -10.770   3.244  1.00 89.44           C  
ATOM   3009  HA  HIS A 192     -16.489 -10.894   3.365  1.00 89.44           H  
ATOM   3010  C   HIS A 192     -18.080 -10.201   4.571  1.00 89.44           C  
ATOM   3011  CB  HIS A 192     -17.810  -9.771   2.108  1.00 89.44           C  
ATOM   3012  HB2 HIS A 192     -17.367 -10.159   1.191  1.00 89.44           H  
ATOM   3013  HB3 HIS A 192     -17.316  -8.828   2.346  1.00 89.44           H  
ATOM   3014  O   HIS A 192     -17.504  -9.234   5.060  1.00 89.44           O  
ATOM   3015  CG  HIS A 192     -19.269  -9.493   1.860  1.00 89.44           C  
ATOM   3016  CD2 HIS A 192     -19.947  -8.368   2.229  1.00 89.44           C  
ATOM   3017  HD2 HIS A 192     -19.548  -7.522   2.769  1.00 89.44           H  
ATOM   3018  ND1 HIS A 192     -20.147 -10.361   1.205  1.00 89.44           N  
ATOM   3019  CE1 HIS A 192     -21.326  -9.727   1.190  1.00 89.44           C  
ATOM   3020  HE1 HIS A 192     -22.236 -10.129   0.770  1.00 89.44           H  
ATOM   3021  NE2 HIS A 192     -21.237  -8.530   1.783  1.00 89.44           N  
ATOM   3022  HE2 HIS A 192     -22.001  -7.874   1.865  1.00 89.44           H  
ATOM   3023  N   ILE A 193     -19.148 -10.765   5.141  1.00 89.81           N  
ATOM   3024  H   ILE A 193     -19.549 -11.578   4.697  1.00 89.81           H  
ATOM   3025  CA  ILE A 193     -19.703 -10.378   6.446  1.00 89.81           C  
ATOM   3026  HA  ILE A 193     -19.299  -9.409   6.740  1.00 89.81           H  
ATOM   3027  C   ILE A 193     -19.257 -11.351   7.535  1.00 89.81           C  
ATOM   3028  CB  ILE A 193     -21.244 -10.274   6.370  1.00 89.81           C  
ATOM   3029  HB  ILE A 193     -21.625 -11.237   6.030  1.00 89.81           H  
ATOM   3030  O   ILE A 193     -18.874 -10.913   8.613  1.00 89.81           O  
ATOM   3031  CG1 ILE A 193     -21.711  -9.206   5.357  1.00 89.81           C  
ATOM   3032 HG12 ILE A 193     -22.791  -9.280   5.233  1.00 89.81           H  
ATOM   3033 HG13 ILE A 193     -21.268  -9.433   4.387  1.00 89.81           H  
ATOM   3034  CG2 ILE A 193     -21.857 -10.009   7.752  1.00 89.81           C  
ATOM   3035 HG21 ILE A 193     -21.813 -10.918   8.353  1.00 89.81           H  
ATOM   3036 HG22 ILE A 193     -22.903  -9.718   7.654  1.00 89.81           H  
ATOM   3037 HG23 ILE A 193     -21.293  -9.232   8.267  1.00 89.81           H  
ATOM   3038  CD1 ILE A 193     -21.367  -7.756   5.730  1.00 89.81           C  
ATOM   3039 HD11 ILE A 193     -22.170  -7.329   6.331  1.00 89.81           H  
ATOM   3040 HD12 ILE A 193     -20.434  -7.701   6.291  1.00 89.81           H  
ATOM   3041 HD13 ILE A 193     -21.243  -7.166   4.822  1.00 89.81           H  
ATOM   3042  N   ASP A 194     -19.229 -12.649   7.230  1.00 88.31           N  
ATOM   3043  H   ASP A 194     -19.619 -12.935   6.344  1.00 88.31           H  
ATOM   3044  CA  ASP A 194     -18.878 -13.709   8.185  1.00 88.31           C  
ATOM   3045  HA  ASP A 194     -19.377 -13.503   9.132  1.00 88.31           H  
ATOM   3046  C   ASP A 194     -17.365 -13.775   8.489  1.00 88.31           C  
ATOM   3047  CB  ASP A 194     -19.409 -15.053   7.645  1.00 88.31           C  
ATOM   3048  HB2 ASP A 194     -18.997 -15.224   6.650  1.00 88.31           H  
ATOM   3049  HB3 ASP A 194     -19.059 -15.856   8.293  1.00 88.31           H  
ATOM   3050  O   ASP A 194     -16.914 -14.532   9.352  1.00 88.31           O  
ATOM   3051  CG  ASP A 194     -20.942 -15.132   7.580  1.00 88.31           C  
ATOM   3052  OD1 ASP A 194     -21.630 -14.292   8.200  1.00 88.31           O  
ATOM   3053  OD2 ASP A 194     -21.486 -16.041   6.910  1.00 88.31           O  
ATOM   3054  N   CYS A 195     -16.552 -12.993   7.776  1.00 87.19           N  
ATOM   3055  H   CYS A 195     -16.981 -12.357   7.119  1.00 87.19           H  
ATOM   3056  CA  CYS A 195     -15.107 -12.931   7.952  1.00 87.19           C  
ATOM   3057  HA  CYS A 195     -14.762 -13.922   8.246  1.00 87.19           H  
ATOM   3058  C   CYS A 195     -14.684 -11.941   9.048  1.00 87.19           C  
ATOM   3059  CB  CYS A 195     -14.463 -12.604   6.602  1.00 87.19           C  
ATOM   3060  HB2 CYS A 195     -13.378 -12.658   6.695  1.00 87.19           H  
ATOM   3061  HB3 CYS A 195     -14.777 -13.371   5.893  1.00 87.19           H  
ATOM   3062  O   CYS A 195     -15.224 -10.846   9.187  1.00 87.19           O  
ATOM   3063  SG  CYS A 195     -14.917 -10.994   5.898  1.00 87.19           S  
ATOM   3064  N   LYS A 196     -13.620 -12.277   9.788  1.00 87.25           N  
ATOM   3065  H   LYS A 196     -13.226 -13.199   9.668  1.00 87.25           H  
ATOM   3066  CA  LYS A 196     -12.994 -11.338  10.728  1.00 87.25           C  
ATOM   3067  HA  LYS A 196     -13.789 -10.864  11.304  1.00 87.25           H  
ATOM   3068  C   LYS A 196     -12.254 -10.243   9.953  1.00 87.25           C  
ATOM   3069  CB  LYS A 196     -12.080 -12.103  11.697  1.00 87.25           C  
ATOM   3070  HB2 LYS A 196     -12.651 -12.917  12.144  1.00 87.25           H  
ATOM   3071  HB3 LYS A 196     -11.246 -12.534  11.143  1.00 87.25           H  
ATOM   3072  O   LYS A 196     -11.265 -10.528   9.276  1.00 87.25           O  
ATOM   3073  CG  LYS A 196     -11.539 -11.208  12.825  1.00 87.25           C  
ATOM   3074  HG2 LYS A 196     -10.956 -10.392  12.396  1.00 87.25           H  
ATOM   3075  HG3 LYS A 196     -12.374 -10.789  13.386  1.00 87.25           H  
ATOM   3076  CD  LYS A 196     -10.642 -12.019  13.771  1.00 87.25           C  
ATOM   3077  HD2 LYS A 196      -9.822 -12.444  13.193  1.00 87.25           H  
ATOM   3078  HD3 LYS A 196     -11.224 -12.832  14.207  1.00 87.25           H  
ATOM   3079  CE  LYS A 196     -10.073 -11.135  14.889  1.00 87.25           C  
ATOM   3080  HE2 LYS A 196     -10.899 -10.762  15.495  1.00 87.25           H  
ATOM   3081  HE3 LYS A 196      -9.584 -10.277  14.429  1.00 87.25           H  
ATOM   3082  NZ  LYS A 196      -9.099 -11.879  15.734  1.00 87.25           N  
ATOM   3083  HZ1 LYS A 196      -8.332 -12.226  15.176  1.00 87.25           H  
ATOM   3084  HZ2 LYS A 196      -8.699 -11.283  16.444  1.00 87.25           H  
ATOM   3085  HZ3 LYS A 196      -9.533 -12.672  16.185  1.00 87.25           H  
ATOM   3086  N   ILE A 197     -12.699  -8.995  10.074  1.00 90.50           N  
ATOM   3087  H   ILE A 197     -13.575  -8.842  10.553  1.00 90.50           H  
ATOM   3088  CA  ILE A 197     -12.034  -7.855   9.432  1.00 90.50           C  
ATOM   3089  HA  ILE A 197     -11.943  -8.101   8.374  1.00 90.50           H  
ATOM   3090  C   ILE A 197     -10.607  -7.676   9.988  1.00 90.50           C  
ATOM   3091  CB  ILE A 197     -12.927  -6.594   9.521  1.00 90.50           C  
ATOM   3092  HB  ILE A 197     -13.915  -6.883   9.163  1.00 90.50           H  
ATOM   3093  O   ILE A 197     -10.411  -7.545  11.197  1.00 90.50           O  
ATOM   3094  CG1 ILE A 197     -12.395  -5.502   8.574  1.00 90.50           C  
ATOM   3095 HG12 ILE A 197     -11.466  -5.104   8.982  1.00 90.50           H  
ATOM   3096 HG13 ILE A 197     -12.179  -5.946   7.603  1.00 90.50           H  
ATOM   3097  CG2 ILE A 197     -13.090  -6.060  10.958  1.00 90.50           C  
ATOM   3098 HG21 ILE A 197     -13.884  -5.314  10.982  1.00 90.50           H  
ATOM   3099 HG22 ILE A 197     -12.161  -5.608  11.305  1.00 90.50           H  
ATOM   3100 HG23 ILE A 197     -13.371  -6.870  11.631  1.00 90.50           H  
ATOM   3101  CD1 ILE A 197     -13.377  -4.344   8.345  1.00 90.50           C  
ATOM   3102 HD11 ILE A 197     -14.319  -4.725   7.951  1.00 90.50           H  
ATOM   3103 HD12 ILE A 197     -12.951  -3.650   7.620  1.00 90.50           H  
ATOM   3104 HD13 ILE A 197     -13.559  -3.804   9.274  1.00 90.50           H  
ATOM   3105  N   LYS A 198      -9.594  -7.716   9.110  1.00 89.62           N  
ATOM   3106  H   LYS A 198      -9.827  -7.902   8.145  1.00 89.62           H  
ATOM   3107  CA  LYS A 198      -8.167  -7.568   9.470  1.00 89.62           C  
ATOM   3108  HA  LYS A 198      -8.037  -7.782  10.531  1.00 89.62           H  
ATOM   3109  C   LYS A 198      -7.639  -6.149   9.279  1.00 89.62           C  
ATOM   3110  CB  LYS A 198      -7.290  -8.546   8.666  1.00 89.62           C  
ATOM   3111  HB2 LYS A 198      -7.551  -8.490   7.610  1.00 89.62           H  
ATOM   3112  HB3 LYS A 198      -6.250  -8.236   8.769  1.00 89.62           H  
ATOM   3113  O   LYS A 198      -6.659  -5.784   9.925  1.00 89.62           O  
ATOM   3114  CG  LYS A 198      -7.391 -10.000   9.150  1.00 89.62           C  
ATOM   3115  HG2 LYS A 198      -8.398 -10.369   8.953  1.00 89.62           H  
ATOM   3116  HG3 LYS A 198      -7.206 -10.037  10.224  1.00 89.62           H  
ATOM   3117  CD  LYS A 198      -6.357 -10.887   8.431  1.00 89.62           C  
ATOM   3118  HD2 LYS A 198      -5.353 -10.517   8.640  1.00 89.62           H  
ATOM   3119  HD3 LYS A 198      -6.535 -10.833   7.357  1.00 89.62           H  
ATOM   3120  CE  LYS A 198      -6.465 -12.349   8.886  1.00 89.62           C  
ATOM   3121  HE2 LYS A 198      -6.259 -12.422   9.954  1.00 89.62           H  
ATOM   3122  HE3 LYS A 198      -7.499 -12.659   8.735  1.00 89.62           H  
ATOM   3123  NZ  LYS A 198      -5.578 -13.270   8.123  1.00 89.62           N  
ATOM   3124  HZ1 LYS A 198      -5.677 -13.178   7.122  1.00 89.62           H  
ATOM   3125  HZ2 LYS A 198      -4.600 -13.179   8.358  1.00 89.62           H  
ATOM   3126  HZ3 LYS A 198      -5.841 -14.237   8.248  1.00 89.62           H  
ATOM   3127  N   GLY A 199      -8.264  -5.366   8.402  1.00 92.94           N  
ATOM   3128  H   GLY A 199      -9.092  -5.712   7.939  1.00 92.94           H  
ATOM   3129  CA  GLY A 199      -7.837  -4.004   8.112  1.00 92.94           C  
ATOM   3130  HA2 GLY A 199      -7.306  -3.960   7.161  1.00 92.94           H  
ATOM   3131  HA3 GLY A 199      -7.157  -3.683   8.901  1.00 92.94           H  
ATOM   3132  C   GLY A 199      -8.989  -3.015   8.075  1.00 92.94           C  
ATOM   3133  O   GLY A 199     -10.109  -3.371   7.716  1.00 92.94           O  
ATOM   3134  N   ARG A 200      -8.698  -1.778   8.467  1.00 96.44           N  
ATOM   3135  H   ARG A 200      -7.726  -1.568   8.644  1.00 96.44           H  
ATOM   3136  CA  ARG A 200      -9.626  -0.642   8.483  1.00 96.44           C  
ATOM   3137  HA  ARG A 200     -10.454  -0.840   7.802  1.00 96.44           H  
ATOM   3138  C   ARG A 200      -8.913   0.615   7.976  1.00 96.44           C  
ATOM   3139  CB  ARG A 200     -10.181  -0.434   9.901  1.00 96.44           C  
ATOM   3140  HB2 ARG A 200     -10.719   0.513   9.942  1.00 96.44           H  
ATOM   3141  HB3 ARG A 200      -9.359  -0.364  10.614  1.00 96.44           H  
ATOM   3142  O   ARG A 200      -7.689   0.574   7.818  1.00 96.44           O  
ATOM   3143  CG  ARG A 200     -11.160  -1.533  10.321  1.00 96.44           C  
ATOM   3144  HG2 ARG A 200     -10.641  -2.487  10.418  1.00 96.44           H  
ATOM   3145  HG3 ARG A 200     -11.941  -1.621   9.566  1.00 96.44           H  
ATOM   3146  CD  ARG A 200     -11.795  -1.156  11.659  1.00 96.44           C  
ATOM   3147  HD2 ARG A 200     -11.019  -1.149  12.425  1.00 96.44           H  
ATOM   3148  HD3 ARG A 200     -12.204  -0.148  11.588  1.00 96.44           H  
ATOM   3149  NE  ARG A 200     -12.857  -2.100  12.045  1.00 96.44           N  
ATOM   3150  HE  ARG A 200     -12.587  -2.894  12.608  1.00 96.44           H  
ATOM   3151  NH1 ARG A 200     -14.651  -0.926  11.174  1.00 96.44           N  
ATOM   3152 HH11 ARG A 200     -15.622  -0.659  11.250  1.00 96.44           H  
ATOM   3153 HH12 ARG A 200     -14.027  -0.264  10.735  1.00 96.44           H  
ATOM   3154  NH2 ARG A 200     -15.013  -2.728  12.414  1.00 96.44           N  
ATOM   3155 HH21 ARG A 200     -14.699  -3.444  13.054  1.00 96.44           H  
ATOM   3156 HH22 ARG A 200     -15.994  -2.508  12.322  1.00 96.44           H  
ATOM   3157  CZ  ARG A 200     -14.157  -1.908  11.874  1.00 96.44           C  
ATOM   3158  N   PRO A 201      -9.642   1.708   7.695  1.00 96.94           N  
ATOM   3159  CA  PRO A 201      -9.036   2.952   7.241  1.00 96.94           C  
ATOM   3160  HA  PRO A 201      -8.572   2.778   6.270  1.00 96.94           H  
ATOM   3161  C   PRO A 201      -7.979   3.465   8.228  1.00 96.94           C  
ATOM   3162  CB  PRO A 201     -10.202   3.932   7.062  1.00 96.94           C  
ATOM   3163  HB2 PRO A 201     -10.379   4.497   7.977  1.00 96.94           H  
ATOM   3164  HB3 PRO A 201     -10.040   4.615   6.228  1.00 96.94           H  
ATOM   3165  O   PRO A 201      -8.237   3.616   9.423  1.00 96.94           O  
ATOM   3166  CG  PRO A 201     -11.391   3.015   6.793  1.00 96.94           C  
ATOM   3167  HG2 PRO A 201     -12.338   3.490   7.047  1.00 96.94           H  
ATOM   3168  HG3 PRO A 201     -11.377   2.689   5.753  1.00 96.94           H  
ATOM   3169  CD  PRO A 201     -11.094   1.833   7.699  1.00 96.94           C  
ATOM   3170  HD2 PRO A 201     -11.439   2.075   8.704  1.00 96.94           H  
ATOM   3171  HD3 PRO A 201     -11.593   0.940   7.322  1.00 96.94           H  
ATOM   3172  N   CYS A 202      -6.787   3.747   7.716  1.00 95.50           N  
ATOM   3173  H   CYS A 202      -6.612   3.509   6.750  1.00 95.50           H  
ATOM   3174  CA  CYS A 202      -5.696   4.384   8.432  1.00 95.50           C  
ATOM   3175  HA  CYS A 202      -6.010   4.633   9.446  1.00 95.50           H  
ATOM   3176  C   CYS A 202      -5.300   5.667   7.703  1.00 95.50           C  
ATOM   3177  CB  CYS A 202      -4.509   3.427   8.521  1.00 95.50           C  
ATOM   3178  HB2 CYS A 202      -4.208   3.175   7.505  1.00 95.50           H  
ATOM   3179  HB3 CYS A 202      -4.813   2.511   9.028  1.00 95.50           H  
ATOM   3180  O   CYS A 202      -4.969   5.641   6.517  1.00 95.50           O  
ATOM   3181  SG  CYS A 202      -3.079   4.147   9.366  1.00 95.50           S  
ATOM   3182  N   CYS A 203      -5.319   6.785   8.422  1.00 94.06           N  
ATOM   3183  H   CYS A 203      -5.600   6.727   9.390  1.00 94.06           H  
ATOM   3184  CA  CYS A 203      -4.886   8.075   7.904  1.00 94.06           C  
ATOM   3185  HA  CYS A 203      -5.071   8.120   6.830  1.00 94.06           H  
ATOM   3186  C   CYS A 203      -3.394   8.267   8.162  1.00 94.06           C  
ATOM   3187  CB  CYS A 203      -5.708   9.167   8.577  1.00 94.06           C  
ATOM   3188  HB2 CYS A 203      -5.331  10.141   8.264  1.00 94.06           H  
ATOM   3189  HB3 CYS A 203      -5.575   9.086   9.656  1.00 94.06           H  
ATOM   3190  O   CYS A 203      -2.978   8.324   9.319  1.00 94.06           O  
ATOM   3191  SG  CYS A 203      -7.473   9.075   8.214  1.00 94.06           S  
ATOM   3192  N   ILE A 204      -2.601   8.384   7.099  1.00 89.31           N  
ATOM   3193  H   ILE A 204      -3.032   8.369   6.185  1.00 89.31           H  
ATOM   3194  CA  ILE A 204      -1.136   8.461   7.162  1.00 89.31           C  
ATOM   3195  HA  ILE A 204      -0.833   8.568   8.204  1.00 89.31           H  
ATOM   3196  C   ILE A 204      -0.656   9.712   6.414  1.00 89.31           C  
ATOM   3197  CB  ILE A 204      -0.485   7.157   6.623  1.00 89.31           C  
ATOM   3198  HB  ILE A 204      -0.716   7.078   5.561  1.00 89.31           H  
ATOM   3199  O   ILE A 204      -1.267  10.151   5.437  1.00 89.31           O  
ATOM   3200  CG1 ILE A 204      -1.046   5.900   7.332  1.00 89.31           C  
ATOM   3201 HG12 ILE A 204      -0.750   5.912   8.381  1.00 89.31           H  
ATOM   3202 HG13 ILE A 204      -2.134   5.914   7.281  1.00 89.31           H  
ATOM   3203  CG2 ILE A 204       1.049   7.195   6.788  1.00 89.31           C  
ATOM   3204 HG21 ILE A 204       1.491   6.272   6.414  1.00 89.31           H  
ATOM   3205 HG22 ILE A 204       1.484   7.997   6.191  1.00 89.31           H  
ATOM   3206 HG23 ILE A 204       1.317   7.320   7.837  1.00 89.31           H  
ATOM   3207  CD1 ILE A 204      -0.619   4.567   6.705  1.00 89.31           C  
ATOM   3208 HD11 ILE A 204      -0.856   4.565   5.641  1.00 89.31           H  
ATOM   3209 HD12 ILE A 204      -1.157   3.749   7.185  1.00 89.31           H  
ATOM   3210 HD13 ILE A 204       0.449   4.396   6.841  1.00 89.31           H  
ATOM   3211  N   GLY A 205       0.466  10.276   6.864  1.00 82.75           N  
ATOM   3212  H   GLY A 205       0.889   9.876   7.689  1.00 82.75           H  
ATOM   3213  CA  GLY A 205       1.181  11.350   6.175  1.00 82.75           C  
ATOM   3214  HA2 GLY A 205       1.227  11.121   5.110  1.00 82.75           H  
ATOM   3215  HA3 GLY A 205       2.202  11.379   6.555  1.00 82.75           H  
ATOM   3216  C   GLY A 205       0.564  12.742   6.341  1.00 82.75           C  
ATOM   3217  O   GLY A 205      -0.589  12.920   6.724  1.00 82.75           O  
ATOM   3218  N   THR A 206       1.344  13.770   6.003  1.00 83.88           N  
ATOM   3219  H   THR A 206       2.279  13.582   5.670  1.00 83.88           H  
ATOM   3220  CA  THR A 206       0.970  15.189   6.189  1.00 83.88           C  
ATOM   3221  HA  THR A 206       0.658  15.335   7.222  1.00 83.88           H  
ATOM   3222  C   THR A 206      -0.189  15.656   5.305  1.00 83.88           C  
ATOM   3223  CB  THR A 206       2.176  16.101   5.919  1.00 83.88           C  
ATOM   3224  HB  THR A 206       1.860  17.144   5.941  1.00 83.88           H  
ATOM   3225  O   THR A 206      -0.794  16.692   5.570  1.00 83.88           O  
ATOM   3226  CG2 THR A 206       3.282  15.910   6.951  1.00 83.88           C  
ATOM   3227 HG21 THR A 206       4.096  16.609   6.758  1.00 83.88           H  
ATOM   3228 HG22 THR A 206       2.884  16.119   7.944  1.00 83.88           H  
ATOM   3229 HG23 THR A 206       3.673  14.893   6.922  1.00 83.88           H  
ATOM   3230  OG1 THR A 206       2.743  15.806   4.661  1.00 83.88           O  
ATOM   3231  HG1 THR A 206       3.664  16.070   4.711  1.00 83.88           H  
ATOM   3232  N   LYS A 207      -0.515  14.903   4.251  1.00 81.88           N  
ATOM   3233  H   LYS A 207       0.025  14.061   4.106  1.00 81.88           H  
ATOM   3234  CA  LYS A 207      -1.603  15.216   3.310  1.00 81.88           C  
ATOM   3235  HA  LYS A 207      -1.827  16.282   3.362  1.00 81.88           H  
ATOM   3236  C   LYS A 207      -2.917  14.527   3.653  1.00 81.88           C  
ATOM   3237  CB  LYS A 207      -1.155  14.888   1.883  1.00 81.88           C  
ATOM   3238  HB2 LYS A 207      -1.987  15.022   1.192  1.00 81.88           H  
ATOM   3239  HB3 LYS A 207      -0.821  13.852   1.835  1.00 81.88           H  
ATOM   3240  O   LYS A 207      -3.912  14.790   2.984  1.00 81.88           O  
ATOM   3241  CG  LYS A 207      -0.024  15.836   1.487  1.00 81.88           C  
ATOM   3242  HG2 LYS A 207      -0.409  16.854   1.426  1.00 81.88           H  
ATOM   3243  HG3 LYS A 207       0.769  15.804   2.234  1.00 81.88           H  
ATOM   3244  CD  LYS A 207       0.565  15.429   0.150  1.00 81.88           C  
ATOM   3245  HD2 LYS A 207      -0.188  15.537  -0.630  1.00 81.88           H  
ATOM   3246  HD3 LYS A 207       0.901  14.394   0.207  1.00 81.88           H  
ATOM   3247  CE  LYS A 207       1.747  16.364  -0.077  1.00 81.88           C  
ATOM   3248  HE2 LYS A 207       2.223  16.568   0.881  1.00 81.88           H  
ATOM   3249  HE3 LYS A 207       1.394  17.313  -0.481  1.00 81.88           H  
ATOM   3250  NZ  LYS A 207       2.737  15.753  -0.966  1.00 81.88           N  
ATOM   3251  HZ1 LYS A 207       3.081  14.867  -0.623  1.00 81.88           H  
ATOM   3252  HZ2 LYS A 207       3.542  16.358  -1.041  1.00 81.88           H  
ATOM   3253  HZ3 LYS A 207       2.379  15.638  -1.904  1.00 81.88           H  
ATOM   3254  N   GLY A 208      -2.920  13.670   4.676  1.00 85.69           N  
ATOM   3255  H   GLY A 208      -2.071  13.532   5.205  1.00 85.69           H  
ATOM   3256  CA  GLY A 208      -4.085  12.881   5.053  1.00 85.69           C  
ATOM   3257  HA2 GLY A 208      -4.931  13.541   5.244  1.00 85.69           H  
ATOM   3258  HA3 GLY A 208      -3.856  12.324   5.961  1.00 85.69           H  
ATOM   3259  C   GLY A 208      -4.480  11.875   3.974  1.00 85.69           C  
ATOM   3260  O   GLY A 208      -5.654  11.817   3.625  1.00 85.69           O  
ATOM   3261  N   SER A 209      -3.517  11.119   3.438  1.00 88.00           N  
ATOM   3262  H   SER A 209      -2.590  11.150   3.837  1.00 88.00           H  
ATOM   3263  CA  SER A 209      -3.830   9.960   2.591  1.00 88.00           C  
ATOM   3264  HA  SER A 209      -4.551  10.256   1.828  1.00 88.00           H  
ATOM   3265  C   SER A 209      -4.463   8.855   3.428  1.00 88.00           C  
ATOM   3266  CB  SER A 209      -2.590   9.411   1.877  1.00 88.00           C  
ATOM   3267  HB2 SER A 209      -2.299  10.104   1.087  1.00 88.00           H  
ATOM   3268  HB3 SER A 209      -2.832   8.453   1.417  1.00 88.00           H  
ATOM   3269  O   SER A 209      -4.105   8.692   4.601  1.00 88.00           O  
ATOM   3270  OG  SER A 209      -1.498   9.249   2.765  1.00 88.00           O  
ATOM   3271  HG  SER A 209      -1.833   9.001   3.630  1.00 88.00           H  
ATOM   3272  N   CYS A 210      -5.370   8.092   2.827  1.00 93.88           N  
ATOM   3273  H   CYS A 210      -5.558   8.249   1.848  1.00 93.88           H  
ATOM   3274  CA  CYS A 210      -6.048   6.990   3.497  1.00 93.88           C  
ATOM   3275  HA  CYS A 210      -5.717   6.935   4.534  1.00 93.88           H  
ATOM   3276  C   CYS A 210      -5.737   5.645   2.838  1.00 93.88           C  
ATOM   3277  CB  CYS A 210      -7.549   7.262   3.525  1.00 93.88           C  
ATOM   3278  HB2 CYS A 210      -7.927   7.266   2.503  1.00 93.88           H  
ATOM   3279  HB3 CYS A 210      -7.719   8.254   3.944  1.00 93.88           H  
ATOM   3280  O   CYS A 210      -5.919   5.478   1.634  1.00 93.88           O  
ATOM   3281  SG  CYS A 210      -8.459   6.043   4.504  1.00 93.88           S  
ATOM   3282  N   GLU A 211      -5.338   4.661   3.643  1.00 92.38           N  
ATOM   3283  H   GLU A 211      -5.197   4.866   4.622  1.00 92.38           H  
ATOM   3284  CA  GLU A 211      -5.168   3.272   3.209  1.00 92.38           C  
ATOM   3285  HA  GLU A 211      -5.592   3.157   2.211  1.00 92.38           H  
ATOM   3286  C   GLU A 211      -5.923   2.327   4.148  1.00 92.38           C  
ATOM   3287  CB  GLU A 211      -3.670   2.919   3.117  1.00 92.38           C  
ATOM   3288  HB2 GLU A 211      -3.181   3.656   2.480  1.00 92.38           H  
ATOM   3289  HB3 GLU A 211      -3.233   2.974   4.114  1.00 92.38           H  
ATOM   3290  O   GLU A 211      -5.902   2.494   5.368  1.00 92.38           O  
ATOM   3291  CG  GLU A 211      -3.420   1.514   2.528  1.00 92.38           C  
ATOM   3292  HG2 GLU A 211      -3.907   0.775   3.164  1.00 92.38           H  
ATOM   3293  HG3 GLU A 211      -3.883   1.462   1.542  1.00 92.38           H  
ATOM   3294  CD  GLU A 211      -1.930   1.127   2.409  1.00 92.38           C  
ATOM   3295  OE1 GLU A 211      -1.647  -0.024   1.987  1.00 92.38           O  
ATOM   3296  OE2 GLU A 211      -1.062   1.954   2.758  1.00 92.38           O  
ATOM   3297  N   ILE A 212      -6.578   1.305   3.592  1.00 95.56           N  
ATOM   3298  H   ILE A 212      -6.533   1.189   2.590  1.00 95.56           H  
ATOM   3299  CA  ILE A 212      -7.155   0.219   4.389  1.00 95.56           C  
ATOM   3300  HA  ILE A 212      -7.504   0.635   5.334  1.00 95.56           H  
ATOM   3301  C   ILE A 212      -6.049  -0.786   4.692  1.00 95.56           C  
ATOM   3302  CB  ILE A 212      -8.375  -0.425   3.703  1.00 95.56           C  
ATOM   3303  HB  ILE A 212      -8.071  -0.825   2.736  1.00 95.56           H  
ATOM   3304  O   ILE A 212      -5.509  -1.429   3.792  1.00 95.56           O  
ATOM   3305  CG1 ILE A 212      -9.457   0.658   3.483  1.00 95.56           C  
ATOM   3306 HG12 ILE A 212      -9.748   1.085   4.443  1.00 95.56           H  
ATOM   3307 HG13 ILE A 212      -9.044   1.461   2.872  1.00 95.56           H  
ATOM   3308  CG2 ILE A 212      -8.904  -1.582   4.575  1.00 95.56           C  
ATOM   3309 HG21 ILE A 212      -9.746  -2.067   4.082  1.00 95.56           H  
ATOM   3310 HG22 ILE A 212      -8.132  -2.339   4.714  1.00 95.56           H  
ATOM   3311 HG23 ILE A 212      -9.230  -1.203   5.543  1.00 95.56           H  
ATOM   3312  CD1 ILE A 212     -10.714   0.167   2.766  1.00 95.56           C  
ATOM   3313 HD11 ILE A 212     -10.440  -0.376   1.861  1.00 95.56           H  
ATOM   3314 HD12 ILE A 212     -11.297  -0.468   3.434  1.00 95.56           H  
ATOM   3315 HD13 ILE A 212     -11.328   1.025   2.490  1.00 95.56           H  
ATOM   3316  N   THR A 213      -5.710  -0.909   5.970  1.00 93.44           N  
ATOM   3317  H   THR A 213      -6.193  -0.340   6.651  1.00 93.44           H  
ATOM   3318  CA  THR A 213      -4.549  -1.680   6.424  1.00 93.44           C  
ATOM   3319  HA  THR A 213      -4.429  -2.554   5.784  1.00 93.44           H  
ATOM   3320  C   THR A 213      -4.743  -2.184   7.850  1.00 93.44           C  
ATOM   3321  CB  THR A 213      -3.281  -0.827   6.276  1.00 93.44           C  
ATOM   3322  HB  THR A 213      -3.246  -0.444   5.256  1.00 93.44           H  
ATOM   3323  O   THR A 213      -5.746  -1.880   8.500  1.00 93.44           O  
ATOM   3324  CG2 THR A 213      -3.261   0.358   7.242  1.00 93.44           C  
ATOM   3325 HG21 THR A 213      -4.258   0.792   7.327  1.00 93.44           H  
ATOM   3326 HG22 THR A 213      -2.607   1.133   6.843  1.00 93.44           H  
ATOM   3327 HG23 THR A 213      -2.925   0.045   8.231  1.00 93.44           H  
ATOM   3328  OG1 THR A 213      -2.133  -1.618   6.486  1.00 93.44           O  
ATOM   3329  HG1 THR A 213      -1.388  -1.099   6.172  1.00 93.44           H  
ATOM   3330  N   THR A 214      -3.817  -3.002   8.339  1.00 92.31           N  
ATOM   3331  H   THR A 214      -2.964  -3.095   7.807  1.00 92.31           H  
ATOM   3332  CA  THR A 214      -3.850  -3.536   9.703  1.00 92.31           C  
ATOM   3333  HA  THR A 214      -4.859  -3.897   9.905  1.00 92.31           H  
ATOM   3334  C   THR A 214      -3.523  -2.451  10.732  1.00 92.31           C  
ATOM   3335  CB  THR A 214      -2.889  -4.722   9.875  1.00 92.31           C  
ATOM   3336  HB  THR A 214      -3.065  -5.168  10.854  1.00 92.31           H  
ATOM   3337  O   THR A 214      -2.878  -1.442  10.433  1.00 92.31           O  
ATOM   3338  CG2 THR A 214      -3.084  -5.812   8.819  1.00 92.31           C  
ATOM   3339 HG21 THR A 214      -2.464  -6.672   9.071  1.00 92.31           H  
ATOM   3340 HG22 THR A 214      -2.794  -5.445   7.834  1.00 92.31           H  
ATOM   3341 HG23 THR A 214      -4.129  -6.121   8.796  1.00 92.31           H  
ATOM   3342  OG1 THR A 214      -1.566  -4.249   9.841  1.00 92.31           O  
ATOM   3343  HG1 THR A 214      -1.007  -4.870   9.367  1.00 92.31           H  
ATOM   3344  N   ARG A 215      -3.928  -2.673  11.988  1.00 93.94           N  
ATOM   3345  H   ARG A 215      -4.473  -3.500  12.185  1.00 93.94           H  
ATOM   3346  CA  ARG A 215      -3.567  -1.770  13.090  1.00 93.94           C  
ATOM   3347  HA  ARG A 215      -3.886  -0.761  12.826  1.00 93.94           H  
ATOM   3348  C   ARG A 215      -2.052  -1.687  13.289  1.00 93.94           C  
ATOM   3349  CB  ARG A 215      -4.285  -2.188  14.377  1.00 93.94           C  
ATOM   3350  HB2 ARG A 215      -5.354  -2.245  14.167  1.00 93.94           H  
ATOM   3351  HB3 ARG A 215      -3.934  -3.170  14.695  1.00 93.94           H  
ATOM   3352  O   ARG A 215      -1.540  -0.588  13.453  1.00 93.94           O  
ATOM   3353  CG  ARG A 215      -4.031  -1.165  15.498  1.00 93.94           C  
ATOM   3354  HG2 ARG A 215      -4.336  -0.174  15.163  1.00 93.94           H  
ATOM   3355  HG3 ARG A 215      -2.965  -1.134  15.724  1.00 93.94           H  
ATOM   3356  CD  ARG A 215      -4.766  -1.499  16.797  1.00 93.94           C  
ATOM   3357  HD2 ARG A 215      -4.394  -2.449  17.181  1.00 93.94           H  
ATOM   3358  HD3 ARG A 215      -4.523  -0.721  17.520  1.00 93.94           H  
ATOM   3359  NE  ARG A 215      -6.223  -1.577  16.586  1.00 93.94           N  
ATOM   3360  HE  ARG A 215      -6.526  -1.722  15.633  1.00 93.94           H  
ATOM   3361  NH1 ARG A 215      -6.945  -1.062  18.707  1.00 93.94           N  
ATOM   3362 HH11 ARG A 215      -5.995  -0.814  18.943  1.00 93.94           H  
ATOM   3363 HH12 ARG A 215      -7.700  -0.511  19.089  1.00 93.94           H  
ATOM   3364  NH2 ARG A 215      -8.409  -1.610  17.157  1.00 93.94           N  
ATOM   3365 HH21 ARG A 215      -9.104  -1.255  17.800  1.00 93.94           H  
ATOM   3366 HH22 ARG A 215      -8.679  -1.781  16.199  1.00 93.94           H  
ATOM   3367  CZ  ARG A 215      -7.171  -1.419  17.484  1.00 93.94           C  
ATOM   3368  N   GLU A 216      -1.347  -2.819  13.214  1.00 90.56           N  
ATOM   3369  H   GLU A 216      -1.835  -3.687  13.048  1.00 90.56           H  
ATOM   3370  CA  GLU A 216       0.114  -2.867  13.380  1.00 90.56           C  
ATOM   3371  HA  GLU A 216       0.382  -2.500  14.371  1.00 90.56           H  
ATOM   3372  C   GLU A 216       0.832  -1.978  12.355  1.00 90.56           C  
ATOM   3373  CB  GLU A 216       0.635  -4.308  13.222  1.00 90.56           C  
ATOM   3374  HB2 GLU A 216       1.723  -4.271  13.285  1.00 90.56           H  
ATOM   3375  HB3 GLU A 216       0.358  -4.678  12.235  1.00 90.56           H  
ATOM   3376  O   GLU A 216       1.738  -1.228  12.712  1.00 90.56           O  
ATOM   3377  CG  GLU A 216       0.147  -5.301  14.288  1.00 90.56           C  
ATOM   3378  HG2 GLU A 216       0.394  -4.902  15.272  1.00 90.56           H  
ATOM   3379  HG3 GLU A 216      -0.937  -5.385  14.219  1.00 90.56           H  
ATOM   3380  CD  GLU A 216       0.773  -6.706  14.135  1.00 90.56           C  
ATOM   3381  OE1 GLU A 216       0.524  -7.549  15.026  1.00 90.56           O  
ATOM   3382  OE2 GLU A 216       1.475  -6.969  13.126  1.00 90.56           O  
ATOM   3383  N   TYR A 217       0.403  -2.019  11.089  1.00 92.38           N  
ATOM   3384  H   TYR A 217      -0.343  -2.653  10.839  1.00 92.38           H  
ATOM   3385  CA  TYR A 217       0.949  -1.149  10.047  1.00 92.38           C  
ATOM   3386  HA  TYR A 217       2.036  -1.222  10.026  1.00 92.38           H  
ATOM   3387  C   TYR A 217       0.632   0.321  10.316  1.00 92.38           C  
ATOM   3388  CB  TYR A 217       0.415  -1.600   8.688  1.00 92.38           C  
ATOM   3389  HB2 TYR A 217      -0.674  -1.558   8.706  1.00 92.38           H  
ATOM   3390  HB3 TYR A 217       0.701  -2.638   8.520  1.00 92.38           H  
ATOM   3391  O   TYR A 217       1.515   1.169  10.212  1.00 92.38           O  
ATOM   3392  CG  TYR A 217       0.927  -0.755   7.540  1.00 92.38           C  
ATOM   3393  CD1 TYR A 217       0.221   0.393   7.141  1.00 92.38           C  
ATOM   3394  HD1 TYR A 217      -0.661   0.696   7.686  1.00 92.38           H  
ATOM   3395  CD2 TYR A 217       2.118  -1.106   6.881  1.00 92.38           C  
ATOM   3396  HD2 TYR A 217       2.659  -1.989   7.188  1.00 92.38           H  
ATOM   3397  CE1 TYR A 217       0.685   1.182   6.074  1.00 92.38           C  
ATOM   3398  HE1 TYR A 217       0.145   2.058   5.745  1.00 92.38           H  
ATOM   3399  CE2 TYR A 217       2.597  -0.306   5.827  1.00 92.38           C  
ATOM   3400  HE2 TYR A 217       3.493  -0.587   5.293  1.00 92.38           H  
ATOM   3401  OH  TYR A 217       2.407   1.674   4.485  1.00 92.38           O  
ATOM   3402  HH  TYR A 217       3.290   1.423   4.205  1.00 92.38           H  
ATOM   3403  CZ  TYR A 217       1.898   0.857   5.441  1.00 92.38           C  
ATOM   3404  N   CYS A 218      -0.610   0.621  10.699  1.00 94.19           N  
ATOM   3405  H   CYS A 218      -1.286  -0.125  10.781  1.00 94.19           H  
ATOM   3406  CA  CYS A 218      -1.025   1.986  10.997  1.00 94.19           C  
ATOM   3407  HA  CYS A 218      -0.853   2.594  10.109  1.00 94.19           H  
ATOM   3408  C   CYS A 218      -0.211   2.604  12.146  1.00 94.19           C  
ATOM   3409  CB  CYS A 218      -2.521   1.979  11.318  1.00 94.19           C  
ATOM   3410  HB2 CYS A 218      -2.673   1.527  12.299  1.00 94.19           H  
ATOM   3411  HB3 CYS A 218      -3.036   1.368  10.576  1.00 94.19           H  
ATOM   3412  O   CYS A 218       0.256   3.735  12.031  1.00 94.19           O  
ATOM   3413  SG  CYS A 218      -3.267   3.624  11.310  1.00 94.19           S  
ATOM   3414  N   GLU A 219       0.014   1.846  13.223  1.00 93.69           N  
ATOM   3415  H   GLU A 219      -0.401   0.926  13.261  1.00 93.69           H  
ATOM   3416  CA  GLU A 219       0.832   2.268  14.365  1.00 93.69           C  
ATOM   3417  HA  GLU A 219       0.472   3.229  14.731  1.00 93.69           H  
ATOM   3418  C   GLU A 219       2.303   2.464  13.973  1.00 93.69           C  
ATOM   3419  CB  GLU A 219       0.715   1.235  15.500  1.00 93.69           C  
ATOM   3420  HB2 GLU A 219       0.884   0.238  15.090  1.00 93.69           H  
ATOM   3421  HB3 GLU A 219       1.488   1.440  16.240  1.00 93.69           H  
ATOM   3422  O   GLU A 219       2.900   3.474  14.346  1.00 93.69           O  
ATOM   3423  CG  GLU A 219      -0.652   1.282  16.206  1.00 93.69           C  
ATOM   3424  HG2 GLU A 219      -0.759   2.257  16.682  1.00 93.69           H  
ATOM   3425  HG3 GLU A 219      -1.445   1.191  15.464  1.00 93.69           H  
ATOM   3426  CD  GLU A 219      -0.842   0.181  17.268  1.00 93.69           C  
ATOM   3427  OE1 GLU A 219      -1.968   0.106  17.822  1.00 93.69           O  
ATOM   3428  OE2 GLU A 219       0.105  -0.596  17.524  1.00 93.69           O  
ATOM   3429  N   PHE A 220       2.876   1.553  13.175  1.00 91.69           N  
ATOM   3430  H   PHE A 220       2.345   0.734  12.916  1.00 91.69           H  
ATOM   3431  CA  PHE A 220       4.246   1.685  12.664  1.00 91.69           C  
ATOM   3432  HA  PHE A 220       4.929   1.783  13.509  1.00 91.69           H  
ATOM   3433  C   PHE A 220       4.434   2.936  11.793  1.00 91.69           C  
ATOM   3434  CB  PHE A 220       4.617   0.421  11.874  1.00 91.69           C  
ATOM   3435  HB2 PHE A 220       3.865   0.245  11.105  1.00 91.69           H  
ATOM   3436  HB3 PHE A 220       4.604  -0.435  12.549  1.00 91.69           H  
ATOM   3437  O   PHE A 220       5.464   3.600  11.868  1.00 91.69           O  
ATOM   3438  CG  PHE A 220       5.982   0.506  11.216  1.00 91.69           C  
ATOM   3439  CD1 PHE A 220       6.095   0.734   9.831  1.00 91.69           C  
ATOM   3440  HD1 PHE A 220       5.207   0.830   9.224  1.00 91.69           H  
ATOM   3441  CD2 PHE A 220       7.144   0.432  12.006  1.00 91.69           C  
ATOM   3442  HD2 PHE A 220       7.063   0.282  13.072  1.00 91.69           H  
ATOM   3443  CE1 PHE A 220       7.364   0.876   9.242  1.00 91.69           C  
ATOM   3444  HE1 PHE A 220       7.446   1.080   8.184  1.00 91.69           H  
ATOM   3445  CE2 PHE A 220       8.411   0.586  11.417  1.00 91.69           C  
ATOM   3446  HE2 PHE A 220       9.295   0.549  12.036  1.00 91.69           H  
ATOM   3447  CZ  PHE A 220       8.522   0.799  10.032  1.00 91.69           C  
ATOM   3448  HZ  PHE A 220       9.493   0.930   9.577  1.00 91.69           H  
ATOM   3449  N   MET A 221       3.424   3.283  10.995  1.00 89.56           N  
ATOM   3450  H   MET A 221       2.619   2.674  10.959  1.00 89.56           H  
ATOM   3451  CA  MET A 221       3.422   4.480  10.151  1.00 89.56           C  
ATOM   3452  HA  MET A 221       4.437   4.647   9.788  1.00 89.56           H  
ATOM   3453  C   MET A 221       3.031   5.761  10.904  1.00 89.56           C  
ATOM   3454  CB  MET A 221       2.510   4.240   8.939  1.00 89.56           C  
ATOM   3455  HB2 MET A 221       2.419   5.162   8.365  1.00 89.56           H  
ATOM   3456  HB3 MET A 221       1.515   3.961   9.286  1.00 89.56           H  
ATOM   3457  O   MET A 221       2.896   6.811  10.274  1.00 89.56           O  
ATOM   3458  CG  MET A 221       3.042   3.145   8.005  1.00 89.56           C  
ATOM   3459  HG2 MET A 221       2.316   3.002   7.205  1.00 89.56           H  
ATOM   3460  HG3 MET A 221       3.107   2.208   8.558  1.00 89.56           H  
ATOM   3461  SD  MET A 221       4.663   3.457   7.243  1.00 89.56           S  
ATOM   3462  CE  MET A 221       4.238   4.831   6.140  1.00 89.56           C  
ATOM   3463  HE1 MET A 221       5.105   5.083   5.529  1.00 89.56           H  
ATOM   3464  HE2 MET A 221       3.947   5.702   6.726  1.00 89.56           H  
ATOM   3465  HE3 MET A 221       3.415   4.536   5.490  1.00 89.56           H  
ATOM   3466  N   HIS A 222       2.830   5.691  12.227  1.00 88.62           N  
ATOM   3467  H   HIS A 222       2.995   4.807  12.687  1.00 88.62           H  
ATOM   3468  CA  HIS A 222       2.350   6.797  13.062  1.00 88.62           C  
ATOM   3469  HA  HIS A 222       2.103   6.368  14.033  1.00 88.62           H  
ATOM   3470  C   HIS A 222       1.041   7.429  12.548  1.00 88.62           C  
ATOM   3471  CB  HIS A 222       3.482   7.811  13.291  1.00 88.62           C  
ATOM   3472  HB2 HIS A 222       3.110   8.622  13.918  1.00 88.62           H  
ATOM   3473  HB3 HIS A 222       3.784   8.245  12.338  1.00 88.62           H  
ATOM   3474  O   HIS A 222       0.829   8.638  12.650  1.00 88.62           O  
ATOM   3475  CG  HIS A 222       4.689   7.219  13.970  1.00 88.62           C  
ATOM   3476  CD2 HIS A 222       5.852   6.804  13.380  1.00 88.62           C  
ATOM   3477  HD2 HIS A 222       6.058   6.807  12.320  1.00 88.62           H  
ATOM   3478  ND1 HIS A 222       4.815   6.991  15.319  1.00 88.62           N  
ATOM   3479  HD1 HIS A 222       4.100   7.157  16.013  1.00 88.62           H  
ATOM   3480  CE1 HIS A 222       6.031   6.468  15.539  1.00 88.62           C  
ATOM   3481  HE1 HIS A 222       6.414   6.177  16.506  1.00 88.62           H  
ATOM   3482  NE2 HIS A 222       6.715   6.359  14.391  1.00 88.62           N  
ATOM   3483  N   GLY A 223       0.169   6.608  11.960  1.00 89.81           N  
ATOM   3484  H   GLY A 223       0.383   5.621  11.953  1.00 89.81           H  
ATOM   3485  CA  GLY A 223      -1.123   7.023  11.428  1.00 89.81           C  
ATOM   3486  HA2 GLY A 223      -1.041   8.034  11.028  1.00 89.81           H  
ATOM   3487  HA3 GLY A 223      -1.400   6.359  10.609  1.00 89.81           H  
ATOM   3488  C   GLY A 223      -2.248   6.998  12.463  1.00 89.81           C  
ATOM   3489  O   GLY A 223      -2.105   6.494  13.578  1.00 89.81           O  
ATOM   3490  N   TYR A 224      -3.411   7.517  12.069  1.00 91.50           N  
ATOM   3491  H   TYR A 224      -3.457   7.890  11.131  1.00 91.50           H  
ATOM   3492  CA  TYR A 224      -4.637   7.434  12.861  1.00 91.50           C  
ATOM   3493  HA  TYR A 224      -4.374   7.214  13.896  1.00 91.50           H  
ATOM   3494  C   TYR A 224      -5.529   6.295  12.352  1.00 91.50           C  
ATOM   3495  CB  TYR A 224      -5.354   8.788  12.870  1.00 91.50           C  
ATOM   3496  HB2 TYR A 224      -5.714   9.017  11.867  1.00 91.50           H  
ATOM   3497  HB3 TYR A 224      -4.639   9.563  13.148  1.00 91.50           H  
ATOM   3498  O   TYR A 224      -6.031   6.349  11.228  1.00 91.50           O  
ATOM   3499  CG  TYR A 224      -6.517   8.835  13.839  1.00 91.50           C  
ATOM   3500  CD1 TYR A 224      -7.803   8.463  13.410  1.00 91.50           C  
ATOM   3501  HD1 TYR A 224      -7.943   8.128  12.393  1.00 91.50           H  
ATOM   3502  CD2 TYR A 224      -6.306   9.206  15.179  1.00 91.50           C  
ATOM   3503  HD2 TYR A 224      -5.311   9.467  15.508  1.00 91.50           H  
ATOM   3504  CE1 TYR A 224      -8.888   8.490  14.304  1.00 91.50           C  
ATOM   3505  HE1 TYR A 224      -9.867   8.168  13.983  1.00 91.50           H  
ATOM   3506  CE2 TYR A 224      -7.383   9.215  16.087  1.00 91.50           C  
ATOM   3507  HE2 TYR A 224      -7.209   9.487  17.117  1.00 91.50           H  
ATOM   3508  OH  TYR A 224      -9.726   8.890  16.509  1.00 91.50           O  
ATOM   3509  HH  TYR A 224      -9.428   8.851  17.421  1.00 91.50           H  
ATOM   3510  CZ  TYR A 224      -8.679   8.865  15.644  1.00 91.50           C  
ATOM   3511  N   PHE A 225      -5.728   5.270  13.183  1.00 94.88           N  
ATOM   3512  H   PHE A 225      -5.271   5.289  14.084  1.00 94.88           H  
ATOM   3513  CA  PHE A 225      -6.531   4.092  12.852  1.00 94.88           C  
ATOM   3514  HA  PHE A 225      -6.440   3.897  11.784  1.00 94.88           H  
ATOM   3515  C   PHE A 225      -8.014   4.317  13.175  1.00 94.88           C  
ATOM   3516  CB  PHE A 225      -5.971   2.876  13.605  1.00 94.88           C  
ATOM   3517  HB2 PHE A 225      -6.172   2.990  14.670  1.00 94.88           H  
ATOM   3518  HB3 PHE A 225      -4.887   2.846  13.492  1.00 94.88           H  
ATOM   3519  O   PHE A 225      -8.369   4.591  14.323  1.00 94.88           O  
ATOM   3520  CG  PHE A 225      -6.523   1.549  13.125  1.00 94.88           C  
ATOM   3521  CD1 PHE A 225      -7.480   0.857  13.889  1.00 94.88           C  
ATOM   3522  HD1 PHE A 225      -7.835   1.294  14.811  1.00 94.88           H  
ATOM   3523  CD2 PHE A 225      -6.078   1.004  11.908  1.00 94.88           C  
ATOM   3524  HD2 PHE A 225      -5.367   1.542  11.299  1.00 94.88           H  
ATOM   3525  CE1 PHE A 225      -7.975  -0.384  13.446  1.00 94.88           C  
ATOM   3526  HE1 PHE A 225      -8.734  -0.900  14.015  1.00 94.88           H  
ATOM   3527  CE2 PHE A 225      -6.561  -0.239  11.473  1.00 94.88           C  
ATOM   3528  HE2 PHE A 225      -6.214  -0.640  10.533  1.00 94.88           H  
ATOM   3529  CZ  PHE A 225      -7.497  -0.944  12.249  1.00 94.88           C  
ATOM   3530  HZ  PHE A 225      -7.873  -1.894  11.899  1.00 94.88           H  
ATOM   3531  N   HIS A 226      -8.890   4.164  12.182  1.00 95.31           N  
ATOM   3532  H   HIS A 226      -8.550   3.937  11.259  1.00 95.31           H  
ATOM   3533  CA  HIS A 226     -10.337   4.318  12.341  1.00 95.31           C  
ATOM   3534  HA  HIS A 226     -10.547   4.960  13.197  1.00 95.31           H  
ATOM   3535  C   HIS A 226     -11.012   2.970  12.603  1.00 95.31           C  
ATOM   3536  CB  HIS A 226     -10.912   5.012  11.108  1.00 95.31           C  
ATOM   3537  HB2 HIS A 226     -11.999   4.953  11.154  1.00 95.31           H  
ATOM   3538  HB3 HIS A 226     -10.589   4.491  10.207  1.00 95.31           H  
ATOM   3539  O   HIS A 226     -11.325   2.219  11.682  1.00 95.31           O  
ATOM   3540  CG  HIS A 226     -10.532   6.464  11.029  1.00 95.31           C  
ATOM   3541  CD2 HIS A 226      -9.476   7.023  10.361  1.00 95.31           C  
ATOM   3542  HD2 HIS A 226      -8.720   6.490   9.803  1.00 95.31           H  
ATOM   3543  ND1 HIS A 226     -11.261   7.486  11.585  1.00 95.31           N  
ATOM   3544  HD1 HIS A 226     -12.131   7.364  12.084  1.00 95.31           H  
ATOM   3545  CE1 HIS A 226     -10.668   8.641  11.253  1.00 95.31           C  
ATOM   3546  HE1 HIS A 226     -11.034   9.623  11.514  1.00 95.31           H  
ATOM   3547  NE2 HIS A 226      -9.577   8.414  10.512  1.00 95.31           N  
ATOM   3548  N   GLU A 227     -11.244   2.650  13.877  1.00 92.12           N  
ATOM   3549  H   GLU A 227     -10.949   3.302  14.590  1.00 92.12           H  
ATOM   3550  CA  GLU A 227     -11.870   1.385  14.289  1.00 92.12           C  
ATOM   3551  HA  GLU A 227     -11.354   0.563  13.792  1.00 92.12           H  
ATOM   3552  C   GLU A 227     -13.355   1.268  13.922  1.00 92.12           C  
ATOM   3553  CB  GLU A 227     -11.733   1.190  15.805  1.00 92.12           C  
ATOM   3554  HB2 GLU A 227     -12.219   2.014  16.328  1.00 92.12           H  
ATOM   3555  HB3 GLU A 227     -12.245   0.264  16.065  1.00 92.12           H  
ATOM   3556  O   GLU A 227     -13.888   0.164  13.860  1.00 92.12           O  
ATOM   3557  CG  GLU A 227     -10.271   1.093  16.254  1.00 92.12           C  
ATOM   3558  HG2 GLU A 227      -9.788   2.063  16.131  1.00 92.12           H  
ATOM   3559  HG3 GLU A 227      -9.771   0.371  15.610  1.00 92.12           H  
ATOM   3560  CD  GLU A 227     -10.113   0.616  17.703  1.00 92.12           C  
ATOM   3561  OE1 GLU A 227      -9.021   0.813  18.282  1.00 92.12           O  
ATOM   3562  OE2 GLU A 227     -10.913  -0.222  18.158  1.00 92.12           O  
ATOM   3563  N   ASP A 228     -14.025   2.392  13.697  1.00 90.25           N  
ATOM   3564  H   ASP A 228     -13.528   3.270  13.745  1.00 90.25           H  
ATOM   3565  CA  ASP A 228     -15.454   2.500  13.419  1.00 90.25           C  
ATOM   3566  HA  ASP A 228     -15.973   1.675  13.907  1.00 90.25           H  
ATOM   3567  C   ASP A 228     -15.777   2.403  11.921  1.00 90.25           C  
ATOM   3568  CB  ASP A 228     -15.970   3.808  14.050  1.00 90.25           C  
ATOM   3569  HB2 ASP A 228     -15.849   3.739  15.131  1.00 90.25           H  
ATOM   3570  HB3 ASP A 228     -17.038   3.887  13.847  1.00 90.25           H  
ATOM   3571  O   ASP A 228     -16.780   1.801  11.544  1.00 90.25           O  
ATOM   3572  CG  ASP A 228     -15.265   5.092  13.569  1.00 90.25           C  
ATOM   3573  OD1 ASP A 228     -14.013   5.092  13.445  1.00 90.25           O  
ATOM   3574  OD2 ASP A 228     -15.980   6.092  13.358  1.00 90.25           O  
ATOM   3575  N   ALA A 229     -14.900   2.912  11.055  1.00 95.25           N  
ATOM   3576  H   ALA A 229     -14.084   3.374  11.431  1.00 95.25           H  
ATOM   3577  CA  ALA A 229     -15.105   2.932   9.607  1.00 95.25           C  
ATOM   3578  HA  ALA A 229     -16.174   3.007   9.411  1.00 95.25           H  
ATOM   3579  C   ALA A 229     -14.600   1.659   8.901  1.00 95.25           C  
ATOM   3580  CB  ALA A 229     -14.454   4.198   9.050  1.00 95.25           C  
ATOM   3581  HB1 ALA A 229     -14.636   4.265   7.977  1.00 95.25           H  
ATOM   3582  HB2 ALA A 229     -14.880   5.076   9.535  1.00 95.25           H  
ATOM   3583  HB3 ALA A 229     -13.379   4.172   9.228  1.00 95.25           H  
ATOM   3584  O   ALA A 229     -13.700   0.963   9.383  1.00 95.25           O  
ATOM   3585  N   THR A 230     -15.166   1.361   7.731  1.00 96.19           N  
ATOM   3586  H   THR A 230     -15.919   1.948   7.402  1.00 96.19           H  
ATOM   3587  CA  THR A 230     -14.744   0.257   6.843  1.00 96.19           C  
ATOM   3588  HA  THR A 230     -13.952  -0.323   7.317  1.00 96.19           H  
ATOM   3589  C   THR A 230     -14.183   0.759   5.510  1.00 96.19           C  
ATOM   3590  CB  THR A 230     -15.909  -0.698   6.551  1.00 96.19           C  
ATOM   3591  HB  THR A 230     -15.563  -1.494   5.892  1.00 96.19           H  
ATOM   3592  O   THR A 230     -13.454   0.021   4.851  1.00 96.19           O  
ATOM   3593  CG2 THR A 230     -16.498  -1.333   7.811  1.00 96.19           C  
ATOM   3594 HG21 THR A 230     -16.971  -0.574   8.434  1.00 96.19           H  
ATOM   3595 HG22 THR A 230     -17.239  -2.079   7.524  1.00 96.19           H  
ATOM   3596 HG23 THR A 230     -15.705  -1.826   8.373  1.00 96.19           H  
ATOM   3597  OG1 THR A 230     -16.892   0.053   5.888  1.00 96.19           O  
ATOM   3598  HG1 THR A 230     -17.774  -0.191   6.176  1.00 96.19           H  
ATOM   3599  N   LEU A 231     -14.477   2.010   5.135  1.00 96.75           N  
ATOM   3600  H   LEU A 231     -15.110   2.534   5.722  1.00 96.75           H  
ATOM   3601  CA  LEU A 231     -14.035   2.660   3.899  1.00 96.75           C  
ATOM   3602  HA  LEU A 231     -13.335   2.014   3.369  1.00 96.75           H  
ATOM   3603  C   LEU A 231     -13.308   3.976   4.186  1.00 96.75           C  
ATOM   3604  CB  LEU A 231     -15.247   2.925   2.993  1.00 96.75           C  
ATOM   3605  HB2 LEU A 231     -15.974   3.501   3.567  1.00 96.75           H  
ATOM   3606  HB3 LEU A 231     -14.935   3.545   2.153  1.00 96.75           H  
ATOM   3607  O   LEU A 231     -13.668   4.724   5.094  1.00 96.75           O  
ATOM   3608  CG  LEU A 231     -15.939   1.671   2.440  1.00 96.75           C  
ATOM   3609  HG  LEU A 231     -16.195   0.993   3.255  1.00 96.75           H  
ATOM   3610  CD1 LEU A 231     -17.230   2.106   1.751  1.00 96.75           C  
ATOM   3611 HD11 LEU A 231     -17.893   2.577   2.476  1.00 96.75           H  
ATOM   3612 HD12 LEU A 231     -17.734   1.238   1.325  1.00 96.75           H  
ATOM   3613 HD13 LEU A 231     -17.001   2.819   0.959  1.00 96.75           H  
ATOM   3614  CD2 LEU A 231     -15.068   0.930   1.423  1.00 96.75           C  
ATOM   3615 HD21 LEU A 231     -15.613   0.081   1.011  1.00 96.75           H  
ATOM   3616 HD22 LEU A 231     -14.782   1.606   0.618  1.00 96.75           H  
ATOM   3617 HD23 LEU A 231     -14.167   0.562   1.914  1.00 96.75           H  
ATOM   3618  N   CYS A 232     -12.320   4.297   3.363  1.00 96.06           N  
ATOM   3619  H   CYS A 232     -12.189   3.715   2.548  1.00 96.06           H  
ATOM   3620  CA  CYS A 232     -11.622   5.573   3.374  1.00 96.06           C  
ATOM   3621  HA  CYS A 232     -11.232   5.746   4.377  1.00 96.06           H  
ATOM   3622  C   CYS A 232     -12.546   6.752   3.043  1.00 96.06           C  
ATOM   3623  CB  CYS A 232     -10.445   5.487   2.400  1.00 96.06           C  
ATOM   3624  HB2 CYS A 232     -10.140   6.496   2.123  1.00 96.06           H  
ATOM   3625  HB3 CYS A 232     -10.750   4.969   1.491  1.00 96.06           H  
ATOM   3626  O   CYS A 232     -12.406   7.821   3.635  1.00 96.06           O  
ATOM   3627  SG  CYS A 232      -9.013   4.655   3.121  1.00 96.06           S  
ATOM   3628  N   SER A 233     -13.551   6.577   2.180  1.00 94.44           N  
ATOM   3629  H   SER A 233     -13.591   5.733   1.626  1.00 94.44           H  
ATOM   3630  CA  SER A 233     -14.549   7.623   1.916  1.00 94.44           C  
ATOM   3631  HA  SER A 233     -14.021   8.517   1.583  1.00 94.44           H  
ATOM   3632  C   SER A 233     -15.398   8.016   3.130  1.00 94.44           C  
ATOM   3633  CB  SER A 233     -15.501   7.186   0.807  1.00 94.44           C  
ATOM   3634  HB2 SER A 233     -16.153   8.023   0.559  1.00 94.44           H  
ATOM   3635  HB3 SER A 233     -14.940   6.928  -0.091  1.00 94.44           H  
ATOM   3636  O   SER A 233     -16.036   9.070   3.096  1.00 94.44           O  
ATOM   3637  OG  SER A 233     -16.287   6.090   1.239  1.00 94.44           O  
ATOM   3638  HG  SER A 233     -17.143   6.420   1.520  1.00 94.44           H  
ATOM   3639  N   GLN A 234     -15.440   7.183   4.177  1.00 93.69           N  
ATOM   3640  H   GLN A 234     -14.881   6.343   4.137  1.00 93.69           H  
ATOM   3641  CA  GLN A 234     -16.196   7.436   5.408  1.00 93.69           C  
ATOM   3642  HA  GLN A 234     -17.108   7.979   5.162  1.00 93.69           H  
ATOM   3643  C   GLN A 234     -15.423   8.299   6.415  1.00 93.69           C  
ATOM   3644  CB  GLN A 234     -16.590   6.101   6.058  1.00 93.69           C  
ATOM   3645  HB2 GLN A 234     -15.687   5.516   6.227  1.00 93.69           H  
ATOM   3646  HB3 GLN A 234     -17.032   6.302   7.034  1.00 93.69           H  
ATOM   3647  O   GLN A 234     -16.009   8.739   7.404  1.00 93.69           O  
ATOM   3648  CG  GLN A 234     -17.604   5.285   5.239  1.00 93.69           C  
ATOM   3649  HG2 GLN A 234     -18.572   5.782   5.296  1.00 93.69           H  
ATOM   3650  HG3 GLN A 234     -17.305   5.254   4.191  1.00 93.69           H  
ATOM   3651  CD  GLN A 234     -17.756   3.845   5.732  1.00 93.69           C  
ATOM   3652  NE2 GLN A 234     -18.772   3.143   5.283  1.00 93.69           N  
ATOM   3653 HE21 GLN A 234     -18.808   2.172   5.560  1.00 93.69           H  
ATOM   3654 HE22 GLN A 234     -19.460   3.572   4.681  1.00 93.69           H  
ATOM   3655  OE1 GLN A 234     -16.968   3.317   6.504  1.00 93.69           O  
ATOM   3656  N   VAL A 235     -14.129   8.554   6.184  1.00 93.06           N  
ATOM   3657  H   VAL A 235     -13.709   8.216   5.330  1.00 93.06           H  
ATOM   3658  CA  VAL A 235     -13.256   9.272   7.120  1.00 93.06           C  
ATOM   3659  HA  VAL A 235     -13.860   9.600   7.967  1.00 93.06           H  
ATOM   3660  C   VAL A 235     -12.678  10.543   6.497  1.00 93.06           C  
ATOM   3661  CB  VAL A 235     -12.163   8.356   7.709  1.00 93.06           C  
ATOM   3662  HB  VAL A 235     -11.610   8.933   8.450  1.00 93.06           H  
ATOM   3663  O   VAL A 235     -12.517  10.664   5.284  1.00 93.06           O  
ATOM   3664  CG1 VAL A 235     -12.791   7.148   8.415  1.00 93.06           C  
ATOM   3665 HG11 VAL A 235     -12.006   6.522   8.839  1.00 93.06           H  
ATOM   3666 HG12 VAL A 235     -13.353   6.541   7.705  1.00 93.06           H  
ATOM   3667 HG13 VAL A 235     -13.457   7.481   9.211  1.00 93.06           H  
ATOM   3668  CG2 VAL A 235     -11.163   7.830   6.678  1.00 93.06           C  
ATOM   3669 HG21 VAL A 235     -10.350   7.312   7.187  1.00 93.06           H  
ATOM   3670 HG22 VAL A 235     -10.740   8.646   6.093  1.00 93.06           H  
ATOM   3671 HG23 VAL A 235     -11.663   7.128   6.010  1.00 93.06           H  
ATOM   3672  N   HIS A 236     -12.353  11.519   7.345  1.00 91.19           N  
ATOM   3673  H   HIS A 236     -12.508  11.363   8.331  1.00 91.19           H  
ATOM   3674  CA  HIS A 236     -11.755  12.792   6.940  1.00 91.19           C  
ATOM   3675  HA  HIS A 236     -11.672  12.831   5.853  1.00 91.19           H  
ATOM   3676  C   HIS A 236     -10.335  12.894   7.502  1.00 91.19           C  
ATOM   3677  CB  HIS A 236     -12.664  13.955   7.365  1.00 91.19           C  
ATOM   3678  HB2 HIS A 236     -12.186  14.897   7.094  1.00 91.19           H  
ATOM   3679  HB3 HIS A 236     -12.788  13.945   8.448  1.00 91.19           H  
ATOM   3680  O   HIS A 236     -10.106  13.480   8.557  1.00 91.19           O  
ATOM   3681  CG  HIS A 236     -14.023  13.907   6.712  1.00 91.19           C  
ATOM   3682  CD2 HIS A 236     -15.211  13.577   7.307  1.00 91.19           C  
ATOM   3683  HD2 HIS A 236     -15.345  13.311   8.345  1.00 91.19           H  
ATOM   3684  ND1 HIS A 236     -14.295  14.159   5.388  1.00 91.19           N  
ATOM   3685  HD1 HIS A 236     -13.620  14.435   4.689  1.00 91.19           H  
ATOM   3686  CE1 HIS A 236     -15.611  13.983   5.191  1.00 91.19           C  
ATOM   3687  HE1 HIS A 236     -16.119  14.093   4.244  1.00 91.19           H  
ATOM   3688  NE2 HIS A 236     -16.221  13.647   6.338  1.00 91.19           N  
ATOM   3689  N   CYS A 237      -9.367  12.302   6.802  1.00 92.31           N  
ATOM   3690  H   CYS A 237      -9.619  11.754   5.992  1.00 92.31           H  
ATOM   3691  CA  CYS A 237      -7.999  12.181   7.307  1.00 92.31           C  
ATOM   3692  HA  CYS A 237      -8.029  11.659   8.263  1.00 92.31           H  
ATOM   3693  C   CYS A 237      -7.305  13.520   7.578  1.00 92.31           C  
ATOM   3694  CB  CYS A 237      -7.192  11.357   6.305  1.00 92.31           C  
ATOM   3695  HB2 CYS A 237      -6.134  11.439   6.553  1.00 92.31           H  
ATOM   3696  HB3 CYS A 237      -7.339  11.768   5.306  1.00 92.31           H  
ATOM   3697  O   CYS A 237      -6.586  13.647   8.567  1.00 92.31           O  
ATOM   3698  SG  CYS A 237      -7.602   9.602   6.264  1.00 92.31           S  
ATOM   3699  N   LEU A 238      -7.544  14.539   6.747  1.00 92.50           N  
ATOM   3700  H   LEU A 238      -8.127  14.377   5.938  1.00 92.50           H  
ATOM   3701  CA  LEU A 238      -6.920  15.851   6.924  1.00 92.50           C  
ATOM   3702  HA  LEU A 238      -5.841  15.697   6.958  1.00 92.50           H  
ATOM   3703  C   LEU A 238      -7.324  16.522   8.249  1.00 92.50           C  
ATOM   3704  CB  LEU A 238      -7.261  16.723   5.706  1.00 92.50           C  
ATOM   3705  HB2 LEU A 238      -8.330  16.936   5.721  1.00 92.50           H  
ATOM   3706  HB3 LEU A 238      -7.039  16.160   4.799  1.00 92.50           H  
ATOM   3707  O   LEU A 238      -6.489  17.169   8.872  1.00 92.50           O  
ATOM   3708  CG  LEU A 238      -6.486  18.053   5.651  1.00 92.50           C  
ATOM   3709  HG  LEU A 238      -6.690  18.640   6.546  1.00 92.50           H  
ATOM   3710  CD1 LEU A 238      -4.975  17.850   5.501  1.00 92.50           C  
ATOM   3711 HD11 LEU A 238      -4.489  18.814   5.353  1.00 92.50           H  
ATOM   3712 HD12 LEU A 238      -4.762  17.200   4.652  1.00 92.50           H  
ATOM   3713 HD13 LEU A 238      -4.567  17.407   6.409  1.00 92.50           H  
ATOM   3714  CD2 LEU A 238      -6.972  18.843   4.442  1.00 92.50           C  
ATOM   3715 HD21 LEU A 238      -6.700  18.315   3.528  1.00 92.50           H  
ATOM   3716 HD22 LEU A 238      -6.514  19.832   4.442  1.00 92.50           H  
ATOM   3717 HD23 LEU A 238      -8.057  18.943   4.480  1.00 92.50           H  
ATOM   3718  N   ASP A 239      -8.560  16.314   8.713  1.00 88.56           N  
ATOM   3719  H   ASP A 239      -9.178  15.706   8.196  1.00 88.56           H  
ATOM   3720  CA  ASP A 239      -9.040  16.814  10.011  1.00 88.56           C  
ATOM   3721  HA  ASP A 239      -8.950  17.900  10.047  1.00 88.56           H  
ATOM   3722  C   ASP A 239      -8.206  16.239  11.170  1.00 88.56           C  
ATOM   3723  CB  ASP A 239     -10.525  16.442  10.148  1.00 88.56           C  
ATOM   3724  HB2 ASP A 239     -11.073  16.834   9.291  1.00 88.56           H  
ATOM   3725  HB3 ASP A 239     -10.628  15.357  10.143  1.00 88.56           H  
ATOM   3726  O   ASP A 239      -7.769  16.966  12.062  1.00 88.56           O  
ATOM   3727  CG  ASP A 239     -11.157  16.990  11.427  1.00 88.56           C  
ATOM   3728  OD1 ASP A 239     -11.290  18.230  11.507  1.00 88.56           O  
ATOM   3729  OD2 ASP A 239     -11.526  16.161  12.298  1.00 88.56           O  
ATOM   3730  N   LYS A 240      -7.884  14.939  11.102  1.00 86.56           N  
ATOM   3731  H   LYS A 240      -8.217  14.417  10.304  1.00 86.56           H  
ATOM   3732  CA  LYS A 240      -7.038  14.263  12.098  1.00 86.56           C  
ATOM   3733  HA  LYS A 240      -7.360  14.572  13.093  1.00 86.56           H  
ATOM   3734  C   LYS A 240      -5.581  14.704  12.036  1.00 86.56           C  
ATOM   3735  CB  LYS A 240      -7.161  12.732  11.965  1.00 86.56           C  
ATOM   3736  HB2 LYS A 240      -6.813  12.422  10.980  1.00 86.56           H  
ATOM   3737  HB3 LYS A 240      -6.506  12.269  12.704  1.00 86.56           H  
ATOM   3738  O   LYS A 240      -4.977  14.914  13.083  1.00 86.56           O  
ATOM   3739  CG  LYS A 240      -8.582  12.187  12.178  1.00 86.56           C  
ATOM   3740  HG2 LYS A 240      -8.541  11.098  12.183  1.00 86.56           H  
ATOM   3741  HG3 LYS A 240      -9.216  12.500  11.348  1.00 86.56           H  
ATOM   3742  CD  LYS A 240      -9.194  12.681  13.495  1.00 86.56           C  
ATOM   3743  HD2 LYS A 240      -9.308  13.764  13.438  1.00 86.56           H  
ATOM   3744  HD3 LYS A 240      -8.536  12.429  14.327  1.00 86.56           H  
ATOM   3745  CE  LYS A 240     -10.574  12.071  13.721  1.00 86.56           C  
ATOM   3746  HE2 LYS A 240     -11.083  12.016  12.759  1.00 86.56           H  
ATOM   3747  HE3 LYS A 240     -10.459  11.058  14.107  1.00 86.56           H  
ATOM   3748  NZ  LYS A 240     -11.361  12.922  14.643  1.00 86.56           N  
ATOM   3749  HZ1 LYS A 240     -12.280  12.532  14.795  1.00 86.56           H  
ATOM   3750  HZ2 LYS A 240     -10.881  13.039  15.524  1.00 86.56           H  
ATOM   3751  HZ3 LYS A 240     -11.478  13.834  14.224  1.00 86.56           H  
ATOM   3752  N   VAL A 241      -5.030  14.888  10.836  1.00 88.44           N  
ATOM   3753  H   VAL A 241      -5.586  14.666  10.023  1.00 88.44           H  
ATOM   3754  CA  VAL A 241      -3.648  15.365  10.657  1.00 88.44           C  
ATOM   3755  HA  VAL A 241      -2.976  14.737  11.242  1.00 88.44           H  
ATOM   3756  C   VAL A 241      -3.491  16.793  11.180  1.00 88.44           C  
ATOM   3757  CB  VAL A 241      -3.229  15.269   9.179  1.00 88.44           C  
ATOM   3758  HB  VAL A 241      -3.965  15.785   8.562  1.00 88.44           H  
ATOM   3759  O   VAL A 241      -2.541  17.089  11.901  1.00 88.44           O  
ATOM   3760  CG1 VAL A 241      -1.855  15.895   8.916  1.00 88.44           C  
ATOM   3761 HG11 VAL A 241      -1.108  15.450   9.573  1.00 88.44           H  
ATOM   3762 HG12 VAL A 241      -1.573  15.718   7.878  1.00 88.44           H  
ATOM   3763 HG13 VAL A 241      -1.886  16.973   9.079  1.00 88.44           H  
ATOM   3764  CG2 VAL A 241      -3.156  13.803   8.732  1.00 88.44           C  
ATOM   3765 HG21 VAL A 241      -2.926  13.758   7.667  1.00 88.44           H  
ATOM   3766 HG22 VAL A 241      -4.104  13.293   8.903  1.00 88.44           H  
ATOM   3767 HG23 VAL A 241      -2.374  13.282   9.283  1.00 88.44           H  
ATOM   3768  N   CYS A 242      -4.440  17.676  10.864  1.00 92.31           N  
ATOM   3769  H   CYS A 242      -5.201  17.384  10.267  1.00 92.31           H  
ATOM   3770  CA  CYS A 242      -4.408  19.062  11.308  1.00 92.31           C  
ATOM   3771  HA  CYS A 242      -3.426  19.474  11.076  1.00 92.31           H  
ATOM   3772  C   CYS A 242      -4.598  19.194  12.828  1.00 92.31           C  
ATOM   3773  CB  CYS A 242      -5.455  19.846  10.509  1.00 92.31           C  
ATOM   3774  HB2 CYS A 242      -6.413  19.334  10.595  1.00 92.31           H  
ATOM   3775  HB3 CYS A 242      -5.574  20.842  10.936  1.00 92.31           H  
ATOM   3776  O   CYS A 242      -3.937  20.032  13.435  1.00 92.31           O  
ATOM   3777  SG  CYS A 242      -5.035  20.010   8.752  1.00 92.31           S  
ATOM   3778  N   GLY A 243      -5.450  18.390  13.464  1.00 87.44           N  
ATOM   3779  H   GLY A 243      -6.031  17.755  12.935  1.00 87.44           H  
ATOM   3780  CA  GLY A 243      -5.676  18.509  14.908  1.00 87.44           C  
ATOM   3781  HA2 GLY A 243      -4.720  18.432  15.427  1.00 87.44           H  
ATOM   3782  HA3 GLY A 243      -6.320  17.699  15.251  1.00 87.44           H  
ATOM   3783  C   GLY A 243      -6.324  19.844  15.290  1.00 87.44           C  
ATOM   3784  O   GLY A 243      -7.140  20.375  14.535  1.00 87.44           O  
ATOM   3785  N   LEU A 244      -5.944  20.411  16.443  1.00 88.31           N  
ATOM   3786  H   LEU A 244      -5.223  19.945  16.975  1.00 88.31           H  
ATOM   3787  CA  LEU A 244      -6.552  21.613  17.041  1.00 88.31           C  
ATOM   3788  HA  LEU A 244      -6.145  21.715  18.046  1.00 88.31           H  
ATOM   3789  C   LEU A 244      -8.077  21.457  17.217  1.00 88.31           C  
ATOM   3790  CB  LEU A 244      -6.150  22.875  16.238  1.00 88.31           C  
ATOM   3791  HB2 LEU A 244      -6.667  23.748  16.636  1.00 88.31           H  
ATOM   3792  HB3 LEU A 244      -6.475  22.729  15.208  1.00 88.31           H  
ATOM   3793  O   LEU A 244      -8.553  20.457  17.754  1.00 88.31           O  
ATOM   3794  CG  LEU A 244      -4.649  23.191  16.261  1.00 88.31           C  
ATOM   3795  HG  LEU A 244      -4.076  22.266  16.196  1.00 88.31           H  
ATOM   3796  CD1 LEU A 244      -4.271  24.061  15.056  1.00 88.31           C  
ATOM   3797 HD11 LEU A 244      -5.095  24.166  14.350  1.00 88.31           H  
ATOM   3798 HD12 LEU A 244      -3.479  23.520  14.538  1.00 88.31           H  
ATOM   3799 HD13 LEU A 244      -3.904  25.040  15.364  1.00 88.31           H  
ATOM   3800  CD2 LEU A 244      -4.262  23.922  17.550  1.00 88.31           C  
ATOM   3801 HD21 LEU A 244      -3.191  24.128  17.540  1.00 88.31           H  
ATOM   3802 HD22 LEU A 244      -4.470  23.270  18.398  1.00 88.31           H  
ATOM   3803 HD23 LEU A 244      -4.828  24.847  17.657  1.00 88.31           H  
ATOM   3804  N   LEU A 245      -8.859  22.454  16.798  1.00 80.56           N  
ATOM   3805  H   LEU A 245      -8.419  23.243  16.347  1.00 80.56           H  
ATOM   3806  CA  LEU A 245     -10.298  22.324  16.643  1.00 80.56           C  
ATOM   3807  HA  LEU A 245     -10.679  21.698  17.450  1.00 80.56           H  
ATOM   3808  C   LEU A 245     -10.569  21.667  15.285  1.00 80.56           C  
ATOM   3809  CB  LEU A 245     -10.975  23.704  16.730  1.00 80.56           C  
ATOM   3810  HB2 LEU A 245     -12.044  23.581  16.551  1.00 80.56           H  
ATOM   3811  HB3 LEU A 245     -10.588  24.334  15.930  1.00 80.56           H  
ATOM   3812  O   LEU A 245     -10.138  22.225  14.276  1.00 80.56           O  
ATOM   3813  CG  LEU A 245     -10.774  24.424  18.074  1.00 80.56           C  
ATOM   3814  HG  LEU A 245      -9.713  24.467  18.322  1.00 80.56           H  
ATOM   3815  CD1 LEU A 245     -11.290  25.859  17.972  1.00 80.56           C  
ATOM   3816 HD11 LEU A 245     -10.745  26.386  17.189  1.00 80.56           H  
ATOM   3817 HD12 LEU A 245     -12.353  25.857  17.730  1.00 80.56           H  
ATOM   3818 HD13 LEU A 245     -11.133  26.374  18.920  1.00 80.56           H  
ATOM   3819  CD2 LEU A 245     -11.525  23.720  19.205  1.00 80.56           C  
ATOM   3820 HD21 LEU A 245     -11.120  22.718  19.350  1.00 80.56           H  
ATOM   3821 HD22 LEU A 245     -11.397  24.279  20.131  1.00 80.56           H  
ATOM   3822 HD23 LEU A 245     -12.588  23.654  18.970  1.00 80.56           H  
ATOM   3823  N   PRO A 246     -11.321  20.553  15.229  1.00 80.75           N  
ATOM   3824  CA  PRO A 246     -11.820  20.011  13.965  1.00 80.75           C  
ATOM   3825  HA  PRO A 246     -10.974  19.551  13.454  1.00 80.75           H  
ATOM   3826  C   PRO A 246     -12.434  21.084  13.047  1.00 80.75           C  
ATOM   3827  CB  PRO A 246     -12.832  18.918  14.339  1.00 80.75           C  
ATOM   3828  HB2 PRO A 246     -12.696  18.037  13.712  1.00 80.75           H  
ATOM   3829  HB3 PRO A 246     -13.857  19.269  14.217  1.00 80.75           H  
ATOM   3830  O   PRO A 246     -12.885  22.128  13.531  1.00 80.75           O  
ATOM   3831  CG  PRO A 246     -12.554  18.575  15.808  1.00 80.75           C  
ATOM   3832  HG2 PRO A 246     -12.043  17.614  15.864  1.00 80.75           H  
ATOM   3833  HG3 PRO A 246     -13.482  18.530  16.377  1.00 80.75           H  
ATOM   3834  CD  PRO A 246     -11.625  19.667  16.346  1.00 80.75           C  
ATOM   3835  HD2 PRO A 246     -12.102  20.194  17.172  1.00 80.75           H  
ATOM   3836  HD3 PRO A 246     -10.702  19.210  16.704  1.00 80.75           H  
ATOM   3837  N   PHE A 247     -12.508  20.851  11.746  1.00 85.94           N  
ATOM   3838  H   PHE A 247     -12.126  19.984  11.396  1.00 85.94           H  
ATOM   3839  CA  PHE A 247     -13.094  21.823  10.810  1.00 85.94           C  
ATOM   3840  HA  PHE A 247     -12.622  22.792  10.973  1.00 85.94           H  
ATOM   3841  C   PHE A 247     -14.604  22.009  11.033  1.00 85.94           C  
ATOM   3842  CB  PHE A 247     -12.797  21.373   9.379  1.00 85.94           C  
ATOM   3843  HB2 PHE A 247     -13.122  22.157   8.694  1.00 85.94           H  
ATOM   3844  HB3 PHE A 247     -13.392  20.482   9.180  1.00 85.94           H  
ATOM   3845  O   PHE A 247     -15.265  21.086  11.511  1.00 85.94           O  
ATOM   3846  CG  PHE A 247     -11.340  21.059   9.089  1.00 85.94           C  
ATOM   3847  CD1 PHE A 247     -10.314  21.917   9.532  1.00 85.94           C  
ATOM   3848  HD1 PHE A 247     -10.563  22.803  10.098  1.00 85.94           H  
ATOM   3849  CD2 PHE A 247     -11.014  19.907   8.351  1.00 85.94           C  
ATOM   3850  HD2 PHE A 247     -11.794  19.241   8.015  1.00 85.94           H  
ATOM   3851  CE1 PHE A 247      -8.971  21.624   9.225  1.00 85.94           C  
ATOM   3852  HE1 PHE A 247      -8.168  22.273   9.541  1.00 85.94           H  
ATOM   3853  CE2 PHE A 247      -9.675  19.619   8.046  1.00 85.94           C  
ATOM   3854  HE2 PHE A 247      -9.433  18.733   7.479  1.00 85.94           H  
ATOM   3855  CZ  PHE A 247      -8.657  20.477   8.483  1.00 85.94           C  
ATOM   3856  HZ  PHE A 247      -7.631  20.249   8.235  1.00 85.94           H  
ATOM   3857  N   LEU A 248     -15.193  23.173  10.704  1.00 80.00           N  
ATOM   3858  H   LEU A 248     -14.636  23.934  10.343  1.00 80.00           H  
ATOM   3859  CA  LEU A 248     -16.660  23.317  10.747  1.00 80.00           C  
ATOM   3860  HA  LEU A 248     -17.023  23.097  11.751  1.00 80.00           H  
ATOM   3861  C   LEU A 248     -17.316  22.313   9.806  1.00 80.00           C  
ATOM   3862  CB  LEU A 248     -17.149  24.712  10.321  1.00 80.00           C  
ATOM   3863  HB2 LEU A 248     -16.526  25.114   9.522  1.00 80.00           H  
ATOM   3864  HB3 LEU A 248     -18.136  24.570   9.879  1.00 80.00           H  
ATOM   3865  O   LEU A 248     -18.238  21.609  10.202  1.00 80.00           O  
ATOM   3866  CG  LEU A 248     -17.322  25.736  11.452  1.00 80.00           C  
ATOM   3867  HG  LEU A 248     -17.506  25.232  12.401  1.00 80.00           H  
ATOM   3868  CD1 LEU A 248     -16.095  26.637  11.582  1.00 80.00           C  
ATOM   3869 HD11 LEU A 248     -15.895  27.133  10.633  1.00 80.00           H  
ATOM   3870 HD12 LEU A 248     -16.233  27.390  12.358  1.00 80.00           H  
ATOM   3871 HD13 LEU A 248     -15.231  26.024  11.837  1.00 80.00           H  
ATOM   3872  CD2 LEU A 248     -18.542  26.598  11.113  1.00 80.00           C  
ATOM   3873 HD21 LEU A 248     -18.422  27.037  10.123  1.00 80.00           H  
ATOM   3874 HD22 LEU A 248     -18.657  27.400  11.842  1.00 80.00           H  
ATOM   3875 HD23 LEU A 248     -19.441  25.983  11.137  1.00 80.00           H  
ATOM   3876  N   ASN A 249     -16.839  22.270   8.562  1.00 80.88           N  
ATOM   3877  H   ASN A 249     -16.036  22.849   8.359  1.00 80.88           H  
ATOM   3878  CA  ASN A 249     -17.176  21.228   7.610  1.00 80.88           C  
ATOM   3879  HA  ASN A 249     -18.046  20.677   7.967  1.00 80.88           H  
ATOM   3880  C   ASN A 249     -15.966  20.294   7.491  1.00 80.88           C  
ATOM   3881  CB  ASN A 249     -17.561  21.861   6.264  1.00 80.88           C  
ATOM   3882  HB2 ASN A 249     -18.380  22.562   6.420  1.00 80.88           H  
ATOM   3883  HB3 ASN A 249     -16.709  22.415   5.871  1.00 80.88           H  
ATOM   3884  O   ASN A 249     -14.931  20.744   7.002  1.00 80.88           O  
ATOM   3885  CG  ASN A 249     -17.983  20.825   5.232  1.00 80.88           C  
ATOM   3886  ND2 ASN A 249     -18.599  21.249   4.156  1.00 80.88           N  
ATOM   3887 HD21 ASN A 249     -18.824  20.535   3.478  1.00 80.88           H  
ATOM   3888 HD22 ASN A 249     -18.771  22.235   4.022  1.00 80.88           H  
ATOM   3889  OD1 ASN A 249     -17.776  19.630   5.353  1.00 80.88           O  
ATOM   3890  N   PRO A 250     -16.085  19.006   7.849  1.00 79.75           N  
ATOM   3891  CA  PRO A 250     -14.983  18.049   7.753  1.00 79.75           C  
ATOM   3892  HA  PRO A 250     -14.217  18.325   8.478  1.00 79.75           H  
ATOM   3893  C   PRO A 250     -14.329  17.944   6.361  1.00 79.75           C  
ATOM   3894  CB  PRO A 250     -15.606  16.716   8.164  1.00 79.75           C  
ATOM   3895  HB2 PRO A 250     -14.878  16.072   8.657  1.00 79.75           H  
ATOM   3896  HB3 PRO A 250     -16.029  16.229   7.286  1.00 79.75           H  
ATOM   3897  O   PRO A 250     -13.175  17.535   6.252  1.00 79.75           O  
ATOM   3898  CG  PRO A 250     -16.743  17.104   9.104  1.00 79.75           C  
ATOM   3899  HG2 PRO A 250     -17.524  16.344   9.135  1.00 79.75           H  
ATOM   3900  HG3 PRO A 250     -16.347  17.293  10.101  1.00 79.75           H  
ATOM   3901  CD  PRO A 250     -17.244  18.407   8.499  1.00 79.75           C  
ATOM   3902  HD2 PRO A 250     -18.016  18.200   7.757  1.00 79.75           H  
ATOM   3903  HD3 PRO A 250     -17.637  19.043   9.291  1.00 79.75           H  
ATOM   3904  N   GLU A 251     -15.034  18.319   5.286  1.00 81.12           N  
ATOM   3905  H   GLU A 251     -15.984  18.633   5.428  1.00 81.12           H  
ATOM   3906  CA  GLU A 251     -14.494  18.335   3.917  1.00 81.12           C  
ATOM   3907  HA  GLU A 251     -13.743  17.551   3.827  1.00 81.12           H  
ATOM   3908  C   GLU A 251     -13.785  19.647   3.528  1.00 81.12           C  
ATOM   3909  CB  GLU A 251     -15.615  18.033   2.904  1.00 81.12           C  
ATOM   3910  HB2 GLU A 251     -16.409  18.773   3.007  1.00 81.12           H  
ATOM   3911  HB3 GLU A 251     -15.201  18.116   1.899  1.00 81.12           H  
ATOM   3912  O   GLU A 251     -13.166  19.713   2.461  1.00 81.12           O  
ATOM   3913  CG  GLU A 251     -16.200  16.621   3.054  1.00 81.12           C  
ATOM   3914  HG2 GLU A 251     -16.780  16.562   3.975  1.00 81.12           H  
ATOM   3915  HG3 GLU A 251     -15.367  15.922   3.126  1.00 81.12           H  
ATOM   3916  CD  GLU A 251     -17.086  16.204   1.865  1.00 81.12           C  
ATOM   3917  OE1 GLU A 251     -17.068  14.993   1.520  1.00 81.12           O  
ATOM   3918  OE2 GLU A 251     -17.752  17.080   1.267  1.00 81.12           O  
ATOM   3919  N   VAL A 252     -13.885  20.707   4.339  1.00 87.88           N  
ATOM   3920  H   VAL A 252     -14.306  20.579   5.248  1.00 87.88           H  
ATOM   3921  CA  VAL A 252     -13.361  22.043   4.015  1.00 87.88           C  
ATOM   3922  HA  VAL A 252     -12.729  21.967   3.131  1.00 87.88           H  
ATOM   3923  C   VAL A 252     -12.523  22.586   5.176  1.00 87.88           C  
ATOM   3924  CB  VAL A 252     -14.475  23.038   3.640  1.00 87.88           C  
ATOM   3925  HB  VAL A 252     -15.104  23.246   4.505  1.00 87.88           H  
ATOM   3926  O   VAL A 252     -13.084  23.077   6.152  1.00 87.88           O  
ATOM   3927  CG1 VAL A 252     -13.865  24.359   3.141  1.00 87.88           C  
ATOM   3928 HG11 VAL A 252     -13.284  24.825   3.937  1.00 87.88           H  
ATOM   3929 HG12 VAL A 252     -14.660  25.050   2.862  1.00 87.88           H  
ATOM   3930 HG13 VAL A 252     -13.217  24.177   2.284  1.00 87.88           H  
ATOM   3931  CG2 VAL A 252     -15.371  22.496   2.516  1.00 87.88           C  
ATOM   3932 HG21 VAL A 252     -15.907  21.614   2.867  1.00 87.88           H  
ATOM   3933 HG22 VAL A 252     -14.761  22.220   1.655  1.00 87.88           H  
ATOM   3934 HG23 VAL A 252     -16.103  23.250   2.227  1.00 87.88           H  
ATOM   3935  N   PRO A 253     -11.187  22.571   5.047  1.00 92.12           N  
ATOM   3936  CA  PRO A 253     -10.292  23.148   6.043  1.00 92.12           C  
ATOM   3937  HA  PRO A 253     -10.463  22.639   6.991  1.00 92.12           H  
ATOM   3938  C   PRO A 253     -10.508  24.652   6.220  1.00 92.12           C  
ATOM   3939  CB  PRO A 253      -8.876  22.845   5.555  1.00 92.12           C  
ATOM   3940  HB2 PRO A 253      -8.214  22.611   6.389  1.00 92.12           H  
ATOM   3941  HB3 PRO A 253      -8.483  23.678   4.972  1.00 92.12           H  
ATOM   3942  O   PRO A 253     -10.611  25.387   5.233  1.00 92.12           O  
ATOM   3943  CG  PRO A 253      -9.069  21.637   4.645  1.00 92.12           C  
ATOM   3944  HG2 PRO A 253      -9.121  20.739   5.261  1.00 92.12           H  
ATOM   3945  HG3 PRO A 253      -8.292  21.554   3.885  1.00 92.12           H  
ATOM   3946  CD  PRO A 253     -10.426  21.889   4.016  1.00 92.12           C  
ATOM   3947  HD2 PRO A 253     -10.880  20.939   3.735  1.00 92.12           H  
ATOM   3948  HD3 PRO A 253     -10.320  22.541   3.149  1.00 92.12           H  
ATOM   3949  N   ASP A 254     -10.542  25.103   7.472  1.00 90.69           N  
ATOM   3950  H   ASP A 254     -10.599  24.418   8.212  1.00 90.69           H  
ATOM   3951  CA  ASP A 254     -10.910  26.469   7.861  1.00 90.69           C  
ATOM   3952  HA  ASP A 254     -10.716  27.133   7.018  1.00 90.69           H  
ATOM   3953  C   ASP A 254     -10.090  27.026   9.045  1.00 90.69           C  
ATOM   3954  CB  ASP A 254     -12.420  26.505   8.149  1.00 90.69           C  
ATOM   3955  HB2 ASP A 254     -12.717  27.527   8.383  1.00 90.69           H  
ATOM   3956  HB3 ASP A 254     -12.952  26.213   7.244  1.00 90.69           H  
ATOM   3957  O   ASP A 254     -10.443  28.052   9.636  1.00 90.69           O  
ATOM   3958  CG  ASP A 254     -12.860  25.581   9.292  1.00 90.69           C  
ATOM   3959  OD1 ASP A 254     -12.007  24.894   9.898  1.00 90.69           O  
ATOM   3960  OD2 ASP A 254     -14.079  25.544   9.553  1.00 90.69           O  
ATOM   3961  N   GLN A 255      -8.951  26.410   9.386  1.00 92.81           N  
ATOM   3962  H   GLN A 255      -8.679  25.597   8.852  1.00 92.81           H  
ATOM   3963  CA  GLN A 255      -8.138  26.783  10.554  1.00 92.81           C  
ATOM   3964  HA  GLN A 255      -8.830  27.054  11.351  1.00 92.81           H  
ATOM   3965  C   GLN A 255      -7.258  28.020  10.305  1.00 92.81           C  
ATOM   3966  CB  GLN A 255      -7.320  25.595  11.073  1.00 92.81           C  
ATOM   3967  HB2 GLN A 255      -6.779  25.911  11.965  1.00 92.81           H  
ATOM   3968  HB3 GLN A 255      -6.587  25.300  10.323  1.00 92.81           H  
ATOM   3969  O   GLN A 255      -6.045  28.017  10.531  1.00 92.81           O  
ATOM   3970  CG  GLN A 255      -8.193  24.393  11.452  1.00 92.81           C  
ATOM   3971  HG2 GLN A 255      -8.936  24.692  12.191  1.00 92.81           H  
ATOM   3972  HG3 GLN A 255      -8.742  24.057  10.572  1.00 92.81           H  
ATOM   3973  CD  GLN A 255      -7.362  23.237  11.997  1.00 92.81           C  
ATOM   3974  NE2 GLN A 255      -7.954  22.270  12.641  1.00 92.81           N  
ATOM   3975 HE21 GLN A 255      -7.433  21.521  13.073  1.00 92.81           H  
ATOM   3976 HE22 GLN A 255      -8.942  22.305  12.849  1.00 92.81           H  
ATOM   3977  OE1 GLN A 255      -6.147  23.203  11.873  1.00 92.81           O  
ATOM   3978  N   PHE A 256      -7.868  29.122   9.869  1.00 92.81           N  
ATOM   3979  H   PHE A 256      -8.856  29.040   9.678  1.00 92.81           H  
ATOM   3980  CA  PHE A 256      -7.195  30.396   9.589  1.00 92.81           C  
ATOM   3981  HA  PHE A 256      -6.475  30.247   8.785  1.00 92.81           H  
ATOM   3982  C   PHE A 256      -6.403  30.945  10.786  1.00 92.81           C  
ATOM   3983  CB  PHE A 256      -8.257  31.399   9.126  1.00 92.81           C  
ATOM   3984  HB2 PHE A 256      -8.989  31.538   9.923  1.00 92.81           H  
ATOM   3985  HB3 PHE A 256      -8.785  30.979   8.270  1.00 92.81           H  
ATOM   3986  O   PHE A 256      -5.374  31.602  10.619  1.00 92.81           O  
ATOM   3987  CG  PHE A 256      -7.693  32.747   8.728  1.00 92.81           C  
ATOM   3988  CD1 PHE A 256      -7.705  33.821   9.638  1.00 92.81           C  
ATOM   3989  HD1 PHE A 256      -8.119  33.687  10.626  1.00 92.81           H  
ATOM   3990  CD2 PHE A 256      -7.136  32.922   7.448  1.00 92.81           C  
ATOM   3991  HD2 PHE A 256      -7.088  32.089   6.763  1.00 92.81           H  
ATOM   3992  CE1 PHE A 256      -7.167  35.066   9.266  1.00 92.81           C  
ATOM   3993  HE1 PHE A 256      -7.171  35.886   9.970  1.00 92.81           H  
ATOM   3994  CE2 PHE A 256      -6.630  34.177   7.064  1.00 92.81           C  
ATOM   3995  HE2 PHE A 256      -6.202  34.308   6.081  1.00 92.81           H  
ATOM   3996  CZ  PHE A 256      -6.636  35.246   7.977  1.00 92.81           C  
ATOM   3997  HZ  PHE A 256      -6.226  36.203   7.689  1.00 92.81           H  
ATOM   3998  N   TYR A 257      -6.827  30.622  12.008  1.00 92.44           N  
ATOM   3999  H   TYR A 257      -7.639  30.026  12.082  1.00 92.44           H  
ATOM   4000  CA  TYR A 257      -6.158  31.030  13.244  1.00 92.44           C  
ATOM   4001  HA  TYR A 257      -6.108  32.119  13.258  1.00 92.44           H  
ATOM   4002  C   TYR A 257      -4.707  30.527  13.368  1.00 92.44           C  
ATOM   4003  CB  TYR A 257      -7.025  30.586  14.426  1.00 92.44           C  
ATOM   4004  HB2 TYR A 257      -7.940  31.178  14.411  1.00 92.44           H  
ATOM   4005  HB3 TYR A 257      -6.514  30.831  15.357  1.00 92.44           H  
ATOM   4006  O   TYR A 257      -3.927  31.116  14.124  1.00 92.44           O  
ATOM   4007  CG  TYR A 257      -7.403  29.114  14.435  1.00 92.44           C  
ATOM   4008  CD1 TYR A 257      -8.726  28.722  14.150  1.00 92.44           C  
ATOM   4009  HD1 TYR A 257      -9.480  29.455  13.903  1.00 92.44           H  
ATOM   4010  CD2 TYR A 257      -6.442  28.128  14.733  1.00 92.44           C  
ATOM   4011  HD2 TYR A 257      -5.402  28.384  14.871  1.00 92.44           H  
ATOM   4012  CE1 TYR A 257      -9.088  27.362  14.214  1.00 92.44           C  
ATOM   4013  HE1 TYR A 257     -10.097  27.045  14.000  1.00 92.44           H  
ATOM   4014  CE2 TYR A 257      -6.808  26.780  14.839  1.00 92.44           C  
ATOM   4015  HE2 TYR A 257      -6.075  26.037  15.116  1.00 92.44           H  
ATOM   4016  OH  TYR A 257      -8.482  25.087  14.667  1.00 92.44           O  
ATOM   4017  HH  TYR A 257      -7.737  24.487  14.753  1.00 92.44           H  
ATOM   4018  CZ  TYR A 257      -8.134  26.392  14.583  1.00 92.44           C  
ATOM   4019  N   ARG A 258      -4.301  29.507  12.594  1.00 94.69           N  
ATOM   4020  H   ARG A 258      -4.986  29.064  11.999  1.00 94.69           H  
ATOM   4021  CA  ARG A 258      -2.904  29.038  12.503  1.00 94.69           C  
ATOM   4022  HA  ARG A 258      -2.576  28.629  13.459  1.00 94.69           H  
ATOM   4023  C   ARG A 258      -1.923  30.146  12.147  1.00 94.69           C  
ATOM   4024  CB  ARG A 258      -2.792  27.945  11.438  1.00 94.69           C  
ATOM   4025  HB2 ARG A 258      -1.739  27.780  11.208  1.00 94.69           H  
ATOM   4026  HB3 ARG A 258      -3.297  28.267  10.528  1.00 94.69           H  
ATOM   4027  O   ARG A 258      -0.797  30.123  12.624  1.00 94.69           O  
ATOM   4028  CG  ARG A 258      -3.376  26.622  11.924  1.00 94.69           C  
ATOM   4029  HG2 ARG A 258      -4.413  26.748  12.234  1.00 94.69           H  
ATOM   4030  HG3 ARG A 258      -2.791  26.262  12.771  1.00 94.69           H  
ATOM   4031  CD  ARG A 258      -3.301  25.615  10.782  1.00 94.69           C  
ATOM   4032  HD2 ARG A 258      -3.968  25.935   9.982  1.00 94.69           H  
ATOM   4033  HD3 ARG A 258      -2.285  25.566  10.390  1.00 94.69           H  
ATOM   4034  NE  ARG A 258      -3.723  24.304  11.257  1.00 94.69           N  
ATOM   4035  HE  ARG A 258      -4.715  24.130  11.340  1.00 94.69           H  
ATOM   4036  NH1 ARG A 258      -1.683  23.318  11.674  1.00 94.69           N  
ATOM   4037 HH11 ARG A 258      -1.145  24.105  11.341  1.00 94.69           H  
ATOM   4038 HH12 ARG A 258      -1.224  22.507  12.064  1.00 94.69           H  
ATOM   4039  NH2 ARG A 258      -3.576  22.288  12.165  1.00 94.69           N  
ATOM   4040 HH21 ARG A 258      -3.091  21.532  12.626  1.00 94.69           H  
ATOM   4041 HH22 ARG A 258      -4.584  22.297  12.233  1.00 94.69           H  
ATOM   4042  CZ  ARG A 258      -2.978  23.314  11.684  1.00 94.69           C  
ATOM   4043  N   ILE A 259      -2.353  31.138  11.364  1.00 94.81           N  
ATOM   4044  H   ILE A 259      -3.307  31.097  11.036  1.00 94.81           H  
ATOM   4045  CA  ILE A 259      -1.511  32.263  10.923  1.00 94.81           C  
ATOM   4046  HA  ILE A 259      -0.647  31.864  10.392  1.00 94.81           H  
ATOM   4047  C   ILE A 259      -0.969  33.068  12.115  1.00 94.81           C  
ATOM   4048  CB  ILE A 259      -2.321  33.151   9.952  1.00 94.81           C  
ATOM   4049  HB  ILE A 259      -3.235  33.464  10.457  1.00 94.81           H  
ATOM   4050  O   ILE A 259       0.143  33.587  12.051  1.00 94.81           O  
ATOM   4051  CG1 ILE A 259      -2.697  32.335   8.693  1.00 94.81           C  
ATOM   4052 HG12 ILE A 259      -1.795  32.046   8.155  1.00 94.81           H  
ATOM   4053 HG13 ILE A 259      -3.223  31.425   8.982  1.00 94.81           H  
ATOM   4054  CG2 ILE A 259      -1.552  34.417   9.535  1.00 94.81           C  
ATOM   4055 HG21 ILE A 259      -0.678  34.146   8.942  1.00 94.81           H  
ATOM   4056 HG22 ILE A 259      -1.232  34.986  10.408  1.00 94.81           H  
ATOM   4057 HG23 ILE A 259      -2.187  35.074   8.941  1.00 94.81           H  
ATOM   4058  CD1 ILE A 259      -3.619  33.097   7.748  1.00 94.81           C  
ATOM   4059 HD11 ILE A 259      -3.065  33.896   7.256  1.00 94.81           H  
ATOM   4060 HD12 ILE A 259      -4.010  32.419   6.990  1.00 94.81           H  
ATOM   4061 HD13 ILE A 259      -4.442  33.516   8.328  1.00 94.81           H  
ATOM   4062  N   TRP A 260      -1.732  33.162  13.207  1.00 93.94           N  
ATOM   4063  H   TRP A 260      -2.617  32.674  13.210  1.00 93.94           H  
ATOM   4064  CA  TRP A 260      -1.302  33.823  14.442  1.00 93.94           C  
ATOM   4065  HA  TRP A 260      -0.472  34.495  14.222  1.00 93.94           H  
ATOM   4066  C   TRP A 260      -0.757  32.820  15.471  1.00 93.94           C  
ATOM   4067  CB  TRP A 260      -2.460  34.690  14.977  1.00 93.94           C  
ATOM   4068  HB2 TRP A 260      -3.361  34.508  14.392  1.00 93.94           H  
ATOM   4069  HB3 TRP A 260      -2.193  35.736  14.824  1.00 93.94           H  
ATOM   4070  O   TRP A 260       0.211  33.125  16.162  1.00 93.94           O  
ATOM   4071  CG  TRP A 260      -2.826  34.514  16.419  1.00 93.94           C  
ATOM   4072  CD1 TRP A 260      -3.360  33.396  16.957  1.00 93.94           C  
ATOM   4073  HD1 TRP A 260      -3.609  32.504  16.401  1.00 93.94           H  
ATOM   4074  CD2 TRP A 260      -2.757  35.476  17.515  1.00 93.94           C  
ATOM   4075  CE2 TRP A 260      -3.173  34.823  18.714  1.00 93.94           C  
ATOM   4076  CE3 TRP A 260      -2.432  36.844  17.615  1.00 93.94           C  
ATOM   4077  HE3 TRP A 260      -2.139  37.370  16.718  1.00 93.94           H  
ATOM   4078  NE1 TRP A 260      -3.492  33.546  18.320  1.00 93.94           N  
ATOM   4079  HE1 TRP A 260      -3.839  32.818  18.928  1.00 93.94           H  
ATOM   4080  CH2 TRP A 260      -2.898  36.841  20.014  1.00 93.94           C  
ATOM   4081  HH2 TRP A 260      -2.950  37.365  20.957  1.00 93.94           H  
ATOM   4082  CZ2 TRP A 260      -3.229  35.478  19.950  1.00 93.94           C  
ATOM   4083  HZ2 TRP A 260      -3.545  34.945  20.835  1.00 93.94           H  
ATOM   4084  CZ3 TRP A 260      -2.512  37.523  18.847  1.00 93.94           C  
ATOM   4085  HZ3 TRP A 260      -2.271  38.574  18.906  1.00 93.94           H  
ATOM   4086  N   LEU A 261      -1.347  31.620  15.569  1.00 94.19           N  
ATOM   4087  H   LEU A 261      -2.119  31.410  14.953  1.00 94.19           H  
ATOM   4088  CA  LEU A 261      -0.982  30.626  16.587  1.00 94.19           C  
ATOM   4089  HA  LEU A 261      -0.985  31.105  17.566  1.00 94.19           H  
ATOM   4090  C   LEU A 261       0.443  30.108  16.375  1.00 94.19           C  
ATOM   4091  CB  LEU A 261      -2.016  29.481  16.585  1.00 94.19           C  
ATOM   4092  HB2 LEU A 261      -2.453  29.396  15.590  1.00 94.19           H  
ATOM   4093  HB3 LEU A 261      -1.517  28.534  16.789  1.00 94.19           H  
ATOM   4094  O   LEU A 261       1.182  29.938  17.346  1.00 94.19           O  
ATOM   4095  CG  LEU A 261      -3.129  29.691  17.631  1.00 94.19           C  
ATOM   4096  HG  LEU A 261      -3.295  30.757  17.787  1.00 94.19           H  
ATOM   4097  CD1 LEU A 261      -4.445  29.091  17.180  1.00 94.19           C  
ATOM   4098 HD11 LEU A 261      -4.810  29.704  16.355  1.00 94.19           H  
ATOM   4099 HD12 LEU A 261      -5.182  29.132  17.982  1.00 94.19           H  
ATOM   4100 HD13 LEU A 261      -4.302  28.054  16.877  1.00 94.19           H  
ATOM   4101  CD2 LEU A 261      -2.774  29.072  18.973  1.00 94.19           C  
ATOM   4102 HD21 LEU A 261      -3.589  29.209  19.683  1.00 94.19           H  
ATOM   4103 HD22 LEU A 261      -2.574  28.007  18.853  1.00 94.19           H  
ATOM   4104 HD23 LEU A 261      -1.891  29.586  19.354  1.00 94.19           H  
ATOM   4105  N   SER A 262       0.867  29.956  15.119  1.00 95.25           N  
ATOM   4106  H   SER A 262       0.232  30.122  14.351  1.00 95.25           H  
ATOM   4107  CA  SER A 262       2.220  29.515  14.784  1.00 95.25           C  
ATOM   4108  HA  SER A 262       2.387  28.546  15.253  1.00 95.25           H  
ATOM   4109  C   SER A 262       3.315  30.465  15.291  1.00 95.25           C  
ATOM   4110  CB  SER A 262       2.348  29.326  13.273  1.00 95.25           C  
ATOM   4111  HB2 SER A 262       3.322  28.892  13.047  1.00 95.25           H  
ATOM   4112  HB3 SER A 262       1.569  28.649  12.922  1.00 95.25           H  
ATOM   4113  O   SER A 262       4.429  30.005  15.521  1.00 95.25           O  
ATOM   4114  OG  SER A 262       2.227  30.573  12.625  1.00 95.25           O  
ATOM   4115  HG  SER A 262       2.570  30.481  11.732  1.00 95.25           H  
ATOM   4116  N   LEU A 263       3.014  31.748  15.559  1.00 96.31           N  
ATOM   4117  H   LEU A 263       2.066  32.051  15.389  1.00 96.31           H  
ATOM   4118  CA  LEU A 263       3.969  32.722  16.121  1.00 96.31           C  
ATOM   4119  HA  LEU A 263       4.855  32.746  15.486  1.00 96.31           H  
ATOM   4120  C   LEU A 263       4.445  32.354  17.537  1.00 96.31           C  
ATOM   4121  CB  LEU A 263       3.333  34.128  16.170  1.00 96.31           C  
ATOM   4122  HB2 LEU A 263       4.054  34.816  16.612  1.00 96.31           H  
ATOM   4123  HB3 LEU A 263       2.475  34.090  16.841  1.00 96.31           H  
ATOM   4124  O   LEU A 263       5.455  32.878  18.016  1.00 96.31           O  
ATOM   4125  CG  LEU A 263       2.886  34.711  14.819  1.00 96.31           C  
ATOM   4126  HG  LEU A 263       2.213  34.014  14.319  1.00 96.31           H  
ATOM   4127  CD1 LEU A 263       2.137  36.027  15.045  1.00 96.31           C  
ATOM   4128 HD11 LEU A 263       2.798  36.761  15.507  1.00 96.31           H  
ATOM   4129 HD12 LEU A 263       1.776  36.408  14.089  1.00 96.31           H  
ATOM   4130 HD13 LEU A 263       1.281  35.848  15.695  1.00 96.31           H  
ATOM   4131  CD2 LEU A 263       4.081  34.994  13.908  1.00 96.31           C  
ATOM   4132 HD21 LEU A 263       4.637  34.076  13.719  1.00 96.31           H  
ATOM   4133 HD22 LEU A 263       4.740  35.731  14.367  1.00 96.31           H  
ATOM   4134 HD23 LEU A 263       3.725  35.369  12.948  1.00 96.31           H  
ATOM   4135  N   PHE A 264       3.705  31.489  18.231  1.00 97.06           N  
ATOM   4136  H   PHE A 264       2.875  31.114  17.793  1.00 97.06           H  
ATOM   4137  CA  PHE A 264       4.005  31.064  19.597  1.00 97.06           C  
ATOM   4138  HA  PHE A 264       4.723  31.758  20.035  1.00 97.06           H  
ATOM   4139  C   PHE A 264       4.659  29.681  19.679  1.00 97.06           C  
ATOM   4140  CB  PHE A 264       2.733  31.164  20.435  1.00 97.06           C  
ATOM   4141  HB2 PHE A 264       2.947  30.839  21.453  1.00 97.06           H  
ATOM   4142  HB3 PHE A 264       1.992  30.487  20.008  1.00 97.06           H  
ATOM   4143  O   PHE A 264       5.212  29.328  20.721  1.00 97.06           O  
ATOM   4144  CG  PHE A 264       2.142  32.558  20.488  1.00 97.06           C  
ATOM   4145  CD1 PHE A 264       2.653  33.515  21.385  1.00 97.06           C  
ATOM   4146  HD1 PHE A 264       3.469  33.258  22.045  1.00 97.06           H  
ATOM   4147  CD2 PHE A 264       1.080  32.898  19.629  1.00 97.06           C  
ATOM   4148  HD2 PHE A 264       0.702  32.176  18.921  1.00 97.06           H  
ATOM   4149  CE1 PHE A 264       2.079  34.798  21.445  1.00 97.06           C  
ATOM   4150  HE1 PHE A 264       2.453  35.523  22.152  1.00 97.06           H  
ATOM   4151  CE2 PHE A 264       0.511  34.181  19.686  1.00 97.06           C  
ATOM   4152  HE2 PHE A 264      -0.301  34.436  19.021  1.00 97.06           H  
ATOM   4153  CZ  PHE A 264       1.005  35.129  20.598  1.00 97.06           C  
ATOM   4154  HZ  PHE A 264       0.558  36.111  20.644  1.00 97.06           H  
ATOM   4155  N   LEU A 265       4.632  28.924  18.582  1.00 96.06           N  
ATOM   4156  H   LEU A 265       4.257  29.326  17.735  1.00 96.06           H  
ATOM   4157  CA  LEU A 265       5.219  27.594  18.479  1.00 96.06           C  
ATOM   4158  HA  LEU A 265       5.224  27.149  19.474  1.00 96.06           H  
ATOM   4159  C   LEU A 265       6.670  27.686  17.987  1.00 96.06           C  
ATOM   4160  CB  LEU A 265       4.309  26.756  17.560  1.00 96.06           C  
ATOM   4161  HB2 LEU A 265       4.409  27.129  16.541  1.00 96.06           H  
ATOM   4162  HB3 LEU A 265       3.274  26.905  17.866  1.00 96.06           H  
ATOM   4163  O   LEU A 265       7.006  28.583  17.225  1.00 96.06           O  
ATOM   4164  CG  LEU A 265       4.588  25.243  17.564  1.00 96.06           C  
ATOM   4165  HG  LEU A 265       5.605  25.060  17.218  1.00 96.06           H  
ATOM   4166  CD1 LEU A 265       4.406  24.624  18.952  1.00 96.06           C  
ATOM   4167 HD11 LEU A 265       5.165  24.987  19.644  1.00 96.06           H  
ATOM   4168 HD12 LEU A 265       3.411  24.844  19.337  1.00 96.06           H  
ATOM   4169 HD13 LEU A 265       4.518  23.542  18.873  1.00 96.06           H  
ATOM   4170  CD2 LEU A 265       3.613  24.542  16.618  1.00 96.06           C  
ATOM   4171 HD21 LEU A 265       3.654  24.985  15.623  1.00 96.06           H  
ATOM   4172 HD22 LEU A 265       2.593  24.626  16.993  1.00 96.06           H  
ATOM   4173 HD23 LEU A 265       3.869  23.486  16.536  1.00 96.06           H  
ATOM   4174  N   HIS A 266       7.543  26.768  18.401  1.00 96.12           N  
ATOM   4175  H   HIS A 266       7.216  25.998  18.967  1.00 96.12           H  
ATOM   4176  CA  HIS A 266       8.934  26.711  17.939  1.00 96.12           C  
ATOM   4177  HA  HIS A 266       9.066  27.392  17.099  1.00 96.12           H  
ATOM   4178  C   HIS A 266       9.270  25.308  17.439  1.00 96.12           C  
ATOM   4179  CB  HIS A 266       9.899  27.134  19.062  1.00 96.12           C  
ATOM   4180  HB2 HIS A 266       9.688  26.552  19.960  1.00 96.12           H  
ATOM   4181  HB3 HIS A 266      10.923  26.909  18.760  1.00 96.12           H  
ATOM   4182  O   HIS A 266       8.777  24.328  17.987  1.00 96.12           O  
ATOM   4183  CG  HIS A 266       9.820  28.599  19.393  1.00 96.12           C  
ATOM   4184  CD2 HIS A 266      10.645  29.593  18.934  1.00 96.12           C  
ATOM   4185  HD2 HIS A 266      11.506  29.462  18.295  1.00 96.12           H  
ATOM   4186  ND1 HIS A 266       8.849  29.200  20.156  1.00 96.12           N  
ATOM   4187  HD1 HIS A 266       8.058  28.742  20.586  1.00 96.12           H  
ATOM   4188  CE1 HIS A 266       9.074  30.520  20.130  1.00 96.12           C  
ATOM   4189  HE1 HIS A 266       8.419  31.261  20.562  1.00 96.12           H  
ATOM   4190  NE2 HIS A 266      10.170  30.815  19.413  1.00 96.12           N  
ATOM   4191  N   ALA A 267      10.161  25.215  16.446  1.00 93.06           N  
ATOM   4192  H   ALA A 267      10.444  26.041  15.938  1.00 93.06           H  
ATOM   4193  CA  ALA A 267      10.617  23.940  15.895  1.00 93.06           C  
ATOM   4194  HA  ALA A 267       9.746  23.350  15.608  1.00 93.06           H  
ATOM   4195  C   ALA A 267      11.427  23.096  16.895  1.00 93.06           C  
ATOM   4196  CB  ALA A 267      11.436  24.238  14.631  1.00 93.06           C  
ATOM   4197  HB1 ALA A 267      12.321  24.826  14.875  1.00 93.06           H  
ATOM   4198  HB2 ALA A 267      10.831  24.780  13.905  1.00 93.06           H  
ATOM   4199  HB3 ALA A 267      11.753  23.301  14.174  1.00 93.06           H  
ATOM   4200  O   ALA A 267      11.598  21.903  16.682  1.00 93.06           O  
ATOM   4201  N   GLY A 268      11.931  23.693  17.980  1.00 95.00           N  
ATOM   4202  H   GLY A 268      11.746  24.676  18.117  1.00 95.00           H  
ATOM   4203  CA  GLY A 268      12.673  22.996  19.028  1.00 95.00           C  
ATOM   4204  HA2 GLY A 268      13.429  22.359  18.570  1.00 95.00           H  
ATOM   4205  HA3 GLY A 268      11.991  22.356  19.587  1.00 95.00           H  
ATOM   4206  C   GLY A 268      13.354  23.946  20.010  1.00 95.00           C  
ATOM   4207  O   GLY A 268      13.172  25.168  19.947  1.00 95.00           O  
ATOM   4208  N   ILE A 269      14.160  23.385  20.915  1.00 96.81           N  
ATOM   4209  H   ILE A 269      14.290  22.385  20.860  1.00 96.81           H  
ATOM   4210  CA  ILE A 269      14.844  24.132  21.986  1.00 96.81           C  
ATOM   4211  HA  ILE A 269      14.092  24.642  22.588  1.00 96.81           H  
ATOM   4212  C   ILE A 269      15.771  25.198  21.407  1.00 96.81           C  
ATOM   4213  CB  ILE A 269      15.650  23.183  22.907  1.00 96.81           C  
ATOM   4214  HB  ILE A 269      16.382  22.649  22.301  1.00 96.81           H  
ATOM   4215  O   ILE A 269      15.752  26.346  21.853  1.00 96.81           O  
ATOM   4216  CG1 ILE A 269      14.713  22.144  23.553  1.00 96.81           C  
ATOM   4217 HG12 ILE A 269      14.234  21.587  22.747  1.00 96.81           H  
ATOM   4218 HG13 ILE A 269      13.945  22.654  24.134  1.00 96.81           H  
ATOM   4219  CG2 ILE A 269      16.410  23.977  23.990  1.00 96.81           C  
ATOM   4220 HG21 ILE A 269      16.985  23.302  24.625  1.00 96.81           H  
ATOM   4221 HG22 ILE A 269      15.707  24.541  24.603  1.00 96.81           H  
ATOM   4222 HG23 ILE A 269      17.126  24.664  23.538  1.00 96.81           H  
ATOM   4223  CD1 ILE A 269      15.403  21.101  24.440  1.00 96.81           C  
ATOM   4224 HD11 ILE A 269      14.683  20.334  24.726  1.00 96.81           H  
ATOM   4225 HD12 ILE A 269      15.788  21.562  25.350  1.00 96.81           H  
ATOM   4226 HD13 ILE A 269      16.218  20.629  23.891  1.00 96.81           H  
ATOM   4227  N   VAL A 270      16.570  24.840  20.399  1.00 95.25           N  
ATOM   4228  H   VAL A 270      16.486  23.906  20.025  1.00 95.25           H  
ATOM   4229  CA  VAL A 270      17.555  25.760  19.812  1.00 95.25           C  
ATOM   4230  HA  VAL A 270      18.167  26.175  20.613  1.00 95.25           H  
ATOM   4231  C   VAL A 270      16.843  26.933  19.138  1.00 95.25           C  
ATOM   4232  CB  VAL A 270      18.488  25.015  18.838  1.00 95.25           C  
ATOM   4233  HB  VAL A 270      17.891  24.566  18.044  1.00 95.25           H  
ATOM   4234  O   VAL A 270      17.243  28.082  19.314  1.00 95.25           O  
ATOM   4235  CG1 VAL A 270      19.523  25.958  18.213  1.00 95.25           C  
ATOM   4236 HG11 VAL A 270      20.134  26.416  18.991  1.00 95.25           H  
ATOM   4237 HG12 VAL A 270      20.166  25.396  17.535  1.00 95.25           H  
ATOM   4238 HG13 VAL A 270      19.032  26.742  17.636  1.00 95.25           H  
ATOM   4239  CG2 VAL A 270      19.248  23.889  19.550  1.00 95.25           C  
ATOM   4240 HG21 VAL A 270      18.548  23.142  19.925  1.00 95.25           H  
ATOM   4241 HG22 VAL A 270      19.912  23.392  18.843  1.00 95.25           H  
ATOM   4242 HG23 VAL A 270      19.833  24.289  20.377  1.00 95.25           H  
ATOM   4243  N   HIS A 271      15.732  26.664  18.449  1.00 93.69           N  
ATOM   4244  H   HIS A 271      15.419  25.705  18.390  1.00 93.69           H  
ATOM   4245  CA  HIS A 271      14.924  27.700  17.813  1.00 93.69           C  
ATOM   4246  HA  HIS A 271      15.569  28.293  17.165  1.00 93.69           H  
ATOM   4247  C   HIS A 271      14.305  28.650  18.854  1.00 93.69           C  
ATOM   4248  CB  HIS A 271      13.849  27.028  16.950  1.00 93.69           C  
ATOM   4249  HB2 HIS A 271      14.315  26.289  16.299  1.00 93.69           H  
ATOM   4250  HB3 HIS A 271      13.135  26.508  17.589  1.00 93.69           H  
ATOM   4251  O   HIS A 271      14.371  29.871  18.708  1.00 93.69           O  
ATOM   4252  CG  HIS A 271      13.115  28.006  16.075  1.00 93.69           C  
ATOM   4253  CD2 HIS A 271      13.682  28.868  15.175  1.00 93.69           C  
ATOM   4254  HD2 HIS A 271      14.736  28.968  14.961  1.00 93.69           H  
ATOM   4255  ND1 HIS A 271      11.752  28.179  15.998  1.00 93.69           N  
ATOM   4256  HD1 HIS A 271      11.046  27.704  16.542  1.00 93.69           H  
ATOM   4257  CE1 HIS A 271      11.507  29.100  15.051  1.00 93.69           C  
ATOM   4258  HE1 HIS A 271      10.530  29.398  14.699  1.00 93.69           H  
ATOM   4259  NE2 HIS A 271      12.654  29.582  14.563  1.00 93.69           N  
ATOM   4260  N   CYS A 272      13.775  28.104  19.955  1.00 96.88           N  
ATOM   4261  H   CYS A 272      13.741  27.097  20.029  1.00 96.88           H  
ATOM   4262  CA  CYS A 272      13.266  28.901  21.074  1.00 96.88           C  
ATOM   4263  HA  CYS A 272      12.495  29.580  20.710  1.00 96.88           H  
ATOM   4264  C   CYS A 272      14.361  29.776  21.700  1.00 96.88           C  
ATOM   4265  CB  CYS A 272      12.631  27.963  22.109  1.00 96.88           C  
ATOM   4266  HB2 CYS A 272      11.856  27.360  21.635  1.00 96.88           H  
ATOM   4267  HB3 CYS A 272      13.391  27.297  22.518  1.00 96.88           H  
ATOM   4268  O   CYS A 272      14.114  30.945  21.991  1.00 96.88           O  
ATOM   4269  SG  CYS A 272      11.884  28.938  23.451  1.00 96.88           S  
ATOM   4270  HG  CYS A 272      12.843  29.863  23.544  1.00 96.88           H  
ATOM   4271  N   LEU A 273      15.579  29.258  21.885  1.00 97.00           N  
ATOM   4272  H   LEU A 273      15.729  28.287  21.650  1.00 97.00           H  
ATOM   4273  CA  LEU A 273      16.693  30.034  22.439  1.00 97.00           C  
ATOM   4274  HA  LEU A 273      16.382  30.449  23.398  1.00 97.00           H  
ATOM   4275  C   LEU A 273      17.058  31.233  21.557  1.00 97.00           C  
ATOM   4276  CB  LEU A 273      17.916  29.125  22.649  1.00 97.00           C  
ATOM   4277  HB2 LEU A 273      18.073  28.535  21.746  1.00 97.00           H  
ATOM   4278  HB3 LEU A 273      18.797  29.751  22.787  1.00 97.00           H  
ATOM   4279  O   LEU A 273      17.264  32.326  22.087  1.00 97.00           O  
ATOM   4280  CG  LEU A 273      17.808  28.179  23.857  1.00 97.00           C  
ATOM   4281  HG  LEU A 273      16.882  27.606  23.806  1.00 97.00           H  
ATOM   4282  CD1 LEU A 273      18.989  27.208  23.840  1.00 97.00           C  
ATOM   4283 HD11 LEU A 273      18.967  26.626  22.918  1.00 97.00           H  
ATOM   4284 HD12 LEU A 273      18.911  26.520  24.682  1.00 97.00           H  
ATOM   4285 HD13 LEU A 273      19.930  27.754  23.901  1.00 97.00           H  
ATOM   4286  CD2 LEU A 273      17.839  28.939  25.187  1.00 97.00           C  
ATOM   4287 HD21 LEU A 273      18.731  29.562  25.244  1.00 97.00           H  
ATOM   4288 HD22 LEU A 273      17.843  28.226  26.012  1.00 97.00           H  
ATOM   4289 HD23 LEU A 273      16.950  29.562  25.286  1.00 97.00           H  
ATOM   4290  N   VAL A 274      17.083  31.064  20.230  1.00 93.00           N  
ATOM   4291  H   VAL A 274      16.908  30.141  19.860  1.00 93.00           H  
ATOM   4292  CA  VAL A 274      17.315  32.174  19.288  1.00 93.00           C  
ATOM   4293  HA  VAL A 274      18.275  32.635  19.523  1.00 93.00           H  
ATOM   4294  C   VAL A 274      16.249  33.261  19.462  1.00 93.00           C  
ATOM   4295  CB  VAL A 274      17.378  31.662  17.834  1.00 93.00           C  
ATOM   4296  HB  VAL A 274      16.482  31.083  17.611  1.00 93.00           H  
ATOM   4297  O   VAL A 274      16.590  34.439  19.609  1.00 93.00           O  
ATOM   4298  CG1 VAL A 274      17.479  32.811  16.822  1.00 93.00           C  
ATOM   4299 HG11 VAL A 274      16.566  33.405  16.830  1.00 93.00           H  
ATOM   4300 HG12 VAL A 274      17.597  32.406  15.816  1.00 93.00           H  
ATOM   4301 HG13 VAL A 274      18.331  33.449  17.055  1.00 93.00           H  
ATOM   4302  CG2 VAL A 274      18.609  30.769  17.625  1.00 93.00           C  
ATOM   4303 HG21 VAL A 274      18.602  29.933  18.324  1.00 93.00           H  
ATOM   4304 HG22 VAL A 274      19.522  31.345  17.774  1.00 93.00           H  
ATOM   4305 HG23 VAL A 274      18.600  30.366  16.612  1.00 93.00           H  
ATOM   4306  N   SER A 275      14.971  32.877  19.553  1.00 94.88           N  
ATOM   4307  H   SER A 275      14.741  31.909  19.378  1.00 94.88           H  
ATOM   4308  CA  SER A 275      13.876  33.816  19.826  1.00 94.88           C  
ATOM   4309  HA  SER A 275      13.892  34.584  19.052  1.00 94.88           H  
ATOM   4310  C   SER A 275      14.023  34.535  21.167  1.00 94.88           C  
ATOM   4311  CB  SER A 275      12.525  33.097  19.787  1.00 94.88           C  
ATOM   4312  HB2 SER A 275      11.747  33.761  20.162  1.00 94.88           H  
ATOM   4313  HB3 SER A 275      12.558  32.209  20.418  1.00 94.88           H  
ATOM   4314  O   SER A 275      13.859  35.754  21.224  1.00 94.88           O  
ATOM   4315  OG  SER A 275      12.202  32.726  18.466  1.00 94.88           O  
ATOM   4316  HG  SER A 275      11.556  32.019  18.531  1.00 94.88           H  
ATOM   4317  N   VAL A 276      14.375  33.823  22.241  1.00 97.12           N  
ATOM   4318  H   VAL A 276      14.479  32.825  22.131  1.00 97.12           H  
ATOM   4319  CA  VAL A 276      14.571  34.407  23.580  1.00 97.12           C  
ATOM   4320  HA  VAL A 276      13.664  34.941  23.865  1.00 97.12           H  
ATOM   4321  C   VAL A 276      15.717  35.426  23.575  1.00 97.12           C  
ATOM   4322  CB  VAL A 276      14.820  33.297  24.622  1.00 97.12           C  
ATOM   4323  HB  VAL A 276      15.624  32.653  24.265  1.00 97.12           H  
ATOM   4324  O   VAL A 276      15.579  36.513  24.139  1.00 97.12           O  
ATOM   4325  CG1 VAL A 276      15.237  33.859  25.990  1.00 97.12           C  
ATOM   4326 HG11 VAL A 276      16.229  34.307  25.925  1.00 97.12           H  
ATOM   4327 HG12 VAL A 276      14.523  34.613  26.320  1.00 97.12           H  
ATOM   4328 HG13 VAL A 276      15.276  33.054  26.723  1.00 97.12           H  
ATOM   4329  CG2 VAL A 276      13.572  32.426  24.841  1.00 97.12           C  
ATOM   4330 HG21 VAL A 276      13.149  32.100  23.891  1.00 97.12           H  
ATOM   4331 HG22 VAL A 276      12.794  32.981  25.366  1.00 97.12           H  
ATOM   4332 HG23 VAL A 276      13.833  31.546  25.428  1.00 97.12           H  
ATOM   4333  N   VAL A 277      16.835  35.126  22.904  1.00 95.56           N  
ATOM   4334  H   VAL A 277      16.900  34.222  22.459  1.00 95.56           H  
ATOM   4335  CA  VAL A 277      17.966  36.063  22.773  1.00 95.56           C  
ATOM   4336  HA  VAL A 277      18.275  36.377  23.770  1.00 95.56           H  
ATOM   4337  C   VAL A 277      17.540  37.324  22.028  1.00 95.56           C  
ATOM   4338  CB  VAL A 277      19.173  35.395  22.085  1.00 95.56           C  
ATOM   4339  HB  VAL A 277      18.844  34.907  21.168  1.00 95.56           H  
ATOM   4340  O   VAL A 277      17.813  38.430  22.502  1.00 95.56           O  
ATOM   4341  CG1 VAL A 277      20.282  36.399  21.731  1.00 95.56           C  
ATOM   4342 HG11 VAL A 277      19.940  37.085  20.956  1.00 95.56           H  
ATOM   4343 HG12 VAL A 277      21.148  35.865  21.340  1.00 95.56           H  
ATOM   4344 HG13 VAL A 277      20.577  36.965  22.614  1.00 95.56           H  
ATOM   4345  CG2 VAL A 277      19.797  34.346  23.014  1.00 95.56           C  
ATOM   4346 HG21 VAL A 277      20.592  33.817  22.488  1.00 95.56           H  
ATOM   4347 HG22 VAL A 277      19.049  33.615  23.320  1.00 95.56           H  
ATOM   4348 HG23 VAL A 277      20.206  34.823  23.904  1.00 95.56           H  
ATOM   4349  N   PHE A 278      16.824  37.186  20.909  1.00 94.12           N  
ATOM   4350  H   PHE A 278      16.630  36.258  20.563  1.00 94.12           H  
ATOM   4351  CA  PHE A 278      16.287  38.333  20.175  1.00 94.12           C  
ATOM   4352  HA  PHE A 278      17.111  38.978  19.869  1.00 94.12           H  
ATOM   4353  C   PHE A 278      15.342  39.170  21.052  1.00 94.12           C  
ATOM   4354  CB  PHE A 278      15.573  37.834  18.912  1.00 94.12           C  
ATOM   4355  HB2 PHE A 278      16.258  37.207  18.342  1.00 94.12           H  
ATOM   4356  HB3 PHE A 278      14.721  37.213  19.191  1.00 94.12           H  
ATOM   4357  O   PHE A 278      15.414  40.400  21.068  1.00 94.12           O  
ATOM   4358  CG  PHE A 278      15.086  38.963  18.027  1.00 94.12           C  
ATOM   4359  CD1 PHE A 278      13.874  39.619  18.314  1.00 94.12           C  
ATOM   4360  HD1 PHE A 278      13.268  39.295  19.147  1.00 94.12           H  
ATOM   4361  CD2 PHE A 278      15.865  39.385  16.936  1.00 94.12           C  
ATOM   4362  HD2 PHE A 278      16.788  38.876  16.700  1.00 94.12           H  
ATOM   4363  CE1 PHE A 278      13.458  40.708  17.530  1.00 94.12           C  
ATOM   4364  HE1 PHE A 278      12.540  41.225  17.765  1.00 94.12           H  
ATOM   4365  CE2 PHE A 278      15.436  40.461  16.140  1.00 94.12           C  
ATOM   4366  HE2 PHE A 278      16.029  40.767  15.291  1.00 94.12           H  
ATOM   4367  CZ  PHE A 278      14.240  41.131  16.444  1.00 94.12           C  
ATOM   4368  HZ  PHE A 278      13.913  41.963  15.839  1.00 94.12           H  
ATOM   4369  N   GLN A 279      14.480  38.518  21.834  1.00 95.56           N  
ATOM   4370  H   GLN A 279      14.445  37.510  21.777  1.00 95.56           H  
ATOM   4371  CA  GLN A 279      13.525  39.203  22.701  1.00 95.56           C  
ATOM   4372  HA  GLN A 279      12.966  39.896  22.072  1.00 95.56           H  
ATOM   4373  C   GLN A 279      14.211  40.001  23.817  1.00 95.56           C  
ATOM   4374  CB  GLN A 279      12.549  38.192  23.301  1.00 95.56           C  
ATOM   4375  HB2 GLN A 279      13.115  37.361  23.719  1.00 95.56           H  
ATOM   4376  HB3 GLN A 279      11.986  38.661  24.108  1.00 95.56           H  
ATOM   4377  O   GLN A 279      13.867  41.156  24.063  1.00 95.56           O  
ATOM   4378  CG  GLN A 279      11.556  37.678  22.253  1.00 95.56           C  
ATOM   4379  HG2 GLN A 279      10.836  38.462  22.017  1.00 95.56           H  
ATOM   4380  HG3 GLN A 279      12.069  37.429  21.324  1.00 95.56           H  
ATOM   4381  CD  GLN A 279      10.799  36.452  22.732  1.00 95.56           C  
ATOM   4382  NE2 GLN A 279       9.943  35.921  21.901  1.00 95.56           N  
ATOM   4383 HE21 GLN A 279       9.487  35.071  22.201  1.00 95.56           H  
ATOM   4384 HE22 GLN A 279       9.822  36.286  20.967  1.00 95.56           H  
ATOM   4385  OE1 GLN A 279      10.948  35.970  23.843  1.00 95.56           O  
ATOM   4386  N   MET A 280      15.218  39.411  24.460  1.00 95.94           N  
ATOM   4387  H   MET A 280      15.433  38.453  24.222  1.00 95.94           H  
ATOM   4388  CA  MET A 280      15.926  40.024  25.586  1.00 95.94           C  
ATOM   4389  HA  MET A 280      15.191  40.529  26.213  1.00 95.94           H  
ATOM   4390  C   MET A 280      16.932  41.106  25.174  1.00 95.94           C  
ATOM   4391  CB  MET A 280      16.600  38.920  26.414  1.00 95.94           C  
ATOM   4392  HB2 MET A 280      17.249  39.371  27.164  1.00 95.94           H  
ATOM   4393  HB3 MET A 280      17.216  38.300  25.763  1.00 95.94           H  
ATOM   4394  O   MET A 280      17.372  41.873  26.033  1.00 95.94           O  
ATOM   4395  CG  MET A 280      15.563  38.036  27.124  1.00 95.94           C  
ATOM   4396  HG2 MET A 280      16.089  37.262  27.684  1.00 95.94           H  
ATOM   4397  HG3 MET A 280      14.954  37.534  26.373  1.00 95.94           H  
ATOM   4398  SD  MET A 280      14.435  38.908  28.256  1.00 95.94           S  
ATOM   4399  CE  MET A 280      15.597  39.387  29.555  1.00 95.94           C  
ATOM   4400  HE1 MET A 280      16.109  38.499  29.923  1.00 95.94           H  
ATOM   4401  HE2 MET A 280      15.054  39.849  30.380  1.00 95.94           H  
ATOM   4402  HE3 MET A 280      16.328  40.089  29.154  1.00 95.94           H  
ATOM   4403  N   THR A 281      17.279  41.180  23.886  1.00 93.44           N  
ATOM   4404  H   THR A 281      16.895  40.492  23.255  1.00 93.44           H  
ATOM   4405  CA  THR A 281      18.206  42.178  23.330  1.00 93.44           C  
ATOM   4406  HA  THR A 281      18.733  42.677  24.144  1.00 93.44           H  
ATOM   4407  C   THR A 281      17.487  43.285  22.563  1.00 93.44           C  
ATOM   4408  CB  THR A 281      19.274  41.525  22.440  1.00 93.44           C  
ATOM   4409  HB  THR A 281      19.860  42.310  21.963  1.00 93.44           H  
ATOM   4410  O   THR A 281      17.728  44.453  22.837  1.00 93.44           O  
ATOM   4411  CG2 THR A 281      20.222  40.628  23.238  1.00 93.44           C  
ATOM   4412 HG21 THR A 281      20.948  40.180  22.560  1.00 93.44           H  
ATOM   4413 HG22 THR A 281      19.672  39.836  23.747  1.00 93.44           H  
ATOM   4414 HG23 THR A 281      20.752  41.226  23.980  1.00 93.44           H  
ATOM   4415  OG1 THR A 281      18.689  40.731  21.437  1.00 93.44           O  
ATOM   4416  HG1 THR A 281      18.458  39.887  21.833  1.00 93.44           H  
ATOM   4417  N   ILE A 282      16.588  42.948  21.635  1.00 93.19           N  
ATOM   4418  H   ILE A 282      16.446  41.966  21.447  1.00 93.19           H  
ATOM   4419  CA  ILE A 282      15.964  43.920  20.724  1.00 93.19           C  
ATOM   4420  HA  ILE A 282      16.529  44.852  20.760  1.00 93.19           H  
ATOM   4421  C   ILE A 282      14.545  44.274  21.176  1.00 93.19           C  
ATOM   4422  CB  ILE A 282      16.040  43.408  19.263  1.00 93.19           C  
ATOM   4423  HB  ILE A 282      15.604  42.410  19.215  1.00 93.19           H  
ATOM   4424  O   ILE A 282      14.237  45.451  21.370  1.00 93.19           O  
ATOM   4425  CG1 ILE A 282      17.519  43.331  18.813  1.00 93.19           C  
ATOM   4426 HG12 ILE A 282      18.117  42.838  19.579  1.00 93.19           H  
ATOM   4427 HG13 ILE A 282      17.908  44.342  18.693  1.00 93.19           H  
ATOM   4428  CG2 ILE A 282      15.242  44.333  18.321  1.00 93.19           C  
ATOM   4429 HG21 ILE A 282      15.595  45.360  18.414  1.00 93.19           H  
ATOM   4430 HG22 ILE A 282      15.341  44.008  17.285  1.00 93.19           H  
ATOM   4431 HG23 ILE A 282      14.181  44.295  18.565  1.00 93.19           H  
ATOM   4432  CD1 ILE A 282      17.750  42.554  17.514  1.00 93.19           C  
ATOM   4433 HD11 ILE A 282      17.191  42.995  16.689  1.00 93.19           H  
ATOM   4434 HD12 ILE A 282      17.451  41.516  17.660  1.00 93.19           H  
ATOM   4435 HD13 ILE A 282      18.812  42.576  17.268  1.00 93.19           H  
ATOM   4436  N   LEU A 283      13.672  43.278  21.376  1.00 96.19           N  
ATOM   4437  H   LEU A 283      13.995  42.329  21.253  1.00 96.19           H  
ATOM   4438  CA  LEU A 283      12.257  43.530  21.696  1.00 96.19           C  
ATOM   4439  HA  LEU A 283      11.845  44.172  20.918  1.00 96.19           H  
ATOM   4440  C   LEU A 283      12.096  44.279  23.029  1.00 96.19           C  
ATOM   4441  CB  LEU A 283      11.481  42.201  21.702  1.00 96.19           C  
ATOM   4442  HB2 LEU A 283      11.966  41.562  22.440  1.00 96.19           H  
ATOM   4443  HB3 LEU A 283      11.536  41.735  20.719  1.00 96.19           H  
ATOM   4444  O   LEU A 283      11.350  45.256  23.090  1.00 96.19           O  
ATOM   4445  CG  LEU A 283      10.016  42.290  22.158  1.00 96.19           C  
ATOM   4446  HG  LEU A 283      10.013  42.707  23.165  1.00 96.19           H  
ATOM   4447  CD1 LEU A 283       9.103  43.166  21.313  1.00 96.19           C  
ATOM   4448 HD11 LEU A 283       9.636  44.022  20.901  1.00 96.19           H  
ATOM   4449 HD12 LEU A 283       8.311  43.527  21.969  1.00 96.19           H  
ATOM   4450 HD13 LEU A 283       8.626  42.582  20.525  1.00 96.19           H  
ATOM   4451  CD2 LEU A 283       9.387  40.901  22.231  1.00 96.19           C  
ATOM   4452 HD21 LEU A 283       9.936  40.291  22.949  1.00 96.19           H  
ATOM   4453 HD22 LEU A 283       9.401  40.423  21.251  1.00 96.19           H  
ATOM   4454 HD23 LEU A 283       8.357  40.984  22.579  1.00 96.19           H  
ATOM   4455  N   ARG A 284      12.828  43.863  24.070  1.00 96.06           N  
ATOM   4456  H   ARG A 284      13.362  43.014  23.952  1.00 96.06           H  
ATOM   4457  CA  ARG A 284      12.791  44.493  25.397  1.00 96.06           C  
ATOM   4458  HA  ARG A 284      11.785  44.386  25.804  1.00 96.06           H  
ATOM   4459  C   ARG A 284      13.100  45.986  25.330  1.00 96.06           C  
ATOM   4460  CB  ARG A 284      13.808  43.791  26.308  1.00 96.06           C  
ATOM   4461  HB2 ARG A 284      13.675  42.710  26.259  1.00 96.06           H  
ATOM   4462  HB3 ARG A 284      14.811  44.014  25.945  1.00 96.06           H  
ATOM   4463  O   ARG A 284      12.431  46.790  25.979  1.00 96.06           O  
ATOM   4464  CG  ARG A 284      13.654  44.235  27.770  1.00 96.06           C  
ATOM   4465  HG2 ARG A 284      13.677  45.322  27.849  1.00 96.06           H  
ATOM   4466  HG3 ARG A 284      12.697  43.874  28.147  1.00 96.06           H  
ATOM   4467  CD  ARG A 284      14.778  43.662  28.631  1.00 96.06           C  
ATOM   4468  HD2 ARG A 284      14.572  43.890  29.677  1.00 96.06           H  
ATOM   4469  HD3 ARG A 284      14.792  42.580  28.505  1.00 96.06           H  
ATOM   4470  NE  ARG A 284      16.079  44.236  28.243  1.00 96.06           N  
ATOM   4471  HE  ARG A 284      16.087  44.935  27.513  1.00 96.06           H  
ATOM   4472  NH1 ARG A 284      17.411  42.841  29.485  1.00 96.06           N  
ATOM   4473 HH11 ARG A 284      16.580  42.383  29.831  1.00 96.06           H  
ATOM   4474 HH12 ARG A 284      18.332  42.465  29.661  1.00 96.06           H  
ATOM   4475  NH2 ARG A 284      18.316  44.323  28.050  1.00 96.06           N  
ATOM   4476 HH21 ARG A 284      19.229  43.901  28.146  1.00 96.06           H  
ATOM   4477 HH22 ARG A 284      18.170  44.990  27.306  1.00 96.06           H  
ATOM   4478  CZ  ARG A 284      17.264  43.788  28.595  1.00 96.06           C  
ATOM   4479  N   ASP A 285      14.123  46.349  24.565  1.00 93.12           N  
ATOM   4480  H   ASP A 285      14.616  45.637  24.045  1.00 93.12           H  
ATOM   4481  CA  ASP A 285      14.607  47.723  24.481  1.00 93.12           C  
ATOM   4482  HA  ASP A 285      14.607  48.159  25.480  1.00 93.12           H  
ATOM   4483  C   ASP A 285      13.657  48.583  23.629  1.00 93.12           C  
ATOM   4484  CB  ASP A 285      16.064  47.717  23.988  1.00 93.12           C  
ATOM   4485  HB2 ASP A 285      16.348  48.744  23.757  1.00 93.12           H  
ATOM   4486  HB3 ASP A 285      16.132  47.136  23.068  1.00 93.12           H  
ATOM   4487  O   ASP A 285      13.340  49.711  24.014  1.00 93.12           O  
ATOM   4488  CG  ASP A 285      17.074  47.162  25.021  1.00 93.12           C  
ATOM   4489  OD1 ASP A 285      16.672  46.684  26.122  1.00 93.12           O  
ATOM   4490  OD2 ASP A 285      18.286  47.256  24.740  1.00 93.12           O  
ATOM   4491  N   LEU A 286      13.086  48.019  22.555  1.00 94.12           N  
ATOM   4492  H   LEU A 286      13.387  47.093  22.286  1.00 94.12           H  
ATOM   4493  CA  LEU A 286      12.001  48.650  21.794  1.00 94.12           C  
ATOM   4494  HA  LEU A 286      12.333  49.633  21.459  1.00 94.12           H  
ATOM   4495  C   LEU A 286      10.748  48.888  22.654  1.00 94.12           C  
ATOM   4496  CB  LEU A 286      11.656  47.778  20.570  1.00 94.12           C  
ATOM   4497  HB2 LEU A 286      11.594  46.738  20.889  1.00 94.12           H  
ATOM   4498  HB3 LEU A 286      10.670  48.063  20.202  1.00 94.12           H  
ATOM   4499  O   LEU A 286      10.146  49.962  22.586  1.00 94.12           O  
ATOM   4500  CG  LEU A 286      12.650  47.888  19.399  1.00 94.12           C  
ATOM   4501  HG  LEU A 286      13.666  47.717  19.754  1.00 94.12           H  
ATOM   4502  CD1 LEU A 286      12.315  46.832  18.344  1.00 94.12           C  
ATOM   4503 HD11 LEU A 286      13.049  46.867  17.540  1.00 94.12           H  
ATOM   4504 HD12 LEU A 286      11.323  47.012  17.930  1.00 94.12           H  
ATOM   4505 HD13 LEU A 286      12.345  45.842  18.800  1.00 94.12           H  
ATOM   4506  CD2 LEU A 286      12.572  49.259  18.720  1.00 94.12           C  
ATOM   4507 HD21 LEU A 286      13.193  49.260  17.824  1.00 94.12           H  
ATOM   4508 HD22 LEU A 286      11.544  49.483  18.436  1.00 94.12           H  
ATOM   4509 HD23 LEU A 286      12.942  50.034  19.392  1.00 94.12           H  
ATOM   4510  N   GLU A 287      10.359  47.927  23.497  1.00 95.12           N  
ATOM   4511  H   GLU A 287      10.852  47.046  23.480  1.00 95.12           H  
ATOM   4512  CA  GLU A 287       9.194  48.061  24.381  1.00 95.12           C  
ATOM   4513  HA  GLU A 287       8.339  48.383  23.787  1.00 95.12           H  
ATOM   4514  C   GLU A 287       9.397  49.134  25.454  1.00 95.12           C  
ATOM   4515  CB  GLU A 287       8.843  46.708  25.014  1.00 95.12           C  
ATOM   4516  HB2 GLU A 287       9.603  46.434  25.745  1.00 95.12           H  
ATOM   4517  HB3 GLU A 287       8.801  45.947  24.235  1.00 95.12           H  
ATOM   4518  O   GLU A 287       8.491  49.930  25.708  1.00 95.12           O  
ATOM   4519  CG  GLU A 287       7.467  46.802  25.689  1.00 95.12           C  
ATOM   4520  HG2 GLU A 287       7.475  47.602  26.429  1.00 95.12           H  
ATOM   4521  HG3 GLU A 287       6.734  47.056  24.923  1.00 95.12           H  
ATOM   4522  CD  GLU A 287       7.031  45.521  26.397  1.00 95.12           C  
ATOM   4523  OE1 GLU A 287       6.021  45.577  27.130  1.00 95.12           O  
ATOM   4524  OE2 GLU A 287       7.723  44.487  26.300  1.00 95.12           O  
ATOM   4525  N   LYS A 288      10.594  49.223  26.043  1.00 92.31           N  
ATOM   4526  H   LYS A 288      11.294  48.536  25.800  1.00 92.31           H  
ATOM   4527  CA  LYS A 288      10.934  50.302  26.983  1.00 92.31           C  
ATOM   4528  HA  LYS A 288      10.236  50.291  27.820  1.00 92.31           H  
ATOM   4529  C   LYS A 288      10.835  51.692  26.349  1.00 92.31           C  
ATOM   4530  CB  LYS A 288      12.358  50.095  27.502  1.00 92.31           C  
ATOM   4531  HB2 LYS A 288      12.697  51.026  27.956  1.00 92.31           H  
ATOM   4532  HB3 LYS A 288      13.020  49.868  26.667  1.00 92.31           H  
ATOM   4533  O   LYS A 288      10.528  52.654  27.056  1.00 92.31           O  
ATOM   4534  CG  LYS A 288      12.455  48.989  28.558  1.00 92.31           C  
ATOM   4535  HG2 LYS A 288      11.843  49.258  29.419  1.00 92.31           H  
ATOM   4536  HG3 LYS A 288      12.113  48.032  28.162  1.00 92.31           H  
ATOM   4537  CD  LYS A 288      13.920  48.893  28.983  1.00 92.31           C  
ATOM   4538  HD2 LYS A 288      14.520  48.534  28.147  1.00 92.31           H  
ATOM   4539  HD3 LYS A 288      14.262  49.894  29.246  1.00 92.31           H  
ATOM   4540  CE  LYS A 288      14.114  47.975  30.185  1.00 92.31           C  
ATOM   4541  HE2 LYS A 288      14.135  46.941  29.843  1.00 92.31           H  
ATOM   4542  HE3 LYS A 288      13.272  48.109  30.865  1.00 92.31           H  
ATOM   4543  NZ  LYS A 288      15.372  48.349  30.874  1.00 92.31           N  
ATOM   4544  HZ1 LYS A 288      15.563  47.768  31.679  1.00 92.31           H  
ATOM   4545  HZ2 LYS A 288      16.152  48.326  30.233  1.00 92.31           H  
ATOM   4546  HZ3 LYS A 288      15.312  49.302  31.203  1.00 92.31           H  
ATOM   4547  N   LEU A 289      11.104  51.791  25.046  1.00 88.06           N  
ATOM   4548  H   LEU A 289      11.394  50.949  24.568  1.00 88.06           H  
ATOM   4549  CA  LEU A 289      11.164  53.048  24.303  1.00 88.06           C  
ATOM   4550  HA  LEU A 289      11.517  53.822  24.985  1.00 88.06           H  
ATOM   4551  C   LEU A 289       9.782  53.494  23.798  1.00 88.06           C  
ATOM   4552  CB  LEU A 289      12.221  52.871  23.193  1.00 88.06           C  
ATOM   4553  HB2 LEU A 289      11.806  52.305  22.358  1.00 88.06           H  
ATOM   4554  HB3 LEU A 289      13.025  52.267  23.612  1.00 88.06           H  
ATOM   4555  O   LEU A 289       9.407  54.650  23.983  1.00 88.06           O  
ATOM   4556  CG  LEU A 289      12.853  54.184  22.694  1.00 88.06           C  
ATOM   4557  HG  LEU A 289      12.803  54.936  23.481  1.00 88.06           H  
ATOM   4558  CD1 LEU A 289      14.329  53.955  22.363  1.00 88.06           C  
ATOM   4559 HD11 LEU A 289      14.421  53.189  21.593  1.00 88.06           H  
ATOM   4560 HD12 LEU A 289      14.868  53.635  23.254  1.00 88.06           H  
ATOM   4561 HD13 LEU A 289      14.773  54.881  21.996  1.00 88.06           H  
ATOM   4562  CD2 LEU A 289      12.155  54.724  21.447  1.00 88.06           C  
ATOM   4563 HD21 LEU A 289      12.219  54.001  20.634  1.00 88.06           H  
ATOM   4564 HD22 LEU A 289      12.630  55.650  21.124  1.00 88.06           H  
ATOM   4565 HD23 LEU A 289      11.106  54.926  21.664  1.00 88.06           H  
ATOM   4566  N   ALA A 290       8.999  52.584  23.209  1.00 90.31           N  
ATOM   4567  H   ALA A 290       9.380  51.660  23.065  1.00 90.31           H  
ATOM   4568  CA  ALA A 290       7.707  52.905  22.592  1.00 90.31           C  
ATOM   4569  HA  ALA A 290       7.631  53.987  22.483  1.00 90.31           H  
ATOM   4570  C   ALA A 290       6.471  52.476  23.410  1.00 90.31           C  
ATOM   4571  CB  ALA A 290       7.699  52.315  21.178  1.00 90.31           C  
ATOM   4572  HB1 ALA A 290       6.757  52.543  20.679  1.00 90.31           H  
ATOM   4573  HB2 ALA A 290       8.522  52.734  20.598  1.00 90.31           H  
ATOM   4574  HB3 ALA A 290       7.825  51.234  21.235  1.00 90.31           H  
ATOM   4575  O   ALA A 290       5.369  52.949  23.123  1.00 90.31           O  
ATOM   4576  N   GLY A 291       6.630  51.626  24.427  1.00 91.75           N  
ATOM   4577  H   GLY A 291       7.554  51.260  24.607  1.00 91.75           H  
ATOM   4578  CA  GLY A 291       5.544  51.084  25.246  1.00 91.75           C  
ATOM   4579  HA2 GLY A 291       5.949  50.855  26.232  1.00 91.75           H  
ATOM   4580  HA3 GLY A 291       4.761  51.831  25.370  1.00 91.75           H  
ATOM   4581  C   GLY A 291       4.914  49.805  24.680  1.00 91.75           C  
ATOM   4582  O   GLY A 291       4.965  49.525  23.479  1.00 91.75           O  
ATOM   4583  N   TRP A 292       4.286  49.030  25.568  1.00 90.88           N  
ATOM   4584  H   TRP A 292       4.310  49.302  26.540  1.00 90.88           H  
ATOM   4585  CA  TRP A 292       3.780  47.685  25.272  1.00 90.88           C  
ATOM   4586  HA  TRP A 292       4.605  47.071  24.913  1.00 90.88           H  
ATOM   4587  C   TRP A 292       2.703  47.654  24.181  1.00 90.88           C  
ATOM   4588  CB  TRP A 292       3.270  47.046  26.572  1.00 90.88           C  
ATOM   4589  HB2 TRP A 292       4.016  47.177  27.356  1.00 90.88           H  
ATOM   4590  HB3 TRP A 292       3.170  45.973  26.404  1.00 90.88           H  
ATOM   4591  O   TRP A 292       2.718  46.760  23.343  1.00 90.88           O  
ATOM   4592  CG  TRP A 292       1.953  47.556  27.069  1.00 90.88           C  
ATOM   4593  CD1 TRP A 292       1.770  48.556  27.960  1.00 90.88           C  
ATOM   4594  HD1 TRP A 292       2.565  49.097  28.451  1.00 90.88           H  
ATOM   4595  CD2 TRP A 292       0.617  47.102  26.692  1.00 90.88           C  
ATOM   4596  CE2 TRP A 292      -0.340  47.898  27.387  1.00 90.88           C  
ATOM   4597  CE3 TRP A 292       0.121  46.110  25.819  1.00 90.88           C  
ATOM   4598  HE3 TRP A 292       0.813  45.482  25.278  1.00 90.88           H  
ATOM   4599  NE1 TRP A 292       0.417  48.761  28.151  1.00 90.88           N  
ATOM   4600  HE1 TRP A 292       0.037  49.432  28.803  1.00 90.88           H  
ATOM   4601  CH2 TRP A 292      -2.184  46.722  26.354  1.00 90.88           C  
ATOM   4602  HH2 TRP A 292      -3.243  46.559  26.225  1.00 90.88           H  
ATOM   4603  CZ2 TRP A 292      -1.722  47.719  27.230  1.00 90.88           C  
ATOM   4604  HZ2 TRP A 292      -2.421  48.330  27.782  1.00 90.88           H  
ATOM   4605  CZ3 TRP A 292      -1.264  45.924  25.650  1.00 90.88           C  
ATOM   4606  HZ3 TRP A 292      -1.623  45.155  24.981  1.00 90.88           H  
ATOM   4607  N   HIS A 293       1.786  48.627  24.139  1.00 92.06           N  
ATOM   4608  H   HIS A 293       1.837  49.363  24.829  1.00 92.06           H  
ATOM   4609  CA  HIS A 293       0.646  48.634  23.211  1.00 92.06           C  
ATOM   4610  HA  HIS A 293       0.127  47.678  23.276  1.00 92.06           H  
ATOM   4611  C   HIS A 293       1.085  48.804  21.755  1.00 92.06           C  
ATOM   4612  CB  HIS A 293      -0.343  49.739  23.616  1.00 92.06           C  
ATOM   4613  HB2 HIS A 293      -1.220  49.673  22.972  1.00 92.06           H  
ATOM   4614  HB3 HIS A 293      -0.670  49.559  24.641  1.00 92.06           H  
ATOM   4615  O   HIS A 293       0.613  48.095  20.876  1.00 92.06           O  
ATOM   4616  CG  HIS A 293       0.226  51.137  23.532  1.00 92.06           C  
ATOM   4617  CD2 HIS A 293      -0.239  52.152  22.748  1.00 92.06           C  
ATOM   4618  HD2 HIS A 293      -1.097  52.100  22.094  1.00 92.06           H  
ATOM   4619  ND1 HIS A 293       1.345  51.593  24.233  1.00 92.06           N  
ATOM   4620  CE1 HIS A 293       1.522  52.869  23.875  1.00 92.06           C  
ATOM   4621  HE1 HIS A 293       2.310  53.503  24.255  1.00 92.06           H  
ATOM   4622  NE2 HIS A 293       0.575  53.237  22.995  1.00 92.06           N  
ATOM   4623  HE2 HIS A 293       0.453  54.172  22.631  1.00 92.06           H  
ATOM   4624  N   ARG A 294       2.025  49.716  21.486  1.00 94.62           N  
ATOM   4625  H   ARG A 294       2.405  50.233  22.266  1.00 94.62           H  
ATOM   4626  CA  ARG A 294       2.546  49.949  20.128  1.00 94.62           C  
ATOM   4627  HA  ARG A 294       1.719  50.040  19.424  1.00 94.62           H  
ATOM   4628  C   ARG A 294       3.363  48.761  19.645  1.00 94.62           C  
ATOM   4629  CB  ARG A 294       3.391  51.227  20.105  1.00 94.62           C  
ATOM   4630  HB2 ARG A 294       3.982  51.261  19.190  1.00 94.62           H  
ATOM   4631  HB3 ARG A 294       4.076  51.214  20.953  1.00 94.62           H  
ATOM   4632  O   ARG A 294       3.154  48.289  18.532  1.00 94.62           O  
ATOM   4633  CG  ARG A 294       2.506  52.475  20.155  1.00 94.62           C  
ATOM   4634  HG2 ARG A 294       2.081  52.662  19.169  1.00 94.62           H  
ATOM   4635  HG3 ARG A 294       1.690  52.321  20.861  1.00 94.62           H  
ATOM   4636  CD  ARG A 294       3.345  53.668  20.601  1.00 94.62           C  
ATOM   4637  HD2 ARG A 294       4.211  53.757  19.945  1.00 94.62           H  
ATOM   4638  HD3 ARG A 294       3.691  53.468  21.614  1.00 94.62           H  
ATOM   4639  NE  ARG A 294       2.574  54.922  20.617  1.00 94.62           N  
ATOM   4640  HE  ARG A 294       1.607  54.867  20.329  1.00 94.62           H  
ATOM   4641  NH1 ARG A 294       4.378  56.266  20.995  1.00 94.62           N  
ATOM   4642 HH11 ARG A 294       4.958  55.446  20.889  1.00 94.62           H  
ATOM   4643 HH12 ARG A 294       4.795  57.161  21.206  1.00 94.62           H  
ATOM   4644  NH2 ARG A 294       2.335  57.158  20.994  1.00 94.62           N  
ATOM   4645 HH21 ARG A 294       1.338  57.071  20.859  1.00 94.62           H  
ATOM   4646 HH22 ARG A 294       2.761  58.054  21.185  1.00 94.62           H  
ATOM   4647  CZ  ARG A 294       3.095  56.107  20.860  1.00 94.62           C  
ATOM   4648  N   ILE A 295       4.267  48.269  20.489  1.00 94.88           N  
ATOM   4649  H   ILE A 295       4.372  48.699  21.397  1.00 94.88           H  
ATOM   4650  CA  ILE A 295       5.164  47.172  20.123  1.00 94.88           C  
ATOM   4651  HA  ILE A 295       5.580  47.378  19.137  1.00 94.88           H  
ATOM   4652  C   ILE A 295       4.411  45.849  19.965  1.00 94.88           C  
ATOM   4653  CB  ILE A 295       6.329  47.098  21.129  1.00 94.88           C  
ATOM   4654  HB  ILE A 295       5.916  47.049  22.137  1.00 94.88           H  
ATOM   4655  O   ILE A 295       4.679  45.129  19.009  1.00 94.88           O  
ATOM   4656  CG1 ILE A 295       7.235  48.348  21.048  1.00 94.88           C  
ATOM   4657 HG12 ILE A 295       8.084  48.198  21.714  1.00 94.88           H  
ATOM   4658 HG13 ILE A 295       6.681  49.212  21.414  1.00 94.88           H  
ATOM   4659  CG2 ILE A 295       7.176  45.838  20.926  1.00 94.88           C  
ATOM   4660 HG21 ILE A 295       8.045  45.872  21.583  1.00 94.88           H  
ATOM   4661 HG22 ILE A 295       7.512  45.762  19.892  1.00 94.88           H  
ATOM   4662 HG23 ILE A 295       6.597  44.950  21.175  1.00 94.88           H  
ATOM   4663  CD1 ILE A 295       7.808  48.691  19.664  1.00 94.88           C  
ATOM   4664 HD11 ILE A 295       8.546  49.486  19.767  1.00 94.88           H  
ATOM   4665 HD12 ILE A 295       7.016  49.044  19.003  1.00 94.88           H  
ATOM   4666 HD13 ILE A 295       8.298  47.823  19.222  1.00 94.88           H  
ATOM   4667  N   SER A 296       3.428  45.554  20.821  1.00 95.50           N  
ATOM   4668  H   SER A 296       3.256  46.166  21.606  1.00 95.50           H  
ATOM   4669  CA  SER A 296       2.592  44.353  20.671  1.00 95.50           C  
ATOM   4670  HA  SER A 296       3.249  43.484  20.628  1.00 95.50           H  
ATOM   4671  C   SER A 296       1.787  44.363  19.369  1.00 95.50           C  
ATOM   4672  CB  SER A 296       1.662  44.155  21.871  1.00 95.50           C  
ATOM   4673  HB2 SER A 296       0.995  43.315  21.675  1.00 95.50           H  
ATOM   4674  HB3 SER A 296       2.262  43.921  22.751  1.00 95.50           H  
ATOM   4675  O   SER A 296       1.764  43.353  18.669  1.00 95.50           O  
ATOM   4676  OG  SER A 296       0.901  45.314  22.135  1.00 95.50           O  
ATOM   4677  HG  SER A 296       1.486  45.915  22.602  1.00 95.50           H  
ATOM   4678  N   ILE A 297       1.201  45.505  18.984  1.00 96.25           N  
ATOM   4679  H   ILE A 297       1.196  46.281  19.631  1.00 96.25           H  
ATOM   4680  CA  ILE A 297       0.504  45.647  17.696  1.00 96.25           C  
ATOM   4681  HA  ILE A 297      -0.271  44.883  17.636  1.00 96.25           H  
ATOM   4682  C   ILE A 297       1.461  45.392  16.528  1.00 96.25           C  
ATOM   4683  CB  ILE A 297      -0.177  47.032  17.586  1.00 96.25           C  
ATOM   4684  HB  ILE A 297       0.549  47.800  17.852  1.00 96.25           H  
ATOM   4685  O   ILE A 297       1.131  44.605  15.640  1.00 96.25           O  
ATOM   4686  CG1 ILE A 297      -1.375  47.110  18.560  1.00 96.25           C  
ATOM   4687 HG12 ILE A 297      -1.077  46.741  19.541  1.00 96.25           H  
ATOM   4688 HG13 ILE A 297      -2.174  46.460  18.203  1.00 96.25           H  
ATOM   4689  CG2 ILE A 297      -0.673  47.312  16.155  1.00 96.25           C  
ATOM   4690 HG21 ILE A 297       0.158  47.327  15.449  1.00 96.25           H  
ATOM   4691 HG22 ILE A 297      -1.389  46.545  15.859  1.00 96.25           H  
ATOM   4692 HG23 ILE A 297      -1.151  48.290  16.097  1.00 96.25           H  
ATOM   4693  CD1 ILE A 297      -1.932  48.529  18.741  1.00 96.25           C  
ATOM   4694 HD11 ILE A 297      -1.129  49.213  19.020  1.00 96.25           H  
ATOM   4695 HD12 ILE A 297      -2.678  48.519  19.535  1.00 96.25           H  
ATOM   4696 HD13 ILE A 297      -2.409  48.879  17.826  1.00 96.25           H  
ATOM   4697  N   ILE A 298       2.646  46.017  16.529  1.00 96.94           N  
ATOM   4698  H   ILE A 298       2.862  46.647  17.288  1.00 96.94           H  
ATOM   4699  CA  ILE A 298       3.636  45.818  15.461  1.00 96.94           C  
ATOM   4700  HA  ILE A 298       3.162  46.050  14.508  1.00 96.94           H  
ATOM   4701  C   ILE A 298       4.057  44.348  15.397  1.00 96.94           C  
ATOM   4702  CB  ILE A 298       4.857  46.752  15.625  1.00 96.94           C  
ATOM   4703  HB  ILE A 298       5.279  46.607  16.619  1.00 96.94           H  
ATOM   4704  O   ILE A 298       4.034  43.766  14.315  1.00 96.94           O  
ATOM   4705  CG1 ILE A 298       4.450  48.237  15.464  1.00 96.94           C  
ATOM   4706 HG12 ILE A 298       3.545  48.440  16.036  1.00 96.94           H  
ATOM   4707 HG13 ILE A 298       4.225  48.439  14.416  1.00 96.94           H  
ATOM   4708  CG2 ILE A 298       5.929  46.394  14.575  1.00 96.94           C  
ATOM   4709 HG21 ILE A 298       6.346  45.405  14.763  1.00 96.94           H  
ATOM   4710 HG22 ILE A 298       5.505  46.420  13.571  1.00 96.94           H  
ATOM   4711 HG23 ILE A 298       6.760  47.098  14.620  1.00 96.94           H  
ATOM   4712  CD1 ILE A 298       5.525  49.232  15.922  1.00 96.94           C  
ATOM   4713 HD11 ILE A 298       5.120  50.244  15.897  1.00 96.94           H  
ATOM   4714 HD12 ILE A 298       5.832  48.999  16.942  1.00 96.94           H  
ATOM   4715 HD13 ILE A 298       6.389  49.196  15.259  1.00 96.94           H  
ATOM   4716  N   PHE A 299       4.390  43.733  16.535  1.00 97.62           N  
ATOM   4717  H   PHE A 299       4.369  44.267  17.392  1.00 97.62           H  
ATOM   4718  CA  PHE A 299       4.828  42.339  16.617  1.00 97.62           C  
ATOM   4719  HA  PHE A 299       5.737  42.216  16.028  1.00 97.62           H  
ATOM   4720  C   PHE A 299       3.779  41.376  16.047  1.00 97.62           C  
ATOM   4721  CB  PHE A 299       5.143  42.006  18.084  1.00 97.62           C  
ATOM   4722  HB2 PHE A 299       5.926  42.678  18.435  1.00 97.62           H  
ATOM   4723  HB3 PHE A 299       4.259  42.189  18.695  1.00 97.62           H  
ATOM   4724  O   PHE A 299       4.090  40.559  15.181  1.00 97.62           O  
ATOM   4725  CG  PHE A 299       5.596  40.577  18.304  1.00 97.62           C  
ATOM   4726  CD1 PHE A 299       4.655  39.559  18.543  1.00 97.62           C  
ATOM   4727  HD1 PHE A 299       3.603  39.799  18.595  1.00 97.62           H  
ATOM   4728  CD2 PHE A 299       6.959  40.251  18.226  1.00 97.62           C  
ATOM   4729  HD2 PHE A 299       7.677  41.019  17.978  1.00 97.62           H  
ATOM   4730  CE1 PHE A 299       5.075  38.228  18.698  1.00 97.62           C  
ATOM   4731  HE1 PHE A 299       4.349  37.446  18.868  1.00 97.62           H  
ATOM   4732  CE2 PHE A 299       7.388  38.924  18.390  1.00 97.62           C  
ATOM   4733  HE2 PHE A 299       8.436  38.677  18.308  1.00 97.62           H  
ATOM   4734  CZ  PHE A 299       6.440  37.912  18.617  1.00 97.62           C  
ATOM   4735  HZ  PHE A 299       6.754  36.885  18.732  1.00 97.62           H  
ATOM   4736  N   ILE A 300       2.526  41.493  16.493  1.00 97.06           N  
ATOM   4737  H   ILE A 300       2.321  42.199  17.185  1.00 97.06           H  
ATOM   4738  CA  ILE A 300       1.453  40.588  16.074  1.00 97.06           C  
ATOM   4739  HA  ILE A 300       1.816  39.562  16.138  1.00 97.06           H  
ATOM   4740  C   ILE A 300       1.089  40.806  14.604  1.00 97.06           C  
ATOM   4741  CB  ILE A 300       0.239  40.738  17.017  1.00 97.06           C  
ATOM   4742  HB  ILE A 300      -0.016  41.795  17.080  1.00 97.06           H  
ATOM   4743  O   ILE A 300       1.066  39.847  13.835  1.00 97.06           O  
ATOM   4744  CG1 ILE A 300       0.547  40.250  18.455  1.00 97.06           C  
ATOM   4745 HG12 ILE A 300       1.372  40.831  18.865  1.00 97.06           H  
ATOM   4746 HG13 ILE A 300      -0.323  40.452  19.080  1.00 97.06           H  
ATOM   4747  CG2 ILE A 300      -0.990  40.010  16.453  1.00 97.06           C  
ATOM   4748 HG21 ILE A 300      -1.361  40.524  15.567  1.00 97.06           H  
ATOM   4749 HG22 ILE A 300      -1.794  40.002  17.189  1.00 97.06           H  
ATOM   4750 HG23 ILE A 300      -0.721  38.989  16.182  1.00 97.06           H  
ATOM   4751  CD1 ILE A 300       0.902  38.762  18.603  1.00 97.06           C  
ATOM   4752 HD11 ILE A 300       1.809  38.518  18.048  1.00 97.06           H  
ATOM   4753 HD12 ILE A 300       0.091  38.133  18.236  1.00 97.06           H  
ATOM   4754 HD13 ILE A 300       1.069  38.537  19.656  1.00 97.06           H  
ATOM   4755  N   LEU A 301       0.839  42.049  14.181  1.00 97.94           N  
ATOM   4756  H   LEU A 301       0.928  42.820  14.827  1.00 97.94           H  
ATOM   4757  CA  LEU A 301       0.392  42.318  12.811  1.00 97.94           C  
ATOM   4758  HA  LEU A 301      -0.434  41.648  12.576  1.00 97.94           H  
ATOM   4759  C   LEU A 301       1.476  42.018  11.771  1.00 97.94           C  
ATOM   4760  CB  LEU A 301      -0.086  43.771  12.682  1.00 97.94           C  
ATOM   4761  HB2 LEU A 301       0.689  44.425  13.082  1.00 97.94           H  
ATOM   4762  HB3 LEU A 301      -0.197  43.998  11.622  1.00 97.94           H  
ATOM   4763  O   LEU A 301       1.150  41.498  10.703  1.00 97.94           O  
ATOM   4764  CG  LEU A 301      -1.417  44.100  13.376  1.00 97.94           C  
ATOM   4765  HG  LEU A 301      -1.336  43.906  14.446  1.00 97.94           H  
ATOM   4766  CD1 LEU A 301      -1.723  45.584  13.163  1.00 97.94           C  
ATOM   4767 HD11 LEU A 301      -1.870  45.786  12.103  1.00 97.94           H  
ATOM   4768 HD12 LEU A 301      -0.886  46.182  13.524  1.00 97.94           H  
ATOM   4769 HD13 LEU A 301      -2.623  45.857  13.713  1.00 97.94           H  
ATOM   4770  CD2 LEU A 301      -2.589  43.297  12.807  1.00 97.94           C  
ATOM   4771 HD21 LEU A 301      -3.523  43.642  13.251  1.00 97.94           H  
ATOM   4772 HD22 LEU A 301      -2.474  42.240  13.049  1.00 97.94           H  
ATOM   4773 HD23 LEU A 301      -2.641  43.415  11.724  1.00 97.94           H  
ATOM   4774  N   SER A 302       2.750  42.293  12.069  1.00 97.56           N  
ATOM   4775  H   SER A 302       2.972  42.711  12.961  1.00 97.56           H  
ATOM   4776  CA  SER A 302       3.845  41.921  11.160  1.00 97.56           C  
ATOM   4777  HA  SER A 302       3.577  42.267  10.162  1.00 97.56           H  
ATOM   4778  C   SER A 302       4.024  40.406  11.061  1.00 97.56           C  
ATOM   4779  CB  SER A 302       5.168  42.593  11.532  1.00 97.56           C  
ATOM   4780  HB2 SER A 302       5.938  42.261  10.835  1.00 97.56           H  
ATOM   4781  HB3 SER A 302       5.064  43.675  11.445  1.00 97.56           H  
ATOM   4782  O   SER A 302       4.175  39.886   9.957  1.00 97.56           O  
ATOM   4783  OG  SER A 302       5.563  42.263  12.846  1.00 97.56           O  
ATOM   4784  HG  SER A 302       5.023  42.780  13.449  1.00 97.56           H  
ATOM   4785  N   GLY A 303       3.899  39.685  12.181  1.00 97.38           N  
ATOM   4786  H   GLY A 303       3.809  40.177  13.058  1.00 97.38           H  
ATOM   4787  CA  GLY A 303       3.917  38.221  12.207  1.00 97.38           C  
ATOM   4788  HA2 GLY A 303       3.768  37.882  13.232  1.00 97.38           H  
ATOM   4789  HA3 GLY A 303       4.876  37.851  11.844  1.00 97.38           H  
ATOM   4790  C   GLY A 303       2.803  37.597  11.377  1.00 97.38           C  
ATOM   4791  O   GLY A 303       3.072  36.780  10.500  1.00 97.38           O  
ATOM   4792  N   ILE A 304       1.560  38.038  11.596  1.00 97.38           N  
ATOM   4793  H   ILE A 304       1.414  38.700  12.345  1.00 97.38           H  
ATOM   4794  CA  ILE A 304       0.396  37.570  10.832  1.00 97.38           C  
ATOM   4795  HA  ILE A 304       0.322  36.489  10.947  1.00 97.38           H  
ATOM   4796  C   ILE A 304       0.593  37.855   9.341  1.00 97.38           C  
ATOM   4797  CB  ILE A 304      -0.904  38.219  11.364  1.00 97.38           C  
ATOM   4798  HB  ILE A 304      -0.751  39.297  11.399  1.00 97.38           H  
ATOM   4799  O   ILE A 304       0.354  36.976   8.521  1.00 97.38           O  
ATOM   4800  CG1 ILE A 304      -1.214  37.709  12.789  1.00 97.38           C  
ATOM   4801 HG12 ILE A 304      -1.466  36.649  12.743  1.00 97.38           H  
ATOM   4802 HG13 ILE A 304      -0.332  37.802  13.422  1.00 97.38           H  
ATOM   4803  CG2 ILE A 304      -2.131  37.942  10.467  1.00 97.38           C  
ATOM   4804 HG21 ILE A 304      -1.919  38.133   9.415  1.00 97.38           H  
ATOM   4805 HG22 ILE A 304      -2.454  36.906  10.572  1.00 97.38           H  
ATOM   4806 HG23 ILE A 304      -2.958  38.592  10.755  1.00 97.38           H  
ATOM   4807  CD1 ILE A 304      -2.361  38.468  13.469  1.00 97.38           C  
ATOM   4808 HD11 ILE A 304      -2.437  38.151  14.510  1.00 97.38           H  
ATOM   4809 HD12 ILE A 304      -3.310  38.251  12.978  1.00 97.38           H  
ATOM   4810 HD13 ILE A 304      -2.167  39.540  13.437  1.00 97.38           H  
ATOM   4811  N   THR A 305       1.055  39.055   8.974  1.00 97.81           N  
ATOM   4812  H   THR A 305       1.259  39.735   9.693  1.00 97.81           H  
ATOM   4813  CA  THR A 305       1.262  39.420   7.561  1.00 97.81           C  
ATOM   4814  HA  THR A 305       0.336  39.226   7.020  1.00 97.81           H  
ATOM   4815  C   THR A 305       2.355  38.567   6.910  1.00 97.81           C  
ATOM   4816  CB  THR A 305       1.603  40.909   7.403  1.00 97.81           C  
ATOM   4817  HB  THR A 305       2.597  41.106   7.804  1.00 97.81           H  
ATOM   4818  O   THR A 305       2.184  38.116   5.777  1.00 97.81           O  
ATOM   4819  CG2 THR A 305       1.544  41.339   5.939  1.00 97.81           C  
ATOM   4820 HG21 THR A 305       1.612  42.424   5.868  1.00 97.81           H  
ATOM   4821 HG22 THR A 305       2.366  40.891   5.379  1.00 97.81           H  
ATOM   4822 HG23 THR A 305       0.593  41.023   5.509  1.00 97.81           H  
ATOM   4823  OG1 THR A 305       0.667  41.721   8.077  1.00 97.81           O  
ATOM   4824  HG1 THR A 305       0.824  41.621   9.019  1.00 97.81           H  
ATOM   4825  N   GLY A 306       3.447  38.294   7.631  1.00 96.44           N  
ATOM   4826  H   GLY A 306       3.535  38.696   8.554  1.00 96.44           H  
ATOM   4827  CA  GLY A 306       4.500  37.379   7.189  1.00 96.44           C  
ATOM   4828  HA2 GLY A 306       5.281  37.341   7.948  1.00 96.44           H  
ATOM   4829  HA3 GLY A 306       4.937  37.740   6.258  1.00 96.44           H  
ATOM   4830  C   GLY A 306       3.979  35.957   6.964  1.00 96.44           C  
ATOM   4831  O   GLY A 306       4.155  35.399   5.883  1.00 96.44           O  
ATOM   4832  N   ASN A 307       3.260  35.399   7.941  1.00 96.00           N  
ATOM   4833  H   ASN A 307       3.164  35.898   8.814  1.00 96.00           H  
ATOM   4834  CA  ASN A 307       2.690  34.050   7.853  1.00 96.00           C  
ATOM   4835  HA  ASN A 307       3.479  33.352   7.576  1.00 96.00           H  
ATOM   4836  C   ASN A 307       1.597  33.929   6.784  1.00 96.00           C  
ATOM   4837  CB  ASN A 307       2.143  33.654   9.232  1.00 96.00           C  
ATOM   4838  HB2 ASN A 307       1.554  34.471   9.650  1.00 96.00           H  
ATOM   4839  HB3 ASN A 307       1.500  32.780   9.130  1.00 96.00           H  
ATOM   4840  O   ASN A 307       1.459  32.883   6.153  1.00 96.00           O  
ATOM   4841  CG  ASN A 307       3.236  33.288  10.212  1.00 96.00           C  
ATOM   4842  ND2 ASN A 307       2.892  33.115  11.459  1.00 96.00           N  
ATOM   4843 HD21 ASN A 307       1.932  33.224  11.754  1.00 96.00           H  
ATOM   4844 HD22 ASN A 307       3.617  32.812  12.095  1.00 96.00           H  
ATOM   4845  OD1 ASN A 307       4.394  33.125   9.876  1.00 96.00           O  
ATOM   4846  N   LEU A 308       0.837  34.998   6.549  1.00 96.12           N  
ATOM   4847  H   LEU A 308       0.944  35.802   7.152  1.00 96.12           H  
ATOM   4848  CA  LEU A 308      -0.161  35.061   5.489  1.00 96.12           C  
ATOM   4849  HA  LEU A 308      -0.820  34.198   5.589  1.00 96.12           H  
ATOM   4850  C   LEU A 308       0.503  34.983   4.108  1.00 96.12           C  
ATOM   4851  CB  LEU A 308      -0.971  36.353   5.682  1.00 96.12           C  
ATOM   4852  HB2 LEU A 308      -0.297  37.200   5.555  1.00 96.12           H  
ATOM   4853  HB3 LEU A 308      -1.355  36.379   6.702  1.00 96.12           H  
ATOM   4854  O   LEU A 308       0.074  34.194   3.270  1.00 96.12           O  
ATOM   4855  CG  LEU A 308      -2.158  36.519   4.728  1.00 96.12           C  
ATOM   4856  HG  LEU A 308      -1.831  36.374   3.698  1.00 96.12           H  
ATOM   4857  CD1 LEU A 308      -3.288  35.546   5.043  1.00 96.12           C  
ATOM   4858 HD11 LEU A 308      -2.896  34.529   5.004  1.00 96.12           H  
ATOM   4859 HD12 LEU A 308      -4.075  35.648   4.296  1.00 96.12           H  
ATOM   4860 HD13 LEU A 308      -3.697  35.745   6.034  1.00 96.12           H  
ATOM   4861  CD2 LEU A 308      -2.713  37.930   4.887  1.00 96.12           C  
ATOM   4862 HD21 LEU A 308      -3.126  38.067   5.887  1.00 96.12           H  
ATOM   4863 HD22 LEU A 308      -3.497  38.092   4.147  1.00 96.12           H  
ATOM   4864 HD23 LEU A 308      -1.922  38.663   4.735  1.00 96.12           H  
ATOM   4865  N   ALA A 309       1.587  35.735   3.889  1.00 95.12           N  
ATOM   4866  H   ALA A 309       1.907  36.358   4.617  1.00 95.12           H  
ATOM   4867  CA  ALA A 309       2.374  35.636   2.661  1.00 95.12           C  
ATOM   4868  HA  ALA A 309       1.717  35.794   1.806  1.00 95.12           H  
ATOM   4869  C   ALA A 309       3.003  34.244   2.501  1.00 95.12           C  
ATOM   4870  CB  ALA A 309       3.427  36.740   2.660  1.00 95.12           C  
ATOM   4871  HB1 ALA A 309       3.976  36.705   1.719  1.00 95.12           H  
ATOM   4872  HB2 ALA A 309       2.943  37.712   2.755  1.00 95.12           H  
ATOM   4873  HB3 ALA A 309       4.124  36.600   3.486  1.00 95.12           H  
ATOM   4874  O   ALA A 309       2.914  33.640   1.434  1.00 95.12           O  
ATOM   4875  N   SER A 310       3.554  33.689   3.579  1.00 92.94           N  
ATOM   4876  H   SER A 310       3.642  34.246   4.416  1.00 92.94           H  
ATOM   4877  CA  SER A 310       4.053  32.313   3.599  1.00 92.94           C  
ATOM   4878  HA  SER A 310       4.892  32.218   2.908  1.00 92.94           H  
ATOM   4879  C   SER A 310       2.986  31.285   3.201  1.00 92.94           C  
ATOM   4880  CB  SER A 310       4.552  32.000   5.000  1.00 92.94           C  
ATOM   4881  HB2 SER A 310       5.411  32.629   5.232  1.00 92.94           H  
ATOM   4882  HB3 SER A 310       3.765  32.190   5.730  1.00 92.94           H  
ATOM   4883  O   SER A 310       3.267  30.355   2.448  1.00 92.94           O  
ATOM   4884  OG  SER A 310       4.900  30.641   5.056  1.00 92.94           O  
ATOM   4885  HG  SER A 310       5.845  30.659   5.227  1.00 92.94           H  
ATOM   4886  N   ALA A 311       1.740  31.438   3.658  1.00 93.31           N  
ATOM   4887  H   ALA A 311       1.549  32.191   4.304  1.00 93.31           H  
ATOM   4888  CA  ALA A 311       0.641  30.528   3.308  1.00 93.31           C  
ATOM   4889  HA  ALA A 311       0.964  29.497   3.458  1.00 93.31           H  
ATOM   4890  C   ALA A 311       0.252  30.582   1.827  1.00 93.31           C  
ATOM   4891  CB  ALA A 311      -0.540  30.805   4.246  1.00 93.31           C  
ATOM   4892  HB1 ALA A 311      -0.917  31.815   4.082  1.00 93.31           H  
ATOM   4893  HB2 ALA A 311      -1.336  30.088   4.047  1.00 93.31           H  
ATOM   4894  HB3 ALA A 311      -0.227  30.707   5.286  1.00 93.31           H  
ATOM   4895  O   ALA A 311      -0.307  29.627   1.290  1.00 93.31           O  
ATOM   4896  N   ILE A 312       0.584  31.680   1.152  1.00 93.12           N  
ATOM   4897  H   ILE A 312       1.034  32.432   1.654  1.00 93.12           H  
ATOM   4898  CA  ILE A 312       0.369  31.833  -0.284  1.00 93.12           C  
ATOM   4899  HA  ILE A 312      -0.536  31.295  -0.567  1.00 93.12           H  
ATOM   4900  C   ILE A 312       1.525  31.208  -1.064  1.00 93.12           C  
ATOM   4901  CB  ILE A 312       0.163  33.319  -0.633  1.00 93.12           C  
ATOM   4902  HB  ILE A 312       1.038  33.876  -0.298  1.00 93.12           H  
ATOM   4903  O   ILE A 312       1.269  30.443  -1.988  1.00 93.12           O  
ATOM   4904  CG1 ILE A 312      -1.089  33.876   0.082  1.00 93.12           C  
ATOM   4905 HG12 ILE A 312      -1.163  33.485   1.097  1.00 93.12           H  
ATOM   4906 HG13 ILE A 312      -1.989  33.575  -0.454  1.00 93.12           H  
ATOM   4907  CG2 ILE A 312       0.024  33.522  -2.153  1.00 93.12           C  
ATOM   4908 HG21 ILE A 312      -0.807  32.934  -2.542  1.00 93.12           H  
ATOM   4909 HG22 ILE A 312       0.941  33.227  -2.662  1.00 93.12           H  
ATOM   4910 HG23 ILE A 312      -0.148  34.574  -2.383  1.00 93.12           H  
ATOM   4911  CD1 ILE A 312      -1.047  35.398   0.196  1.00 93.12           C  
ATOM   4912 HD11 ILE A 312      -0.105  35.706   0.650  1.00 93.12           H  
ATOM   4913 HD12 ILE A 312      -1.139  35.866  -0.784  1.00 93.12           H  
ATOM   4914 HD13 ILE A 312      -1.856  35.725   0.849  1.00 93.12           H  
ATOM   4915  N   PHE A 313       2.772  31.532  -0.708  1.00 91.19           N  
ATOM   4916  H   PHE A 313       2.894  32.173   0.062  1.00 91.19           H  
ATOM   4917  CA  PHE A 313       3.948  31.192  -1.517  1.00 91.19           C  
ATOM   4918  HA  PHE A 313       3.646  31.109  -2.560  1.00 91.19           H  
ATOM   4919  C   PHE A 313       4.608  29.852  -1.166  1.00 91.19           C  
ATOM   4920  CB  PHE A 313       4.964  32.333  -1.409  1.00 91.19           C  
ATOM   4921  HB2 PHE A 313       5.871  32.023  -1.928  1.00 91.19           H  
ATOM   4922  HB3 PHE A 313       5.219  32.477  -0.359  1.00 91.19           H  
ATOM   4923  O   PHE A 313       5.292  29.284  -2.011  1.00 91.19           O  
ATOM   4924  CG  PHE A 313       4.525  33.645  -2.030  1.00 91.19           C  
ATOM   4925  CD1 PHE A 313       4.387  33.744  -3.427  1.00 91.19           C  
ATOM   4926  HD1 PHE A 313       4.579  32.883  -4.050  1.00 91.19           H  
ATOM   4927  CD2 PHE A 313       4.263  34.770  -1.227  1.00 91.19           C  
ATOM   4928  HD2 PHE A 313       4.389  34.712  -0.156  1.00 91.19           H  
ATOM   4929  CE1 PHE A 313       3.980  34.955  -4.014  1.00 91.19           C  
ATOM   4930  HE1 PHE A 313       3.864  35.019  -5.086  1.00 91.19           H  
ATOM   4931  CE2 PHE A 313       3.836  35.974  -1.809  1.00 91.19           C  
ATOM   4932  HE2 PHE A 313       3.614  36.824  -1.181  1.00 91.19           H  
ATOM   4933  CZ  PHE A 313       3.694  36.068  -3.204  1.00 91.19           C  
ATOM   4934  HZ  PHE A 313       3.355  36.989  -3.653  1.00 91.19           H  
ATOM   4935  N   LEU A 314       4.402  29.343   0.051  1.00 88.88           N  
ATOM   4936  H   LEU A 314       3.847  29.881   0.701  1.00 88.88           H  
ATOM   4937  CA  LEU A 314       4.935  28.066   0.539  1.00 88.88           C  
ATOM   4938  HA  LEU A 314       5.373  27.504  -0.285  1.00 88.88           H
[truncated: 1,049,122 more chars]
