# Supplementary material for: A structural model of the iRhom–ADAM17 sheddase complex reveals functional insights into its trafficking and activity
Source: Cell Mol Life Sci. 2023 Apr 29;80(5):135. doi: 10.1007/s00018-023-04783-y (PMC10148629; doi:10.1007/s00018-023-04783-y)
Supplement: Supplementary file 10 — Supplementary file10 (PDB 1415 KB) [file 18_2023_4783_MOESM10_ESM.pdb]

ATOM      1  N   ASP A   1       8.801  56.765  33.188  1.00 47.78           N  
ATOM      2  H   ASP A   1       8.447  57.548  33.719  1.00 47.78           H  
ATOM      3  H2  ASP A   1       9.797  56.677  33.325  1.00 47.78           H  
ATOM      4  H3  ASP A   1       8.591  56.887  32.208  1.00 47.78           H  
ATOM      5  CA  ASP A   1       8.107  55.562  33.675  1.00 47.78           C  
ATOM      6  HA  ASP A   1       8.308  55.445  34.740  1.00 47.78           H  
ATOM      7  C   ASP A   1       8.614  54.332  32.967  1.00 47.78           C  
ATOM      8  CB  ASP A   1       6.590  55.729  33.517  1.00 47.78           C  
ATOM      9  HB2 ASP A   1       6.097  54.795  33.787  1.00 47.78           H  
ATOM     10  HB3 ASP A   1       6.351  55.970  32.481  1.00 47.78           H  
ATOM     11  O   ASP A   1       8.416  54.201  31.769  1.00 47.78           O  
ATOM     12  CG  ASP A   1       6.097  56.836  34.442  1.00 47.78           C  
ATOM     13  OD1 ASP A   1       6.909  57.184  35.328  1.00 47.78           O  
ATOM     14  OD2 ASP A   1       5.020  57.394  34.169  1.00 47.78           O  
ATOM     15  N   SER A   2       9.320  53.463  33.686  1.00 65.81           N  
ATOM     16  H   SER A   2       9.447  53.596  34.679  1.00 65.81           H  
ATOM     17  CA  SER A   2       9.630  52.120  33.203  1.00 65.81           C  
ATOM     18  HA  SER A   2       9.842  52.149  32.134  1.00 65.81           H  
ATOM     19  C   SER A   2       8.408  51.228  33.427  1.00 65.81           C  
ATOM     20  CB  SER A   2      10.869  51.566  33.920  1.00 65.81           C  
ATOM     21  HB2 SER A   2      11.761  52.009  33.477  1.00 65.81           H  
ATOM     22  HB3 SER A   2      10.911  50.486  33.781  1.00 65.81           H  
ATOM     23  O   SER A   2       7.950  51.065  34.557  1.00 65.81           O  
ATOM     24  OG  SER A   2      10.850  51.876  35.305  1.00 65.81           O  
ATOM     25  HG  SER A   2      11.337  51.206  35.791  1.00 65.81           H  
ATOM     26  N   HIS A   3       7.856  50.652  32.360  1.00 83.50           N  
ATOM     27  H   HIS A   3       8.247  50.823  31.445  1.00 83.50           H  
ATOM     28  CA  HIS A   3       6.745  49.708  32.480  1.00 83.50           C  
ATOM     29  HA  HIS A   3       6.036  50.101  33.209  1.00 83.50           H  
ATOM     30  C   HIS A   3       7.236  48.345  33.003  1.00 83.50           C  
ATOM     31  CB  HIS A   3       6.018  49.595  31.133  1.00 83.50           C  
ATOM     32  HB2 HIS A   3       6.734  49.308  30.363  1.00 83.50           H  
ATOM     33  HB3 HIS A   3       5.269  48.806  31.200  1.00 83.50           H  
ATOM     34  O   HIS A   3       8.359  47.926  32.716  1.00 83.50           O  
ATOM     35  CG  HIS A   3       5.325  50.871  30.714  1.00 83.50           C  
ATOM     36  CD2 HIS A   3       5.669  51.696  29.673  1.00 83.50           C  
ATOM     37  HD2 HIS A   3       6.504  51.559  29.002  1.00 83.50           H  
ATOM     38  ND1 HIS A   3       4.217  51.426  31.318  1.00 83.50           N  
ATOM     39  HD1 HIS A   3       3.768  51.097  32.161  1.00 83.50           H  
ATOM     40  CE1 HIS A   3       3.903  52.553  30.660  1.00 83.50           C  
ATOM     41  HE1 HIS A   3       3.100  53.224  30.924  1.00 83.50           H  
ATOM     42  NE2 HIS A   3       4.744  52.748  29.636  1.00 83.50           N  
ATOM     43  N   ARG A   4       6.401  47.621  33.765  1.00 88.44           N  
ATOM     44  H   ARG A   4       5.485  47.993  33.971  1.00 88.44           H  
ATOM     45  CA  ARG A   4       6.699  46.228  34.142  1.00 88.44           C  
ATOM     46  HA  ARG A   4       7.763  46.176  34.376  1.00 88.44           H  
ATOM     47  C   ARG A   4       6.409  45.279  32.966  1.00 88.44           C  
ATOM     48  CB  ARG A   4       5.920  45.777  35.386  1.00 88.44           C  
ATOM     49  HB2 ARG A   4       5.906  44.688  35.396  1.00 88.44           H  
ATOM     50  HB3 ARG A   4       4.888  46.123  35.320  1.00 88.44           H  
ATOM     51  O   ARG A   4       5.347  45.414  32.359  1.00 88.44           O  
ATOM     52  CG  ARG A   4       6.540  46.254  36.707  1.00 88.44           C  
ATOM     53  HG2 ARG A   4       7.614  46.065  36.709  1.00 88.44           H  
ATOM     54  HG3 ARG A   4       6.362  47.322  36.831  1.00 88.44           H  
ATOM     55  CD  ARG A   4       5.897  45.480  37.863  1.00 88.44           C  
ATOM     56  HD2 ARG A   4       6.108  44.418  37.742  1.00 88.44           H  
ATOM     57  HD3 ARG A   4       4.817  45.620  37.816  1.00 88.44           H  
ATOM     58  NE  ARG A   4       6.347  45.965  39.174  1.00 88.44           N  
ATOM     59  HE  ARG A   4       5.961  46.860  39.441  1.00 88.44           H  
ATOM     60  NH1 ARG A   4       6.901  43.976  40.172  1.00 88.44           N  
ATOM     61 HH11 ARG A   4       7.083  43.472  41.028  1.00 88.44           H  
ATOM     62 HH12 ARG A   4       6.613  43.498  39.330  1.00 88.44           H  
ATOM     63  NH2 ARG A   4       6.939  45.855  41.360  1.00 88.44           N  
ATOM     64 HH21 ARG A   4       6.390  46.688  41.520  1.00 88.44           H  
ATOM     65 HH22 ARG A   4       7.146  45.330  42.198  1.00 88.44           H  
ATOM     66  CZ  ARG A   4       6.736  45.268  40.221  1.00 88.44           C  
ATOM     67  N   PRO A   5       7.299  44.309  32.674  1.00 93.06           N  
ATOM     68  CA  PRO A   5       7.166  43.432  31.515  1.00 93.06           C  
ATOM     69  HA  PRO A   5       6.721  44.015  30.709  1.00 93.06           H  
ATOM     70  C   PRO A   5       6.267  42.208  31.790  1.00 93.06           C  
ATOM     71  CB  PRO A   5       8.603  43.085  31.114  1.00 93.06           C  
ATOM     72  HB2 PRO A   5       9.016  43.891  30.507  1.00 93.06           H  
ATOM     73  HB3 PRO A   5       8.678  42.139  30.576  1.00 93.06           H  
ATOM     74  O   PRO A   5       6.747  41.082  31.931  1.00 93.06           O  
ATOM     75  CG  PRO A   5       9.316  43.046  32.461  1.00 93.06           C  
ATOM     76  HG2 PRO A   5      10.386  43.226  32.359  1.00 93.06           H  
ATOM     77  HG3 PRO A   5       9.129  42.082  32.935  1.00 93.06           H  
ATOM     78  CD  PRO A   5       8.625  44.154  33.256  1.00 93.06           C  
ATOM     79  HD2 PRO A   5       8.564  43.884  34.310  1.00 93.06           H  
ATOM     80  HD3 PRO A   5       9.184  45.081  33.129  1.00 93.06           H  
ATOM     81  N   TYR A   6       4.960  42.433  31.938  1.00 93.56           N  
ATOM     82  H   TYR A   6       4.622  43.356  31.704  1.00 93.56           H  
ATOM     83  CA  TYR A   6       3.984  41.376  32.226  1.00 93.56           C  
ATOM     84  HA  TYR A   6       4.338  40.789  33.073  1.00 93.56           H  
ATOM     85  C   TYR A   6       3.786  40.406  31.056  1.00 93.56           C  
ATOM     86  CB  TYR A   6       2.629  41.997  32.589  1.00 93.56           C  
ATOM     87  HB2 TYR A   6       1.897  41.195  32.686  1.00 93.56           H  
ATOM     88  HB3 TYR A   6       2.299  42.634  31.767  1.00 93.56           H  
ATOM     89  O   TYR A   6       3.645  39.205  31.286  1.00 93.56           O  
ATOM     90  CG  TYR A   6       2.612  42.788  33.881  1.00 93.56           C  
ATOM     91  CD1 TYR A   6       2.715  42.113  35.113  1.00 93.56           C  
ATOM     92  HD1 TYR A   6       2.818  41.038  35.133  1.00 93.56           H  
ATOM     93  CD2 TYR A   6       2.455  44.187  33.853  1.00 93.56           C  
ATOM     94  HD2 TYR A   6       2.381  44.699  32.905  1.00 93.56           H  
ATOM     95  CE1 TYR A   6       2.658  42.838  36.318  1.00 93.56           C  
ATOM     96  HE1 TYR A   6       2.716  42.330  37.270  1.00 93.56           H  
ATOM     97  CE2 TYR A   6       2.382  44.914  35.058  1.00 93.56           C  
ATOM     98  HE2 TYR A   6       2.245  45.985  35.037  1.00 93.56           H  
ATOM     99  OH  TYR A   6       2.425  44.921  37.462  1.00 93.56           O  
ATOM    100  HH  TYR A   6       2.249  45.859  37.350  1.00 93.56           H  
ATOM    101  CZ  TYR A   6       2.484  44.236  36.292  1.00 93.56           C  
ATOM    102  N   PHE A   7       3.758  40.908  29.820  1.00 95.25           N  
ATOM    103  H   PHE A   7       3.996  41.880  29.686  1.00 95.25           H  
ATOM    104  CA  PHE A   7       3.525  40.097  28.626  1.00 95.25           C  
ATOM    105  HA  PHE A   7       2.652  39.465  28.786  1.00 95.25           H  
ATOM    106  C   PHE A   7       4.706  39.169  28.348  1.00 95.25           C  
ATOM    107  CB  PHE A   7       3.248  41.015  27.430  1.00 95.25           C  
ATOM    108  HB2 PHE A   7       2.308  41.540  27.600  1.00 95.25           H  
ATOM    109  HB3 PHE A   7       4.035  41.765  27.358  1.00 95.25           H  
ATOM    110  O   PHE A   7       4.496  37.986  28.097  1.00 95.25           O  
ATOM    111  CG  PHE A   7       3.169  40.284  26.107  1.00 95.25           C  
ATOM    112  CD1 PHE A   7       4.220  40.391  25.175  1.00 95.25           C  
ATOM    113  HD1 PHE A   7       5.091  40.986  25.406  1.00 95.25           H  
ATOM    114  CD2 PHE A   7       2.049  39.486  25.814  1.00 95.25           C  
ATOM    115  HD2 PHE A   7       1.248  39.387  26.532  1.00 95.25           H  
ATOM    116  CE1 PHE A   7       4.147  39.702  23.952  1.00 95.25           C  
ATOM    117  HE1 PHE A   7       4.959  39.765  23.243  1.00 95.25           H  
ATOM    118  CE2 PHE A   7       1.971  38.809  24.586  1.00 95.25           C  
ATOM    119  HE2 PHE A   7       1.110  38.198  24.358  1.00 95.25           H  
ATOM    120  CZ  PHE A   7       3.022  38.911  23.661  1.00 95.25           C  
ATOM    121  HZ  PHE A   7       2.969  38.366  22.730  1.00 95.25           H  
ATOM    122  N   THR A   8       5.935  39.678  28.460  1.00 96.44           N  
ATOM    123  H   THR A   8       6.024  40.671  28.621  1.00 96.44           H  
ATOM    124  CA  THR A   8       7.156  38.890  28.267  1.00 96.44           C  
ATOM    125  HA  THR A   8       7.173  38.507  27.246  1.00 96.44           H  
ATOM    126  C   THR A   8       7.170  37.699  29.214  1.00 96.44           C  
ATOM    127  CB  THR A   8       8.428  39.717  28.503  1.00 96.44           C  
ATOM    128  HB  THR A   8       8.490  40.000  29.554  1.00 96.44           H  
ATOM    129  O   THR A   8       7.270  36.568  28.758  1.00 96.44           O  
ATOM    130  CG2 THR A   8       9.683  38.929  28.124  1.00 96.44           C  
ATOM    131 HG21 THR A   8       9.611  38.587  27.092  1.00 96.44           H  
ATOM    132 HG22 THR A   8       9.807  38.065  28.777  1.00 96.44           H  
ATOM    133 HG23 THR A   8      10.560  39.570  28.222  1.00 96.44           H  
ATOM    134  OG1 THR A   8       8.456  40.886  27.728  1.00 96.44           O  
ATOM    135  HG1 THR A   8       7.713  41.441  27.977  1.00 96.44           H  
ATOM    136  N   TYR A   9       7.008  37.926  30.523  1.00 95.62           N  
ATOM    137  H   TYR A   9       6.880  38.872  30.852  1.00 95.62           H  
ATOM    138  CA  TYR A   9       7.078  36.836  31.500  1.00 95.62           C  
ATOM    139  HA  TYR A   9       8.006  36.287  31.342  1.00 95.62           H  
ATOM    140  C   TYR A   9       5.964  35.798  31.325  1.00 95.62           C  
ATOM    141  CB  TYR A   9       7.068  37.408  32.923  1.00 95.62           C  
ATOM    142  HB2 TYR A   9       6.151  37.983  33.051  1.00 95.62           H  
ATOM    143  HB3 TYR A   9       7.033  36.572  33.622  1.00 95.62           H  
ATOM    144  O   TYR A   9       6.224  34.609  31.503  1.00 95.62           O  
ATOM    145  CG  TYR A   9       8.253  38.276  33.319  1.00 95.62           C  
ATOM    146  CD1 TYR A   9       9.549  38.046  32.806  1.00 95.62           C  
ATOM    147  HD1 TYR A   9       9.727  37.255  32.093  1.00 95.62           H  
ATOM    148  CD2 TYR A   9       8.054  39.300  34.264  1.00 95.62           C  
ATOM    149  HD2 TYR A   9       7.062  39.475  34.654  1.00 95.62           H  
ATOM    150  CE1 TYR A   9      10.630  38.850  33.217  1.00 95.62           C  
ATOM    151  HE1 TYR A   9      11.615  38.675  32.811  1.00 95.62           H  
ATOM    152  CE2 TYR A   9       9.135  40.086  34.702  1.00 95.62           C  
ATOM    153  HE2 TYR A   9       8.961  40.862  35.432  1.00 95.62           H  
ATOM    154  OH  TYR A   9      11.448  40.658  34.599  1.00 95.62           O  
ATOM    155  HH  TYR A   9      11.131  41.130  35.373  1.00 95.62           H  
ATOM    156  CZ  TYR A   9      10.424  39.868  34.171  1.00 95.62           C  
ATOM    157  N   TRP A  10       4.758  36.219  30.934  1.00 96.12           N  
ATOM    158  H   TRP A  10       4.596  37.208  30.804  1.00 96.12           H  
ATOM    159  CA  TRP A  10       3.679  35.290  30.598  1.00 96.12           C  
ATOM    160  HA  TRP A  10       3.516  34.604  31.430  1.00 96.12           H  
ATOM    161  C   TRP A  10       4.008  34.448  29.366  1.00 96.12           C  
ATOM    162  CB  TRP A  10       2.394  36.074  30.353  1.00 96.12           C  
ATOM    163  HB2 TRP A  10       2.093  36.545  31.289  1.00 96.12           H  
ATOM    164  HB3 TRP A  10       2.590  36.873  29.638  1.00 96.12           H  
ATOM    165  O   TRP A  10       3.910  33.224  29.418  1.00 96.12           O  
ATOM    166  CG  TRP A  10       1.252  35.260  29.847  1.00 96.12           C  
ATOM    167  CD1 TRP A  10       0.540  34.345  30.545  1.00 96.12           C  
ATOM    168  HD1 TRP A  10       0.703  34.096  31.583  1.00 96.12           H  
ATOM    169  CD2 TRP A  10       0.734  35.226  28.487  1.00 96.12           C  
ATOM    170  CE2 TRP A  10      -0.316  34.264  28.434  1.00 96.12           C  
ATOM    171  CE3 TRP A  10       1.073  35.892  27.289  1.00 96.12           C  
ATOM    172  HE3 TRP A  10       1.889  36.599  27.289  1.00 96.12           H  
ATOM    173  NE1 TRP A  10      -0.387  33.748  29.710  1.00 96.12           N  
ATOM    174  HE1 TRP A  10      -0.948  32.947  29.963  1.00 96.12           H  
ATOM    175  CH2 TRP A  10      -0.656  34.667  26.074  1.00 96.12           C  
ATOM    176  HH2 TRP A  10      -1.168  34.445  25.149  1.00 96.12           H  
ATOM    177  CZ2 TRP A  10      -1.010  33.985  27.250  1.00 96.12           C  
ATOM    178  HZ2 TRP A  10      -1.793  33.241  27.245  1.00 96.12           H  
ATOM    179  CZ3 TRP A  10       0.386  35.611  26.093  1.00 96.12           C  
ATOM    180  HZ3 TRP A  10       0.673  36.103  25.176  1.00 96.12           H  
ATOM    181  N   LEU A  11       4.438  35.091  28.278  1.00 96.69           N  
ATOM    182  H   LEU A  11       4.521  36.097  28.314  1.00 96.69           H  
ATOM    183  CA  LEU A  11       4.772  34.423  27.024  1.00 96.69           C  
ATOM    184  HA  LEU A  11       3.886  33.901  26.663  1.00 96.69           H  
ATOM    185  C   LEU A  11       5.880  33.381  27.234  1.00 96.69           C  
ATOM    186  CB  LEU A  11       5.187  35.501  26.007  1.00 96.69           C  
ATOM    187  HB2 LEU A  11       6.074  36.007  26.389  1.00 96.69           H  
ATOM    188  HB3 LEU A  11       4.393  36.243  25.923  1.00 96.69           H  
ATOM    189  O   LEU A  11       5.740  32.240  26.800  1.00 96.69           O  
ATOM    190  CG  LEU A  11       5.495  34.938  24.610  1.00 96.69           C  
ATOM    191  HG  LEU A  11       6.137  34.061  24.694  1.00 96.69           H  
ATOM    192  CD1 LEU A  11       4.213  34.557  23.869  1.00 96.69           C  
ATOM    193 HD11 LEU A  11       3.537  35.411  23.816  1.00 96.69           H  
ATOM    194 HD12 LEU A  11       4.454  34.222  22.860  1.00 96.69           H  
ATOM    195 HD13 LEU A  11       3.728  33.734  24.393  1.00 96.69           H  
ATOM    196  CD2 LEU A  11       6.251  35.979  23.790  1.00 96.69           C  
ATOM    197 HD21 LEU A  11       6.564  35.529  22.848  1.00 96.69           H  
ATOM    198 HD22 LEU A  11       7.144  36.290  24.334  1.00 96.69           H  
ATOM    199 HD23 LEU A  11       5.617  36.844  23.598  1.00 96.69           H  
ATOM    200  N   THR A  12       6.942  33.750  27.956  1.00 97.12           N  
ATOM    201  H   THR A  12       7.011  34.711  28.261  1.00 97.12           H  
ATOM    202  CA  THR A  12       8.061  32.850  28.263  1.00 97.12           C  
ATOM    203  HA  THR A  12       8.456  32.453  27.328  1.00 97.12           H  
ATOM    204  C   THR A  12       7.609  31.662  29.111  1.00 97.12           C  
ATOM    205  CB  THR A  12       9.184  33.604  28.995  1.00 97.12           C  
ATOM    206  HB  THR A  12       8.908  33.763  30.037  1.00 97.12           H  
ATOM    207  O   THR A  12       8.005  30.529  28.845  1.00 97.12           O  
ATOM    208  CG2 THR A  12      10.522  32.887  28.920  1.00 97.12           C  
ATOM    209 HG21 THR A  12      11.259  33.434  29.509  1.00 97.12           H  
ATOM    210 HG22 THR A  12      10.430  31.877  29.318  1.00 97.12           H  
ATOM    211 HG23 THR A  12      10.851  32.849  27.882  1.00 97.12           H  
ATOM    212  OG1 THR A  12       9.444  34.844  28.392  1.00 97.12           O  
ATOM    213  HG1 THR A  12       9.508  34.660  27.452  1.00 97.12           H  
ATOM    214  N   PHE A  13       6.745  31.894  30.104  1.00 96.81           N  
ATOM    215  H   PHE A  13       6.425  32.838  30.266  1.00 96.81           H  
ATOM    216  CA  PHE A  13       6.173  30.826  30.923  1.00 96.81           C  
ATOM    217  HA  PHE A  13       6.982  30.248  31.370  1.00 96.81           H  
ATOM    218  C   PHE A  13       5.338  29.849  30.085  1.00 96.81           C  
ATOM    219  CB  PHE A  13       5.342  31.457  32.047  1.00 96.81           C  
ATOM    220  HB2 PHE A  13       6.010  32.006  32.711  1.00 96.81           H  
ATOM    221  HB3 PHE A  13       4.643  32.178  31.624  1.00 96.81           H  
ATOM    222  O   PHE A  13       5.542  28.638  30.168  1.00 96.81           O  
ATOM    223  CG  PHE A  13       4.558  30.452  32.863  1.00 96.81           C  
ATOM    224  CD1 PHE A  13       3.188  30.249  32.609  1.00 96.81           C  
ATOM    225  HD1 PHE A  13       2.694  30.807  31.828  1.00 96.81           H  
ATOM    226  CD2 PHE A  13       5.208  29.698  33.856  1.00 96.81           C  
ATOM    227  HD2 PHE A  13       6.265  29.834  34.034  1.00 96.81           H  
ATOM    228  CE1 PHE A  13       2.466  29.307  33.363  1.00 96.81           C  
ATOM    229  HE1 PHE A  13       1.418  29.143  33.162  1.00 96.81           H  
ATOM    230  CE2 PHE A  13       4.485  28.761  34.613  1.00 96.81           C  
ATOM    231  HE2 PHE A  13       4.984  28.177  35.373  1.00 96.81           H  
ATOM    232  CZ  PHE A  13       3.112  28.573  34.372  1.00 96.81           C  
ATOM    233  HZ  PHE A  13       2.557  27.849  34.951  1.00 96.81           H  
ATOM    234  N   VAL A  14       4.441  30.370  29.243  1.00 97.38           N  
ATOM    235  H   VAL A  14       4.344  31.375  29.214  1.00 97.38           H  
ATOM    236  CA  VAL A  14       3.575  29.567  28.370  1.00 97.38           C  
ATOM    237  HA  VAL A  14       3.015  28.861  28.984  1.00 97.38           H  
ATOM    238  C   VAL A  14       4.399  28.728  27.394  1.00 97.38           C  
ATOM    239  CB  VAL A  14       2.566  30.480  27.646  1.00 97.38           C  
ATOM    240  HB  VAL A  14       3.088  31.345  27.237  1.00 97.38           H  
ATOM    241  O   VAL A  14       4.155  27.530  27.284  1.00 97.38           O  
ATOM    242  CG1 VAL A  14       1.836  29.784  26.497  1.00 97.38           C  
ATOM    243 HG11 VAL A  14       2.539  29.577  25.689  1.00 97.38           H  
ATOM    244 HG12 VAL A  14       1.382  28.856  26.845  1.00 97.38           H  
ATOM    245 HG13 VAL A  14       1.063  30.440  26.096  1.00 97.38           H  
ATOM    246  CG2 VAL A  14       1.499  30.968  28.632  1.00 97.38           C  
ATOM    247 HG21 VAL A  14       0.806  31.634  28.118  1.00 97.38           H  
ATOM    248 HG22 VAL A  14       1.960  31.519  29.451  1.00 97.38           H  
ATOM    249 HG23 VAL A  14       0.945  30.120  29.035  1.00 97.38           H  
ATOM    250  N   HIS A  15       5.412  29.309  26.744  1.00 98.12           N  
ATOM    251  H   HIS A  15       5.566  30.299  26.869  1.00 98.12           H  
ATOM    252  CA  HIS A  15       6.291  28.576  25.823  1.00 98.12           C  
ATOM    253  HA  HIS A  15       5.694  28.108  25.040  1.00 98.12           H  
ATOM    254  C   HIS A  15       7.034  27.423  26.504  1.00 98.12           C  
ATOM    255  CB  HIS A  15       7.285  29.554  25.181  1.00 98.12           C  
ATOM    256  HB2 HIS A  15       7.761  30.152  25.959  1.00 98.12           H  
ATOM    257  HB3 HIS A  15       8.066  28.974  24.690  1.00 98.12           H  
ATOM    258  O   HIS A  15       7.071  26.316  25.966  1.00 98.12           O  
ATOM    259  CG  HIS A  15       6.700  30.479  24.140  1.00 98.12           C  
ATOM    260  CD2 HIS A  15       5.572  30.265  23.399  1.00 98.12           C  
ATOM    261  HD2 HIS A  15       4.902  29.422  23.489  1.00 98.12           H  
ATOM    262  ND1 HIS A  15       7.372  31.578  23.599  1.00 98.12           N  
ATOM    263  CE1 HIS A  15       6.623  32.012  22.576  1.00 98.12           C  
ATOM    264  HE1 HIS A  15       6.871  32.845  21.935  1.00 98.12           H  
ATOM    265  NE2 HIS A  15       5.546  31.238  22.422  1.00 98.12           N  
ATOM    266  HE2 HIS A  15       4.928  31.272  21.623  1.00 98.12           H  
ATOM    267  N   ILE A  16       7.571  27.643  27.709  1.00 98.00           N  
ATOM    268  H   ILE A  16       7.504  28.569  28.106  1.00 98.00           H  
ATOM    269  CA  ILE A  16       8.275  26.594  28.462  1.00 98.00           C  
ATOM    270  HA  ILE A  16       9.025  26.147  27.810  1.00 98.00           H  
ATOM    271  C   ILE A  16       7.312  25.466  28.858  1.00 98.00           C  
ATOM    272  CB  ILE A  16       9.004  27.205  29.683  1.00 98.00           C  
ATOM    273  HB  ILE A  16       8.291  27.807  30.245  1.00 98.00           H  
ATOM    274  O   ILE A  16       7.634  24.293  28.664  1.00 98.00           O  
ATOM    275  CG1 ILE A  16      10.166  28.112  29.211  1.00 98.00           C  
ATOM    276 HG12 ILE A  16       9.820  28.773  28.416  1.00 98.00           H  
ATOM    277 HG13 ILE A  16      10.959  27.494  28.791  1.00 98.00           H  
ATOM    278  CG2 ILE A  16       9.549  26.102  30.614  1.00 98.00           C  
ATOM    279 HG21 ILE A  16       8.729  25.523  31.039  1.00 98.00           H  
ATOM    280 HG22 ILE A  16      10.101  26.536  31.448  1.00 98.00           H  
ATOM    281 HG23 ILE A  16      10.204  25.432  30.057  1.00 98.00           H  
ATOM    282  CD1 ILE A  16      10.755  28.996  30.319  1.00 98.00           C  
ATOM    283 HD11 ILE A  16      11.488  29.674  29.881  1.00 98.00           H  
ATOM    284 HD12 ILE A  16      11.256  28.391  31.073  1.00 98.00           H  
ATOM    285 HD13 ILE A  16       9.964  29.584  30.785  1.00 98.00           H  
ATOM    286  N   ILE A  17       6.126  25.799  29.381  1.00 97.44           N  
ATOM    287  H   ILE A  17       5.907  26.778  29.496  1.00 97.44           H  
ATOM    288  CA  ILE A  17       5.137  24.797  29.808  1.00 97.44           C  
ATOM    289  HA  ILE A  17       5.636  24.075  30.454  1.00 97.44           H  
ATOM    290  C   ILE A  17       4.612  23.983  28.625  1.00 97.44           C  
ATOM    291  CB  ILE A  17       3.998  25.459  30.623  1.00 97.44           C  
ATOM    292  HB  ILE A  17       3.683  26.360  30.097  1.00 97.44           H  
ATOM    293  O   ILE A  17       4.545  22.760  28.731  1.00 97.44           O  
ATOM    294  CG1 ILE A  17       4.551  25.887  32.011  1.00 97.44           C  
ATOM    295 HG12 ILE A  17       5.544  25.464  32.161  1.00 97.44           H  
ATOM    296 HG13 ILE A  17       4.669  26.970  32.011  1.00 97.44           H  
ATOM    297  CG2 ILE A  17       2.753  24.549  30.708  1.00 97.44           C  
ATOM    298 HG21 ILE A  17       1.967  25.023  31.297  1.00 97.44           H  
ATOM    299 HG22 ILE A  17       3.013  23.585  31.144  1.00 97.44           H  
ATOM    300 HG23 ILE A  17       2.332  24.386  29.716  1.00 97.44           H  
ATOM    301  CD1 ILE A  17       3.720  25.505  33.245  1.00 97.44           C  
ATOM    302 HD11 ILE A  17       4.234  25.850  34.142  1.00 97.44           H  
ATOM    303 HD12 ILE A  17       3.613  24.422  33.311  1.00 97.44           H  
ATOM    304 HD13 ILE A  17       2.738  25.976  33.201  1.00 97.44           H  
ATOM    305  N   ILE A  18       4.270  24.629  27.506  1.00 97.38           N  
ATOM    306  H   ILE A  18       4.350  25.635  27.476  1.00 97.38           H  
ATOM    307  CA  ILE A  18       3.802  23.927  26.304  1.00 97.38           C  
ATOM    308  HA  ILE A  18       2.932  23.323  26.561  1.00 97.38           H  
ATOM    309  C   ILE A  18       4.880  22.965  25.818  1.00 97.38           C  
ATOM    310  CB  ILE A  18       3.393  24.925  25.200  1.00 97.38           C  
ATOM    311  HB  ILE A  18       4.188  25.662  25.086  1.00 97.38           H  
ATOM    312  O   ILE A  18       4.587  21.794  25.607  1.00 97.38           O  
ATOM    313  CG1 ILE A  18       2.092  25.639  25.621  1.00 97.38           C  
ATOM    314 HG12 ILE A  18       2.186  25.999  26.646  1.00 97.38           H  
ATOM    315 HG13 ILE A  18       1.259  24.938  25.584  1.00 97.38           H  
ATOM    316  CG2 ILE A  18       3.191  24.219  23.843  1.00 97.38           C  
ATOM    317 HG21 ILE A  18       4.111  23.737  23.512  1.00 97.38           H  
ATOM    318 HG22 ILE A  18       2.939  24.943  23.068  1.00 97.38           H  
ATOM    319 HG23 ILE A  18       2.403  23.469  23.915  1.00 97.38           H  
ATOM    320  CD1 ILE A  18       1.773  26.846  24.741  1.00 97.38           C  
ATOM    321 HD11 ILE A  18       1.637  26.526  23.708  1.00 97.38           H  
ATOM    322 HD12 ILE A  18       2.606  27.549  24.775  1.00 97.38           H  
ATOM    323 HD13 ILE A  18       0.858  27.325  25.087  1.00 97.38           H  
ATOM    324  N   THR A  19       6.129  23.424  25.704  1.00 97.69           N  
ATOM    325  H   THR A  19       6.308  24.401  25.888  1.00 97.69           H  
ATOM    326  CA  THR A  19       7.234  22.582  25.222  1.00 97.69           C  
ATOM    327  HA  THR A  19       6.982  22.217  24.226  1.00 97.69           H  
ATOM    328  C   THR A  19       7.437  21.357  26.118  1.00 97.69           C  
ATOM    329  CB  THR A  19       8.537  23.388  25.116  1.00 97.69           C  
ATOM    330  HB  THR A  19       8.871  23.686  26.110  1.00 97.69           H  
ATOM    331  O   THR A  19       7.573  20.244  25.615  1.00 97.69           O  
ATOM    332  CG2 THR A  19       9.648  22.597  24.424  1.00 97.69           C  
ATOM    333 HG21 THR A  19      10.531  23.226  24.316  1.00 97.69           H  
ATOM    334 HG22 THR A  19       9.914  21.722  25.017  1.00 97.69           H  
ATOM    335 HG23 THR A  19       9.315  22.277  23.437  1.00 97.69           H  
ATOM    336  OG1 THR A  19       8.348  24.542  24.332  1.00 97.69           O  
ATOM    337  HG1 THR A  19       7.906  25.210  24.861  1.00 97.69           H  
ATOM    338  N   LEU A  20       7.400  21.529  27.445  1.00 97.25           N  
ATOM    339  H   LEU A  20       7.267  22.461  27.811  1.00 97.25           H  
ATOM    340  CA  LEU A  20       7.513  20.411  28.388  1.00 97.25           C  
ATOM    341  HA  LEU A  20       8.397  19.827  28.135  1.00 97.25           H  
ATOM    342  C   LEU A  20       6.330  19.442  28.291  1.00 97.25           C  
ATOM    343  CB  LEU A  20       7.645  20.954  29.822  1.00 97.25           C  
ATOM    344  HB2 LEU A  20       6.898  21.734  29.968  1.00 97.25           H  
ATOM    345  HB3 LEU A  20       7.421  20.150  30.524  1.00 97.25           H  
ATOM    346  O   LEU A  20       6.540  18.233  28.268  1.00 97.25           O  
ATOM    347  CG  LEU A  20       9.039  21.508  30.158  1.00 97.25           C  
ATOM    348  HG  LEU A  20       9.351  22.218  29.392  1.00 97.25           H  
ATOM    349  CD1 LEU A  20       8.985  22.236  31.502  1.00 97.25           C  
ATOM    350 HD11 LEU A  20       9.964  22.656  31.732  1.00 97.25           H  
ATOM    351 HD12 LEU A  20       8.261  23.048  31.441  1.00 97.25           H  
ATOM    352 HD13 LEU A  20       8.688  21.544  32.290  1.00 97.25           H  
ATOM    353  CD2 LEU A  20      10.088  20.396  30.266  1.00 97.25           C  
ATOM    354 HD21 LEU A  20      10.222  19.910  29.299  1.00 97.25           H  
ATOM    355 HD22 LEU A  20       9.774  19.652  30.997  1.00 97.25           H  
ATOM    356 HD23 LEU A  20      11.045  20.821  30.568  1.00 97.25           H  
ATOM    357  N   LEU A  21       5.097  19.951  28.215  1.00 96.00           N  
ATOM    358  H   LEU A  21       4.984  20.954  28.221  1.00 96.00           H  
ATOM    359  CA  LEU A  21       3.905  19.110  28.096  1.00 96.00           C  
ATOM    360  HA  LEU A  21       3.915  18.373  28.900  1.00 96.00           H  
ATOM    361  C   LEU A  21       3.900  18.315  26.795  1.00 96.00           C  
ATOM    362  CB  LEU A  21       2.636  19.970  28.196  1.00 96.00           C  
ATOM    363  HB2 LEU A  21       1.810  19.448  27.711  1.00 96.00           H  
ATOM    364  HB3 LEU A  21       2.796  20.900  27.650  1.00 96.00           H  
ATOM    365  O   LEU A  21       3.636  17.118  26.833  1.00 96.00           O  
ATOM    366  CG  LEU A  21       2.222  20.275  29.642  1.00 96.00           C  
ATOM    367  HG  LEU A  21       3.081  20.637  30.206  1.00 96.00           H  
ATOM    368  CD1 LEU A  21       1.149  21.361  29.642  1.00 96.00           C  
ATOM    369 HD11 LEU A  21       0.881  21.619  30.667  1.00 96.00           H  
ATOM    370 HD12 LEU A  21       1.541  22.247  29.142  1.00 96.00           H  
ATOM    371 HD13 LEU A  21       0.264  21.013  29.110  1.00 96.00           H  
ATOM    372  CD2 LEU A  21       1.639  19.040  30.340  1.00 96.00           C  
ATOM    373 HD21 LEU A  21       1.304  19.307  31.342  1.00 96.00           H  
ATOM    374 HD22 LEU A  21       2.394  18.259  30.426  1.00 96.00           H  
ATOM    375 HD23 LEU A  21       0.793  18.654  29.772  1.00 96.00           H  
ATOM    376  N   VAL A  22       4.230  18.953  25.673  1.00 95.25           N  
ATOM    377  H   VAL A  22       4.435  19.940  25.730  1.00 95.25           H  
ATOM    378  CA  VAL A  22       4.308  18.312  24.356  1.00 95.25           C  
ATOM    379  HA  VAL A  22       3.342  17.872  24.109  1.00 95.25           H  
ATOM    380  C   VAL A  22       5.322  17.168  24.368  1.00 95.25           C  
ATOM    381  CB  VAL A  22       4.641  19.368  23.286  1.00 95.25           C  
ATOM    382  HB  VAL A  22       5.456  19.998  23.642  1.00 95.25           H  
ATOM    383  O   VAL A  22       4.999  16.063  23.949  1.00 95.25           O  
ATOM    384  CG1 VAL A  22       5.078  18.747  21.962  1.00 95.25           C  
ATOM    385 HG11 VAL A  22       4.371  17.976  21.656  1.00 95.25           H  
ATOM    386 HG12 VAL A  22       5.140  19.514  21.189  1.00 95.25           H  
ATOM    387 HG13 VAL A  22       6.063  18.294  22.075  1.00 95.25           H  
ATOM    388  CG2 VAL A  22       3.415  20.254  23.023  1.00 95.25           C  
ATOM    389 HG21 VAL A  22       3.678  21.040  22.315  1.00 95.25           H  
ATOM    390 HG22 VAL A  22       3.069  20.718  23.946  1.00 95.25           H  
ATOM    391 HG23 VAL A  22       2.603  19.650  22.617  1.00 95.25           H  
ATOM    392  N   ILE A  23       6.512  17.385  24.933  1.00 95.19           N  
ATOM    393  H   ILE A  23       6.728  18.313  25.270  1.00 95.19           H  
ATOM    394  CA  ILE A  23       7.544  16.341  25.023  1.00 95.19           C  
ATOM    395  HA  ILE A  23       7.670  15.888  24.040  1.00 95.19           H  
ATOM    396  C   ILE A  23       7.121  15.210  25.967  1.00 95.19           C  
ATOM    397  CB  ILE A  23       8.885  16.976  25.436  1.00 95.19           C  
ATOM    398  HB  ILE A  23       8.722  17.600  26.315  1.00 95.19           H  
ATOM    399  O   ILE A  23       7.355  14.043  25.665  1.00 95.19           O  
ATOM    400  CG1 ILE A  23       9.383  17.860  24.271  1.00 95.19           C  
ATOM    401 HG12 ILE A  23       9.649  17.230  23.423  1.00 95.19           H  
ATOM    402 HG13 ILE A  23       8.591  18.533  23.943  1.00 95.19           H  
ATOM    403  CG2 ILE A  23       9.934  15.906  25.793  1.00 95.19           C  
ATOM    404 HG21 ILE A  23      10.041  15.216  24.956  1.00 95.19           H  
ATOM    405 HG22 ILE A  23      10.899  16.360  26.022  1.00 95.19           H  
ATOM    406 HG23 ILE A  23       9.624  15.344  26.674  1.00 95.19           H  
ATOM    407  CD1 ILE A  23      10.583  18.721  24.647  1.00 95.19           C  
ATOM    408 HD11 ILE A  23      10.386  19.259  25.574  1.00 95.19           H  
ATOM    409 HD12 ILE A  23      10.767  19.439  23.847  1.00 95.19           H  
ATOM    410 HD13 ILE A  23      11.462  18.086  24.760  1.00 95.19           H  
ATOM    411  N   CYS A  24       6.474  15.521  27.092  1.00 93.94           N  
ATOM    412  H   CYS A  24       6.348  16.494  27.333  1.00 93.94           H  
ATOM    413  CA  CYS A  24       5.983  14.498  28.017  1.00 93.94           C  
ATOM    414  HA  CYS A  24       6.786  13.791  28.228  1.00 93.94           H  
ATOM    415  C   CYS A  24       4.818  13.670  27.452  1.00 93.94           C  
ATOM    416  CB  CYS A  24       5.557  15.168  29.329  1.00 93.94           C  
ATOM    417  HB2 CYS A  24       4.947  14.468  29.900  1.00 93.94           H  
ATOM    418  HB3 CYS A  24       4.962  16.054  29.108  1.00 93.94           H  
ATOM    419  O   CYS A  24       4.611  12.549  27.908  1.00 93.94           O  
ATOM    420  SG  CYS A  24       7.012  15.614  30.322  1.00 93.94           S  
ATOM    421  HG  CYS A  24       6.348  16.299  31.258  1.00 93.94           H  
ATOM    422  N   THR A  25       4.043  14.218  26.511  1.00 90.69           N  
ATOM    423  H   THR A  25       4.278  15.140  26.173  1.00 90.69           H  
ATOM    424  CA  THR A  25       2.842  13.567  25.957  1.00 90.69           C  
ATOM    425  HA  THR A  25       2.504  12.798  26.652  1.00 90.69           H  
ATOM    426  C   THR A  25       3.113  12.830  24.647  1.00 90.69           C  
ATOM    427  CB  THR A  25       1.676  14.555  25.788  1.00 90.69           C  
ATOM    428  HB  THR A  25       0.904  14.098  25.169  1.00 90.69           H  
ATOM    429  O   THR A  25       2.681  11.689  24.519  1.00 90.69           O  
ATOM    430  CG2 THR A  25       1.057  14.950  27.129  1.00 90.69           C  
ATOM    431 HG21 THR A  25       0.253  15.666  26.958  1.00 90.69           H  
ATOM    432 HG22 THR A  25       1.809  15.391  27.783  1.00 90.69           H  
ATOM    433 HG23 THR A  25       0.640  14.063  27.606  1.00 90.69           H  
ATOM    434  OG1 THR A  25       2.098  15.753  25.192  1.00 90.69           O  
ATOM    435  HG1 THR A  25       2.637  16.221  25.833  1.00 90.69           H  
ATOM    436  N   TYR A  26       3.856  13.432  23.713  1.00 90.19           N  
ATOM    437  H   TYR A  26       4.144  14.386  23.874  1.00 90.19           H  
ATOM    438  CA  TYR A  26       4.150  12.861  22.387  1.00 90.19           C  
ATOM    439  HA  TYR A  26       3.471  12.031  22.193  1.00 90.19           H  
ATOM    440  C   TYR A  26       5.571  12.284  22.272  1.00 90.19           C  
ATOM    441  CB  TYR A  26       3.888  13.919  21.301  1.00 90.19           C  
ATOM    442  HB2 TYR A  26       4.243  13.532  20.346  1.00 90.19           H  
ATOM    443  HB3 TYR A  26       4.465  14.817  21.520  1.00 90.19           H  
ATOM    444  O   TYR A  26       5.874  11.557  21.331  1.00 90.19           O  
ATOM    445  CG  TYR A  26       2.423  14.286  21.146  1.00 90.19           C  
ATOM    446  CD1 TYR A  26       1.641  13.685  20.140  1.00 90.19           C  
ATOM    447  HD1 TYR A  26       2.082  12.976  19.456  1.00 90.19           H  
ATOM    448  CD2 TYR A  26       1.831  15.206  22.029  1.00 90.19           C  
ATOM    449  HD2 TYR A  26       2.437  15.678  22.788  1.00 90.19           H  
ATOM    450  CE1 TYR A  26       0.279  14.020  20.009  1.00 90.19           C  
ATOM    451  HE1 TYR A  26      -0.319  13.580  19.225  1.00 90.19           H  
ATOM    452  CE2 TYR A  26       0.456  15.493  21.943  1.00 90.19           C  
ATOM    453  HE2 TYR A  26      -0.011  16.154  22.658  1.00 90.19           H  
ATOM    454  OH  TYR A  26      -1.629  15.255  20.783  1.00 90.19           O  
ATOM    455  HH  TYR A  26      -1.950  15.826  21.486  1.00 90.19           H  
ATOM    456  CZ  TYR A  26      -0.318  14.925  20.911  1.00 90.19           C  
ATOM    457  N   GLY A  27       6.453  12.560  23.236  1.00 91.75           N  
ATOM    458  H   GLY A  27       6.177  13.177  23.987  1.00 91.75           H  
ATOM    459  CA  GLY A  27       7.829  12.066  23.227  1.00 91.75           C  
ATOM    460  HA2 GLY A  27       7.831  11.033  22.877  1.00 91.75           H  
ATOM    461  HA3 GLY A  27       8.220  12.075  24.244  1.00 91.75           H  
ATOM    462  C   GLY A  27       8.777  12.879  22.339  1.00 91.75           C  
ATOM    463  O   GLY A  27       8.522  14.033  21.990  1.00 91.75           O  
ATOM    464  N   ILE A  28       9.930  12.279  22.029  1.00 94.75           N  
ATOM    465  H   ILE A  28      10.034  11.303  22.265  1.00 94.75           H  
ATOM    466  CA  ILE A  28      11.011  12.889  21.244  1.00 94.75           C  
ATOM    467  HA  ILE A  28      10.685  13.865  20.884  1.00 94.75           H  
ATOM    468  C   ILE A  28      11.268  12.001  20.026  1.00 94.75           C  
ATOM    469  CB  ILE A  28      12.284  13.099  22.106  1.00 94.75           C  
ATOM    470  HB  ILE A  28      12.627  12.125  22.455  1.00 94.75           H  
ATOM    471  O   ILE A  28      11.516  10.805  20.175  1.00 94.75           O  
ATOM    472  CG1 ILE A  28      11.986  13.976  23.343  1.00 94.75           C  
ATOM    473 HG12 ILE A  28      11.167  13.524  23.902  1.00 94.75           H  
ATOM    474 HG13 ILE A  28      11.669  14.967  23.018  1.00 94.75           H  
ATOM    475  CG2 ILE A  28      13.412  13.739  21.278  1.00 94.75           C  
ATOM    476 HG21 ILE A  28      13.063  14.653  20.799  1.00 94.75           H  
ATOM    477 HG22 ILE A  28      13.740  13.030  20.517  1.00 94.75           H  
ATOM    478 HG23 ILE A  28      14.289  13.951  21.891  1.00 94.75           H  
ATOM    479  CD1 ILE A  28      13.154  14.117  24.329  1.00 94.75           C  
ATOM    480 HD11 ILE A  28      12.797  14.603  25.237  1.00 94.75           H  
ATOM    481 HD12 ILE A  28      13.950  14.731  23.906  1.00 94.75           H  
ATOM    482 HD13 ILE A  28      13.545  13.133  24.586  1.00 94.75           H  
ATOM    483  N   ALA A  29      11.216  12.588  18.831  1.00 92.38           N  
ATOM    484  H   ALA A  29      11.072  13.587  18.792  1.00 92.38           H  
ATOM    485  CA  ALA A  29      11.602  11.916  17.597  1.00 92.38           C  
ATOM    486  HA  ALA A  29      11.077  10.962  17.552  1.00 92.38           H  
ATOM    487  C   ALA A  29      13.122  11.645  17.579  1.00 92.38           C  
ATOM    488  CB  ALA A  29      11.149  12.780  16.415  1.00 92.38           C  
ATOM    489  HB1 ALA A  29      11.436  12.315  15.471  1.00 92.38           H  
ATOM    490  HB2 ALA A  29      10.065  12.884  16.440  1.00 92.38           H  
ATOM    491  HB3 ALA A  29      11.608  13.767  16.477  1.00 92.38           H  
ATOM    492  O   ALA A  29      13.873  12.328  18.280  1.00 92.38           O  
ATOM    493  N   PRO A  30      13.614  10.684  16.777  1.00 91.44           N  
ATOM    494  CA  PRO A  30      15.047  10.424  16.651  1.00 91.44           C  
ATOM    495  HA  PRO A  30      15.394   9.960  17.575  1.00 91.44           H  
ATOM    496  C   PRO A  30      15.839  11.717  16.393  1.00 91.44           C  
ATOM    497  CB  PRO A  30      15.169   9.414  15.507  1.00 91.44           C  
ATOM    498  HB2 PRO A  30      16.012   8.737  15.643  1.00 91.44           H  
ATOM    499  HB3 PRO A  30      15.245   9.940  14.555  1.00 91.44           H  
ATOM    500  O   PRO A  30      15.484  12.512  15.522  1.00 91.44           O  
ATOM    501  CG  PRO A  30      13.830   8.680  15.531  1.00 91.44           C  
ATOM    502  HG2 PRO A  30      13.851   7.903  16.296  1.00 91.44           H  
ATOM    503  HG3 PRO A  30      13.579   8.255  14.559  1.00 91.44           H  
ATOM    504  CD  PRO A  30      12.850   9.775  15.938  1.00 91.44           C  
ATOM    505  HD2 PRO A  30      12.006   9.335  16.470  1.00 91.44           H  
ATOM    506  HD3 PRO A  30      12.504  10.301  15.047  1.00 91.44           H  
ATOM    507  N   VAL A  31      16.879  11.968  17.191  1.00 92.94           N  
ATOM    508  H   VAL A  31      17.141  11.274  17.876  1.00 92.94           H  
ATOM    509  CA  VAL A  31      17.627  13.234  17.150  1.00 92.94           C  
ATOM    510  HA  VAL A  31      16.943  14.030  16.857  1.00 92.94           H  
ATOM    511  C   VAL A  31      18.734  13.145  16.107  1.00 92.94           C  
ATOM    512  CB  VAL A  31      18.203  13.613  18.529  1.00 92.94           C  
ATOM    513  HB  VAL A  31      18.898  12.840  18.858  1.00 92.94           H  
ATOM    514  O   VAL A  31      19.648  12.335  16.241  1.00 92.94           O  
ATOM    515  CG1 VAL A  31      18.949  14.956  18.481  1.00 92.94           C  
ATOM    516 HG11 VAL A  31      18.272  15.744  18.152  1.00 92.94           H  
ATOM    517 HG12 VAL A  31      19.330  15.201  19.473  1.00 92.94           H  
ATOM    518 HG13 VAL A  31      19.797  14.895  17.798  1.00 92.94           H  
ATOM    519  CG2 VAL A  31      17.095  13.745  19.583  1.00 92.94           C  
ATOM    520 HG21 VAL A  31      16.585  12.791  19.716  1.00 92.94           H  
ATOM    521 HG22 VAL A  31      16.362  14.484  19.258  1.00 92.94           H  
ATOM    522 HG23 VAL A  31      17.519  14.048  20.540  1.00 92.94           H  
ATOM    523  N   GLY A  32      18.691  14.028  15.114  1.00 87.38           N  
ATOM    524  H   GLY A  32      17.876  14.617  15.014  1.00 87.38           H  
ATOM    525  CA  GLY A  32      19.678  14.074  14.041  1.00 87.38           C  
ATOM    526  HA2 GLY A  32      19.858  13.063  13.677  1.00 87.38           H  
ATOM    527  HA3 GLY A  32      20.620  14.455  14.436  1.00 87.38           H  
ATOM    528  C   GLY A  32      19.246  14.969  12.878  1.00 87.38           C  
ATOM    529  O   GLY A  32      18.312  15.761  13.007  1.00 87.38           O  
ATOM    530  N   PHE A  33      19.969  14.875  11.763  1.00 83.88           N  
ATOM    531  H   PHE A  33      20.581  14.074  11.698  1.00 83.88           H  
ATOM    532  CA  PHE A  33      19.818  15.731  10.575  1.00 83.88           C  
ATOM    533  HA  PHE A  33      18.985  16.417  10.730  1.00 83.88           H  
ATOM    534  C   PHE A  33      19.481  14.933   9.306  1.00 83.88           C  
ATOM    535  CB  PHE A  33      21.096  16.559  10.369  1.00 83.88           C  
ATOM    536  HB2 PHE A  33      21.940  15.880  10.247  1.00 83.88           H  
ATOM    537  HB3 PHE A  33      21.007  17.127   9.442  1.00 83.88           H  
ATOM    538  O   PHE A  33      19.637  15.438   8.192  1.00 83.88           O  
ATOM    539  CG  PHE A  33      21.407  17.554  11.465  1.00 83.88           C  
ATOM    540  CD1 PHE A  33      20.756  18.801  11.485  1.00 83.88           C  
ATOM    541  HD1 PHE A  33      19.974  19.015  10.772  1.00 83.88           H  
ATOM    542  CD2 PHE A  33      22.365  17.250  12.448  1.00 83.88           C  
ATOM    543  HD2 PHE A  33      22.853  16.286  12.447  1.00 83.88           H  
ATOM    544  CE1 PHE A  33      21.101  19.762  12.449  1.00 83.88           C  
ATOM    545  HE1 PHE A  33      20.595  20.716  12.461  1.00 83.88           H  
ATOM    546  CE2 PHE A  33      22.684  18.198  13.436  1.00 83.88           C  
ATOM    547  HE2 PHE A  33      23.411  17.958  14.199  1.00 83.88           H  
ATOM    548  CZ  PHE A  33      22.061  19.458  13.429  1.00 83.88           C  
ATOM    549  HZ  PHE A  33      22.302  20.187  14.189  1.00 83.88           H  
ATOM    550  N   ALA A  34      19.096  13.670   9.461  1.00 84.69           N  
ATOM    551  H   ALA A  34      18.987  13.292  10.391  1.00 84.69           H  
ATOM    552  CA  ALA A  34      18.803  12.766   8.364  1.00 84.69           C  
ATOM    553  HA  ALA A  34      18.803  13.311   7.420  1.00 84.69           H  
ATOM    554  C   ALA A  34      17.397  12.165   8.518  1.00 84.69           C  
ATOM    555  CB  ALA A  34      19.940  11.729   8.319  1.00 84.69           C  
ATOM    556  HB1 ALA A  34      19.909  11.111   9.216  1.00 84.69           H  
ATOM    557  HB2 ALA A  34      20.902  12.240   8.276  1.00 84.69           H  
ATOM    558  HB3 ALA A  34      19.846  11.094   7.438  1.00 84.69           H  
ATOM    559  O   ALA A  34      16.505  12.735   9.146  1.00 84.69           O  
ATOM    560  N   GLN A  35      17.195  11.012   7.888  1.00 84.00           N  
ATOM    561  H   GLN A  35      17.997  10.558   7.475  1.00 84.00           H  
ATOM    562  CA  GLN A  35      15.988  10.212   8.013  1.00 84.00           C  
ATOM    563  HA  GLN A  35      15.240  10.740   8.605  1.00 84.00           H  
ATOM    564  C   GLN A  35      16.331   8.919   8.735  1.00 84.00           C  
ATOM    565  CB  GLN A  35      15.403   9.933   6.628  1.00 84.00           C  
ATOM    566  HB2 GLN A  35      16.193   9.598   5.955  1.00 84.00           H  
ATOM    567  HB3 GLN A  35      14.651   9.148   6.708  1.00 84.00           H  
ATOM    568  O   GLN A  35      17.249   8.203   8.326  1.00 84.00           O  
ATOM    569  CG  GLN A  35      14.735  11.195   6.082  1.00 84.00           C  
ATOM    570  HG2 GLN A  35      15.431  12.033   6.100  1.00 84.00           H  
ATOM    571  HG3 GLN A  35      13.895  11.433   6.734  1.00 84.00           H  
ATOM    572  CD  GLN A  35      14.211  11.045   4.665  1.00 84.00           C  
ATOM    573  NE2 GLN A  35      13.356  11.953   4.257  1.00 84.00           N  
ATOM    574 HE21 GLN A  35      12.921  11.819   3.355  1.00 84.00           H  
ATOM    575 HE22 GLN A  35      13.098  12.682   4.907  1.00 84.00           H  
ATOM    576  OE1 GLN A  35      14.582  10.159   3.905  1.00 84.00           O  
ATOM    577  N   HIS A  36      15.566   8.622   9.776  1.00 84.06           N  
ATOM    578  H   HIS A  36      14.794   9.236   9.996  1.00 84.06           H  
ATOM    579  CA  HIS A  36      15.639   7.375  10.505  1.00 84.06           C  
ATOM    580  HA  HIS A  36      16.655   6.985  10.445  1.00 84.06           H  
ATOM    581  C   HIS A  36      14.678   6.370   9.868  1.00 84.06           C  
ATOM    582  CB  HIS A  36      15.325   7.637  11.977  1.00 84.06           C  
ATOM    583  HB2 HIS A  36      15.985   8.422  12.348  1.00 84.06           H  
ATOM    584  HB3 HIS A  36      14.295   7.977  12.081  1.00 84.06           H  
ATOM    585  O   HIS A  36      13.490   6.648   9.705  1.00 84.06           O  
ATOM    586  CG  HIS A  36      15.535   6.408  12.814  1.00 84.06           C  
ATOM    587  CD2 HIS A  36      16.698   6.039  13.432  1.00 84.06           C  
ATOM    588  HD2 HIS A  36      17.622   6.598  13.424  1.00 84.06           H  
ATOM    589  ND1 HIS A  36      14.609   5.421  13.052  1.00 84.06           N  
ATOM    590  HD1 HIS A  36      13.652   5.414  12.732  1.00 84.06           H  
ATOM    591  CE1 HIS A  36      15.203   4.479  13.804  1.00 84.06           C  
ATOM    592  HE1 HIS A  36      14.727   3.580  14.167  1.00 84.06           H  
ATOM    593  NE2 HIS A  36      16.477   4.809  14.062  1.00 84.06           N  
ATOM    594  N   VAL A  37      15.196   5.201   9.499  1.00 81.19           N  
ATOM    595  H   VAL A  37      16.162   5.006   9.718  1.00 81.19           H  
ATOM    596  CA  VAL A  37      14.401   4.133   8.885  1.00 81.19           C  
ATOM    597  HA  VAL A  37      13.400   4.506   8.667  1.00 81.19           H  
ATOM    598  C   VAL A  37      14.265   2.994   9.882  1.00 81.19           C  
ATOM    599  CB  VAL A  37      15.004   3.660   7.549  1.00 81.19           C  
ATOM    600  HB  VAL A  37      15.978   3.204   7.728  1.00 81.19           H  
ATOM    601  O   VAL A  37      15.266   2.417  10.304  1.00 81.19           O  
ATOM    602  CG1 VAL A  37      14.091   2.625   6.879  1.00 81.19           C  
ATOM    603 HG11 VAL A  37      14.002   1.741   7.510  1.00 81.19           H  
ATOM    604 HG12 VAL A  37      13.098   3.048   6.724  1.00 81.19           H  
ATOM    605 HG13 VAL A  37      14.510   2.320   5.920  1.00 81.19           H  
ATOM    606  CG2 VAL A  37      15.192   4.832   6.574  1.00 81.19           C  
ATOM    607 HG21 VAL A  37      15.529   4.461   5.606  1.00 81.19           H  
ATOM    608 HG22 VAL A  37      15.939   5.525   6.961  1.00 81.19           H  
ATOM    609 HG23 VAL A  37      14.249   5.365   6.452  1.00 81.19           H  
ATOM    610  N   THR A  38      13.033   2.654  10.245  1.00 81.94           N  
ATOM    611  H   THR A  38      12.249   3.174   9.876  1.00 81.94           H  
ATOM    612  CA  THR A  38      12.717   1.439  10.999  1.00 81.94           C  
ATOM    613  HA  THR A  38      13.630   1.035  11.436  1.00 81.94           H  
ATOM    614  C   THR A  38      12.163   0.388  10.050  1.00 81.94           C  
ATOM    615  CB  THR A  38      11.736   1.700  12.153  1.00 81.94           C  
ATOM    616  HB  THR A  38      11.369   0.749  12.537  1.00 81.94           H  
ATOM    617  O   THR A  38      11.315   0.678   9.208  1.00 81.94           O  
ATOM    618  CG2 THR A  38      12.403   2.472  13.284  1.00 81.94           C  
ATOM    619 HG21 THR A  38      11.699   2.591  14.107  1.00 81.94           H  
ATOM    620 HG22 THR A  38      13.276   1.923  13.636  1.00 81.94           H  
ATOM    621 HG23 THR A  38      12.696   3.458  12.921  1.00 81.94           H  
ATOM    622  OG1 THR A  38      10.656   2.488  11.733  1.00 81.94           O  
ATOM    623  HG1 THR A  38       9.891   2.297  12.282  1.00 81.94           H  
ATOM    624  N   THR A  39      12.645  -0.848  10.170  1.00 77.62           N  
ATOM    625  H   THR A  39      13.379  -1.044  10.836  1.00 77.62           H  
ATOM    626  CA  THR A  39      12.111  -1.990   9.424  1.00 77.62           C  
ATOM    627  HA  THR A  39      11.226  -1.657   8.882  1.00 77.62           H  
ATOM    628  C   THR A  39      11.646  -3.076  10.380  1.00 77.62           C  
ATOM    629  CB  THR A  39      13.088  -2.539   8.371  1.00 77.62           C  
ATOM    630  HB  THR A  39      12.666  -3.446   7.940  1.00 77.62           H  
ATOM    631  O   THR A  39      12.326  -3.400  11.354  1.00 77.62           O  
ATOM    632  CG2 THR A  39      13.319  -1.540   7.240  1.00 77.62           C  
ATOM    633 HG21 THR A  39      13.766  -0.625   7.628  1.00 77.62           H  
ATOM    634 HG22 THR A  39      13.977  -1.971   6.485  1.00 77.62           H  
ATOM    635 HG23 THR A  39      12.362  -1.309   6.771  1.00 77.62           H  
ATOM    636  OG1 THR A  39      14.355  -2.836   8.909  1.00 77.62           O  
ATOM    637  HG1 THR A  39      14.935  -2.990   8.159  1.00 77.62           H  
ATOM    638  N   GLN A  40      10.470  -3.642  10.116  1.00 80.56           N  
ATOM    639  H   GLN A  40       9.928  -3.308   9.332  1.00 80.56           H  
ATOM    640  CA  GLN A  40       9.896  -4.711  10.931  1.00 80.56           C  
ATOM    641  HA  GLN A  40      10.711  -5.260  11.402  1.00 80.56           H  
ATOM    642  C   GLN A  40       9.124  -5.693  10.049  1.00 80.56           C  
ATOM    643  CB  GLN A  40       9.031  -4.088  12.039  1.00 80.56           C  
ATOM    644  HB2 GLN A  40       8.116  -3.684  11.605  1.00 80.56           H  
ATOM    645  HB3 GLN A  40       9.598  -3.270  12.482  1.00 80.56           H  
ATOM    646  O   GLN A  40       8.644  -5.323   8.979  1.00 80.56           O  
ATOM    647  CG  GLN A  40       8.672  -5.070  13.166  1.00 80.56           C  
ATOM    648  HG2 GLN A  40       9.571  -5.599  13.483  1.00 80.56           H  
ATOM    649  HG3 GLN A  40       7.953  -5.798  12.791  1.00 80.56           H  
ATOM    650  CD  GLN A  40       8.068  -4.389  14.394  1.00 80.56           C  
ATOM    651  NE2 GLN A  40       7.586  -5.146  15.353  1.00 80.56           N  
ATOM    652 HE21 GLN A  40       7.113  -4.632  16.083  1.00 80.56           H  
ATOM    653 HE22 GLN A  40       7.446  -6.134  15.200  1.00 80.56           H  
ATOM    654  OE1 GLN A  40       8.036  -3.182  14.545  1.00 80.56           O  
ATOM    655  N   LEU A  41       9.025  -6.952  10.489  1.00 77.38           N  
ATOM    656  H   LEU A  41       9.401  -7.180  11.398  1.00 77.38           H  
ATOM    657  CA  LEU A  41       8.088  -7.898   9.885  1.00 77.38           C  
ATOM    658  HA  LEU A  41       8.086  -7.751   8.805  1.00 77.38           H  
ATOM    659  C   LEU A  41       6.689  -7.584  10.390  1.00 77.38           C  
ATOM    660  CB  LEU A  41       8.444  -9.366  10.195  1.00 77.38           C  
ATOM    661  HB2 LEU A  41       7.533  -9.888  10.489  1.00 77.38           H  
ATOM    662  HB3 LEU A  41       9.143  -9.437  11.028  1.00 77.38           H  
ATOM    663  O   LEU A  41       6.432  -7.714  11.589  1.00 77.38           O  
ATOM    664  CG  LEU A  41       8.994 -10.078   8.955  1.00 77.38           C  
ATOM    665  HG  LEU A  41       8.458  -9.749   8.065  1.00 77.38           H  
ATOM    666  CD1 LEU A  41      10.476  -9.776   8.804  1.00 77.38           C  
ATOM    667 HD11 LEU A  41      11.041 -10.287   9.584  1.00 77.38           H  
ATOM    668 HD12 LEU A  41      10.636  -8.699   8.858  1.00 77.38           H  
ATOM    669 HD13 LEU A  41      10.779 -10.104   7.810  1.00 77.38           H  
ATOM    670  CD2 LEU A  41       8.844 -11.590   9.064  1.00 77.38           C  
ATOM    671 HD21 LEU A  41       7.798 -11.865   9.200  1.00 77.38           H  
ATOM    672 HD22 LEU A  41       9.198 -12.041   8.137  1.00 77.38           H  
ATOM    673 HD23 LEU A  41       9.418 -11.974   9.907  1.00 77.38           H  
ATOM    674  N   VAL A  42       5.801  -7.214   9.475  1.00 80.25           N  
ATOM    675  H   VAL A  42       6.091  -7.128   8.512  1.00 80.25           H  
ATOM    676  CA  VAL A  42       4.415  -6.879   9.801  1.00 80.25           C  
ATOM    677  HA  VAL A  42       4.206  -7.220  10.815  1.00 80.25           H  
ATOM    678  C   VAL A  42       3.466  -7.622   8.872  1.00 80.25           C  
ATOM    679  CB  VAL A  42       4.179  -5.360   9.769  1.00 80.25           C  
ATOM    680  HB  VAL A  42       4.172  -5.002   8.740  1.00 80.25           H  
ATOM    681  O   VAL A  42       3.768  -7.834   7.698  1.00 80.25           O  
ATOM    682  CG1 VAL A  42       2.830  -5.063  10.421  1.00 80.25           C  
ATOM    683 HG11 VAL A  42       2.014  -5.292   9.736  1.00 80.25           H  
ATOM    684 HG12 VAL A  42       2.791  -4.010  10.700  1.00 80.25           H  
ATOM    685 HG13 VAL A  42       2.718  -5.640  11.339  1.00 80.25           H  
ATOM    686  CG2 VAL A  42       5.249  -4.580  10.549  1.00 80.25           C  
ATOM    687 HG21 VAL A  42       6.219  -4.680  10.062  1.00 80.25           H  
ATOM    688 HG22 VAL A  42       5.000  -3.518  10.554  1.00 80.25           H  
ATOM    689 HG23 VAL A  42       5.309  -4.941  11.576  1.00 80.25           H  
ATOM    690  N   LEU A  43       2.330  -8.069   9.404  1.00 74.69           N  
ATOM    691  H   LEU A  43       2.123  -7.876  10.374  1.00 74.69           H  
ATOM    692  CA  LEU A  43       1.322  -8.773   8.624  1.00 74.69           C  
ATOM    693  HA  LEU A  43       1.813  -9.542   8.028  1.00 74.69           H  
ATOM    694  C   LEU A  43       0.615  -7.790   7.687  1.00 74.69           C  
ATOM    695  CB  LEU A  43       0.340  -9.435   9.603  1.00 74.69           C  
ATOM    696  HB2 LEU A  43       0.899 -10.019  10.335  1.00 74.69           H  
ATOM    697  HB3 LEU A  43      -0.187  -8.652  10.149  1.00 74.69           H  
ATOM    698  O   LEU A  43      -0.094  -6.902   8.158  1.00 74.69           O  
ATOM    699  CG  LEU A  43      -0.686 -10.347   8.915  1.00 74.69           C  
ATOM    700  HG  LEU A  43      -1.170  -9.821   8.092  1.00 74.69           H  
ATOM    701  CD1 LEU A  43      -0.024 -11.616   8.380  1.00 74.69           C  
ATOM    702 HD11 LEU A  43       0.608 -11.366   7.528  1.00 74.69           H  
ATOM    703 HD12 LEU A  43       0.592 -12.081   9.150  1.00 74.69           H  
ATOM    704 HD13 LEU A  43      -0.783 -12.325   8.051  1.00 74.69           H  
ATOM    705  CD2 LEU A  43      -1.765 -10.757   9.917  1.00 74.69           C  
ATOM    706 HD21 LEU A  43      -2.493 -11.410   9.434  1.00 74.69           H  
ATOM    707 HD22 LEU A  43      -2.275  -9.864  10.278  1.00 74.69           H  
ATOM    708 HD23 LEU A  43      -1.310 -11.266  10.766  1.00 74.69           H  
ATOM    709  N   LYS A  44       0.763  -7.958   6.371  1.00 73.56           N  
ATOM    710  H   LYS A  44       1.377  -8.692   6.048  1.00 73.56           H  
ATOM    711  CA  LYS A  44       0.079  -7.116   5.376  1.00 73.56           C  
ATOM    712  HA  LYS A  44      -0.268  -6.210   5.873  1.00 73.56           H  
ATOM    713  C   LYS A  44      -1.181  -7.805   4.828  1.00 73.56           C  
ATOM    714  CB  LYS A  44       1.095  -6.676   4.296  1.00 73.56           C  
ATOM    715  HB2 LYS A  44       1.101  -7.397   3.479  1.00 73.56           H  
ATOM    716  HB3 LYS A  44       2.097  -6.661   4.726  1.00 73.56           H  
ATOM    717  O   LYS A  44      -1.652  -8.826   5.334  1.00 73.56           O  
ATOM    718  CG  LYS A  44       0.806  -5.257   3.761  1.00 73.56           C  
ATOM    719  HG2 LYS A  44       0.950  -4.538   4.568  1.00 73.56           H  
ATOM    720  HG3 LYS A  44      -0.223  -5.171   3.413  1.00 73.56           H  
ATOM    721  CD  LYS A  44       1.734  -4.897   2.597  1.00 73.56           C  
ATOM    722  HD2 LYS A  44       2.766  -4.906   2.948  1.00 73.56           H  
ATOM    723  HD3 LYS A  44       1.628  -5.643   1.809  1.00 73.56           H  
ATOM    724  CE  LYS A  44       1.387  -3.511   2.037  1.00 73.56           C  
ATOM    725  HE2 LYS A  44       1.477  -2.772   2.833  1.00 73.56           H  
ATOM    726  HE3 LYS A  44       0.349  -3.501   1.705  1.00 73.56           H  
ATOM    727  NZ  LYS A  44       2.283  -3.151   0.912  1.00 73.56           N  
ATOM    728  HZ1 LYS A  44       2.033  -2.241   0.552  1.00 73.56           H  
ATOM    729  HZ2 LYS A  44       2.216  -3.833   0.171  1.00 73.56           H  
ATOM    730  HZ3 LYS A  44       3.244  -3.131   1.222  1.00 73.56           H  
ATOM    731  N   ASN A  45      -1.728  -7.242   3.759  1.00 68.00           N  
ATOM    732  H   ASN A  45      -1.333  -6.354   3.483  1.00 68.00           H  
ATOM    733  CA  ASN A  45      -3.014  -7.588   3.153  1.00 68.00           C  
ATOM    734  HA  ASN A  45      -3.793  -7.479   3.907  1.00 68.00           H  
ATOM    735  C   ASN A  45      -3.077  -9.032   2.643  1.00 68.00           C  
ATOM    736  CB  ASN A  45      -3.265  -6.576   2.014  1.00 68.00           C  
ATOM    737  HB2 ASN A  45      -2.461  -6.634   1.280  1.00 68.00           H  
ATOM    738  HB3 ASN A  45      -4.198  -6.821   1.507  1.00 68.00           H  
ATOM    739  O   ASN A  45      -4.120  -9.677   2.730  1.00 68.00           O  
ATOM    740  CG  ASN A  45      -3.358  -5.142   2.518  1.00 68.00           C  
ATOM    741  ND2 ASN A  45      -3.517  -4.178   1.649  1.00 68.00           N  
ATOM    742 HD21 ASN A  45      -3.567  -4.339   0.653  1.00 68.00           H  
ATOM    743 HD22 ASN A  45      -3.653  -3.254   2.035  1.00 68.00           H  
ATOM    744  OD1 ASN A  45      -3.259  -4.883   3.704  1.00 68.00           O  
ATOM    745  N   ARG A  46      -1.947  -9.565   2.163  1.00 62.44           N  
ATOM    746  H   ARG A  46      -1.121  -8.983   2.144  1.00 62.44           H  
ATOM    747  CA  ARG A  46      -1.846 -10.931   1.627  1.00 62.44           C  
ATOM    748  HA  ARG A  46      -2.719 -11.124   1.004  1.00 62.44           H  
ATOM    749  C   ARG A  46      -1.897 -12.019   2.704  1.00 62.44           C  
ATOM    750  CB  ARG A  46      -0.598 -11.044   0.734  1.00 62.44           C  
ATOM    751  HB2 ARG A  46       0.286 -10.730   1.288  1.00 62.44           H  
ATOM    752  HB3 ARG A  46      -0.465 -12.083   0.432  1.00 62.44           H  
ATOM    753  O   ARG A  46      -1.900 -13.195   2.373  1.00 62.44           O  
ATOM    754  CG  ARG A  46      -0.757 -10.188  -0.533  1.00 62.44           C  
ATOM    755  HG2 ARG A  46      -0.873  -9.138  -0.264  1.00 62.44           H  
ATOM    756  HG3 ARG A  46      -1.645 -10.515  -1.074  1.00 62.44           H  
ATOM    757  CD  ARG A  46       0.460 -10.327  -1.446  1.00 62.44           C  
ATOM    758  HD2 ARG A  46       1.333  -9.937  -0.922  1.00 62.44           H  
ATOM    759  HD3 ARG A  46       0.622 -11.382  -1.666  1.00 62.44           H  
ATOM    760  NE  ARG A  46       0.256  -9.592  -2.708  1.00 62.44           N  
ATOM    761  HE  ARG A  46      -0.684  -9.291  -2.922  1.00 62.44           H  
ATOM    762  NH1 ARG A  46       2.412  -9.768  -3.462  1.00 62.44           N  
ATOM    763 HH11 ARG A  46       3.126  -9.538  -4.137  1.00 62.44           H  
ATOM    764 HH12 ARG A  46       2.658 -10.194  -2.580  1.00 62.44           H  
ATOM    765  NH2 ARG A  46       0.894  -8.687  -4.699  1.00 62.44           N  
ATOM    766 HH21 ARG A  46       1.601  -8.507  -5.397  1.00 62.44           H  
ATOM    767 HH22 ARG A  46      -0.040  -8.333  -4.843  1.00 62.44           H  
ATOM    768  CZ  ARG A  46       1.184  -9.356  -3.618  1.00 62.44           C  
ATOM    769  N   GLY A  47      -1.972 -11.650   3.986  1.00 61.38           N  
ATOM    770  H   GLY A  47      -1.979 -10.663   4.204  1.00 61.38           H  
ATOM    771  CA  GLY A  47      -1.984 -12.606   5.096  1.00 61.38           C  
ATOM    772  HA2 GLY A  47      -2.312 -12.090   5.998  1.00 61.38           H  
ATOM    773  HA3 GLY A  47      -2.679 -13.415   4.870  1.00 61.38           H  
ATOM    774  C   GLY A  47      -0.619 -13.229   5.383  1.00 61.38           C  
ATOM    775  O   GLY A  47      -0.541 -14.167   6.168  1.00 61.38           O  
ATOM    776  N   VAL A  48       0.432 -12.680   4.780  1.00 63.25           N  
ATOM    777  H   VAL A  48       0.270 -11.878   4.188  1.00 63.25           H  
ATOM    778  CA  VAL A  48       1.827 -13.066   4.963  1.00 63.25           C  
ATOM    779  HA  VAL A  48       1.884 -13.918   5.640  1.00 63.25           H  
ATOM    780  C   VAL A  48       2.558 -11.892   5.609  1.00 63.25           C  
ATOM    781  CB  VAL A  48       2.435 -13.488   3.609  1.00 63.25           C  
ATOM    782  HB  VAL A  48       2.402 -12.649   2.914  1.00 63.25           H  
ATOM    783  O   VAL A  48       2.200 -10.730   5.382  1.00 63.25           O  
ATOM    784  CG1 VAL A  48       3.880 -13.941   3.772  1.00 63.25           C  
ATOM    785 HG11 VAL A  48       4.515 -13.075   3.957  1.00 63.25           H  
ATOM    786 HG12 VAL A  48       3.938 -14.642   4.605  1.00 63.25           H  
ATOM    787 HG13 VAL A  48       4.235 -14.419   2.858  1.00 63.25           H  
ATOM    788  CG2 VAL A  48       1.660 -14.664   2.999  1.00 63.25           C  
ATOM    789 HG21 VAL A  48       1.634 -15.500   3.697  1.00 63.25           H  
ATOM    790 HG22 VAL A  48       2.135 -14.990   2.073  1.00 63.25           H  
ATOM    791 HG23 VAL A  48       0.637 -14.371   2.760  1.00 63.25           H  
ATOM    792  N   TYR A  49       3.545 -12.178   6.458  1.00 71.19           N  
ATOM    793  H   TYR A  49       3.819 -13.139   6.602  1.00 71.19           H  
ATOM    794  CA  TYR A  49       4.413 -11.117   6.954  1.00 71.19           C  
ATOM    795  HA  TYR A  49       3.794 -10.289   7.301  1.00 71.19           H  
ATOM    796  C   TYR A  49       5.288 -10.602   5.825  1.00 71.19           C  
ATOM    797  CB  TYR A  49       5.277 -11.576   8.121  1.00 71.19           C  
ATOM    798  HB2 TYR A  49       6.053 -10.825   8.271  1.00 71.19           H  
ATOM    799  HB3 TYR A  49       5.766 -12.520   7.878  1.00 71.19           H  
ATOM    800  O   TYR A  49       5.867 -11.385   5.082  1.00 71.19           O  
ATOM    801  CG  TYR A  49       4.499 -11.701   9.402  1.00 71.19           C  
ATOM    802  CD1 TYR A  49       4.378 -10.589  10.249  1.00 71.19           C  
ATOM    803  HD1 TYR A  49       4.884  -9.669   9.996  1.00 71.19           H  
ATOM    804  CD2 TYR A  49       3.852 -12.900   9.719  1.00 71.19           C  
ATOM    805  HD2 TYR A  49       3.932 -13.756   9.065  1.00 71.19           H  
ATOM    806  CE1 TYR A  49       3.571 -10.646  11.395  1.00 71.19           C  
ATOM    807  HE1 TYR A  49       3.440  -9.770  12.013  1.00 71.19           H  
ATOM    808  CE2 TYR A  49       3.085 -12.981  10.883  1.00 71.19           C  
ATOM    809  HE2 TYR A  49       2.639 -13.947  11.073  1.00 71.19           H  
ATOM    810  OH  TYR A  49       2.108 -11.847  12.813  1.00 71.19           O  
ATOM    811  HH  TYR A  49       1.987 -10.955  13.148  1.00 71.19           H  
ATOM    812  CZ  TYR A  49       2.916 -11.844  11.718  1.00 71.19           C  
ATOM    813  N   GLU A  50       5.416  -9.289   5.734  1.00 72.00           N  
ATOM    814  H   GLU A  50       4.894  -8.701   6.368  1.00 72.00           H  
ATOM    815  CA  GLU A  50       6.335  -8.616   4.825  1.00 72.00           C  
ATOM    816  HA  GLU A  50       6.974  -9.344   4.326  1.00 72.00           H  
ATOM    817  C   GLU A  50       7.247  -7.709   5.656  1.00 72.00           C  
ATOM    818  CB  GLU A  50       5.553  -7.873   3.724  1.00 72.00           C  
ATOM    819  HB2 GLU A  50       6.252  -7.260   3.155  1.00 72.00           H  
ATOM    820  HB3 GLU A  50       4.815  -7.220   4.189  1.00 72.00           H  
ATOM    821  O   GLU A  50       6.844  -7.187   6.702  1.00 72.00           O  
ATOM    822  CG  GLU A  50       4.852  -8.854   2.756  1.00 72.00           C  
ATOM    823  HG2 GLU A  50       5.613  -9.479   2.288  1.00 72.00           H  
ATOM    824  HG3 GLU A  50       4.193  -9.506   3.329  1.00 72.00           H  
ATOM    825  CD  GLU A  50       4.010  -8.179   1.653  1.00 72.00           C  
ATOM    826  OE1 GLU A  50       3.387  -8.924   0.856  1.00 72.00           O  
ATOM    827  OE2 GLU A  50       3.925  -6.928   1.622  1.00 72.00           O  
ATOM    828  N   SER A  51       8.498  -7.542   5.232  1.00 76.06           N  
ATOM    829  H   SER A  51       8.816  -7.997   4.389  1.00 76.06           H  
ATOM    830  CA  SER A  51       9.357  -6.500   5.783  1.00 76.06           C  
ATOM    831  HA  SER A  51       9.285  -6.522   6.870  1.00 76.06           H  
ATOM    832  C   SER A  51       8.832  -5.155   5.292  1.00 76.06           C  
ATOM    833  CB  SER A  51      10.834  -6.717   5.414  1.00 76.06           C  
ATOM    834  HB2 SER A  51      11.233  -7.523   6.028  1.00 76.06           H  
ATOM    835  HB3 SER A  51      11.396  -5.805   5.614  1.00 76.06           H  
ATOM    836  O   SER A  51       8.806  -4.881   4.099  1.00 76.06           O  
ATOM    837  OG  SER A  51      10.975  -7.077   4.059  1.00 76.06           O  
ATOM    838  HG  SER A  51      11.879  -7.021   3.741  1.00 76.06           H  
ATOM    839  N   VAL A  52       8.398  -4.302   6.216  1.00 80.25           N  
ATOM    840  H   VAL A  52       8.377  -4.606   7.179  1.00 80.25           H  
ATOM    841  CA  VAL A  52       7.897  -2.958   5.903  1.00 80.25           C  
ATOM    842  HA  VAL A  52       7.842  -2.834   4.822  1.00 80.25           H  
ATOM    843  C   VAL A  52       8.883  -1.930   6.441  1.00 80.25           C  
ATOM    844  CB  VAL A  52       6.474  -2.751   6.452  1.00 80.25           C  
ATOM    845  HB  VAL A  52       6.494  -2.836   7.538  1.00 80.25           H  
ATOM    846  O   VAL A  52       9.417  -2.099   7.538  1.00 80.25           O  
ATOM    847  CG1 VAL A  52       5.918  -1.370   6.079  1.00 80.25           C  
ATOM    848 HG11 VAL A  52       4.967  -1.220   6.589  1.00 80.25           H  
ATOM    849 HG12 VAL A  52       5.778  -1.287   5.001  1.00 80.25           H  
ATOM    850 HG13 VAL A  52       6.575  -0.569   6.419  1.00 80.25           H  
ATOM    851  CG2 VAL A  52       5.512  -3.809   5.890  1.00 80.25           C  
ATOM    852 HG21 VAL A  52       4.499  -3.614   6.239  1.00 80.25           H  
ATOM    853 HG22 VAL A  52       5.799  -4.801   6.238  1.00 80.25           H  
ATOM    854 HG23 VAL A  52       5.530  -3.798   4.800  1.00 80.25           H  
ATOM    855  N   LYS A  53       9.132  -0.868   5.664  1.00 81.75           N  
ATOM    856  H   LYS A  53       8.612  -0.794   4.801  1.00 81.75           H  
ATOM    857  CA  LYS A  53       9.931   0.296   6.074  1.00 81.75           C  
ATOM    858  HA  LYS A  53      10.517   0.019   6.950  1.00 81.75           H  
ATOM    859  C   LYS A  53       9.032   1.448   6.512  1.00 81.75           C  
ATOM    860  CB  LYS A  53      10.934   0.727   4.977  1.00 81.75           C  
ATOM    861  HB2 LYS A  53      11.678  -0.062   4.872  1.00 81.75           H  
ATOM    862  HB3 LYS A  53      11.460   1.616   5.325  1.00 81.75           H  
ATOM    863  O   LYS A  53       8.142   1.844   5.768  1.00 81.75           O  
ATOM    864  CG  LYS A  53      10.319   1.036   3.592  1.00 81.75           C  
ATOM    865  HG2 LYS A  53       9.756   0.166   3.256  1.00 81.75           H  
ATOM    866  HG3 LYS A  53       9.631   1.878   3.678  1.00 81.75           H  
ATOM    867  CD  LYS A  53      11.368   1.379   2.513  1.00 81.75           C  
ATOM    868  HD2 LYS A  53      12.119   0.590   2.470  1.00 81.75           H  
ATOM    869  HD3 LYS A  53      11.867   2.314   2.769  1.00 81.75           H  
ATOM    870  CE  LYS A  53      10.690   1.510   1.136  1.00 81.75           C  
ATOM    871  HE2 LYS A  53       9.898   0.763   1.075  1.00 81.75           H  
ATOM    872  HE3 LYS A  53      10.218   2.489   1.062  1.00 81.75           H  
ATOM    873  NZ  LYS A  53      11.612   1.284  -0.016  1.00 81.75           N  
ATOM    874  HZ1 LYS A  53      11.127   1.341  -0.900  1.00 81.75           H  
ATOM    875  HZ2 LYS A  53      12.422   1.886  -0.037  1.00 81.75           H  
ATOM    876  HZ3 LYS A  53      11.953   0.335  -0.074  1.00 81.75           H  
ATOM    877  N   TYR A  54       9.322   2.025   7.673  1.00 82.81           N  
ATOM    878  H   TYR A  54      10.047   1.617   8.246  1.00 82.81           H  
ATOM    879  CA  TYR A  54       8.786   3.311   8.105  1.00 82.81           C  
ATOM    880  HA  TYR A  54       8.043   3.655   7.386  1.00 82.81           H  
ATOM    881  C   TYR A  54       9.923   4.335   8.134  1.00 82.81           C  
ATOM    882  CB  TYR A  54       8.067   3.163   9.447  1.00 82.81           C  
ATOM    883  HB2 TYR A  54       7.218   2.492   9.317  1.00 82.81           H  
ATOM    884  HB3 TYR A  54       8.736   2.695  10.169  1.00 82.81           H  
ATOM    885  O   TYR A  54      10.987   4.091   8.707  1.00 82.81           O  
ATOM    886  CG  TYR A  54       7.556   4.477  10.002  1.00 82.81           C  
ATOM    887  CD1 TYR A  54       8.210   5.100  11.083  1.00 82.81           C  
ATOM    888  HD1 TYR A  54       9.081   4.640  11.526  1.00 82.81           H  
ATOM    889  CD2 TYR A  54       6.417   5.073   9.431  1.00 82.81           C  
ATOM    890  HD2 TYR A  54       5.898   4.581   8.622  1.00 82.81           H  
ATOM    891  CE1 TYR A  54       7.710   6.306  11.610  1.00 82.81           C  
ATOM    892  HE1 TYR A  54       8.187   6.756  12.468  1.00 82.81           H  
ATOM    893  CE2 TYR A  54       5.927   6.289   9.940  1.00 82.81           C  
ATOM    894  HE2 TYR A  54       5.030   6.734   9.536  1.00 82.81           H  
ATOM    895  OH  TYR A  54       6.066   8.055  11.552  1.00 82.81           O  
ATOM    896  HH  TYR A  54       6.484   8.278  12.388  1.00 82.81           H  
ATOM    897  CZ  TYR A  54       6.569   6.905  11.033  1.00 82.81           C  
ATOM    898  N   ILE A  55       9.723   5.460   7.448  1.00 80.25           N  
ATOM    899  H   ILE A  55       8.802   5.634   7.071  1.00 80.25           H  
ATOM    900  CA  ILE A  55      10.728   6.513   7.292  1.00 80.25           C  
ATOM    901  HA  ILE A  55      11.678   6.172   7.705  1.00 80.25           H  
ATOM    902  C   ILE A  55      10.271   7.720   8.097  1.00 80.25           C  
ATOM    903  CB  ILE A  55      10.969   6.873   5.806  1.00 80.25           C  
ATOM    904  HB  ILE A  55      10.054   7.301   5.397  1.00 80.25           H  
ATOM    905  O   ILE A  55       9.251   8.329   7.783  1.00 80.25           O  
ATOM    906  CG1 ILE A  55      11.325   5.617   4.973  1.00 80.25           C  
ATOM    907 HG12 ILE A  55      12.247   5.174   5.350  1.00 80.25           H  
ATOM    908 HG13 ILE A  55      10.531   4.878   5.083  1.00 80.25           H  
ATOM    909  CG2 ILE A  55      12.085   7.936   5.726  1.00 80.25           C  
ATOM    910 HG21 ILE A  55      11.775   8.848   6.237  1.00 80.25           H  
ATOM    911 HG22 ILE A  55      12.294   8.205   4.690  1.00 80.25           H  
ATOM    912 HG23 ILE A  55      12.994   7.556   6.192  1.00 80.25           H  
ATOM    913  CD1 ILE A  55      11.473   5.876   3.468  1.00 80.25           C  
ATOM    914 HD11 ILE A  55      11.568   4.922   2.949  1.00 80.25           H  
ATOM    915 HD12 ILE A  55      12.364   6.469   3.265  1.00 80.25           H  
ATOM    916 HD13 ILE A  55      10.591   6.394   3.091  1.00 80.25           H  
ATOM    917  N   GLN A  56      11.052   8.084   9.108  1.00 82.62           N  
ATOM    918  H   GLN A  56      11.874   7.532   9.310  1.00 82.62           H  
ATOM    919  CA  GLN A  56      10.793   9.239   9.955  1.00 82.62           C  
ATOM    920  HA  GLN A  56       9.851   9.700   9.661  1.00 82.62           H  
ATOM    921  C   GLN A  56      11.907  10.272   9.789  1.00 82.62           C  
ATOM    922  CB  GLN A  56      10.652   8.761  11.402  1.00 82.62           C  
ATOM    923  HB2 GLN A  56      11.618   8.412  11.767  1.00 82.62           H  
ATOM    924  HB3 GLN A  56       9.953   7.924  11.426  1.00 82.62           H  
ATOM    925  O   GLN A  56      13.091   9.934   9.833  1.00 82.62           O  
ATOM    926  CG  GLN A  56      10.122   9.868  12.322  1.00 82.62           C  
ATOM    927  HG2 GLN A  56      10.834  10.692  12.357  1.00 82.62           H  
ATOM    928  HG3 GLN A  56       9.178  10.241  11.925  1.00 82.62           H  
ATOM    929  CD  GLN A  56       9.888   9.384  13.748  1.00 82.62           C  
ATOM    930  NE2 GLN A  56       9.254  10.179  14.577  1.00 82.62           N  
ATOM    931 HE21 GLN A  56       9.022   9.779  15.475  1.00 82.62           H  
ATOM    932 HE22 GLN A  56       8.862  11.049  14.245  1.00 82.62           H  
ATOM    933  OE1 GLN A  56      10.265   8.299  14.155  1.00 82.62           O  
ATOM    934  N   GLN A  57      11.544  11.544   9.625  1.00 83.50           N  
ATOM    935  H   GLN A  57      10.563  11.783   9.587  1.00 83.50           H  
ATOM    936  CA  GLN A  57      12.523  12.628   9.645  1.00 83.50           C  
ATOM    937  HA  GLN A  57      13.355  12.346   9.000  1.00 83.50           H  
ATOM    938  C   GLN A  57      13.057  12.818  11.069  1.00 83.50           C  
ATOM    939  CB  GLN A  57      11.902  13.920   9.091  1.00 83.50           C  
ATOM    940  HB2 GLN A  57      11.190  14.313   9.817  1.00 83.50           H  
ATOM    941  HB3 GLN A  57      11.356  13.704   8.173  1.00 83.50           H  
ATOM    942  O   GLN A  57      12.287  12.902  12.028  1.00 83.50           O  
ATOM    943  CG  GLN A  57      12.967  14.993   8.803  1.00 83.50           C  
ATOM    944  HG2 GLN A  57      12.466  15.939   8.598  1.00 83.50           H  
ATOM    945  HG3 GLN A  57      13.583  15.147   9.689  1.00 83.50           H  
ATOM    946  CD  GLN A  57      13.869  14.665   7.610  1.00 83.50           C  
ATOM    947  NE2 GLN A  57      15.074  15.185   7.576  1.00 83.50           N  
ATOM    948 HE21 GLN A  57      15.414  15.748   8.343  1.00 83.50           H  
ATOM    949 HE22 GLN A  57      15.678  14.915   6.814  1.00 83.50           H  
ATOM    950  OE1 GLN A  57      13.503  13.960   6.676  1.00 83.50           O  
ATOM    951  N   GLU A  58      14.376  12.905  11.207  1.00 89.06           N  
ATOM    952  H   GLU A  58      14.976  12.843  10.397  1.00 89.06           H  
ATOM    953  CA  GLU A  58      15.007  13.196  12.489  1.00 89.06           C  
ATOM    954  HA  GLU A  58      14.543  12.571  13.251  1.00 89.06           H  
ATOM    955  C   GLU A  58      14.799  14.666  12.887  1.00 89.06           C  
ATOM    956  CB  GLU A  58      16.500  12.857  12.434  1.00 89.06           C  
ATOM    957  HB2 GLU A  58      16.945  13.120  13.394  1.00 89.06           H  
ATOM    958  HB3 GLU A  58      16.970  13.465  11.661  1.00 89.06           H  
ATOM    959  O   GLU A  58      14.769  15.563  12.040  1.00 89.06           O  
ATOM    960  CG  GLU A  58      16.773  11.370  12.170  1.00 89.06           C  
ATOM    961  HG2 GLU A  58      16.291  10.786  12.954  1.00 89.06           H  
ATOM    962  HG3 GLU A  58      16.332  11.073  11.218  1.00 89.06           H  
ATOM    963  CD  GLU A  58      18.270  11.039  12.142  1.00 89.06           C  
ATOM    964  OE1 GLU A  58      18.608   9.878  12.460  1.00 89.06           O  
ATOM    965  OE2 GLU A  58      19.073  11.931  11.762  1.00 89.06           O  
ATOM    966  N   ASN A  59      14.677  14.928  14.190  1.00 90.75           N  
ATOM    967  H   ASN A  59      14.747  14.152  14.833  1.00 90.75           H  
ATOM    968  CA  ASN A  59      14.470  16.271  14.725  1.00 90.75           C  
ATOM    969  HA  ASN A  59      14.421  16.980  13.899  1.00 90.75           H  
ATOM    970  C   ASN A  59      15.646  16.709  15.612  1.00 90.75           C  
ATOM    971  CB  ASN A  59      13.106  16.337  15.433  1.00 90.75           C  
ATOM    972  HB2 ASN A  59      12.327  16.003  14.748  1.00 90.75           H  
ATOM    973  HB3 ASN A  59      13.108  15.677  16.300  1.00 90.75           H  
ATOM    974  O   ASN A  59      15.701  16.423  16.811  1.00 90.75           O  
ATOM    975  CG  ASN A  59      12.763  17.742  15.896  1.00 90.75           C  
ATOM    976  ND2 ASN A  59      11.594  17.924  16.457  1.00 90.75           N  
ATOM    977 HD21 ASN A  59      11.368  18.835  16.829  1.00 90.75           H  
ATOM    978 HD22 ASN A  59      10.910  17.181  16.485  1.00 90.75           H  
ATOM    979  OD1 ASN A  59      13.542  18.679  15.774  1.00 90.75           O  
ATOM    980  N   PHE A  60      16.581  17.469  15.033  1.00 91.06           N  
ATOM    981  H   PHE A  60      16.544  17.586  14.031  1.00 91.06           H  
ATOM    982  CA  PHE A  60      17.736  18.010  15.759  1.00 91.06           C  
ATOM    983  HA  PHE A  60      18.225  17.177  16.263  1.00 91.06           H  
ATOM    984  C   PHE A  60      17.379  19.039  16.850  1.00 91.06           C  
ATOM    985  CB  PHE A  60      18.754  18.608  14.779  1.00 91.06           C  
ATOM    986  HB2 PHE A  60      18.980  17.893  13.988  1.00 91.06           H  
ATOM    987  HB3 PHE A  60      19.686  18.772  15.319  1.00 91.06           H  
ATOM    988  O   PHE A  60      18.223  19.336  17.696  1.00 91.06           O  
ATOM    989  CG  PHE A  60      18.331  19.918  14.150  1.00 91.06           C  
ATOM    990  CD1 PHE A  60      17.548  19.922  12.982  1.00 91.06           C  
ATOM    991  HD1 PHE A  60      17.236  18.992  12.531  1.00 91.06           H  
ATOM    992  CD2 PHE A  60      18.729  21.135  14.734  1.00 91.06           C  
ATOM    993  HD2 PHE A  60      19.312  21.133  15.643  1.00 91.06           H  
ATOM    994  CE1 PHE A  60      17.163  21.143  12.406  1.00 91.06           C  
ATOM    995  HE1 PHE A  60      16.521  21.145  11.537  1.00 91.06           H  
ATOM    996  CE2 PHE A  60      18.366  22.354  14.139  1.00 91.06           C  
ATOM    997  HE2 PHE A  60      18.655  23.289  14.596  1.00 91.06           H  
ATOM    998  CZ  PHE A  60      17.588  22.356  12.969  1.00 91.06           C  
ATOM    999  HZ  PHE A  60      17.269  23.290  12.532  1.00 91.06           H  
ATOM   1000  N   TRP A  61      16.150  19.572  16.886  1.00 94.19           N  
ATOM   1001  H   TRP A  61      15.472  19.294  16.190  1.00 94.19           H  
ATOM   1002  CA  TRP A  61      15.707  20.502  17.935  1.00 94.19           C  
ATOM   1003  HA  TRP A  61      16.535  21.179  18.144  1.00 94.19           H  
ATOM   1004  C   TRP A  61      15.373  19.818  19.267  1.00 94.19           C  
ATOM   1005  CB  TRP A  61      14.534  21.357  17.441  1.00 94.19           C  
ATOM   1006  HB2 TRP A  61      13.690  20.717  17.181  1.00 94.19           H  
ATOM   1007  HB3 TRP A  61      14.201  21.995  18.260  1.00 94.19           H  
ATOM   1008  O   TRP A  61      15.081  20.519  20.243  1.00 94.19           O  
ATOM   1009  CG  TRP A  61      14.859  22.256  16.292  1.00 94.19           C  
ATOM   1010  CD1 TRP A  61      14.450  22.100  15.014  1.00 94.19           C  
ATOM   1011  HD1 TRP A  61      13.825  21.291  14.664  1.00 94.19           H  
ATOM   1012  CD2 TRP A  61      15.672  23.466  16.306  1.00 94.19           C  
ATOM   1013  CE2 TRP A  61      15.704  24.006  14.991  1.00 94.19           C  
ATOM   1014  CE3 TRP A  61      16.379  24.167  17.305  1.00 94.19           C  
ATOM   1015  HE3 TRP A  61      16.363  23.779  18.313  1.00 94.19           H  
ATOM   1016  NE1 TRP A  61      14.926  23.148  14.248  1.00 94.19           N  
ATOM   1017  HE1 TRP A  61      14.713  23.279  13.270  1.00 94.19           H  
ATOM   1018  CH2 TRP A  61      17.140  25.825  15.691  1.00 94.19           C  
ATOM   1019  HH2 TRP A  61      17.714  26.711  15.462  1.00 94.19           H  
ATOM   1020  CZ2 TRP A  61      16.431  25.160  14.675  1.00 94.19           C  
ATOM   1021  HZ2 TRP A  61      16.436  25.519  13.657  1.00 94.19           H  
ATOM   1022  CZ3 TRP A  61      17.099  25.340  17.009  1.00 94.19           C  
ATOM   1023  HZ3 TRP A  61      17.635  25.863  17.786  1.00 94.19           H  
ATOM   1024  N   ILE A  62      15.461  18.482  19.330  1.00 96.31           N  
ATOM   1025  H   ILE A  62      15.700  17.998  18.477  1.00 96.31           H  
ATOM   1026  CA  ILE A  62      15.120  17.653  20.496  1.00 96.31           C  
ATOM   1027  HA  ILE A  62      15.218  16.614  20.183  1.00 96.31           H  
ATOM   1028  C   ILE A  62      13.649  17.866  20.865  1.00 96.31           C  
ATOM   1029  CB  ILE A  62      16.097  17.864  21.681  1.00 96.31           C  
ATOM   1030  HB  ILE A  62      15.912  18.846  22.117  1.00 96.31           H  
ATOM   1031  O   ILE A  62      13.309  18.506  21.864  1.00 96.31           O  
ATOM   1032  CG1 ILE A  62      17.576  17.818  21.230  1.00 96.31           C  
ATOM   1033 HG12 ILE A  62      17.799  16.837  20.810  1.00 96.31           H  
ATOM   1034 HG13 ILE A  62      17.745  18.563  20.453  1.00 96.31           H  
ATOM   1035  CG2 ILE A  62      15.830  16.799  22.763  1.00 96.31           C  
ATOM   1036 HG21 ILE A  62      14.787  16.826  23.081  1.00 96.31           H  
ATOM   1037 HG22 ILE A  62      16.441  16.988  23.646  1.00 96.31           H  
ATOM   1038 HG23 ILE A  62      16.054  15.806  22.374  1.00 96.31           H  
ATOM   1039  CD1 ILE A  62      18.576  18.125  22.351  1.00 96.31           C  
ATOM   1040 HD11 ILE A  62      19.571  18.241  21.920  1.00 96.31           H  
ATOM   1041 HD12 ILE A  62      18.607  17.307  23.070  1.00 96.31           H  
ATOM   1042 HD13 ILE A  62      18.300  19.050  22.858  1.00 96.31           H  
ATOM   1043  N   GLY A  63      12.769  17.374  20.002  1.00 95.38           N  
ATOM   1044  H   GLY A  63      13.097  16.852  19.202  1.00 95.38           H  
ATOM   1045  CA  GLY A  63      11.328  17.486  20.165  1.00 95.38           C  
ATOM   1046  HA2 GLY A  63      11.011  18.463  19.801  1.00 95.38           H  
ATOM   1047  HA3 GLY A  63      11.062  17.406  21.219  1.00 95.38           H  
ATOM   1048  C   GLY A  63      10.571  16.401  19.402  1.00 95.38           C  
ATOM   1049  O   GLY A  63      11.190  15.450  18.921  1.00 95.38           O  
ATOM   1050  N   PRO A  64       9.239  16.518  19.324  1.00 93.12           N  
ATOM   1051  CA  PRO A  64       8.368  15.514  18.713  1.00 93.12           C  
ATOM   1052  HA  PRO A  64       8.586  14.526  19.119  1.00 93.12           H  
ATOM   1053  C   PRO A  64       8.523  15.453  17.182  1.00 93.12           C  
ATOM   1054  CB  PRO A  64       6.961  15.925  19.152  1.00 93.12           C  
ATOM   1055  HB2 PRO A  64       6.186  15.598  18.458  1.00 93.12           H  
ATOM   1056  HB3 PRO A  64       6.758  15.538  20.150  1.00 93.12           H  
ATOM   1057  O   PRO A  64       9.306  16.202  16.588  1.00 93.12           O  
ATOM   1058  CG  PRO A  64       7.077  17.442  19.201  1.00 93.12           C  
ATOM   1059  HG2 PRO A  64       6.278  17.900  19.784  1.00 93.12           H  
ATOM   1060  HG3 PRO A  64       7.084  17.833  18.184  1.00 93.12           H  
ATOM   1061  CD  PRO A  64       8.457  17.645  19.810  1.00 93.12           C  
ATOM   1062  HD2 PRO A  64       8.392  17.606  20.897  1.00 93.12           H  
ATOM   1063  HD3 PRO A  64       8.866  18.600  19.479  1.00 93.12           H  
ATOM   1064  N   SER A  65       7.797  14.536  16.538  1.00 90.19           N  
ATOM   1065  H   SER A  65       7.106  14.005  17.049  1.00 90.19           H  
ATOM   1066  CA  SER A  65       7.853  14.349  15.084  1.00 90.19           C  
ATOM   1067  HA  SER A  65       8.898  14.392  14.776  1.00 90.19           H  
ATOM   1068  C   SER A  65       7.105  15.443  14.307  1.00 90.19           C  
ATOM   1069  CB  SER A  65       7.327  12.958  14.724  1.00 90.19           C  
ATOM   1070  HB2 SER A  65       7.734  12.221  15.417  1.00 90.19           H  
ATOM   1071  HB3 SER A  65       7.653  12.710  13.714  1.00 90.19           H  
ATOM   1072  O   SER A  65       6.321  16.208  14.874  1.00 90.19           O  
ATOM   1073  OG  SER A  65       5.922  12.907  14.762  1.00 90.19           O  
ATOM   1074  HG  SER A  65       5.636  12.757  15.666  1.00 90.19           H  
ATOM   1075  N   SER A  66       7.318  15.513  12.986  1.00 88.25           N  
ATOM   1076  H   SER A  66       7.929  14.845  12.538  1.00 88.25           H  
ATOM   1077  CA  SER A  66       6.593  16.437  12.100  1.00 88.25           C  
ATOM   1078  HA  SER A  66       6.761  17.455  12.452  1.00 88.25           H  
ATOM   1079  C   SER A  66       5.078  16.200  12.128  1.00 88.25           C  
ATOM   1080  CB  SER A  66       7.130  16.334  10.659  1.00 88.25           C  
ATOM   1081  HB2 SER A  66       6.488  16.907   9.990  1.00 88.25           H  
ATOM   1082  HB3 SER A  66       8.133  16.758  10.620  1.00 88.25           H  
ATOM   1083  O   SER A  66       4.309  17.160  12.190  1.00 88.25           O  
ATOM   1084  OG  SER A  66       7.194  14.988  10.221  1.00 88.25           O  
ATOM   1085  HG  SER A  66       7.484  14.980   9.306  1.00 88.25           H  
ATOM   1086  N   ILE A  67       4.649  14.935  12.157  1.00 87.06           N  
ATOM   1087  H   ILE A  67       5.346  14.206  12.111  1.00 87.06           H  
ATOM   1088  CA  ILE A  67       3.235  14.539  12.236  1.00 87.06           C  
ATOM   1089  HA  ILE A  67       2.686  15.042  11.440  1.00 87.06           H  
ATOM   1090  C   ILE A  67       2.611  15.004  13.557  1.00 87.06           C  
ATOM   1091  CB  ILE A  67       3.100  13.012  12.023  1.00 87.06           C  
ATOM   1092  HB  ILE A  67       3.793  12.505  12.694  1.00 87.06           H  
ATOM   1093  O   ILE A  67       1.549  15.626  13.539  1.00 87.06           O  
ATOM   1094  CG1 ILE A  67       3.457  12.652  10.561  1.00 87.06           C  
ATOM   1095 HG12 ILE A  67       4.372  13.166  10.267  1.00 87.06           H  
ATOM   1096 HG13 ILE A  67       2.650  12.989   9.911  1.00 87.06           H  
ATOM   1097  CG2 ILE A  67       1.674  12.524  12.345  1.00 87.06           C  
ATOM   1098 HG21 ILE A  67       1.450  12.673  13.401  1.00 87.06           H  
ATOM   1099 HG22 ILE A  67       1.582  11.455  12.157  1.00 87.06           H  
ATOM   1100 HG23 ILE A  67       0.941  13.062  11.745  1.00 87.06           H  
ATOM   1101  CD1 ILE A  67       3.681  11.157  10.310  1.00 87.06           C  
ATOM   1102 HD11 ILE A  67       4.026  11.011   9.287  1.00 87.06           H  
ATOM   1103 HD12 ILE A  67       2.754  10.599  10.445  1.00 87.06           H  
ATOM   1104 HD13 ILE A  67       4.438  10.774  10.995  1.00 87.06           H  
ATOM   1105  N   ASP A  68       3.291  14.791  14.686  1.00 90.81           N  
ATOM   1106  H   ASP A  68       4.138  14.243  14.647  1.00 90.81           H  
ATOM   1107  CA  ASP A  68       2.788  15.213  16.002  1.00 90.81           C  
ATOM   1108  HA  ASP A  68       1.805  14.773  16.173  1.00 90.81           H  
ATOM   1109  C   ASP A  68       2.663  16.738  16.093  1.00 90.81           C  
ATOM   1110  CB  ASP A  68       3.733  14.743  17.110  1.00 90.81           C  
ATOM   1111  HB2 ASP A  68       4.699  15.220  16.944  1.00 90.81           H  
ATOM   1112  HB3 ASP A  68       3.349  15.075  18.074  1.00 90.81           H  
ATOM   1113  O   ASP A  68       1.683  17.266  16.615  1.00 90.81           O  
ATOM   1114  CG  ASP A  68       3.925  13.233  17.148  1.00 90.81           C  
ATOM   1115  OD1 ASP A  68       2.921  12.506  17.031  1.00 90.81           O  
ATOM   1116  OD2 ASP A  68       5.114  12.833  17.226  1.00 90.81           O  
ATOM   1117  N   LEU A  69       3.631  17.476  15.538  1.00 93.50           N  
ATOM   1118  H   LEU A  69       4.423  16.994  15.137  1.00 93.50           H  
ATOM   1119  CA  LEU A  69       3.578  18.938  15.493  1.00 93.50           C  
ATOM   1120  HA  LEU A  69       3.401  19.306  16.504  1.00 93.50           H  
ATOM   1121  C   LEU A  69       2.396  19.435  14.651  1.00 93.50           C  
ATOM   1122  CB  LEU A  69       4.917  19.495  14.976  1.00 93.50           C  
ATOM   1123  HB2 LEU A  69       5.180  18.971  14.057  1.00 93.50           H  
ATOM   1124  HB3 LEU A  69       4.801  20.552  14.737  1.00 93.50           H  
ATOM   1125  O   LEU A  69       1.737  20.403  15.039  1.00 93.50           O  
ATOM   1126  CG  LEU A  69       6.066  19.345  15.988  1.00 93.50           C  
ATOM   1127  HG  LEU A  69       6.099  18.312  16.334  1.00 93.50           H  
ATOM   1128  CD1 LEU A  69       7.408  19.672  15.340  1.00 93.50           C  
ATOM   1129 HD11 LEU A  69       7.579  18.975  14.520  1.00 93.50           H  
ATOM   1130 HD12 LEU A  69       8.213  19.530  16.062  1.00 93.50           H  
ATOM   1131 HD13 LEU A  69       7.417  20.696  14.965  1.00 93.50           H  
ATOM   1132  CD2 LEU A  69       5.901  20.267  17.203  1.00 93.50           C  
ATOM   1133 HD21 LEU A  69       6.781  20.200  17.843  1.00 93.50           H  
ATOM   1134 HD22 LEU A  69       5.779  21.301  16.879  1.00 93.50           H  
ATOM   1135 HD23 LEU A  69       5.035  19.958  17.788  1.00 93.50           H  
ATOM   1136  N   ILE A  70       2.083  18.773  13.531  1.00 92.31           N  
ATOM   1137  H   ILE A  70       2.652  17.980  13.271  1.00 92.31           H  
ATOM   1138  CA  ILE A  70       0.874  19.064  12.744  1.00 92.31           C  
ATOM   1139  HA  ILE A  70       0.864  20.126  12.499  1.00 92.31           H  
ATOM   1140  C   ILE A  70      -0.376  18.805  13.584  1.00 92.31           C  
ATOM   1141  CB  ILE A  70       0.856  18.277  11.414  1.00 92.31           C  
ATOM   1142  HB  ILE A  70       1.029  17.221  11.623  1.00 92.31           H  
ATOM   1143  O   ILE A  70      -1.252  19.674  13.623  1.00 92.31           O  
ATOM   1144  CG1 ILE A  70       1.971  18.797  10.482  1.00 92.31           C  
ATOM   1145 HG12 ILE A  70       1.682  19.772  10.090  1.00 92.31           H  
ATOM   1146 HG13 ILE A  70       2.895  18.929  11.045  1.00 92.31           H  
ATOM   1147  CG2 ILE A  70      -0.507  18.414  10.701  1.00 92.31           C  
ATOM   1148 HG21 ILE A  70      -0.492  17.886   9.748  1.00 92.31           H  
ATOM   1149 HG22 ILE A  70      -1.296  17.955  11.297  1.00 92.31           H  
ATOM   1150 HG23 ILE A  70      -0.744  19.463  10.523  1.00 92.31           H  
ATOM   1151  CD1 ILE A  70       2.279  17.856   9.310  1.00 92.31           C  
ATOM   1152 HD11 ILE A  70       3.149  18.223   8.765  1.00 92.31           H  
ATOM   1153 HD12 ILE A  70       2.504  16.861   9.694  1.00 92.31           H  
ATOM   1154 HD13 ILE A  70       1.436  17.803   8.622  1.00 92.31           H  
ATOM   1155  N   HIS A  71      -0.435  17.679  14.292  1.00 90.62           N  
ATOM   1156  H   HIS A  71       0.312  17.005  14.200  1.00 90.62           H  
ATOM   1157  CA  HIS A  71      -1.565  17.325  15.149  1.00 90.62           C  
ATOM   1158  HA  HIS A  71      -2.465  17.313  14.535  1.00 90.62           H  
ATOM   1159  C   HIS A  71      -1.785  18.341  16.286  1.00 90.62           C  
ATOM   1160  CB  HIS A  71      -1.334  15.910  15.690  1.00 90.62           C  
ATOM   1161  HB2 HIS A  71      -0.662  15.937  16.548  1.00 90.62           H  
ATOM   1162  HB3 HIS A  71      -0.873  15.294  14.918  1.00 90.62           H  
ATOM   1163  O   HIS A  71      -2.913  18.696  16.617  1.00 90.62           O  
ATOM   1164  CG  HIS A  71      -2.625  15.248  16.074  1.00 90.62           C  
ATOM   1165  CD2 HIS A  71      -3.046  14.901  17.329  1.00 90.62           C  
ATOM   1166  HD2 HIS A  71      -2.505  15.051  18.251  1.00 90.62           H  
ATOM   1167  ND1 HIS A  71      -3.615  14.888  15.192  1.00 90.62           N  
ATOM   1168  HD1 HIS A  71      -3.582  14.982  14.187  1.00 90.62           H  
ATOM   1169  CE1 HIS A  71      -4.609  14.330  15.899  1.00 90.62           C  
ATOM   1170  HE1 HIS A  71      -5.526  13.939  15.484  1.00 90.62           H  
ATOM   1171  NE2 HIS A  71      -4.315  14.324  17.204  1.00 90.62           N  
ATOM   1172  N   LEU A  72      -0.693  18.901  16.816  1.00 93.44           N  
ATOM   1173  H   LEU A  72       0.190  18.491  16.549  1.00 93.44           H  
ATOM   1174  CA  LEU A  72      -0.678  19.900  17.891  1.00 93.44           C  
ATOM   1175  HA  LEU A  72      -1.471  19.651  18.597  1.00 93.44           H  
ATOM   1176  C   LEU A  72      -0.957  21.343  17.442  1.00 93.44           C  
ATOM   1177  CB  LEU A  72       0.685  19.804  18.588  1.00 93.44           C  
ATOM   1178  HB2 LEU A  72       1.462  19.766  17.825  1.00 93.44           H  
ATOM   1179  HB3 LEU A  72       0.860  20.699  19.185  1.00 93.44           H  
ATOM   1180  O   LEU A  72      -0.981  22.258  18.271  1.00 93.44           O  
ATOM   1181  CG  LEU A  72       0.800  18.578  19.506  1.00 93.44           C  
ATOM   1182  HG  LEU A  72       0.427  17.682  19.010  1.00 93.44           H  
ATOM   1183  CD1 LEU A  72       2.271  18.373  19.859  1.00 93.44           C  
ATOM   1184 HD11 LEU A  72       2.824  18.124  18.953  1.00 93.44           H  
ATOM   1185 HD12 LEU A  72       2.684  19.278  20.303  1.00 93.44           H  
ATOM   1186 HD13 LEU A  72       2.357  17.531  20.545  1.00 93.44           H  
ATOM   1187  CD2 LEU A  72       0.003  18.821  20.790  1.00 93.44           C  
ATOM   1188 HD21 LEU A  72       0.294  19.765  21.250  1.00 93.44           H  
ATOM   1189 HD22 LEU A  72       0.198  18.010  21.492  1.00 93.44           H  
ATOM   1190 HD23 LEU A  72      -1.066  18.821  20.573  1.00 93.44           H  
ATOM   1191  N   GLY A  73      -1.157  21.577  16.143  1.00 94.50           N  
ATOM   1192  H   GLY A  73      -1.155  20.778  15.526  1.00 94.50           H  
ATOM   1193  CA  GLY A  73      -1.505  22.897  15.616  1.00 94.50           C  
ATOM   1194  HA2 GLY A  73      -2.230  22.754  14.815  1.00 94.50           H  
ATOM   1195  HA3 GLY A  73      -1.968  23.506  16.391  1.00 94.50           H  
ATOM   1196  C   GLY A  73      -0.362  23.688  14.993  1.00 94.50           C  
ATOM   1197  O   GLY A  73      -0.445  24.918  14.933  1.00 94.50           O  
ATOM   1198  N   ALA A  74       0.664  23.016  14.461  1.00 95.25           N  
ATOM   1199  H   ALA A  74       0.751  22.025  14.632  1.00 95.25           H  
ATOM   1200  CA  ALA A  74       1.600  23.652  13.539  1.00 95.25           C  
ATOM   1201  HA  ALA A  74       2.130  24.432  14.087  1.00 95.25           H  
ATOM   1202  C   ALA A  74       0.865  24.321  12.370  1.00 95.25           C  
ATOM   1203  CB  ALA A  74       2.629  22.640  13.023  1.00 95.25           C  
ATOM   1204  HB1 ALA A  74       2.136  21.863  12.439  1.00 95.25           H  
ATOM   1205  HB2 ALA A  74       3.357  23.143  12.387  1.00 95.25           H  
ATOM   1206  HB3 ALA A  74       3.158  22.185  13.860  1.00 95.25           H  
ATOM   1207  O   ALA A  74      -0.216  23.895  11.936  1.00 95.25           O  
ATOM   1208  N   LYS A  75       1.470  25.379  11.827  1.00 94.25           N  
ATOM   1209  H   LYS A  75       2.403  25.605  12.139  1.00 94.25           H  
ATOM   1210  CA  LYS A  75       0.946  26.052  10.645  1.00 94.25           C  
ATOM   1211  HA  LYS A  75      -0.127  26.194  10.774  1.00 94.25           H  
ATOM   1212  C   LYS A  75       1.147  25.120   9.451  1.00 94.25           C  
ATOM   1213  CB  LYS A  75       1.581  27.448  10.532  1.00 94.25           C  
ATOM   1214  HB2 LYS A  75       2.654  27.391  10.720  1.00 94.25           H  
ATOM   1215  HB3 LYS A  75       1.148  28.069  11.315  1.00 94.25           H  
ATOM   1216  O   LYS A  75       2.260  24.930   8.977  1.00 94.25           O  
ATOM   1217  CG  LYS A  75       1.316  28.129   9.182  1.00 94.25           C  
ATOM   1218  HG2 LYS A  75       0.444  27.681   8.705  1.00 94.25           H  
ATOM   1219  HG3 LYS A  75       1.103  29.186   9.343  1.00 94.25           H  
ATOM   1220  CD  LYS A  75       2.553  28.017   8.281  1.00 94.25           C  
ATOM   1221  HD2 LYS A  75       3.120  27.112   8.503  1.00 94.25           H  
ATOM   1222  HD3 LYS A  75       3.215  28.863   8.467  1.00 94.25           H  
ATOM   1223  CE  LYS A  75       2.146  27.989   6.823  1.00 94.25           C  
ATOM   1224  HE2 LYS A  75       1.790  28.990   6.579  1.00 94.25           H  
ATOM   1225  HE3 LYS A  75       1.332  27.276   6.688  1.00 94.25           H  
ATOM   1226  NZ  LYS A  75       3.294  27.599   5.973  1.00 94.25           N  
ATOM   1227  HZ1 LYS A  75       3.104  27.624   4.981  1.00 94.25           H  
ATOM   1228  HZ2 LYS A  75       3.618  26.665   6.181  1.00 94.25           H  
ATOM   1229  HZ3 LYS A  75       4.080  28.215   6.125  1.00 94.25           H  
ATOM   1230  N   PHE A  76       0.051  24.536   8.981  1.00 93.00           N  
ATOM   1231  H   PHE A  76      -0.809  24.658   9.497  1.00 93.00           H  
ATOM   1232  CA  PHE A  76       0.028  23.608   7.858  1.00 93.00           C  
ATOM   1233  HA  PHE A  76       0.924  23.749   7.253  1.00 93.00           H  
ATOM   1234  C   PHE A  76      -1.194  23.915   7.002  1.00 93.00           C  
ATOM   1235  CB  PHE A  76       0.027  22.170   8.384  1.00 93.00           C  
ATOM   1236  HB2 PHE A  76      -0.894  21.987   8.939  1.00 93.00           H  
ATOM   1237  HB3 PHE A  76       0.857  22.051   9.081  1.00 93.00           H  
ATOM   1238  O   PHE A  76      -2.334  23.822   7.460  1.00 93.00           O  
ATOM   1239  CG  PHE A  76       0.188  21.125   7.299  1.00 93.00           C  
ATOM   1240  CD1 PHE A  76      -0.794  20.138   7.108  1.00 93.00           C  
ATOM   1241  HD1 PHE A  76      -1.678  20.126   7.728  1.00 93.00           H  
ATOM   1242  CD2 PHE A  76       1.357  21.094   6.516  1.00 93.00           C  
ATOM   1243  HD2 PHE A  76       2.141  21.820   6.671  1.00 93.00           H  
ATOM   1244  CE1 PHE A  76      -0.611  19.116   6.163  1.00 93.00           C  
ATOM   1245  HE1 PHE A  76      -1.344  18.329   6.063  1.00 93.00           H  
ATOM   1246  CE2 PHE A  76       1.533  20.077   5.562  1.00 93.00           C  
ATOM   1247  HE2 PHE A  76       2.454  20.011   5.002  1.00 93.00           H  
ATOM   1248  CZ  PHE A  76       0.554  19.088   5.384  1.00 93.00           C  
ATOM   1249  HZ  PHE A  76       0.714  18.282   4.683  1.00 93.00           H  
ATOM   1250  N   SER A  77      -0.952  24.358   5.772  1.00 91.81           N  
ATOM   1251  H   SER A  77      -0.011  24.312   5.408  1.00 91.81           H  
ATOM   1252  CA  SER A  77      -1.994  24.957   4.931  1.00 91.81           C  
ATOM   1253  HA  SER A  77      -2.466  25.752   5.509  1.00 91.81           H  
ATOM   1254  C   SER A  77      -3.110  23.986   4.548  1.00 91.81           C  
ATOM   1255  CB  SER A  77      -1.389  25.620   3.701  1.00 91.81           C  
ATOM   1256  HB2 SER A  77      -1.018  24.873   3.000  1.00 91.81           H  
ATOM   1257  HB3 SER A  77      -2.144  26.234   3.210  1.00 91.81           H  
ATOM   1258  O   SER A  77      -4.261  24.421   4.555  1.00 91.81           O  
ATOM   1259  OG  SER A  77      -0.331  26.436   4.153  1.00 91.81           O  
ATOM   1260  HG  SER A  77       0.480  25.944   4.004  1.00 91.81           H  
ATOM   1261  N   PRO A  78      -2.831  22.688   4.326  1.00 90.31           N  
ATOM   1262  CA  PRO A  78      -3.865  21.670   4.182  1.00 90.31           C  
ATOM   1263  HA  PRO A  78      -4.394  21.822   3.241  1.00 90.31           H  
ATOM   1264  C   PRO A  78      -4.885  21.587   5.314  1.00 90.31           C  
ATOM   1265  CB  PRO A  78      -3.092  20.365   4.132  1.00 90.31           C  
ATOM   1266  HB2 PRO A  78      -3.691  19.572   3.684  1.00 90.31           H  
ATOM   1267  HB3 PRO A  78      -2.816  20.064   5.143  1.00 90.31           H  
ATOM   1268  O   PRO A  78      -6.026  21.243   5.054  1.00 90.31           O  
ATOM   1269  CG  PRO A  78      -1.848  20.761   3.344  1.00 90.31           C  
ATOM   1270  HG2 PRO A  78      -2.097  20.904   2.292  1.00 90.31           H  
ATOM   1271  HG3 PRO A  78      -1.034  20.045   3.455  1.00 90.31           H  
ATOM   1272  CD  PRO A  78      -1.533  22.104   3.987  1.00 90.31           C  
ATOM   1273  HD2 PRO A  78      -0.940  21.938   4.886  1.00 90.31           H  
ATOM   1274  HD3 PRO A  78      -0.992  22.723   3.271  1.00 90.31           H  
ATOM   1275  N   CYS A  79      -4.512  21.906   6.557  1.00 93.31           N  
ATOM   1276  H   CYS A  79      -3.555  22.174   6.737  1.00 93.31           H  
ATOM   1277  CA  CYS A  79      -5.464  21.926   7.673  1.00 93.31           C  
ATOM   1278  HA  CYS A  79      -6.190  21.123   7.545  1.00 93.31           H  
ATOM   1279  C   CYS A  79      -6.245  23.248   7.763  1.00 93.31           C  
ATOM   1280  CB  CYS A  79      -4.716  21.683   8.985  1.00 93.31           C  
ATOM   1281  HB2 CYS A  79      -3.998  22.490   9.129  1.00 93.31           H  
ATOM   1282  HB3 CYS A  79      -5.448  21.725   9.792  1.00 93.31           H  
ATOM   1283  O   CYS A  79      -7.232  23.336   8.488  1.00 93.31           O  
ATOM   1284  SG  CYS A  79      -3.837  20.113   9.138  1.00 93.31           S  
ATOM   1285  N   ILE A  80      -5.783  24.297   7.074  1.00 94.50           N  
ATOM   1286  H   ILE A  80      -5.003  24.135   6.453  1.00 94.50           H  
ATOM   1287  CA  ILE A  80      -6.333  25.658   7.152  1.00 94.50           C  
ATOM   1288  HA  ILE A  80      -6.867  25.780   8.094  1.00 94.50           H  
ATOM   1289  C   ILE A  80      -7.348  25.917   6.036  1.00 94.50           C  
ATOM   1290  CB  ILE A  80      -5.181  26.693   7.110  1.00 94.50           C  
ATOM   1291  HB  ILE A  80      -4.566  26.490   6.234  1.00 94.50           H  
ATOM   1292  O   ILE A  80      -8.323  26.632   6.251  1.00 94.50           O  
ATOM   1293  CG1 ILE A  80      -4.288  26.574   8.366  1.00 94.50           C  
ATOM   1294 HG12 ILE A  80      -4.832  26.967   9.224  1.00 94.50           H  
ATOM   1295 HG13 ILE A  80      -4.069  25.525   8.562  1.00 94.50           H  
ATOM   1296  CG2 ILE A  80      -5.735  28.125   6.970  1.00 94.50           C  
ATOM   1297 HG21 ILE A  80      -6.082  28.286   5.949  1.00 94.50           H  
ATOM   1298 HG22 ILE A  80      -6.587  28.259   7.635  1.00 94.50           H  
ATOM   1299 HG23 ILE A  80      -4.976  28.876   7.190  1.00 94.50           H  
ATOM   1300  CD1 ILE A  80      -2.939  27.302   8.260  1.00 94.50           C  
ATOM   1301 HD11 ILE A  80      -3.082  28.380   8.174  1.00 94.50           H  
ATOM   1302 HD12 ILE A  80      -2.353  27.101   9.157  1.00 94.50           H  
ATOM   1303 HD13 ILE A  80      -2.385  26.941   7.394  1.00 94.50           H  
ATOM   1304  N   ARG A  81      -7.090  25.387   4.837  1.00 91.62           N  
ATOM   1305  H   ARG A  81      -6.296  24.770   4.747  1.00 91.62           H  
ATOM   1306  CA  ARG A  81      -7.921  25.599   3.650  1.00 91.62           C  
ATOM   1307  HA  ARG A  81      -8.932  25.828   3.986  1.00 91.62           H  
ATOM   1308  C   ARG A  81      -8.004  24.331   2.818  1.00 91.62           C  
ATOM   1309  CB  ARG A  81      -7.382  26.781   2.815  1.00 91.62           C  
ATOM   1310  HB2 ARG A  81      -7.283  27.656   3.457  1.00 91.62           H  
ATOM   1311  HB3 ARG A  81      -8.110  27.019   2.039  1.00 91.62           H  
ATOM   1312  O   ARG A  81      -7.109  23.490   2.847  1.00 91.62           O  
ATOM   1313  CG  ARG A  81      -6.026  26.484   2.143  1.00 91.62           C  
ATOM   1314  HG2 ARG A  81      -6.110  25.599   1.512  1.00 91.62           H  
ATOM   1315  HG3 ARG A  81      -5.277  26.294   2.912  1.00 91.62           H  
ATOM   1316  CD  ARG A  81      -5.550  27.642   1.264  1.00 91.62           C  
ATOM   1317  HD2 ARG A  81      -5.414  28.515   1.903  1.00 91.62           H  
ATOM   1318  HD3 ARG A  81      -6.312  27.853   0.514  1.00 91.62           H  
ATOM   1319  NE  ARG A  81      -4.274  27.313   0.599  1.00 91.62           N  
ATOM   1320  HE  ARG A  81      -3.942  26.369   0.735  1.00 91.62           H  
ATOM   1321  NH1 ARG A  81      -3.868  29.289  -0.523  1.00 91.62           N  
ATOM   1322 HH11 ARG A  81      -4.788  29.597  -0.246  1.00 91.62           H  
ATOM   1323 HH12 ARG A  81      -3.278  29.874  -1.098  1.00 91.62           H  
ATOM   1324  NH2 ARG A  81      -2.334  27.699  -0.520  1.00 91.62           N  
ATOM   1325 HH21 ARG A  81      -1.663  28.341  -0.918  1.00 91.62           H  
ATOM   1326 HH22 ARG A  81      -2.028  26.768  -0.276  1.00 91.62           H  
ATOM   1327  CZ  ARG A  81      -3.509  28.104  -0.136  1.00 91.62           C  
ATOM   1328  N   LYS A  82      -9.028  24.270   1.971  1.00 88.31           N  
ATOM   1329  H   LYS A  82      -9.728  24.996   2.024  1.00 88.31           H  
ATOM   1330  CA  LYS A  82      -9.119  23.257   0.923  1.00 88.31           C  
ATOM   1331  HA  LYS A  82      -9.042  22.284   1.408  1.00 88.31           H  
ATOM   1332  C   LYS A  82      -7.945  23.393  -0.052  1.00 88.31           C  
ATOM   1333  CB  LYS A  82     -10.481  23.370   0.230  1.00 88.31           C  
ATOM   1334  HB2 LYS A  82     -11.240  23.619   0.972  1.00 88.31           H  
ATOM   1335  HB3 LYS A  82     -10.456  24.158  -0.523  1.00 88.31           H  
ATOM   1336  O   LYS A  82      -7.700  24.476  -0.584  1.00 88.31           O  
ATOM   1337  CG  LYS A  82     -10.856  22.033  -0.407  1.00 88.31           C  
ATOM   1338  HG2 LYS A  82     -10.856  21.262   0.363  1.00 88.31           H  
ATOM   1339  HG3 LYS A  82     -10.121  21.772  -1.168  1.00 88.31           H  
ATOM   1340  CD  LYS A  82     -12.245  22.098  -1.045  1.00 88.31           C  
ATOM   1341  HD2 LYS A  82     -12.220  22.800  -1.879  1.00 88.31           H  
ATOM   1342  HD3 LYS A  82     -12.987  22.412  -0.311  1.00 88.31           H  
ATOM   1343  CE  LYS A  82     -12.567  20.691  -1.542  1.00 88.31           C  
ATOM   1344  HE2 LYS A  82     -11.673  20.312  -2.038  1.00 88.31           H  
ATOM   1345  HE3 LYS A  82     -12.773  20.038  -0.694  1.00 88.31           H  
ATOM   1346  NZ  LYS A  82     -13.682  20.679  -2.510  1.00 88.31           N  
ATOM   1347  HZ1 LYS A  82     -14.580  20.789  -2.062  1.00 88.31           H  
ATOM   1348  HZ2 LYS A  82     -13.639  19.810  -3.024  1.00 88.31           H  
ATOM   1349  HZ3 LYS A  82     -13.509  21.376  -3.219  1.00 88.31           H  
ATOM   1350  N   ASP A  83      -7.239  22.294  -0.282  1.00 83.19           N  
ATOM   1351  H   ASP A  83      -7.484  21.446   0.209  1.00 83.19           H  
ATOM   1352  CA  ASP A  83      -6.064  22.245  -1.145  1.00 83.19           C  
ATOM   1353  HA  ASP A  83      -5.816  23.254  -1.476  1.00 83.19           H  
ATOM   1354  C   ASP A  83      -6.327  21.396  -2.398  1.00 83.19           C  
ATOM   1355  CB  ASP A  83      -4.864  21.741  -0.342  1.00 83.19           C  
ATOM   1356  HB2 ASP A  83      -4.732  22.354   0.549  1.00 83.19           H  
ATOM   1357  HB3 ASP A  83      -5.027  20.707  -0.038  1.00 83.19           H  
ATOM   1358  O   ASP A  83      -6.877  20.297  -2.315  1.00 83.19           O  
ATOM   1359  CG  ASP A  83      -3.633  21.845  -1.224  1.00 83.19           C  
ATOM   1360  OD1 ASP A  83      -3.427  20.878  -1.993  1.00 83.19           O  
ATOM   1361  OD2 ASP A  83      -3.040  22.949  -1.224  1.00 83.19           O  
ATOM   1362  N   GLN A  84      -5.941  21.907  -3.572  1.00 80.06           N  
ATOM   1363  H   GLN A  84      -5.398  22.758  -3.569  1.00 80.06           H  
ATOM   1364  CA  GLN A  84      -6.217  21.239  -4.847  1.00 80.06           C  
ATOM   1365  HA  GLN A  84      -7.269  20.957  -4.875  1.00 80.06           H  
ATOM   1366  C   GLN A  84      -5.413  19.951  -5.039  1.00 80.06           C  
ATOM   1367  CB  GLN A  84      -5.923  22.181  -6.024  1.00 80.06           C  
ATOM   1368  HB2 GLN A  84      -4.943  22.640  -5.891  1.00 80.06           H  
ATOM   1369  HB3 GLN A  84      -5.898  21.590  -6.939  1.00 80.06           H  
ATOM   1370  O   GLN A  84      -5.932  19.015  -5.645  1.00 80.06           O  
ATOM   1371  CG  GLN A  84      -6.989  23.270  -6.202  1.00 80.06           C  
ATOM   1372  HG2 GLN A  84      -7.969  22.798  -6.274  1.00 80.06           H  
ATOM   1373  HG3 GLN A  84      -6.988  23.931  -5.335  1.00 80.06           H  
ATOM   1374  CD  GLN A  84      -6.759  24.108  -7.459  1.00 80.06           C  
ATOM   1375  NE2 GLN A  84      -7.736  24.874  -7.888  1.00 80.06           N  
ATOM   1376 HE21 GLN A  84      -7.522  25.437  -8.699  1.00 80.06           H  
ATOM   1377 HE22 GLN A  84      -8.604  24.938  -7.375  1.00 80.06           H  
ATOM   1378  OE1 GLN A  84      -5.713  24.101  -8.085  1.00 80.06           O  
ATOM   1379  N   GLN A  85      -4.167  19.885  -4.562  1.00 79.44           N  
ATOM   1380  H   GLN A  85      -3.847  20.580  -3.902  1.00 79.44           H  
ATOM   1381  CA  GLN A  85      -3.337  18.693  -4.740  1.00 79.44           C  
ATOM   1382  HA  GLN A  85      -3.424  18.350  -5.771  1.00 79.44           H  
ATOM   1383  C   GLN A  85      -3.851  17.554  -3.856  1.00 79.44           C  
ATOM   1384  CB  GLN A  85      -1.858  19.013  -4.467  1.00 79.44           C  
ATOM   1385  HB2 GLN A  85      -1.293  18.083  -4.536  1.00 79.44           H  
ATOM   1386  HB3 GLN A  85      -1.738  19.405  -3.457  1.00 79.44           H  
ATOM   1387  O   GLN A  85      -3.958  16.418  -4.318  1.00 79.44           O  
ATOM   1388  CG  GLN A  85      -1.269  19.986  -5.501  1.00 79.44           C  
ATOM   1389  HG2 GLN A  85      -1.688  20.980  -5.344  1.00 79.44           H  
ATOM   1390  HG3 GLN A  85      -1.564  19.651  -6.496  1.00 79.44           H  
ATOM   1391  CD  GLN A  85       0.258  20.090  -5.459  1.00 79.44           C  
ATOM   1392  NE2 GLN A  85       0.936  19.999  -6.578  1.00 79.44           N  
ATOM   1393 HE21 GLN A  85       0.468  19.750  -7.437  1.00 79.44           H  
ATOM   1394 HE22 GLN A  85       1.941  19.959  -6.485  1.00 79.44           H  
ATOM   1395  OE1 GLN A  85       0.902  20.321  -4.455  1.00 79.44           O  
ATOM   1396  N   ILE A  86      -4.267  17.867  -2.628  1.00 81.69           N  
ATOM   1397  H   ILE A  86      -4.132  18.815  -2.307  1.00 81.69           H  
ATOM   1398  CA  ILE A  86      -4.886  16.883  -1.729  1.00 81.69           C  
ATOM   1399  HA  ILE A  86      -4.267  15.987  -1.714  1.00 81.69           H  
ATOM   1400  C   ILE A  86      -6.258  16.453  -2.247  1.00 81.69           C  
ATOM   1401  CB  ILE A  86      -4.951  17.433  -0.294  1.00 81.69           C  
ATOM   1402  HB  ILE A  86      -5.468  18.393  -0.306  1.00 81.69           H  
ATOM   1403  O   ILE A  86      -6.570  15.266  -2.245  1.00 81.69           O  
ATOM   1404  CG1 ILE A  86      -3.501  17.635   0.194  1.00 81.69           C  
ATOM   1405 HG12 ILE A  86      -2.959  18.279  -0.498  1.00 81.69           H  
ATOM   1406 HG13 ILE A  86      -2.991  16.672   0.231  1.00 81.69           H  
ATOM   1407  CG2 ILE A  86      -5.720  16.476   0.637  1.00 81.69           C  
ATOM   1408 HG21 ILE A  86      -5.239  15.498   0.656  1.00 81.69           H  
ATOM   1409 HG22 ILE A  86      -5.747  16.871   1.653  1.00 81.69           H  
ATOM   1410 HG23 ILE A  86      -6.753  16.356   0.312  1.00 81.69           H  
ATOM   1411  CD1 ILE A  86      -3.408  18.291   1.559  1.00 81.69           C  
ATOM   1412 HD11 ILE A  86      -3.793  17.628   2.334  1.00 81.69           H  
ATOM   1413 HD12 ILE A  86      -3.970  19.224   1.541  1.00 81.69           H  
ATOM   1414 HD13 ILE A  86      -2.359  18.494   1.774  1.00 81.69           H  
ATOM   1415  N   GLU A  87      -7.068  17.377  -2.770  1.00 83.62           N  
ATOM   1416  H   GLU A  87      -6.812  18.352  -2.708  1.00 83.62           H  
ATOM   1417  CA  GLU A  87      -8.361  17.011  -3.353  1.00 83.62           C  
ATOM   1418  HA  GLU A  87      -8.914  16.441  -2.607  1.00 83.62           H  
ATOM   1419  C   GLU A  87      -8.196  16.097  -4.580  1.00 83.62           C  
ATOM   1420  CB  GLU A  87      -9.163  18.282  -3.682  1.00 83.62           C  
ATOM   1421  HB2 GLU A  87      -8.698  18.808  -4.515  1.00 83.62           H  
ATOM   1422  HB3 GLU A  87      -9.166  18.932  -2.807  1.00 83.62           H  
ATOM   1423  O   GLU A  87      -8.986  15.172  -4.772  1.00 83.62           O  
ATOM   1424  CG  GLU A  87     -10.619  17.939  -4.028  1.00 83.62           C  
ATOM   1425  HG2 GLU A  87     -11.039  17.346  -3.215  1.00 83.62           H  
ATOM   1426  HG3 GLU A  87     -10.634  17.327  -4.929  1.00 83.62           H  
ATOM   1427  CD  GLU A  87     -11.529  19.151  -4.267  1.00 83.62           C  
ATOM   1428  OE1 GLU A  87     -12.762  18.933  -4.404  1.00 83.62           O  
ATOM   1429  OE2 GLU A  87     -11.078  20.312  -4.309  1.00 83.62           O  
ATOM   1430  N   GLN A  88      -7.160  16.308  -5.398  1.00 84.25           N  
ATOM   1431  H   GLN A  88      -6.540  17.082  -5.202  1.00 84.25           H  
ATOM   1432  CA  GLN A  88      -6.830  15.402  -6.499  1.00 84.25           C  
ATOM   1433  HA  GLN A  88      -7.726  15.236  -7.098  1.00 84.25           H  
ATOM   1434  C   GLN A  88      -6.378  14.025  -6.004  1.00 84.25           C  
ATOM   1435  CB  GLN A  88      -5.751  16.015  -7.397  1.00 84.25           C  
ATOM   1436  HB2 GLN A  88      -4.946  16.416  -6.782  1.00 84.25           H  
ATOM   1437  HB3 GLN A  88      -5.338  15.232  -8.033  1.00 84.25           H  
ATOM   1438  O   GLN A  88      -6.805  13.028  -6.582  1.00 84.25           O  
ATOM   1439  CG  GLN A  88      -6.313  17.118  -8.303  1.00 84.25           C  
ATOM   1440  HG2 GLN A  88      -6.800  17.885  -7.700  1.00 84.25           H  
ATOM   1441  HG3 GLN A  88      -7.063  16.689  -8.967  1.00 84.25           H  
ATOM   1442  CD  GLN A  88      -5.231  17.771  -9.156  1.00 84.25           C  
ATOM   1443  NE2 GLN A  88      -5.537  18.862  -9.822  1.00 84.25           N  
ATOM   1444 HE21 GLN A  88      -6.429  19.314  -9.682  1.00 84.25           H  
ATOM   1445 HE22 GLN A  88      -4.780  19.276 -10.348  1.00 84.25           H  
ATOM   1446  OE1 GLN A  88      -4.110  17.305  -9.286  1.00 84.25           O  
ATOM   1447  N   LEU A  89      -5.566  13.960  -4.944  1.00 83.00           N  
ATOM   1448  H   LEU A  89      -5.232  14.819  -4.531  1.00 83.00           H  
ATOM   1449  CA  LEU A  89      -5.152  12.699  -4.325  1.00 83.00           C  
ATOM   1450  HA  LEU A  89      -4.655  12.091  -5.080  1.00 83.00           H  
ATOM   1451  C   LEU A  89      -6.371  11.905  -3.833  1.00 83.00           C  
ATOM   1452  CB  LEU A  89      -4.151  12.998  -3.193  1.00 83.00           C  
ATOM   1453  HB2 LEU A  89      -3.297  13.534  -3.607  1.00 83.00           H  
ATOM   1454  HB3 LEU A  89      -4.631  13.649  -2.463  1.00 83.00           H  
ATOM   1455  O   LEU A  89      -6.583  10.782  -4.282  1.00 83.00           O  
ATOM   1456  CG  LEU A  89      -3.643  11.748  -2.446  1.00 83.00           C  
ATOM   1457  HG  LEU A  89      -4.490  11.178  -2.064  1.00 83.00           H  
ATOM   1458  CD1 LEU A  89      -2.801  10.852  -3.356  1.00 83.00           C  
ATOM   1459 HD11 LEU A  89      -2.434  10.007  -2.773  1.00 83.00           H  
ATOM   1460 HD12 LEU A  89      -3.418  10.446  -4.158  1.00 83.00           H  
ATOM   1461 HD13 LEU A  89      -1.954  11.402  -3.766  1.00 83.00           H  
ATOM   1462  CD2 LEU A  89      -2.787  12.188  -1.258  1.00 83.00           C  
ATOM   1463 HD21 LEU A  89      -2.456  11.301  -0.717  1.00 83.00           H  
ATOM   1464 HD22 LEU A  89      -3.386  12.793  -0.578  1.00 83.00           H  
ATOM   1465 HD23 LEU A  89      -1.920  12.752  -1.602  1.00 83.00           H  
ATOM   1466  N   VAL A  90      -7.234  12.527  -3.025  1.00 84.81           N  
ATOM   1467  H   VAL A  90      -6.987  13.448  -2.693  1.00 84.81           H  
ATOM   1468  CA  VAL A  90      -8.448  11.890  -2.482  1.00 84.81           C  
ATOM   1469  HA  VAL A  90      -8.156  10.992  -1.937  1.00 84.81           H  
ATOM   1470  C   VAL A  90      -9.405  11.455  -3.596  1.00 84.81           C  
ATOM   1471  CB  VAL A  90      -9.156  12.844  -1.497  1.00 84.81           C  
ATOM   1472  HB  VAL A  90      -9.343  13.794  -1.999  1.00 84.81           H  
ATOM   1473  O   VAL A  90     -10.037  10.404  -3.504  1.00 84.81           O  
ATOM   1474  CG1 VAL A  90     -10.502  12.296  -0.998  1.00 84.81           C  
ATOM   1475 HG11 VAL A  90     -10.353  11.308  -0.562  1.00 84.81           H  
ATOM   1476 HG12 VAL A  90     -10.915  12.961  -0.239  1.00 84.81           H  
ATOM   1477 HG13 VAL A  90     -11.216  12.224  -1.819  1.00 84.81           H  
ATOM   1478  CG2 VAL A  90      -8.286  13.108  -0.262  1.00 84.81           C  
ATOM   1479 HG21 VAL A  90      -7.319  13.523  -0.545  1.00 84.81           H  
ATOM   1480 HG22 VAL A  90      -8.781  13.813   0.407  1.00 84.81           H  
ATOM   1481 HG23 VAL A  90      -8.109  12.175   0.272  1.00 84.81           H  
ATOM   1482  N   ARG A  91      -9.525  12.232  -4.684  1.00 86.69           N  
ATOM   1483  H   ARG A  91      -9.007  13.098  -4.710  1.00 86.69           H  
ATOM   1484  CA  ARG A  91     -10.331  11.824  -5.848  1.00 86.69           C  
ATOM   1485  HA  ARG A  91     -11.317  11.511  -5.504  1.00 86.69           H  
ATOM   1486  C   ARG A  91      -9.756  10.590  -6.539  1.00 86.69           C  
ATOM   1487  CB  ARG A  91     -10.491  12.971  -6.849  1.00 86.69           C  
ATOM   1488  HB2 ARG A  91     -10.819  12.560  -7.804  1.00 86.69           H  
ATOM   1489  HB3 ARG A  91      -9.527  13.458  -7.000  1.00 86.69           H  
ATOM   1490  O   ARG A  91     -10.524   9.680  -6.828  1.00 86.69           O  
ATOM   1491  CG  ARG A  91     -11.536  13.991  -6.383  1.00 86.69           C  
ATOM   1492  HG2 ARG A  91     -11.262  14.389  -5.406  1.00 86.69           H  
ATOM   1493  HG3 ARG A  91     -12.510  13.507  -6.303  1.00 86.69           H  
ATOM   1494  CD  ARG A  91     -11.613  15.124  -7.406  1.00 86.69           C  
ATOM   1495  HD2 ARG A  91     -10.601  15.474  -7.609  1.00 86.69           H  
ATOM   1496  HD3 ARG A  91     -12.042  14.728  -8.327  1.00 86.69           H  
ATOM   1497  NE  ARG A  91     -12.411  16.259  -6.909  1.00 86.69           N  
ATOM   1498  HE  ARG A  91     -12.558  16.311  -5.911  1.00 86.69           H  
ATOM   1499  NH1 ARG A  91     -12.609  17.368  -8.904  1.00 86.69           N  
ATOM   1500 HH11 ARG A  91     -12.164  16.580  -9.354  1.00 86.69           H  
ATOM   1501 HH12 ARG A  91     -12.906  18.176  -9.431  1.00 86.69           H  
ATOM   1502  NH2 ARG A  91     -13.376  18.314  -7.032  1.00 86.69           N  
ATOM   1503 HH21 ARG A  91     -13.618  19.143  -7.556  1.00 86.69           H  
ATOM   1504 HH22 ARG A  91     -13.314  18.398  -6.028  1.00 86.69           H  
ATOM   1505  CZ  ARG A  91     -12.801  17.302  -7.614  1.00 86.69           C  
ATOM   1506  N   ARG A  92      -8.437  10.533  -6.760  1.00 85.12           N  
ATOM   1507  H   ARG A  92      -7.863  11.298  -6.435  1.00 85.12           H  
ATOM   1508  CA  ARG A  92      -7.785   9.347  -7.343  1.00 85.12           C  
ATOM   1509  HA  ARG A  92      -8.270   9.094  -8.286  1.00 85.12           H  
ATOM   1510  C   ARG A  92      -7.958   8.122  -6.450  1.00 85.12           C  
ATOM   1511  CB  ARG A  92      -6.291   9.591  -7.586  1.00 85.12           C  
ATOM   1512  HB2 ARG A  92      -5.839   9.974  -6.671  1.00 85.12           H  
ATOM   1513  HB3 ARG A  92      -5.820   8.636  -7.817  1.00 85.12           H  
ATOM   1514  O   ARG A  92      -8.303   7.063  -6.961  1.00 85.12           O  
ATOM   1515  CG  ARG A  92      -5.999  10.553  -8.745  1.00 85.12           C  
ATOM   1516  HG2 ARG A  92      -6.410  10.159  -9.674  1.00 85.12           H  
ATOM   1517  HG3 ARG A  92      -6.457  11.520  -8.537  1.00 85.12           H  
ATOM   1518  CD  ARG A  92      -4.477  10.707  -8.873  1.00 85.12           C  
ATOM   1519  HD2 ARG A  92      -4.078   9.874  -9.452  1.00 85.12           H  
ATOM   1520  HD3 ARG A  92      -4.049  10.657  -7.872  1.00 85.12           H  
ATOM   1521  NE  ARG A  92      -4.092  11.991  -9.494  1.00 85.12           N  
ATOM   1522  HE  ARG A  92      -4.733  12.383 -10.169  1.00 85.12           H  
ATOM   1523  NH1 ARG A  92      -2.083  12.267  -8.383  1.00 85.12           N  
ATOM   1524 HH11 ARG A  92      -1.198  12.741  -8.271  1.00 85.12           H  
ATOM   1525 HH12 ARG A  92      -2.180  11.361  -7.946  1.00 85.12           H  
ATOM   1526  NH2 ARG A  92      -2.801  13.854  -9.759  1.00 85.12           N  
ATOM   1527 HH21 ARG A  92      -3.495  14.291 -10.348  1.00 85.12           H  
ATOM   1528 HH22 ARG A  92      -1.957  14.351  -9.512  1.00 85.12           H  
ATOM   1529  CZ  ARG A  92      -3.001  12.690  -9.211  1.00 85.12           C  
ATOM   1530  N   GLU A  93      -7.777   8.269  -5.138  1.00 86.75           N  
ATOM   1531  H   GLU A  93      -7.438   9.153  -4.787  1.00 86.75           H  
ATOM   1532  CA  GLU A  93      -8.001   7.186  -4.173  1.00 86.75           C  
ATOM   1533  HA  GLU A  93      -7.361   6.339  -4.421  1.00 86.75           H  
ATOM   1534  C   GLU A  93      -9.450   6.677  -4.232  1.00 86.75           C  
ATOM   1535  CB  GLU A  93      -7.643   7.651  -2.752  1.00 86.75           C  
ATOM   1536  HB2 GLU A  93      -8.129   8.607  -2.559  1.00 86.75           H  
ATOM   1537  HB3 GLU A  93      -8.030   6.919  -2.042  1.00 86.75           H  
ATOM   1538  O   GLU A  93      -9.667   5.473  -4.359  1.00 86.75           O  
ATOM   1539  CG  GLU A  93      -6.124   7.781  -2.528  1.00 86.75           C  
ATOM   1540  HG2 GLU A  93      -5.666   6.810  -2.716  1.00 86.75           H  
ATOM   1541  HG3 GLU A  93      -5.714   8.485  -3.251  1.00 86.75           H  
ATOM   1542  CD  GLU A  93      -5.757   8.251  -1.106  1.00 86.75           C  
ATOM   1543  OE1 GLU A  93      -4.549   8.243  -0.778  1.00 86.75           O  
ATOM   1544  OE2 GLU A  93      -6.666   8.667  -0.352  1.00 86.75           O  
ATOM   1545  N   ARG A  94     -10.445   7.578  -4.262  1.00 89.06           N  
ATOM   1546  H   ARG A  94     -10.201   8.549  -4.126  1.00 89.06           H  
ATOM   1547  CA  ARG A  94     -11.864   7.208  -4.430  1.00 89.06           C  
ATOM   1548  HA  ARG A  94     -12.123   6.477  -3.664  1.00 89.06           H  
ATOM   1549  C   ARG A  94     -12.139   6.516  -5.769  1.00 89.06           C  
ATOM   1550  CB  ARG A  94     -12.768   8.444  -4.268  1.00 89.06           C  
ATOM   1551  HB2 ARG A  94     -13.754   8.204  -4.664  1.00 89.06           H  
ATOM   1552  HB3 ARG A  94     -12.359   9.268  -4.854  1.00 89.06           H  
ATOM   1553  O   ARG A  94     -12.932   5.581  -5.818  1.00 89.06           O  
ATOM   1554  CG  ARG A  94     -12.944   8.883  -2.803  1.00 89.06           C  
ATOM   1555  HG2 ARG A  94     -13.424   8.079  -2.246  1.00 89.06           H  
ATOM   1556  HG3 ARG A  94     -11.970   9.081  -2.355  1.00 89.06           H  
ATOM   1557  CD  ARG A  94     -13.812  10.153  -2.722  1.00 89.06           C  
ATOM   1558  HD2 ARG A  94     -13.310  10.943  -3.280  1.00 89.06           H  
ATOM   1559  HD3 ARG A  94     -14.774   9.942  -3.189  1.00 89.06           H  
ATOM   1560  NE  ARG A  94     -14.036  10.604  -1.328  1.00 89.06           N  
ATOM   1561  HE  ARG A  94     -13.613  10.040  -0.605  1.00 89.06           H  
ATOM   1562  NH1 ARG A  94     -15.302  12.492  -1.746  1.00 89.06           N  
ATOM   1563 HH11 ARG A  94     -15.846  13.237  -1.335  1.00 89.06           H  
ATOM   1564 HH12 ARG A  94     -15.216  12.340  -2.741  1.00 89.06           H  
ATOM   1565  NH2 ARG A  94     -14.923  11.917   0.340  1.00 89.06           N  
ATOM   1566 HH21 ARG A  94     -15.537  12.669   0.618  1.00 89.06           H  
ATOM   1567 HH22 ARG A  94     -14.598  11.276   1.050  1.00 89.06           H  
ATOM   1568  CZ  ARG A  94     -14.738  11.656  -0.922  1.00 89.06           C  
ATOM   1569  N   ASP A  95     -11.512   6.951  -6.860  1.00 87.38           N  
ATOM   1570  H   ASP A  95     -10.909   7.757  -6.781  1.00 87.38           H  
ATOM   1571  CA  ASP A  95     -11.701   6.330  -8.177  1.00 87.38           C  
ATOM   1572  HA  ASP A  95     -12.770   6.228  -8.364  1.00 87.38           H  
ATOM   1573  C   ASP A  95     -11.122   4.908  -8.230  1.00 87.38           C  
ATOM   1574  CB  ASP A  95     -11.107   7.221  -9.282  1.00 87.38           C  
ATOM   1575  HB2 ASP A  95     -10.078   7.475  -9.030  1.00 87.38           H  
ATOM   1576  HB3 ASP A  95     -11.091   6.651 -10.211  1.00 87.38           H  
ATOM   1577  O   ASP A  95     -11.756   4.006  -8.783  1.00 87.38           O  
ATOM   1578  CG  ASP A  95     -11.908   8.508  -9.542  1.00 87.38           C  
ATOM   1579  OD1 ASP A  95     -13.116   8.558  -9.185  1.00 87.38           O  
ATOM   1580  OD2 ASP A  95     -11.331   9.429 -10.162  1.00 87.38           O  
ATOM   1581  N   ILE A  96      -9.966   4.685  -7.597  1.00 87.06           N  
ATOM   1582  H   ILE A  96      -9.502   5.473  -7.168  1.00 87.06           H  
ATOM   1583  CA  ILE A  96      -9.371   3.354  -7.431  1.00 87.06           C  
ATOM   1584  HA  ILE A  96      -9.317   2.869  -8.406  1.00 87.06           H  
ATOM   1585  C   ILE A  96     -10.269   2.486  -6.544  1.00 87.06           C  
ATOM   1586  CB  ILE A  96      -7.936   3.485  -6.870  1.00 87.06           C  
ATOM   1587  HB  ILE A  96      -7.965   4.107  -5.976  1.00 87.06           H  
ATOM   1588  O   ILE A  96     -10.626   1.369  -6.931  1.00 87.06           O  
ATOM   1589  CG1 ILE A  96      -7.011   4.148  -7.917  1.00 87.06           C  
ATOM   1590 HG12 ILE A  96      -7.491   5.038  -8.324  1.00 87.06           H  
ATOM   1591 HG13 ILE A  96      -6.849   3.461  -8.747  1.00 87.06           H  
ATOM   1592  CG2 ILE A  96      -7.366   2.110  -6.487  1.00 87.06           C  
ATOM   1593 HG21 ILE A  96      -7.336   1.470  -7.368  1.00 87.06           H  
ATOM   1594 HG22 ILE A  96      -7.969   1.644  -5.708  1.00 87.06           H  
ATOM   1595 HG23 ILE A  96      -6.360   2.218  -6.079  1.00 87.06           H  
ATOM   1596  CD1 ILE A  96      -5.651   4.582  -7.355  1.00 87.06           C  
ATOM   1597 HD11 ILE A  96      -5.051   3.715  -7.075  1.00 87.06           H  
ATOM   1598 HD12 ILE A  96      -5.110   5.142  -8.118  1.00 87.06           H  
ATOM   1599 HD13 ILE A  96      -5.796   5.222  -6.485  1.00 87.06           H  
ATOM   1600  N   GLU A  97     -10.700   3.012  -5.397  1.00 90.19           N  
ATOM   1601  H   GLU A  97     -10.358   3.924  -5.127  1.00 90.19           H  
ATOM   1602  CA  GLU A  97     -11.574   2.317  -4.453  1.00 90.19           C  
ATOM   1603  HA  GLU A  97     -11.065   1.421  -4.098  1.00 90.19           H  
ATOM   1604  C   GLU A  97     -12.888   1.881  -5.100  1.00 90.19           C  
ATOM   1605  CB  GLU A  97     -11.840   3.218  -3.246  1.00 90.19           C  
ATOM   1606  HB2 GLU A  97     -12.317   4.141  -3.577  1.00 90.19           H  
ATOM   1607  HB3 GLU A  97     -10.888   3.460  -2.773  1.00 90.19           H  
ATOM   1608  O   GLU A  97     -13.321   0.751  -4.884  1.00 90.19           O  
ATOM   1609  CG  GLU A  97     -12.741   2.517  -2.227  1.00 90.19           C  
ATOM   1610  HG2 GLU A  97     -12.337   1.527  -2.015  1.00 90.19           H  
ATOM   1611  HG3 GLU A  97     -13.744   2.398  -2.637  1.00 90.19           H  
ATOM   1612  CD  GLU A  97     -12.827   3.332  -0.946  1.00 90.19           C  
ATOM   1613  OE1 GLU A  97     -12.537   2.757   0.121  1.00 90.19           O  
ATOM   1614  OE2 GLU A  97     -13.183   4.526  -1.023  1.00 90.19           O  
ATOM   1615  N   ARG A  98     -13.479   2.701  -5.977  1.00 88.50           N  
ATOM   1616  H   ARG A  98     -13.089   3.627  -6.079  1.00 88.50           H  
ATOM   1617  CA  ARG A  98     -14.707   2.359  -6.715  1.00 88.50           C  
ATOM   1618  HA  ARG A  98     -15.490   2.167  -5.982  1.00 88.50           H  
ATOM   1619  C   ARG A  98     -14.566   1.076  -7.549  1.00 88.50           C  
ATOM   1620  CB  ARG A  98     -15.104   3.573  -7.575  1.00 88.50           C  
ATOM   1621  HB2 ARG A  98     -14.949   4.483  -6.995  1.00 88.50           H  
ATOM   1622  HB3 ARG A  98     -14.470   3.619  -8.460  1.00 88.50           H  
ATOM   1623  O   ARG A  98     -15.557   0.407  -7.833  1.00 88.50           O  
ATOM   1624  CG  ARG A  98     -16.580   3.534  -7.991  1.00 88.50           C  
ATOM   1625  HG2 ARG A  98     -16.744   2.655  -8.614  1.00 88.50           H  
ATOM   1626  HG3 ARG A  98     -17.210   3.443  -7.106  1.00 88.50           H  
ATOM   1627  CD  ARG A  98     -17.000   4.769  -8.800  1.00 88.50           C  
ATOM   1628  HD2 ARG A  98     -17.960   4.545  -9.266  1.00 88.50           H  
ATOM   1629  HD3 ARG A  98     -16.279   4.940  -9.599  1.00 88.50           H  
ATOM   1630  NE  ARG A  98     -17.180   5.967  -7.955  1.00 88.50           N  
ATOM   1631  HE  ARG A  98     -17.917   5.907  -7.267  1.00 88.50           H  
ATOM   1632  NH1 ARG A  98     -15.445   7.239  -8.737  1.00 88.50           N  
ATOM   1633 HH11 ARG A  98     -15.157   6.462  -9.315  1.00 88.50           H  
ATOM   1634 HH12 ARG A  98     -14.778   7.995  -8.681  1.00 88.50           H  
ATOM   1635  NH2 ARG A  98     -16.775   8.019  -7.106  1.00 88.50           N  
ATOM   1636 HH21 ARG A  98     -17.451   7.783  -6.395  1.00 88.50           H  
ATOM   1637 HH22 ARG A  98     -16.124   8.784  -6.998  1.00 88.50           H  
ATOM   1638  CZ  ARG A  98     -16.466   7.074  -7.942  1.00 88.50           C  
ATOM   1639  N   THR A  99     -13.342   0.706  -7.934  1.00 85.31           N  
ATOM   1640  H   THR A  99     -12.572   1.291  -7.645  1.00 85.31           H  
ATOM   1641  CA  THR A  99     -13.053  -0.531  -8.681  1.00 85.31           C  
ATOM   1642  HA  THR A  99     -13.975  -0.831  -9.178  1.00 85.31           H  
ATOM   1643  C   THR A  99     -12.648  -1.721  -7.806  1.00 85.31           C  
ATOM   1644  CB  THR A  99     -12.025  -0.313  -9.797  1.00 85.31           C  
ATOM   1645  HB  THR A  99     -11.974  -1.228 -10.388  1.00 85.31           H  
ATOM   1646  O   THR A  99     -12.528  -2.832  -8.335  1.00 85.31           O  
ATOM   1647  CG2 THR A  99     -12.420   0.817 -10.745  1.00 85.31           C  
ATOM   1648 HG21 THR A  99     -12.393   1.774 -10.225  1.00 85.31           H  
ATOM   1649 HG22 THR A  99     -13.422   0.645 -11.139  1.00 85.31           H  
ATOM   1650 HG23 THR A  99     -11.711   0.854 -11.573  1.00 85.31           H  
ATOM   1651  OG1 THR A  99     -10.738  -0.063  -9.292  1.00 85.31           O  
ATOM   1652  HG1 THR A  99     -10.780   0.555  -8.559  1.00 85.31           H  
ATOM   1653  N   SER A 100     -12.502  -1.526  -6.495  1.00 89.69           N  
ATOM   1654  H   SER A 100     -12.688  -0.606  -6.122  1.00 89.69           H  
ATOM   1655  CA  SER A 100     -12.161  -2.581  -5.538  1.00 89.69           C  
ATOM   1656  HA  SER A 100     -11.274  -3.094  -5.908  1.00 89.69           H  
ATOM   1657  C   SER A 100     -13.262  -3.644  -5.396  1.00 89.69           C  
ATOM   1658  CB  SER A 100     -11.783  -1.969  -4.179  1.00 89.69           C  
ATOM   1659  HB2 SER A 100     -11.335  -2.739  -3.551  1.00 89.69           H  
ATOM   1660  HB3 SER A 100     -11.047  -1.177  -4.324  1.00 89.69           H  
ATOM   1661  O   SER A 100     -14.375  -3.514  -5.915  1.00 89.69           O  
ATOM   1662  OG  SER A 100     -12.914  -1.453  -3.509  1.00 89.69           O  
ATOM   1663  HG  SER A 100     -13.150  -0.616  -3.918  1.00 89.69           H  
ATOM   1664  N   GLY A 101     -12.913  -4.743  -4.735  1.00 91.19           N  
ATOM   1665  H   GLY A 101     -11.984  -4.787  -4.341  1.00 91.19           H  
ATOM   1666  CA  GLY A 101     -13.814  -5.827  -4.361  1.00 91.19           C  
ATOM   1667  HA2 GLY A 101     -13.897  -6.549  -5.174  1.00 91.19           H  
ATOM   1668  HA3 GLY A 101     -14.805  -5.430  -4.144  1.00 91.19           H  
ATOM   1669  C   GLY A 101     -13.296  -6.543  -3.118  1.00 91.19           C  
ATOM   1670  O   GLY A 101     -12.229  -6.210  -2.593  1.00 91.19           O  
ATOM   1671  N   CYS A 102     -14.041  -7.541  -2.655  1.00 92.94           N  
ATOM   1672  H   CYS A 102     -14.849  -7.845  -3.179  1.00 92.94           H  
ATOM   1673  CA  CYS A 102     -13.661  -8.282  -1.462  1.00 92.94           C  
ATOM   1674  HA  CYS A 102     -13.074  -7.622  -0.823  1.00 92.94           H  
ATOM   1675  C   CYS A 102     -12.784  -9.483  -1.831  1.00 92.94           C  
ATOM   1676  CB  CYS A 102     -14.917  -8.676  -0.681  1.00 92.94           C  
ATOM   1677  HB2 CYS A 102     -15.512  -7.781  -0.501  1.00 92.94           H  
ATOM   1678  HB3 CYS A 102     -15.508  -9.375  -1.272  1.00 92.94           H  
ATOM   1679  O   CYS A 102     -13.241 -10.402  -2.506  1.00 92.94           O  
ATOM   1680  SG  CYS A 102     -14.527  -9.432   0.914  1.00 92.94           S  
ATOM   1681  N   CYS A 103     -11.528  -9.494  -1.387  1.00 90.06           N  
ATOM   1682  H   CYS A 103     -11.203  -8.727  -0.817  1.00 90.06           H  
ATOM   1683  CA  CYS A 103     -10.642 -10.645  -1.532  1.00 90.06           C  
ATOM   1684  HA  CYS A 103     -10.893 -11.196  -2.438  1.00 90.06           H  
ATOM   1685  C   CYS A 103     -10.822 -11.570  -0.328  1.00 90.06           C  
ATOM   1686  CB  CYS A 103      -9.205 -10.145  -1.666  1.00 90.06           C  
ATOM   1687  HB2 CYS A 103      -9.177  -9.415  -2.475  1.00 90.06           H  
ATOM   1688  HB3 CYS A 103      -8.913  -9.651  -0.739  1.00 90.06           H  
ATOM   1689  O   CYS A 103     -10.412 -11.230   0.785  1.00 90.06           O  
ATOM   1690  SG  CYS A 103      -7.988 -11.419  -2.048  1.00 90.06           S  
ATOM   1691  N   VAL A 104     -11.470 -12.715  -0.536  1.00 89.38           N  
ATOM   1692  H   VAL A 104     -11.766 -12.941  -1.474  1.00 89.38           H  
ATOM   1693  CA  VAL A 104     -11.750 -13.700   0.516  1.00 89.38           C  
ATOM   1694  HA  VAL A 104     -11.610 -13.242   1.494  1.00 89.38           H  
ATOM   1695  C   VAL A 104     -10.762 -14.848   0.385  1.00 89.38           C  
ATOM   1696  CB  VAL A 104     -13.200 -14.214   0.436  1.00 89.38           C  
ATOM   1697  HB  VAL A 104     -13.335 -14.764  -0.495  1.00 89.38           H  
ATOM   1698  O   VAL A 104     -10.692 -15.474  -0.667  1.00 89.38           O  
ATOM   1699  CG1 VAL A 104     -13.495 -15.147   1.617  1.00 89.38           C  
ATOM   1700 HG11 VAL A 104     -13.247 -14.657   2.559  1.00 89.38           H  
ATOM   1701 HG12 VAL A 104     -12.916 -16.065   1.524  1.00 89.38           H  
ATOM   1702 HG13 VAL A 104     -14.553 -15.410   1.627  1.00 89.38           H  
ATOM   1703  CG2 VAL A 104     -14.226 -13.071   0.470  1.00 89.38           C  
ATOM   1704 HG21 VAL A 104     -15.233 -13.480   0.383  1.00 89.38           H  
ATOM   1705 HG22 VAL A 104     -14.065 -12.388  -0.364  1.00 89.38           H  
ATOM   1706 HG23 VAL A 104     -14.152 -12.521   1.409  1.00 89.38           H  
ATOM   1707  N   GLN A 105      -9.999 -15.138   1.436  1.00 82.75           N  
ATOM   1708  H   GLN A 105     -10.123 -14.630   2.300  1.00 82.75           H  
ATOM   1709  CA  GLN A 105      -9.068 -16.267   1.424  1.00 82.75           C  
ATOM   1710  HA  GLN A 105      -8.451 -16.209   0.528  1.00 82.75           H  
ATOM   1711  C   GLN A 105      -9.846 -17.587   1.368  1.00 82.75           C  
ATOM   1712  CB  GLN A 105      -8.155 -16.211   2.656  1.00 82.75           C  
ATOM   1713  HB2 GLN A 105      -7.526 -17.101   2.662  1.00 82.75           H  
ATOM   1714  HB3 GLN A 105      -8.771 -16.228   3.555  1.00 82.75           H  
ATOM   1715  O   GLN A 105     -10.803 -17.774   2.126  1.00 82.75           O  
ATOM   1716  CG  GLN A 105      -7.241 -14.971   2.698  1.00 82.75           C  
ATOM   1717  HG2 GLN A 105      -6.784 -14.922   3.687  1.00 82.75           H  
ATOM   1718  HG3 GLN A 105      -7.827 -14.062   2.559  1.00 82.75           H  
ATOM   1719  CD  GLN A 105      -6.113 -15.002   1.668  1.00 82.75           C  
ATOM   1720  NE2 GLN A 105      -5.204 -14.051   1.694  1.00 82.75           N  
ATOM   1721 HE21 GLN A 105      -4.430 -14.187   1.060  1.00 82.75           H  
ATOM   1722 HE22 GLN A 105      -5.257 -13.264   2.325  1.00 82.75           H  
ATOM   1723  OE1 GLN A 105      -5.999 -15.877   0.835  1.00 82.75           O  
ATOM   1724  N   ASN A 106      -9.440 -18.502   0.487  1.00 80.38           N  
ATOM   1725  H   ASN A 106      -8.624 -18.308  -0.077  1.00 80.38           H  
ATOM   1726  CA  ASN A 106     -10.159 -19.759   0.246  1.00 80.38           C  
ATOM   1727  HA  ASN A 106     -11.187 -19.542  -0.047  1.00 80.38           H  
ATOM   1728  C   ASN A 106     -10.209 -20.647   1.498  1.00 80.38           C  
ATOM   1729  CB  ASN A 106      -9.460 -20.506  -0.892  1.00 80.38           C  
ATOM   1730  HB2 ASN A 106      -8.409 -20.621  -0.627  1.00 80.38           H  
ATOM   1731  HB3 ASN A 106      -9.896 -21.500  -0.994  1.00 80.38           H  
ATOM   1732  O   ASN A 106     -11.192 -21.342   1.742  1.00 80.38           O  
ATOM   1733  CG  ASN A 106      -9.537 -19.834  -2.247  1.00 80.38           C  
ATOM   1734  ND2 ASN A 106      -8.689 -20.270  -3.142  1.00 80.38           N  
ATOM   1735 HD21 ASN A 106      -8.603 -19.822  -4.043  1.00 80.38           H  
ATOM   1736 HD22 ASN A 106      -8.070 -21.030  -2.900  1.00 80.38           H  
ATOM   1737  OD1 ASN A 106     -10.342 -18.949  -2.515  1.00 80.38           O  
ATOM   1738  N   ASP A 107      -9.185 -20.559   2.347  1.00 72.25           N  
ATOM   1739  H   ASP A 107      -8.422 -19.943   2.107  1.00 72.25           H  
ATOM   1740  CA  ASP A 107      -9.100 -21.276   3.621  1.00 72.25           C  
ATOM   1741  HA  ASP A 107      -9.430 -22.301   3.451  1.00 72.25           H  
ATOM   1742  C   ASP A 107      -9.988 -20.686   4.735  1.00 72.25           C  
ATOM   1743  CB  ASP A 107      -7.634 -21.322   4.054  1.00 72.25           C  
ATOM   1744  HB2 ASP A 107      -7.507 -22.177   4.719  1.00 72.25           H  
ATOM   1745  HB3 ASP A 107      -6.992 -21.481   3.188  1.00 72.25           H  
ATOM   1746  O   ASP A 107      -9.954 -21.157   5.873  1.00 72.25           O  
ATOM   1747  CG  ASP A 107      -7.207 -20.057   4.799  1.00 72.25           C  
ATOM   1748  OD1 ASP A 107      -7.650 -18.930   4.454  1.00 72.25           O  
ATOM   1749  OD2 ASP A 107      -6.455 -20.212   5.781  1.00 72.25           O  
ATOM   1750  N   ARG A 108     -10.765 -19.637   4.429  1.00 75.62           N  
ATOM   1751  H   ARG A 108     -10.713 -19.308   3.476  1.00 75.62           H  
ATOM   1752  CA  ARG A 108     -11.619 -18.889   5.365  1.00 75.62           C  
ATOM   1753  HA  ARG A 108     -12.063 -18.076   4.791  1.00 75.62           H  
ATOM   1754  C   ARG A 108     -10.855 -18.205   6.505  1.00 75.62           C  
ATOM   1755  CB  ARG A 108     -12.772 -19.772   5.883  1.00 75.62           C  
ATOM   1756  HB2 ARG A 108     -12.369 -20.516   6.571  1.00 75.62           H  
ATOM   1757  HB3 ARG A 108     -13.467 -19.145   6.441  1.00 75.62           H  
ATOM   1758  O   ARG A 108     -11.471 -17.789   7.487  1.00 75.62           O  
ATOM   1759  CG  ARG A 108     -13.554 -20.493   4.775  1.00 75.62           C  
ATOM   1760  HG2 ARG A 108     -13.987 -19.759   4.096  1.00 75.62           H  
ATOM   1761  HG3 ARG A 108     -12.889 -21.149   4.213  1.00 75.62           H  
ATOM   1762  CD  ARG A 108     -14.663 -21.344   5.397  1.00 75.62           C  
ATOM   1763  HD2 ARG A 108     -14.206 -22.039   6.102  1.00 75.62           H  
ATOM   1764  HD3 ARG A 108     -15.353 -20.693   5.933  1.00 75.62           H  
ATOM   1765  NE  ARG A 108     -15.397 -22.100   4.367  1.00 75.62           N  
ATOM   1766  HE  ARG A 108     -15.165 -21.893   3.406  1.00 75.62           H  
ATOM   1767  NH1 ARG A 108     -16.559 -23.494   5.774  1.00 75.62           N  
ATOM   1768 HH11 ARG A 108     -17.073 -24.355   5.896  1.00 75.62           H  
ATOM   1769 HH12 ARG A 108     -16.102 -23.047   6.556  1.00 75.62           H  
ATOM   1770  NH2 ARG A 108     -16.768 -23.732   3.564  1.00 75.62           N  
ATOM   1771 HH21 ARG A 108     -16.469 -23.524   2.622  1.00 75.62           H  
ATOM   1772 HH22 ARG A 108     -17.298 -24.579   3.706  1.00 75.62           H  
ATOM   1773  CZ  ARG A 108     -16.238 -23.099   4.572  1.00 75.62           C  
ATOM   1774  N   SER A 109      -9.537 -18.008   6.383  1.00 72.19           N  
ATOM   1775  H   SER A 109      -9.057 -18.414   5.593  1.00 72.19           H  
ATOM   1776  CA  SER A 109      -8.749 -17.289   7.397  1.00 72.19           C  
ATOM   1777  HA  SER A 109      -8.915 -17.775   8.358  1.00 72.19           H  
ATOM   1778  C   SER A 109      -9.170 -15.827   7.539  1.00 72.19           C  
ATOM   1779  CB  SER A 109      -7.250 -17.346   7.098  1.00 72.19           C  
ATOM   1780  HB2 SER A 109      -6.909 -18.381   7.133  1.00 72.19           H  
ATOM   1781  HB3 SER A 109      -6.718 -16.812   7.885  1.00 72.19           H  
ATOM   1782  O   SER A 109      -8.972 -15.226   8.600  1.00 72.19           O  
ATOM   1783  OG  SER A 109      -6.949 -16.760   5.843  1.00 72.19           O  
ATOM   1784  HG  SER A 109      -7.062 -17.483   5.221  1.00 72.19           H  
ATOM   1785  N   GLY A 110      -9.737 -15.244   6.483  1.00 82.44           N  
ATOM   1786  H   GLY A 110      -9.802 -15.778   5.628  1.00 82.44           H  
ATOM   1787  CA  GLY A 110     -10.371 -13.936   6.509  1.00 82.44           C  
ATOM   1788  HA2 GLY A 110      -9.807 -13.269   7.161  1.00 82.44           H  
ATOM   1789  HA3 GLY A 110     -11.376 -14.041   6.919  1.00 82.44           H  
ATOM   1790  C   GLY A 110     -10.484 -13.293   5.133  1.00 82.44           C  
ATOM   1791  O   GLY A 110     -10.243 -13.929   4.109  1.00 82.44           O  
ATOM   1792  N   CYS A 111     -10.847 -12.018   5.121  1.00 89.25           N  
ATOM   1793  H   CYS A 111     -11.075 -11.571   5.998  1.00 89.25           H  
ATOM   1794  CA  CYS A 111     -11.019 -11.241   3.900  1.00 89.25           C  
ATOM   1795  HA  CYS A 111     -10.422 -11.698   3.110  1.00 89.25           H  
ATOM   1796  C   CYS A 111     -10.543  -9.799   4.053  1.00 89.25           C  
ATOM   1797  CB  CYS A 111     -12.486 -11.292   3.491  1.00 89.25           C  
ATOM   1798  HB2 CYS A 111     -12.728 -12.330   3.262  1.00 89.25           H  
ATOM   1799  HB3 CYS A 111     -12.633 -10.712   2.580  1.00 89.25           H  
ATOM   1800  O   CYS A 111     -10.463  -9.266   5.165  1.00 89.25           O  
ATOM   1801  SG  CYS A 111     -13.628 -10.716   4.769  1.00 89.25           S  
ATOM   1802  N   ILE A 112     -10.218  -9.173   2.926  1.00 91.62           N  
ATOM   1803  H   ILE A 112     -10.289  -9.678   2.054  1.00 91.62           H  
ATOM   1804  CA  ILE A 112      -9.787  -7.779   2.867  1.00 91.62           C  
ATOM   1805  HA  ILE A 112     -10.259  -7.251   3.696  1.00 91.62           H  
ATOM   1806  C   ILE A 112     -10.271  -7.114   1.578  1.00 91.62           C  
ATOM   1807  CB  ILE A 112      -8.258  -7.690   3.056  1.00 91.62           C  
ATOM   1808  HB  ILE A 112      -8.011  -8.263   3.949  1.00 91.62           H  
ATOM   1809  O   ILE A 112     -10.268  -7.726   0.509  1.00 91.62           O  
ATOM   1810  CG1 ILE A 112      -7.856  -6.227   3.326  1.00 91.62           C  
ATOM   1811 HG12 ILE A 112      -8.551  -5.790   4.043  1.00 91.62           H  
ATOM   1812 HG13 ILE A 112      -7.910  -5.650   2.402  1.00 91.62           H  
ATOM   1813  CG2 ILE A 112      -7.478  -8.304   1.877  1.00 91.62           C  
ATOM   1814 HG21 ILE A 112      -6.418  -8.374   2.123  1.00 91.62           H  
ATOM   1815 HG22 ILE A 112      -7.839  -9.310   1.663  1.00 91.62           H  
ATOM   1816 HG23 ILE A 112      -7.590  -7.690   0.983  1.00 91.62           H  
ATOM   1817  CD1 ILE A 112      -6.450  -6.095   3.909  1.00 91.62           C  
ATOM   1818 HD11 ILE A 112      -5.724  -6.471   3.187  1.00 91.62           H  
ATOM   1819 HD12 ILE A 112      -6.235  -5.046   4.109  1.00 91.62           H  
ATOM   1820 HD13 ILE A 112      -6.369  -6.663   4.836  1.00 91.62           H  
ATOM   1821  N   GLN A 113     -10.701  -5.858   1.682  1.00 93.38           N  
ATOM   1822  H   GLN A 113     -10.665  -5.390   2.577  1.00 93.38           H  
ATOM   1823  CA  GLN A 113     -11.101  -5.070   0.523  1.00 93.38           C  
ATOM   1824  HA  GLN A 113     -11.716  -5.692  -0.128  1.00 93.38           H  
ATOM   1825  C   GLN A 113      -9.847  -4.631  -0.236  1.00 93.38           C  
ATOM   1826  CB  GLN A 113     -11.932  -3.871   0.987  1.00 93.38           C  
ATOM   1827  HB2 GLN A 113     -12.698  -4.198   1.690  1.00 93.38           H  
ATOM   1828  HB3 GLN A 113     -11.270  -3.187   1.519  1.00 93.38           H  
ATOM   1829  O   GLN A 113      -8.953  -4.012   0.339  1.00 93.38           O  
ATOM   1830  CG  GLN A 113     -12.598  -3.123  -0.178  1.00 93.38           C  
ATOM   1831  HG2 GLN A 113     -12.989  -2.176   0.196  1.00 93.38           H  
ATOM   1832  HG3 GLN A 113     -11.865  -2.896  -0.952  1.00 93.38           H  
ATOM   1833  CD  GLN A 113     -13.760  -3.900  -0.786  1.00 93.38           C  
ATOM   1834  NE2 GLN A 113     -14.298  -3.460  -1.899  1.00 93.38           N  
ATOM   1835 HE21 GLN A 113     -15.118  -3.946  -2.234  1.00 93.38           H  
ATOM   1836 HE22 GLN A 113     -13.926  -2.642  -2.360  1.00 93.38           H  
ATOM   1837  OE1 GLN A 113     -14.218  -4.907  -0.262  1.00 93.38           O  
ATOM   1838  N   THR A 114      -9.754  -4.971  -1.518  1.00 89.81           N  
ATOM   1839  H   THR A 114     -10.523  -5.460  -1.953  1.00 89.81           H  
ATOM   1840  CA  THR A 114      -8.565  -4.678  -2.327  1.00 89.81           C  
ATOM   1841  HA  THR A 114      -8.215  -3.677  -2.075  1.00 89.81           H  
ATOM   1842  C   THR A 114      -8.892  -4.668  -3.822  1.00 89.81           C  
ATOM   1843  CB  THR A 114      -7.433  -5.660  -1.962  1.00 89.81           C  
ATOM   1844  HB  THR A 114      -7.298  -5.655  -0.881  1.00 89.81           H  
ATOM   1845  O   THR A 114     -10.041  -4.841  -4.234  1.00 89.81           O  
ATOM   1846  CG2 THR A 114      -7.706  -7.098  -2.389  1.00 89.81           C  
ATOM   1847 HG21 THR A 114      -7.813  -7.168  -3.471  1.00 89.81           H  
ATOM   1848 HG22 THR A 114      -6.881  -7.735  -2.070  1.00 89.81           H  
ATOM   1849 HG23 THR A 114      -8.624  -7.430  -1.903  1.00 89.81           H  
ATOM   1850  OG1 THR A 114      -6.224  -5.239  -2.536  1.00 89.81           O  
ATOM   1851  HG1 THR A 114      -5.780  -4.656  -1.916  1.00 89.81           H  
ATOM   1852  N   LEU A 115      -7.894  -4.419  -4.663  1.00 86.50           N  
ATOM   1853  H   LEU A 115      -6.964  -4.397  -4.270  1.00 86.50           H  
ATOM   1854  CA  LEU A 115      -8.014  -4.504  -6.113  1.00 86.50           C  
ATOM   1855  HA  LEU A 115      -9.016  -4.198  -6.412  1.00 86.50           H  
ATOM   1856  C   LEU A 115      -7.808  -5.947  -6.573  1.00 86.50           C  
ATOM   1857  CB  LEU A 115      -6.985  -3.564  -6.757  1.00 86.50           C  
ATOM   1858  HB2 LEU A 115      -7.002  -3.695  -7.839  1.00 86.50           H  
ATOM   1859  HB3 LEU A 115      -5.999  -3.855  -6.398  1.00 86.50           H  
ATOM   1860  O   LEU A 115      -7.087  -6.718  -5.945  1.00 86.50           O  
ATOM   1861  CG  LEU A 115      -7.220  -2.079  -6.434  1.00 86.50           C  
ATOM   1862  HG  LEU A 115      -7.379  -1.945  -5.364  1.00 86.50           H  
ATOM   1863  CD1 LEU A 115      -5.982  -1.281  -6.828  1.00 86.50           C  
ATOM   1864 HD11 LEU A 115      -5.115  -1.700  -6.317  1.00 86.50           H  
ATOM   1865 HD12 LEU A 115      -6.091  -0.253  -6.483  1.00 86.50           H  
ATOM   1866 HD13 LEU A 115      -5.846  -1.297  -7.909  1.00 86.50           H  
ATOM   1867  CD2 LEU A 115      -8.434  -1.532  -7.191  1.00 86.50           C  
ATOM   1868 HD21 LEU A 115      -8.290  -1.617  -8.268  1.00 86.50           H  
ATOM   1869 HD22 LEU A 115      -9.338  -2.066  -6.899  1.00 86.50           H  
ATOM   1870 HD23 LEU A 115      -8.578  -0.483  -6.935  1.00 86.50           H  
ATOM   1871  N   LYS A 116      -8.374  -6.300  -7.732  1.00 83.06           N  
ATOM   1872  H   LYS A 116      -8.988  -5.640  -8.187  1.00 83.06           H  
ATOM   1873  CA  LYS A 116      -8.209  -7.646  -8.302  1.00 83.06           C  
ATOM   1874  HA  LYS A 116      -8.626  -8.366  -7.597  1.00 83.06           H  
ATOM   1875  C   LYS A 116      -6.731  -8.035  -8.465  1.00 83.06           C  
ATOM   1876  CB  LYS A 116      -8.985  -7.755  -9.627  1.00 83.06           C  
ATOM   1877  HB2 LYS A 116      -8.532  -7.101 -10.372  1.00 83.06           H  
ATOM   1878  HB3 LYS A 116     -10.017  -7.445  -9.464  1.00 83.06           H  
ATOM   1879  O   LYS A 116      -6.387  -9.174  -8.200  1.00 83.06           O  
ATOM   1880  CG  LYS A 116      -8.979  -9.204 -10.141  1.00 83.06           C  
ATOM   1881  HG2 LYS A 116      -9.413  -9.851  -9.379  1.00 83.06           H  
ATOM   1882  HG3 LYS A 116      -7.950  -9.517 -10.313  1.00 83.06           H  
ATOM   1883  CD  LYS A 116      -9.749  -9.394 -11.454  1.00 83.06           C  
ATOM   1884  HD2 LYS A 116      -9.333  -8.733 -12.215  1.00 83.06           H  
ATOM   1885  HD3 LYS A 116     -10.806  -9.173 -11.301  1.00 83.06           H  
ATOM   1886  CE  LYS A 116      -9.561 -10.860 -11.872  1.00 83.06           C  
ATOM   1887  HE2 LYS A 116      -8.493 -11.080 -11.875  1.00 83.06           H  
ATOM   1888  HE3 LYS A 116     -10.004 -11.504 -11.112  1.00 83.06           H  
ATOM   1889  NZ  LYS A 116     -10.123 -11.178 -13.207  1.00 83.06           N  
ATOM   1890  HZ1 LYS A 116      -9.897 -12.137 -13.428  1.00 83.06           H  
ATOM   1891  HZ2 LYS A 116      -9.682 -10.614 -13.919  1.00 83.06           H  
ATOM   1892  HZ3 LYS A 116     -11.127 -11.072 -13.229  1.00 83.06           H  
ATOM   1893  N   LYS A 117      -5.869  -7.081  -8.844  1.00 71.44           N  
ATOM   1894  H   LYS A 117      -6.241  -6.153  -8.984  1.00 71.44           H  
ATOM   1895  CA  LYS A 117      -4.420  -7.289  -9.043  1.00 71.44           C  
ATOM   1896  HA  LYS A 117      -4.280  -8.139  -9.711  1.00 71.44           H  
ATOM   1897  C   LYS A 117      -3.654  -7.663  -7.764  1.00 71.44           C  
ATOM   1898  CB  LYS A 117      -3.796  -6.040  -9.702  1.00 71.44           C  
ATOM   1899  HB2 LYS A 117      -4.318  -5.820 -10.634  1.00 71.44           H  
ATOM   1900  HB3 LYS A 117      -2.757  -6.266  -9.942  1.00 71.44           H  
ATOM   1901  O   LYS A 117      -2.592  -8.266  -7.853  1.00 71.44           O  
ATOM   1902  CG  LYS A 117      -3.833  -4.801  -8.789  1.00 71.44           C  
ATOM   1903  HG2 LYS A 117      -3.376  -5.064  -7.835  1.00 71.44           H  
ATOM   1904  HG3 LYS A 117      -4.869  -4.511  -8.609  1.00 71.44           H  
ATOM   1905  CD  LYS A 117      -3.062  -3.595  -9.335  1.00 71.44           C  
ATOM   1906  HD2 LYS A 117      -2.052  -3.908  -9.599  1.00 71.44           H  
ATOM   1907  HD3 LYS A 117      -3.568  -3.188 -10.210  1.00 71.44           H  
ATOM   1908  CE  LYS A 117      -2.998  -2.558  -8.206  1.00 71.44           C  
ATOM   1909  HE2 LYS A 117      -4.011  -2.238  -7.963  1.00 71.44           H  
ATOM   1910  HE3 LYS A 117      -2.610  -3.053  -7.316  1.00 71.44           H  
ATOM   1911  NZ  LYS A 117      -2.142  -1.390  -8.527  1.00 71.44           N  
ATOM   1912  HZ1 LYS A 117      -1.193  -1.696  -8.688  1.00 71.44           H  
ATOM   1913  HZ2 LYS A 117      -2.102  -0.781  -7.723  1.00 71.44           H  
ATOM   1914  HZ3 LYS A 117      -2.481  -0.872  -9.325  1.00 71.44           H  
ATOM   1915  N   ASP A 118      -4.175  -7.277  -6.601  1.00 76.31           N  
ATOM   1916  H   ASP A 118      -5.071  -6.812  -6.593  1.00 76.31           H  
ATOM   1917  CA  ASP A 118      -3.516  -7.469  -5.305  1.00 76.31           C  
ATOM   1918  HA  ASP A 118      -2.457  -7.672  -5.464  1.00 76.31           H  
ATOM   1919  C   ASP A 118      -4.094  -8.674  -4.543  1.00 76.31           C  
ATOM   1920  CB  ASP A 118      -3.622  -6.167  -4.495  1.00 76.31           C  
ATOM   1921  HB2 ASP A 118      -3.176  -6.314  -3.511  1.00 76.31           H  
ATOM   1922  HB3 ASP A 118      -4.680  -5.937  -4.372  1.00 76.31           H  
ATOM   1923  O   ASP A 118      -3.517  -9.113  -3.545  1.00 76.31           O  
ATOM   1924  CG  ASP A 118      -2.931  -4.983  -5.181  1.00 76.31           C  
ATOM   1925  OD1 ASP A 118      -1.794  -5.165  -5.667  1.00 76.31           O  
ATOM   1926  OD2 ASP A 118      -3.571  -3.912  -5.306  1.00 76.31           O  
ATOM   1927  N   CYS A 119      -5.208  -9.228  -5.034  1.00 82.62           N  
ATOM   1928  H   CYS A 119      -5.564  -8.856  -5.903  1.00 82.62           H  
ATOM   1929  CA  CYS A 119      -5.809 -10.466  -4.560  1.00 82.62           C  
ATOM   1930  HA  CYS A 119      -5.634 -10.555  -3.488  1.00 82.62           H  
ATOM   1931  C   CYS A 119      -5.178 -11.670  -5.272  1.00 82.62           C  
ATOM   1932  CB  CYS A 119      -7.320 -10.404  -4.813  1.00 82.62           C  
ATOM   1933  HB2 CYS A 119      -7.485 -10.441  -5.890  1.00 82.62           H  
ATOM   1934  HB3 CYS A 119      -7.694  -9.448  -4.445  1.00 82.62           H  
ATOM   1935  O   CYS A 119      -5.092 -11.686  -6.498  1.00 82.62           O  
ATOM   1936  SG  CYS A 119      -8.279 -11.731  -4.036  1.00 82.62           S  
ATOM   1937  N   SER A 120      -4.764 -12.688  -4.514  1.00 73.50           N  
ATOM   1938  H   SER A 120      -4.895 -12.637  -3.514  1.00 73.50           H  
ATOM   1939  CA  SER A 120      -4.258 -13.941  -5.089  1.00 73.50           C  
ATOM   1940  HA  SER A 120      -3.385 -13.729  -5.705  1.00 73.50           H  
ATOM   1941  C   SER A 120      -5.332 -14.603  -5.951  1.00 73.50           C  
ATOM   1942  CB  SER A 120      -3.850 -14.905  -3.976  1.00 73.50           C  
ATOM   1943  HB2 SER A 120      -4.705 -15.094  -3.327  1.00 73.50           H  
ATOM   1944  HB3 SER A 120      -3.045 -14.467  -3.386  1.00 73.50           H  
ATOM   1945  O   SER A 120      -6.455 -14.790  -5.489  1.00 73.50           O  
ATOM   1946  OG  SER A 120      -3.415 -16.125  -4.534  1.00 73.50           O  
ATOM   1947  HG  SER A 120      -2.459 -16.116  -4.444  1.00 73.50           H  
ATOM   1948  N   GLU A 121      -5.000 -14.986  -7.184  1.00 71.12           N  
ATOM   1949  H   GLU A 121      -4.080 -14.766  -7.537  1.00 71.12           H  
ATOM   1950  CA  GLU A 121      -5.949 -15.689  -8.059  1.00 71.12           C  
ATOM   1951  HA  GLU A 121      -6.933 -15.237  -7.935  1.00 71.12           H  
ATOM   1952  C   GLU A 121      -6.104 -17.178  -7.695  1.00 71.12           C  
ATOM   1953  CB  GLU A 121      -5.545 -15.540  -9.533  1.00 71.12           C  
ATOM   1954  HB2 GLU A 121      -4.630 -16.103  -9.718  1.00 71.12           H  
ATOM   1955  HB3 GLU A 121      -6.360 -15.974 -10.113  1.00 71.12           H  
ATOM   1956  O   GLU A 121      -7.079 -17.824  -8.092  1.00 71.12           O  
ATOM   1957  CG  GLU A 121      -5.361 -14.088 -10.006  1.00 71.12           C  
ATOM   1958  HG2 GLU A 121      -6.220 -13.508  -9.667  1.00 71.12           H  
ATOM   1959  HG3 GLU A 121      -4.468 -13.671  -9.541  1.00 71.12           H  
ATOM   1960  CD  GLU A 121      -5.239 -13.958 -11.537  1.00 71.12           C  
ATOM   1961  OE1 GLU A 121      -5.779 -12.963 -12.079  1.00 71.12           O  
ATOM   1962  OE2 GLU A 121      -4.649 -14.859 -12.176  1.00 71.12           O  
ATOM   1963  N   THR A 122      -5.143 -17.720  -6.942  1.00 72.19           N  
ATOM   1964  H   THR A 122      -4.366 -17.135  -6.672  1.00 72.19           H  
ATOM   1965  CA  THR A 122      -5.091 -19.127  -6.531  1.00 72.19           C  
ATOM   1966  HA  THR A 122      -5.765 -19.714  -7.154  1.00 72.19           H  
ATOM   1967  C   THR A 122      -5.554 -19.321  -5.095  1.00 72.19           C  
ATOM   1968  CB  THR A 122      -3.678 -19.702  -6.711  1.00 72.19           C  
ATOM   1969  HB  THR A 122      -3.583 -20.637  -6.159  1.00 72.19           H  
ATOM   1970  O   THR A 122      -6.395 -20.172  -4.853  1.00 72.19           O  
ATOM   1971  CG2 THR A 122      -3.364 -19.965  -8.182  1.00 72.19           C  
ATOM   1972 HG21 THR A 122      -3.403 -19.037  -8.753  1.00 72.19           H  
ATOM   1973 HG22 THR A 122      -4.090 -20.672  -8.584  1.00 72.19           H  
ATOM   1974 HG23 THR A 122      -2.376 -20.413  -8.284  1.00 72.19           H  
ATOM   1975  OG1 THR A 122      -2.716 -18.779  -6.263  1.00 72.19           O  
ATOM   1976  HG1 THR A 122      -2.638 -18.838  -5.308  1.00 72.19           H  
ATOM   1977  N   LEU A 123      -5.042 -18.543  -4.138  1.00 74.81           N  
ATOM   1978  H   LEU A 123      -4.429 -17.787  -4.408  1.00 74.81           H  
ATOM   1979  CA  LEU A 123      -5.288 -18.750  -2.701  1.00 74.81           C  
ATOM   1980  HA  LEU A 123      -5.515 -19.801  -2.517  1.00 74.81           H  
ATOM   1981  C   LEU A 123      -6.482 -17.967  -2.158  1.00 74.81           C  
ATOM   1982  CB  LEU A 123      -4.021 -18.371  -1.934  1.00 74.81           C  
ATOM   1983  HB2 LEU A 123      -3.736 -17.356  -2.208  1.00 74.81           H  
ATOM   1984  HB3 LEU A 123      -4.237 -18.368  -0.865  1.00 74.81           H  
ATOM   1985  O   LEU A 123      -6.948 -18.220  -1.045  1.00 74.81           O  
ATOM   1986  CG  LEU A 123      -2.855 -19.331  -2.203  1.00 74.81           C  
ATOM   1987  HG  LEU A 123      -2.715 -19.498  -3.271  1.00 74.81           H  
ATOM   1988  CD1 LEU A 123      -1.607 -18.687  -1.645  1.00 74.81           C  
ATOM   1989 HD11 LEU A 123      -0.764 -19.374  -1.720  1.00 74.81           H  
ATOM   1990 HD12 LEU A 123      -1.822 -18.439  -0.606  1.00 74.81           H  
ATOM   1991 HD13 LEU A 123      -1.384 -17.774  -2.198  1.00 74.81           H  
ATOM   1992  CD2 LEU A 123      -3.061 -20.671  -1.492  1.00 74.81           C  
ATOM   1993 HD21 LEU A 123      -2.164 -21.283  -1.576  1.00 74.81           H  
ATOM   1994 HD22 LEU A 123      -3.271 -20.507  -0.435  1.00 74.81           H  
ATOM   1995 HD23 LEU A 123      -3.897 -21.206  -1.942  1.00 74.81           H  
ATOM   1996  N   ALA A 124      -6.988 -17.029  -2.950  1.00 81.25           N  
ATOM   1997  H   ALA A 124      -6.601 -16.904  -3.874  1.00 81.25           H  
ATOM   1998  CA  ALA A 124      -8.145 -16.238  -2.608  1.00 81.25           C  
ATOM   1999  HA  ALA A 124      -8.653 -16.689  -1.756  1.00 81.25           H  
ATOM   2000  C   ALA A 124      -9.153 -16.224  -3.756  1.00 81.25           C  
ATOM   2001  CB  ALA A 124      -7.680 -14.840  -2.195  1.00 81.25           C  
ATOM   2002  HB1 ALA A 124      -8.539 -14.255  -1.865  1.00 81.25           H  
ATOM   2003  HB2 ALA A 124      -7.204 -14.344  -3.041  1.00 81.25           H  
ATOM   2004  HB3 ALA A 124      -6.966 -14.914  -1.376  1.00 81.25           H  
ATOM   2005  O   ALA A 124      -8.860 -16.518  -4.916  1.00 81.25           O  
ATOM   2006  N   THR A 125     -10.375 -15.859  -3.406  1.00 83.44           N  
ATOM   2007  H   THR A 125     -10.547 -15.692  -2.424  1.00 83.44           H  
ATOM   2008  CA  THR A 125     -11.463 -15.631  -4.337  1.00 83.44           C  
ATOM   2009  HA  THR A 125     -11.139 -15.883  -5.347  1.00 83.44           H  
ATOM   2010  C   THR A 125     -11.811 -14.152  -4.298  1.00 83.44           C  
ATOM   2011  CB  THR A 125     -12.646 -16.545  -4.006  1.00 83.44           C  
ATOM   2012  HB  THR A 125     -12.981 -16.375  -2.983  1.00 83.44           H  
ATOM   2013  O   THR A 125     -12.218 -13.611  -3.266  1.00 83.44           O  
ATOM   2014  CG2 THR A 125     -13.809 -16.327  -4.974  1.00 83.44           C  
ATOM   2015 HG21 THR A 125     -14.217 -15.324  -4.854  1.00 83.44           H  
ATOM   2016 HG22 THR A 125     -13.472 -16.467  -6.002  1.00 83.44           H  
ATOM   2017 HG23 THR A 125     -14.594 -17.050  -4.756  1.00 83.44           H  
ATOM   2018  OG1 THR A 125     -12.257 -17.892  -4.165  1.00 83.44           O  
ATOM   2019  HG1 THR A 125     -11.583 -18.104  -3.514  1.00 83.44           H  
ATOM   2020  N   PHE A 126     -11.638 -13.481  -5.436  1.00 86.25           N  
ATOM   2021  H   PHE A 126     -11.251 -13.970  -6.230  1.00 86.25           H  
ATOM   2022  CA  PHE A 126     -12.008 -12.079  -5.590  1.00 86.25           C  
ATOM   2023  HA  PHE A 126     -11.789 -11.557  -4.659  1.00 86.25           H  
ATOM   2024  C   PHE A 126     -13.510 -11.959  -5.859  1.00 86.25           C  
ATOM   2025  CB  PHE A 126     -11.163 -11.430  -6.690  1.00 86.25           C  
ATOM   2026  HB2 PHE A 126     -10.108 -11.599  -6.473  1.00 86.25           H  
ATOM   2027  HB3 PHE A 126     -11.381 -11.905  -7.646  1.00 86.25           H  
ATOM   2028  O   PHE A 126     -13.987 -12.225  -6.964  1.00 86.25           O  
ATOM   2029  CG  PHE A 126     -11.398  -9.938  -6.792  1.00 86.25           C  
ATOM   2030  CD1 PHE A 126     -12.210  -9.411  -7.814  1.00 86.25           C  
ATOM   2031  HD1 PHE A 126     -12.675 -10.079  -8.524  1.00 86.25           H  
ATOM   2032  CD2 PHE A 126     -10.834  -9.078  -5.835  1.00 86.25           C  
ATOM   2033  HD2 PHE A 126     -10.231  -9.479  -5.033  1.00 86.25           H  
ATOM   2034  CE1 PHE A 126     -12.426  -8.024  -7.898  1.00 86.25           C  
ATOM   2035  HE1 PHE A 126     -13.046  -7.625  -8.687  1.00 86.25           H  
ATOM   2036  CE2 PHE A 126     -11.062  -7.694  -5.910  1.00 86.25           C  
ATOM   2037  HE2 PHE A 126     -10.635  -7.045  -5.160  1.00 86.25           H  
ATOM   2038  CZ  PHE A 126     -11.848  -7.164  -6.948  1.00 86.25           C  
ATOM   2039  HZ  PHE A 126     -12.018  -6.099  -7.001  1.00 86.25           H  
ATOM   2040  N   VAL A 127     -14.261 -11.548  -4.841  1.00 88.31           N  
ATOM   2041  H   VAL A 127     -13.805 -11.344  -3.963  1.00 88.31           H  
ATOM   2042  CA  VAL A 127     -15.711 -11.384  -4.903  1.00 88.31           C  
ATOM   2043  HA  VAL A 127     -16.104 -12.103  -5.621  1.00 88.31           H  
ATOM   2044  C   VAL A 127     -16.040  -9.977  -5.390  1.00 88.31           C  
ATOM   2045  CB  VAL A 127     -16.382 -11.685  -3.550  1.00 88.31           C  
ATOM   2046  HB  VAL A 127     -16.112 -10.914  -2.827  1.00 88.31           H  
ATOM   2047  O   VAL A 127     -15.770  -8.976  -4.720  1.00 88.31           O  
ATOM   2048  CG1 VAL A 127     -17.909 -11.706  -3.703  1.00 88.31           C  
ATOM   2049 HG11 VAL A 127     -18.372 -11.896  -2.735  1.00 88.31           H  
ATOM   2050 HG12 VAL A 127     -18.207 -12.490  -4.400  1.00 88.31           H  
ATOM   2051 HG13 VAL A 127     -18.267 -10.743  -4.066  1.00 88.31           H  
ATOM   2052  CG2 VAL A 127     -15.957 -13.047  -2.986  1.00 88.31           C  
ATOM   2053 HG21 VAL A 127     -16.183 -13.841  -3.698  1.00 88.31           H  
ATOM   2054 HG22 VAL A 127     -16.486 -13.238  -2.052  1.00 88.31           H  
ATOM   2055 HG23 VAL A 127     -14.889 -13.051  -2.770  1.00 88.31           H  
ATOM   2056  N   LYS A 128     -16.661  -9.907  -6.566  1.00 81.75           N  
ATOM   2057  H   LYS A 128     -16.803 -10.768  -7.075  1.00 81.75           H  
ATOM   2058  CA  LYS A 128     -17.237  -8.689  -7.132  1.00 81.75           C  
ATOM   2059  HA  LYS A 128     -17.515  -8.026  -6.313  1.00 81.75           H  
ATOM   2060  C   LYS A 128     -18.499  -9.052  -7.905  1.00 81.75           C  
ATOM   2061  CB  LYS A 128     -16.180  -7.993  -8.003  1.00 81.75           C  
ATOM   2062  HB2 LYS A 128     -15.983  -8.586  -8.896  1.00 81.75           H  
ATOM   2063  HB3 LYS A 128     -15.260  -7.922  -7.424  1.00 81.75           H  
ATOM   2064  O   LYS A 128     -18.527 -10.075  -8.585  1.00 81.75           O  
ATOM   2065  CG  LYS A 128     -16.616  -6.577  -8.396  1.00 81.75           C  
ATOM   2066  HG2 LYS A 128     -16.950  -6.049  -7.503  1.00 81.75           H  
ATOM   2067  HG3 LYS A 128     -17.444  -6.631  -9.104  1.00 81.75           H  
ATOM   2068  CD  LYS A 128     -15.457  -5.795  -9.020  1.00 81.75           C  
ATOM   2069  HD2 LYS A 128     -15.159  -6.259  -9.960  1.00 81.75           H  
ATOM   2070  HD3 LYS A 128     -14.620  -5.786  -8.322  1.00 81.75           H  
ATOM   2071  CE  LYS A 128     -15.920  -4.359  -9.258  1.00 81.75           C  
ATOM   2072  HE2 LYS A 128     -16.283  -3.960  -8.311  1.00 81.75           H  
ATOM   2073  HE3 LYS A 128     -16.760  -4.363  -9.952  1.00 81.75           H  
ATOM   2074  NZ  LYS A 128     -14.817  -3.509  -9.754  1.00 81.75           N  
ATOM   2075  HZ1 LYS A 128     -14.068  -3.491  -9.077  1.00 81.75           H  
ATOM   2076  HZ2 LYS A 128     -14.455  -3.845 -10.635  1.00 81.75           H  
ATOM   2077  HZ3 LYS A 128     -15.151  -2.561  -9.855  1.00 81.75           H  
ATOM   2078  N   TRP A 129     -19.534  -8.227  -7.806  1.00 64.44           N  
ATOM   2079  H   TRP A 129     -19.459  -7.393  -7.242  1.00 64.44           H  
ATOM   2080  CA  TRP A 129     -20.760  -8.405  -8.575  1.00 64.44           C  
ATOM   2081  HA  TRP A 129     -21.078  -9.447  -8.535  1.00 64.44           H  
ATOM   2082  C   TRP A 129     -20.476  -8.079 -10.045  1.00 64.44           C  
ATOM   2083  CB  TRP A 129     -21.870  -7.550  -7.949  1.00 64.44           C  
ATOM   2084  HB2 TRP A 129     -22.745  -7.595  -8.598  1.00 64.44           H  
ATOM   2085  HB3 TRP A 129     -21.535  -6.513  -7.921  1.00 64.44           H  
ATOM   2086  O   TRP A 129     -20.503  -6.930 -10.470  1.00 64.44           O  
ATOM   2087  CG  TRP A 129     -22.313  -7.940  -6.564  1.00 64.44           C  
ATOM   2088  CD1 TRP A 129     -22.269  -9.188  -6.039  1.00 64.44           C  
ATOM   2089  HD1 TRP A 129     -21.894 -10.062  -6.551  1.00 64.44           H  
ATOM   2090  CD2 TRP A 129     -22.903  -7.101  -5.519  1.00 64.44           C  
ATOM   2091  CE2 TRP A 129     -23.271  -7.935  -4.428  1.00 64.44           C  
ATOM   2092  CE3 TRP A 129     -23.088  -5.720  -5.311  1.00 64.44           C  
ATOM   2093  HE3 TRP A 129     -22.639  -5.029  -6.009  1.00 64.44           H  
ATOM   2094  NE1 TRP A 129     -22.806  -9.182  -4.769  1.00 64.44           N  
ATOM   2095  HE1 TRP A 129     -22.832  -9.995  -4.170  1.00 64.44           H  
ATOM   2096  CH2 TRP A 129     -24.161  -6.078  -3.155  1.00 64.44           C  
ATOM   2097  HH2 TRP A 129     -24.603  -5.696  -2.247  1.00 64.44           H  
ATOM   2098  CZ2 TRP A 129     -23.890  -7.438  -3.281  1.00 64.44           C  
ATOM   2099  HZ2 TRP A 129     -24.099  -8.094  -2.448  1.00 64.44           H  
ATOM   2100  CZ3 TRP A 129     -23.706  -5.217  -4.151  1.00 64.44           C  
ATOM   2101  HZ3 TRP A 129     -23.725  -4.156  -3.952  1.00 64.44           H  
ATOM   2102  N   GLN A 130     -20.105  -9.090 -10.831  1.00 51.84           N  
ATOM   2103  H   GLN A 130     -20.028 -10.013 -10.430  1.00 51.84           H  
ATOM   2104  CA  GLN A 130     -20.077  -8.950 -12.286  1.00 51.84           C  
ATOM   2105  HA  GLN A 130     -19.575  -8.017 -12.544  1.00 51.84           H  
ATOM   2106  C   GLN A 130     -21.516  -8.865 -12.813  1.00 51.84           C  
ATOM   2107  CB  GLN A 130     -19.314 -10.113 -12.934  1.00 51.84           C  
ATOM   2108  HB2 GLN A 130     -19.689 -11.059 -12.543  1.00 51.84           H  
ATOM   2109  HB3 GLN A 130     -19.500 -10.091 -14.008  1.00 51.84           H  
ATOM   2110  O   GLN A 130     -22.404  -9.524 -12.278  1.00 51.84           O  
ATOM   2111  CG  GLN A 130     -17.796 -10.019 -12.710  1.00 51.84           C  
ATOM   2112  HG2 GLN A 130     -17.579 -10.101 -11.645  1.00 51.84           H  
ATOM   2113  HG3 GLN A 130     -17.444  -9.049 -13.061  1.00 51.84           H  
ATOM   2114  CD  GLN A 130     -17.024 -11.112 -13.449  1.00 51.84           C  
ATOM   2115  NE2 GLN A 130     -15.715 -11.015 -13.530  1.00 51.84           N  
ATOM   2116 HE21 GLN A 130     -15.276 -11.784 -14.016  1.00 51.84           H  
ATOM   2117 HE22 GLN A 130     -15.224 -10.256 -13.081  1.00 51.84           H  
ATOM   2118  OE1 GLN A 130     -17.559 -12.070 -13.972  1.00 51.84           O  
ATOM   2119  N   ASN A 131     -21.739  -8.089 -13.879  1.00 44.00           N  
ATOM   2120  H   ASN A 131     -20.976  -7.530 -14.235  1.00 44.00           H  
ATOM   2121  CA  ASN A 131     -23.069  -7.896 -14.474  1.00 44.00           C  
ATOM   2122  HA  ASN A 131     -23.710  -7.376 -13.762  1.00 44.00           H  
ATOM   2123  C   ASN A 131     -23.790  -9.207 -14.850  1.00 44.00           C  
ATOM   2124  CB  ASN A 131     -22.928  -7.054 -15.757  1.00 44.00           C  
ATOM   2125  HB2 ASN A 131     -23.858  -7.129 -16.321  1.00 44.00           H  
ATOM   2126  HB3 ASN A 131     -22.145  -7.478 -16.386  1.00 44.00           H  
ATOM   2127  O   ASN A 131     -25.011  -9.268 -14.735  1.00 44.00           O  
ATOM   2128  CG  ASN A 131     -22.670  -5.574 -15.549  1.00 44.00           C  
ATOM   2129  ND2 ASN A 131     -22.233  -4.891 -16.581  1.00 44.00           N  
ATOM   2130 HD21 ASN A 131     -22.078  -5.362 -17.460  1.00 44.00           H  
ATOM   2131 HD22 ASN A 131     -22.038  -3.914 -16.411  1.00 44.00           H  
ATOM   2132  OD1 ASN A 131     -22.854  -4.995 -14.495  1.00 44.00           O  
ATOM   2133  N   ASP A 132     -23.064 -10.211 -15.360  1.00 38.69           N  
ATOM   2134  H   ASP A 132     -22.065 -10.086 -15.436  1.00 38.69           H  
ATOM   2135  CA  ASP A 132     -23.671 -11.307 -16.135  1.00 38.69           C  
ATOM   2136  HA  ASP A 132     -24.605 -10.956 -16.575  1.00 38.69           H  
ATOM   2137  C   ASP A 132     -24.025 -12.563 -15.324  1.00 38.69           C  
ATOM   2138  CB  ASP A 132     -22.733 -11.704 -17.289  1.00 38.69           C  
ATOM   2139  HB2 ASP A 132     -23.110 -12.620 -17.744  1.00 38.69           H  
ATOM   2140  HB3 ASP A 132     -21.744 -11.920 -16.884  1.00 38.69           H  
ATOM   2141  O   ASP A 132     -25.022 -13.219 -15.620  1.00 38.69           O  
ATOM   2142  CG  ASP A 132     -22.617 -10.655 -18.401  1.00 38.69           C  
ATOM   2143  OD1 ASP A 132     -23.580  -9.882 -18.607  1.00 38.69           O  
ATOM   2144  OD2 ASP A 132     -21.547 -10.627 -19.048  1.00 38.69           O  
ATOM   2145  N   THR A 133     -23.203 -12.952 -14.346  1.00 37.78           N  
ATOM   2146  H   THR A 133     -22.377 -12.402 -14.158  1.00 37.78           H  
ATOM   2147  CA  THR A 133     -23.270 -14.288 -13.714  1.00 37.78           C  
ATOM   2148  HA  THR A 133     -23.828 -14.951 -14.374  1.00 37.78           H  
ATOM   2149  C   THR A 133     -24.024 -14.342 -12.395  1.00 37.78           C  
ATOM   2150  CB  THR A 133     -21.873 -14.902 -13.511  1.00 37.78           C  
ATOM   2151  HB  THR A 133     -21.842 -15.486 -12.591  1.00 37.78           H  
ATOM   2152  O   THR A 133     -24.221 -15.436 -11.863  1.00 37.78           O  
ATOM   2153  CG2 THR A 133     -21.515 -15.837 -14.661  1.00 37.78           C  
ATOM   2154 HG21 THR A 133     -22.233 -16.657 -14.701  1.00 37.78           H  
ATOM   2155 HG22 THR A 133     -21.539 -15.290 -15.604  1.00 37.78           H  
ATOM   2156 HG23 THR A 133     -20.519 -16.251 -14.506  1.00 37.78           H  
ATOM   2157  OG1 THR A 133     -20.882 -13.897 -13.436  1.00 37.78           O  
ATOM   2158  HG1 THR A 133     -20.021 -14.320 -13.469  1.00 37.78           H  
ATOM   2159  N   GLY A 134     -24.461 -13.206 -11.846  1.00 38.94           N  
ATOM   2160  H   GLY A 134     -24.318 -12.340 -12.346  1.00 38.94           H  
ATOM   2161  CA  GLY A 134     -25.389 -13.238 -10.717  1.00 38.94           C  
ATOM   2162  HA2 GLY A 134     -24.881 -13.677  -9.858  1.00 38.94           H  
ATOM   2163  HA3 GLY A 134     -25.706 -12.226 -10.464  1.00 38.94           H  
ATOM   2164  C   GLY A 134     -26.627 -14.064 -11.093  1.00 38.94           C  
ATOM   2165  O   GLY A 134     -27.040 -14.009 -12.255  1.00 38.94           O  
ATOM   2166  N   PRO A 135     -27.232 -14.838 -10.167  1.00 34.81           N  
ATOM   2167  CA  PRO A 135     -28.478 -15.534 -10.445  1.00 34.81           C  
ATOM   2168  HA  PRO A 135     -28.284 -16.349 -11.143  1.00 34.81           H  
ATOM   2169  C   PRO A 135     -29.450 -14.529 -11.045  1.00 34.81           C  
ATOM   2170  CB  PRO A 135     -28.980 -16.097  -9.110  1.00 34.81           C  
ATOM   2171  HB2 PRO A 135     -29.440 -17.078  -9.233  1.00 34.81           H  
ATOM   2172  HB3 PRO A 135     -29.679 -15.410  -8.634  1.00 34.81           H  
ATOM   2173  O   PRO A 135     -29.812 -13.543 -10.399  1.00 34.81           O  
ATOM   2174  CG  PRO A 135     -27.710 -16.173  -8.267  1.00 34.81           C  
ATOM   2175  HG2 PRO A 135     -27.196 -17.112  -8.473  1.00 34.81           H  
ATOM   2176  HG3 PRO A 135     -27.923 -16.082  -7.202  1.00 34.81           H  
ATOM   2177  CD  PRO A 135     -26.858 -15.012  -8.777  1.00 34.81           C  
ATOM   2178  HD2 PRO A 135     -27.100 -14.105  -8.223  1.00 34.81           H  
ATOM   2179  HD3 PRO A 135     -25.800 -15.253  -8.672  1.00 34.81           H  
ATOM   2180  N   SER A 136     -29.812 -14.744 -12.310  1.00 32.91           N  
ATOM   2181  H   SER A 136     -29.352 -15.481 -12.825  1.00 32.91           H  
ATOM   2182  CA  SER A 136     -30.764 -13.895 -13.000  1.00 32.91           C  
ATOM   2183  HA  SER A 136     -30.526 -12.855 -12.778  1.00 32.91           H  
ATOM   2184  C   SER A 136     -32.142 -14.202 -12.429  1.00 32.91           C  
ATOM   2185  CB  SER A 136     -30.676 -14.079 -14.524  1.00 32.91           C  
ATOM   2186  HB2 SER A 136     -31.275 -13.303 -15.000  1.00 32.91           H  
ATOM   2187  HB3 SER A 136     -29.641 -13.960 -14.846  1.00 32.91           H  
ATOM   2188  O   SER A 136     -32.955 -14.866 -13.076  1.00 32.91           O  
ATOM   2189  OG  SER A 136     -31.162 -15.347 -14.934  1.00 32.91           O  
ATOM   2190  HG  SER A 136     -31.864 -15.559 -14.315  1.00 32.91           H  
ATOM   2191  N   ASP A 137     -32.422 -13.756 -11.210  1.00 34.12           N  
ATOM   2192  H   ASP A 137     -31.687 -13.329 -10.665  1.00 34.12           H  
ATOM   2193  CA  ASP A 137     -33.791 -13.664 -10.738  1.00 34.12           C  
ATOM   2194  HA  ASP A 137     -34.290 -14.580 -11.054  1.00 34.12           H  
ATOM   2195  C   ASP A 137     -34.434 -12.511 -11.522  1.00 34.12           C  
ATOM   2196  CB  ASP A 137     -33.860 -13.578  -9.197  1.00 34.12           C  
ATOM   2197  HB2 ASP A 137     -34.185 -12.585  -8.888  1.00 34.12           H  
ATOM   2198  HB3 ASP A 137     -32.863 -13.734  -8.784  1.00 34.12           H  
ATOM   2199  O   ASP A 137     -34.525 -11.362 -11.092  1.00 34.12           O  
ATOM   2200  CG  ASP A 137     -34.798 -14.624  -8.569  1.00 34.12           C  
ATOM   2201  OD1 ASP A 137     -35.515 -15.320  -9.326  1.00 34.12           O  
ATOM   2202  OD2 ASP A 137     -34.793 -14.710  -7.323  1.00 34.12           O  
ATOM   2203  N   LYS A 138     -34.784 -12.821 -12.780  1.00 34.97           N  
ATOM   2204  H   LYS A 138     -34.574 -13.772 -13.048  1.00 34.97           H  
ATOM   2205  CA  LYS A 138     -35.228 -11.884 -13.823  1.00 34.97           C  
ATOM   2206  HA  LYS A 138     -34.434 -11.166 -14.030  1.00 34.97           H  
ATOM   2207  C   LYS A 138     -36.451 -11.070 -13.416  1.00 34.97           C  
ATOM   2208  CB  LYS A 138     -35.597 -12.664 -15.099  1.00 34.97           C  
ATOM   2209  HB2 LYS A 138     -36.229 -13.510 -14.829  1.00 34.97           H  
ATOM   2210  HB3 LYS A 138     -36.182 -12.010 -15.747  1.00 34.97           H  
ATOM   2211  O   LYS A 138     -36.775 -10.101 -14.098  1.00 34.97           O  
ATOM   2212  CG  LYS A 138     -34.401 -13.157 -15.918  1.00 34.97           C  
ATOM   2213  HG2 LYS A 138     -33.818 -13.864 -15.329  1.00 34.97           H  
ATOM   2214  HG3 LYS A 138     -33.771 -12.308 -16.186  1.00 34.97           H  
ATOM   2215  CD  LYS A 138     -34.907 -13.846 -17.192  1.00 34.97           C  
ATOM   2216  HD2 LYS A 138     -35.507 -13.144 -17.770  1.00 34.97           H  
ATOM   2217  HD3 LYS A 138     -35.522 -14.701 -16.909  1.00 34.97           H  
ATOM   2218  CE  LYS A 138     -33.717 -14.319 -18.028  1.00 34.97           C  
ATOM   2219  HE2 LYS A 138     -33.123 -13.451 -18.313  1.00 34.97           H  
ATOM   2220  HE3 LYS A 138     -33.087 -14.949 -17.401  1.00 34.97           H  
ATOM   2221  NZ  LYS A 138     -34.157 -15.069 -19.229  1.00 34.97           N  
ATOM   2222  HZ1 LYS A 138     -34.683 -15.884 -18.949  1.00 34.97           H  
ATOM   2223  HZ2 LYS A 138     -34.727 -14.484 -19.824  1.00 34.97           H  
ATOM   2224  HZ3 LYS A 138     -33.347 -15.379 -19.747  1.00 34.97           H  
ATOM   2225  N   SER A 139     -37.191 -11.502 -12.395  1.00 34.62           N  
ATOM   2226  H   SER A 139     -36.850 -12.270 -11.835  1.00 34.62           H  
ATOM   2227  CA  SER A 139     -38.454 -10.869 -12.033  1.00 34.62           C  
ATOM   2228  HA  SER A 139     -39.075 -10.805 -12.926  1.00 34.62           H  
ATOM   2229  C   SER A 139     -38.275  -9.445 -11.519  1.00 34.62           C  
ATOM   2230  CB  SER A 139     -39.215 -11.703 -11.003  1.00 34.62           C  
ATOM   2231  HB2 SER A 139     -39.530 -12.638 -11.465  1.00 34.62           H  
ATOM   2232  HB3 SER A 139     -40.106 -11.159 -10.688  1.00 34.62           H  
ATOM   2233  O   SER A 139     -39.061  -8.580 -11.898  1.00 34.62           O  
ATOM   2234  OG  SER A 139     -38.425 -12.006  -9.872  1.00 34.62           O  
ATOM   2235  HG  SER A 139     -37.891 -11.255  -9.602  1.00 34.62           H  
ATOM   2236  N   ASP A 140     -37.262  -9.175 -10.687  1.00 34.47           N  
ATOM   2237  H   ASP A 140     -36.541  -9.865 -10.532  1.00 34.47           H  
ATOM   2238  CA  ASP A 140     -37.031  -7.819 -10.172  1.00 34.47           C  
ATOM   2239  HA  ASP A 140     -37.969  -7.268 -10.232  1.00 34.47           H  
ATOM   2240  C   ASP A 140     -36.113  -7.034 -11.109  1.00 34.47           C  
ATOM   2241  CB  ASP A 140     -36.615  -7.804  -8.686  1.00 34.47           C  
ATOM   2242  HB2 ASP A 140     -36.043  -8.702  -8.454  1.00 34.47           H  
ATOM   2243  HB3 ASP A 140     -35.977  -6.941  -8.495  1.00 34.47           H  
ATOM   2244  O   ASP A 140     -34.988  -6.672 -10.789  1.00 34.47           O  
ATOM   2245  CG  ASP A 140     -37.809  -7.677  -7.732  1.00 34.47           C  
ATOM   2246  OD1 ASP A 140     -38.945  -7.365  -8.160  1.00 34.47           O  
ATOM   2247  OD2 ASP A 140     -37.673  -7.983  -6.533  1.00 34.47           O  
ATOM   2248  N   LEU A 141     -36.657  -6.714 -12.284  1.00 33.34           N  
ATOM   2249  H   LEU A 141     -37.555  -7.130 -12.487  1.00 33.34           H  
ATOM   2250  CA  LEU A 141     -36.066  -5.816 -13.284  1.00 33.34           C  
ATOM   2251  HA  LEU A 141     -35.204  -6.302 -13.741  1.00 33.34           H  
ATOM   2252  C   LEU A 141     -35.574  -4.468 -12.724  1.00 33.34           C  
ATOM   2253  CB  LEU A 141     -37.158  -5.528 -14.340  1.00 33.34           C  
ATOM   2254  HB2 LEU A 141     -37.128  -4.474 -14.614  1.00 33.34           H  
ATOM   2255  HB3 LEU A 141     -38.140  -5.684 -13.895  1.00 33.34           H  
ATOM   2256  O   LEU A 141     -34.737  -3.822 -13.352  1.00 33.34           O  
ATOM   2257  CG  LEU A 141     -37.021  -6.370 -15.622  1.00 33.34           C  
ATOM   2258  HG  LEU A 141     -36.302  -7.175 -15.472  1.00 33.34           H  
ATOM   2259  CD1 LEU A 141     -38.361  -6.995 -16.008  1.00 33.34           C  
ATOM   2260 HD11 LEU A 141     -39.111  -6.219 -16.164  1.00 33.34           H  
ATOM   2261 HD12 LEU A 141     -38.243  -7.583 -16.918  1.00 33.34           H  
ATOM   2262 HD13 LEU A 141     -38.686  -7.661 -15.208  1.00 33.34           H  
ATOM   2263  CD2 LEU A 141     -36.549  -5.492 -16.785  1.00 33.34           C  
ATOM   2264 HD21 LEU A 141     -35.594  -5.035 -16.525  1.00 33.34           H  
ATOM   2265 HD22 LEU A 141     -36.413  -6.107 -17.675  1.00 33.34           H  
ATOM   2266 HD23 LEU A 141     -37.280  -4.710 -16.991  1.00 33.34           H  
ATOM   2267  N   SER A 142     -36.156  -3.974 -11.625  1.00 34.50           N  
ATOM   2268  H   SER A 142     -36.797  -4.573 -11.124  1.00 34.50           H  
ATOM   2269  CA  SER A 142     -35.997  -2.571 -11.223  1.00 34.50           C  
ATOM   2270  HA  SER A 142     -35.930  -1.965 -12.127  1.00 34.50           H  
ATOM   2271  C   SER A 142     -34.747  -2.281 -10.397  1.00 34.50           C  
ATOM   2272  CB  SER A 142     -37.216  -2.089 -10.441  1.00 34.50           C  
ATOM   2273  HB2 SER A 142     -37.219  -2.534  -9.446  1.00 34.50           H  
ATOM   2274  HB3 SER A 142     -38.127  -2.380 -10.964  1.00 34.50           H  
ATOM   2275  O   SER A 142     -34.252  -1.155 -10.449  1.00 34.50           O  
ATOM   2276  OG  SER A 142     -37.176  -0.679 -10.340  1.00 34.50           O  
ATOM   2277  HG  SER A 142     -36.271  -0.411 -10.165  1.00 34.50           H  
ATOM   2278  N   GLN A 143     -34.262  -3.226  -9.592  1.00 36.38           N  
ATOM   2279  H   GLN A 143     -34.633  -4.164  -9.648  1.00 36.38           H  
ATOM   2280  CA  GLN A 143     -33.033  -3.025  -8.831  1.00 36.38           C  
ATOM   2281  HA  GLN A 143     -32.843  -1.962  -8.686  1.00 36.38           H  
ATOM   2282  C   GLN A 143     -31.884  -3.567  -9.672  1.00 36.38           C  
ATOM   2283  CB  GLN A 143     -33.123  -3.661  -7.431  1.00 36.38           C  
ATOM   2284  HB2 GLN A 143     -32.113  -3.861  -7.073  1.00 36.38           H  
ATOM   2285  HB3 GLN A 143     -33.658  -4.609  -7.489  1.00 36.38           H  
ATOM   2286  O   GLN A 143     -31.619  -4.766  -9.670  1.00 36.38           O  
ATOM   2287  CG  GLN A 143     -33.801  -2.720  -6.419  1.00 36.38           C  
ATOM   2288  HG2 GLN A 143     -34.816  -2.501  -6.751  1.00 36.38           H  
ATOM   2289  HG3 GLN A 143     -33.244  -1.784  -6.379  1.00 36.38           H  
ATOM   2290  CD  GLN A 143     -33.871  -3.300  -5.006  1.00 36.38           C  
ATOM   2291  NE2 GLN A 143     -34.097  -2.488  -3.996  1.00 36.38           N  
ATOM   2292 HE21 GLN A 143     -34.089  -2.930  -3.087  1.00 36.38           H  
ATOM   2293 HE22 GLN A 143     -34.164  -1.489  -4.127  1.00 36.38           H  
ATOM   2294  OE1 GLN A 143     -33.734  -4.485  -4.772  1.00 36.38           O  
ATOM   2295  N   LYS A 144     -31.189  -2.676 -10.394  1.00 41.59           N  
ATOM   2296  H   LYS A 144     -31.501  -1.716 -10.381  1.00 41.59           H  
ATOM   2297  CA  LYS A 144     -29.813  -2.966 -10.813  1.00 41.59           C  
ATOM   2298  HA  LYS A 144     -29.796  -3.785 -11.532  1.00 41.59           H  
ATOM   2299  C   LYS A 144     -29.074  -3.422  -9.557  1.00 41.59           C  
ATOM   2300  CB  LYS A 144     -29.125  -1.719 -11.393  1.00 41.59           C  
ATOM   2301  HB2 LYS A 144     -29.470  -0.827 -10.871  1.00 41.59           H  
ATOM   2302  HB3 LYS A 144     -28.053  -1.811 -11.215  1.00 41.59           H  
ATOM   2303  O   LYS A 144     -28.940  -2.628  -8.625  1.00 41.59           O  
ATOM   2304  CG  LYS A 144     -29.333  -1.566 -12.904  1.00 41.59           C  
ATOM   2305  HG2 LYS A 144     -28.970  -2.463 -13.404  1.00 41.59           H  
ATOM   2306  HG3 LYS A 144     -30.393  -1.437 -13.122  1.00 41.59           H  
ATOM   2307  CD  LYS A 144     -28.545  -0.350 -13.403  1.00 41.59           C  
ATOM   2308  HD2 LYS A 144     -27.515  -0.435 -13.055  1.00 41.59           H  
ATOM   2309  HD3 LYS A 144     -28.982   0.556 -12.986  1.00 41.59           H  
ATOM   2310  CE  LYS A 144     -28.553  -0.287 -14.931  1.00 41.59           C  
ATOM   2311  HE2 LYS A 144     -29.581  -0.172 -15.276  1.00 41.59           H  
ATOM   2312  HE3 LYS A 144     -28.172  -1.236 -15.310  1.00 41.59           H  
ATOM   2313  NZ  LYS A 144     -27.702   0.829 -15.404  1.00 41.59           N  
ATOM   2314  HZ1 LYS A 144     -28.051   1.711 -15.057  1.00 41.59           H  
ATOM   2315  HZ2 LYS A 144     -27.657   0.845 -16.413  1.00 41.59           H  
ATOM   2316  HZ3 LYS A 144     -26.767   0.703 -15.044  1.00 41.59           H  
ATOM   2317  N   GLN A 145     -28.673  -4.692  -9.505  1.00 44.44           N  
ATOM   2318  H   GLN A 145     -28.870  -5.314 -10.277  1.00 44.44           H  
ATOM   2319  CA  GLN A 145     -27.762  -5.133  -8.458  1.00 44.44           C  
ATOM   2320  HA  GLN A 145     -28.261  -5.010  -7.497  1.00 44.44           H  
ATOM   2321  C   GLN A 145     -26.534  -4.229  -8.525  1.00 44.44           C  
ATOM   2322  CB  GLN A 145     -27.350  -6.599  -8.626  1.00 44.44           C  
ATOM   2323  HB2 GLN A 145     -26.420  -6.765  -8.081  1.00 44.44           H  
ATOM   2324  HB3 GLN A 145     -27.175  -6.822  -9.678  1.00 44.44           H  
ATOM   2325  O   GLN A 145     -26.102  -3.902  -9.637  1.00 44.44           O  
ATOM   2326  CG  GLN A 145     -28.412  -7.541  -8.048  1.00 44.44           C  
ATOM   2327  HG2 GLN A 145     -28.590  -7.282  -7.004  1.00 44.44           H  
ATOM   2328  HG3 GLN A 145     -29.345  -7.416  -8.597  1.00 44.44           H  
ATOM   2329  CD  GLN A 145     -28.003  -9.010  -8.112  1.00 44.44           C  
ATOM   2330  NE2 GLN A 145     -28.781  -9.898  -7.533  1.00 44.44           N  
ATOM   2331 HE21 GLN A 145     -28.540 -10.859  -7.726  1.00 44.44           H  
ATOM   2332 HE22 GLN A 145     -29.684  -9.626  -7.171  1.00 44.44           H  
ATOM   2333  OE1 GLN A 145     -27.001  -9.405  -8.679  1.00 44.44           O  
ATOM   2334  N   PRO A 146     -25.999  -3.785  -7.380  1.00 48.53           N  
ATOM   2335  CA  PRO A 146     -24.812  -2.969  -7.432  1.00 48.53           C  
ATOM   2336  HA  PRO A 146     -25.043  -2.110  -8.062  1.00 48.53           H  
ATOM   2337  C   PRO A 146     -23.679  -3.775  -8.084  1.00 48.53           C  
ATOM   2338  CB  PRO A 146     -24.541  -2.481  -6.008  1.00 48.53           C  
ATOM   2339  HB2 PRO A 146     -24.405  -1.399  -5.992  1.00 48.53           H  
ATOM   2340  HB3 PRO A 146     -23.637  -2.951  -5.620  1.00 48.53           H  
ATOM   2341  O   PRO A 146     -23.672  -5.002  -8.083  1.00 48.53           O  
ATOM   2342  CG  PRO A 146     -25.804  -2.874  -5.225  1.00 48.53           C  
ATOM   2343  HG2 PRO A 146     -25.604  -3.137  -4.187  1.00 48.53           H  
ATOM   2344  HG3 PRO A 146     -26.501  -2.035  -5.253  1.00 48.53           H  
ATOM   2345  CD  PRO A 146     -26.412  -4.029  -6.012  1.00 48.53           C  
ATOM   2346  HD2 PRO A 146     -27.495  -4.013  -5.893  1.00 48.53           H  
ATOM   2347  HD3 PRO A 146     -25.999  -4.978  -5.672  1.00 48.53           H  
ATOM   2348  N   SER A 147     -22.728  -3.084  -8.680  1.00 57.97           N  
ATOM   2349  H   SER A 147     -22.846  -2.080  -8.687  1.00 57.97           H  
ATOM   2350  CA  SER A 147     -21.610  -3.655  -9.434  1.00 57.97           C  
ATOM   2351  HA  SER A 147     -21.926  -4.592  -9.894  1.00 57.97           H  
ATOM   2352  C   SER A 147     -20.388  -3.965  -8.557  1.00 57.97           C  
ATOM   2353  CB  SER A 147     -21.254  -2.674 -10.551  1.00 57.97           C  
ATOM   2354  HB2 SER A 147     -22.097  -2.593 -11.237  1.00 57.97           H  
ATOM   2355  HB3 SER A 147     -20.391  -3.051 -11.100  1.00 57.97           H  
ATOM   2356  O   SER A 147     -19.442  -4.630  -8.986  1.00 57.97           O  
ATOM   2357  OG  SER A 147     -20.958  -1.389 -10.025  1.00 57.97           O  
ATOM   2358  HG  SER A 147     -21.769  -0.994  -9.696  1.00 57.97           H  
ATOM   2359  N   ALA A 148     -20.370  -3.477  -7.314  1.00 69.94           N  
ATOM   2360  H   ALA A 148     -21.175  -2.955  -6.999  1.00 69.94           H  
ATOM   2361  CA  ALA A 148     -19.232  -3.600  -6.409  1.00 69.94           C  
ATOM   2362  HA  ALA A 148     -18.510  -4.294  -6.840  1.00 69.94           H  
ATOM   2363  C   ALA A 148     -19.633  -4.189  -5.050  1.00 69.94           C  
ATOM   2364  CB  ALA A 148     -18.532  -2.242  -6.309  1.00 69.94           C  
ATOM   2365  HB1 ALA A 148     -18.135  -1.962  -7.285  1.00 69.94           H  
ATOM   2366  HB2 ALA A 148     -19.247  -1.481  -5.995  1.00 69.94           H  
ATOM   2367  HB3 ALA A 148     -17.711  -2.296  -5.594  1.00 69.94           H  
ATOM   2368  O   ALA A 148     -20.709  -3.916  -4.526  1.00 69.94           O  
ATOM   2369  N   VAL A 149     -18.733  -5.005  -4.500  1.00 86.94           N  
ATOM   2370  H   VAL A 149     -17.825  -5.066  -4.939  1.00 86.94           H  
ATOM   2371  CA  VAL A 149     -18.889  -5.735  -3.235  1.00 86.94           C  
ATOM   2372  HA  VAL A 149     -19.897  -5.589  -2.846  1.00 86.94           H  
ATOM   2373  C   VAL A 149     -17.896  -5.180  -2.228  1.00 86.94           C  
ATOM   2374  CB  VAL A 149     -18.654  -7.243  -3.442  1.00 86.94           C  
ATOM   2375  HB  VAL A 149     -17.689  -7.390  -3.928  1.00 86.94           H  
ATOM   2376  O   VAL A 149     -16.748  -4.906  -2.586  1.00 86.94           O  
ATOM   2377  CG1 VAL A 149     -18.676  -8.032  -2.132  1.00 86.94           C  
ATOM   2378 HG11 VAL A 149     -18.624  -9.102  -2.337  1.00 86.94           H  
ATOM   2379 HG12 VAL A 149     -17.824  -7.767  -1.508  1.00 86.94           H  
ATOM   2380 HG13 VAL A 149     -19.600  -7.815  -1.597  1.00 86.94           H  
ATOM   2381  CG2 VAL A 149     -19.750  -7.822  -4.330  1.00 86.94           C  
ATOM   2382 HG21 VAL A 149     -19.550  -8.871  -4.549  1.00 86.94           H  
ATOM   2383 HG22 VAL A 149     -20.698  -7.739  -3.800  1.00 86.94           H  
ATOM   2384 HG23 VAL A 149     -19.823  -7.266  -5.265  1.00 86.94           H  
ATOM   2385  N   VAL A 150     -18.330  -5.049  -0.977  1.00 92.81           N  
ATOM   2386  H   VAL A 150     -19.273  -5.328  -0.748  1.00 92.81           H  
ATOM   2387  CA  VAL A 150     -17.497  -4.584   0.131  1.00 92.81           C  
ATOM   2388  HA  VAL A 150     -16.495  -4.361  -0.237  1.00 92.81           H  
ATOM   2389  C   VAL A 150     -17.392  -5.697   1.167  1.00 92.81           C  
ATOM   2390  CB  VAL A 150     -18.047  -3.281   0.732  1.00 92.81           C  
ATOM   2391  HB  VAL A 150     -19.027  -3.471   1.169  1.00 92.81           H  
ATOM   2392  O   VAL A 150     -18.402  -6.288   1.549  1.00 92.81           O  
ATOM   2393  CG1 VAL A 150     -17.117  -2.738   1.822  1.00 92.81           C  
ATOM   2394 HG11 VAL A 150     -17.511  -1.794   2.200  1.00 92.81           H  
ATOM   2395 HG12 VAL A 150     -17.063  -3.433   2.659  1.00 92.81           H  
ATOM   2396 HG13 VAL A 150     -16.115  -2.574   1.426  1.00 92.81           H  
ATOM   2397  CG2 VAL A 150     -18.212  -2.201  -0.345  1.00 92.81           C  
ATOM   2398 HG21 VAL A 150     -18.896  -2.539  -1.123  1.00 92.81           H  
ATOM   2399 HG22 VAL A 150     -18.659  -1.317   0.110  1.00 92.81           H  
ATOM   2400 HG23 VAL A 150     -17.249  -1.956  -0.792  1.00 92.81           H  
ATOM   2401  N   CYS A 151     -16.180  -6.018   1.619  1.00 92.62           N  
ATOM   2402  H   CYS A 151     -15.368  -5.563   1.228  1.00 92.62           H  
ATOM   2403  CA  CYS A 151     -16.017  -7.002   2.687  1.00 92.62           C  
ATOM   2404  HA  CYS A 151     -16.428  -7.954   2.351  1.00 92.62           H  
ATOM   2405  C   CYS A 151     -16.784  -6.572   3.941  1.00 92.62           C  
ATOM   2406  CB  CYS A 151     -14.548  -7.207   3.056  1.00 92.62           C  
ATOM   2407  HB2 CYS A 151     -14.125  -6.247   3.353  1.00 92.62           H  
ATOM   2408  HB3 CYS A 151     -14.523  -7.856   3.931  1.00 92.62           H  
ATOM   2409  O   CYS A 151     -16.618  -5.457   4.435  1.00 92.62           O  
ATOM   2410  SG  CYS A 151     -13.465  -7.955   1.820  1.00 92.62           S  
ATOM   2411  N   HIS A 152     -17.577  -7.493   4.483  1.00 89.81           N  
ATOM   2412  H   HIS A 152     -17.628  -8.398   4.037  1.00 89.81           H  
ATOM   2413  CA  HIS A 152     -18.337  -7.322   5.716  1.00 89.81           C  
ATOM   2414  HA  HIS A 152     -18.897  -8.247   5.858  1.00 89.81           H  
ATOM   2415  C   HIS A 152     -19.386  -6.196   5.671  1.00 89.81           C  
ATOM   2416  CB  HIS A 152     -17.343  -7.210   6.878  1.00 89.81           C  
ATOM   2417  HB2 HIS A 152     -16.383  -7.635   6.584  1.00 89.81           H  
ATOM   2418  HB3 HIS A 152     -17.174  -6.160   7.117  1.00 89.81           H  
ATOM   2419  O   HIS A 152     -19.855  -5.747   6.717  1.00 89.81           O  
ATOM   2420  CG  HIS A 152     -17.774  -7.946   8.107  1.00 89.81           C  
ATOM   2421  CD2 HIS A 152     -17.591  -9.277   8.364  1.00 89.81           C  
ATOM   2422  HD2 HIS A 152     -17.151 -10.002   7.695  1.00 89.81           H  
ATOM   2423  ND1 HIS A 152     -18.393  -7.393   9.199  1.00 89.81           N  
ATOM   2424  HD1 HIS A 152     -18.827  -6.481   9.215  1.00 89.81           H  
ATOM   2425  CE1 HIS A 152     -18.555  -8.365  10.111  1.00 89.81           C  
ATOM   2426  HE1 HIS A 152     -19.067  -8.254  11.055  1.00 89.81           H  
ATOM   2427  NE2 HIS A 152     -18.054  -9.523   9.660  1.00 89.81           N  
ATOM   2428  N   GLN A 153     -19.761  -5.743   4.469  1.00 87.75           N  
ATOM   2429  H   GLN A 153     -19.311  -6.109   3.642  1.00 87.75           H  
ATOM   2430  CA  GLN A 153     -20.797  -4.740   4.282  1.00 87.75           C  
ATOM   2431  HA  GLN A 153     -21.498  -4.815   5.112  1.00 87.75           H  
ATOM   2432  C   GLN A 153     -21.576  -4.976   2.986  1.00 87.75           C  
ATOM   2433  CB  GLN A 153     -20.151  -3.352   4.323  1.00 87.75           C  
ATOM   2434  HB2 GLN A 153     -19.573  -3.263   5.243  1.00 87.75           H  
ATOM   2435  HB3 GLN A 153     -19.484  -3.217   3.471  1.00 87.75           H  
ATOM   2436  O   GLN A 153     -21.022  -4.999   1.890  1.00 87.75           O  
ATOM   2437  CG  GLN A 153     -21.231  -2.272   4.317  1.00 87.75           C  
ATOM   2438  HG2 GLN A 153     -21.736  -2.278   3.351  1.00 87.75           H  
ATOM   2439  HG3 GLN A 153     -21.967  -2.498   5.088  1.00 87.75           H  
ATOM   2440  CD  GLN A 153     -20.695  -0.876   4.574  1.00 87.75           C  
ATOM   2441  NE2 GLN A 153     -21.556   0.101   4.533  1.00 87.75           N  
ATOM   2442 HE21 GLN A 153     -22.524  -0.053   4.291  1.00 87.75           H  
ATOM   2443 HE22 GLN A 153     -21.246   1.044   4.716  1.00 87.75           H  
ATOM   2444  OE1 GLN A 153     -19.534  -0.627   4.833  1.00 87.75           O  
ATOM   2445  N   ASP A 154     -22.893  -5.110   3.111  1.00 86.19           N  
ATOM   2446  H   ASP A 154     -23.304  -5.140   4.033  1.00 86.19           H  
ATOM   2447  CA  ASP A 154     -23.780  -5.345   1.977  1.00 86.19           C  
ATOM   2448  HA  ASP A 154     -23.315  -4.930   1.083  1.00 86.19           H  
ATOM   2449  C   ASP A 154     -25.142  -4.671   2.233  1.00 86.19           C  
ATOM   2450  CB  ASP A 154     -23.891  -6.861   1.764  1.00 86.19           C  
ATOM   2451  HB2 ASP A 154     -24.418  -7.319   2.601  1.00 86.19           H  
ATOM   2452  HB3 ASP A 154     -22.880  -7.265   1.732  1.00 86.19           H  
ATOM   2453  O   ASP A 154     -25.720  -4.854   3.310  1.00 86.19           O  
ATOM   2454  CG  ASP A 154     -24.567  -7.298   0.475  1.00 86.19           C  
ATOM   2455  OD1 ASP A 154     -25.620  -6.750   0.082  1.00 86.19           O  
ATOM   2456  OD2 ASP A 154     -24.058  -8.264  -0.133  1.00 86.19           O  
ATOM   2457  N   PRO A 155     -25.692  -3.909   1.267  1.00 83.06           N  
ATOM   2458  CA  PRO A 155     -27.017  -3.299   1.368  1.00 83.06           C  
ATOM   2459  HA  PRO A 155     -26.994  -2.522   2.132  1.00 83.06           H  
ATOM   2460  C   PRO A 155     -28.131  -4.303   1.693  1.00 83.06           C  
ATOM   2461  CB  PRO A 155     -27.279  -2.672  -0.008  1.00 83.06           C  
ATOM   2462  HB2 PRO A 155     -27.814  -1.727   0.078  1.00 83.06           H  
ATOM   2463  HB3 PRO A 155     -27.838  -3.366  -0.636  1.00 83.06           H  
ATOM   2464  O   PRO A 155     -29.177  -3.909   2.203  1.00 83.06           O  
ATOM   2465  CG  PRO A 155     -25.902  -2.460  -0.622  1.00 83.06           C  
ATOM   2466  HG2 PRO A 155     -25.523  -1.478  -0.342  1.00 83.06           H  
ATOM   2467  HG3 PRO A 155     -25.923  -2.558  -1.708  1.00 83.06           H  
ATOM   2468  CD  PRO A 155     -25.049  -3.542   0.021  1.00 83.06           C  
ATOM   2469  HD2 PRO A 155     -24.053  -3.146   0.222  1.00 83.06           H  
ATOM   2470  HD3 PRO A 155     -24.994  -4.410  -0.636  1.00 83.06           H  
ATOM   2471  N   ARG A 156     -27.924  -5.587   1.370  1.00 80.06           N  
ATOM   2472  H   ARG A 156     -27.039  -5.821   0.943  1.00 80.06           H  
ATOM   2473  CA  ARG A 156     -28.877  -6.687   1.569  1.00 80.06           C  
ATOM   2474  HA  ARG A 156     -29.893  -6.312   1.447  1.00 80.06           H  
ATOM   2475  C   ARG A 156     -28.815  -7.308   2.962  1.00 80.06           C  
ATOM   2476  CB  ARG A 156     -28.606  -7.784   0.531  1.00 80.06           C  
ATOM   2477  HB2 ARG A 156     -27.620  -8.203   0.731  1.00 80.06           H  
ATOM   2478  HB3 ARG A 156     -29.329  -8.589   0.659  1.00 80.06           H  
ATOM   2479  O   ARG A 156     -29.681  -8.117   3.273  1.00 80.06           O  
ATOM   2480  CG  ARG A 156     -28.687  -7.286  -0.922  1.00 80.06           C  
ATOM   2481  HG2 ARG A 156     -29.715  -6.997  -1.142  1.00 80.06           H  
ATOM   2482  HG3 ARG A 156     -28.047  -6.416  -1.070  1.00 80.06           H  
ATOM   2483  CD  ARG A 156     -28.248  -8.371  -1.907  1.00 80.06           C  
ATOM   2484  HD2 ARG A 156     -28.889  -9.242  -1.772  1.00 80.06           H  
ATOM   2485  HD3 ARG A 156     -28.377  -7.990  -2.920  1.00 80.06           H  
ATOM   2486  NE  ARG A 156     -26.837  -8.746  -1.708  1.00 80.06           N  
ATOM   2487  HE  ARG A 156     -26.289  -8.159  -1.095  1.00 80.06           H  
ATOM   2488  NH1 ARG A 156     -26.827 -10.603  -3.055  1.00 80.06           N  
ATOM   2489 HH11 ARG A 156     -27.728 -10.324  -3.417  1.00 80.06           H  
ATOM   2490 HH12 ARG A 156     -26.336 -11.401  -3.434  1.00 80.06           H  
ATOM   2491  NH2 ARG A 156     -25.075 -10.173  -1.768  1.00 80.06           N  
ATOM   2492 HH21 ARG A 156     -24.709 -11.098  -1.942  1.00 80.06           H  
ATOM   2493 HH22 ARG A 156     -24.640  -9.559  -1.094  1.00 80.06           H  
ATOM   2494  CZ  ARG A 156     -26.251  -9.827  -2.181  1.00 80.06           C  
ATOM   2495  N   THR A 157     -27.803  -6.989   3.769  1.00 82.38           N  
ATOM   2496  H   THR A 157     -27.085  -6.373   3.417  1.00 82.38           H  
ATOM   2497  CA  THR A 157     -27.646  -7.506   5.142  1.00 82.38           C  
ATOM   2498  HA  THR A 157     -28.507  -8.121   5.404  1.00 82.38           H  
ATOM   2499  C   THR A 157     -27.592  -6.399   6.185  1.00 82.38           C  
ATOM   2500  CB  THR A 157     -26.396  -8.388   5.289  1.00 82.38           C  
ATOM   2501  HB  THR A 157     -26.302  -8.708   6.327  1.00 82.38           H  
ATOM   2502  O   THR A 157     -27.906  -6.659   7.343  1.00 82.38           O  
ATOM   2503  CG2 THR A 157     -26.482  -9.634   4.406  1.00 82.38           C  
ATOM   2504 HG21 THR A 157     -25.621 -10.273   4.605  1.00 82.38           H  
ATOM   2505 HG22 THR A 157     -27.392 -10.189   4.638  1.00 82.38           H  
ATOM   2506 HG23 THR A 157     -26.481  -9.354   3.353  1.00 82.38           H  
ATOM   2507  OG1 THR A 157     -25.232  -7.685   4.916  1.00 82.38           O  
ATOM   2508  HG1 THR A 157     -24.864  -7.229   5.677  1.00 82.38           H  
ATOM   2509  N   CYS A 158     -27.212  -5.179   5.798  1.00 85.88           N  
ATOM   2510  H   CYS A 158     -26.906  -5.037   4.846  1.00 85.88           H  
ATOM   2511  CA  CYS A 158     -27.131  -4.054   6.718  1.00 85.88           C  
ATOM   2512  HA  CYS A 158     -26.527  -4.362   7.572  1.00 85.88           H  
ATOM   2513  C   CYS A 158     -28.520  -3.646   7.233  1.00 85.88           C  
ATOM   2514  CB  CYS A 158     -26.428  -2.880   6.033  1.00 85.88           C  
ATOM   2515  HB2 CYS A 158     -27.089  -2.456   5.277  1.00 85.88           H  
ATOM   2516  HB3 CYS A 158     -25.517  -3.234   5.549  1.00 85.88           H  
ATOM   2517  O   CYS A 158     -29.414  -3.327   6.443  1.00 85.88           O  
ATOM   2518  SG  CYS A 158     -25.989  -1.599   7.226  1.00 85.88           S  
ATOM   2519  N   GLU A 159     -28.695  -3.629   8.556  1.00 83.31           N  
ATOM   2520  H   GLU A 159     -27.913  -3.839   9.161  1.00 83.31           H  
ATOM   2521  CA  GLU A 159     -29.953  -3.232   9.192  1.00 83.31           C  
ATOM   2522  HA  GLU A 159     -30.774  -3.371   8.490  1.00 83.31           H  
ATOM   2523  C   GLU A 159     -29.965  -1.752   9.587  1.00 83.31           C  
ATOM   2524  CB  GLU A 159     -30.243  -4.099  10.422  1.00 83.31           C  
ATOM   2525  HB2 GLU A 159     -29.435  -4.009  11.147  1.00 83.31           H  
ATOM   2526  HB3 GLU A 159     -31.148  -3.678  10.861  1.00 83.31           H  
ATOM   2527  O   GLU A 159     -31.017  -1.106   9.554  1.00 83.31           O  
ATOM   2528  CG  GLU A 159     -30.500  -5.586  10.112  1.00 83.31           C  
ATOM   2529  HG2 GLU A 159     -31.077  -5.655   9.190  1.00 83.31           H  
ATOM   2530  HG3 GLU A 159     -29.544  -6.085   9.950  1.00 83.31           H  
ATOM   2531  CD  GLU A 159     -31.286  -6.310  11.227  1.00 83.31           C  
ATOM   2532  OE1 GLU A 159     -31.550  -7.528  11.061  1.00 83.31           O  
ATOM   2533  OE2 GLU A 159     -31.738  -5.634  12.182  1.00 83.31           O  
ATOM   2534  N   GLU A 160     -28.802  -1.196   9.926  1.00 82.75           N  
ATOM   2535  H   GLU A 160     -27.989  -1.789  10.008  1.00 82.75           H  
ATOM   2536  CA  GLU A 160     -28.655   0.210  10.282  1.00 82.75           C  
ATOM   2537  HA  GLU A 160     -29.552   0.735   9.953  1.00 82.75           H  
ATOM   2538  C   GLU A 160     -27.414   0.830   9.613  1.00 82.75           C  
ATOM   2539  CB  GLU A 160     -28.629   0.359  11.807  1.00 82.75           C  
ATOM   2540  HB2 GLU A 160     -29.435  -0.234  12.240  1.00 82.75           H  
ATOM   2541  HB3 GLU A 160     -27.672   0.014  12.197  1.00 82.75           H  
ATOM   2542  O   GLU A 160     -26.289   0.445   9.943  1.00 82.75           O  
ATOM   2543  CG  GLU A 160     -28.843   1.821  12.191  1.00 82.75           C  
ATOM   2544  HG2 GLU A 160     -28.002   2.412  11.829  1.00 82.75           H  
ATOM   2545  HG3 GLU A 160     -29.744   2.182  11.694  1.00 82.75           H  
ATOM   2546  CD  GLU A 160     -28.973   2.009  13.702  1.00 82.75           C  
ATOM   2547  OE1 GLU A 160     -29.945   2.690  14.109  1.00 82.75           O  
ATOM   2548  OE2 GLU A 160     -28.038   1.598  14.419  1.00 82.75           O  
ATOM   2549  N   PRO A 161     -27.584   1.786   8.677  1.00 82.19           N  
ATOM   2550  CA  PRO A 161     -28.837   2.207   8.043  1.00 82.19           C  
ATOM   2551  HA  PRO A 161     -29.630   2.337   8.779  1.00 82.19           H  
ATOM   2552  C   PRO A 161     -29.300   1.241   6.940  1.00 82.19           C  
ATOM   2553  CB  PRO A 161     -28.537   3.585   7.459  1.00 82.19           C  
ATOM   2554  HB2 PRO A 161     -29.137   3.807   6.576  1.00 82.19           H  
ATOM   2555  HB3 PRO A 161     -28.706   4.335   8.232  1.00 82.19           H  
ATOM   2556  O   PRO A 161     -28.595   1.004   5.962  1.00 82.19           O  
ATOM   2557  CG  PRO A 161     -27.048   3.518   7.129  1.00 82.19           C  
ATOM   2558  HG2 PRO A 161     -26.581   4.502   7.158  1.00 82.19           H  
ATOM   2559  HG3 PRO A 161     -26.920   3.058   6.149  1.00 82.19           H  
ATOM   2560  CD  PRO A 161     -26.474   2.592   8.197  1.00 82.19           C  
ATOM   2561  HD2 PRO A 161     -26.072   3.179   9.022  1.00 82.19           H  
ATOM   2562  HD3 PRO A 161     -25.692   1.964   7.771  1.00 82.19           H  
ATOM   2563  N   ALA A 162     -30.542   0.771   7.022  1.00 82.44           N  
ATOM   2564  H   ALA A 162     -31.052   0.889   7.885  1.00 82.44           H  
ATOM   2565  CA  ALA A 162     -31.147  -0.071   5.993  1.00 82.44           C  
ATOM   2566  HA  ALA A 162     -30.571  -0.993   5.918  1.00 82.44           H  
ATOM   2567  C   ALA A 162     -31.207   0.597   4.601  1.00 82.44           C  
ATOM   2568  CB  ALA A 162     -32.559  -0.414   6.464  1.00 82.44           C  
ATOM   2569  HB1 ALA A 162     -33.124   0.507   6.600  1.00 82.44           H  
ATOM   2570  HB2 ALA A 162     -32.520  -0.937   7.419  1.00 82.44           H  
ATOM   2571  HB3 ALA A 162     -33.058  -1.034   5.719  1.00 82.44           H  
ATOM   2572  O   ALA A 162     -31.663   1.739   4.457  1.00 82.44           O  
ATOM   2573  N   SER A 163     -30.837  -0.155   3.559  1.00 80.44           N  
ATOM   2574  H   SER A 163     -30.467  -1.075   3.752  1.00 80.44           H  
ATOM   2575  CA  SER A 163     -31.000   0.241   2.153  1.00 80.44           C  
ATOM   2576  HA  SER A 163     -30.802   1.308   2.057  1.00 80.44           H  
ATOM   2577  C   SER A 163     -32.430  -0.033   1.675  1.00 80.44           C  
ATOM   2578  CB  SER A 163     -29.981  -0.500   1.286  1.00 80.44           C  
ATOM   2579  HB2 SER A 163     -30.182  -1.571   1.329  1.00 80.44           H  
ATOM   2580  HB3 SER A 163     -28.977  -0.323   1.669  1.00 80.44           H  
ATOM   2581  O   SER A 163     -32.728  -1.073   1.088  1.00 80.44           O  
ATOM   2582  OG  SER A 163     -30.063  -0.057  -0.058  1.00 80.44           O  
ATOM   2583  HG  SER A 163     -29.799  -0.799  -0.609  1.00 80.44           H  
ATOM   2584  N   SER A 164     -33.357   0.882   1.966  1.00 75.44           N  
ATOM   2585  H   SER A 164     -33.072   1.692   2.498  1.00 75.44           H  
ATOM   2586  CA  SER A 164     -34.786   0.673   1.698  1.00 75.44           C  
ATOM   2587  HA  SER A 164     -34.882  -0.040   0.879  1.00 75.44           H  
ATOM   2588  C   SER A 164     -35.512   1.954   1.272  1.00 75.44           C  
ATOM   2589  CB  SER A 164     -35.456   0.045   2.931  1.00 75.44           C  
ATOM   2590  HB2 SER A 164     -36.387  -0.438   2.634  1.00 75.44           H  
ATOM   2591  HB3 SER A 164     -34.797  -0.701   3.375  1.00 75.44           H  
ATOM   2592  O   SER A 164     -35.162   3.070   1.676  1.00 75.44           O  
ATOM   2593  OG  SER A 164     -35.743   1.064   3.866  1.00 75.44           O  
ATOM   2594  HG  SER A 164     -35.656   0.748   4.769  1.00 75.44           H  
ATOM   2595  N   GLY A 165     -36.569   1.789   0.468  1.00 68.88           N  
ATOM   2596  H   GLY A 165     -36.771   0.855   0.142  1.00 68.88           H  
ATOM   2597  CA  GLY A 165     -37.482   2.868   0.082  1.00 68.88           C  
ATOM   2598  HA2 GLY A 165     -38.012   3.214   0.970  1.00 68.88           H  
ATOM   2599  HA3 GLY A 165     -38.217   2.484  -0.625  1.00 68.88           H  
ATOM   2600  C   GLY A 165     -36.771   4.053  -0.577  1.00 68.88           C  
ATOM   2601  O   GLY A 165     -36.145   3.907  -1.621  1.00 68.88           O  
ATOM   2602  N   ALA A 166     -36.868   5.233   0.039  1.00 72.38           N  
ATOM   2603  H   ALA A 166     -37.378   5.289   0.908  1.00 72.38           H  
ATOM   2604  CA  ALA A 166     -36.226   6.453  -0.454  1.00 72.38           C  
ATOM   2605  HA  ALA A 166     -36.338   6.492  -1.538  1.00 72.38           H  
ATOM   2606  C   ALA A 166     -34.713   6.531  -0.161  1.00 72.38           C  
ATOM   2607  CB  ALA A 166     -36.975   7.649   0.144  1.00 72.38           C  
ATOM   2608  HB1 ALA A 166     -38.033   7.580  -0.107  1.00 72.38           H  
ATOM   2609  HB2 ALA A 166     -36.856   7.666   1.228  1.00 72.38           H  
ATOM   2610  HB3 ALA A 166     -36.570   8.574  -0.267  1.00 72.38           H  
ATOM   2611  O   ALA A 166     -34.031   7.389  -0.714  1.00 72.38           O  
ATOM   2612  N   HIS A 167     -34.184   5.646   0.690  1.00 77.88           N  
ATOM   2613  H   HIS A 167     -34.776   4.908   1.043  1.00 77.88           H  
ATOM   2614  CA  HIS A 167     -32.789   5.644   1.142  1.00 77.88           C  
ATOM   2615  HA  HIS A 167     -32.277   6.507   0.717  1.00 77.88           H  
ATOM   2616  C   HIS A 167     -32.033   4.409   0.635  1.00 77.88           C  
ATOM   2617  CB  HIS A 167     -32.730   5.785   2.668  1.00 77.88           C  
ATOM   2618  HB2 HIS A 167     -31.688   5.873   2.977  1.00 77.88           H  
ATOM   2619  HB3 HIS A 167     -33.136   4.879   3.119  1.00 77.88           H  
ATOM   2620  O   HIS A 167     -31.208   3.836   1.344  1.00 77.88           O  
ATOM   2621  CG  HIS A 167     -33.487   6.977   3.194  1.00 77.88           C  
ATOM   2622  CD2 HIS A 167     -34.755   6.960   3.705  1.00 77.88           C  
ATOM   2623  HD2 HIS A 167     -35.396   6.095   3.788  1.00 77.88           H  
ATOM   2624  ND1 HIS A 167     -33.044   8.278   3.265  1.00 77.88           N  
ATOM   2625  HD1 HIS A 167     -32.135   8.635   3.005  1.00 77.88           H  
ATOM   2626  CE1 HIS A 167     -34.014   9.021   3.820  1.00 77.88           C  
ATOM   2627  HE1 HIS A 167     -33.942  10.076   4.041  1.00 77.88           H  
ATOM   2628  NE2 HIS A 167     -35.082   8.257   4.095  1.00 77.88           N  
ATOM   2629  N   ILE A 168     -32.344   3.973  -0.587  1.00 78.31           N  
ATOM   2630  H   ILE A 168     -33.028   4.490  -1.122  1.00 78.31           H  
ATOM   2631  CA  ILE A 168     -31.611   2.893  -1.251  1.00 78.31           C  
ATOM   2632  HA  ILE A 168     -31.588   2.030  -0.586  1.00 78.31           H  
ATOM   2633  C   ILE A 168     -30.169   3.352  -1.477  1.00 78.31           C  
ATOM   2634  CB  ILE A 168     -32.309   2.470  -2.561  1.00 78.31           C  
ATOM   2635  HB  ILE A 168     -32.477   3.360  -3.167  1.00 78.31           H  
ATOM   2636  O   ILE A 168     -29.921   4.441  -2.000  1.00 78.31           O  
ATOM   2637  CG1 ILE A 168     -33.668   1.811  -2.238  1.00 78.31           C  
ATOM   2638 HG12 ILE A 168     -34.185   2.393  -1.475  1.00 78.31           H  
ATOM   2639 HG13 ILE A 168     -33.501   0.817  -1.822  1.00 78.31           H  
ATOM   2640  CG2 ILE A 168     -31.445   1.483  -3.367  1.00 78.31           C  
ATOM   2641 HG21 ILE A 168     -31.965   1.153  -4.266  1.00 78.31           H  
ATOM   2642 HG22 ILE A 168     -31.192   0.614  -2.759  1.00 78.31           H  
ATOM   2643 HG23 ILE A 168     -30.524   1.966  -3.695  1.00 78.31           H  
ATOM   2644  CD1 ILE A 168     -34.600   1.697  -3.453  1.00 78.31           C  
ATOM   2645 HD11 ILE A 168     -35.569   1.319  -3.125  1.00 78.31           H  
ATOM   2646 HD12 ILE A 168     -34.192   1.008  -4.192  1.00 78.31           H  
ATOM   2647 HD13 ILE A 168     -34.741   2.679  -3.905  1.00 78.31           H  
ATOM   2648  N   TRP A 169     -29.218   2.515  -1.073  1.00 82.94           N  
ATOM   2649  H   TRP A 169     -29.487   1.638  -0.651  1.00 82.94           H  
ATOM   2650  CA  TRP A 169     -27.801   2.782  -1.258  1.00 82.94           C  
ATOM   2651  HA  TRP A 169     -27.589   3.756  -0.815  1.00 82.94           H  
ATOM   2652  C   TRP A 169     -27.474   2.811  -2.760  1.00 82.94           C  
ATOM   2653  CB  TRP A 169     -26.961   1.738  -0.523  1.00 82.94           C  
ATOM   2654  HB2 TRP A 169     -25.917   1.903  -0.789  1.00 82.94           H  
ATOM   2655  HB3 TRP A 169     -27.231   0.748  -0.892  1.00 82.94           H  
ATOM   2656  O   TRP A 169     -27.934   1.942  -3.506  1.00 82.94           O  
ATOM   2657  CG  TRP A 169     -27.038   1.715   0.978  1.00 82.94           C  
ATOM   2658  CD1 TRP A 169     -27.982   2.269   1.782  1.00 82.94           C  
ATOM   2659  HD1 TRP A 169     -28.842   2.832   1.452  1.00 82.94           H  
ATOM   2660  CD2 TRP A 169     -26.111   1.042   1.878  1.00 82.94           C  
ATOM   2661  CE2 TRP A 169     -26.569   1.202   3.216  1.00 82.94           C  
ATOM   2662  CE3 TRP A 169     -24.931   0.296   1.689  1.00 82.94           C  
ATOM   2663  HE3 TRP A 169     -24.546   0.170   0.688  1.00 82.94           H  
ATOM   2664  NE1 TRP A 169     -27.715   1.950   3.101  1.00 82.94           N  
ATOM   2665  HE1 TRP A 169     -28.333   2.139   3.878  1.00 82.94           H  
ATOM   2666  CH2 TRP A 169     -24.750  -0.135   4.082  1.00 82.94           C  
ATOM   2667  HH2 TRP A 169     -24.265  -0.615   4.919  1.00 82.94           H  
ATOM   2668  CZ2 TRP A 169     -25.898   0.636   4.307  1.00 82.94           C  
ATOM   2669  HZ2 TRP A 169     -26.273   0.763   5.312  1.00 82.94           H  
ATOM   2670  CZ3 TRP A 169     -24.266  -0.302   2.773  1.00 82.94           C  
ATOM   2671  HZ3 TRP A 169     -23.392  -0.907   2.582  1.00 82.94           H  
ATOM   2672  N   PRO A 170     -26.707   3.805  -3.235  1.00 79.50           N  
ATOM   2673  CA  PRO A 170     -26.401   3.946  -4.655  1.00 79.50           C  
ATOM   2674  HA  PRO A 170     -27.324   3.931  -5.234  1.00 79.50           H  
ATOM   2675  C   PRO A 170     -25.488   2.820  -5.157  1.00 79.50           C  
ATOM   2676  CB  PRO A 170     -25.739   5.323  -4.777  1.00 79.50           C  
ATOM   2677  HB2 PRO A 170     -26.508   6.083  -4.919  1.00 79.50           H  
ATOM   2678  HB3 PRO A 170     -25.010   5.362  -5.586  1.00 79.50           H  
ATOM   2679  O   PRO A 170     -24.733   2.234  -4.386  1.00 79.50           O  
ATOM   2680  CG  PRO A 170     -25.079   5.514  -3.412  1.00 79.50           C  
ATOM   2681  HG2 PRO A 170     -24.932   6.567  -3.173  1.00 79.50           H  
ATOM   2682  HG3 PRO A 170     -24.135   4.971  -3.389  1.00 79.50           H  
ATOM   2683  CD  PRO A 170     -26.062   4.850  -2.456  1.00 79.50           C  
ATOM   2684  HD2 PRO A 170     -25.528   4.439  -1.599  1.00 79.50           H  
ATOM   2685  HD3 PRO A 170     -26.810   5.573  -2.129  1.00 79.50           H  
ATOM   2686  N   ASP A 171     -25.472   2.587  -6.471  1.00 79.88           N  
ATOM   2687  H   ASP A 171     -26.138   3.068  -7.058  1.00 79.88           H  
ATOM   2688  CA  ASP A 171     -24.503   1.703  -7.145  1.00 79.88           C  
ATOM   2689  HA  ASP A 171     -24.356   0.823  -6.518  1.00 79.88           H  
ATOM   2690  C   ASP A 171     -23.119   2.372  -7.288  1.00 79.88           C  
ATOM   2691  CB  ASP A 171     -25.092   1.215  -8.477  1.00 79.88           C  
ATOM   2692  HB2 ASP A 171     -26.080   0.794  -8.290  1.00 79.88           H  
ATOM   2693  HB3 ASP A 171     -25.209   2.064  -9.150  1.00 79.88           H  
ATOM   2694  O   ASP A 171     -22.552   2.527  -8.366  1.00 79.88           O  
ATOM   2695  CG  ASP A 171     -24.234   0.141  -9.152  1.00 79.88           C  
ATOM   2696  OD1 ASP A 171     -23.355  -0.444  -8.478  1.00 79.88           O  
ATOM   2697  OD2 ASP A 171     -24.485  -0.122 -10.347  1.00 79.88           O  
ATOM   2698  N   ASP A 172     -22.624   2.896  -6.173  1.00 84.38           N  
ATOM   2699  H   ASP A 172     -23.157   2.736  -5.330  1.00 84.38           H  
ATOM   2700  CA  ASP A 172     -21.303   3.482  -6.016  1.00 84.38           C  
ATOM   2701  HA  ASP A 172     -20.593   2.960  -6.658  1.00 84.38           H  
ATOM   2702  C   ASP A 172     -20.901   3.287  -4.556  1.00 84.38           C  
ATOM   2703  CB  ASP A 172     -21.327   4.970  -6.411  1.00 84.38           C  
ATOM   2704  HB2 ASP A 172     -21.677   5.056  -7.440  1.00 84.38           H  
ATOM   2705  HB3 ASP A 172     -22.031   5.505  -5.775  1.00 84.38           H  
ATOM   2706  O   ASP A 172     -21.356   4.024  -3.675  1.00 84.38           O  
ATOM   2707  CG  ASP A 172     -19.959   5.648  -6.314  1.00 84.38           C  
ATOM   2708  OD1 ASP A 172     -18.961   5.006  -5.913  1.00 84.38           O  
ATOM   2709  OD2 ASP A 172     -19.868   6.852  -6.654  1.00 84.38           O  
ATOM   2710  N   ILE A 173     -20.055   2.285  -4.306  1.00 89.94           N  
ATOM   2711  H   ILE A 173     -19.757   1.700  -5.073  1.00 89.94           H  
ATOM   2712  CA  ILE A 173     -19.594   1.938  -2.955  1.00 89.94           C  
ATOM   2713  HA  ILE A 173     -20.466   1.682  -2.353  1.00 89.94           H  
ATOM   2714  C   ILE A 173     -18.931   3.124  -2.253  1.00 89.94           C  
ATOM   2715  CB  ILE A 173     -18.668   0.704  -2.974  1.00 89.94           C  
ATOM   2716  HB  ILE A 173     -18.287   0.564  -1.962  1.00 89.94           H  
ATOM   2717  O   ILE A 173     -19.049   3.256  -1.040  1.00 89.94           O  
ATOM   2718  CG1 ILE A 173     -17.456   0.867  -3.918  1.00 89.94           C  
ATOM   2719 HG12 ILE A 173     -17.013   1.855  -3.792  1.00 89.94           H  
ATOM   2720 HG13 ILE A 173     -17.784   0.772  -4.953  1.00 89.94           H  
ATOM   2721  CG2 ILE A 173     -19.510  -0.534  -3.325  1.00 89.94           C  
ATOM   2722 HG21 ILE A 173     -18.893  -1.431  -3.387  1.00 89.94           H  
ATOM   2723 HG22 ILE A 173     -20.054  -0.395  -4.260  1.00 89.94           H  
ATOM   2724 HG23 ILE A 173     -20.237  -0.701  -2.531  1.00 89.94           H  
ATOM   2725  CD1 ILE A 173     -16.348  -0.158  -3.652  1.00 89.94           C  
ATOM   2726 HD11 ILE A 173     -15.604  -0.088  -4.446  1.00 89.94           H  
ATOM   2727 HD12 ILE A 173     -16.737  -1.177  -3.650  1.00 89.94           H  
ATOM   2728 HD13 ILE A 173     -15.875   0.047  -2.692  1.00 89.94           H  
ATOM   2729  N   THR A 174     -18.350   4.067  -3.011  1.00 88.69           N  
ATOM   2730  H   THR A 174     -18.365   3.960  -4.015  1.00 88.69           H  
ATOM   2731  CA  THR A 174     -17.715   5.264  -2.437  1.00 88.69           C  
ATOM   2732  HA  THR A 174     -17.024   4.905  -1.674  1.00 88.69           H  
ATOM   2733  C   THR A 174     -18.707   6.208  -1.749  1.00 88.69           C  
ATOM   2734  CB  THR A 174     -16.876   6.052  -3.454  1.00 88.69           C  
ATOM   2735  HB  THR A 174     -16.330   6.825  -2.913  1.00 88.69           H  
ATOM   2736  O   THR A 174     -18.313   7.124  -1.030  1.00 88.69           O  
ATOM   2737  CG2 THR A 174     -15.856   5.174  -4.171  1.00 88.69           C  
ATOM   2738 HG21 THR A 174     -15.189   4.720  -3.439  1.00 88.69           H  
ATOM   2739 HG22 THR A 174     -15.267   5.795  -4.846  1.00 88.69           H  
ATOM   2740 HG23 THR A 174     -16.349   4.391  -4.747  1.00 88.69           H  
ATOM   2741  OG1 THR A 174     -17.660   6.690  -4.442  1.00 88.69           O  
ATOM   2742  HG1 THR A 174     -18.118   6.000  -4.927  1.00 88.69           H  
ATOM   2743  N   LYS A 175     -20.012   5.999  -1.958  1.00 86.50           N  
ATOM   2744  H   LYS A 175     -20.261   5.223  -2.555  1.00 86.50           H  
ATOM   2745  CA  LYS A 175     -21.103   6.771  -1.352  1.00 86.50           C  
ATOM   2746  HA  LYS A 175     -20.685   7.626  -0.820  1.00 86.50           H  
ATOM   2747  C   LYS A 175     -21.882   5.979  -0.302  1.00 86.50           C  
ATOM   2748  CB  LYS A 175     -22.027   7.285  -2.460  1.00 86.50           C  
ATOM   2749  HB2 LYS A 175     -22.867   7.816  -2.012  1.00 86.50           H  
ATOM   2750  HB3 LYS A 175     -22.408   6.430  -3.019  1.00 86.50           H  
ATOM   2751  O   LYS A 175     -22.898   6.477   0.182  1.00 86.50           O  
ATOM   2752  CG  LYS A 175     -21.309   8.230  -3.424  1.00 86.50           C  
ATOM   2753  HG2 LYS A 175     -20.479   7.712  -3.903  1.00 86.50           H  
ATOM   2754  HG3 LYS A 175     -20.925   9.092  -2.878  1.00 86.50           H  
ATOM   2755  CD  LYS A 175     -22.290   8.693  -4.499  1.00 86.50           C  
ATOM   2756  HD2 LYS A 175     -23.089   9.280  -4.044  1.00 86.50           H  
ATOM   2757  HD3 LYS A 175     -22.712   7.816  -4.990  1.00 86.50           H  
ATOM   2758  CE  LYS A 175     -21.520   9.529  -5.515  1.00 86.50           C  
ATOM   2759  HE2 LYS A 175     -21.157  10.436  -5.031  1.00 86.50           H  
ATOM   2760  HE3 LYS A 175     -20.657   8.946  -5.835  1.00 86.50           H  
ATOM   2761  NZ  LYS A 175     -22.365   9.843  -6.686  1.00 86.50           N  
ATOM   2762  HZ1 LYS A 175     -23.196  10.347  -6.408  1.00 86.50           H  
ATOM   2763  HZ2 LYS A 175     -22.626   8.972  -7.126  1.00 86.50           H  
ATOM   2764  HZ3 LYS A 175     -21.833  10.377  -7.358  1.00 86.50           H  
ATOM   2765  N   TRP A 176     -21.459   4.760   0.028  1.00 88.94           N  
ATOM   2766  H   TRP A 176     -20.600   4.402  -0.366  1.00 88.94           H  
ATOM   2767  CA  TRP A 176     -22.145   3.945   1.027  1.00 88.94           C  
ATOM   2768  HA  TRP A 176     -23.213   3.995   0.816  1.00 88.94           H  
ATOM   2769  C   TRP A 176     -21.899   4.489   2.441  1.00 88.94           C  
ATOM   2770  CB  TRP A 176     -21.730   2.477   0.903  1.00 88.94           C  
ATOM   2771  HB2 TRP A 176     -20.642   2.404   0.904  1.00 88.94           H  
ATOM   2772  HB3 TRP A 176     -22.087   1.949   1.788  1.00 88.94           H  
ATOM   2773  O   TRP A 176     -20.764   4.844   2.767  1.00 88.94           O  
ATOM   2774  CG  TRP A 176     -22.269   1.744  -0.290  1.00 88.94           C  
ATOM   2775  CD1 TRP A 176     -22.902   2.282  -1.359  1.00 88.94           C  
ATOM   2776  HD1 TRP A 176     -23.086   3.335  -1.519  1.00 88.94           H  
ATOM   2777  CD2 TRP A 176     -22.230   0.307  -0.542  1.00 88.94           C  
ATOM   2778  CE2 TRP A 176     -22.885   0.046  -1.783  1.00 88.94           C  
ATOM   2779  CE3 TRP A 176     -21.709  -0.802   0.156  1.00 88.94           C  
ATOM   2780  HE3 TRP A 176     -21.196  -0.642   1.093  1.00 88.94           H  
ATOM   2781  NE1 TRP A 176     -23.276   1.284  -2.229  1.00 88.94           N  
ATOM   2782  HE1 TRP A 176     -23.774   1.462  -3.090  1.00 88.94           H  
ATOM   2783  CH2 TRP A 176     -22.446  -2.322  -1.612  1.00 88.94           C  
ATOM   2784  HH2 TRP A 176     -22.487  -3.320  -2.024  1.00 88.94           H  
ATOM   2785  CZ2 TRP A 176     -23.005  -1.243  -2.317  1.00 88.94           C  
ATOM   2786  HZ2 TRP A 176     -23.483  -1.397  -3.273  1.00 88.94           H  
ATOM   2787  CZ3 TRP A 176     -21.812  -2.102  -0.375  1.00 88.94           C  
ATOM   2788  HZ3 TRP A 176     -21.381  -2.935   0.160  1.00 88.94           H  
ATOM   2789  N   PRO A 177     -22.937   4.557   3.295  1.00 86.06           N  
ATOM   2790  CA  PRO A 177     -22.772   4.918   4.702  1.00 86.06           C  
ATOM   2791  HA  PRO A 177     -22.211   5.848   4.796  1.00 86.06           H  
ATOM   2792  C   PRO A 177     -22.028   3.810   5.458  1.00 86.06           C  
ATOM   2793  CB  PRO A 177     -24.198   5.119   5.220  1.00 86.06           C  
ATOM   2794  HB2 PRO A 177     -24.285   4.924   6.289  1.00 86.06           H  
ATOM   2795  HB3 PRO A 177     -24.532   6.131   4.991  1.00 86.06           H  
ATOM   2796  O   PRO A 177     -21.849   2.718   4.930  1.00 86.06           O  
ATOM   2797  CG  PRO A 177     -25.001   4.117   4.393  1.00 86.06           C  
ATOM   2798  HG2 PRO A 177     -24.896   3.127   4.836  1.00 86.06           H  
ATOM   2799  HG3 PRO A 177     -26.051   4.400   4.316  1.00 86.06           H  
ATOM   2800  CD  PRO A 177     -24.310   4.141   3.034  1.00 86.06           C  
ATOM   2801  HD2 PRO A 177     -24.347   3.148   2.586  1.00 86.06           H  
ATOM   2802  HD3 PRO A 177     -24.795   4.870   2.386  1.00 86.06           H  
ATOM   2803  N   ILE A 178     -21.606   4.058   6.698  1.00 88.31           N  
ATOM   2804  H   ILE A 178     -21.810   4.953   7.118  1.00 88.31           H  
ATOM   2805  CA  ILE A 178     -21.063   3.003   7.567  1.00 88.31           C  
ATOM   2806  HA  ILE A 178     -20.393   2.370   6.984  1.00 88.31           H  
ATOM   2807  C   ILE A 178     -22.227   2.142   8.065  1.00 88.31           C  
ATOM   2808  CB  ILE A 178     -20.246   3.606   8.732  1.00 88.31           C  
ATOM   2809  HB  ILE A 178     -20.878   4.308   9.276  1.00 88.31           H  
ATOM   2810  O   ILE A 178     -23.217   2.681   8.556  1.00 88.31           O  
ATOM   2811  CG1 ILE A 178     -19.021   4.366   8.173  1.00 88.31           C  
ATOM   2812 HG12 ILE A 178     -18.342   3.656   7.700  1.00 88.31           H  
ATOM   2813 HG13 ILE A 178     -19.348   5.077   7.414  1.00 88.31           H  
ATOM   2814  CG2 ILE A 178     -19.800   2.500   9.704  1.00 88.31           C  
ATOM   2815 HG21 ILE A 178     -20.659   2.026  10.178  1.00 88.31           H  
ATOM   2816 HG22 ILE A 178     -19.184   2.910  10.504  1.00 88.31           H  
ATOM   2817 HG23 ILE A 178     -19.223   1.744   9.172  1.00 88.31           H  
ATOM   2818  CD1 ILE A 178     -18.240   5.167   9.222  1.00 88.31           C  
ATOM   2819 HD11 ILE A 178     -17.489   5.778   8.722  1.00 88.31           H  
ATOM   2820 HD12 ILE A 178     -17.729   4.498   9.915  1.00 88.31           H  
ATOM   2821 HD13 ILE A 178     -18.917   5.820   9.774  1.00 88.31           H  
ATOM   2822  N   CYS A 179     -22.108   0.819   7.945  1.00 88.06           N  
ATOM   2823  H   CYS A 179     -21.250   0.436   7.573  1.00 88.06           H  
ATOM   2824  CA  CYS A 179     -23.075  -0.099   8.538  1.00 88.06           C  
ATOM   2825  HA  CYS A 179     -24.076   0.319   8.431  1.00 88.06           H  
ATOM   2826  C   CYS A 179     -22.776  -0.267  10.033  1.00 88.06           C  
ATOM   2827  CB  CYS A 179     -23.041  -1.439   7.799  1.00 88.06           C  
ATOM   2828  HB2 CYS A 179     -22.122  -1.968   8.051  1.00 88.06           H  
ATOM   2829  HB3 CYS A 179     -23.065  -1.262   6.723  1.00 88.06           H  
ATOM   2830  O   CYS A 179     -21.780  -0.896  10.392  1.00 88.06           O  
ATOM   2831  SG  CYS A 179     -24.454  -2.468   8.245  1.00 88.06           S  
ATOM   2832  N   THR A 180     -23.600   0.324  10.898  1.00 83.69           N  
ATOM   2833  H   THR A 180     -24.431   0.780  10.548  1.00 83.69           H  
ATOM   2834  CA  THR A 180     -23.421   0.290  12.359  1.00 83.69           C  
ATOM   2835  HA  THR A 180     -22.356   0.275  12.590  1.00 83.69           H  
ATOM   2836  C   THR A 180     -24.016  -0.957  12.986  1.00 83.69           C  
ATOM   2837  CB  THR A 180     -24.041   1.524  13.035  1.00 83.69           C  
ATOM   2838  HB  THR A 180     -24.094   1.364  14.112  1.00 83.69           H  
ATOM   2839  O   THR A 180     -23.453  -1.484  13.943  1.00 83.69           O  
ATOM   2840  CG2 THR A 180     -23.178   2.762  12.780  1.00 83.69           C  
ATOM   2841 HG21 THR A 180     -22.251   2.682  13.348  1.00 83.69           H  
ATOM   2842 HG22 THR A 180     -22.944   2.845  11.719  1.00 83.69           H  
ATOM   2843 HG23 THR A 180     -23.718   3.655  13.094  1.00 83.69           H  
ATOM   2844  OG1 THR A 180     -25.335   1.823  12.558  1.00 83.69           O  
ATOM   2845  HG1 THR A 180     -25.993   1.437  13.139  1.00 83.69           H  
ATOM   2846  N   GLU A 181     -25.130  -1.442  12.438  1.00 81.12           N  
ATOM   2847  H   GLU A 181     -25.542  -0.947  11.660  1.00 81.12           H  
ATOM   2848  CA  GLU A 181     -25.793  -2.650  12.911  1.00 81.12           C  
ATOM   2849  HA  GLU A 181     -25.132  -3.147  13.621  1.00 81.12           H  
ATOM   2850  C   GLU A 181     -26.030  -3.609  11.745  1.00 81.12           C  
ATOM   2851  CB  GLU A 181     -27.079  -2.305  13.677  1.00 81.12           C  
ATOM   2852  HB2 GLU A 181     -27.889  -2.147  12.965  1.00 81.12           H  
ATOM   2853  HB3 GLU A 181     -26.921  -1.391  14.249  1.00 81.12           H  
ATOM   2854  O   GLU A 181     -26.705  -3.308  10.755  1.00 81.12           O  
ATOM   2855  CG  GLU A 181     -27.466  -3.422  14.656  1.00 81.12           C  
ATOM   2856  HG2 GLU A 181     -26.629  -3.595  15.333  1.00 81.12           H  
ATOM   2857  HG3 GLU A 181     -27.632  -4.340  14.092  1.00 81.12           H  
ATOM   2858  CD  GLU A 181     -28.727  -3.099  15.478  1.00 81.12           C  
ATOM   2859  OE1 GLU A 181     -28.887  -3.736  16.545  1.00 81.12           O  
ATOM   2860  OE2 GLU A 181     -29.544  -2.262  15.028  1.00 81.12           O  
ATOM   2861  N   GLN A 182     -25.446  -4.791  11.879  1.00 76.44           N  
ATOM   2862  H   GLN A 182     -24.920  -4.970  12.722  1.00 76.44           H  
ATOM   2863  CA  GLN A 182     -25.667  -5.929  11.008  1.00 76.44           C  
ATOM   2864  HA  GLN A 182     -26.583  -5.778  10.435  1.00 76.44           H  
ATOM   2865  C   GLN A 182     -25.845  -7.140  11.911  1.00 76.44           C  
ATOM   2866  CB  GLN A 182     -24.485  -6.075  10.037  1.00 76.44           C  
ATOM   2867  HB2 GLN A 182     -23.567  -6.265  10.593  1.00 76.44           H  
ATOM   2868  HB3 GLN A 182     -24.371  -5.141   9.488  1.00 76.44           H  
ATOM   2869  O   GLN A 182     -25.114  -7.285  12.895  1.00 76.44           O  
ATOM   2870  CG  GLN A 182     -24.716  -7.209   9.032  1.00 76.44           C  
ATOM   2871  HG2 GLN A 182     -25.698  -7.092   8.574  1.00 76.44           H  
ATOM   2872  HG3 GLN A 182     -24.697  -8.167   9.553  1.00 76.44           H  
ATOM   2873  CD  GLN A 182     -23.679  -7.216   7.920  1.00 76.44           C  
ATOM   2874  NE2 GLN A 182     -22.893  -8.257   7.800  1.00 76.44           N  
ATOM   2875 HE21 GLN A 182     -22.949  -9.029   8.450  1.00 76.44           H  
ATOM   2876 HE22 GLN A 182     -22.197  -8.217   7.070  1.00 76.44           H  
ATOM   2877  OE1 GLN A 182     -23.595  -6.319   7.096  1.00 76.44           O  
ATOM   2878  N   ALA A 183     -26.803  -8.007  11.584  1.00 65.19           N  
ATOM   2879  H   ALA A 183     -27.401  -7.821  10.792  1.00 65.19           H  
ATOM   2880  CA  ALA A 183     -26.977  -9.255  12.309  1.00 65.19           C  
ATOM   2881  HA  ALA A 183     -27.299  -9.025  13.325  1.00 65.19           H  
ATOM   2882  C   ALA A 183     -25.628  -9.993  12.366  1.00 65.19           C  
ATOM   2883  CB  ALA A 183     -28.076 -10.078  11.626  1.00 65.19           C  
ATOM   2884  HB1 ALA A 183     -28.225 -11.013  12.167  1.00 65.19           H  
ATOM   2885  HB2 ALA A 183     -29.011  -9.519  11.623  1.00 65.19           H  
ATOM   2886  HB3 ALA A 183     -27.790 -10.308  10.599  1.00 65.19           H  
ATOM   2887  O   ALA A 183     -25.036 -10.299  11.327  1.00 65.19           O  
ATOM   2888  N   GLN A 184     -25.118 -10.236  13.580  1.00 60.06           N  
ATOM   2889  H   GLN A 184     -25.615  -9.887  14.386  1.00 60.06           H  
ATOM   2890  CA  GLN A 184     -23.903 -11.023  13.800  1.00 60.06           C  
ATOM   2891  HA  GLN A 184     -23.148 -10.722  13.074  1.00 60.06           H  
ATOM   2892  C   GLN A 184     -24.213 -12.502  13.542  1.00 60.06           C  
ATOM   2893  CB  GLN A 184     -23.328 -10.802  15.213  1.00 60.06           C  
ATOM   2894  HB2 GLN A 184     -24.116 -10.926  15.955  1.00 60.06           H  
ATOM   2895  HB3 GLN A 184     -22.573 -11.569  15.389  1.00 60.06           H  
ATOM   2896  O   GLN A 184     -24.278 -13.310  14.464  1.00 60.06           O  
ATOM   2897  CG  GLN A 184     -22.644  -9.443  15.409  1.00 60.06           C  
ATOM   2898  HG2 GLN A 184     -21.934  -9.282  14.598  1.00 60.06           H  
ATOM   2899  HG3 GLN A 184     -23.391  -8.649  15.372  1.00 60.06           H  
ATOM   2900  CD  GLN A 184     -21.886  -9.353  16.736  1.00 60.06           C  
ATOM   2901  NE2 GLN A 184     -21.122  -8.304  16.946  1.00 60.06           N  
ATOM   2902 HE21 GLN A 184     -21.096  -7.551  16.273  1.00 60.06           H  
ATOM   2903 HE22 GLN A 184     -20.669  -8.262  17.848  1.00 60.06           H  
ATOM   2904  OE1 GLN A 184     -21.943 -10.205  17.609  1.00 60.06           O  
ATOM   2905  N   SER A 185     -24.460 -12.855  12.283  1.00 59.91           N  
ATOM   2906  H   SER A 185     -24.472 -12.131  11.578  1.00 59.91           H  
ATOM   2907  CA  SER A 185     -24.691 -14.230  11.864  1.00 59.91           C  
ATOM   2908  HA  SER A 185     -24.797 -14.868  12.741  1.00 59.91           H  
ATOM   2909  C   SER A 185     -23.495 -14.716  11.056  1.00 59.91           C  
ATOM   2910  CB  SER A 185     -26.005 -14.350  11.089  1.00 59.91           C  
ATOM   2911  HB2 SER A 185     -26.256 -15.409  11.030  1.00 59.91           H  
ATOM   2912  HB3 SER A 185     -26.804 -13.835  11.622  1.00 59.91           H  
ATOM   2913  O   SER A 185     -23.199 -14.156  10.005  1.00 59.91           O  
ATOM   2914  OG  SER A 185     -25.900 -13.855   9.773  1.00 59.91           O  
ATOM   2915  HG  SER A 185     -24.971 -13.737   9.563  1.00 59.91           H  
ATOM   2916  N   ASN A 186     -22.837 -15.786  11.504  1.00 58.81           N  
ATOM   2917  H   ASN A 186     -23.103 -16.166  12.401  1.00 58.81           H  
ATOM   2918  CA  ASN A 186     -21.669 -16.358  10.813  1.00 58.81           C  
ATOM   2919  HA  ASN A 186     -20.999 -15.546  10.528  1.00 58.81           H  
ATOM   2920  C   ASN A 186     -22.019 -17.097   9.503  1.00 58.81           C  
ATOM   2921  CB  ASN A 186     -20.927 -17.295  11.787  1.00 58.81           C  
ATOM   2922  HB2 ASN A 186     -20.148 -17.827  11.241  1.00 58.81           H  
ATOM   2923  HB3 ASN A 186     -21.624 -18.037  12.178  1.00 58.81           H  
ATOM   2924  O   ASN A 186     -21.140 -17.693   8.883  1.00 58.81           O  
ATOM   2925  CG  ASN A 186     -20.240 -16.579  12.934  1.00 58.81           C  
ATOM   2926  ND2 ASN A 186     -19.894 -17.297  13.977  1.00 58.81           N  
ATOM   2927 HD21 ASN A 186     -20.094 -18.287  13.999  1.00 58.81           H  
ATOM   2928 HD22 ASN A 186     -19.466 -16.781  14.731  1.00 58.81           H  
ATOM   2929  OD1 ASN A 186     -19.989 -15.389  12.932  1.00 58.81           O  
ATOM   2930  N   HIS A 187     -23.300 -17.140   9.129  1.00 76.81           N  
ATOM   2931  H   HIS A 187     -23.953 -16.540   9.612  1.00 76.81           H  
ATOM   2932  CA  HIS A 187     -23.819 -18.011   8.079  1.00 76.81           C  
ATOM   2933  HA  HIS A 187     -23.017 -18.246   7.379  1.00 76.81           H  
ATOM   2934  C   HIS A 187     -24.909 -17.307   7.260  1.00 76.81           C  
ATOM   2935  CB  HIS A 187     -24.313 -19.323   8.721  1.00 76.81           C  
ATOM   2936  HB2 HIS A 187     -24.679 -19.964   7.919  1.00 76.81           H  
ATOM   2937  HB3 HIS A 187     -25.147 -19.107   9.389  1.00 76.81           H  
ATOM   2938  O   HIS A 187     -26.052 -17.749   7.230  1.00 76.81           O  
ATOM   2939  CG  HIS A 187     -23.260 -20.094   9.481  1.00 76.81           C  
ATOM   2940  CD2 HIS A 187     -23.325 -20.518  10.781  1.00 76.81           C  
ATOM   2941  HD2 HIS A 187     -24.166 -20.384  11.445  1.00 76.81           H  
ATOM   2942  ND1 HIS A 187     -22.016 -20.434   9.010  1.00 76.81           N  
ATOM   2943  HD1 HIS A 187     -21.606 -20.064   8.164  1.00 76.81           H  
ATOM   2944  CE1 HIS A 187     -21.340 -21.027  10.004  1.00 76.81           C  
ATOM   2945  HE1 HIS A 187     -20.305 -21.329   9.947  1.00 76.81           H  
ATOM   2946  NE2 HIS A 187     -22.098 -21.111  11.110  1.00 76.81           N  
ATOM   2947  N   THR A 188     -24.588 -16.190   6.613  1.00 76.25           N  
ATOM   2948  H   THR A 188     -23.633 -15.866   6.668  1.00 76.25           H  
ATOM   2949  CA  THR A 188     -25.487 -15.508   5.665  1.00 76.25           C  
ATOM   2950  HA  THR A 188     -26.504 -15.545   6.054  1.00 76.25           H  
ATOM   2951  C   THR A 188     -25.507 -16.165   4.287  1.00 76.25           C  
ATOM   2952  CB  THR A 188     -25.118 -14.031   5.472  1.00 76.25           C  
ATOM   2953  HB  THR A 188     -25.841 -13.588   4.787  1.00 76.25           H  
ATOM   2954  O   THR A 188     -26.399 -15.875   3.494  1.00 76.25           O  
ATOM   2955  CG2 THR A 188     -25.165 -13.229   6.765  1.00 76.25           C  
ATOM   2956 HG21 THR A 188     -24.998 -12.175   6.543  1.00 76.25           H  
ATOM   2957 HG22 THR A 188     -26.149 -13.338   7.222  1.00 76.25           H  
ATOM   2958 HG23 THR A 188     -24.392 -13.576   7.451  1.00 76.25           H  
ATOM   2959  OG1 THR A 188     -23.840 -13.897   4.900  1.00 76.25           O  
ATOM   2960  HG1 THR A 188     -23.195 -14.261   5.510  1.00 76.25           H  
ATOM   2961  N   GLY A 189     -24.541 -17.035   3.974  1.00 75.94           N  
ATOM   2962  H   GLY A 189     -23.765 -17.120   4.615  1.00 75.94           H  
ATOM   2963  CA  GLY A 189     -24.361 -17.618   2.642  1.00 75.94           C  
ATOM   2964  HA2 GLY A 189     -25.330 -17.900   2.228  1.00 75.94           H  
ATOM   2965  HA3 GLY A 189     -23.746 -18.513   2.732  1.00 75.94           H  
ATOM   2966  C   GLY A 189     -23.671 -16.669   1.655  1.00 75.94           C  
ATOM   2967  O   GLY A 189     -23.461 -17.025   0.496  1.00 75.94           O  
ATOM   2968  N   LEU A 190     -23.300 -15.462   2.095  1.00 81.44           N  
ATOM   2969  H   LEU A 190     -23.442 -15.253   3.073  1.00 81.44           H  
ATOM   2970  CA  LEU A 190     -22.544 -14.494   1.312  1.00 81.44           C  
ATOM   2971  HA  LEU A 190     -22.594 -14.753   0.254  1.00 81.44           H  
ATOM   2972  C   LEU A 190     -21.077 -14.541   1.735  1.00 81.44           C  
ATOM   2973  CB  LEU A 190     -23.143 -13.094   1.503  1.00 81.44           C  
ATOM   2974  HB2 LEU A 190     -23.154 -12.869   2.570  1.00 81.44           H  
ATOM   2975  HB3 LEU A 190     -22.489 -12.367   1.021  1.00 81.44           H  
ATOM   2976  O   LEU A 190     -20.721 -14.122   2.834  1.00 81.44           O  
ATOM   2977  CG  LEU A 190     -24.573 -12.920   0.970  1.00 81.44           C  
ATOM   2978  HG  LEU A 190     -25.243 -13.629   1.457  1.00 81.44           H  
ATOM   2979  CD1 LEU A 190     -25.050 -11.507   1.308  1.00 81.44           C  
ATOM   2980 HD11 LEU A 190     -26.059 -11.347   0.928  1.00 81.44           H  
ATOM   2981 HD12 LEU A 190     -24.369 -10.761   0.899  1.00 81.44           H  
ATOM   2982 HD13 LEU A 190     -25.071 -11.395   2.392  1.00 81.44           H  
ATOM   2983  CD2 LEU A 190     -24.646 -13.134  -0.546  1.00 81.44           C  
ATOM   2984 HD21 LEU A 190     -23.855 -12.572  -1.043  1.00 81.44           H  
ATOM   2985 HD22 LEU A 190     -24.511 -14.195  -0.756  1.00 81.44           H  
ATOM   2986 HD23 LEU A 190     -25.634 -12.848  -0.908  1.00 81.44           H  
ATOM   2987  N   LEU A 191     -20.214 -15.007   0.830  1.00 82.25           N  
ATOM   2988  H   LEU A 191     -20.594 -15.375  -0.030  1.00 82.25           H  
ATOM   2989  CA  LEU A 191     -18.795 -15.247   1.112  1.00 82.25           C  
ATOM   2990  HA  LEU A 191     -18.731 -16.030   1.868  1.00 82.25           H  
ATOM   2991  C   LEU A 191     -18.064 -14.006   1.663  1.00 82.25           C  
ATOM   2992  CB  LEU A 191     -18.124 -15.731  -0.190  1.00 82.25           C  
ATOM   2993  HB2 LEU A 191     -18.843 -16.266  -0.810  1.00 82.25           H  
ATOM   2994  HB3 LEU A 191     -17.800 -14.858  -0.757  1.00 82.25           H  
ATOM   2995  O   LEU A 191     -17.200 -14.127   2.527  1.00 82.25           O  
ATOM   2996  CG  LEU A 191     -16.923 -16.658   0.075  1.00 82.25           C  
ATOM   2997  HG  LEU A 191     -16.469 -16.406   1.034  1.00 82.25           H  
ATOM   2998  CD1 LEU A 191     -17.371 -18.120   0.108  1.00 82.25           C  
ATOM   2999 HD11 LEU A 191     -16.515 -18.756   0.335  1.00 82.25           H  
ATOM   3000 HD12 LEU A 191     -17.785 -18.413  -0.856  1.00 82.25           H  
ATOM   3001 HD13 LEU A 191     -18.126 -18.257   0.883  1.00 82.25           H  
ATOM   3002  CD2 LEU A 191     -15.862 -16.508  -1.014  1.00 82.25           C  
ATOM   3003 HD21 LEU A 191     -15.531 -15.471  -1.072  1.00 82.25           H  
ATOM   3004 HD22 LEU A 191     -16.269 -16.808  -1.980  1.00 82.25           H  
ATOM   3005 HD23 LEU A 191     -15.003 -17.136  -0.780  1.00 82.25           H  
ATOM   3006  N   HIS A 192     -18.417 -12.812   1.174  1.00 86.81           N  
ATOM   3007  H   HIS A 192     -19.160 -12.773   0.491  1.00 86.81           H  
ATOM   3008  CA  HIS A 192     -17.831 -11.535   1.601  1.00 86.81           C  
ATOM   3009  HA  HIS A 192     -16.760 -11.671   1.750  1.00 86.81           H  
ATOM   3010  C   HIS A 192     -18.387 -11.003   2.925  1.00 86.81           C  
ATOM   3011  CB  HIS A 192     -18.037 -10.492   0.496  1.00 86.81           C  
ATOM   3012  HB2 HIS A 192     -17.570 -10.847  -0.423  1.00 86.81           H  
ATOM   3013  HB3 HIS A 192     -17.545  -9.563   0.783  1.00 86.81           H  
ATOM   3014  O   HIS A 192     -17.803 -10.074   3.473  1.00 86.81           O  
ATOM   3015  CG  HIS A 192     -19.490 -10.201   0.221  1.00 86.81           C  
ATOM   3016  CD2 HIS A 192     -20.189  -9.109   0.649  1.00 86.81           C  
ATOM   3017  HD2 HIS A 192     -19.810  -8.297   1.254  1.00 86.81           H  
ATOM   3018  ND1 HIS A 192     -20.336 -11.021  -0.531  1.00 86.81           N  
ATOM   3019  CE1 HIS A 192     -21.515 -10.386  -0.553  1.00 86.81           C  
ATOM   3020  HE1 HIS A 192     -22.398 -10.749  -1.058  1.00 86.81           H  
ATOM   3021  NE2 HIS A 192     -21.459  -9.242   0.140  1.00 86.81           N  
ATOM   3022  HE2 HIS A 192     -22.240  -8.612   0.259  1.00 86.81           H  
ATOM   3023  N   ILE A 193     -19.495 -11.550   3.430  1.00 87.12           N  
ATOM   3024  H   ILE A 193     -19.901 -12.338   2.946  1.00 87.12           H  
ATOM   3025  CA  ILE A 193     -20.066 -11.202   4.739  1.00 87.12           C  
ATOM   3026  HA  ILE A 193     -19.674 -10.238   5.066  1.00 87.12           H  
ATOM   3027  C   ILE A 193     -19.633 -12.202   5.808  1.00 87.12           C  
ATOM   3028  CB  ILE A 193     -21.605 -11.098   4.652  1.00 87.12           C  
ATOM   3029  HB  ILE A 193     -21.982 -12.028   4.226  1.00 87.12           H  
ATOM   3030  O   ILE A 193     -19.269 -11.793   6.904  1.00 87.12           O  
ATOM   3031  CG1 ILE A 193     -22.074  -9.941   3.744  1.00 87.12           C  
ATOM   3032 HG12 ILE A 193     -23.162  -9.890   3.772  1.00 87.12           H  
ATOM   3033 HG13 ILE A 193     -21.789 -10.158   2.715  1.00 87.12           H  
ATOM   3034  CG2 ILE A 193     -22.232 -10.958   6.047  1.00 87.12           C  
ATOM   3035 HG21 ILE A 193     -21.649 -10.265   6.654  1.00 87.12           H  
ATOM   3036 HG22 ILE A 193     -22.230 -11.927   6.546  1.00 87.12           H  
ATOM   3037 HG23 ILE A 193     -23.266 -10.620   5.973  1.00 87.12           H  
ATOM   3038  CD1 ILE A 193     -21.508  -8.571   4.141  1.00 87.12           C  
ATOM   3039 HD11 ILE A 193     -21.593  -8.409   5.215  1.00 87.12           H  
ATOM   3040 HD12 ILE A 193     -22.067  -7.780   3.641  1.00 87.12           H  
ATOM   3041 HD13 ILE A 193     -20.462  -8.503   3.840  1.00 87.12           H  
ATOM   3042  N   ASP A 194     -19.613 -13.492   5.475  1.00 85.88           N  
ATOM   3043  H   ASP A 194     -19.986 -13.758   4.575  1.00 85.88           H  
ATOM   3044  CA  ASP A 194     -19.303 -14.569   6.425  1.00 85.88           C  
ATOM   3045  HA  ASP A 194     -19.809 -14.358   7.367  1.00 85.88           H  
ATOM   3046  C   ASP A 194     -17.798 -14.676   6.748  1.00 85.88           C  
ATOM   3047  CB  ASP A 194     -19.860 -15.894   5.871  1.00 85.88           C  
ATOM   3048  HB2 ASP A 194     -19.540 -16.709   6.521  1.00 85.88           H  
ATOM   3049  HB3 ASP A 194     -19.440 -16.071   4.881  1.00 85.88           H  
ATOM   3050  O   ASP A 194     -17.384 -15.425   7.635  1.00 85.88           O  
ATOM   3051  CG  ASP A 194     -21.391 -15.933   5.789  1.00 85.88           C  
ATOM   3052  OD1 ASP A 194     -22.068 -15.077   6.401  1.00 85.88           O  
ATOM   3053  OD2 ASP A 194     -21.945 -16.835   5.119  1.00 85.88           O  
ATOM   3054  N   CYS A 195     -16.953 -13.935   6.030  1.00 84.69           N  
ATOM   3055  H   CYS A 195     -17.351 -13.306   5.347  1.00 84.69           H  
ATOM   3056  CA  CYS A 195     -15.512 -13.914   6.234  1.00 84.69           C  
ATOM   3057  HA  CYS A 195     -15.193 -14.930   6.467  1.00 84.69           H  
ATOM   3058  C   CYS A 195     -15.095 -13.008   7.404  1.00 84.69           C  
ATOM   3059  CB  CYS A 195     -14.837 -13.507   4.923  1.00 84.69           C  
ATOM   3060  HB2 CYS A 195     -13.756 -13.591   5.031  1.00 84.69           H  
ATOM   3061  HB3 CYS A 195     -15.151 -14.215   4.156  1.00 84.69           H  
ATOM   3062  O   CYS A 195     -15.614 -11.912   7.601  1.00 84.69           O  
ATOM   3063  SG  CYS A 195     -15.244 -11.841   4.329  1.00 84.69           S  
ATOM   3064  N   LYS A 196     -14.063 -13.414   8.153  1.00 84.19           N  
ATOM   3065  H   LYS A 196     -13.682 -14.335   7.986  1.00 84.19           H  
ATOM   3066  CA  LYS A 196     -13.471 -12.557   9.190  1.00 84.19           C  
ATOM   3067  HA  LYS A 196     -14.289 -12.120   9.762  1.00 84.19           H  
ATOM   3068  C   LYS A 196     -12.685 -11.415   8.541  1.00 84.19           C  
ATOM   3069  CB  LYS A 196     -12.611 -13.405  10.139  1.00 84.19           C  
ATOM   3070  HB2 LYS A 196     -11.742 -13.784   9.601  1.00 84.19           H  
ATOM   3071  HB3 LYS A 196     -13.201 -14.255  10.482  1.00 84.19           H  
ATOM   3072  O   LYS A 196     -11.660 -11.657   7.902  1.00 84.19           O  
ATOM   3073  CG  LYS A 196     -12.152 -12.596  11.363  1.00 84.19           C  
ATOM   3074  HG2 LYS A 196     -13.027 -12.237  11.904  1.00 84.19           H  
ATOM   3075  HG3 LYS A 196     -11.563 -11.740  11.036  1.00 84.19           H  
ATOM   3076  CD  LYS A 196     -11.299 -13.464  12.297  1.00 84.19           C  
ATOM   3077  HD2 LYS A 196     -10.438 -13.833  11.740  1.00 84.19           H  
ATOM   3078  HD3 LYS A 196     -11.894 -14.311  12.640  1.00 84.19           H  
ATOM   3079  CE  LYS A 196     -10.825 -12.639  13.499  1.00 84.19           C  
ATOM   3080  HE2 LYS A 196     -10.289 -11.766  13.125  1.00 84.19           H  
ATOM   3081  HE3 LYS A 196     -11.700 -12.280  14.040  1.00 84.19           H  
ATOM   3082  NZ  LYS A 196      -9.947 -13.430  14.401  1.00 84.19           N  
ATOM   3083  HZ1 LYS A 196      -9.130 -13.762  13.909  1.00 84.19           H  
ATOM   3084  HZ2 LYS A 196      -9.629 -12.859  15.172  1.00 84.19           H  
ATOM   3085  HZ3 LYS A 196     -10.444 -14.225  14.776  1.00 84.19           H  
ATOM   3086  N   ILE A 197     -13.123 -10.173   8.732  1.00 87.94           N  
ATOM   3087  H   ILE A 197     -14.025 -10.044   9.166  1.00 87.94           H  
ATOM   3088  CA  ILE A 197     -12.418  -9.002   8.195  1.00 87.94           C  
ATOM   3089  HA  ILE A 197     -12.299  -9.176   7.125  1.00 87.94           H  
ATOM   3090  C   ILE A 197     -11.004  -8.888   8.802  1.00 87.94           C  
ATOM   3091  CB  ILE A 197     -13.293  -7.736   8.345  1.00 87.94           C  
ATOM   3092  HB  ILE A 197     -14.279  -7.987   7.953  1.00 87.94           H  
ATOM   3093  O   ILE A 197     -10.840  -8.859  10.023  1.00 87.94           O  
ATOM   3094  CG1 ILE A 197     -12.732  -6.596   7.475  1.00 87.94           C  
ATOM   3095 HG12 ILE A 197     -12.493  -6.985   6.485  1.00 87.94           H  
ATOM   3096 HG13 ILE A 197     -11.811  -6.225   7.926  1.00 87.94           H  
ATOM   3097  CG2 ILE A 197     -13.474  -7.291   9.809  1.00 87.94           C  
ATOM   3098 HG21 ILE A 197     -12.546  -6.870  10.197  1.00 87.94           H  
ATOM   3099 HG22 ILE A 197     -13.771  -8.138  10.426  1.00 87.94           H  
ATOM   3100 HG23 ILE A 197     -14.263  -6.540   9.864  1.00 87.94           H  
ATOM   3101  CD1 ILE A 197     -13.705  -5.424   7.287  1.00 87.94           C  
ATOM   3102 HD11 ILE A 197     -14.635  -5.778   6.844  1.00 87.94           H  
ATOM   3103 HD12 ILE A 197     -13.258  -4.688   6.618  1.00 87.94           H  
ATOM   3104 HD13 ILE A 197     -13.914  -4.941   8.242  1.00 87.94           H  
ATOM   3105  N   LYS A 198      -9.969  -8.874   7.949  1.00 85.88           N  
ATOM   3106  H   LYS A 198     -10.181  -8.978   6.967  1.00 85.88           H  
ATOM   3107  CA  LYS A 198      -8.550  -8.767   8.352  1.00 85.88           C  
ATOM   3108  HA  LYS A 198      -8.446  -9.049   9.399  1.00 85.88           H  
ATOM   3109  C   LYS A 198      -8.005  -7.346   8.268  1.00 85.88           C  
ATOM   3110  CB  LYS A 198      -7.664  -9.696   7.501  1.00 85.88           C  
ATOM   3111  HB2 LYS A 198      -6.635  -9.342   7.559  1.00 85.88           H  
ATOM   3112  HB3 LYS A 198      -7.972  -9.650   6.456  1.00 85.88           H  
ATOM   3113  O   LYS A 198      -7.070  -7.022   8.998  1.00 85.88           O  
ATOM   3114  CG  LYS A 198      -7.682 -11.150   7.990  1.00 85.88           C  
ATOM   3115  HG2 LYS A 198      -7.435 -11.171   9.052  1.00 85.88           H  
ATOM   3116  HG3 LYS A 198      -8.682 -11.562   7.854  1.00 85.88           H  
ATOM   3117  CD  LYS A 198      -6.649 -11.997   7.222  1.00 85.88           C  
ATOM   3118  HD2 LYS A 198      -6.931 -12.022   6.169  1.00 85.88           H  
ATOM   3119  HD3 LYS A 198      -5.664 -11.541   7.313  1.00 85.88           H  
ATOM   3120  CE  LYS A 198      -6.601 -13.427   7.774  1.00 85.88           C  
ATOM   3121  HE2 LYS A 198      -6.274 -13.396   8.813  1.00 85.88           H  
ATOM   3122  HE3 LYS A 198      -7.620 -13.813   7.754  1.00 85.88           H  
ATOM   3123  NZ  LYS A 198      -5.721 -14.334   6.986  1.00 85.88           N  
ATOM   3124  HZ1 LYS A 198      -6.074 -14.469   6.050  1.00 85.88           H  
ATOM   3125  HZ2 LYS A 198      -5.718 -15.270   7.367  1.00 85.88           H  
ATOM   3126  HZ3 LYS A 198      -4.766 -14.009   6.937  1.00 85.88           H  
ATOM   3127  N   GLY A 199      -8.566  -6.523   7.386  1.00 90.44           N  
ATOM   3128  H   GLY A 199      -9.358  -6.844   6.849  1.00 90.44           H  
ATOM   3129  CA  GLY A 199      -8.121  -5.151   7.190  1.00 90.44           C  
ATOM   3130  HA2 GLY A 199      -7.481  -4.875   8.028  1.00 90.44           H  
ATOM   3131  HA3 GLY A 199      -7.542  -5.059   6.270  1.00 90.44           H  
ATOM   3132  C   GLY A 199      -9.270  -4.161   7.146  1.00 90.44           C  
ATOM   3133  O   GLY A 199     -10.368  -4.492   6.705  1.00 90.44           O  
ATOM   3134  N   ARG A 200      -9.002  -2.952   7.629  1.00 95.00           N  
ATOM   3135  H   ARG A 200      -8.041  -2.755   7.872  1.00 95.00           H  
ATOM   3136  CA  ARG A 200      -9.927  -1.815   7.657  1.00 95.00           C  
ATOM   3137  HA  ARG A 200     -10.711  -1.967   6.914  1.00 95.00           H  
ATOM   3138  C   ARG A 200      -9.179  -0.535   7.270  1.00 95.00           C  
ATOM   3139  CB  ARG A 200     -10.569  -1.694   9.048  1.00 95.00           C  
ATOM   3140  HB2 ARG A 200     -11.117  -0.754   9.113  1.00 95.00           H  
ATOM   3141  HB3 ARG A 200      -9.793  -1.663   9.813  1.00 95.00           H  
ATOM   3142  O   ARG A 200      -7.949  -0.577   7.172  1.00 95.00           O  
ATOM   3143  CG  ARG A 200     -11.565  -2.819   9.343  1.00 95.00           C  
ATOM   3144  HG2 ARG A 200     -12.303  -2.858   8.542  1.00 95.00           H  
ATOM   3145  HG3 ARG A 200     -11.047  -3.776   9.406  1.00 95.00           H  
ATOM   3146  CD  ARG A 200     -12.273  -2.532  10.665  1.00 95.00           C  
ATOM   3147  HD2 ARG A 200     -11.540  -2.567  11.470  1.00 95.00           H  
ATOM   3148  HD3 ARG A 200     -12.688  -1.525  10.637  1.00 95.00           H  
ATOM   3149  NE  ARG A 200     -13.343  -3.510  10.934  1.00 95.00           N  
ATOM   3150  HE  ARG A 200     -13.098  -4.321  11.484  1.00 95.00           H  
ATOM   3151  NH1 ARG A 200     -15.093  -2.321   9.999  1.00 95.00           N  
ATOM   3152 HH11 ARG A 200     -14.452  -1.611   9.675  1.00 95.00           H  
ATOM   3153 HH12 ARG A 200     -16.077  -2.092  10.000  1.00 95.00           H  
ATOM   3154  NH2 ARG A 200     -15.506  -4.193  11.115  1.00 95.00           N  
ATOM   3155 HH21 ARG A 200     -16.484  -3.990  10.964  1.00 95.00           H  
ATOM   3156 HH22 ARG A 200     -15.223  -4.935  11.739  1.00 95.00           H  
ATOM   3157  CZ  ARG A 200     -14.631  -3.331  10.681  1.00 95.00           C  
ATOM   3158  N   PRO A 201      -9.885   0.580   7.018  1.00 95.50           N  
ATOM   3159  CA  PRO A 201      -9.253   1.842   6.656  1.00 95.50           C  
ATOM   3160  HA  PRO A 201      -8.747   1.715   5.699  1.00 95.50           H  
ATOM   3161  C   PRO A 201      -8.239   2.303   7.712  1.00 95.50           C  
ATOM   3162  CB  PRO A 201     -10.408   2.835   6.477  1.00 95.50           C  
ATOM   3163  HB2 PRO A 201     -10.205   3.565   5.693  1.00 95.50           H  
ATOM   3164  HB3 PRO A 201     -10.630   3.344   7.414  1.00 95.50           H  
ATOM   3165  O   PRO A 201      -8.562   2.430   8.896  1.00 95.50           O  
ATOM   3166  CG  PRO A 201     -11.581   1.939   6.096  1.00 95.50           C  
ATOM   3167  HG2 PRO A 201     -12.541   2.403   6.325  1.00 95.50           H  
ATOM   3168  HG3 PRO A 201     -11.513   1.667   5.043  1.00 95.50           H  
ATOM   3169  CD  PRO A 201     -11.334   0.712   6.955  1.00 95.50           C  
ATOM   3170  HD2 PRO A 201     -11.729   0.905   7.952  1.00 95.50           H  
ATOM   3171  HD3 PRO A 201     -11.816  -0.158   6.508  1.00 95.50           H  
ATOM   3172  N   CYS A 202      -7.014   2.570   7.271  1.00 93.94           N  
ATOM   3173  H   CYS A 202      -6.794   2.358   6.308  1.00 93.94           H  
ATOM   3174  CA  CYS A 202      -5.948   3.167   8.056  1.00 93.94           C  
ATOM   3175  HA  CYS A 202      -6.297   3.364   9.070  1.00 93.94           H  
ATOM   3176  C   CYS A 202      -5.520   4.484   7.409  1.00 93.94           C  
ATOM   3177  CB  CYS A 202      -4.766   2.205   8.136  1.00 93.94           C  
ATOM   3178  HB2 CYS A 202      -5.094   1.258   8.567  1.00 93.94           H  
ATOM   3179  HB3 CYS A 202      -4.417   2.021   7.120  1.00 93.94           H  
ATOM   3180  O   CYS A 202      -5.113   4.513   6.246  1.00 93.94           O  
ATOM   3181  SG  CYS A 202      -3.378   2.859   9.095  1.00 93.94           S  
ATOM   3182  N   CYS A 203      -5.597   5.571   8.169  1.00 92.75           N  
ATOM   3183  H   CYS A 203      -5.944   5.474   9.113  1.00 92.75           H  
ATOM   3184  CA  CYS A 203      -5.124   6.879   7.735  1.00 92.75           C  
ATOM   3185  HA  CYS A 203      -5.256   6.979   6.658  1.00 92.75           H  
ATOM   3186  C   CYS A 203      -3.640   7.027   8.071  1.00 92.75           C  
ATOM   3187  CB  CYS A 203      -5.961   7.951   8.425  1.00 92.75           C  
ATOM   3188  HB2 CYS A 203      -5.854   7.830   9.503  1.00 92.75           H  
ATOM   3189  HB3 CYS A 203      -5.570   8.933   8.159  1.00 92.75           H  
ATOM   3190  O   CYS A 203      -3.281   7.019   9.250  1.00 92.75           O  
ATOM   3191  SG  CYS A 203      -7.721   7.891   8.020  1.00 92.75           S  
ATOM   3192  N   ILE A 204      -2.790   7.172   7.054  1.00 86.62           N  
ATOM   3193  H   ILE A 204      -3.172   7.219   6.121  1.00 86.62           H  
ATOM   3194  CA  ILE A 204      -1.327   7.215   7.198  1.00 86.62           C  
ATOM   3195  HA  ILE A 204      -1.078   7.250   8.258  1.00 86.62           H  
ATOM   3196  C   ILE A 204      -0.783   8.498   6.559  1.00 86.62           C  
ATOM   3197  CB  ILE A 204      -0.662   5.941   6.609  1.00 86.62           C  
ATOM   3198  HB  ILE A 204      -0.827   5.939   5.532  1.00 86.62           H  
ATOM   3199  O   ILE A 204      -1.318   8.996   5.566  1.00 86.62           O  
ATOM   3200  CG1 ILE A 204      -1.283   4.650   7.191  1.00 86.62           C  
ATOM   3201 HG12 ILE A 204      -2.364   4.680   7.056  1.00 86.62           H  
ATOM   3202 HG13 ILE A 204      -1.071   4.595   8.259  1.00 86.62           H  
ATOM   3203  CG2 ILE A 204       0.860   5.941   6.870  1.00 86.62           C  
ATOM   3204 HG21 ILE A 204       1.312   5.034   6.469  1.00 86.62           H  
ATOM   3205 HG22 ILE A 204       1.342   6.770   6.353  1.00 86.62           H  
ATOM   3206 HG23 ILE A 204       1.063   5.997   7.940  1.00 86.62           H  
ATOM   3207  CD1 ILE A 204      -0.817   3.351   6.520  1.00 86.62           C  
ATOM   3208 HD11 ILE A 204       0.226   3.144   6.755  1.00 86.62           H  
ATOM   3209 HD12 ILE A 204      -0.943   3.424   5.440  1.00 86.62           H  
ATOM   3210 HD13 ILE A 204      -1.420   2.520   6.886  1.00 86.62           H  
ATOM   3211  N   GLY A 205       0.315   9.017   7.111  1.00 78.44           N  
ATOM   3212  H   GLY A 205       0.676   8.568   7.941  1.00 78.44           H  
ATOM   3213  CA  GLY A 205       1.080  10.122   6.538  1.00 78.44           C  
ATOM   3214  HA2 GLY A 205       2.070  10.130   6.994  1.00 78.44           H  
ATOM   3215  HA3 GLY A 205       1.203   9.951   5.469  1.00 78.44           H  
ATOM   3216  C   GLY A 205       0.449  11.504   6.734  1.00 78.44           C  
ATOM   3217  O   GLY A 205      -0.693  11.665   7.154  1.00 78.44           O  
ATOM   3218  N   THR A 206       1.209  12.543   6.393  1.00 77.38           N  
ATOM   3219  H   THR A 206       2.144  12.371   6.050  1.00 77.38           H  
ATOM   3220  CA  THR A 206       0.824  13.951   6.618  1.00 77.38           C  
ATOM   3221  HA  THR A 206       0.433  14.048   7.631  1.00 77.38           H  
ATOM   3222  C   THR A 206      -0.268  14.460   5.675  1.00 77.38           C  
ATOM   3223  CB  THR A 206       2.052  14.864   6.494  1.00 77.38           C  
ATOM   3224  HB  THR A 206       1.742  15.908   6.547  1.00 77.38           H  
ATOM   3225  O   THR A 206      -0.877  15.496   5.933  1.00 77.38           O  
ATOM   3226  CG2 THR A 206       3.065  14.603   7.605  1.00 77.38           C  
ATOM   3227 HG21 THR A 206       3.428  13.576   7.571  1.00 77.38           H  
ATOM   3228 HG22 THR A 206       3.913  15.281   7.512  1.00 77.38           H  
ATOM   3229 HG23 THR A 206       2.590  14.787   8.568  1.00 77.38           H  
ATOM   3230  OG1 THR A 206       2.725  14.634   5.273  1.00 77.38           O  
ATOM   3231  HG1 THR A 206       3.643  14.864   5.429  1.00 77.38           H  
ATOM   3232  N   LYS A 207      -0.526  13.746   4.574  1.00 77.31           N  
ATOM   3233  H   LYS A 207      -0.003  12.890   4.453  1.00 77.31           H  
ATOM   3234  CA  LYS A 207      -1.493  14.134   3.533  1.00 77.31           C  
ATOM   3235  HA  LYS A 207      -1.656  15.211   3.581  1.00 77.31           H  
ATOM   3236  C   LYS A 207      -2.880  13.524   3.731  1.00 77.31           C  
ATOM   3237  CB  LYS A 207      -0.921  13.793   2.151  1.00 77.31           C  
ATOM   3238  HB2 LYS A 207      -1.679  13.962   1.386  1.00 77.31           H  
ATOM   3239  HB3 LYS A 207      -0.639  12.741   2.129  1.00 77.31           H  
ATOM   3240  O   LYS A 207      -3.782  13.847   2.965  1.00 77.31           O  
ATOM   3241  CG  LYS A 207       0.291  14.676   1.835  1.00 77.31           C  
ATOM   3242  HG2 LYS A 207       0.995  14.659   2.668  1.00 77.31           H  
ATOM   3243  HG3 LYS A 207      -0.045  15.702   1.684  1.00 77.31           H  
ATOM   3244  CD  LYS A 207       1.017  14.179   0.588  1.00 77.31           C  
ATOM   3245  HD2 LYS A 207       1.385  13.171   0.779  1.00 77.31           H  
ATOM   3246  HD3 LYS A 207       0.334  14.154  -0.261  1.00 77.31           H  
ATOM   3247  CE  LYS A 207       2.179  15.137   0.324  1.00 77.31           C  
ATOM   3248  HE2 LYS A 207       1.867  15.891  -0.399  1.00 77.31           H  
ATOM   3249  HE3 LYS A 207       2.419  15.655   1.252  1.00 77.31           H  
ATOM   3250  NZ  LYS A 207       3.385  14.430  -0.139  1.00 77.31           N  
ATOM   3251  HZ1 LYS A 207       4.117  15.094  -0.350  1.00 77.31           H  
ATOM   3252  HZ2 LYS A 207       3.736  13.785   0.554  1.00 77.31           H  
ATOM   3253  HZ3 LYS A 207       3.250  13.886  -0.980  1.00 77.31           H  
ATOM   3254  N   GLY A 208      -3.049  12.667   4.741  1.00 79.56           N  
ATOM   3255  H   GLY A 208      -2.271  12.471   5.354  1.00 79.56           H  
ATOM   3256  CA  GLY A 208      -4.305  11.963   4.981  1.00 79.56           C  
ATOM   3257  HA2 GLY A 208      -4.235  11.434   5.931  1.00 79.56           H  
ATOM   3258  HA3 GLY A 208      -5.124  12.680   5.037  1.00 79.56           H  
ATOM   3259  C   GLY A 208      -4.631  10.935   3.896  1.00 79.56           C  
ATOM   3260  O   GLY A 208      -5.794  10.821   3.526  1.00 79.56           O  
ATOM   3261  N   SER A 209      -3.625  10.219   3.381  1.00 84.19           N  
ATOM   3262  H   SER A 209      -2.700  10.312   3.774  1.00 84.19           H  
ATOM   3263  CA  SER A 209      -3.856   9.056   2.514  1.00 84.19           C  
ATOM   3264  HA  SER A 209      -4.535   9.335   1.708  1.00 84.19           H  
ATOM   3265  C   SER A 209      -4.507   7.928   3.307  1.00 84.19           C  
ATOM   3266  CB  SER A 209      -2.558   8.549   1.875  1.00 84.19           C  
ATOM   3267  HB2 SER A 209      -2.288   9.214   1.054  1.00 84.19           H  
ATOM   3268  HB3 SER A 209      -2.720   7.553   1.461  1.00 84.19           H  
ATOM   3269  O   SER A 209      -4.189   7.734   4.487  1.00 84.19           O  
ATOM   3270  OG  SER A 209      -1.486   8.516   2.805  1.00 84.19           O  
ATOM   3271  HG  SER A 209      -1.808   8.208   3.655  1.00 84.19           H  
ATOM   3272  N   CYS A 210      -5.392   7.181   2.655  1.00 92.38           N  
ATOM   3273  H   CYS A 210      -5.577   7.384   1.684  1.00 92.38           H  
ATOM   3274  CA  CYS A 210      -6.072   6.045   3.259  1.00 92.38           C  
ATOM   3275  HA  CYS A 210      -5.778   5.955   4.305  1.00 92.38           H  
ATOM   3276  C   CYS A 210      -5.711   4.736   2.558  1.00 92.38           C  
ATOM   3277  CB  CYS A 210      -7.575   6.291   3.234  1.00 92.38           C  
ATOM   3278  HB2 CYS A 210      -7.905   6.355   2.198  1.00 92.38           H  
ATOM   3279  HB3 CYS A 210      -7.783   7.251   3.708  1.00 92.38           H  
ATOM   3280  O   CYS A 210      -5.814   4.628   1.338  1.00 92.38           O  
ATOM   3281  SG  CYS A 210      -8.510   4.999   4.085  1.00 92.38           S  
ATOM   3282  N   GLU A 211      -5.353   3.719   3.340  1.00 90.19           N  
ATOM   3283  H   GLU A 211      -5.274   3.877   4.334  1.00 90.19           H  
ATOM   3284  CA  GLU A 211      -5.128   2.360   2.848  1.00 90.19           C  
ATOM   3285  HA  GLU A 211      -5.479   2.292   1.818  1.00 90.19           H  
ATOM   3286  C   GLU A 211      -5.932   1.362   3.688  1.00 90.19           C  
ATOM   3287  CB  GLU A 211      -3.621   2.042   2.851  1.00 90.19           C  
ATOM   3288  HB2 GLU A 211      -3.086   2.864   2.376  1.00 90.19           H  
ATOM   3289  HB3 GLU A 211      -3.279   1.953   3.882  1.00 90.19           H  
ATOM   3290  O   GLU A 211      -5.981   1.461   4.915  1.00 90.19           O  
ATOM   3291  CG  GLU A 211      -3.298   0.746   2.083  1.00 90.19           C  
ATOM   3292  HG2 GLU A 211      -3.633   0.862   1.053  1.00 90.19           H  
ATOM   3293  HG3 GLU A 211      -3.866  -0.072   2.526  1.00 90.19           H  
ATOM   3294  CD  GLU A 211      -1.806   0.351   2.095  1.00 90.19           C  
ATOM   3295  OE1 GLU A 211      -1.491  -0.691   1.469  1.00 90.19           O  
ATOM   3296  OE2 GLU A 211      -0.990   1.017   2.776  1.00 90.19           O  
ATOM   3297  N   ILE A 212      -6.559   0.374   3.043  1.00 93.75           N  
ATOM   3298  H   ILE A 212      -6.465   0.311   2.040  1.00 93.75           H  
ATOM   3299  CA  ILE A 212      -7.186  -0.742   3.757  1.00 93.75           C  
ATOM   3300  HA  ILE A 212      -7.575  -0.367   4.704  1.00 93.75           H  
ATOM   3301  C   ILE A 212      -6.111  -1.771   4.078  1.00 93.75           C  
ATOM   3302  CB  ILE A 212      -8.385  -1.334   2.993  1.00 93.75           C  
ATOM   3303  HB  ILE A 212      -8.066  -1.639   1.997  1.00 93.75           H  
ATOM   3304  O   ILE A 212      -5.525  -2.383   3.186  1.00 93.75           O  
ATOM   3305  CG1 ILE A 212      -9.453  -0.224   2.874  1.00 93.75           C  
ATOM   3306 HG12 ILE A 212      -9.052   0.600   2.285  1.00 93.75           H  
ATOM   3307 HG13 ILE A 212      -9.689   0.158   3.867  1.00 93.75           H  
ATOM   3308  CG2 ILE A 212      -8.932  -2.568   3.741  1.00 93.75           C  
ATOM   3309 HG21 ILE A 212      -9.307  -2.277   4.723  1.00 93.75           H  
ATOM   3310 HG22 ILE A 212      -8.155  -3.324   3.852  1.00 93.75           H  
ATOM   3311 HG23 ILE A 212      -9.739  -3.025   3.169  1.00 93.75           H  
ATOM   3312  CD1 ILE A 212     -10.760  -0.653   2.217  1.00 93.75           C  
ATOM   3313 HD11 ILE A 212     -11.396   0.223   2.089  1.00 93.75           H  
ATOM   3314 HD12 ILE A 212     -10.550  -1.072   1.233  1.00 93.75           H  
ATOM   3315 HD13 ILE A 212     -11.279  -1.378   2.844  1.00 93.75           H  
ATOM   3316  N   THR A 213      -5.858  -1.952   5.369  1.00 90.50           N  
ATOM   3317  H   THR A 213      -6.381  -1.410   6.042  1.00 90.50           H  
ATOM   3318  CA  THR A 213      -4.729  -2.744   5.858  1.00 90.50           C  
ATOM   3319  HA  THR A 213      -4.569  -3.584   5.182  1.00 90.50           H  
ATOM   3320  C   THR A 213      -5.015  -3.328   7.236  1.00 90.50           C  
ATOM   3321  CB  THR A 213      -3.456  -1.887   5.838  1.00 90.50           C  
ATOM   3322  HB  THR A 213      -3.345  -1.464   4.839  1.00 90.50           H  
ATOM   3323  O   THR A 213      -6.057  -3.058   7.837  1.00 90.50           O  
ATOM   3324  CG2 THR A 213      -3.519  -0.742   6.850  1.00 90.50           C  
ATOM   3325 HG21 THR A 213      -4.518  -0.305   6.857  1.00 90.50           H  
ATOM   3326 HG22 THR A 213      -3.280  -1.099   7.851  1.00 90.50           H  
ATOM   3327 HG23 THR A 213      -2.828   0.044   6.546  1.00 90.50           H  
ATOM   3328  OG1 THR A 213      -2.329  -2.689   6.105  1.00 90.50           O  
ATOM   3329  HG1 THR A 213      -1.559  -2.174   5.852  1.00 90.50           H  
ATOM   3330  N   THR A 214      -4.124  -4.179   7.733  1.00 89.12           N  
ATOM   3331  H   THR A 214      -3.238  -4.242   7.252  1.00 89.12           H  
ATOM   3332  CA  THR A 214      -4.243  -4.790   9.059  1.00 89.12           C  
ATOM   3333  HA  THR A 214      -5.265  -5.151   9.178  1.00 89.12           H  
ATOM   3334  C   THR A 214      -3.975  -3.767  10.165  1.00 89.12           C  
ATOM   3335  CB  THR A 214      -3.302  -5.992   9.224  1.00 89.12           C  
ATOM   3336  HB  THR A 214      -3.557  -6.502  10.153  1.00 89.12           H  
ATOM   3337  O   THR A 214      -3.312  -2.746   9.964  1.00 89.12           O  
ATOM   3338  CG2 THR A 214      -3.412  -7.007   8.085  1.00 89.12           C  
ATOM   3339 HG21 THR A 214      -2.810  -7.884   8.322  1.00 89.12           H  
ATOM   3340 HG22 THR A 214      -4.451  -7.310   7.961  1.00 89.12           H  
ATOM   3341 HG23 THR A 214      -3.048  -6.573   7.153  1.00 89.12           H  
ATOM   3342  OG1 THR A 214      -1.982  -5.523   9.333  1.00 89.12           O  
ATOM   3343  HG1 THR A 214      -1.380  -6.111   8.871  1.00 89.12           H  
ATOM   3344  N   ARG A 215      -4.456  -4.062  11.378  1.00 90.88           N  
ATOM   3345  H   ARG A 215      -5.015  -4.896  11.489  1.00 90.88           H  
ATOM   3346  CA  ARG A 215      -4.165  -3.230  12.551  1.00 90.88           C  
ATOM   3347  HA  ARG A 215      -4.469  -2.206  12.333  1.00 90.88           H  
ATOM   3348  C   ARG A 215      -2.665  -3.162  12.850  1.00 90.88           C  
ATOM   3349  CB  ARG A 215      -4.964  -3.728  13.759  1.00 90.88           C  
ATOM   3350  HB2 ARG A 215      -4.637  -4.733  14.029  1.00 90.88           H  
ATOM   3351  HB3 ARG A 215      -6.018  -3.760  13.484  1.00 90.88           H  
ATOM   3352  O   ARG A 215      -2.165  -2.073  13.090  1.00 90.88           O  
ATOM   3353  CG  ARG A 215      -4.771  -2.788  14.960  1.00 90.88           C  
ATOM   3354  HG2 ARG A 215      -5.071  -1.777  14.687  1.00 90.88           H  
ATOM   3355  HG3 ARG A 215      -3.717  -2.770  15.239  1.00 90.88           H  
ATOM   3356  CD  ARG A 215      -5.562  -3.232  16.189  1.00 90.88           C  
ATOM   3357  HD2 ARG A 215      -5.209  -4.215  16.504  1.00 90.88           H  
ATOM   3358  HD3 ARG A 215      -5.353  -2.521  16.988  1.00 90.88           H  
ATOM   3359  NE  ARG A 215      -7.007  -3.278  15.908  1.00 90.88           N  
ATOM   3360  HE  ARG A 215      -7.278  -3.172  14.941  1.00 90.88           H  
ATOM   3361  NH1 ARG A 215      -7.759  -3.287  18.078  1.00 90.88           N  
ATOM   3362 HH11 ARG A 215      -6.813  -3.108  18.381  1.00 90.88           H  
ATOM   3363 HH12 ARG A 215      -8.540  -2.983  18.642  1.00 90.88           H  
ATOM   3364  NH2 ARG A 215      -9.207  -3.392  16.411  1.00 90.88           N  
ATOM   3365 HH21 ARG A 215      -9.425  -3.284  15.431  1.00 90.88           H  
ATOM   3366 HH22 ARG A 215      -9.858  -2.977  17.062  1.00 90.88           H  
ATOM   3367  CZ  ARG A 215      -7.974  -3.323  16.798  1.00 90.88           C  
ATOM   3368  N   GLU A 216      -1.959  -4.294  12.776  1.00 87.25           N  
ATOM   3369  H   GLU A 216      -2.436  -5.151  12.540  1.00 87.25           H  
ATOM   3370  CA  GLU A 216      -0.511  -4.357  13.040  1.00 87.25           C  
ATOM   3371  HA  GLU A 216      -0.312  -4.028  14.059  1.00 87.25           H  
ATOM   3372  C   GLU A 216       0.277  -3.428  12.103  1.00 87.25           C  
ATOM   3373  CB  GLU A 216       0.015  -5.797  12.867  1.00 87.25           C  
ATOM   3374  HB2 GLU A 216       1.101  -5.764  12.953  1.00 87.25           H  
ATOM   3375  HB3 GLU A 216      -0.239  -6.150  11.867  1.00 87.25           H  
ATOM   3376  O   GLU A 216       1.163  -2.703  12.551  1.00 87.25           O  
ATOM   3377  CG  GLU A 216      -0.498  -6.808  13.905  1.00 87.25           C  
ATOM   3378  HG2 GLU A 216      -1.582  -6.874  13.819  1.00 87.25           H  
ATOM   3379  HG3 GLU A 216      -0.261  -6.433  14.901  1.00 87.25           H  
ATOM   3380  CD  GLU A 216       0.105  -8.224  13.740  1.00 87.25           C  
ATOM   3381  OE1 GLU A 216      -0.251  -9.107  14.553  1.00 87.25           O  
ATOM   3382  OE2 GLU A 216       0.896  -8.471  12.796  1.00 87.25           O  
ATOM   3383  N   TYR A 217      -0.069  -3.404  10.811  1.00 89.00           N  
ATOM   3384  H   TYR A 217      -0.802  -4.016  10.483  1.00 89.00           H  
ATOM   3385  CA  TYR A 217       0.551  -2.488   9.851  1.00 89.00           C  
ATOM   3386  HA  TYR A 217       1.638  -2.552   9.909  1.00 89.00           H  
ATOM   3387  C   TYR A 217       0.210  -1.033  10.152  1.00 89.00           C  
ATOM   3388  CB  TYR A 217       0.134  -2.879   8.437  1.00 89.00           C  
ATOM   3389  HB2 TYR A 217      -0.954  -2.889   8.382  1.00 89.00           H  
ATOM   3390  HB3 TYR A 217       0.480  -3.892   8.232  1.00 89.00           H  
ATOM   3391  O   TYR A 217       1.097  -0.182  10.145  1.00 89.00           O  
ATOM   3392  CG  TYR A 217       0.674  -1.949   7.368  1.00 89.00           C  
ATOM   3393  CD1 TYR A 217      -0.080  -0.830   6.973  1.00 89.00           C  
ATOM   3394  HD1 TYR A 217      -0.991  -0.593   7.503  1.00 89.00           H  
ATOM   3395  CD2 TYR A 217       1.913  -2.205   6.756  1.00 89.00           C  
ATOM   3396  HD2 TYR A 217       2.501  -3.053   7.075  1.00 89.00           H  
ATOM   3397  CE1 TYR A 217       0.337  -0.028   5.897  1.00 89.00           C  
ATOM   3398  HE1 TYR A 217      -0.276   0.786   5.541  1.00 89.00           H  
ATOM   3399  CE2 TYR A 217       2.361  -1.372   5.710  1.00 89.00           C  
ATOM   3400  HE2 TYR A 217       3.286  -1.579   5.193  1.00 89.00           H  
ATOM   3401  OH  TYR A 217       1.947   0.440   4.191  1.00 89.00           O  
ATOM   3402  HH  TYR A 217       1.203   0.929   3.831  1.00 89.00           H  
ATOM   3403  CZ  TYR A 217       1.566  -0.296   5.265  1.00 89.00           C  
ATOM   3404  N   CYS A 218      -1.058  -0.747  10.452  1.00 91.94           N  
ATOM   3405  H   CYS A 218      -1.740  -1.492  10.453  1.00 91.94           H  
ATOM   3406  CA  CYS A 218      -1.484   0.607  10.780  1.00 91.94           C  
ATOM   3407  HA  CYS A 218      -1.240   1.252   9.936  1.00 91.94           H  
ATOM   3408  C   CYS A 218      -0.751   1.161  12.014  1.00 91.94           C  
ATOM   3409  CB  CYS A 218      -2.999   0.603  10.988  1.00 91.94           C  
ATOM   3410  HB2 CYS A 218      -3.228   0.111  11.933  1.00 91.94           H  
ATOM   3411  HB3 CYS A 218      -3.463   0.033  10.183  1.00 91.94           H  
ATOM   3412  O   CYS A 218      -0.283   2.297  11.992  1.00 91.94           O  
ATOM   3413  SG  CYS A 218      -3.720   2.259  10.994  1.00 91.94           S  
ATOM   3414  N   GLU A 219      -0.591   0.343  13.058  1.00 91.00           N  
ATOM   3415  H   GLU A 219      -1.006  -0.577  13.018  1.00 91.00           H  
ATOM   3416  CA  GLU A 219       0.153   0.696  14.271  1.00 91.00           C  
ATOM   3417  HA  GLU A 219      -0.228   1.637  14.666  1.00 91.00           H  
ATOM   3418  C   GLU A 219       1.647   0.908  13.987  1.00 91.00           C  
ATOM   3419  CB  GLU A 219      -0.041  -0.399  15.335  1.00 91.00           C  
ATOM   3420  HB2 GLU A 219       0.143  -1.372  14.880  1.00 91.00           H  
ATOM   3421  HB3 GLU A 219       0.689  -0.247  16.130  1.00 91.00           H  
ATOM   3422  O   GLU A 219       2.216   1.896  14.450  1.00 91.00           O  
ATOM   3423  CG  GLU A 219      -1.447  -0.374  15.963  1.00 91.00           C  
ATOM   3424  HG2 GLU A 219      -1.571   0.571  16.491  1.00 91.00           H  
ATOM   3425  HG3 GLU A 219      -2.196  -0.406  15.171  1.00 91.00           H  
ATOM   3426  CD  GLU A 219      -1.715  -1.535  16.941  1.00 91.00           C  
ATOM   3427  OE1 GLU A 219      -2.869  -1.621  17.431  1.00 91.00           O  
ATOM   3428  OE2 GLU A 219      -0.799  -2.350  17.192  1.00 91.00           O  
ATOM   3429  N   PHE A 220       2.275   0.038  13.184  1.00 88.12           N  
ATOM   3430  H   PHE A 220       1.765  -0.767  12.851  1.00 88.12           H  
ATOM   3431  CA  PHE A 220       3.680   0.190  12.782  1.00 88.12           C  
ATOM   3432  HA  PHE A 220       4.298   0.257  13.678  1.00 88.12           H  
ATOM   3433  C   PHE A 220       3.929   1.469  11.972  1.00 88.12           C  
ATOM   3434  CB  PHE A 220       4.113  -1.040  11.972  1.00 88.12           C  
ATOM   3435  HB2 PHE A 220       3.434  -1.173  11.131  1.00 88.12           H  
ATOM   3436  HB3 PHE A 220       4.034  -1.925  12.604  1.00 88.12           H  
ATOM   3437  O   PHE A 220       4.947   2.134  12.148  1.00 88.12           O  
ATOM   3438  CG  PHE A 220       5.534  -0.936  11.448  1.00 88.12           C  
ATOM   3439  CD1 PHE A 220       5.777  -0.629  10.095  1.00 88.12           C  
ATOM   3440  HD1 PHE A 220       4.950  -0.478   9.416  1.00 88.12           H  
ATOM   3441  CD2 PHE A 220       6.617  -1.087  12.332  1.00 88.12           C  
ATOM   3442  HD2 PHE A 220       6.437  -1.303  13.375  1.00 88.12           H  
ATOM   3443  CE1 PHE A 220       7.097  -0.486   9.631  1.00 88.12           C  
ATOM   3444  HE1 PHE A 220       7.280  -0.230   8.598  1.00 88.12           H  
ATOM   3445  CE2 PHE A 220       7.935  -0.930  11.870  1.00 88.12           C  
ATOM   3446  HE2 PHE A 220       8.757  -1.031  12.563  1.00 88.12           H  
ATOM   3447  CZ  PHE A 220       8.176  -0.639  10.517  1.00 88.12           C  
ATOM   3448  HZ  PHE A 220       9.187  -0.512  10.157  1.00 88.12           H  
ATOM   3449  N   MET A 221       2.982   1.836  11.109  1.00 86.31           N  
ATOM   3450  H   MET A 221       2.187   1.225  10.990  1.00 86.31           H  
ATOM   3451  CA  MET A 221       3.031   3.068  10.319  1.00 86.31           C  
ATOM   3452  HA  MET A 221       4.065   3.246  10.024  1.00 86.31           H  
ATOM   3453  C   MET A 221       2.602   4.314  11.110  1.00 86.31           C  
ATOM   3454  CB  MET A 221       2.188   2.885   9.047  1.00 86.31           C  
ATOM   3455  HB2 MET A 221       1.180   2.576   9.323  1.00 86.31           H  
ATOM   3456  HB3 MET A 221       2.113   3.835   8.519  1.00 86.31           H  
ATOM   3457  O   MET A 221       2.516   5.394  10.524  1.00 86.31           O  
ATOM   3458  CG  MET A 221       2.791   1.849   8.089  1.00 86.31           C  
ATOM   3459  HG2 MET A 221       2.851   0.888   8.600  1.00 86.31           H  
ATOM   3460  HG3 MET A 221       2.111   1.725   7.246  1.00 86.31           H  
ATOM   3461  SD  MET A 221       4.441   2.241   7.435  1.00 86.31           S  
ATOM   3462  CE  MET A 221       4.043   3.654   6.371  1.00 86.31           C  
ATOM   3463  HE1 MET A 221       3.267   3.369   5.662  1.00 86.31           H  
ATOM   3464  HE2 MET A 221       4.937   3.954   5.824  1.00 86.31           H  
ATOM   3465  HE3 MET A 221       3.697   4.490   6.980  1.00 86.31           H  
ATOM   3466  N   HIS A 222       2.316   4.179  12.412  1.00 85.00           N  
ATOM   3467  H   HIS A 222       2.448   3.272  12.837  1.00 85.00           H  
ATOM   3468  CA  HIS A 222       1.797   5.245  13.274  1.00 85.00           C  
ATOM   3469  HA  HIS A 222       1.464   4.765  14.194  1.00 85.00           H  
ATOM   3470  C   HIS A 222       0.545   5.938  12.699  1.00 85.00           C  
ATOM   3471  CB  HIS A 222       2.931   6.211  13.652  1.00 85.00           C  
ATOM   3472  HB2 HIS A 222       3.345   6.662  12.750  1.00 85.00           H  
ATOM   3473  HB3 HIS A 222       2.523   7.015  14.264  1.00 85.00           H  
ATOM   3474  O   HIS A 222       0.357   7.146  12.842  1.00 85.00           O  
ATOM   3475  CG  HIS A 222       4.037   5.555  14.437  1.00 85.00           C  
ATOM   3476  CD2 HIS A 222       5.275   5.191  13.981  1.00 85.00           C  
ATOM   3477  HD2 HIS A 222       5.624   5.284  12.963  1.00 85.00           H  
ATOM   3478  ND1 HIS A 222       3.977   5.206  15.764  1.00 85.00           N  
ATOM   3479  HD1 HIS A 222       3.169   5.304  16.362  1.00 85.00           H  
ATOM   3480  CE1 HIS A 222       5.157   4.665  16.105  1.00 85.00           C  
ATOM   3481  HE1 HIS A 222       5.404   4.286  17.086  1.00 85.00           H  
ATOM   3482  NE2 HIS A 222       5.995   4.657  15.058  1.00 85.00           N  
ATOM   3483  N   GLY A 223      -0.307   5.168  12.019  1.00 88.25           N  
ATOM   3484  H   GLY A 223      -0.116   4.177  11.982  1.00 88.25           H  
ATOM   3485  CA  GLY A 223      -1.555   5.639  11.431  1.00 88.25           C  
ATOM   3486  HA2 GLY A 223      -1.791   5.026  10.561  1.00 88.25           H  
ATOM   3487  HA3 GLY A 223      -1.432   6.668  11.091  1.00 88.25           H  
ATOM   3488  C   GLY A 223      -2.744   5.583  12.392  1.00 88.25           C  
ATOM   3489  O   GLY A 223      -2.664   5.068  13.508  1.00 88.25           O  
ATOM   3490  N   TYR A 224      -3.888   6.091  11.933  1.00 89.25           N  
ATOM   3491  H   TYR A 224      -3.880   6.484  11.002  1.00 89.25           H  
ATOM   3492  CA  TYR A 224      -5.158   5.988  12.652  1.00 89.25           C  
ATOM   3493  HA  TYR A 224      -4.954   5.733  13.692  1.00 89.25           H  
ATOM   3494  C   TYR A 224      -6.023   4.874  12.057  1.00 89.25           C  
ATOM   3495  CB  TYR A 224      -5.871   7.344  12.667  1.00 89.25           C  
ATOM   3496  HB2 TYR A 224      -6.224   7.584  11.664  1.00 89.25           H  
ATOM   3497  HB3 TYR A 224      -5.155   8.114  12.954  1.00 89.25           H  
ATOM   3498  O   TYR A 224      -6.491   4.981  10.922  1.00 89.25           O  
ATOM   3499  CG  TYR A 224      -7.040   7.391  13.630  1.00 89.25           C  
ATOM   3500  CD1 TYR A 224      -8.323   7.008  13.203  1.00 89.25           C  
ATOM   3501  HD1 TYR A 224      -8.459   6.652  12.193  1.00 89.25           H  
ATOM   3502  CD2 TYR A 224      -6.837   7.794  14.963  1.00 89.25           C  
ATOM   3503  HD2 TYR A 224      -5.845   8.068  15.289  1.00 89.25           H  
ATOM   3504  CE1 TYR A 224      -9.416   7.067  14.088  1.00 89.25           C  
ATOM   3505  HE1 TYR A 224     -10.395   6.745  13.763  1.00 89.25           H  
ATOM   3506  CE2 TYR A 224      -7.920   7.831  15.862  1.00 89.25           C  
ATOM   3507  HE2 TYR A 224      -7.750   8.145  16.881  1.00 89.25           H  
ATOM   3508  OH  TYR A 224     -10.267   7.571  16.273  1.00 89.25           O  
ATOM   3509  HH  TYR A 224      -9.981   7.406  17.174  1.00 89.25           H  
ATOM   3510  CZ  TYR A 224      -9.214   7.481  15.418  1.00 89.25           C  
ATOM   3511  N   PHE A 225      -6.240   3.808  12.831  1.00 92.56           N  
ATOM   3512  H   PHE A 225      -5.808   3.782  13.743  1.00 92.56           H  
ATOM   3513  CA  PHE A 225      -7.037   2.652  12.420  1.00 92.56           C  
ATOM   3514  HA  PHE A 225      -6.912   2.505  11.347  1.00 92.56           H  
ATOM   3515  C   PHE A 225      -8.527   2.877  12.704  1.00 92.56           C  
ATOM   3516  CB  PHE A 225      -6.519   1.397  13.137  1.00 92.56           C  
ATOM   3517  HB2 PHE A 225      -5.432   1.358  13.061  1.00 92.56           H  
ATOM   3518  HB3 PHE A 225      -6.758   1.465  14.198  1.00 92.56           H  
ATOM   3519  O   PHE A 225      -8.913   3.107  13.851  1.00 92.56           O  
ATOM   3520  CG  PHE A 225      -7.072   0.103  12.576  1.00 92.56           C  
ATOM   3521  CD1 PHE A 225      -8.086  -0.598  13.256  1.00 92.56           C  
ATOM   3522  HD1 PHE A 225      -8.490  -0.193  14.171  1.00 92.56           H  
ATOM   3523  CD2 PHE A 225      -6.574  -0.397  11.361  1.00 92.56           C  
ATOM   3524  HD2 PHE A 225      -5.821   0.152  10.814  1.00 92.56           H  
ATOM   3525  CE1 PHE A 225      -8.577  -1.810  12.733  1.00 92.56           C  
ATOM   3526  HE1 PHE A 225      -9.378  -2.333  13.235  1.00 92.56           H  
ATOM   3527  CE2 PHE A 225      -7.056  -1.610  10.847  1.00 92.56           C  
ATOM   3528  HE2 PHE A 225      -6.668  -1.977   9.908  1.00 92.56           H  
ATOM   3529  CZ  PHE A 225      -8.045  -2.327  11.540  1.00 92.56           C  
ATOM   3530  HZ  PHE A 225      -8.419  -3.253  11.129  1.00 92.56           H  
ATOM   3531  N   HIS A 226      -9.370   2.773  11.679  1.00 93.25           N  
ATOM   3532  H   HIS A 226      -9.002   2.590  10.757  1.00 93.25           H  
ATOM   3533  CA  HIS A 226     -10.821   2.911  11.808  1.00 93.25           C  
ATOM   3534  HA  HIS A 226     -11.059   3.485  12.704  1.00 93.25           H  
ATOM   3535  C   HIS A 226     -11.488   1.538  11.949  1.00 93.25           C  
ATOM   3536  CB  HIS A 226     -11.358   3.695  10.609  1.00 93.25           C  
ATOM   3537  HB2 HIS A 226     -12.446   3.630  10.613  1.00 93.25           H  
ATOM   3538  HB3 HIS A 226     -11.002   3.241   9.684  1.00 93.25           H  
ATOM   3539  O   HIS A 226     -11.706   0.835  10.966  1.00 93.25           O  
ATOM   3540  CG  HIS A 226     -10.982   5.152  10.642  1.00 93.25           C  
ATOM   3541  CD2 HIS A 226      -9.905   5.753  10.046  1.00 93.25           C  
ATOM   3542  HD2 HIS A 226      -9.128   5.255   9.485  1.00 93.25           H  
ATOM   3543  ND1 HIS A 226     -11.735   6.142  11.226  1.00 93.25           N  
ATOM   3544  HD1 HIS A 226     -12.617   6.000  11.698  1.00 93.25           H  
ATOM   3545  CE1 HIS A 226     -11.139   7.317  10.976  1.00 93.25           C  
ATOM   3546  HE1 HIS A 226     -11.519   8.283  11.276  1.00 93.25           H  
ATOM   3547  NE2 HIS A 226     -10.018   7.134  10.267  1.00 93.25           N  
ATOM   3548  N   GLU A 227     -11.830   1.145  13.178  1.00 89.94           N  
ATOM   3549  H   GLU A 227     -11.679   1.783  13.947  1.00 89.94           H  
ATOM   3550  CA  GLU A 227     -12.463  -0.154  13.463  1.00 89.94           C  
ATOM   3551  HA  GLU A 227     -11.897  -0.939  12.962  1.00 89.94           H  
ATOM   3552  C   GLU A 227     -13.911  -0.256  12.967  1.00 89.94           C  
ATOM   3553  CB  GLU A 227     -12.459  -0.436  14.970  1.00 89.94           C  
ATOM   3554  HB2 GLU A 227     -12.977   0.366  15.496  1.00 89.94           H  
ATOM   3555  HB3 GLU A 227     -13.005  -1.365  15.128  1.00 89.94           H  
ATOM   3556  O   GLU A 227     -14.424  -1.347  12.743  1.00 89.94           O  
ATOM   3557  CG  GLU A 227     -11.047  -0.595  15.545  1.00 89.94           C  
ATOM   3558  HG2 GLU A 227     -10.503  -1.306  14.924  1.00 89.94           H  
ATOM   3559  HG3 GLU A 227     -10.530   0.363  15.505  1.00 89.94           H  
ATOM   3560  CD  GLU A 227     -11.042  -1.124  16.988  1.00 89.94           C  
ATOM   3561  OE1 GLU A 227      -9.948  -1.158  17.595  1.00 89.94           O  
ATOM   3562  OE2 GLU A 227     -12.033  -1.733  17.429  1.00 89.94           O  
ATOM   3563  N   ASP A 228     -14.564   0.883  12.812  1.00 88.38           N  
ATOM   3564  H   ASP A 228     -14.095   1.712  13.148  1.00 88.38           H  
ATOM   3565  CA  ASP A 228     -15.978   1.048  12.513  1.00 88.38           C  
ATOM   3566  HA  ASP A 228     -16.511   0.156  12.844  1.00 88.38           H  
ATOM   3567  C   ASP A 228     -16.248   1.154  11.002  1.00 88.38           C  
ATOM   3568  CB  ASP A 228     -16.527   2.231  13.348  1.00 88.38           C  
ATOM   3569  HB2 ASP A 228     -17.457   2.578  12.899  1.00 88.38           H  
ATOM   3570  HB3 ASP A 228     -16.777   1.844  14.336  1.00 88.38           H  
ATOM   3571  O   ASP A 228     -17.294   0.711  10.534  1.00 88.38           O  
ATOM   3572  CG  ASP A 228     -15.570   3.428  13.562  1.00 88.38           C  
ATOM   3573  OD1 ASP A 228     -14.432   3.225  14.054  1.00 88.38           O  
ATOM   3574  OD2 ASP A 228     -15.973   4.566  13.245  1.00 88.38           O  
ATOM   3575  N   ALA A 229     -15.281   1.627  10.213  1.00 93.75           N  
ATOM   3576  H   ALA A 229     -14.404   1.881  10.644  1.00 93.75           H  
ATOM   3577  CA  ALA A 229     -15.404   1.755   8.760  1.00 93.75           C  
ATOM   3578  HA  ALA A 229     -16.458   1.862   8.506  1.00 93.75           H  
ATOM   3579  C   ALA A 229     -14.875   0.522   8.005  1.00 93.75           C  
ATOM   3580  CB  ALA A 229     -14.703   3.042   8.322  1.00 93.75           C  
ATOM   3581  HB1 ALA A 229     -13.637   2.977   8.539  1.00 93.75           H  
ATOM   3582  HB2 ALA A 229     -15.131   3.894   8.851  1.00 93.75           H  
ATOM   3583  HB3 ALA A 229     -14.838   3.189   7.250  1.00 93.75           H  
ATOM   3584  O   ALA A 229     -14.025  -0.224   8.502  1.00 93.75           O  
ATOM   3585  N   THR A 230     -15.364   0.312   6.783  1.00 94.69           N  
ATOM   3586  H   THR A 230     -16.085   0.931   6.440  1.00 94.69           H  
ATOM   3587  CA  THR A 230     -14.896  -0.746   5.863  1.00 94.69           C  
ATOM   3588  HA  THR A 230     -14.122  -1.345   6.343  1.00 94.69           H  
ATOM   3589  C   THR A 230     -14.281  -0.181   4.582  1.00 94.69           C  
ATOM   3590  CB  THR A 230     -16.036  -1.692   5.470  1.00 94.69           C  
ATOM   3591  HB  THR A 230     -15.642  -2.470   4.816  1.00 94.69           H  
ATOM   3592  O   THR A 230     -13.535  -0.892   3.915  1.00 94.69           O  
ATOM   3593  CG2 THR A 230     -16.709  -2.360   6.669  1.00 94.69           C  
ATOM   3594 HG21 THR A 230     -17.396  -3.127   6.310  1.00 94.69           H  
ATOM   3595 HG22 THR A 230     -15.950  -2.838   7.288  1.00 94.69           H  
ATOM   3596 HG23 THR A 230     -17.258  -1.625   7.258  1.00 94.69           H  
ATOM   3597  OG1 THR A 230     -16.958  -0.916   4.755  1.00 94.69           O  
ATOM   3598  HG1 THR A 230     -17.863  -1.112   5.007  1.00 94.69           H  
ATOM   3599  N   LEU A 231     -14.553   1.090   4.261  1.00 95.38           N  
ATOM   3600  H   LEU A 231     -15.212   1.587   4.844  1.00 95.38           H  
ATOM   3601  CA  LEU A 231     -14.057   1.797   3.079  1.00 95.38           C  
ATOM   3602  HA  LEU A 231     -13.342   1.171   2.545  1.00 95.38           H  
ATOM   3603  C   LEU A 231     -13.329   3.088   3.459  1.00 95.38           C  
ATOM   3604  CB  LEU A 231     -15.227   2.115   2.139  1.00 95.38           C  
ATOM   3605  HB2 LEU A 231     -15.978   2.659   2.712  1.00 95.38           H  
ATOM   3606  HB3 LEU A 231     -14.877   2.781   1.350  1.00 95.38           H  
ATOM   3607  O   LEU A 231     -13.713   3.793   4.392  1.00 95.38           O  
ATOM   3608  CG  LEU A 231     -15.890   0.896   1.484  1.00 95.38           C  
ATOM   3609  HG  LEU A 231     -16.191   0.178   2.247  1.00 95.38           H  
ATOM   3610  CD1 LEU A 231     -17.140   1.382   0.756  1.00 95.38           C  
ATOM   3611 HD11 LEU A 231     -17.842   1.810   1.472  1.00 95.38           H  
ATOM   3612 HD12 LEU A 231     -16.865   2.141   0.024  1.00 95.38           H  
ATOM   3613 HD13 LEU A 231     -17.620   0.547   0.246  1.00 95.38           H  
ATOM   3614  CD2 LEU A 231     -14.971   0.207   0.473  1.00 95.38           C  
ATOM   3615 HD21 LEU A 231     -15.500  -0.610  -0.018  1.00 95.38           H  
ATOM   3616 HD22 LEU A 231     -14.104  -0.201   0.992  1.00 95.38           H  
ATOM   3617 HD23 LEU A 231     -14.632   0.926  -0.272  1.00 95.38           H  
ATOM   3618  N   CYS A 232     -12.310   3.437   2.687  1.00 94.38           N  
ATOM   3619  H   CYS A 232     -12.164   2.898   1.846  1.00 94.38           H  
ATOM   3620  CA  CYS A 232     -11.603   4.704   2.775  1.00 94.38           C  
ATOM   3621  HA  CYS A 232     -11.249   4.834   3.797  1.00 94.38           H  
ATOM   3622  C   CYS A 232     -12.503   5.903   2.455  1.00 94.38           C  
ATOM   3623  CB  CYS A 232     -10.391   4.645   1.843  1.00 94.38           C  
ATOM   3624  HB2 CYS A 232     -10.052   5.660   1.637  1.00 94.38           H  
ATOM   3625  HB3 CYS A 232     -10.669   4.189   0.893  1.00 94.38           H  
ATOM   3626  O   CYS A 232     -12.393   6.940   3.104  1.00 94.38           O  
ATOM   3627  SG  CYS A 232      -9.011   3.733   2.571  1.00 94.38           S  
ATOM   3628  N   SER A 233     -13.464   5.772   1.536  1.00 92.31           N  
ATOM   3629  H   SER A 233     -13.455   4.966   0.928  1.00 92.31           H  
ATOM   3630  CA  SER A 233     -14.445   6.830   1.266  1.00 92.31           C  
ATOM   3631  HA  SER A 233     -13.900   7.732   0.984  1.00 92.31           H  
ATOM   3632  C   SER A 233     -15.341   7.185   2.457  1.00 92.31           C  
ATOM   3633  CB  SER A 233     -15.353   6.433   0.105  1.00 92.31           C  
ATOM   3634  HB2 SER A 233     -14.760   6.229  -0.786  1.00 92.31           H  
ATOM   3635  HB3 SER A 233     -16.012   7.271  -0.123  1.00 92.31           H  
ATOM   3636  O   SER A 233     -15.953   8.254   2.445  1.00 92.31           O  
ATOM   3637  OG  SER A 233     -16.130   5.301   0.453  1.00 92.31           O  
ATOM   3638  HG  SER A 233     -16.952   5.600   0.850  1.00 92.31           H  
ATOM   3639  N   GLN A 234     -15.453   6.302   3.457  1.00 91.69           N  
ATOM   3640  H   GLN A 234     -14.902   5.457   3.404  1.00 91.69           H  
ATOM   3641  CA  GLN A 234     -16.267   6.507   4.660  1.00 91.69           C  
ATOM   3642  HA  GLN A 234     -17.159   7.076   4.398  1.00 91.69           H  
ATOM   3643  C   GLN A 234     -15.534   7.301   5.751  1.00 91.69           C  
ATOM   3644  CB  GLN A 234     -16.706   5.149   5.229  1.00 91.69           C  
ATOM   3645  HB2 GLN A 234     -17.194   5.311   6.190  1.00 91.69           H  
ATOM   3646  HB3 GLN A 234     -15.817   4.548   5.416  1.00 91.69           H  
ATOM   3647  O   GLN A 234     -16.167   7.714   6.722  1.00 91.69           O  
ATOM   3648  CG  GLN A 234     -17.686   4.376   4.331  1.00 91.69           C  
ATOM   3649  HG2 GLN A 234     -17.338   4.383   3.299  1.00 91.69           H  
ATOM   3650  HG3 GLN A 234     -18.653   4.878   4.363  1.00 91.69           H  
ATOM   3651  CD  GLN A 234     -17.868   2.919   4.763  1.00 91.69           C  
ATOM   3652  NE2 GLN A 234     -18.875   2.245   4.257  1.00 91.69           N  
ATOM   3653 HE21 GLN A 234     -18.914   1.261   4.478  1.00 91.69           H  
ATOM   3654 HE22 GLN A 234     -19.545   2.702   3.654  1.00 91.69           H  
ATOM   3655  OE1 GLN A 234     -17.110   2.353   5.539  1.00 91.69           O  
ATOM   3656  N   VAL A 235     -14.222   7.517   5.612  1.00 91.62           N  
ATOM   3657  H   VAL A 235     -13.760   7.206   4.769  1.00 91.62           H  
ATOM   3658  CA  VAL A 235     -13.391   8.178   6.624  1.00 91.62           C  
ATOM   3659  HA  VAL A 235     -14.031   8.470   7.457  1.00 91.62           H  
ATOM   3660  C   VAL A 235     -12.778   9.469   6.088  1.00 91.62           C  
ATOM   3661  CB  VAL A 235     -12.332   7.226   7.217  1.00 91.62           C  
ATOM   3662  HB  VAL A 235     -11.760   7.779   7.961  1.00 91.62           H  
ATOM   3663  O   VAL A 235     -12.502   9.623   4.900  1.00 91.62           O  
ATOM   3664  CG1 VAL A 235     -13.011   6.042   7.916  1.00 91.62           C  
ATOM   3665 HG11 VAL A 235     -13.611   5.475   7.204  1.00 91.62           H  
ATOM   3666 HG12 VAL A 235     -12.252   5.374   8.323  1.00 91.62           H  
ATOM   3667 HG13 VAL A 235     -13.650   6.399   8.724  1.00 91.62           H  
ATOM   3668  CG2 VAL A 235     -11.354   6.663   6.185  1.00 91.62           C  
ATOM   3669 HG21 VAL A 235     -11.881   5.980   5.519  1.00 91.62           H  
ATOM   3670 HG22 VAL A 235     -10.907   7.465   5.598  1.00 91.62           H  
ATOM   3671 HG23 VAL A 235     -10.557   6.119   6.692  1.00 91.62           H  
ATOM   3672  N   HIS A 236     -12.558  10.429   6.985  1.00 89.44           N  
ATOM   3673  H   HIS A 236     -12.810  10.252   7.947  1.00 89.44           H  
ATOM   3674  CA  HIS A 236     -11.948  11.718   6.665  1.00 89.44           C  
ATOM   3675  HA  HIS A 236     -11.816  11.805   5.586  1.00 89.44           H  
ATOM   3676  C   HIS A 236     -10.555  11.789   7.290  1.00 89.44           C  
ATOM   3677  CB  HIS A 236     -12.882  12.858   7.094  1.00 89.44           C  
ATOM   3678  HB2 HIS A 236     -12.398  13.812   6.886  1.00 89.44           H  
ATOM   3679  HB3 HIS A 236     -13.060  12.801   8.167  1.00 89.44           H  
ATOM   3680  O   HIS A 236     -10.361  12.357   8.362  1.00 89.44           O  
ATOM   3681  CG  HIS A 236     -14.203  12.824   6.368  1.00 89.44           C  
ATOM   3682  CD2 HIS A 236     -15.419  12.476   6.892  1.00 89.44           C  
ATOM   3683  HD2 HIS A 236     -15.607  12.189   7.916  1.00 89.44           H  
ATOM   3684  ND1 HIS A 236     -14.403  13.094   5.034  1.00 89.44           N  
ATOM   3685  HD1 HIS A 236     -13.693  13.380   4.376  1.00 89.44           H  
ATOM   3686  CE1 HIS A 236     -15.706  12.910   4.763  1.00 89.44           C  
ATOM   3687  HE1 HIS A 236     -16.161  13.025   3.791  1.00 89.44           H  
ATOM   3688  NE2 HIS A 236     -16.375  12.555   5.871  1.00 89.44           N  
ATOM   3689  N   CYS A 237      -9.571  11.186   6.623  1.00 91.44           N  
ATOM   3690  H   CYS A 237      -9.800  10.654   5.795  1.00 91.44           H  
ATOM   3691  CA  CYS A 237      -8.226  11.043   7.177  1.00 91.44           C  
ATOM   3692  HA  CYS A 237      -8.296  10.495   8.117  1.00 91.44           H  
ATOM   3693  C   CYS A 237      -7.544  12.375   7.509  1.00 91.44           C  
ATOM   3694  CB  CYS A 237      -7.379  10.243   6.189  1.00 91.44           C  
ATOM   3695  HB2 CYS A 237      -6.332  10.313   6.483  1.00 91.44           H  
ATOM   3696  HB3 CYS A 237      -7.485  10.680   5.196  1.00 91.44           H  
ATOM   3697  O   CYS A 237      -6.858  12.472   8.524  1.00 91.44           O  
ATOM   3698  SG  CYS A 237      -7.794   8.490   6.086  1.00 91.44           S  
ATOM   3699  N   LEU A 238      -7.759  13.420   6.704  1.00 90.75           N  
ATOM   3700  H   LEU A 238      -8.321  13.288   5.876  1.00 90.75           H  
ATOM   3701  CA  LEU A 238      -7.155  14.729   6.957  1.00 90.75           C  
ATOM   3702  HA  LEU A 238      -6.081  14.576   7.058  1.00 90.75           H  
ATOM   3703  C   LEU A 238      -7.646  15.357   8.274  1.00 90.75           C  
ATOM   3704  CB  LEU A 238      -7.419  15.632   5.742  1.00 90.75           C  
ATOM   3705  HB2 LEU A 238      -7.204  15.071   4.832  1.00 90.75           H  
ATOM   3706  HB3 LEU A 238      -8.476  15.898   5.734  1.00 90.75           H  
ATOM   3707  O   LEU A 238      -6.849  15.971   8.973  1.00 90.75           O  
ATOM   3708  CG  LEU A 238      -6.574  16.920   5.720  1.00 90.75           C  
ATOM   3709  HG  LEU A 238      -6.744  17.492   6.632  1.00 90.75           H  
ATOM   3710  CD1 LEU A 238      -5.077  16.638   5.555  1.00 90.75           C  
ATOM   3711 HD11 LEU A 238      -4.903  16.006   4.684  1.00 90.75           H  
ATOM   3712 HD12 LEU A 238      -4.538  17.578   5.435  1.00 90.75           H  
ATOM   3713 HD13 LEU A 238      -4.689  16.144   6.445  1.00 90.75           H  
ATOM   3714  CD2 LEU A 238      -7.016  17.766   4.530  1.00 90.75           C  
ATOM   3715 HD21 LEU A 238      -6.506  18.729   4.553  1.00 90.75           H  
ATOM   3716 HD22 LEU A 238      -6.779  17.248   3.600  1.00 90.75           H  
ATOM   3717 HD23 LEU A 238      -8.093  17.925   4.574  1.00 90.75           H  
ATOM   3718  N   ASP A 239      -8.912  15.147   8.651  1.00 87.44           N  
ATOM   3719  H   ASP A 239      -9.500  14.558   8.079  1.00 87.44           H  
ATOM   3720  CA  ASP A 239      -9.474  15.609   9.933  1.00 87.44           C  
ATOM   3721  HA  ASP A 239      -9.345  16.687  10.027  1.00 87.44           H  
ATOM   3722  C   ASP A 239      -8.740  14.958  11.118  1.00 87.44           C  
ATOM   3723  CB  ASP A 239     -10.982  15.300   9.942  1.00 87.44           C  
ATOM   3724  HB2 ASP A 239     -11.438  15.737   9.054  1.00 87.44           H  
ATOM   3725  HB3 ASP A 239     -11.125  14.220   9.891  1.00 87.44           H  
ATOM   3726  O   ASP A 239      -8.331  15.633  12.063  1.00 87.44           O  
ATOM   3727  CG  ASP A 239     -11.720  15.833  11.176  1.00 87.44           C  
ATOM   3728  OD1 ASP A 239     -11.694  17.064  11.395  1.00 87.44           O  
ATOM   3729  OD2 ASP A 239     -12.359  15.008  11.868  1.00 87.44           O  
ATOM   3730  N   LYS A 240      -8.450  13.653  11.014  1.00 85.31           N  
ATOM   3731  H   LYS A 240      -8.772  13.167  10.189  1.00 85.31           H  
ATOM   3732  CA  LYS A 240      -7.673  12.920  12.025  1.00 85.31           C  
ATOM   3733  HA  LYS A 240      -8.050  13.200  13.008  1.00 85.31           H  
ATOM   3734  C   LYS A 240      -6.205  13.329  12.071  1.00 85.31           C  
ATOM   3735  CB  LYS A 240      -7.810  11.402  11.817  1.00 85.31           C  
ATOM   3736  HB2 LYS A 240      -7.564  11.155  10.785  1.00 85.31           H  
ATOM   3737  HB3 LYS A 240      -7.094  10.887  12.458  1.00 85.31           H  
ATOM   3738  O   LYS A 240      -5.670  13.471  13.163  1.00 85.31           O  
ATOM   3739  CG  LYS A 240      -9.213  10.867  12.134  1.00 85.31           C  
ATOM   3740  HG2 LYS A 240      -9.243   9.809  11.871  1.00 85.31           H  
ATOM   3741  HG3 LYS A 240      -9.951  11.391  11.527  1.00 85.31           H  
ATOM   3742  CD  LYS A 240      -9.565  11.016  13.621  1.00 85.31           C  
ATOM   3743  HD2 LYS A 240      -9.556  12.068  13.904  1.00 85.31           H  
ATOM   3744  HD3 LYS A 240      -8.834  10.471  14.219  1.00 85.31           H  
ATOM   3745  CE  LYS A 240     -10.965  10.462  13.868  1.00 85.31           C  
ATOM   3746  HE2 LYS A 240     -10.980   9.409  13.585  1.00 85.31           H  
ATOM   3747  HE3 LYS A 240     -11.660  11.000  13.223  1.00 85.31           H  
ATOM   3748  NZ  LYS A 240     -11.356  10.622  15.285  1.00 85.31           N  
ATOM   3749  HZ1 LYS A 240     -11.269  11.591  15.556  1.00 85.31           H  
ATOM   3750  HZ2 LYS A 240     -12.315  10.328  15.411  1.00 85.31           H  
ATOM   3751  HZ3 LYS A 240     -10.762  10.043  15.861  1.00 85.31           H  
ATOM   3752  N   VAL A 241      -5.558  13.549  10.927  1.00 86.00           N  
ATOM   3753  H   VAL A 241      -6.052  13.377  10.063  1.00 86.00           H  
ATOM   3754  CA  VAL A 241      -4.150  13.985  10.882  1.00 86.00           C  
ATOM   3755  HA  VAL A 241      -3.552  13.319  11.504  1.00 86.00           H  
ATOM   3756  C   VAL A 241      -4.000  15.390  11.465  1.00 86.00           C  
ATOM   3757  CB  VAL A 241      -3.605  13.915   9.443  1.00 86.00           C  
ATOM   3758  HB  VAL A 241      -4.280  14.453   8.777  1.00 86.00           H  
ATOM   3759  O   VAL A 241      -3.107  15.635  12.274  1.00 86.00           O  
ATOM   3760  CG1 VAL A 241      -2.204  14.528   9.309  1.00 86.00           C  
ATOM   3761 HG11 VAL A 241      -2.235  15.601   9.501  1.00 86.00           H  
ATOM   3762 HG12 VAL A 241      -1.839  14.377   8.293  1.00 86.00           H  
ATOM   3763 HG13 VAL A 241      -1.519  14.054  10.011  1.00 86.00           H  
ATOM   3764  CG2 VAL A 241      -3.509  12.458   8.974  1.00 86.00           C  
ATOM   3765 HG21 VAL A 241      -2.775  11.920   9.574  1.00 86.00           H  
ATOM   3766 HG22 VAL A 241      -3.197  12.427   7.930  1.00 86.00           H  
ATOM   3767 HG23 VAL A 241      -4.469  11.951   9.066  1.00 86.00           H  
ATOM   3768  N   CYS A 242      -4.898  16.307  11.106  1.00 90.56           N  
ATOM   3769  H   CYS A 242      -5.619  16.056  10.445  1.00 90.56           H  
ATOM   3770  CA  CYS A 242      -4.871  17.674  11.605  1.00 90.56           C  
ATOM   3771  HA  CYS A 242      -3.868  18.073  11.453  1.00 90.56           H  
ATOM   3772  C   CYS A 242      -5.153  17.748  13.115  1.00 90.56           C  
ATOM   3773  CB  CYS A 242      -5.847  18.507  10.767  1.00 90.56           C  
ATOM   3774  HB2 CYS A 242      -6.817  18.010  10.766  1.00 90.56           H  
ATOM   3775  HB3 CYS A 242      -5.983  19.488  11.222  1.00 90.56           H  
ATOM   3776  O   CYS A 242      -4.510  18.542  13.797  1.00 90.56           O  
ATOM   3777  SG  CYS A 242      -5.301  18.727   9.048  1.00 90.56           S  
ATOM   3778  N   GLY A 243      -6.050  16.930  13.667  1.00 85.44           N  
ATOM   3779  H   GLY A 243      -6.619  16.338  13.079  1.00 85.44           H  
ATOM   3780  CA  GLY A 243      -6.344  16.977  15.105  1.00 85.44           C  
ATOM   3781  HA2 GLY A 243      -7.009  16.157  15.375  1.00 85.44           H  
ATOM   3782  HA3 GLY A 243      -5.416  16.871  15.666  1.00 85.44           H  
ATOM   3783  C   GLY A 243      -7.001  18.295  15.520  1.00 85.44           C  
ATOM   3784  O   GLY A 243      -7.776  18.863  14.752  1.00 85.44           O  
ATOM   3785  N   LEU A 244      -6.670  18.810  16.712  1.00 87.50           N  
ATOM   3786  H   LEU A 244      -5.978  18.314  17.255  1.00 87.50           H  
ATOM   3787  CA  LEU A 244      -7.300  19.991  17.330  1.00 87.50           C  
ATOM   3788  HA  LEU A 244      -6.934  20.054  18.355  1.00 87.50           H  
ATOM   3789  C   LEU A 244      -8.832  19.836  17.437  1.00 87.50           C  
ATOM   3790  CB  LEU A 244      -6.857  21.279  16.593  1.00 87.50           C  
ATOM   3791  HB2 LEU A 244      -7.137  21.173  15.544  1.00 87.50           H  
ATOM   3792  HB3 LEU A 244      -7.388  22.140  16.998  1.00 87.50           H  
ATOM   3793  O   LEU A 244      -9.330  18.793  17.859  1.00 87.50           O  
ATOM   3794  CG  LEU A 244      -5.357  21.586  16.697  1.00 87.50           C  
ATOM   3795  HG  LEU A 244      -4.783  20.661  16.646  1.00 87.50           H  
ATOM   3796  CD1 LEU A 244      -4.912  22.477  15.528  1.00 87.50           C  
ATOM   3797 HD11 LEU A 244      -5.713  22.636  14.806  1.00 87.50           H  
ATOM   3798 HD12 LEU A 244      -4.123  21.928  15.014  1.00 87.50           H  
ATOM   3799 HD13 LEU A 244      -4.523  23.434  15.878  1.00 87.50           H  
ATOM   3800  CD2 LEU A 244      -5.036  22.293  18.017  1.00 87.50           C  
ATOM   3801 HD21 LEU A 244      -5.292  21.629  18.842  1.00 87.50           H  
ATOM   3802 HD22 LEU A 244      -5.600  23.221  18.110  1.00 87.50           H  
ATOM   3803 HD23 LEU A 244      -3.965  22.491  18.069  1.00 87.50           H  
ATOM   3804  N   LEU A 245      -9.592  20.885  17.110  1.00 78.56           N  
ATOM   3805  H   LEU A 245      -9.134  21.715  16.761  1.00 78.56           H  
ATOM   3806  CA  LEU A 245     -11.032  20.792  16.919  1.00 78.56           C  
ATOM   3807  HA  LEU A 245     -11.426  20.122  17.683  1.00 78.56           H  
ATOM   3808  C   LEU A 245     -11.311  20.216  15.528  1.00 78.56           C  
ATOM   3809  CB  LEU A 245     -11.698  22.168  17.070  1.00 78.56           C  
ATOM   3810  HB2 LEU A 245     -11.242  22.857  16.358  1.00 78.56           H  
ATOM   3811  HB3 LEU A 245     -12.750  22.079  16.799  1.00 78.56           H  
ATOM   3812  O   LEU A 245     -10.724  20.697  14.556  1.00 78.56           O  
ATOM   3813  CG  LEU A 245     -11.597  22.758  18.483  1.00 78.56           C  
ATOM   3814  HG  LEU A 245     -10.568  22.710  18.839  1.00 78.56           H  
ATOM   3815  CD1 LEU A 245     -12.020  24.227  18.455  1.00 78.56           C  
ATOM   3816 HD11 LEU A 245     -11.358  24.782  17.790  1.00 78.56           H  
ATOM   3817 HD12 LEU A 245     -11.949  24.648  19.458  1.00 78.56           H  
ATOM   3818 HD13 LEU A 245     -13.045  24.312  18.095  1.00 78.56           H  
ATOM   3819  CD2 LEU A 245     -12.505  22.014  19.465  1.00 78.56           C  
ATOM   3820 HD21 LEU A 245     -13.540  22.051  19.127  1.00 78.56           H  
ATOM   3821 HD22 LEU A 245     -12.193  20.973  19.546  1.00 78.56           H  
ATOM   3822 HD23 LEU A 245     -12.434  22.472  20.452  1.00 78.56           H  
ATOM   3823  N   PRO A 246     -12.224  19.243  15.412  1.00 78.75           N  
ATOM   3824  CA  PRO A 246     -12.563  18.676  14.116  1.00 78.75           C  
ATOM   3825  HA  PRO A 246     -11.662  18.266  13.659  1.00 78.75           H  
ATOM   3826  C   PRO A 246     -13.114  19.756  13.167  1.00 78.75           C  
ATOM   3827  CB  PRO A 246     -13.513  17.516  14.430  1.00 78.75           C  
ATOM   3828  HB2 PRO A 246     -12.924  16.601  14.482  1.00 78.75           H  
ATOM   3829  HB3 PRO A 246     -14.282  17.387  13.668  1.00 78.75           H  
ATOM   3830  O   PRO A 246     -13.605  20.794  13.616  1.00 78.75           O  
ATOM   3831  CG  PRO A 246     -14.074  17.814  15.827  1.00 78.75           C  
ATOM   3832  HG2 PRO A 246     -14.969  18.433  15.757  1.00 78.75           H  
ATOM   3833  HG3 PRO A 246     -14.289  16.899  16.379  1.00 78.75           H  
ATOM   3834  CD  PRO A 246     -12.976  18.627  16.494  1.00 78.75           C  
ATOM   3835  HD2 PRO A 246     -13.419  19.374  17.152  1.00 78.75           H  
ATOM   3836  HD3 PRO A 246     -12.317  17.966  17.056  1.00 78.75           H  
ATOM   3837  N   PHE A 247     -13.041  19.551  11.854  1.00 83.44           N  
ATOM   3838  H   PHE A 247     -12.584  18.709  11.532  1.00 83.44           H  
ATOM   3839  CA  PHE A 247     -13.512  20.535  10.861  1.00 83.44           C  
ATOM   3840  HA  PHE A 247     -13.071  21.506  11.085  1.00 83.44           H  
ATOM   3841  C   PHE A 247     -15.033  20.686  10.885  1.00 83.44           C  
ATOM   3842  CB  PHE A 247     -13.099  20.105   9.455  1.00 83.44           C  
ATOM   3843  HB2 PHE A 247     -13.665  19.209   9.201  1.00 83.44           H  
ATOM   3844  HB3 PHE A 247     -13.389  20.890   8.757  1.00 83.44           H  
ATOM   3845  O   PHE A 247     -15.718  19.695  11.154  1.00 83.44           O  
ATOM   3846  CG  PHE A 247     -11.632  19.815   9.243  1.00 83.44           C  
ATOM   3847  CD1 PHE A 247     -10.637  20.631   9.815  1.00 83.44           C  
ATOM   3848  HD1 PHE A 247     -10.921  21.462  10.444  1.00 83.44           H  
ATOM   3849  CD2 PHE A 247     -11.264  18.742   8.414  1.00 83.44           C  
ATOM   3850  HD2 PHE A 247     -12.024  18.114   7.973  1.00 83.44           H  
ATOM   3851  CE1 PHE A 247      -9.280  20.364   9.549  1.00 83.44           C  
ATOM   3852  HE1 PHE A 247      -8.491  20.975   9.960  1.00 83.44           H  
ATOM   3853  CE2 PHE A 247      -9.913  18.483   8.151  1.00 83.44           C  
ATOM   3854  HE2 PHE A 247      -9.638  17.655   7.514  1.00 83.44           H  
ATOM   3855  CZ  PHE A 247      -8.923  19.292   8.722  1.00 83.44           C  
ATOM   3856  HZ  PHE A 247      -7.885  19.086   8.508  1.00 83.44           H  
ATOM   3857  N   LEU A 248     -15.601  21.876  10.628  1.00 76.69           N  
ATOM   3858  H   LEU A 248     -15.021  22.666  10.383  1.00 76.69           H  
ATOM   3859  CA  LEU A 248     -17.069  22.037  10.601  1.00 76.69           C  
ATOM   3860  HA  LEU A 248     -17.489  21.751  11.566  1.00 76.69           H  
ATOM   3861  C   LEU A 248     -17.699  21.110   9.571  1.00 76.69           C  
ATOM   3862  CB  LEU A 248     -17.520  23.467  10.254  1.00 76.69           C  
ATOM   3863  HB2 LEU A 248     -16.867  23.919   9.507  1.00 76.69           H  
ATOM   3864  HB3 LEU A 248     -18.499  23.379   9.783  1.00 76.69           H  
ATOM   3865  O   LEU A 248     -18.688  20.444   9.860  1.00 76.69           O  
ATOM   3866  CG  LEU A 248     -17.687  24.384  11.472  1.00 76.69           C  
ATOM   3867  HG  LEU A 248     -17.948  23.787  12.346  1.00 76.69           H  
ATOM   3868  CD1 LEU A 248     -16.410  25.168  11.761  1.00 76.69           C  
ATOM   3869 HD11 LEU A 248     -15.583  24.469  11.882  1.00 76.69           H  
ATOM   3870 HD12 LEU A 248     -16.174  25.832  10.929  1.00 76.69           H  
ATOM   3871 HD13 LEU A 248     -16.501  25.735  12.687  1.00 76.69           H  
ATOM   3872  CD2 LEU A 248     -18.825  25.375  11.223  1.00 76.69           C  
ATOM   3873 HD21 LEU A 248     -19.131  25.817  12.172  1.00 76.69           H  
ATOM   3874 HD22 LEU A 248     -18.508  26.150  10.525  1.00 76.69           H  
ATOM   3875 HD23 LEU A 248     -19.697  24.867  10.811  1.00 76.69           H  
ATOM   3876  N   ASN A 249     -17.114  21.081   8.376  1.00 78.00           N  
ATOM   3877  H   ASN A 249     -16.277  21.636   8.263  1.00 78.00           H  
ATOM   3878  CA  ASN A 249     -17.379  20.058   7.386  1.00 78.00           C  
ATOM   3879  HA  ASN A 249     -18.263  19.489   7.674  1.00 78.00           H  
ATOM   3880  C   ASN A 249     -16.149  19.143   7.325  1.00 78.00           C  
ATOM   3881  CB  ASN A 249     -17.689  20.723   6.039  1.00 78.00           C  
ATOM   3882  HB2 ASN A 249     -16.822  21.295   5.710  1.00 78.00           H  
ATOM   3883  HB3 ASN A 249     -18.526  21.411   6.165  1.00 78.00           H  
ATOM   3884  O   ASN A 249     -15.093  19.615   6.910  1.00 78.00           O  
ATOM   3885  CG  ASN A 249     -18.038  19.710   4.961  1.00 78.00           C  
ATOM   3886  ND2 ASN A 249     -18.580  20.157   3.855  1.00 78.00           N  
ATOM   3887 HD21 ASN A 249     -18.748  21.146   3.735  1.00 78.00           H  
ATOM   3888 HD22 ASN A 249     -18.760  19.458   3.149  1.00 78.00           H  
ATOM   3889  OD1 ASN A 249     -17.835  18.513   5.071  1.00 78.00           O  
ATOM   3890  N   PRO A 250     -16.269  17.849   7.658  1.00 77.56           N  
ATOM   3891  CA  PRO A 250     -15.153  16.903   7.607  1.00 77.56           C  
ATOM   3892  HA  PRO A 250     -14.430  17.166   8.379  1.00 77.56           H  
ATOM   3893  C   PRO A 250     -14.426  16.829   6.249  1.00 77.56           C  
ATOM   3894  CB  PRO A 250     -15.785  15.555   7.953  1.00 77.56           C  
ATOM   3895  HB2 PRO A 250     -16.143  15.081   7.039  1.00 77.56           H  
ATOM   3896  HB3 PRO A 250     -15.086  14.908   8.481  1.00 77.56           H  
ATOM   3897  O   PRO A 250     -13.267  16.428   6.189  1.00 77.56           O  
ATOM   3898  CG  PRO A 250     -16.991  15.911   8.816  1.00 77.56           C  
ATOM   3899  HG2 PRO A 250     -16.668  16.079   9.843  1.00 77.56           H  
ATOM   3900  HG3 PRO A 250     -17.764  15.143   8.774  1.00 77.56           H  
ATOM   3901  CD  PRO A 250     -17.462  17.223   8.208  1.00 77.56           C  
ATOM   3902  HD2 PRO A 250     -18.176  17.027   7.408  1.00 77.56           H  
ATOM   3903  HD3 PRO A 250     -17.920  17.836   8.985  1.00 77.56           H  
ATOM   3904  N   GLU A 251     -15.079  17.223   5.148  1.00 79.00           N  
ATOM   3905  H   GLU A 251     -16.037  17.525   5.246  1.00 79.00           H  
ATOM   3906  CA  GLU A 251     -14.467  17.279   3.811  1.00 79.00           C  
ATOM   3907  HA  GLU A 251     -13.714  16.495   3.736  1.00 79.00           H  
ATOM   3908  C   GLU A 251     -13.737  18.598   3.497  1.00 79.00           C  
ATOM   3909  CB  GLU A 251     -15.532  17.021   2.729  1.00 79.00           C  
ATOM   3910  HB2 GLU A 251     -15.068  17.160   1.753  1.00 79.00           H  
ATOM   3911  HB3 GLU A 251     -16.340  17.746   2.826  1.00 79.00           H  
ATOM   3912  O   GLU A 251     -13.072  18.698   2.461  1.00 79.00           O  
ATOM   3913  CG  GLU A 251     -16.101  15.597   2.772  1.00 79.00           C  
ATOM   3914  HG2 GLU A 251     -16.765  15.493   3.630  1.00 79.00           H  
ATOM   3915  HG3 GLU A 251     -15.263  14.911   2.895  1.00 79.00           H  
ATOM   3916  CD  GLU A 251     -16.850  15.218   1.483  1.00 79.00           C  
ATOM   3917  OE1 GLU A 251     -16.721  14.038   1.059  1.00 79.00           O  
ATOM   3918  OE2 GLU A 251     -17.505  16.099   0.880  1.00 79.00           O  
ATOM   3919  N   VAL A 252     -13.879  19.632   4.332  1.00 86.00           N  
ATOM   3920  H   VAL A 252     -14.344  19.479   5.216  1.00 86.00           H  
ATOM   3921  CA  VAL A 252     -13.342  20.974   4.073  1.00 86.00           C  
ATOM   3922  HA  VAL A 252     -12.658  20.920   3.225  1.00 86.00           H  
ATOM   3923  C   VAL A 252     -12.576  21.487   5.295  1.00 86.00           C  
ATOM   3924  CB  VAL A 252     -14.432  21.976   3.652  1.00 86.00           C  
ATOM   3925  HB  VAL A 252     -15.107  22.175   4.484  1.00 86.00           H  
ATOM   3926  O   VAL A 252     -13.195  21.952   6.249  1.00 86.00           O  
ATOM   3927  CG1 VAL A 252     -13.788  23.298   3.205  1.00 86.00           C  
ATOM   3928 HG11 VAL A 252     -13.243  23.747   4.035  1.00 86.00           H  
ATOM   3929 HG12 VAL A 252     -14.562  24.001   2.896  1.00 86.00           H  
ATOM   3930 HG13 VAL A 252     -13.100  23.122   2.379  1.00 86.00           H  
ATOM   3931  CG2 VAL A 252     -15.264  21.454   2.471  1.00 86.00           C  
ATOM   3932 HG21 VAL A 252     -14.607  21.187   1.643  1.00 86.00           H  
ATOM   3933 HG22 VAL A 252     -15.976  22.216   2.152  1.00 86.00           H  
ATOM   3934 HG23 VAL A 252     -15.823  20.571   2.778  1.00 86.00           H  
ATOM   3935  N   PRO A 253     -11.235  21.474   5.244  1.00 90.38           N  
ATOM   3936  CA  PRO A 253     -10.397  22.020   6.303  1.00 90.38           C  
ATOM   3937  HA  PRO A 253     -10.607  21.476   7.224  1.00 90.38           H  
ATOM   3938  C   PRO A 253     -10.635  23.514   6.519  1.00 90.38           C  
ATOM   3939  CB  PRO A 253      -8.953  21.753   5.876  1.00 90.38           C  
ATOM   3940  HB2 PRO A 253      -8.537  22.616   5.357  1.00 90.38           H  
ATOM   3941  HB3 PRO A 253      -8.334  21.483   6.732  1.00 90.38           H  
ATOM   3942  O   PRO A 253     -10.674  24.287   5.556  1.00 90.38           O  
ATOM   3943  CG  PRO A 253      -9.084  20.591   4.899  1.00 90.38           C  
ATOM   3944  HG2 PRO A 253      -9.137  19.663   5.469  1.00 90.38           H  
ATOM   3945  HG3 PRO A 253      -8.276  20.562   4.168  1.00 90.38           H  
ATOM   3946  CD  PRO A 253     -10.420  20.839   4.227  1.00 90.38           C  
ATOM   3947  HD2 PRO A 253     -10.843  19.890   3.899  1.00 90.38           H  
ATOM   3948  HD3 PRO A 253     -10.292  21.519   3.385  1.00 90.38           H  
ATOM   3949  N   ASP A 254     -10.756  23.911   7.782  1.00 89.06           N  
ATOM   3950  H   ASP A 254     -10.863  23.197   8.488  1.00 89.06           H  
ATOM   3951  CA  ASP A 254     -11.143  25.262   8.201  1.00 89.06           C  
ATOM   3952  HA  ASP A 254     -10.885  25.958   7.403  1.00 89.06           H  
ATOM   3953  C   ASP A 254     -10.401  25.756   9.460  1.00 89.06           C  
ATOM   3954  CB  ASP A 254     -12.669  25.300   8.384  1.00 89.06           C  
ATOM   3955  HB2 ASP A 254     -13.138  25.054   7.431  1.00 89.06           H  
ATOM   3956  HB3 ASP A 254     -12.975  26.313   8.644  1.00 89.06           H  
ATOM   3957  O   ASP A 254     -10.793  26.752  10.077  1.00 89.06           O  
ATOM   3958  CG  ASP A 254     -13.195  24.330   9.449  1.00 89.06           C  
ATOM   3959  OD1 ASP A 254     -12.392  23.620  10.097  1.00 89.06           O  
ATOM   3960  OD2 ASP A 254     -14.431  24.281   9.607  1.00 89.06           O  
ATOM   3961  N   GLN A 255      -9.286  25.118   9.840  1.00 91.69           N  
ATOM   3962  H   GLN A 255      -8.986  24.326   9.288  1.00 91.69           H  
ATOM   3963  CA  GLN A 255      -8.545  25.432  11.071  1.00 91.69           C  
ATOM   3964  HA  GLN A 255      -9.284  25.670  11.835  1.00 91.69           H  
ATOM   3965  C   GLN A 255      -7.653  26.674  10.929  1.00 91.69           C  
ATOM   3966  CB  GLN A 255      -7.759  24.222  11.586  1.00 91.69           C  
ATOM   3967  HB2 GLN A 255      -6.981  23.957  10.869  1.00 91.69           H  
ATOM   3968  HB3 GLN A 255      -7.272  24.496  12.522  1.00 91.69           H  
ATOM   3969  O   GLN A 255      -6.451  26.656  11.212  1.00 91.69           O  
ATOM   3970  CG  GLN A 255      -8.658  23.011  11.856  1.00 91.69           C  
ATOM   3971  HG2 GLN A 255      -9.165  22.735  10.931  1.00 91.69           H  
ATOM   3972  HG3 GLN A 255      -9.436  23.278  12.571  1.00 91.69           H  
ATOM   3973  CD  GLN A 255      -7.864  21.818  12.376  1.00 91.69           C  
ATOM   3974  NE2 GLN A 255      -8.504  20.827  12.933  1.00 91.69           N  
ATOM   3975 HE21 GLN A 255      -9.498  20.864  13.106  1.00 91.69           H  
ATOM   3976 HE22 GLN A 255      -8.017  20.048  13.352  1.00 91.69           H  
ATOM   3977  OE1 GLN A 255      -6.643  21.775  12.304  1.00 91.69           O  
ATOM   3978  N   PHE A 256      -8.244  27.797  10.522  1.00 92.19           N  
ATOM   3979  H   PHE A 256      -9.221  27.720  10.276  1.00 92.19           H  
ATOM   3980  CA  PHE A 256      -7.572  29.088  10.346  1.00 92.19           C  
ATOM   3981  HA  PHE A 256      -6.818  28.992   9.565  1.00 92.19           H  
ATOM   3982  C   PHE A 256      -6.835  29.565  11.606  1.00 92.19           C  
ATOM   3983  CB  PHE A 256      -8.625  30.108   9.897  1.00 92.19           C  
ATOM   3984  HB2 PHE A 256      -9.389  30.195  10.669  1.00 92.19           H  
ATOM   3985  HB3 PHE A 256      -9.113  29.734   8.998  1.00 92.19           H  
ATOM   3986  O   PHE A 256      -5.791  30.214  11.525  1.00 92.19           O  
ATOM   3987  CG  PHE A 256      -8.058  31.482   9.598  1.00 92.19           C  
ATOM   3988  CD1 PHE A 256      -8.118  32.503  10.565  1.00 92.19           C  
ATOM   3989  HD1 PHE A 256      -8.580  32.313  11.522  1.00 92.19           H  
ATOM   3990  CD2 PHE A 256      -7.442  31.730   8.358  1.00 92.19           C  
ATOM   3991  HD2 PHE A 256      -7.352  30.935   7.633  1.00 92.19           H  
ATOM   3992  CE1 PHE A 256      -7.563  33.766  10.293  1.00 92.19           C  
ATOM   3993  HE1 PHE A 256      -7.603  34.544  11.041  1.00 92.19           H  
ATOM   3994  CE2 PHE A 256      -6.908  33.000   8.076  1.00 92.19           C  
ATOM   3995  HE2 PHE A 256      -6.428  33.185   7.126  1.00 92.19           H  
ATOM   3996  CZ  PHE A 256      -6.959  34.016   9.047  1.00 92.19           C  
ATOM   3997  HZ  PHE A 256      -6.533  34.985   8.836  1.00 92.19           H  
ATOM   3998  N   TYR A 257      -7.319  29.183  12.789  1.00 92.19           N  
ATOM   3999  H   TYR A 257      -8.138  28.591  12.795  1.00 92.19           H  
ATOM   4000  CA  TYR A 257      -6.706  29.525  14.072  1.00 92.19           C  
ATOM   4001  HA  TYR A 257      -6.658  30.612  14.143  1.00 92.19           H  
ATOM   4002  C   TYR A 257      -5.262  29.017  14.239  1.00 92.19           C  
ATOM   4003  CB  TYR A 257      -7.621  29.027  15.194  1.00 92.19           C  
ATOM   4004  HB2 TYR A 257      -8.528  29.631  15.183  1.00 92.19           H  
ATOM   4005  HB3 TYR A 257      -7.137  29.206  16.155  1.00 92.19           H  
ATOM   4006  O   TYR A 257      -4.519  29.570  15.055  1.00 92.19           O  
ATOM   4007  CG  TYR A 257      -8.016  27.562  15.104  1.00 92.19           C  
ATOM   4008  CD1 TYR A 257      -9.329  27.205  14.740  1.00 92.19           C  
ATOM   4009  HD1 TYR A 257     -10.063  27.961  14.499  1.00 92.19           H  
ATOM   4010  CD2 TYR A 257      -7.079  26.551  15.392  1.00 92.19           C  
ATOM   4011  HD2 TYR A 257      -6.046  26.790  15.596  1.00 92.19           H  
ATOM   4012  CE1 TYR A 257      -9.709  25.849  14.716  1.00 92.19           C  
ATOM   4013  HE1 TYR A 257     -10.712  25.556  14.444  1.00 92.19           H  
ATOM   4014  CE2 TYR A 257      -7.465  25.203  15.408  1.00 92.19           C  
ATOM   4015  HE2 TYR A 257      -6.754  24.436  15.679  1.00 92.19           H  
ATOM   4016  OH  TYR A 257      -9.155  23.547  15.071  1.00 92.19           O  
ATOM   4017  HH  TYR A 257      -8.431  22.922  15.155  1.00 92.19           H  
ATOM   4018  CZ  TYR A 257      -8.783  24.848  15.074  1.00 92.19           C  
ATOM   4019  N   ARG A 258      -4.815  28.038  13.434  1.00 95.38           N  
ATOM   4020  H   ARG A 258      -5.469  27.622  12.787  1.00 95.38           H  
ATOM   4021  CA  ARG A 258      -3.412  27.582  13.388  1.00 95.38           C  
ATOM   4022  HA  ARG A 258      -3.128  27.131  14.339  1.00 95.38           H  
ATOM   4023  C   ARG A 258      -2.420  28.711  13.132  1.00 95.38           C  
ATOM   4024  CB  ARG A 258      -3.244  26.534  12.286  1.00 95.38           C  
ATOM   4025  HB2 ARG A 258      -3.703  26.897  11.366  1.00 95.38           H  
ATOM   4026  HB3 ARG A 258      -2.181  26.380  12.102  1.00 95.38           H  
ATOM   4027  O   ARG A 258      -1.313  28.657  13.648  1.00 95.38           O  
ATOM   4028  CG  ARG A 258      -3.850  25.190  12.682  1.00 95.38           C  
ATOM   4029  HG2 ARG A 258      -3.305  24.787  13.536  1.00 95.38           H  
ATOM   4030  HG3 ARG A 258      -4.901  25.302  12.947  1.00 95.38           H  
ATOM   4031  CD  ARG A 258      -3.721  24.239  11.496  1.00 95.38           C  
ATOM   4032  HD2 ARG A 258      -2.687  24.209  11.151  1.00 95.38           H  
ATOM   4033  HD3 ARG A 258      -4.349  24.603  10.683  1.00 95.38           H  
ATOM   4034  NE  ARG A 258      -4.169  22.905  11.875  1.00 95.38           N  
ATOM   4035  HE  ARG A 258      -5.164  22.744  11.942  1.00 95.38           H  
ATOM   4036  NH1 ARG A 258      -2.151  21.818  12.169  1.00 95.38           N  
ATOM   4037 HH11 ARG A 258      -1.722  20.981  12.537  1.00 95.38           H  
ATOM   4038 HH12 ARG A 258      -1.592  22.635  11.969  1.00 95.38           H  
ATOM   4039  NH2 ARG A 258      -4.074  20.810  12.577  1.00 95.38           N  
ATOM   4040 HH21 ARG A 258      -3.611  20.022  13.006  1.00 95.38           H  
ATOM   4041 HH22 ARG A 258      -5.081  20.842  12.650  1.00 95.38           H  
ATOM   4042  CZ  ARG A 258      -3.446  21.858  12.192  1.00 95.38           C  
ATOM   4043  N   ILE A 259      -2.817  29.751  12.395  1.00 95.50           N  
ATOM   4044  H   ILE A 259      -3.758  29.734  12.027  1.00 95.50           H  
ATOM   4045  CA  ILE A 259      -1.953  30.896  12.059  1.00 95.50           C  
ATOM   4046  HA  ILE A 259      -1.062  30.525  11.551  1.00 95.50           H  
ATOM   4047  C   ILE A 259      -1.471  31.635  13.318  1.00 95.50           C  
ATOM   4048  CB  ILE A 259      -2.712  31.838  11.097  1.00 95.50           C  
ATOM   4049  HB  ILE A 259      -3.668  32.093  11.555  1.00 95.50           H  
ATOM   4050  O   ILE A 259      -0.353  32.148  13.342  1.00 95.50           O  
ATOM   4051  CG1 ILE A 259      -2.964  31.128   9.748  1.00 95.50           C  
ATOM   4052 HG12 ILE A 259      -2.052  31.131   9.152  1.00 95.50           H  
ATOM   4053 HG13 ILE A 259      -3.253  30.089   9.908  1.00 95.50           H  
ATOM   4054  CG2 ILE A 259      -1.940  33.143  10.829  1.00 95.50           C  
ATOM   4055 HG21 ILE A 259      -0.995  32.926  10.332  1.00 95.50           H  
ATOM   4056 HG22 ILE A 259      -2.518  33.814  10.193  1.00 95.50           H  
ATOM   4057 HG23 ILE A 259      -1.738  33.668  11.763  1.00 95.50           H  
ATOM   4058  CD1 ILE A 259      -4.091  31.781   8.954  1.00 95.50           C  
ATOM   4059 HD11 ILE A 259      -5.023  31.639   9.501  1.00 95.50           H  
ATOM   4060 HD12 ILE A 259      -3.917  32.851   8.837  1.00 95.50           H  
ATOM   4061 HD13 ILE A 259      -4.172  31.310   7.975  1.00 95.50           H  
ATOM   4062  N   TRP A 260      -2.294  31.682  14.367  1.00 94.00           N  
ATOM   4063  H   TRP A 260      -3.180  31.204  14.291  1.00 94.00           H  
ATOM   4064  CA  TRP A 260      -1.930  32.247  15.670  1.00 94.00           C  
ATOM   4065  HA  TRP A 260      -1.113  32.958  15.546  1.00 94.00           H  
ATOM   4066  C   TRP A 260      -1.400  31.163  16.621  1.00 94.00           C  
ATOM   4067  CB  TRP A 260      -3.146  33.024  16.225  1.00 94.00           C  
ATOM   4068  HB2 TRP A 260      -2.993  34.083  16.016  1.00 94.00           H  
ATOM   4069  HB3 TRP A 260      -4.042  32.725  15.680  1.00 94.00           H  
ATOM   4070  O   TRP A 260      -0.472  31.421  17.383  1.00 94.00           O  
ATOM   4071  CG  TRP A 260      -3.473  32.871  17.683  1.00 94.00           C  
ATOM   4072  CD1 TRP A 260      -3.775  31.706  18.297  1.00 94.00           C  
ATOM   4073  HD1 TRP A 260      -3.854  30.750  17.801  1.00 94.00           H  
ATOM   4074  CD2 TRP A 260      -3.749  33.892  18.692  1.00 94.00           C  
ATOM   4075  CE2 TRP A 260      -4.060  33.239  19.924  1.00 94.00           C  
ATOM   4076  CE3 TRP A 260      -3.868  35.297  18.674  1.00 94.00           C  
ATOM   4077  HE3 TRP A 260      -3.686  35.827  17.751  1.00 94.00           H  
ATOM   4078  NE1 TRP A 260      -3.981  31.901  19.640  1.00 94.00           N  
ATOM   4079  HE1 TRP A 260      -4.189  31.153  20.286  1.00 94.00           H  
ATOM   4080  CH2 TRP A 260      -4.543  35.329  21.025  1.00 94.00           C  
ATOM   4081  HH2 TRP A 260      -4.854  35.881  21.899  1.00 94.00           H  
ATOM   4082  CZ2 TRP A 260      -4.427  33.932  21.081  1.00 94.00           C  
ATOM   4083  HZ2 TRP A 260      -4.660  33.394  21.988  1.00 94.00           H  
ATOM   4084  CZ3 TRP A 260      -4.277  36.006  19.821  1.00 94.00           C  
ATOM   4085  HZ3 TRP A 260      -4.392  37.079  19.777  1.00 94.00           H  
ATOM   4086  N   LEU A 261      -1.979  29.954  16.589  1.00 94.19           N  
ATOM   4087  H   LEU A 261      -2.719  29.793  15.921  1.00 94.19           H  
ATOM   4088  CA  LEU A 261      -1.714  28.908  17.588  1.00 94.19           C  
ATOM   4089  HA  LEU A 261      -1.790  29.345  18.583  1.00 94.19           H  
ATOM   4090  C   LEU A 261      -0.280  28.391  17.464  1.00 94.19           C  
ATOM   4091  CB  LEU A 261      -2.763  27.780  17.449  1.00 94.19           C  
ATOM   4092  HB2 LEU A 261      -3.218  27.828  16.459  1.00 94.19           H  
ATOM   4093  HB3 LEU A 261      -2.269  26.810  17.513  1.00 94.19           H  
ATOM   4094  O   LEU A 261       0.387  28.177  18.476  1.00 94.19           O  
ATOM   4095  CG  LEU A 261      -3.873  27.840  18.519  1.00 94.19           C  
ATOM   4096  HG  LEU A 261      -4.122  28.878  18.742  1.00 94.19           H  
ATOM   4097  CD1 LEU A 261      -5.150  27.159  18.062  1.00 94.19           C  
ATOM   4098 HD11 LEU A 261      -5.634  27.820  17.343  1.00 94.19           H  
ATOM   4099 HD12 LEU A 261      -5.837  27.025  18.899  1.00 94.19           H  
ATOM   4100 HD13 LEU A 261      -4.929  26.185  17.626  1.00 94.19           H  
ATOM   4101  CD2 LEU A 261      -3.429  27.185  19.811  1.00 94.19           C  
ATOM   4102 HD21 LEU A 261      -2.577  27.752  20.186  1.00 94.19           H  
ATOM   4103 HD22 LEU A 261      -3.147  26.150  19.617  1.00 94.19           H  
ATOM   4104 HD23 LEU A 261      -4.227  27.215  20.552  1.00 94.19           H  
ATOM   4105  N   SER A 262       0.229  28.309  16.234  1.00 96.19           N  
ATOM   4106  H   SER A 262      -0.357  28.519  15.439  1.00 96.19           H  
ATOM   4107  CA  SER A 262       1.601  27.893  15.956  1.00 96.19           C  
ATOM   4108  HA  SER A 262       1.747  26.897  16.375  1.00 96.19           H  
ATOM   4109  C   SER A 262       2.661  28.814  16.573  1.00 96.19           C  
ATOM   4110  CB  SER A 262       1.808  27.799  14.445  1.00 96.19           C  
ATOM   4111  HB2 SER A 262       1.058  27.136  14.014  1.00 96.19           H  
ATOM   4112  HB3 SER A 262       2.799  27.393  14.243  1.00 96.19           H  
ATOM   4113  O   SER A 262       3.768  28.349  16.826  1.00 96.19           O  
ATOM   4114  OG  SER A 262       1.699  29.084  13.868  1.00 96.19           O  
ATOM   4115  HG  SER A 262       2.099  29.054  12.996  1.00 96.19           H  
ATOM   4116  N   LEU A 263       2.342  30.078  16.899  1.00 97.12           N  
ATOM   4117  H   LEU A 263       1.400  30.389  16.708  1.00 97.12           H  
ATOM   4118  CA  LEU A 263       3.270  31.016  17.559  1.00 97.12           C  
ATOM   4119  HA  LEU A 263       4.190  31.064  16.976  1.00 97.12           H  
ATOM   4120  C   LEU A 263       3.664  30.575  18.980  1.00 97.12           C  
ATOM   4121  CB  LEU A 263       2.637  32.421  17.640  1.00 97.12           C  
ATOM   4122  HB2 LEU A 263       3.323  33.079  18.174  1.00 97.12           H  
ATOM   4123  HB3 LEU A 263       1.731  32.351  18.242  1.00 97.12           H  
ATOM   4124  O   LEU A 263       4.641  31.081  19.543  1.00 97.12           O  
ATOM   4125  CG  LEU A 263       2.297  33.080  16.292  1.00 97.12           C  
ATOM   4126  HG  LEU A 263       1.684  32.405  15.695  1.00 97.12           H  
ATOM   4127  CD1 LEU A 263       1.504  34.368  16.528  1.00 97.12           C  
ATOM   4128 HD11 LEU A 263       0.601  34.137  17.093  1.00 97.12           H  
ATOM   4129 HD12 LEU A 263       1.214  34.795  15.567  1.00 97.12           H  
ATOM   4130 HD13 LEU A 263       2.108  35.085  17.084  1.00 97.12           H  
ATOM   4131  CD2 LEU A 263       3.562  33.436  15.511  1.00 97.12           C  
ATOM   4132 HD21 LEU A 263       4.174  34.136  16.080  1.00 97.12           H  
ATOM   4133 HD22 LEU A 263       4.138  32.534  15.301  1.00 97.12           H  
ATOM   4134 HD23 LEU A 263       3.287  33.880  14.554  1.00 97.12           H  
ATOM   4135  N   PHE A 264       2.889  29.670  19.581  1.00 97.44           N  
ATOM   4136  H   PHE A 264       2.096  29.311  19.069  1.00 97.44           H  
ATOM   4137  CA  PHE A 264       3.096  29.172  20.940  1.00 97.44           C  
ATOM   4138  HA  PHE A 264       3.809  29.818  21.452  1.00 97.44           H  
ATOM   4139  C   PHE A 264       3.696  27.766  21.000  1.00 97.44           C  
ATOM   4140  CB  PHE A 264       1.781  29.262  21.712  1.00 97.44           C  
ATOM   4141  HB2 PHE A 264       1.928  28.868  22.718  1.00 97.44           H  
ATOM   4142  HB3 PHE A 264       1.048  28.634  21.206  1.00 97.44           H  
ATOM   4143  O   PHE A 264       4.054  27.316  22.087  1.00 97.44           O  
ATOM   4144  CG  PHE A 264       1.227  30.664  21.825  1.00 97.44           C  
ATOM   4145  CD1 PHE A 264       1.694  31.535  22.828  1.00 97.44           C  
ATOM   4146  HD1 PHE A 264       2.452  31.204  23.522  1.00 97.44           H  
ATOM   4147  CD2 PHE A 264       0.238  31.097  20.923  1.00 97.44           C  
ATOM   4148  HD2 PHE A 264      -0.107  30.439  20.139  1.00 97.44           H  
ATOM   4149  CE1 PHE A 264       1.149  32.827  22.943  1.00 97.44           C  
ATOM   4150  HE1 PHE A 264       1.483  33.486  23.730  1.00 97.44           H  
ATOM   4151  CE2 PHE A 264      -0.304  32.388  21.037  1.00 97.44           C  
ATOM   4152  HE2 PHE A 264      -1.063  32.712  20.341  1.00 97.44           H  
ATOM   4153  CZ  PHE A 264       0.147  33.251  22.051  1.00 97.44           C  
ATOM   4154  HZ  PHE A 264      -0.279  34.239  22.142  1.00 97.44           H  
ATOM   4155  N   LEU A 265       3.809  27.095  19.854  1.00 96.62           N  
ATOM   4156  H   LEU A 265       3.578  27.573  18.994  1.00 96.62           H  
ATOM   4157  CA  LEU A 265       4.376  25.759  19.730  1.00 96.62           C  
ATOM   4158  HA  LEU A 265       4.337  25.272  20.704  1.00 96.62           H  
ATOM   4159  C   LEU A 265       5.850  25.861  19.308  1.00 96.62           C  
ATOM   4160  CB  LEU A 265       3.509  24.962  18.731  1.00 96.62           C  
ATOM   4161  HB2 LEU A 265       3.809  25.239  17.720  1.00 96.62           H  
ATOM   4162  HB3 LEU A 265       2.463  25.242  18.849  1.00 96.62           H  
ATOM   4163  O   LEU A 265       6.209  26.732  18.519  1.00 96.62           O  
ATOM   4164  CG  LEU A 265       3.610  23.435  18.895  1.00 96.62           C  
ATOM   4165  HG  LEU A 265       4.656  23.149  19.007  1.00 96.62           H  
ATOM   4166  CD1 LEU A 265       2.809  22.933  20.094  1.00 96.62           C  
ATOM   4167 HD11 LEU A 265       3.027  21.875  20.242  1.00 96.62           H  
ATOM   4168 HD12 LEU A 265       1.743  23.024  19.888  1.00 96.62           H  
ATOM   4169 HD13 LEU A 265       3.071  23.479  21.000  1.00 96.62           H  
ATOM   4170  CD2 LEU A 265       3.031  22.716  17.680  1.00 96.62           C  
ATOM   4171 HD21 LEU A 265       3.545  23.028  16.771  1.00 96.62           H  
ATOM   4172 HD22 LEU A 265       3.152  21.639  17.792  1.00 96.62           H  
ATOM   4173 HD23 LEU A 265       1.970  22.940  17.570  1.00 96.62           H  
ATOM   4174  N   HIS A 266       6.708  24.959  19.783  1.00 97.25           N  
ATOM   4175  H   HIS A 266       6.368  24.246  20.412  1.00 97.25           H  
ATOM   4176  CA  HIS A 266       8.125  24.904  19.404  1.00 97.25           C  
ATOM   4177  HA  HIS A 266       8.304  25.611  18.594  1.00 97.25           H  
ATOM   4178  C   HIS A 266       8.489  23.512  18.893  1.00 97.25           C  
ATOM   4179  CB  HIS A 266       9.017  25.297  20.596  1.00 97.25           C  
ATOM   4180  HB2 HIS A 266       8.729  24.715  21.471  1.00 97.25           H  
ATOM   4181  HB3 HIS A 266      10.054  25.052  20.365  1.00 97.25           H  
ATOM   4182  O   HIS A 266       8.014  22.517  19.428  1.00 97.25           O  
ATOM   4183  CG  HIS A 266       8.950  26.761  20.937  1.00 97.25           C  
ATOM   4184  CD2 HIS A 266       9.806  27.724  20.484  1.00 97.25           C  
ATOM   4185  HD2 HIS A 266      10.662  27.577  19.843  1.00 97.25           H  
ATOM   4186  ND1 HIS A 266       7.960  27.366  21.705  1.00 97.25           N  
ATOM   4187  CE1 HIS A 266       8.231  28.674  21.682  1.00 97.25           C  
ATOM   4188  HE1 HIS A 266       7.606  29.435  22.127  1.00 97.25           H  
ATOM   4189  NE2 HIS A 266       9.341  28.920  20.971  1.00 97.25           N  
ATOM   4190  HE2 HIS A 266       9.734  29.829  20.770  1.00 97.25           H  
ATOM   4191  N   ALA A 267       9.392  23.442  17.909  1.00 94.94           N  
ATOM   4192  H   ALA A 267       9.618  24.271  17.379  1.00 94.94           H  
ATOM   4193  CA  ALA A 267       9.878  22.183  17.342  1.00 94.94           C  
ATOM   4194  HA  ALA A 267       9.021  21.599  17.006  1.00 94.94           H  
ATOM   4195  C   ALA A 267      10.661  21.306  18.339  1.00 94.94           C  
ATOM   4196  CB  ALA A 267      10.740  22.523  16.120  1.00 94.94           C  
ATOM   4197  HB1 ALA A 267      11.614  23.105  16.413  1.00 94.94           H  
ATOM   4198  HB2 ALA A 267      11.076  21.602  15.643  1.00 94.94           H  
ATOM   4199  HB3 ALA A 267      10.156  23.086  15.391  1.00 94.94           H  
ATOM   4200  O   ALA A 267      10.867  20.127  18.077  1.00 94.94           O  
ATOM   4201  N   GLY A 268      11.107  21.862  19.470  1.00 96.44           N  
ATOM   4202  H   GLY A 268      10.877  22.829  19.653  1.00 96.44           H  
ATOM   4203  CA  GLY A 268      11.809  21.129  20.520  1.00 96.44           C  
ATOM   4204  HA2 GLY A 268      11.109  20.457  21.017  1.00 96.44           H  
ATOM   4205  HA3 GLY A 268      12.592  20.518  20.070  1.00 96.44           H  
ATOM   4206  C   GLY A 268      12.435  22.037  21.579  1.00 96.44           C  
ATOM   4207  O   GLY A 268      12.286  23.265  21.540  1.00 96.44           O  
ATOM   4208  N   ILE A 269      13.156  21.434  22.527  1.00 97.38           N  
ATOM   4209  H   ILE A 269      13.266  20.433  22.453  1.00 97.38           H  
ATOM   4210  CA  ILE A 269      13.756  22.130  23.681  1.00 97.38           C  
ATOM   4211  HA  ILE A 269      12.960  22.619  24.243  1.00 97.38           H  
ATOM   4212  C   ILE A 269      14.733  23.214  23.228  1.00 97.38           C  
ATOM   4213  CB  ILE A 269      14.482  21.135  24.622  1.00 97.38           C  
ATOM   4214  HB  ILE A 269      15.271  20.637  24.058  1.00 97.38           H  
ATOM   4215  O   ILE A 269      14.704  24.334  23.741  1.00 97.38           O  
ATOM   4216  CG1 ILE A 269      13.501  20.061  25.125  1.00 97.38           C  
ATOM   4217 HG12 ILE A 269      13.112  19.536  24.253  1.00 97.38           H  
ATOM   4218 HG13 ILE A 269      12.671  20.538  25.647  1.00 97.38           H  
ATOM   4219  CG2 ILE A 269      15.132  21.870  25.813  1.00 97.38           C  
ATOM   4220 HG21 ILE A 269      14.366  22.376  26.401  1.00 97.38           H  
ATOM   4221 HG22 ILE A 269      15.863  22.601  25.468  1.00 97.38           H  
ATOM   4222 HG23 ILE A 269      15.668  21.165  26.448  1.00 97.38           H  
ATOM   4223  CD1 ILE A 269      14.111  18.987  26.033  1.00 97.38           C  
ATOM   4224 HD11 ILE A 269      14.380  19.410  27.001  1.00 97.38           H  
ATOM   4225 HD12 ILE A 269      14.993  18.558  25.559  1.00 97.38           H  
ATOM   4226 HD13 ILE A 269      13.381  18.195  26.199  1.00 97.38           H  
ATOM   4227  N   VAL A 270      15.591  22.901  22.253  1.00 96.56           N  
ATOM   4228  H   VAL A 270      15.522  21.988  21.826  1.00 96.56           H  
ATOM   4229  CA  VAL A 270      16.616  23.839  21.776  1.00 96.56           C  
ATOM   4230  HA  VAL A 270      17.166  24.221  22.636  1.00 96.56           H  
ATOM   4231  C   VAL A 270      15.956  25.038  21.091  1.00 96.56           C  
ATOM   4232  CB  VAL A 270      17.623  23.124  20.854  1.00 96.56           C  
ATOM   4233  HB  VAL A 270      17.092  22.704  20.000  1.00 96.56           H  
ATOM   4234  O   VAL A 270      16.347  26.181  21.330  1.00 96.56           O  
ATOM   4235  CG1 VAL A 270      18.709  24.083  20.352  1.00 96.56           C  
ATOM   4236 HG11 VAL A 270      18.267  24.895  19.774  1.00 96.56           H  
ATOM   4237 HG12 VAL A 270      19.399  23.545  19.702  1.00 96.56           H  
ATOM   4238 HG13 VAL A 270      19.260  24.502  21.194  1.00 96.56           H  
ATOM   4239  CG2 VAL A 270      18.319  21.967  21.581  1.00 96.56           C  
ATOM   4240 HG21 VAL A 270      19.039  21.495  20.913  1.00 96.56           H  
ATOM   4241 HG22 VAL A 270      18.834  22.331  22.471  1.00 96.56           H  
ATOM   4242 HG23 VAL A 270      17.589  21.209  21.867  1.00 96.56           H  
ATOM   4243  N   HIS A 271      14.892  24.798  20.322  1.00 95.38           N  
ATOM   4244  H   HIS A 271      14.577  23.845  20.215  1.00 95.38           H  
ATOM   4245  CA  HIS A 271      14.133  25.858  19.662  1.00 95.38           C  
ATOM   4246  HA  HIS A 271      14.829  26.470  19.088  1.00 95.38           H  
ATOM   4247  C   HIS A 271      13.428  26.778  20.679  1.00 95.38           C  
ATOM   4248  CB  HIS A 271      13.138  25.212  18.689  1.00 95.38           C  
ATOM   4249  HB2 HIS A 271      12.389  24.650  19.247  1.00 95.38           H  
ATOM   4250  HB3 HIS A 271      13.665  24.514  18.038  1.00 95.38           H  
ATOM   4251  O   HIS A 271      13.458  28.008  20.552  1.00 95.38           O  
ATOM   4252  CG  HIS A 271      12.448  26.220  17.813  1.00 95.38           C  
ATOM   4253  CD2 HIS A 271      13.051  27.201  17.074  1.00 95.38           C  
ATOM   4254  HD2 HIS A 271      14.113  27.387  17.002  1.00 95.38           H  
ATOM   4255  ND1 HIS A 271      11.095  26.315  17.581  1.00 95.38           N  
ATOM   4256  HD1 HIS A 271      10.378  25.707  17.950  1.00 95.38           H  
ATOM   4257  CE1 HIS A 271      10.892  27.311  16.703  1.00 95.38           C  
ATOM   4258  HE1 HIS A 271       9.944  27.578  16.259  1.00 95.38           H  
ATOM   4259  NE2 HIS A 271      12.051  27.919  16.420  1.00 95.38           N  
ATOM   4260  N   CYS A 272      12.856  26.198  21.743  1.00 97.62           N  
ATOM   4261  H   CYS A 272      12.829  25.189  21.786  1.00 97.62           H  
ATOM   4262  CA  CYS A 272      12.285  26.957  22.857  1.00 97.62           C  
ATOM   4263  HA  CYS A 272      11.538  27.650  22.470  1.00 97.62           H  
ATOM   4264  C   CYS A 272      13.354  27.797  23.573  1.00 97.62           C  
ATOM   4265  CB  CYS A 272      11.576  25.992  23.817  1.00 97.62           C  
ATOM   4266  HB2 CYS A 272      12.292  25.281  24.229  1.00 97.62           H  
ATOM   4267  HB3 CYS A 272      10.804  25.440  23.280  1.00 97.62           H  
ATOM   4268  O   CYS A 272      13.127  28.976  23.839  1.00 97.62           O  
ATOM   4269  SG  CYS A 272      10.792  26.924  25.170  1.00 97.62           S  
ATOM   4270  HG  CYS A 272      11.842  27.687  25.489  1.00 97.62           H  
ATOM   4271  N   LEU A 273      14.539  27.240  23.841  1.00 97.44           N  
ATOM   4272  H   LEU A 273      14.667  26.265  23.611  1.00 97.44           H  
ATOM   4273  CA  LEU A 273      15.649  27.955  24.484  1.00 97.44           C  
ATOM   4274  HA  LEU A 273      15.306  28.311  25.456  1.00 97.44           H  
ATOM   4275  C   LEU A 273      16.081  29.198  23.696  1.00 97.44           C  
ATOM   4276  CB  LEU A 273      16.832  26.986  24.682  1.00 97.44           C  
ATOM   4277  HB2 LEU A 273      16.713  26.130  24.018  1.00 97.44           H  
ATOM   4278  HB3 LEU A 273      17.765  27.473  24.399  1.00 97.44           H  
ATOM   4279  O   LEU A 273      16.228  30.270  24.285  1.00 97.44           O  
ATOM   4280  CG  LEU A 273      16.959  26.490  26.131  1.00 97.44           C  
ATOM   4281  HG  LEU A 273      15.973  26.234  26.518  1.00 97.44           H  
ATOM   4282  CD1 LEU A 273      17.838  25.242  26.183  1.00 97.44           C  
ATOM   4283 HD11 LEU A 273      17.910  24.883  27.210  1.00 97.44           H  
ATOM   4284 HD12 LEU A 273      18.835  25.467  25.804  1.00 97.44           H  
ATOM   4285 HD13 LEU A 273      17.392  24.458  25.572  1.00 97.44           H  
ATOM   4286  CD2 LEU A 273      17.594  27.564  27.023  1.00 97.44           C  
ATOM   4287 HD21 LEU A 273      18.594  27.806  26.664  1.00 97.44           H  
ATOM   4288 HD22 LEU A 273      17.658  27.193  28.046  1.00 97.44           H  
ATOM   4289 HD23 LEU A 273      16.983  28.466  27.016  1.00 97.44           H  
ATOM   4290  N   VAL A 274      16.220  29.086  22.370  1.00 93.94           N  
ATOM   4291  H   VAL A 274      16.103  28.173  21.954  1.00 93.94           H  
ATOM   4292  CA  VAL A 274      16.543  30.230  21.495  1.00 93.94           C  
ATOM   4293  HA  VAL A 274      17.486  30.667  21.823  1.00 93.94           H  
ATOM   4294  C   VAL A 274      15.476  31.323  21.615  1.00 93.94           C  
ATOM   4295  CB  VAL A 274      16.711  29.767  20.032  1.00 93.94           C  
ATOM   4296  HB  VAL A 274      15.827  29.207  19.728  1.00 93.94           H  
ATOM   4297  O   VAL A 274      15.804  32.498  21.797  1.00 93.94           O  
ATOM   4298  CG1 VAL A 274      16.896  30.944  19.065  1.00 93.94           C  
ATOM   4299 HG11 VAL A 274      17.733  31.567  19.382  1.00 93.94           H  
ATOM   4300 HG12 VAL A 274      17.089  30.568  18.061  1.00 93.94           H  
ATOM   4301 HG13 VAL A 274      15.991  31.549  19.020  1.00 93.94           H  
ATOM   4302  CG2 VAL A 274      17.943  28.864  19.884  1.00 93.94           C  
ATOM   4303 HG21 VAL A 274      17.877  28.006  20.554  1.00 93.94           H  
ATOM   4304 HG22 VAL A 274      18.850  29.422  20.116  1.00 93.94           H  
ATOM   4305 HG23 VAL A 274      18.003  28.491  18.862  1.00 93.94           H  
ATOM   4306  N   SER A 275      14.196  30.940  21.611  1.00 95.56           N  
ATOM   4307  H   SER A 275      13.993  29.957  21.490  1.00 95.56           H  
ATOM   4308  CA  SER A 275      13.086  31.882  21.794  1.00 95.56           C  
ATOM   4309  HA  SER A 275      13.177  32.670  21.047  1.00 95.56           H  
ATOM   4310  C   SER A 275      13.106  32.563  23.167  1.00 95.56           C  
ATOM   4311  CB  SER A 275      11.746  31.173  21.593  1.00 95.56           C  
ATOM   4312  HB2 SER A 275      11.682  30.295  22.236  1.00 95.56           H  
ATOM   4313  HB3 SER A 275      10.940  31.857  21.860  1.00 95.56           H  
ATOM   4314  O   SER A 275      12.924  33.777  23.248  1.00 95.56           O  
ATOM   4315  OG  SER A 275      11.583  30.791  20.241  1.00 95.56           O  
ATOM   4316  HG  SER A 275      12.182  30.068  20.040  1.00 95.56           H  
ATOM   4317  N   VAL A 276      13.375  31.821  24.246  1.00 97.25           N  
ATOM   4318  H   VAL A 276      13.497  30.827  24.115  1.00 97.25           H  
ATOM   4319  CA  VAL A 276      13.462  32.358  25.616  1.00 97.25           C  
ATOM   4320  HA  VAL A 276      12.536  32.883  25.849  1.00 97.25           H  
ATOM   4321  C   VAL A 276      14.606  33.371  25.744  1.00 97.25           C  
ATOM   4322  CB  VAL A 276      13.627  31.206  26.631  1.00 97.25           C  
ATOM   4323  HB  VAL A 276      14.448  30.566  26.309  1.00 97.25           H  
ATOM   4324  O   VAL A 276      14.422  34.435  26.339  1.00 97.25           O  
ATOM   4325  CG1 VAL A 276      13.951  31.707  28.046  1.00 97.25           C  
ATOM   4326 HG11 VAL A 276      13.233  32.469  28.348  1.00 97.25           H  
ATOM   4327 HG12 VAL A 276      13.913  30.877  28.751  1.00 97.25           H  
ATOM   4328 HG13 VAL A 276      14.956  32.130  28.075  1.00 97.25           H  
ATOM   4329  CG2 VAL A 276      12.359  30.344  26.725  1.00 97.25           C  
ATOM   4330 HG21 VAL A 276      11.544  30.895  27.194  1.00 97.25           H  
ATOM   4331 HG22 VAL A 276      12.564  29.450  27.314  1.00 97.25           H  
ATOM   4332 HG23 VAL A 276      12.019  30.036  25.736  1.00 97.25           H  
ATOM   4333  N   VAL A 277      15.771  33.093  25.148  1.00 95.75           N  
ATOM   4334  H   VAL A 277      15.871  32.202  24.684  1.00 95.75           H  
ATOM   4335  CA  VAL A 277      16.910  34.029  25.135  1.00 95.75           C  
ATOM   4336  HA  VAL A 277      17.152  34.303  26.162  1.00 95.75           H  
ATOM   4337  C   VAL A 277      16.542  35.320  24.405  1.00 95.75           C  
ATOM   4338  CB  VAL A 277      18.157  33.378  24.504  1.00 95.75           C  
ATOM   4339  HB  VAL A 277      17.890  32.948  23.539  1.00 95.75           H  
ATOM   4340  O   VAL A 277      16.789  36.411  24.927  1.00 95.75           O  
ATOM   4341  CG1 VAL A 277      19.302  34.381  24.291  1.00 95.75           C  
ATOM   4342 HG11 VAL A 277      19.035  35.106  23.522  1.00 95.75           H  
ATOM   4343 HG12 VAL A 277      20.194  33.853  23.955  1.00 95.75           H  
ATOM   4344 HG13 VAL A 277      19.524  34.904  25.221  1.00 95.75           H  
ATOM   4345  CG2 VAL A 277      18.698  32.265  25.411  1.00 95.75           C  
ATOM   4346 HG21 VAL A 277      19.110  32.690  26.327  1.00 95.75           H  
ATOM   4347 HG22 VAL A 277      17.907  31.564  25.676  1.00 95.75           H  
ATOM   4348 HG23 VAL A 277      19.478  31.715  24.885  1.00 95.75           H  
ATOM   4349  N   PHE A 278      15.897  35.220  23.240  1.00 94.06           N  
ATOM   4350  H   PHE A 278      15.732  34.303  22.850  1.00 94.06           H  
ATOM   4351  CA  PHE A 278      15.419  36.392  22.503  1.00 94.06           C  
ATOM   4352  HA  PHE A 278      16.266  37.042  22.285  1.00 94.06           H  
ATOM   4353  C   PHE A 278      14.410  37.205  23.330  1.00 94.06           C  
ATOM   4354  CB  PHE A 278      14.811  35.932  21.172  1.00 94.06           C  
ATOM   4355  HB2 PHE A 278      13.923  35.328  21.360  1.00 94.06           H  
ATOM   4356  HB3 PHE A 278      15.531  35.298  20.655  1.00 94.06           H  
ATOM   4357  O   PHE A 278      14.482  38.433  23.392  1.00 94.06           O  
ATOM   4358  CG  PHE A 278      14.434  37.084  20.263  1.00 94.06           C  
ATOM   4359  CD1 PHE A 278      13.226  37.777  20.464  1.00 94.06           C  
ATOM   4360  HD1 PHE A 278      12.552  37.475  21.252  1.00 94.06           H  
ATOM   4361  CD2 PHE A 278      15.305  37.482  19.232  1.00 94.06           C  
ATOM   4362  HD2 PHE A 278      16.227  36.947  19.063  1.00 94.06           H  
ATOM   4363  CE1 PHE A 278      12.901  38.875  19.653  1.00 94.06           C  
ATOM   4364  HE1 PHE A 278      11.985  39.422  19.820  1.00 94.06           H  
ATOM   4365  CE2 PHE A 278      14.967  38.569  18.407  1.00 94.06           C  
ATOM   4366  HE2 PHE A 278      15.629  38.862  17.606  1.00 94.06           H  
ATOM   4367  CZ  PHE A 278      13.769  39.269  18.625  1.00 94.06           C  
ATOM   4368  HZ  PHE A 278      13.499  40.106  17.997  1.00 94.06           H  
ATOM   4369  N   GLN A 279      13.490  36.535  24.025  1.00 95.12           N  
ATOM   4370  H   GLN A 279      13.457  35.529  23.936  1.00 95.12           H  
ATOM   4371  CA  GLN A 279      12.481  37.201  24.847  1.00 95.12           C  
ATOM   4372  HA  GLN A 279      11.976  37.929  24.212  1.00 95.12           H  
ATOM   4373  C   GLN A 279      13.095  37.945  26.041  1.00 95.12           C  
ATOM   4374  CB  GLN A 279      11.452  36.181  25.332  1.00 95.12           C  
ATOM   4375  HB2 GLN A 279      11.976  35.335  25.777  1.00 95.12           H  
ATOM   4376  HB3 GLN A 279      10.823  36.633  26.098  1.00 95.12           H  
ATOM   4377  O   GLN A 279      12.735  39.090  26.317  1.00 95.12           O  
ATOM   4378  CG  GLN A 279      10.549  35.691  24.192  1.00 95.12           C  
ATOM   4379  HG2 GLN A 279      11.140  35.458  23.306  1.00 95.12           H  
ATOM   4380  HG3 GLN A 279       9.851  36.479  23.911  1.00 95.12           H  
ATOM   4381  CD  GLN A 279       9.758  34.457  24.591  1.00 95.12           C  
ATOM   4382  NE2 GLN A 279       9.117  33.828  23.639  1.00 95.12           N  
ATOM   4383 HE21 GLN A 279       9.176  34.132  22.678  1.00 95.12           H  
ATOM   4384 HE22 GLN A 279       8.590  33.010  23.908  1.00 95.12           H  
ATOM   4385  OE1 GLN A 279       9.691  34.063  25.745  1.00 95.12           O  
ATOM   4386  N   MET A 280      14.059  37.328  26.725  1.00 95.44           N  
ATOM   4387  H   MET A 280      14.294  36.380  26.466  1.00 95.44           H  
ATOM   4388  CA  MET A 280      14.685  37.902  27.919  1.00 95.44           C  
ATOM   4389  HA  MET A 280      13.904  38.381  28.510  1.00 95.44           H  
ATOM   4390  C   MET A 280      15.698  39.012  27.622  1.00 95.44           C  
ATOM   4391  CB  MET A 280      15.309  36.777  28.758  1.00 95.44           C  
ATOM   4392  HB2 MET A 280      15.935  36.150  28.125  1.00 95.44           H  
ATOM   4393  HB3 MET A 280      15.937  37.206  29.539  1.00 95.44           H  
ATOM   4394  O   MET A 280      16.045  39.759  28.542  1.00 95.44           O  
ATOM   4395  CG  MET A 280      14.220  35.918  29.418  1.00 95.44           C  
ATOM   4396  HG2 MET A 280      13.613  35.463  28.635  1.00 95.44           H  
ATOM   4397  HG3 MET A 280      14.699  35.108  29.969  1.00 95.44           H  
ATOM   4398  SD  MET A 280      13.102  36.811  30.546  1.00 95.44           S  
ATOM   4399  CE  MET A 280      14.234  37.161  31.912  1.00 95.44           C  
ATOM   4400  HE1 MET A 280      14.687  36.228  32.249  1.00 95.44           H  
ATOM   4401  HE2 MET A 280      13.682  37.606  32.740  1.00 95.44           H  
ATOM   4402  HE3 MET A 280      15.016  37.844  31.580  1.00 95.44           H  
ATOM   4403  N   THR A 281      16.136  39.139  26.367  1.00 92.25           N  
ATOM   4404  H   THR A 281      15.818  38.463  25.687  1.00 92.25           H  
ATOM   4405  CA  THR A 281      17.068  40.179  25.906  1.00 92.25           C  
ATOM   4406  HA  THR A 281      17.538  40.649  26.770  1.00 92.25           H  
ATOM   4407  C   THR A 281      16.366  41.307  25.150  1.00 92.25           C  
ATOM   4408  CB  THR A 281      18.194  39.583  25.047  1.00 92.25           C  
ATOM   4409  HB  THR A 281      18.786  40.399  24.633  1.00 92.25           H  
ATOM   4410  O   THR A 281      16.517  42.463  25.520  1.00 92.25           O  
ATOM   4411  CG2 THR A 281      19.120  38.672  25.852  1.00 92.25           C  
ATOM   4412 HG21 THR A 281      19.545  39.228  26.688  1.00 92.25           H  
ATOM   4413 HG22 THR A 281      19.930  38.327  25.210  1.00 92.25           H  
ATOM   4414 HG23 THR A 281      18.575  37.809  26.237  1.00 92.25           H  
ATOM   4415  OG1 THR A 281      17.672  38.812  23.990  1.00 92.25           O  
ATOM   4416  HG1 THR A 281      17.452  37.945  24.341  1.00 92.25           H  
ATOM   4417  N   ILE A 282      15.572  40.998  24.121  1.00 93.00           N  
ATOM   4418  H   ILE A 282      15.496  40.026  23.857  1.00 93.00           H  
ATOM   4419  CA  ILE A 282      14.992  42.005  23.218  1.00 93.00           C  
ATOM   4420  HA  ILE A 282      15.565  42.928  23.304  1.00 93.00           H  
ATOM   4421  C   ILE A 282      13.561  42.362  23.628  1.00 93.00           C  
ATOM   4422  CB  ILE A 282      15.120  41.533  21.748  1.00 93.00           C  
ATOM   4423  HB  ILE A 282      14.710  40.526  21.663  1.00 93.00           H  
ATOM   4424  O   ILE A 282      13.250  43.534  23.850  1.00 93.00           O  
ATOM   4425  CG1 ILE A 282      16.615  41.499  21.346  1.00 93.00           C  
ATOM   4426 HG12 ILE A 282      17.198  41.008  22.125  1.00 93.00           H  
ATOM   4427 HG13 ILE A 282      16.982  42.521  21.256  1.00 93.00           H  
ATOM   4428  CG2 ILE A 282      14.331  42.457  20.799  1.00 93.00           C  
ATOM   4429 HG21 ILE A 282      14.633  43.494  20.944  1.00 93.00           H  
ATOM   4430 HG22 ILE A 282      14.494  42.175  19.759  1.00 93.00           H  
ATOM   4431 HG23 ILE A 282      13.262  42.364  20.989  1.00 93.00           H  
ATOM   4432  CD1 ILE A 282      16.913  40.751  20.043  1.00 93.00           C  
ATOM   4433 HD11 ILE A 282      16.649  39.701  20.169  1.00 93.00           H  
ATOM   4434 HD12 ILE A 282      17.980  40.815  19.832  1.00 93.00           H  
ATOM   4435 HD13 ILE A 282      16.367  41.179  19.202  1.00 93.00           H  
ATOM   4436  N   LEU A 283      12.679  41.365  23.766  1.00 96.38           N  
ATOM   4437  H   LEU A 283      13.005  40.420  23.622  1.00 96.38           H  
ATOM   4438  CA  LEU A 283      11.255  41.606  24.046  1.00 96.38           C  
ATOM   4439  HA  LEU A 283      10.871  42.281  23.281  1.00 96.38           H  
ATOM   4440  C   LEU A 283      11.050  42.298  25.404  1.00 96.38           C  
ATOM   4441  CB  LEU A 283      10.488  40.275  23.956  1.00 96.38           C  
ATOM   4442  HB2 LEU A 283      10.940  39.593  24.677  1.00 96.38           H  
ATOM   4443  HB3 LEU A 283      10.594  39.858  22.955  1.00 96.38           H  
ATOM   4444  O   LEU A 283      10.308  43.277  25.489  1.00 96.38           O  
ATOM   4445  CG  LEU A 283       9.002  40.338  24.337  1.00 96.38           C  
ATOM   4446  HG  LEU A 283       8.938  40.681  25.369  1.00 96.38           H  
ATOM   4447  CD1 LEU A 283       8.162  41.283  23.494  1.00 96.38           C  
ATOM   4448 HD11 LEU A 283       7.973  40.869  22.504  1.00 96.38           H  
ATOM   4449 HD12 LEU A 283       8.641  42.259  23.416  1.00 96.38           H  
ATOM   4450 HD13 LEU A 283       7.203  41.400  23.998  1.00 96.38           H  
ATOM   4451  CD2 LEU A 283       8.365  38.951  24.265  1.00 96.38           C  
ATOM   4452 HD21 LEU A 283       7.325  39.010  24.585  1.00 96.38           H  
ATOM   4453 HD22 LEU A 283       8.888  38.273  24.939  1.00 96.38           H  
ATOM   4454 HD23 LEU A 283       8.407  38.564  23.247  1.00 96.38           H  
ATOM   4455  N   ARG A 284      11.754  41.837  26.444  1.00 95.56           N  
ATOM   4456  H   ARG A 284      12.290  40.993  26.299  1.00 95.56           H  
ATOM   4457  CA  ARG A 284      11.677  42.395  27.801  1.00 95.56           C  
ATOM   4458  HA  ARG A 284      10.656  42.272  28.160  1.00 95.56           H  
ATOM   4459  C   ARG A 284      11.991  43.890  27.840  1.00 95.56           C  
ATOM   4460  CB  ARG A 284      12.651  41.621  28.701  1.00 95.56           C  
ATOM   4461  HB2 ARG A 284      12.480  40.549  28.594  1.00 95.56           H  
ATOM   4462  HB3 ARG A 284      13.672  41.827  28.379  1.00 95.56           H  
ATOM   4463  O   ARG A 284      11.338  44.630  28.577  1.00 95.56           O  
ATOM   4464  CG  ARG A 284      12.493  41.997  30.178  1.00 95.56           C  
ATOM   4465  HG2 ARG A 284      12.665  43.066  30.304  1.00 95.56           H  
ATOM   4466  HG3 ARG A 284      11.487  41.745  30.515  1.00 95.56           H  
ATOM   4467  CD  ARG A 284      13.523  41.232  31.006  1.00 95.56           C  
ATOM   4468  HD2 ARG A 284      13.305  40.166  30.941  1.00 95.56           H  
ATOM   4469  HD3 ARG A 284      14.505  41.407  30.566  1.00 95.56           H  
ATOM   4470  NE  ARG A 284      13.514  41.660  32.419  1.00 95.56           N  
ATOM   4471  HE  ARG A 284      12.614  41.906  32.805  1.00 95.56           H  
ATOM   4472  NH1 ARG A 284      15.589  40.844  32.939  1.00 95.56           N  
ATOM   4473 HH11 ARG A 284      16.342  40.680  33.592  1.00 95.56           H  
ATOM   4474 HH12 ARG A 284      15.673  40.498  31.993  1.00 95.56           H  
ATOM   4475  NH2 ARG A 284      14.416  41.929  34.493  1.00 95.56           N  
ATOM   4476 HH21 ARG A 284      13.511  42.218  34.836  1.00 95.56           H  
ATOM   4477 HH22 ARG A 284      15.158  41.726  35.148  1.00 95.56           H  
ATOM   4478  CZ  ARG A 284      14.501  41.472  33.276  1.00 95.56           C  
ATOM   4479  N   ASP A 285      13.000  44.331  27.095  1.00 93.00           N  
ATOM   4480  H   ASP A 285      13.486  43.682  26.494  1.00 93.00           H  
ATOM   4481  CA  ASP A 285      13.438  45.727  27.114  1.00 93.00           C  
ATOM   4482  HA  ASP A 285      13.343  46.112  28.129  1.00 93.00           H  
ATOM   4483  C   ASP A 285      12.530  46.620  26.264  1.00 93.00           C  
ATOM   4484  CB  ASP A 285      14.922  45.813  26.736  1.00 93.00           C  
ATOM   4485  HB2 ASP A 285      15.164  46.855  26.526  1.00 93.00           H  
ATOM   4486  HB3 ASP A 285      15.104  45.237  25.829  1.00 93.00           H  
ATOM   4487  O   ASP A 285      12.166  47.710  26.712  1.00 93.00           O  
ATOM   4488  CG  ASP A 285      15.847  45.331  27.872  1.00 93.00           C  
ATOM   4489  OD1 ASP A 285      15.373  45.174  29.041  1.00 93.00           O  
ATOM   4490  OD2 ASP A 285      17.055  45.191  27.602  1.00 93.00           O  
ATOM   4491  N   LEU A 286      12.046  46.119  25.121  1.00 93.62           N  
ATOM   4492  H   LEU A 286      12.382  45.219  24.809  1.00 93.62           H  
ATOM   4493  CA  LEU A 286      10.990  46.778  24.346  1.00 93.62           C  
ATOM   4494  HA  LEU A 286      11.327  47.778  24.072  1.00 93.62           H  
ATOM   4495  C   LEU A 286       9.704  46.963  25.170  1.00 93.62           C  
ATOM   4496  CB  LEU A 286      10.713  45.958  23.072  1.00 93.62           C  
ATOM   4497  HB2 LEU A 286      10.725  44.899  23.328  1.00 93.62           H  
ATOM   4498  HB3 LEU A 286       9.712  46.190  22.708  1.00 93.62           H  
ATOM   4499  O   LEU A 286       9.083  48.026  25.117  1.00 93.62           O  
ATOM   4500  CG  LEU A 286      11.710  46.221  21.928  1.00 93.62           C  
ATOM   4501  HG  LEU A 286      12.730  46.180  22.309  1.00 93.62           H  
ATOM   4502  CD1 LEU A 286      11.548  45.150  20.850  1.00 93.62           C  
ATOM   4503 HD11 LEU A 286      10.542  45.179  20.432  1.00 93.62           H  
ATOM   4504 HD12 LEU A 286      12.273  45.314  20.053  1.00 93.62           H  
ATOM   4505 HD13 LEU A 286      11.732  44.168  21.288  1.00 93.62           H  
ATOM   4506  CD2 LEU A 286      11.465  47.584  21.269  1.00 93.62           C  
ATOM   4507 HD21 LEU A 286      10.439  47.651  20.905  1.00 93.62           H  
ATOM   4508 HD22 LEU A 286      12.152  47.713  20.433  1.00 93.62           H  
ATOM   4509 HD23 LEU A 286      11.648  48.387  21.983  1.00 93.62           H  
ATOM   4510  N   GLU A 287       9.317  45.971  25.977  1.00 95.19           N  
ATOM   4511  H   GLU A 287       9.816  45.094  25.936  1.00 95.19           H  
ATOM   4512  CA  GLU A 287       8.127  46.066  26.828  1.00 95.19           C  
ATOM   4513  HA  GLU A 287       7.297  46.421  26.218  1.00 95.19           H  
ATOM   4514  C   GLU A 287       8.282  47.090  27.958  1.00 95.19           C  
ATOM   4515  CB  GLU A 287       7.744  44.683  27.371  1.00 95.19           C  
ATOM   4516  HB2 GLU A 287       7.772  43.957  26.558  1.00 95.19           H  
ATOM   4517  HB3 GLU A 287       8.447  44.382  28.148  1.00 95.19           H  
ATOM   4518  O   GLU A 287       7.334  47.820  28.248  1.00 95.19           O  
ATOM   4519  CG  GLU A 287       6.316  44.737  27.932  1.00 95.19           C  
ATOM   4520  HG2 GLU A 287       6.257  45.502  28.706  1.00 95.19           H  
ATOM   4521  HG3 GLU A 287       5.649  45.023  27.120  1.00 95.19           H  
ATOM   4522  CD  GLU A 287       5.832  43.422  28.539  1.00 95.19           C  
ATOM   4523  OE1 GLU A 287       4.790  43.450  29.225  1.00 95.19           O  
ATOM   4524  OE2 GLU A 287       6.516  42.387  28.420  1.00 95.19           O  
ATOM   4525  N   LYS A 288       9.468  47.225  28.564  1.00 92.06           N  
ATOM   4526  H   LYS A 288      10.219  46.609  28.286  1.00 92.06           H  
ATOM   4527  CA  LYS A 288       9.717  48.283  29.563  1.00 92.06           C  
ATOM   4528  HA  LYS A 288       8.964  48.219  30.349  1.00 92.06           H  
ATOM   4529  C   LYS A 288       9.612  49.689  28.968  1.00 92.06           C  
ATOM   4530  CB  LYS A 288      11.107  48.128  30.177  1.00 92.06           C  
ATOM   4531  HB2 LYS A 288      11.335  49.021  30.760  1.00 92.06           H  
ATOM   4532  HB3 LYS A 288      11.827  48.071  29.361  1.00 92.06           H  
ATOM   4533  O   LYS A 288       9.209  50.608  29.680  1.00 92.06           O  
ATOM   4534  CG  LYS A 288      11.259  46.913  31.101  1.00 92.06           C  
ATOM   4535  HG2 LYS A 288      10.707  47.067  32.028  1.00 92.06           H  
ATOM   4536  HG3 LYS A 288      10.890  46.014  30.610  1.00 92.06           H  
ATOM   4537  CD  LYS A 288      12.752  46.773  31.403  1.00 92.06           C  
ATOM   4538  HD2 LYS A 288      13.288  46.825  30.456  1.00 92.06           H  
ATOM   4539  HD3 LYS A 288      13.085  47.603  32.027  1.00 92.06           H  
ATOM   4540  CE  LYS A 288      13.104  45.447  32.064  1.00 92.06           C  
ATOM   4541  HE2 LYS A 288      12.453  44.681  31.641  1.00 92.06           H  
ATOM   4542  HE3 LYS A 288      12.931  45.517  33.137  1.00 92.06           H  
ATOM   4543  NZ  LYS A 288      14.521  45.125  31.747  1.00 92.06           N  
ATOM   4544  HZ1 LYS A 288      15.161  45.837  32.070  1.00 92.06           H  
ATOM   4545  HZ2 LYS A 288      14.670  45.118  30.748  1.00 92.06           H  
ATOM   4546  HZ3 LYS A 288      14.814  44.214  32.068  1.00 92.06           H  
ATOM   4547  N   LEU A 289       9.989  49.840  27.696  1.00 87.94           N  
ATOM   4548  H   LEU A 289      10.349  49.023  27.223  1.00 87.94           H  
ATOM   4549  CA  LEU A 289       9.999  51.105  26.955  1.00 87.94           C  
ATOM   4550  HA  LEU A 289      10.343  51.898  27.620  1.00 87.94           H  
ATOM   4551  C   LEU A 289       8.601  51.523  26.483  1.00 87.94           C  
ATOM   4552  CB  LEU A 289      10.983  50.968  25.769  1.00 87.94           C  
ATOM   4553  HB2 LEU A 289      11.259  49.921  25.647  1.00 87.94           H  
ATOM   4554  HB3 LEU A 289      10.493  51.255  24.839  1.00 87.94           H  
ATOM   4555  O   LEU A 289       8.191  52.660  26.702  1.00 87.94           O  
ATOM   4556  CG  LEU A 289      12.259  51.811  25.942  1.00 87.94           C  
ATOM   4557  HG  LEU A 289      12.471  51.946  27.003  1.00 87.94           H  
ATOM   4558  CD1 LEU A 289      13.465  51.114  25.318  1.00 87.94           C  
ATOM   4559 HD11 LEU A 289      14.358  51.725  25.453  1.00 87.94           H  
ATOM   4560 HD12 LEU A 289      13.621  50.147  25.796  1.00 87.94           H  
ATOM   4561 HD13 LEU A 289      13.296  50.964  24.252  1.00 87.94           H  
ATOM   4562  CD2 LEU A 289      12.090  53.183  25.288  1.00 87.94           C  
ATOM   4563 HD21 LEU A 289      11.941  53.074  24.214  1.00 87.94           H  
ATOM   4564 HD22 LEU A 289      12.984  53.785  25.454  1.00 87.94           H  
ATOM   4565 HD23 LEU A 289      11.229  53.696  25.717  1.00 87.94           H  
ATOM   4566  N   ALA A 290       7.861  50.613  25.845  1.00 90.31           N  
ATOM   4567  H   ALA A 290       8.279  49.712  25.661  1.00 90.31           H  
ATOM   4568  CA  ALA A 290       6.577  50.925  25.211  1.00 90.31           C  
ATOM   4569  HA  ALA A 290       6.478  52.007  25.128  1.00 90.31           H  
ATOM   4570  C   ALA A 290       5.347  50.443  26.006  1.00 90.31           C  
ATOM   4571  CB  ALA A 290       6.614  50.365  23.785  1.00 90.31           C  
ATOM   4572  HB1 ALA A 290       6.742  49.283  23.819  1.00 90.31           H  
ATOM   4573  HB2 ALA A 290       7.454  50.801  23.243  1.00 90.31           H  
ATOM   4574  HB3 ALA A 290       5.687  50.603  23.264  1.00 90.31           H  
ATOM   4575  O   ALA A 290       4.230  50.889  25.741  1.00 90.31           O  
ATOM   4576  N   GLY A 291       5.525  49.562  26.990  1.00 92.25           N  
ATOM   4577  H   GLY A 291       6.459  49.220  27.167  1.00 92.25           H  
ATOM   4578  CA  GLY A 291       4.447  48.960  27.770  1.00 92.25           C  
ATOM   4579  HA2 GLY A 291       4.859  48.648  28.730  1.00 92.25           H  
ATOM   4580  HA3 GLY A 291       3.669  49.699  27.961  1.00 92.25           H  
ATOM   4581  C   GLY A 291       3.818  47.735  27.103  1.00 92.25           C  
ATOM   4582  O   GLY A 291       3.860  47.562  25.883  1.00 92.25           O  
ATOM   4583  N   TRP A 292       3.187  46.897  27.930  1.00 91.12           N  
ATOM   4584  H   TRP A 292       3.259  47.069  28.922  1.00 91.12           H  
ATOM   4585  CA  TRP A 292       2.676  45.582  27.532  1.00 91.12           C  
ATOM   4586  HA  TRP A 292       3.516  44.972  27.200  1.00 91.12           H  
ATOM   4587  C   TRP A 292       1.705  45.647  26.343  1.00 91.12           C  
ATOM   4588  CB  TRP A 292       2.084  44.880  28.762  1.00 91.12           C  
ATOM   4589  HB2 TRP A 292       1.988  43.819  28.528  1.00 91.12           H  
ATOM   4590  HB3 TRP A 292       2.785  44.960  29.593  1.00 91.12           H  
ATOM   4591  O   TRP A 292       1.948  44.988  25.342  1.00 91.12           O  
ATOM   4592  CG  TRP A 292       0.750  45.370  29.219  1.00 91.12           C  
ATOM   4593  CD1 TRP A 292       0.516  46.338  30.134  1.00 91.12           C  
ATOM   4594  HD1 TRP A 292       1.283  46.866  30.682  1.00 91.12           H  
ATOM   4595  CD2 TRP A 292      -0.559  44.902  28.780  1.00 91.12           C  
ATOM   4596  CE2 TRP A 292      -1.557  45.656  29.463  1.00 91.12           C  
ATOM   4597  CE3 TRP A 292      -0.995  43.926  27.859  1.00 91.12           C  
ATOM   4598  HE3 TRP A 292      -0.268  43.336  27.320  1.00 91.12           H  
ATOM   4599  NE1 TRP A 292      -0.847  46.512  30.279  1.00 91.12           N  
ATOM   4600  HE1 TRP A 292      -1.266  47.132  30.957  1.00 91.12           H  
ATOM   4601  CH2 TRP A 292      -3.331  44.465  28.331  1.00 91.12           C  
ATOM   4602  HH2 TRP A 292      -4.381  44.280  28.161  1.00 91.12           H  
ATOM   4603  CZ2 TRP A 292      -2.926  45.449  29.250  1.00 91.12           C  
ATOM   4604  HZ2 TRP A 292      -3.661  46.024  29.794  1.00 91.12           H  
ATOM   4605  CZ3 TRP A 292      -2.368  43.710  27.638  1.00 91.12           C  
ATOM   4606  HZ3 TRP A 292      -2.684  42.950  26.938  1.00 91.12           H  
ATOM   4607  N   HIS A 293       0.675  46.506  26.379  1.00 91.94           N  
ATOM   4608  H   HIS A 293       0.483  46.950  27.265  1.00 91.94           H  
ATOM   4609  CA  HIS A 293      -0.381  46.498  25.353  1.00 91.94           C  
ATOM   4610  HA  HIS A 293      -0.835  45.507  25.366  1.00 91.94           H  
ATOM   4611  C   HIS A 293       0.140  46.724  23.924  1.00 91.94           C  
ATOM   4612  CB  HIS A 293      -1.484  47.517  25.697  1.00 91.94           C  
ATOM   4613  HB2 HIS A 293      -2.368  47.254  25.116  1.00 91.94           H  
ATOM   4614  HB3 HIS A 293      -1.753  47.417  26.748  1.00 91.94           H  
ATOM   4615  O   HIS A 293      -0.289  46.040  22.999  1.00 91.94           O  
ATOM   4616  CG  HIS A 293      -1.148  48.965  25.402  1.00 91.94           C  
ATOM   4617  CD2 HIS A 293      -1.667  49.750  24.402  1.00 91.94           C  
ATOM   4618  HD2 HIS A 293      -2.388  49.434  23.662  1.00 91.94           H  
ATOM   4619  ND1 HIS A 293      -0.274  49.753  26.113  1.00 91.94           N  
ATOM   4620  HD1 HIS A 293       0.251  49.472  26.929  1.00 91.94           H  
ATOM   4621  CE1 HIS A 293      -0.298  50.987  25.589  1.00 91.94           C  
ATOM   4622  HE1 HIS A 293       0.278  51.820  25.966  1.00 91.94           H  
ATOM   4623  NE2 HIS A 293      -1.116  51.037  24.524  1.00 91.94           N  
ATOM   4624  N   ARG A 294       1.087  47.654  23.729  1.00 94.81           N  
ATOM   4625  H   ARG A 294       1.461  48.120  24.543  1.00 94.81           H  
ATOM   4626  CA  ARG A 294       1.635  47.985  22.399  1.00 94.81           C  
ATOM   4627  HA  ARG A 294       0.820  48.114  21.687  1.00 94.81           H  
ATOM   4628  C   ARG A 294       2.478  46.841  21.873  1.00 94.81           C  
ATOM   4629  CB  ARG A 294       2.488  49.263  22.442  1.00 94.81           C  
ATOM   4630  HB2 ARG A 294       2.926  49.445  21.461  1.00 94.81           H  
ATOM   4631  HB3 ARG A 294       3.292  49.141  23.168  1.00 94.81           H  
ATOM   4632  O   ARG A 294       2.325  46.436  20.726  1.00 94.81           O  
ATOM   4633  CG  ARG A 294       1.626  50.456  22.832  1.00 94.81           C  
ATOM   4634  HG2 ARG A 294       0.863  50.635  22.075  1.00 94.81           H  
ATOM   4635  HG3 ARG A 294       1.161  50.197  23.783  1.00 94.81           H  
ATOM   4636  CD  ARG A 294       2.447  51.713  23.069  1.00 94.81           C  
ATOM   4637  HD2 ARG A 294       3.190  51.504  23.839  1.00 94.81           H  
ATOM   4638  HD3 ARG A 294       3.004  51.961  22.166  1.00 94.81           H  
ATOM   4639  NE  ARG A 294       1.597  52.832  23.509  1.00 94.81           N  
ATOM   4640  HE  ARG A 294       0.618  52.624  23.644  1.00 94.81           H  
ATOM   4641  NH1 ARG A 294       3.280  54.370  23.574  1.00 94.81           N  
ATOM   4642 HH11 ARG A 294       3.657  55.261  23.863  1.00 94.81           H  
ATOM   4643 HH12 ARG A 294       3.855  53.694  23.091  1.00 94.81           H  
ATOM   4644  NH2 ARG A 294       1.264  54.924  24.353  1.00 94.81           N  
ATOM   4645 HH21 ARG A 294       0.303  54.677  24.539  1.00 94.81           H  
ATOM   4646 HH22 ARG A 294       1.637  55.824  24.619  1.00 94.81           H  
ATOM   4647  CZ  ARG A 294       2.046  54.035  23.806  1.00 94.81           C  
ATOM   4648  N   ILE A 295       3.341  46.309  22.731  1.00 94.81           N  
ATOM   4649  H   ILE A 295       3.367  46.663  23.677  1.00 94.81           H  
ATOM   4650  CA  ILE A 295       4.243  45.221  22.373  1.00 94.81           C  
ATOM   4651  HA  ILE A 295       4.716  45.456  21.420  1.00 94.81           H  
ATOM   4652  C   ILE A 295       3.477  43.921  22.125  1.00 94.81           C  
ATOM   4653  CB  ILE A 295       5.338  45.104  23.447  1.00 94.81           C  
ATOM   4654  HB  ILE A 295       4.861  45.052  24.426  1.00 94.81           H  
ATOM   4655  O   ILE A 295       3.780  43.237  21.152  1.00 94.81           O  
ATOM   4656  CG1 ILE A 295       6.279  46.331  23.443  1.00 94.81           C  
ATOM   4657 HG12 ILE A 295       7.092  46.138  24.143  1.00 94.81           H  
ATOM   4658 HG13 ILE A 295       5.729  47.196  23.813  1.00 94.81           H  
ATOM   4659  CG2 ILE A 295       6.158  43.825  23.282  1.00 94.81           C  
ATOM   4660 HG21 ILE A 295       6.574  43.759  22.276  1.00 94.81           H  
ATOM   4661 HG22 ILE A 295       5.533  42.951  23.467  1.00 94.81           H  
ATOM   4662 HG23 ILE A 295       6.969  43.821  24.010  1.00 94.81           H  
ATOM   4663  CD1 ILE A 295       6.920  46.702  22.097  1.00 94.81           C  
ATOM   4664 HD11 ILE A 295       7.414  45.838  21.653  1.00 94.81           H  
ATOM   4665 HD12 ILE A 295       7.662  47.484  22.260  1.00 94.81           H  
ATOM   4666 HD13 ILE A 295       6.166  47.090  21.412  1.00 94.81           H  
ATOM   4667  N   SER A 296       2.443  43.613  22.914  1.00 95.56           N  
ATOM   4668  H   SER A 296       2.266  44.169  23.738  1.00 95.56           H  
ATOM   4669  CA  SER A 296       1.575  42.453  22.680  1.00 95.56           C  
ATOM   4670  HA  SER A 296       2.177  41.545  22.707  1.00 95.56           H  
ATOM   4671  C   SER A 296       0.891  42.519  21.312  1.00 95.56           C  
ATOM   4672  CB  SER A 296       0.494  42.357  23.762  1.00 95.56           C  
ATOM   4673  HB2 SER A 296      -0.105  41.462  23.591  1.00 95.56           H  
ATOM   4674  HB3 SER A 296      -0.156  43.230  23.707  1.00 95.56           H  
ATOM   4675  O   SER A 296       0.881  41.527  20.586  1.00 95.56           O  
ATOM   4676  OG  SER A 296       1.061  42.293  25.052  1.00 95.56           O  
ATOM   4677  HG  SER A 296       1.657  41.541  25.082  1.00 95.56           H  
ATOM   4678  N   ILE A 297       0.366  43.691  20.929  1.00 96.31           N  
ATOM   4679  H   ILE A 297       0.398  44.468  21.573  1.00 96.31           H  
ATOM   4680  CA  ILE A 297      -0.268  43.896  19.618  1.00 96.31           C  
ATOM   4681  HA  ILE A 297      -1.044  43.142  19.484  1.00 96.31           H  
ATOM   4682  C   ILE A 297       0.746  43.684  18.490  1.00 96.31           C  
ATOM   4683  CB  ILE A 297      -0.931  45.292  19.548  1.00 96.31           C  
ATOM   4684  HB  ILE A 297      -0.210  46.037  19.884  1.00 96.31           H  
ATOM   4685  O   ILE A 297       0.458  42.943  17.551  1.00 96.31           O  
ATOM   4686  CG1 ILE A 297      -2.169  45.336  20.472  1.00 96.31           C  
ATOM   4687 HG12 ILE A 297      -1.922  44.904  21.442  1.00 96.31           H  
ATOM   4688 HG13 ILE A 297      -2.964  44.725  20.044  1.00 96.31           H  
ATOM   4689  CG2 ILE A 297      -1.359  45.651  18.114  1.00 96.31           C  
ATOM   4690 HG21 ILE A 297      -2.068  44.909  17.746  1.00 96.31           H  
ATOM   4691 HG22 ILE A 297      -1.827  46.636  18.089  1.00 96.31           H  
ATOM   4692 HG23 ILE A 297      -0.496  45.696  17.450  1.00 96.31           H  
ATOM   4693  CD1 ILE A 297      -2.705  46.753  20.715  1.00 96.31           C  
ATOM   4694 HD11 ILE A 297      -3.482  46.715  21.478  1.00 96.31           H  
ATOM   4695 HD12 ILE A 297      -3.138  47.165  19.803  1.00 96.31           H  
ATOM   4696 HD13 ILE A 297      -1.901  47.402  21.063  1.00 96.31           H  
ATOM   4697  N   ILE A 298       1.936  44.290  18.590  1.00 97.12           N  
ATOM   4698  H   ILE A 298       2.111  44.887  19.385  1.00 97.12           H  
ATOM   4699  CA  ILE A 298       2.983  44.135  17.572  1.00 97.12           C  
ATOM   4700  HA  ILE A 298       2.565  44.415  16.605  1.00 97.12           H  
ATOM   4701  C   ILE A 298       3.405  42.666  17.460  1.00 97.12           C  
ATOM   4702  CB  ILE A 298       4.189  45.060  17.853  1.00 97.12           C  
ATOM   4703  HB  ILE A 298       4.554  44.862  18.861  1.00 97.12           H  
ATOM   4704  O   ILE A 298       3.466  42.144  16.350  1.00 97.12           O  
ATOM   4705  CG1 ILE A 298       3.784  46.550  17.747  1.00 97.12           C  
ATOM   4706 HG12 ILE A 298       3.646  46.813  16.699  1.00 97.12           H  
ATOM   4707 HG13 ILE A 298       2.834  46.720  18.254  1.00 97.12           H  
ATOM   4708  CG2 ILE A 298       5.318  44.759  16.848  1.00 97.12           C  
ATOM   4709 HG21 ILE A 298       6.136  45.471  16.960  1.00 97.12           H  
ATOM   4710 HG22 ILE A 298       4.946  44.825  15.826  1.00 97.12           H  
ATOM   4711 HG23 ILE A 298       5.735  43.765  17.013  1.00 97.12           H  
ATOM   4712  CD1 ILE A 298       4.810  47.519  18.347  1.00 97.12           C  
ATOM   4713 HD11 ILE A 298       5.028  47.235  19.377  1.00 97.12           H  
ATOM   4714 HD12 ILE A 298       4.404  48.531  18.339  1.00 97.12           H  
ATOM   4715 HD13 ILE A 298       5.727  47.518  17.759  1.00 97.12           H  
ATOM   4716  N   PHE A 299       3.643  41.985  18.584  1.00 97.69           N  
ATOM   4717  H   PHE A 299       3.559  42.469  19.467  1.00 97.69           H  
ATOM   4718  CA  PHE A 299       4.063  40.583  18.615  1.00 97.69           C  
ATOM   4719  HA  PHE A 299       5.011  40.484  18.087  1.00 97.69           H  
ATOM   4720  C   PHE A 299       3.053  39.664  17.921  1.00 97.69           C  
ATOM   4721  CB  PHE A 299       4.267  40.153  20.076  1.00 97.69           C  
ATOM   4722  HB2 PHE A 299       5.001  40.814  20.537  1.00 97.69           H  
ATOM   4723  HB3 PHE A 299       3.333  40.272  20.625  1.00 97.69           H  
ATOM   4724  O   PHE A 299       3.423  38.888  17.039  1.00 97.69           O  
ATOM   4725  CG  PHE A 299       4.742  38.721  20.224  1.00 97.69           C  
ATOM   4726  CD1 PHE A 299       3.824  37.659  20.318  1.00 97.69           C  
ATOM   4727  HD1 PHE A 299       2.762  37.852  20.301  1.00 97.69           H  
ATOM   4728  CD2 PHE A 299       6.118  38.447  20.223  1.00 97.69           C  
ATOM   4729  HD2 PHE A 299       6.815  39.262  20.091  1.00 97.69           H  
ATOM   4730  CE1 PHE A 299       4.285  36.335  20.412  1.00 97.69           C  
ATOM   4731  HE1 PHE A 299       3.580  35.518  20.470  1.00 97.69           H  
ATOM   4732  CE2 PHE A 299       6.586  37.126  20.321  1.00 97.69           C  
ATOM   4733  HE2 PHE A 299       7.646  36.921  20.301  1.00 97.69           H  
ATOM   4734  CZ  PHE A 299       5.663  36.069  20.410  1.00 97.69           C  
ATOM   4735  HZ  PHE A 299       6.008  35.047  20.474  1.00 97.69           H  
ATOM   4736  N   ILE A 300       1.773  39.766  18.288  1.00 97.44           N  
ATOM   4737  H   ILE A 300       1.524  40.432  19.005  1.00 97.44           H  
ATOM   4738  CA  ILE A 300       0.734  38.880  17.757  1.00 97.44           C  
ATOM   4739  HA  ILE A 300       1.114  37.859  17.768  1.00 97.44           H  
ATOM   4740  C   ILE A 300       0.448  39.198  16.287  1.00 97.44           C  
ATOM   4741  CB  ILE A 300      -0.523  38.918  18.656  1.00 97.44           C  
ATOM   4742  HB  ILE A 300      -0.819  39.955  18.814  1.00 97.44           H  
ATOM   4743  O   ILE A 300       0.464  38.291  15.459  1.00 97.44           O  
ATOM   4744  CG1 ILE A 300      -0.166  38.283  20.023  1.00 97.44           C  
ATOM   4745 HG12 ILE A 300       0.303  37.314  19.854  1.00 97.44           H  
ATOM   4746 HG13 ILE A 300       0.560  38.919  20.531  1.00 97.44           H  
ATOM   4747  CG2 ILE A 300      -1.700  38.184  17.991  1.00 97.44           C  
ATOM   4748 HG21 ILE A 300      -1.437  37.142  17.812  1.00 97.44           H  
ATOM   4749 HG22 ILE A 300      -2.586  38.231  18.624  1.00 97.44           H  
ATOM   4750 HG23 ILE A 300      -1.965  38.660  17.046  1.00 97.44           H  
ATOM   4751  CD1 ILE A 300      -1.339  38.064  20.982  1.00 97.44           C  
ATOM   4752 HD11 ILE A 300      -1.921  38.981  21.077  1.00 97.44           H  
ATOM   4753 HD12 ILE A 300      -1.973  37.253  20.622  1.00 97.44           H  
ATOM   4754 HD13 ILE A 300      -0.953  37.784  21.962  1.00 97.44           H  
ATOM   4755  N   LEU A 301       0.233  40.468  15.928  1.00 98.00           N  
ATOM   4756  H   LEU A 301       0.288  41.198  16.624  1.00 98.00           H  
ATOM   4757  CA  LEU A 301      -0.128  40.821  14.551  1.00 98.00           C  
ATOM   4758  HA  LEU A 301      -0.942  40.170  14.231  1.00 98.00           H  
ATOM   4759  C   LEU A 301       1.011  40.572  13.556  1.00 98.00           C  
ATOM   4760  CB  LEU A 301      -0.598  42.281  14.479  1.00 98.00           C  
ATOM   4761  HB2 LEU A 301      -0.605  42.586  13.433  1.00 98.00           H  
ATOM   4762  HB3 LEU A 301       0.131  42.905  14.997  1.00 98.00           H  
ATOM   4763  O   LEU A 301       0.740  40.111  12.446  1.00 98.00           O  
ATOM   4764  CG  LEU A 301      -1.996  42.551  15.056  1.00 98.00           C  
ATOM   4765  HG  LEU A 301      -2.036  42.227  16.096  1.00 98.00           H  
ATOM   4766  CD1 LEU A 301      -2.272  44.053  14.996  1.00 98.00           C  
ATOM   4767 HD11 LEU A 301      -2.322  44.383  13.959  1.00 98.00           H  
ATOM   4768 HD12 LEU A 301      -3.216  44.275  15.493  1.00 98.00           H  
ATOM   4769 HD13 LEU A 301      -1.466  44.590  15.496  1.00 98.00           H  
ATOM   4770  CD2 LEU A 301      -3.101  41.848  14.260  1.00 98.00           C  
ATOM   4771 HD21 LEU A 301      -3.035  42.108  13.203  1.00 98.00           H  
ATOM   4772 HD22 LEU A 301      -4.077  42.148  14.642  1.00 98.00           H  
ATOM   4773 HD23 LEU A 301      -3.017  40.767  14.371  1.00 98.00           H  
ATOM   4774  N   SER A 302       2.269  40.824  13.933  1.00 97.88           N  
ATOM   4775  H   SER A 302       2.446  41.192  14.857  1.00 97.88           H  
ATOM   4776  CA  SER A 302       3.409  40.490  13.064  1.00 97.88           C  
ATOM   4777  HA  SER A 302       3.195  40.880  12.069  1.00 97.88           H  
ATOM   4778  C   SER A 302       3.596  38.980  12.909  1.00 97.88           C  
ATOM   4779  CB  SER A 302       4.711  41.140  13.533  1.00 97.88           C  
ATOM   4780  HB2 SER A 302       4.607  42.225  13.506  1.00 97.88           H  
ATOM   4781  HB3 SER A 302       5.513  40.852  12.854  1.00 97.88           H  
ATOM   4782  O   SER A 302       3.830  38.510  11.797  1.00 97.88           O  
ATOM   4783  OG  SER A 302       5.047  40.732  14.842  1.00 97.88           O  
ATOM   4784  HG  SER A 302       4.487  41.219  15.452  1.00 97.88           H  
ATOM   4785  N   GLY A 303       3.391  38.210  13.984  1.00 98.12           N  
ATOM   4786  H   GLY A 303       3.237  38.664  14.873  1.00 98.12           H  
ATOM   4787  CA  GLY A 303       3.404  36.747  13.951  1.00 98.12           C  
ATOM   4788  HA2 GLY A 303       3.187  36.369  14.951  1.00 98.12           H  
ATOM   4789  HA3 GLY A 303       4.384  36.387  13.639  1.00 98.12           H  
ATOM   4790  C   GLY A 303       2.347  36.164  13.023  1.00 98.12           C  
ATOM   4791  O   GLY A 303       2.675  35.397  12.121  1.00 98.12           O  
ATOM   4792  N   ILE A 304       1.089  36.587  13.189  1.00 97.81           N  
ATOM   4793  H   ILE A 304       0.894  37.206  13.963  1.00 97.81           H  
ATOM   4794  CA  ILE A 304      -0.024  36.166  12.328  1.00 97.81           C  
ATOM   4795  HA  ILE A 304      -0.111  35.081  12.382  1.00 97.81           H  
ATOM   4796  C   ILE A 304       0.275  36.528  10.872  1.00 97.81           C  
ATOM   4797  CB  ILE A 304      -1.352  36.800  12.803  1.00 97.81           C  
ATOM   4798  HB  ILE A 304      -1.192  37.875  12.893  1.00 97.81           H  
ATOM   4799  O   ILE A 304       0.110  35.688   9.996  1.00 97.81           O  
ATOM   4800  CG1 ILE A 304      -1.754  36.237  14.183  1.00 97.81           C  
ATOM   4801 HG12 ILE A 304      -2.009  35.182  14.084  1.00 97.81           H  
ATOM   4802 HG13 ILE A 304      -0.916  36.299  14.877  1.00 97.81           H  
ATOM   4803  CG2 ILE A 304      -2.528  36.577  11.826  1.00 97.81           C  
ATOM   4804 HG21 ILE A 304      -2.243  36.760  10.790  1.00 97.81           H  
ATOM   4805 HG22 ILE A 304      -3.342  37.260  12.069  1.00 97.81           H  
ATOM   4806 HG23 ILE A 304      -2.906  35.558  11.906  1.00 97.81           H  
ATOM   4807  CD1 ILE A 304      -2.939  36.984  14.805  1.00 97.81           C  
ATOM   4808 HD11 ILE A 304      -3.857  36.778  14.253  1.00 97.81           H  
ATOM   4809 HD12 ILE A 304      -2.744  38.056  14.806  1.00 97.81           H  
ATOM   4810 HD13 ILE A 304      -3.074  36.646  15.832  1.00 97.81           H  
ATOM   4811  N   THR A 305       0.748  37.749  10.599  1.00 98.12           N  
ATOM   4812  H   THR A 305       0.889  38.392  11.365  1.00 98.12           H  
ATOM   4813  CA  THR A 305       1.047  38.190   9.226  1.00 98.12           C  
ATOM   4814  HA  THR A 305       0.155  38.040   8.617  1.00 98.12           H  
ATOM   4815  C   THR A 305       2.172  37.365   8.592  1.00 98.12           C  
ATOM   4816  CB  THR A 305       1.409  39.681   9.179  1.00 98.12           C  
ATOM   4817  HB  THR A 305       2.362  39.847   9.682  1.00 98.12           H  
ATOM   4818  O   THR A 305       2.063  36.975   7.430  1.00 98.12           O  
ATOM   4819  CG2 THR A 305       1.492  40.188   7.741  1.00 98.12           C  
ATOM   4820 HG21 THR A 305       0.604  39.875   7.191  1.00 98.12           H  
ATOM   4821 HG22 THR A 305       1.535  41.277   7.737  1.00 98.12           H  
ATOM   4822 HG23 THR A 305       2.383  39.792   7.254  1.00 98.12           H  
ATOM   4823  OG1 THR A 305       0.420  40.464   9.812  1.00 98.12           O  
ATOM   4824  HG1 THR A 305       0.507  40.325  10.758  1.00 98.12           H  
ATOM   4825  N   GLY A 306       3.222  37.051   9.358  1.00 97.62           N  
ATOM   4826  H   GLY A 306       3.259  37.403  10.304  1.00 97.62           H  
ATOM   4827  CA  GLY A 306       4.300  36.162   8.923  1.00 97.62           C  
ATOM   4828  HA2 GLY A 306       4.784  36.574   8.038  1.00 97.62           H  
ATOM   4829  HA3 GLY A 306       5.040  36.083   9.719  1.00 97.62           H  
ATOM   4830  C   GLY A 306       3.795  34.754   8.594  1.00 97.62           C  
ATOM   4831  O   GLY A 306       4.035  34.253   7.496  1.00 97.62           O  
ATOM   4832  N   ASN A 307       3.021  34.149   9.498  1.00 96.88           N  
ATOM   4833  H   ASN A 307       2.873  34.604  10.387  1.00 96.88           H  
ATOM   4834  CA  ASN A 307       2.457  32.808   9.312  1.00 96.88           C  
ATOM   4835  HA  ASN A 307       3.263  32.119   9.058  1.00 96.88           H  
ATOM   4836  C   ASN A 307       1.440  32.739   8.166  1.00 96.88           C  
ATOM   4837  CB  ASN A 307       1.823  32.357  10.637  1.00 96.88           C  
ATOM   4838  HB2 ASN A 307       1.211  33.159  11.051  1.00 96.88           H  
ATOM   4839  HB3 ASN A 307       1.185  31.491  10.460  1.00 96.88           H  
ATOM   4840  O   ASN A 307       1.353  31.725   7.473  1.00 96.88           O  
ATOM   4841  CG  ASN A 307       2.852  31.950  11.671  1.00 96.88           C  
ATOM   4842  ND2 ASN A 307       2.427  31.707  12.882  1.00 96.88           N  
ATOM   4843 HD21 ASN A 307       3.112  31.375  13.547  1.00 96.88           H  
ATOM   4844 HD22 ASN A 307       1.449  31.792  13.120  1.00 96.88           H  
ATOM   4845  OD1 ASN A 307       4.032  31.821  11.408  1.00 96.88           O  
ATOM   4846  N   LEU A 308       0.694  33.820   7.934  1.00 96.25           N  
ATOM   4847  H   LEU A 308       0.765  34.590   8.583  1.00 96.25           H  
ATOM   4848  CA  LEU A 308      -0.253  33.940   6.830  1.00 96.25           C  
ATOM   4849  HA  LEU A 308      -0.920  33.078   6.853  1.00 96.25           H  
ATOM   4850  C   LEU A 308       0.474  33.938   5.478  1.00 96.25           C  
ATOM   4851  CB  LEU A 308      -1.064  35.227   7.054  1.00 96.25           C  
ATOM   4852  HB2 LEU A 308      -1.383  35.271   8.095  1.00 96.25           H  
ATOM   4853  HB3 LEU A 308      -0.411  36.080   6.867  1.00 96.25           H  
ATOM   4854  O   LEU A 308       0.099  33.187   4.582  1.00 96.25           O  
ATOM   4855  CG  LEU A 308      -2.326  35.351   6.197  1.00 96.25           C  
ATOM   4856  HG  LEU A 308      -2.104  35.109   5.158  1.00 96.25           H  
ATOM   4857  CD1 LEU A 308      -3.449  34.462   6.722  1.00 96.25           C  
ATOM   4858 HD11 LEU A 308      -3.729  34.765   7.731  1.00 96.25           H  
ATOM   4859 HD12 LEU A 308      -4.316  34.549   6.067  1.00 96.25           H  
ATOM   4860 HD13 LEU A 308      -3.117  33.424   6.727  1.00 96.25           H  
ATOM   4861  CD2 LEU A 308      -2.838  36.784   6.285  1.00 96.25           C  
ATOM   4862 HD21 LEU A 308      -3.627  36.925   5.546  1.00 96.25           H  
ATOM   4863 HD22 LEU A 308      -2.028  37.487   6.092  1.00 96.25           H  
ATOM   4864 HD23 LEU A 308      -3.232  36.992   7.279  1.00 96.25           H  
ATOM   4865  N   ALA A 309       1.556  34.713   5.348  1.00 95.62           N  
ATOM   4866  H   ALA A 309       1.831  35.302   6.122  1.00 95.62           H  
ATOM   4867  CA  ALA A 309       2.398  34.692   4.153  1.00 95.62           C  
ATOM   4868  HA  ALA A 309       1.780  34.889   3.277  1.00 95.62           H  
ATOM   4869  C   ALA A 309       3.053  33.320   3.949  1.00 95.62           C  
ATOM   4870  CB  ALA A 309       3.442  35.802   4.267  1.00 95.62           C  
ATOM   4871  HB1 ALA A 309       4.093  35.623   5.123  1.00 95.62           H  
ATOM   4872  HB2 ALA A 309       2.945  36.765   4.386  1.00 95.62           H  
ATOM   4873  HB3 ALA A 309       4.042  35.820   3.357  1.00 95.62           H  
ATOM   4874  O   ALA A 309       3.027  32.767   2.850  1.00 95.62           O  
ATOM   4875  N   SER A 310       3.558  32.722   5.024  1.00 93.94           N  
ATOM   4876  H   SER A 310       3.593  33.233   5.895  1.00 93.94           H  
ATOM   4877  CA  SER A 310       4.084  31.363   4.988  1.00 93.94           C  
ATOM   4878  HA  SER A 310       4.929  31.321   4.301  1.00 93.94           H  
ATOM   4879  C   SER A 310       3.042  30.341   4.518  1.00 93.94           C  
ATOM   4880  CB  SER A 310       4.590  31.010   6.375  1.00 93.94           C  
ATOM   4881  HB2 SER A 310       5.412  31.675   6.639  1.00 93.94           H  
ATOM   4882  HB3 SER A 310       3.792  31.112   7.111  1.00 93.94           H  
ATOM   4883  O   SER A 310       3.367  29.429   3.763  1.00 93.94           O  
ATOM   4884  OG  SER A 310       5.031  29.682   6.352  1.00 93.94           O  
ATOM   4885  HG  SER A 310       5.859  29.709   6.837  1.00 93.94           H  
ATOM   4886  N   ALA A 311       1.769  30.473   4.902  1.00 93.62           N  
ATOM   4887  H   ALA A 311       1.527  31.212   5.546  1.00 93.62           H  
ATOM   4888  CA  ALA A 311       0.711  29.546   4.473  1.00 93.62           C  
ATOM   4889  HA  ALA A 311       1.045  28.519   4.625  1.00 93.62           H  
ATOM   4890  C   ALA A 311       0.413  29.640   2.971  1.00 93.62           C  
ATOM   4891  CB  ALA A 311      -0.528  29.779   5.345  1.00 93.62           C  
ATOM   4892  HB1 ALA A 311      -0.281  29.653   6.399  1.00 93.62           H  
ATOM   4893  HB2 ALA A 311      -1.300  29.058   5.076  1.00 93.62           H  
ATOM   4894  HB3 ALA A 311      -0.911  30.788   5.189  1.00 93.62           H  
ATOM   4895  O   ALA A 311      -0.050  28.683   2.352  1.00 93.62           O  
ATOM   4896  N   ILE A 312       0.730  30.781   2.365  1.00 93.31           N  
ATOM   4897  H   ILE A 312       1.101  31.534   2.926  1.00 93.31           H  
ATOM   4898  CA  ILE A 312       0.587  30.987   0.927  1.00 93.31           C  
ATOM   4899  HA  ILE A 312      -0.296  30.452   0.579  1.00 93.31           H  
ATOM   4900  C   ILE A 312       1.787  30.405   0.179  1.00 93.31           C  
ATOM   4901  CB  ILE A 312       0.378  32.484   0.631  1.00 93.31           C  
ATOM   4902  HB  ILE A 312       1.226  33.037   1.036  1.00 93.31           H  
ATOM   4903  O   ILE A 312       1.583  29.688  -0.795  1.00 93.31           O  
ATOM   4904  CG1 ILE A 312      -0.918  32.991   1.302  1.00 93.31           C  
ATOM   4905 HG12 ILE A 312      -1.785  32.688   0.715  1.00 93.31           H  
ATOM   4906 HG13 ILE A 312      -1.030  32.567   2.300  1.00 93.31           H  
ATOM   4907  CG2 ILE A 312       0.318  32.750  -0.884  1.00 93.31           C  
ATOM   4908 HG21 ILE A 312       1.265  32.487  -1.356  1.00 93.31           H  
ATOM   4909 HG22 ILE A 312      -0.484  32.172  -1.343  1.00 93.31           H  
ATOM   4910 HG23 ILE A 312       0.147  33.809  -1.080  1.00 93.31           H  
ATOM   4911  CD1 ILE A 312      -0.919  34.509   1.468  1.00 93.31           C  
ATOM   4912 HD11 ILE A 312      -1.783  34.797   2.068  1.00 93.31           H  
ATOM   4913 HD12 ILE A 312      -0.955  35.007   0.499  1.00 93.31           H  
ATOM   4914 HD13 ILE A 312      -0.018  34.819   1.997  1.00 93.31           H  
ATOM   4915  N   PHE A 313       3.014  30.706   0.620  1.00 91.69           N  
ATOM   4916  H   PHE A 313       3.092  31.315   1.421  1.00 91.69           H  
ATOM   4917  CA  PHE A 313       4.239  30.380  -0.125  1.00 91.69           C  
ATOM   4918  HA  PHE A 313       4.001  30.330  -1.188  1.00 91.69           H  
ATOM   4919  C   PHE A 313       4.866  29.024   0.227  1.00 91.69           C  
ATOM   4920  CB  PHE A 313       5.256  31.507   0.078  1.00 91.69           C  
ATOM   4921  HB2 PHE A 313       5.441  31.626   1.146  1.00 91.69           H  
ATOM   4922  HB3 PHE A 313       6.195  31.208  -0.387  1.00 91.69           H  
ATOM   4923  O   PHE A 313       5.594  28.466  -0.589  1.00 91.69           O  
ATOM   4924  CG  PHE A 313       4.861  32.835  -0.536  1.00 91.69           C  
ATOM   4925  CD1 PHE A 313       4.817  32.970  -1.936  1.00 91.69           C  
ATOM   4926  HD1 PHE A 313       5.060  32.129  -2.568  1.00 91.69           H  
ATOM   4927  CD2 PHE A 313       4.546  33.937   0.279  1.00 91.69           C  
ATOM   4928  HD2 PHE A 313       4.609  33.852   1.353  1.00 91.69           H  
ATOM   4929  CE1 PHE A 313       4.439  34.193  -2.517  1.00 91.69           C  
ATOM   4930  HE1 PHE A 313       4.392  34.287  -3.592  1.00 91.69           H  
ATOM   4931  CE2 PHE A 313       4.151  35.155  -0.299  1.00 91.69           C  
ATOM   4932  HE2 PHE A 313       3.889  35.990   0.335  1.00 91.69           H  
ATOM   4933  CZ  PHE A 313       4.095  35.283  -1.698  1.00 91.69           C  
ATOM   4934  HZ  PHE A 313       3.780  36.215  -2.144  1.00 91.69           H  
ATOM   4935  N   LEU A 314       4.582  28.492   1.417  1.00 89.12           N  
ATOM   4936  H   LEU A 314       3.996  29.027   2.042  1.00 89.12           H  
ATOM   4937  CA  LEU A 314       5.046  27.191   1.909  1.00 89.12           C  
ATOM   4938  HA  LEU A 314       5.540  26.642   1.108  1.00 89.12           H
[truncated: 1,049,122 more chars]
